# Supplementary material for: Assessing the Identity of Commercial Herbs From a Cambodian Market Using DNA Barcoding
Source: Front Pharmacol. 2020 Mar 24;11:244. doi: 10.3389/fphar.2020.00244 (PMC7105672; doi:10.3389/fphar.2020.00244)
Supplement: Supplementary file 1 [file Data_Sheet_1.xlsx]

## Sheet: Sequences
Number	ITS2 Sequence	psbA-trnH Sequence
JPZ01	>1 CGCATCGCGTCGCCCGCCCCACCTGTCGTGTGCGGCGGCGGAAGTTGGCCTCCCGTGCTGTTAGGCGCGGCTGGCCTAAATGAGAGTCCTCGGCGAGGGACGTCACGACGAGTGGTGGTAGAATGCCCCGACTCGAGTTCTGTCGTGCCGGTACCCCTCGTTGTCTTTGACTCCACGGATGACCCTCGTGCGCGCTCACTCTGGAGTTGCGCCTCGACCG	\
JPZ02	>2 CACGCCGTTGCTCCCCCCCGAAGCCCCTTCCCGCTCCTGGCGGGGCAAGTGGGGACCGTGGGGGGCGGATAATGACCTCCCGTGGGTGCTTTGACCCGCGGTTGGTCCAAAAATCGAGTCCCCTGTCACGTCGTCTTGGTAACAGGTAGTCGATCATTCGTTGCCGCCGCCACGTGCGCCGGACACGCGTCGGGACTCCGAC	\
JPZ03	>3 CTAACCGTTGCCCCAGCCCCCCCGTGCCCGTGGCCGGGGAGCGGGGCGAATGCTGGCTTCCCGTGAGCGCCGCCTCGCGGTTGGCTGAAAATCGGGTTCGTGGTGGACGCAGCGCCATGACAGATGGTGGTTGAGCGAGTTCTCGAGGCCAGTCATGCGTGCGGCCTCCACCAGCTCCGTGCCCAGTGACCCGCGGGCGATGCCGATCGCCCATGACG	\
JPZ04	>4 CGCATCGTCGCCACCGATCCCCTCGGCTCACGAGGGTGGGGGCGGACGTTGGCCTCCCGTGCGCTCCCGCTCGCGGTTGGCCTAAAATCGAGTCCCGGGCGACGGTCGCCACGACGAGCGGTGGTTGAGAGACCCTCGAAAGCGGTCGTGCGCGCCCCCTGTCGCCCTTAGGGACCTCCAAGGGCCCTCGAGCATCGGCTTTTCTAGGATGCTCTCGTTG	>4 TACAAATGGATAAGACTTTGGTCTTAGTGTGTATGAGCTTTTGAAAAAAAAAAAGGAGCAATGCCAACCCTCTTGATAGAACAAGAAATTGGTGATTGCTCCTTTTTTTAGTATTTTTATTTTTAGTAATAGTTAGTTTACTTTAATAGTTTACTTTAAATCCATTTTTTTTTTTTTATTTCTTATTTGTATTTCTTTCTTATAAGACTTATAAAAAAGGTCAAATTGAATGGTAAATGCTAGAAATAGAAATCCTAGTAATTTGTAAATA
JPZ05	>5 CGCATCGTCGCCCTCCCCGGATCCTCCGGTTCCGCGGCGCTGGGCGGAAGGTGGCCTCCCGTGCGCTCGCCCGTGCGGTTGGCCCAAACGCGAGTCCTCGGCGGCGCTTCCCGCGACGGTCGGTGGCGTTCGGAACGAACCCGATGATCCCGTCGCGCGGACGCGCTCTCTCTGTGCCGCGGGCTCCTTGACCCTCGATGGCGGGCCTATGCCCGCCCGCATCGCGTCG	\
JPZ06	>6 AGCCAAGCGGCGCTCCGCTCCCCCGGGTTCCCCACGGTCCGCGGGGGTTGCCGGACGCGGACGATGGCACCCCGCGCCGAGCGCGCGCGGCGTGCCGAAGATCGGGCCGCAGGCTGGGGCCGGACGCGGCGGGTGGTGGACGCGCCCGCGATCCCGTCGCCGTGCCTTCGGACCCCGGCCCTTAGGGCCCGCGTCGCCCAGGACCGCCCGCGTCGCCCCGGACCCCGTTCGGGGCGTCGCCCTCGGAACG	\
JPZ07	Amplification failed	Amplification failed
JPZ08	>8 GCACTGCGCTGCCGGCACCTCGTCCTGCAGGGCGGGGCGCCGGCGGAAGCTGGCCGACCGTGCGCCTGGTCGCGCGGCGGGCTGAAAAGGGAACGAGGCGGCCCCGGTCGGGCGCGGCGGCGGCGTTGGGTGGTCCTGCGGGCTTCGAGAGAGCCGCACGCGATCGGACGCCGCGCACGCGCCCCCGTCGGGAGCCCCCCCGGGAAGGCACCATAGGATGCGATG	>8 CCATCTATAAATGGATAATACTTCAGCGTTAGTGTTAGTGTATATGAGTTGTTGAGGGATCAGATCAATGCCAACTTGTTCTATCAACAAAACAAGTTGGCATTGATCTGTTCGATTCAGTAATCTTTAGAATCACATAGACATTTTTTCCACTTTCCTTCCATTGAAGAAAAGATTATTTATGGTTAGTTTATGGTTGAACTACCTATTTCTGTTCTGCACTGATCTGTACTACAATTTATGTATGTTCCTGAAAATCAATCGTTTTATTCTCTACAATTTAGAGGGTTGGTCTTTCAAATTCTCTAAAAAATAGAGAGTTTCTATTTCTATAGAGAGTGGGGGCGGATGTAGCCAAGTGGATCAAGGCAGTGGATTGTGAAT
JPZ09	>9 CGCATCGTCGCCCCTCCCCATCCCTGGCCCCTCGGGGCTCCGGGTGAGGCGGGGGGCGGAAAATGGCCTCCCGTGAGCTCCGCGCTCGCGGTTGGCCTAAAATCGGGTCCTCGGCGACGATAGCGCCGCGACAATCGGTGGTCATGCCTCGAGCGCTCCGGTCGCGTGCGTTTTCGTTCGTTCGGACCCTTCGAGACCCTACTCGCGTCGCACGAGCGATGCTCGCATCG	\
JPZ10	>10 CTAATCGCCGCCCCAACCCCTGTGCCCGTGGCCACGGAGCGGGGCGAATGTTGGCTTCCCGTGAGCACCGCCTCGCGGTTGGCTGAAAATCGGGTTCGTGGTGGATTCAGCGCCATGACAGATGGTGGTTGAGCATGTTCTCGGGGCCAGTCATGCGTGCGACCTCCACCAGATCCGTACCCAGTGTGACCCGTGAGCGACGCCGATCGCCCATGACG	\
JPZ11	>11 CGCCACCCATCGCCCCCCCTCCCGCGGCATTCACATGCCCCGCGTCGGGGAGCGGAGACTGGCCGTCCGTGCCCGGGTCATCGGCGCGCGGTCGGCAGAAAAGGAGGGCACCGTGCGGCGCGACGCGGCGTGTGGGGAATGAGAGGCGACTCGTCGCCGATCGCACGCAGCGCCCGCATTCCGCCGCGCGGTGCCGCCCGTGGGACCATATCCGCCCGCAGCCGCGGGCGCTCGGACCG	\
JPZ12	>12 TGCATCGCGTCGCCCCCACTCTCCCCGGCCAAAGCGTGCGGGAGATACGGGGCGGAAATTGGCAGCCCGTGCGCCCCTGCGCGCGGCCGGCCCAAATTCTCGCTCGCGACGATGCGCGTCATTGCCAGTGGTGGTTGAACATCAACTCTCATTCCGCAGTGCGACGTGGCATCGCCAGCTCGCGAACCGTCACAGACCCTACGGGCTCCTGCGCGCGCGCACGATGCCCCCGACCG	\
JPZ13	>13 CGCATCGCGTCGCCGCCCCCACCTGTCGTGTGGGGCGGCGGATATTGGCCTCCCGTGCCGTAAGGTGCGGCCGGCCTAAATGCGAGTCCTCGGCGAGGGACGTCACGACGAGTGGTGGTGAACGCCCCGACTCGATTTCTGTCGTGCCGGCTTCCCTCGCTGTCTCCGGCTCTGCGGATGACCCTCGTGCGCGCTCTCTCCGGAGTCGCGCCCCGAACG	\
JPZ14	>14 CGCATCGTCGCCCCCATCAAACCTCGAGCTTATTTCAGCTCAGGGCAATTTGAGGGCGGAAAATGGCTTCCCGTGCGCTCACCGCCTGCGGTTGGCCTAAATAATAGTCTTCGGCGATGAAGTGCCGCGACAATCGGTGGGAATGCTTTTGGCTGTCTCGTTCGAAGTCGTGTGCGATCGTCGGTTTGGACCCTATGACCCTTTTGGCATCACAATGATGGTGCTTGCATCG	\
JPZ15	>15 CGCACCGTTGCCCCCCCCAAAATATACTCGTTGTTCAAGCGAGCATTGGATAGGGGGCGGATATTGGCCTCCCGTGTGAGTATATTCCCGCGGTTGGCCGAAATTCGGGTCCTCGAAAGCGGATGCAGCGACGTTCGGTGGTGGAATGAAAAGGAAACCCTCGAGCTCCTGTCGCTGCAGCGCTGTCGATCATAGGACCACATGACCCTACGGAAGCCTCGCCATCGAGGCGCACACGCATCG	Amplification failed
JPZ16	>16 CGCACCGCCCCTCCGCGAGCCCCCTCCCGCGGGGCGCCCGCGGAGGCGGAAGCTGGCCTCCCGCGTGCGCGGCCACGCGGCTGGCCCAAAACCGAGCCACGGGCGCGAGCCGTCCCGACGAGCGGTGGTGGGATCACATTGCCCCGTGCTCGCGTCGGGCGGGCGCGTCCCGTCGCTCCCTCCGACCCTGCGGGAGGCGCGCGCACCCGCGCGGCCCTCCCCCGAGACG	>16 AATGGATAATATTTTAGTCTCAACCTAGTTTACTAAAAAAGGAGCAATATCAACCTTCTTTTCTTAATATAAGATATAAAGAAGGTTGATATTGCTCCTTTTTTTATATTATATTTTATATTATAAGAAAAATAAAAAAAAAAGATTTTAAATAAAAAAATAATAAAAAAAATTTTCTTTTAGTATCATATTTTCCTTATCTAGTAACGTTATCTACTATTATTTTTTTTTTATAAATATAAGTAAGTTTTTACCTAGTTTTTTTTGAAGTTTTTTTTTGAAAAAAAAAAAGTGGAATTTTCTACCTCTTCGGTCTTGTATTCAAGTTTTTGCTTTTTGATTTTC
JPZ17	>17 CGCCAAAAGACACTCCCAACCCATCCGTGGGGAAGGATGTGGTGTTTGGCTCCCCGTGCCGTAAGGTGGGGTGGGCCGAAGTTGGGGCCGCCGGCGTAACATGCCGAGCACCGCACGTGGTGGGCGACATACAGTTGTTCTCGGTGCAGTGTCTCAGCTAGTAGTCGGCGTGTTGGCCTAAATGACCCATGACGACCATAGCGCTTTGTCGCTCGGACCG	\
JPZ18	>18 GCACTGCGCTGCCGGCACCTCGTCCTGCAGGGCGGGGCGCCGGCGGAAGCTGGCCGACCGTGCGCCTGGTCGCGCGGCGGGCTGAAAAGGGAACGAGGCGGCCCCGGTCGGGCGCGGCGGCGGCGTTGGGTGGTCCTGCGGGCTTCGAGAGAGCCGCACGCGATCGGACGCCGCGCACGCGCCCCCGTCGGGAGCCCCCCCGGGAAGGCACCATAGGATGCGATG	>18 TCTCTATAGAAATAGAAACTCTCTATTTTTTAGAGAATTTGAAAGACCAACCCTCTAAATTGTAGAGAATAAAACGATTGATTTTCAGGAACATACATAAATTGTAGTACAGATCAGTGCAGAACAGAAATAGGTAGTTCAACCATAAACTAACCATAAATAATCTTTTCTTCAATGGAAGGAAAGTGGAAAAAATGTCTATGTGATTCTAAAGATTACTGAATCGAACAGATCAATGCCAACTTGTTTTGTTGATAGAACAAGTTGGCATTGATCTGATCCCTCAACAACTCATATACACTAACACTAACGCTGAAGTATTATCC
JPZ19	>19 TGCATCGCGTCGCCCCCACTCTCCCCGGCCAAAGCGTGCGGGAGATACGGGGCGGAAATTGGCAGCCCGTGCGCCCCCGCGCGCGGCCGGCCCAAATTCTCGCTCGCGACGATGCGCGTCACTGCCAGTGGTGGTTGAACATCAACTCTCATTCCGCAGTGCGACGTGGCATCGCCAGCTCGCGAACCGTCACAGACCCTACGGGCTCCTGCGCGCGCGCACGATGCCCCCGACCG	\
JPZ20	>20 CGCACCCGTCGCCCCCAAGCCCCCCCGCCCCCCACGCGGGGCGGGCGGGGGCGGACGTTGGCCTCCCGTGGGCGAGGACGCCCCCGGTTGGCCCAAAATCGTCCCCGCGGCGGCATGCGCCACGACGAGCGGTGGTCGTCCACACACTCGAACCGCTCCCGGCGGGAGCTGTTTGGCATCGGATAAGCGGAGGAAAAGAAACCATCCTTGAGTTCGACTCTCGGCAACGGA	\
JPZ21	>21 CGCATCGCGACGCTCCGCGCCCCGCCCGCCCGAACGGCGGAGCGGGCGCCGCGGACGCGGAGACTGGCCCCCCGCGCCTCCGGCGCGGCGGGCCGAAGAGCGGGCCGCCCGCGCGGGCCGGGCACGGCGAGTGGTGGACGCGACCGCGAGCCGAGCGCCGTGCCTCCGGCCCCAGCGGCGAACGGCCCCCGAGAGGACCCCCACCCCGAGCGCGCGCCTCCCC	>21 TCTACAAATGGATAAGACAGAAGTCTTAATGTATATGAATTGCTGAAGGAAAAATACCCAATATCTTGCTAAACAAGATATTGGGTATTTTTTCTTCTCAATTTTTCTATTCCAAATTCCAATTAACTTAATTAACGACGAGATTTATTATCGTTTCTTGCATGTCTCGCGAAAGTCAGAGTAGGCGCGAATTCTCCCAATTTGTGACCTACCATACGATCTGTTATATAAATAGGTAAATGTTCCTTTCCATTATGAATAGCGATTGTATGGCCAATCATTGTGGGTATAATGGTAGATGCCCGAGACCAAGTTACTATTATTTCTTTCTCCTCCCTCATGTTGAGTTTTTCAATTTTTCCCGCTAAATGATTAGCTACAAAAGGATTTTTTTT…
JPZ22	>22 CGCCAAGCGACGCTTCGGCCCACCGGGGGCCCCGACGGGCCCCCGGGGAGCCGGACGAGGACGTTGGGCCCCCGCGCCCCACCGGCGCGGCGGTCCGAAGAGCTTGCCGTCGATGGGGCCGAGCACGGCGGATGGTGGACGCGCTCGCGGTCCAGTCGCCGTGAATCCGGACCCCAGGGGCGGGTGTCCCCGGCCGCCCGCGCCGCGCAGGGCTTCCCGGCCCCGCCGGTCGGCGCGGCTTCCCTCTCGAATGG	Amplification failed
JPZ23	>23 CGCCACCCATCGCCCCCCCGCGGCATTCACATGCCCCGCCGGGGAGCGGAGACTGGCCGTCCGTGCCCGGGTCATCGGCGCGCGGTCGGCGGAAAAGGAGGACACCGTGCGGCGCGGCGCGGCGTGTGGGGGTTGAGAGGCGACTCGTCGCCGATCGTACGCAGCGCCCGCATTCCGCCGCGCGGTGACACCCATGGGACCATACCCGCCCGCAGCCGCGGGCGCTCGGACCG	\
JPZ24	>24 CGCATTGCCGCCCCAAACCTTGACGCCCCCTCAAATCGACTTGAGGGGGCGAGGTGGTCGGGCGAAAGTTGGCCTCCCGTGAGCATTGCCTCGTGGATGGTTGAAAAATGAGCCTACGAGCGATGACTGCCACGTTCACGGTGGATGAGCGAATGCCTCGAGACCGATCGTGCGCATGTTGTCCCTTTGCCTAGGCCGCGAGACCCTTGCGAGCAAGAAAGCGCTCACAACG	Amplification failed
JPZ25	>25 ACCCAGCCCATCGCCCGCCCCCCGCCAGGCGGGGGGGCCGGGCGGACGATGGCCTCCCGTGCGAGAGAGCGCGGCCGGCCCAAAAGGACGGTGACAGCGCGGCGGGCGCGCGACGCGAGGTGGAAGCGGCGCCAGCCGGCGCCCCCTGCGCCGTGCGCGCGCCCCGCGCCGCGCCGCGTCACCGACGGGGGCAGAGCCCGCAGCCGCGGGCTTGGACCG	>25 TCTAGAAATGGATAATACTTCGGTCTTAGTGTATACGAGTTTTTATTGTTGAAGGAGCAACGCCCGACTTCTTGGTTTATCAAGAAGTTGGGCTCCATTTGATTGAGTTTCGTAGTCTTTAGTCTTTTATTTACATAAACAGTTTTCCACTTTCTTTTTCTTTTTTTCGTATTTCCACCTTTTTAAGATACAGTCCATCAAAAGTCTTGTAAAATTTAGAGAAGAATAAAAAAATTTTCAAAAAAAAAAGTAGGGG
JPZ26	>26 AGAAACGTCGCCAAACGTCCCTCTCCGCACCCTCCCTCCCGAGGGGGGAAGCATCGAGGGGGGCGGGCGGATATTGGCCTCCCGTGCGCGGTTGCTCACGGTTGGCCCAAAAGAGAGTGCCCCGGCGAGGCAGCCACGACGTGCGGTGGTAGAAAGCGTATGCTCTCCTCGAACACCGTCGTGGGCCGGCCTCACGGGGCAGGAAAGACTAAGGCCCCGATGCGGAGTCGTGT	Amplification failed
JPZ27	>27 GCATCGCGTCGCCACCCCCCTCCCGCGGGGGGCGGCGGAGACTGGCCTCCCGTGCCCCGGGGCGCGGCCGGCCCAAACGAGAGCTCCTCGGCGAGGGGCGTCACGACTGGTGGTGGTTGAGTCCCTCAACTCGAGTCGTCGTCGTGCCGGCAAACCCCCGCCGCAGTCCGGCTCCCACGACCCCGAAGCTCCCGCGAGCCTCGACCG	>27 CTTTACTCTATTTTTCTATTTTTTTTTTTTTTTTTTATATTCGAACATTTTATTTACTTTTCTTTAAA TTTTTAAAATAAAAAAAATCTATCTATATTTAAGTACAATTACTACTAAAATAACTAAATAGAAAATAAATAAAGGAGCAATAACACCCTCTTATCTTAAGAGAATAAGAAGGAAATTATTGCTCCTTTATTTTTCAATAACTCTTATACAATAAGGCTAACGTCTTATCCATTTACAGATGGAGCAT
JPZ28	>28 CGCACCGTCGCCCCCCCCACCCCCCGATCCGGGGGCCCTGCGGGAGGGCGGAGAATGGCCTCCCGTGAGCCGACGCCCGCGGTTGGCCCAAATTCGAGTCCCCGGCGATCGCGCCGCGACCTTCGGTGGTGAGAACAAGCCTCTCGAGCTCAGGTCGCCGGCGCGAGTCACCTGGACATGGGCTCTCGGACCCCTCGGCGGTGTTCCGCGTTCGGACGCCGCTCGCTTC	Amplification failed
JPZ29	>29 CACATCGTTACCCTCACGCAAACGTCTCCCTTCGGGGCGCTTGCGCAGGGGCGTGCTGACCTCCCGCGGGCACCGTCTCGCGGTTGGTTGAAAACTGAGTTTGCGGCCGAGCGCGCCGTGATAAAATGGTGGATGAGCAACGCTCGAGGCCGATCACGCGCGACTCCGTTCGGCAAGAACTCCCGGGACCCTGTGCGTCGCCGGGCGCTCTCGACG	>29 TGCGATCGAAGCTCCATCTATAAATGGATAAAATTTTGATCTTAAATTAAAGTGGACGAGTTTTTGAAAGTAAAGGAGCAATATGAACTTTGTTGATATTGCTCCTTTACTTTTCTTTTATTAGTAGTCTTTTTATTTATAAATTTTTATACATACATTTTTTATTAATTTCAAGATTTTTTAGCATTATATTATGTATTTCTTATGTTGAAATAATATAGATATATGTTTCTCTCTTTTTTCTTTTTTTTTCTTATCTTAGAAGAAAGAATGATAATGAAAGGGTAGAATTTGAGGTATAGATCATTTTTACATAGCATAAGGGCGGA
JPZ30	>30 CAAATCGTTGCCCCAACGCCAATGCCTGACCAAACAAGGTGTTGACGGGGCGAATGTTGACCTCCCGCAAGCACTGCCTTGTGGTTGGTTGAAAAACGAGTCCTGCATGGAGAGCCCCATGATAAATGGTGGTTGAGTAACACTCGAGACCGATCATGTGTGGCCTTTCCTCAAGTCAAGCAAGACTGACGTGACCCTCGTGTTCTTTTGAACGCTCATAACG	\
JPZ31	>31 CGCACCCGTCGCCCCCCCACCTCCCTCCCCCCCGAGGCCCCACGCCTGGGGATGGGATGCAAGGAGGGGGCGAACATTGGCCTCCCGTGGGCGCCCCAGCCCGCGGTTGGTTGAAAATCGGTCCCGCGGCGACGTACGCCACGACGAGCGGTGGATTCGCACGAACCCTCCCTCCCCCTCTCCTCGACTCGGCTCGACACGACCGGGCGAGAGCAGGGGGAGCGGCTCGGCGTCGCACGCGTCATGTCGCCTTAGGGGACCCCCAAGAGAACGGCCCGAGACCCTCGATCG	Amplification failed
JPZ32	>32 CGCATCGCGTCGCCCCCCCGCACCTCGCCCCGAACGGGACGACGGCCGCGCTTGGGGGCGGAGAATGGCCTCCCGTGCCGCGCCGCGGCTGGCCCAAACCCGAGTCCCTCGCTGCGGGCGTCACGAACAAGTGGTGGCATAAACCCTCAACTCCAATGCGAGTGGTGCGCACCCCGTGGCCGAGGAGACCGCCAGACCCCACGGCGAGCCCCTCCCGAGGAGCGCTCGCCACGACCG	Amplification failed
JPZ33	>33 CGTACTATTCCCTTACCCCACCCCCATGGACTAGGGCGGGGGCTTGGAGGTTCGGGCGGAGATTGGCCTCCCGTGAGCTGATTGCGCATGGTTGGCTAAAATCTGAGTCCTTGGCGACTAAAGCCGCAACGATTAGTGGTGAAAGTAAAGCCTCTATAGCTCCCACTGCGCACCTAATCCCTGCTAGGGGACCTCGCAACACCGACGCCCCGCTCAAGTGGTAGCTCCCATCG	Amplification failed
JPZ34	>34 CGCAACATCGCTCCCAACCCATTAGGGTGCGGAATATGGCCTCCCGTGCGATTCCCTCTCGCGGTTGGCCGAAAAGAATGGTCCTCGGCTACGAATGCCGCGACAATCGGTGGTTGTAAGACCCTCGGACACGGTCGTGCGCACGTACGCCTCTGGACAACGAGACCCCTCTGCGTCCGCGTCCTTCGCGGCGCGCTCACATCG	\
JPZ35	>35 CGCATCGCGTCGCCCCCCGCACGCCTCGCCCCGAACGGGACGACAGTTGCGCACGGGGGCGGAAAATGGCCTCCCGTACTTTGCTTGCGGTTGGCCAAAACCCGAGTCCCTCGTCACGGACGTCACGACAAGTGGTAGCAGAAACCCTGAACTCGAACGCGGGTCGTGCGCACCTCGTGGCTGAGGAGACCCCCGGACCCTACGACGAGTCCCTCTCAAGGGACGCTCGCAACGACTG	Amplification failed
JPZ36	>36 CACATCGTCACCCCCCCACGTACATGTACATTGGGGAGTGAAAGTTGACTTCCCACGAGCTTGTTCTCGTGGTTGGTTGAAAATTAAGTTCAAAGTGGAGTTTGCCACGTAAAATGGTGGATGAGTGATGCTCGAGACCAATTGCGTGTGCATGACTTTGGCATATTGGACTAGTTGACCCTATGCGTCTTTGGTGAAAATTGAAGGCGTTCTTAGCG	\
JPZ37	>37 CGCATCGCGTCGCCACCCCCTCCTCGCCGGGGACGGGGGTGACGGATATTGGCCTCCCGTGCCCTCGCGGCGCGGCCGGCCCAAATTCGAGTCCCCGGCACGGGACGTCGCGACGAGTGGTGGTTGAACTCTTCGACTCGAGCGCTATCGCGACGACGCCCGACGGGGAGCCTTCCGACCCCGGAGCCGCGGACCCCGAGAGGAGTCCGGGGCCCTCGACCG	\
JPZ38	>38 GCACTCGTCGCCCCCTCCGCCCCTCCCGTCGAGGGAGGGAGTCGGAGCGGGGGCGGACGCTGGCCTCCCGTGGAGCCTCGCCTCCGCGGCTGGCCCAAAACCGGTCCCGCGGCGACGCGCGCCACGACAAGCGGTGGTCTCGAAAGAACCCCTCCCCCCTTCCCCTCCGTCCGGAGGACGCGGGGGGAGCAGCTCCACGTCGGGCGCGGCGCCTCGCCACGCGGGCACCCCGCGAAAAGGCCCGAGACCCTCGATCG	>38 TGGATAAGACTTTCGTCTTAGTGTATACGAGTTTTTGAATGGAAAGGAGCAATAACCAATTTCCCCTTATCAATATCAAGGGGATGGTATTGCTCCTTTATTTAGGAGTCTTTTTCTTTTCGAAGTTTTTTTTATTTCTTTATTTCAACTAAAATAAAAAAGAAAAAGTATTCTCATAGGTTGGTTTATGATTGAGTATCATACTTCGGTTTGGTTTTGTTGTTTAATACCTTAATCTTAAAGTTTAAGTAAGATATTAAAAAATATAATGAATTGAGTCTTTTTCAATTTTAGATTTTTTGAAA
JPZ39	>39 CGCAGCGTCGCCTCCGCCCCCGCCGGGGGCGCCAGGCGGACGATGGCCTCCCGCGAGCGCCGCCTCCCGGTTGGCCGAAAAAGGGGACCGGCGCGACGACGGCCGCGATCCACGGTGGCTGAGCGAGCTCCCACGCGCTCGAGACCGGACGCGCGCGCGTCGTCAGCGTGCCCTACCGTCACATCCCGAACG	>39 AGTTTTTGAACGTAAAGGAGCAATAATTAATTTCTTGTTCTATCAAGAGGGTTGATATTGCTCCTTTACTTTTTAACTTTTTAGTAGTCTTTTTCTTCATACATCAATTTTGTATTTACTTCAACATTCTTTAATTCTTTACCATTATTTTTAGTATTTTAAGATAAGAAAAAAATCTTGGAGTTTCTTGTTTCTTTTTTACTAATTTATTTTATATTTATTTATATGTTTTTCTCATCAATCTTTCTTTATCTTTTGAAATGTAAAATCAAAAATGAGAAATTAATGTTTAAATTCTAGTCTATTGTATCATAGAAGACGAGTAAAAACTTCAAAATAATAAAAAAAGAAAATGGAAATCTCTATAATTTTTAGATAGTATGAAATTTTTAGAT
JPZ40	>40 CACATCGTTACTCTCTTGTGCCTCGTGCAAATATCAGAAGATGTTTGCCAAATGGGGTAGGTGCAAGTTGGCTTCCTATGAGCTTTGTCTTGTGGTTGGCTGAAATTTGAGTTTGTGGTTGAGCGTGTCCTGATAAAATGGTGGATGGGTATTTTGCTCGAGAGACCAGTTGTGCGCGTCTCAACCTGTGTTTGACTCGTGACCCATAAACACGTCCACGGATGTTTCATAGCG	>40 CGAAGTTCCATCTATAAATGGATAAATTTTTGATTTTACATTAAAGATTTAAACTAGATAGGTTTTTGAAAGTAAAGGAGGAATATAAACTTTGTTTATATTCCTCCTTTACTTTTCTTTTTCTTGACATACGTTTTTTGATTTTTTTCAGGATCTTTTAGTATTTTTGTTCCTATCTTAGAACAAAAAAAAAAGAAAGGGTAGAAATTTAAGTAGAGATCATTTTTACTATAAGGGCGGAGTAGCCAAGTTCAGTGGCCGA
JPZ41	>41 GCATCGCGTCGCCCCTCTCCCCGCCCATCGCGCGCGGGAGCCAAGGGGCGGAAATTGGCCTCCCGTGCACGCCCGTGCACGGCCGGCCCAAATGACTGCCCGCGACGGTGCACGTCACTACCAGTGGTGGTTGAACGTCAACTCTCATGCTGCGGTGTGACGCCGCATCGCCGTCTCGGGGACCATCACCGACCCAACGGGCTCCTGCATGCACGCATGCACGGTGCTTCCGACCG	>41 TGGATAAAATCTTGGTTTTAATGTATACGAGTTTTTGAACGTAAAGGAGCAATAATGAATTTCTTGTTCTATCAAGTCAAGAGGGTTAATATTGCTCCTTTACTTTTTAGTAGTTTCATACATCAATTTTGCATTTACTTCAACATTCTTTACCATTGTTTTAAGATAAGAAAAAAATATTGGAGTTTCATACTTTTTGTTTCTTTTTTACTAATTTATTTTATACGTTTTTCTCAGCAATCTTTCTTTATCCTTTGAAATGAAAAATAAAAAAATGAGAAATGAATGTTTTAATTCTAGTCTATTGTATCTTAGAAGACGAGTAAAAACTTCACAAAATAATGAAAAAAAAAAAA
JPZ42	Sequencing failed	Amplification failed
JPZ43	Amplification failed	Amplification failed
JPZ44	>44 CGCATCGCGTCGCCCTTCCCGCCCGCACCCCGAACGAGGGTCGCGCGGGAGGGCGGAAAATGGCCTCCCGTGCCCTCGCGCGCGGCCGGCCTAAACTCGAGTCCCTCGCCGCGGACGTCACGACAGAGTGGTGGTCGAAACCCTCAGCTCGAACGCGAGTCGTGCGGCGTCCCGCGGCGGAGGAGAGACTGCCCGACCCTTTCACGAGCCCCCGTTGAGGGGCGCTCCTCACGACCG	Amplification failed
JPZ45	>45 CGCATTGTGTCGCCTCTCTCTGCCTACCGCGAAAGAAGAGCGGAGAAGGGACTTGGAAGTGGGCTTGTGGTGCCCTTGGCCTAAATACGAGTTTTGCATATTGGAGCCCGGGAACAAGTGGACTCAGAGTAGGTCAAGCGCTCTGCTCCATCGCACAACGAGACGCCTCTGGATACGGATGCTGCTCTGCCCGATCTTTTCA	>45 ATAAATGTATAAGACTTTGGTCTTAGTGTAGACGAGTTTTTGAACAGTTTGAAC ATAAAGGAGCAATAACAAATTTCTTCTTAAGAGTTGTTATTGCTCTCTTTAATTT AGTAGTTTTTTTCTAACGTGAGTTTTCTTTCTTTTTTTTTTTTAAGTATTCTTATG GGTCGGTTTGTGACTCAATATCATATTTTCGTTTTGTATTAATTTATATATGTTTTA TGTTTTTC
JPZ46	>46 AGAAACGTCGCCAAACGTCCCTCTCCGCACCCTCCCCACCCGAGGGGGGTGAGCATCGAGGGCGGGCGGATATTGGCCTCCCGTGCGCGATTGCTCGCGGTTGGCCCAAAAGAGAGTACCCCGGCGAGGCAGCCACGGCGTGCGGTGGTAGAAAGCGTATGCTCTCCTCGGACACCGTCGTGGGCCGACCTCGTGGGGGCAGGAAAGACTAACTAAGGCCCCGATGCGAAGTCGTGTTTCGCGAAG	\
JPZ47	Amplification failed	>47 ATAAATGTATAAGACTTTGGTCTTAGTGTAGACGAGTTTTTGAACAGTTTGAACATAAAGGAGCAATAACAAATTTCTTCTTAAGAGTTGTTATTGCTCTCTTTAATTTAGTAGTTTTTTTCTAACGTGAGTTTTCTTTCTTTTTTTTTTTTAAGTATTCTTATGGGTCGGTTTGTGACTCAATATCATATTTTCGTTTTGTATTAATTTATATATGTTTTATGTTTTTC
JPZ48	>48 TGCATCGTCGCTCCCCTGTCCATCTGGCTCCCCCCGAGGGAGAAGGAGGAATGGGGCGGGCGGAGATTGGTCTCCCGTGCGCTCCCGCTCGCGGTTGGCCGAAATACGAGTTGTTGGCGGCCGATAGCGCCACGGCAAGCGGTGGTTGTCAAGACCTTCGGAGGATGCCGTCGGCTTGGCCGTCACAAGGCTCCGGGACCCTGTTTCTATCCACGG	\
JPZ49	>49 CACATCGCGTTGCCTCCATACCCTCCGCCCCTCGAACGGTGGGGAGACGGTCTGGAAGCGGAAGCTGGCCTCCCGTGACCACGAGCCACGGATGGCCCAAACACGTGCTGGGGAAGCAAAGCGCCACGGCATTCGGTGGTCGATCCGAGCCCCAGAAACAGTGCTCGTGGCGGCCGCATCCGTCCCCAGCCGGCGGCCCTAAACGTTA	\
JPZ50	>50 CACATCTAGTCGACACTCTCTCATCTTCACGAGAGTGGCGGAAATTGGCCTCCCGTTTCCTCGAGTTGCGGCTGGCCTAAATTTGAGTTTTTGGCGCGAGATGTCACCACAAGTGGTGGTTGAAATTCTCAATTCGTGCGCTGTTGTGACCTCGCCTAATAGATACTCAATTGACCCTAGAGCCCTCAATCAAAATTGATTAAAGGGCCTTCGACCG	\

## Sheet: list of plants collected
Number	拉丁名	调查店铺
JPZ-0001	Andrographis paniculata	NO.59Eo.、NO.81Eo.、NO.83Eo.
JPZ-0002	Clerodendranthus spicatus	NO.59Eo.、NO.81Eo.、NO.83Eo.
JPZ-0003	Ageratum conyzoides	NO.59Eo.、NO.81Eo.、NO.83Eo.
JPZ-0004	Citrus limon	NO.59Eo.、NO.81Eo.、NO.83Eo.
JPZ-0005	Cinnamomum cassia	NO.53Eo.、NO.59Eo.、NO.63Eo.、NO.67Eo.、NO.72Eo.
JPZ-0006	Smilax glabra	NO.59Eo.、NO.81Eo.、NO.83Eo.
JPZ-0007	Ophiopogon japonicus(Linn. f.) Ker-Gawl.	NO.59Eo.、NO.81Eo.、NO.83Eo.
JPZ-0008	Hydnophytum puffii	NO.53Eo.、NO.59Eo.、NO.63Eo.、NO.67Eo.、NO.72Eo.
JPZ-0009	Cinnamomum camphora	NO.59Eo.、NO.81Eo.、NO.83Eo.
JPZ-0010	Ganoderma applanatum	NO.53Eo.、NO.55Eo.、NO.57Eo.、NO.59Eo.、NO.61Eo.、NO.63Eo.、NO.65Eo.、NO.67Eo.、NO.69Eo.、NO.71Eo.
JPZ-0011	Eurycoma longifolia Jack	NO.53Eo.、NO.55Eo.、NO.57Eo.、NO.59Eo.、NO.61Eo.、NO.63Eo.、NO.65Eo.、NO.67Eo.、NO.69Eo.、NO.71Eo.
JPZ-0012	Eurycoma longifolia Jack	NO.53Eo.、NO.55Eo.、NO.57Eo.、NO.59Eo.、NO.61Eo.、NO.63Eo.、NO.65Eo.、NO.67Eo.、NO.69Eo.、NO.71Eo.
JPZ-0013	Piper longum L.	NO.59Eo.、NO.81Eo.、NO.83Eo.
JPZ-0014	Stragalus membranaceus (Fisch.) Bunge.	NO.59Eo.、NO.83Eo.
JPZ-0015	Plukenetia volubilis Linneo	NO.59Eo.、NO.83Eo.
JPZ-0016	Moringa oleifera Lam.	NO.53Eo.、NO.55Eo.、NO.57Eo.、NO.59Eo.、NO.61Eo.、NO.63Eo.、NO.65Eo.、NO.67Eo.、NO.69Eo.、NO.71Eo.
JPZ-0017	Sterculia lychnophora Hance	NO.53Eo.、NO.55Eo.、NO.57Eo.、NO.59Eo.、NO.61Eo.、NO.63Eo.、NO.65Eo.、NO.67Eo.、NO.69Eo.、NO.71Eo.
JPZ-0018	Nymphaea L.	NO.59Eo.
JPZ-0019	Zingiberaceae	NO.53Eo.、NO.59Eo.、NO.63Eo.、NO.67Eo.、NO.71Eo.、NO.81Eo.NO.81Eo.
JPZ-0020	Zingiberaceae	NO.53Eo.、NO.59Eo.、NO.63Eo.、NO.67Eo.、NO.71Eo.、NO.81Eo.NO.81Eo.
JPZ-0021	Zingiberaceae	NO.53Eo.、NO.59Eo.、NO.63Eo.、NO.67Eo.、NO.71Eo.、NO.81Eo.NO.81Eo.
JPZ-0022	Zingiberaceae	NO.53Eo.、NO.59Eo.、NO.63Eo.、NO.67Eo.、NO.71Eo.、NO.81Eo.NO.81Eo.
JPZ-0023	Zingiberaceae	NO.53Eo.、NO.59Eo.、NO.63Eo.、NO.67Eo.、NO.71Eo.、NO.81Eo.NO.81Eo.
JPZ-0024	Zingiberaceae	NO.53Eo.、NO.59Eo.、NO.63Eo.、NO.67Eo.、NO.71Eo.、NO.81Eo.NO.81Eo.
JPZ-0025	Zingiberaceae	NO.53Eo.、NO.59Eo.、NO.63Eo.、NO.67Eo.、NO.71Eo.、NO.81Eo.NO.81Eo.
JPZ-0026	Zingiberaceae	NO.53Eo.、NO.59Eo.、NO.63Eo.、NO.67Eo.、NO.71Eo.、NO.81Eo.NO.81Eo.
JPZ-0027	Zingiberaceae	NO.53Eo.、NO.59Eo.、NO.63Eo.、NO.67Eo.、NO.71Eo.、NO.81Eo.NO.81Eo.
JPZ-0028	Zingiberaceae	NO.53Eo.、NO.59Eo.、NO.63Eo.、NO.67Eo.、NO.71Eo.、NO.81Eo.NO.81Eo.
JPZ-0029	Zingiberaceae	NO.53Eo.、NO.59Eo.、NO.63Eo.、NO.67Eo.、NO.71Eo.、NO.81Eo.NO.81Eo.
JPZ-0030	Tinospora crispa (L.) Hook. f. et Thoms.	NO.53Eo.、NO.59Eo.、NO.71Eo.
JPZ-0031	Aloe vera var. chinensis (Haw.) Berg	NO.71Eo.
JPZ-0032	Blumea balsamifera (L.) DC.	NO.59Eo.、NO.81Eo.、NO.83Eo.
JPZ-0033	Pandanus tectorius Sol.	NO.53Eo.、NO.59Eo.、NO.83Eo.
JPZ-0034	Phellinus igniarius(L. ex Fr.) Quel.	NO.53Eo.、NO.59Eo.、NO.63Eo.、NO.67Eo.、NO.71Eo.、NO.81Eo.NO.81Eo.
JPZ-0035	Ganoderma	NO.53Eo.、NO.59Eo.、NO.63Eo.、NO.67Eo.、NO.71Eo.、NO.81Eo.NO.81Eo.
JPZ-0036	Spatholobus suberectus Dunn	NO.59Eo.、NO.81Eo.、NO.83Eo.
JPZ-0037	Cassytha filiformis L.	NO.59Eo.、NO.81Eo.、NO.83Eo.
JPZ-0038	Canarium album (Lour.) Raeusch.	NO.59Eo.、NO.81Eo.、NO.83Eo.
JPZ-0039	KacipFatimah	NO.59Eo.、NO.81Eo.、NO.83Eo.
JPZ-0040	Luffa cylindrica (L.) Roem.	NO.59Eo.、NO.81Eo.、NO.83Eo.
JPZ-0041	Strychnos nux-vomica Linn.	NO.59Eo.、NO.81Eo.、NO.83Eo.
JPZ-0042	Eleutherine plicata Herb.	NO.59Eo.、NO.81Eo.、NO.83Eo.
JPZ-0043	Entada phaseoloides (Linn.) Merr.	NO.59Eo.、NO.81Eo.、NO.83Eo.
JPZ-0044	Nymphaea tetragona	NO.81Eo.、NO.83Eo.
JPZ-0045	Foeniculum vulgare Mill.	NO.81Eo.、NO.83Eo.
JPZ-0046	Cyperus rotundus L.	NO.81Eo.、NO.83Eo.
JPZ-0047	Solanum coagulans Forsk.	NO.81Eo.、NO.83Eo.
JPZ-0048	Morinda citrifolia L.	NO.53Eo.、NO.59Eo.、NO.63Eo.、NO.67Eo.、NO.71Eo.、NO.81Eo.NO.81Eo.
JPZ-0049	Amomum kravanh Pierre ex Gagnep.	NO.59Eo.、NO.83Eo.
JPZ-0050	Aegle marmelos (L.) Correa	NO.53Eo.、NO.59Eo.、NO.63Eo.、NO.67Eo.、NO.71Eo.、NO.81Eo.NO.81Eo.
JPZ-0051	Maranta arundinacea L.	NO.59Eo.、NO.83Eo.
JPZ-0052	Dichondra repens Forst.	NO.59Eo.、NO.81Eo.NO.83Eo.
JPZ-0053	Fibraurea recisa Pierre	NO.81Eo.、NO.83Eo.
JPZ-0054	Musa basjoo	NO.59Eo.、NO.83Eo.
JPZ-0055	Gomphrena celosioides Mart.	NO.59Eo.、NO.83Eo.
JPZ-0056	Xyris Linn.	NO.59Eo.、NO.83Eo.
JPZ-0057	Phyllanthus emblica Linn.	NO.59Eo.、NO.83Eo.
JPZ-0058	Amomum villosum Loureiro	NO.59Eo.、NO.83Eo.
JPZ-0059	Mosla chinensis Maxim	NO.59Eo.、NO.83Eo.
JPZ-0060	Cassia fistula Linn.	NO.53Eo.
JPZ-0061	Terminalia chebula Retz.	NO.53Eo.、NO.59Eo.、NO.63Eo.、NO.67Eo.、NO.71Eo.、NO.81Eo、.NO.83Eo.
JPZ-0062	Solanum ferox L.	NO.59Eo.、NO.83Eo.
JPZ-0063	Dioscorea alata L.	NO.59Eo.、NO.83Eo.
JPZ-0064	Tetracera asiatica	NO.53Eo.、NO.59Eo.、NO.63Eo.、NO.67Eo.、NO.71Eo.、NO.81Eo、.NO.83Eo.
JPZ-0065	Dalbergia oliveri	NO.53Eo.、NO.59Eo.、NO.63Eo.、NO.67Eo.、NO.71Eo.、NO.81Eo、.NO.83Eo.
JPZ-0066	Sarcolobus sp.	NO.53Eo.、NO.59Eo.、NO.63Eo.、NO.67Eo.、NO.71Eo.、NO.81Eo、.NO.83Eo.
JPZ-0067	Borassus flabellifer	NO.53Eo.、NO.59Eo.、NO.63Eo.、NO.67Eo.、NO.71Eo.、NO.81Eo、.NO.83Eo.
JPZ-0068	Salacia reticulata	NO.53Eo.、NO.59Eo.、NO.63Eo.、NO.67Eo.、NO.71Eo.、NO.81Eo、.NO.83Eo.
JPZ-0069	Barringtonia pendula	NO.53Eo.、NO.59Eo.、NO.63Eo.、NO.67Eo.、NO.71Eo.、NO.81Eo、.NO.83Eo.
JPZ-0070	Bambusa blumeana	NO.53Eo.、NO.59Eo.、NO.63Eo.、NO.67Eo.、NO.71Eo.、NO.81Eo、.NO.83Eo.
JPZ-0071	Pandanus tectorius	NO.53Eo.、NO.59Eo.、NO.63Eo.、NO.67Eo.、NO.71Eo.、NO.81Eo、.NO.83Eo.
JPZ-0072	Plumeria alba	NO.53Eo.、NO.59Eo.、NO.63Eo.、NO.67Eo.、NO.71Eo.、NO.81Eo、.NO.83Eo.
JPZ-0073	Cananga odorata	NO.53Eo.、NO.59Eo.、NO.63Eo.、NO.67Eo.、NO.71Eo.、NO.81Eo、.NO.83Eo.
JPZ-0074	Passiflora foetida	NO.53Eo.、NO.59Eo.、NO.63Eo.、NO.67Eo.、NO.71Eo.、NO.81Eo、.NO.83Eo.
JPZ-0075	Terminalia hainanensis	NO.53Eo.、NO.59Eo.、NO.63Eo.、NO.67Eo.、NO.71Eo.、NO.81Eo、.NO.83Eo.
JPZ-0076	Nauclea officinalis	NO.53Eo.、NO.59Eo.、NO.63Eo.、NO.67Eo.、NO.71Eo.、NO.81Eo.NO.92Eo.
JPZ-0077	Ficus sagittata	NO.53Eo.、NO.59Eo.、NO.63Eo.、NO.67Eo.、NO.71Eo.、NO.81Eo.NO.92Eo.
JPZ-0078	Dalbergia pinnata	NO.53Eo.、NO.59Eo.、NO.63Eo.、NO.67Eo.、NO.71Eo.、NO.81Eo.NO.92Eo.
JPZ-0079	Flacourtia indica	NO.53Eo.、NO.59Eo.、NO.63Eo.、NO.67Eo.、NO.71Eo.、NO.81Eo.NO.92Eo.
JPZ-0080	Anacardium occidentale	NO.53Eo.、NO.59Eo.、NO.63Eo.、NO.67Eo.、NO.71Eo.、NO.81Eo.NO.92Eo.
JPZ-0081	Calamus acanthospathus	NO.53Eo.、NO.59Eo.、NO.63Eo.、NO.67Eo.、NO.71Eo.、NO.81Eo.NO.92Eo.
JPZ-0082	Cananga odorata	NO.53Eo.、NO.59Eo.、NO.63Eo.、NO.67Eo.、NO.71Eo.、NO.81Eo.NO.92Eo.
JPZ-0083	Ceiba pentandra	NO.53Eo.、NO.59Eo.、NO.63Eo.、NO.67Eo.、NO.71Eo.、NO.81Eo.NO.92Eo.
JPZ-0084	Dalbergia oliveri	NO.53Eo.、NO.59Eo.、NO.63Eo.、NO.67Eo.、NO.71Eo.、NO.81Eo.NO.92Eo.
JPZ-0085	Cinnamomum bejolghota	NO.53Eo.、NO.59Eo.、NO.63Eo.、NO.67Eo.、NO.71Eo.、NO.81Eo.NO.92Eo.
JPZ-0086	Oroxylum indicum	NO.53Eo.、NO.59Eo.、NO.63Eo.、NO.67Eo.、NO.71Eo.、NO.81Eo.NO.92Eo.
JPZ-0087	Mitragyna diversifolia	NO.53Eo.、NO.59Eo.、NO.63Eo.、NO.67Eo.、NO.71Eo.、NO.81Eo.NO.92Eo.
JPZ-0088	Abutilon indicum	NO.53Eo.、NO.59Eo.、NO.63Eo.、NO.67Eo.、NO.71Eo.、NO.81Eo.NO.92Eo.
JPZ-0089	Allophylus longipes	NO.53Eo.、NO.59Eo.、NO.63Eo.、NO.67Eo.、NO.71Eo.、NO.81Eo.NO.92Eo.
JPZ-0090	Capparis mitchellii	NO.53Eo.、NO.59Eo.、NO.63Eo.、NO.67Eo.、NO.71Eo.、NO.81Eo.NO.92Eo.
JPZ-0091	Cenchrus purpureus	NO.53Eo.、NO.59Eo.、NO.63Eo.、NO.67Eo.、NO.71Eo.、NO.81Eo.NO.92Eo.
JPZ-0092	Cananga odorata	NO.53Eo.、NO.59Eo.、NO.63Eo.、NO.67Eo.、NO.71Eo.、NO.81Eo.NO.92Eo.
JPZ-0093	Oroxylum indicum	NO.53Eo.、NO.59Eo.、NO.63Eo.、NO.67Eo.、NO.71Eo.、NO.81Eo.NO.92Eo.
JPZ-0094	Leea dentata	NO.53Eo.、NO.59Eo.、NO.63Eo.、NO.67Eo.、NO.71Eo.、NO.81Eo.NO.92Eo.
JPZ-0095	Ananas ananassoides	NO.53Eo.、NO.59Eo.、NO.63Eo.、NO.67Eo.、NO.71Eo.、NO.81Eo.NO.92Eo.
JPZ-0096	Cinnamomum javanicum	NO.53Eo.、NO.59Eo.、NO.63Eo.、NO.67Eo.、NO.71Eo.、NO.81Eo.NO.92Eo.
JPZ-0097	Senna sp.	NO.53Eo.、NO.59Eo.、NO.63Eo.、NO.67Eo.、NO.71Eo.、NO.81Eo.NO.92Eo.
JPZ-0098	Illigera rhodantha	NO.53Eo.、NO.59Eo.、NO.63Eo.、NO.67Eo.、NO.71Eo.、NO.81Eo.NO.92Eo.
JPZ-0099	Salacia polysperma	NO.53Eo.、NO.59Eo.、NO.63Eo.、NO.67Eo.、NO.71Eo.、NO.81Eo.NO.92Eo.
JPZ-0100	Pseudoclausena chrysogyne	NO.53Eo.、NO.59Eo.、NO.63Eo.、NO.67Eo.、NO.71Eo.、NO.81Eo.NO.92Eo.
JPZ-0101	Pueraria candollei	NO.53Eo.、NO.59Eo.、NO.63Eo.、NO.67Eo.、NO.71Eo.、NO.81Eo.NO.92Eo.
JPZ-0102	Rauvolfia micrantha	NO.53Eo.、NO.59Eo.、NO.63Eo.、NO.67Eo.、NO.71Eo.、NO.81Eo.NO.92Eo.
JPZ-0103	Pseudobaeckea teres	NO.53Eo.、NO.59Eo.、NO.63Eo.、NO.67Eo.、NO.71Eo.、NO.81Eo.NO.92Eo.
JPZ-0104	Croton crassifolius	NO.53Eo.、NO.59Eo.、NO.63Eo.、NO.67Eo.、NO.71Eo.、NO.81Eo.NO.92Eo.
JPZ-0105	Holarrhena pubescens	NO.53Eo.、NO.59Eo.、NO.63Eo.、NO.67Eo.、NO.71Eo.、NO.81Eo.NO.92Eo.
JPZ-0106	Lablab purpureus	NO.53Eo.、NO.59Eo.、NO.63Eo.、NO.67Eo.、NO.71Eo.、NO.81Eo.NO.92Eo.
JPZ-0107	Prismatomeris albidiflora	NO.53Eo.、NO.59Eo.、NO.63Eo.、NO.67Eo.、NO.71Eo.、NO.81Eo.NO.92Eo.
JPZ-0108	Cayratia trifolia	NO.53Eo.、NO.59Eo.、NO.63Eo.、NO.67Eo.、NO.71Eo.、NO.81Eo.NO.92Eo.
JPZ-0109	Acacia gummifera	NO.53Eo.、NO.59Eo.、NO.63Eo.、NO.67Eo.、NO.71Eo.、NO.81Eo.NO.92Eo.
JPZ-0110	Erythrina subumbrans	NO.53Eo.、NO.59Eo.、NO.63Eo.、NO.67Eo.、NO.71Eo.、NO.81Eo.NO.92Eo.
JPZ-0111	Albizia lebbeck	NO.53Eo.、NO.59Eo.、NO.63Eo.、NO.67Eo.、NO.71Eo.、NO.81Eo.NO.92Eo.
JPZ-0112	Plumeria alba	NO.53Eo.、NO.59Eo.、NO.63Eo.、NO.67Eo.、NO.71Eo.、NO.81Eo.NO.92Eo.
JPZ-0113	Scaphium scaphigerum	NO.53Eo.、NO.59Eo.、NO.63Eo.、NO.67Eo.、NO.71Eo.、NO.81Eo.NO.92Eo.
JPZ-0114	Smilax china	NO.53Eo.、NO.59Eo.、NO.63Eo.、NO.67Eo.、NO.71Eo.、NO.81Eo.NO.92Eo.
JPZ-0115	Curcuma zeodaria	NO.53Eo.、NO.59Eo.、NO.63Eo.、NO.67Eo.、NO.71Eo.、NO.81Eo.NO.92Eo.
JPZ-0116	Piper longum	NO.53Eo.、NO.59Eo.、NO.63Eo.、NO.67Eo.、NO.71Eo.、NO.81Eo.NO.92Eo.
JPZ-0117	Citrus reticulata	NO.53Eo.、NO.59Eo.、NO.63Eo.、NO.67Eo.、NO.71Eo.、NO.81Eo.NO.92Eo.
JPZ-0118	Amomum kravanh	NO.53Eo.、NO.59Eo.、NO.63Eo.、NO.67Eo.、NO.71Eo.、NO.81Eo.NO.92Eo.
		The stores we visited are located at #53、55、57、59、61、63、65、67、71、72、59、81、83Eo on the Street 166 Sangkat Orussey I, Phnom Penh.
