# Supplementary material for: Assessing the Identity of Commercial Herbs From a Cambodian Market Using DNA Barcoding
Source: Front Pharmacol. 2020 Mar 24;11:244. doi: 10.3389/fphar.2020.00244 (PMC7105672; doi:10.3389/fphar.2020.00244)
Supplement: Supplementary file 2 [file Data_Sheet_2.zip]

Archive with 121 entries (114 files):
- blast search result/
- blast search result/.DS_Store
- __MACOSX/
- __MACOSX/blast search result/
- __MACOSX/blast search result/._.DS_Store
- blast search result/psbA-trnH /
- blast search result/psbA-trnH /JPZ16.txt
- __MACOSX/blast search result/psbA-trnH /
- __MACOSX/blast search result/psbA-trnH /._JPZ16.txt
- blast search result/psbA-trnH /JPZ29.txt
- __MACOSX/blast search result/psbA-trnH /._JPZ29.txt
- blast search result/psbA-trnH /JPZ39.txt
- __MACOSX/blast search result/psbA-trnH /._JPZ39.txt
- blast search result/psbA-trnH /.DS_Store
- __MACOSX/blast search result/psbA-trnH /._.DS_Store
- blast search result/psbA-trnH /JPZ04.txt
- __MACOSX/blast search result/psbA-trnH /._JPZ04.txt
- blast search result/psbA-trnH /JPZ38.txt
- __MACOSX/blast search result/psbA-trnH /._JPZ38.txt
- blast search result/psbA-trnH /JPZ41.txt
- __MACOSX/blast search result/psbA-trnH /._JPZ41.txt
- blast search result/psbA-trnH /JPZ40.txt
- __MACOSX/blast search result/psbA-trnH /._JPZ40.txt
- blast search result/psbA-trnH /JPZ47.txt
- __MACOSX/blast search result/psbA-trnH /._JPZ47.txt
- blast search result/psbA-trnH /JPZ45.txt
- __MACOSX/blast search result/psbA-trnH /._JPZ45.txt
- blast search result/psbA-trnH /JPZ21.txt
- __MACOSX/blast search result/psbA-trnH /._JPZ21.txt
- blast search result/psbA-trnH /JPZ08.txt
- __MACOSX/blast search result/psbA-trnH /._JPZ08.txt
- blast search result/psbA-trnH /JPZ18.txt
- __MACOSX/blast search result/psbA-trnH /._JPZ18.txt
- blast search result/psbA-trnH /JPZ25.txt
- __MACOSX/blast search result/psbA-trnH /._JPZ25.txt
- blast search result/psbA-trnH /JPZ27.txt
- __MACOSX/blast search result/psbA-trnH /._JPZ27.txt
- blast search result/ITS2/
- blast search result/ITS2/JPZ03.txt
- __MACOSX/blast search result/ITS2/
- __MACOSX/blast search result/ITS2/._JPZ03.txt
- blast search result/ITS2/JPZ17.txt
- __MACOSX/blast search result/ITS2/._JPZ17.txt
- blast search result/ITS2/JPZ16.txt
- __MACOSX/blast search result/ITS2/._JPZ16.txt
- blast search result/ITS2/JPZ02.txt
- __MACOSX/blast search result/ITS2/._JPZ02.txt
- blast search result/ITS2/JPZ14.txt
- __MACOSX/blast search result/ITS2/._JPZ14.txt
- blast search result/ITS2/JPZ28.txt
- __MACOSX/blast search result/ITS2/._JPZ28.txt
- blast search result/ITS2/JPZ29.txt
- __MACOSX/blast search result/ITS2/._JPZ29.txt
- blast search result/ITS2/JPZ01.txt
- __MACOSX/blast search result/ITS2/._JPZ01.txt
- blast search result/ITS2/JPZ15.txt
- __MACOSX/blast search result/ITS2/._JPZ15.txt
- blast search result/ITS2/JPZ39.txt
- __MACOSX/blast search result/ITS2/._JPZ39.txt
- blast search result/ITS2/JPZ11.txt
- __MACOSX/blast search result/ITS2/._JPZ11.txt
- blast search result/ITS2/JPZ05.txt
- __MACOSX/blast search result/ITS2/._JPZ05.txt
- blast search result/ITS2/.DS_Store
- __MACOSX/blast search result/ITS2/._.DS_Store
- blast search result/ITS2/JPZ04.txt
- __MACOSX/blast search result/ITS2/._JPZ04.txt
- blast search result/ITS2/JPZ10.txt
- __MACOSX/blast search result/ITS2/._JPZ10.txt
- blast search result/ITS2/JPZ38.txt
- __MACOSX/blast search result/ITS2/._JPZ38.txt
- blast search result/ITS2/JPZ06.txt
- __MACOSX/blast search result/ITS2/._JPZ06.txt
- blast search result/ITS2/JPZ12.txt
- __MACOSX/blast search result/ITS2/._JPZ12.txt
- blast search result/ITS2/JPZ13.txt
- __MACOSX/blast search result/ITS2/._JPZ13.txt
- blast search result/ITS2/JPZ48.txt
- __MACOSX/blast search result/ITS2/._JPZ48.txt
- blast search result/ITS2/JPZ49.txt
- __MACOSX/blast search result/ITS2/._JPZ49.txt
- blast search result/ITS2/JPZ40.txt
- __MACOSX/blast search result/ITS2/._JPZ40.txt
- blast search result/ITS2/JPZ46.txt
- __MACOSX/blast search result/ITS2/._JPZ46.txt
- blast search result/ITS2/JPZ44.txt
- __MACOSX/blast search result/ITS2/._JPZ44.txt
- blast search result/ITS2/JPZ50.txt
- __MACOSX/blast search result/ITS2/._JPZ50.txt
- blast search result/ITS2/JPZ22.txt
- __MACOSX/blast search result/ITS2/._JPZ22.txt
- blast search result/ITS2/JPZ36.txt
- __MACOSX/blast search result/ITS2/._JPZ36.txt
- blast search result/ITS2/JPZ37.txt
- __MACOSX/blast search result/ITS2/._JPZ37.txt
- blast search result/ITS2/JPZ23.txt
- __MACOSX/blast search result/ITS2/._JPZ23.txt
- blast search result/ITS2/JPZ35.txt
- __MACOSX/blast search result/ITS2/._JPZ35.txt
- blast search result/ITS2/JPZ21.txt
- __MACOSX/blast search result/ITS2/._JPZ21.txt
- blast search result/ITS2/JPZ09.txt
- __MACOSX/blast search result/ITS2/._JPZ09.txt
- blast search result/ITS2/JPZ20.txt
- __MACOSX/blast search result/ITS2/._JPZ20.txt
- blast search result/ITS2/JPZ34.txt
- __MACOSX/blast search result/ITS2/._JPZ34.txt
- blast search result/ITS2/JPZ30.txt
- __MACOSX/blast search result/ITS2/._JPZ30.txt
- blast search result/ITS2/JPZ24.txt
- __MACOSX/blast search result/ITS2/._JPZ24.txt
- blast search result/ITS2/JPZ31.txt
- __MACOSX/blast search result/ITS2/._JPZ31.txt
- blast search result/ITS2/JPZ19.txt
- __MACOSX/blast search result/ITS2/._JPZ19.txt
- blast search result/ITS2/JPZ27.txt
- __MACOSX/blast search result/ITS2/._JPZ27.txt
- blast search result/ITS2/JPZ32.txt
- __MACOSX/blast search result/ITS2/._JPZ32.txt
- blast search result/ITS2/JPZ26.txt
- __MACOSX/blast search result/ITS2/._JPZ26.txt
