# Supplementary material for: Assessing the Identity of Commercial Herbs From a Cambodian Market Using DNA Barcoding
Source: Front Pharmacol. 2020 Mar 24;11:244. doi: 10.3389/fphar.2020.00244 (PMC7105672; doi:10.3389/fphar.2020.00244)
Supplement: Supplementary file 2 [file Data_Sheet_2.zip › blast search result/psbA-trnH /JPZ16.txt]

BLASTN 2.9.0+
Reference: Zheng Zhang, Scott Schwartz, Lukas Wagner, and
Webb Miller (2000), "A greedy algorithm for aligning DNA
sequences", J Comput Biol 2000; 7(1-2):203-14.


Reference for database indexing: Aleksandr Morgulis, George
Coulouris, Yan Raytselis, Thomas L. Madden, Richa Agarwala,
Alejandro A. Schaffer (2008), "Database Indexing for
Production MegaBLAST Searches", Bioinformatics 24:1757-1764.


RID: J5W7AVKY01N


Database: Nucleotide collection (nt)
           52,478,804 sequences; 218,532,353,722 total letters
Query= 16

Length=345


                                                                   Score        E      Max
Sequences producing significant alignments:                       (Bits)     Value   ident

KM895205.1 Capparis mitchellii voucher 129308779 trnH-psbA int...  422        6e-114  89%         
LC438893.1 Capparis micracantha chloroplast DNA, psbA gene, ps...  361        1e-95   87%         
KP095165.1 Capparis acutifolia isolate SCBGP197_1 photosystem ...  350        3e-92   87%         
KP095168.1 Capparis cantoniensis isolate SCBGP291_2 photosyste...  344        1e-90   90%         
KP095167.1 Capparis cantoniensis isolate SCBGP291_1 photosyste...  344        1e-90   90%         
KM895286.1 Capparis arborea voucher 129308762 trnH-psbA interg...  342        4e-90   88%         
KU564649.1 Capparis mitchellii trnH-psbA intergenic spacer, pa...  322        6e-84   89%         
KR735837.1 Cadaba farinosa trnH-psbA intergenic spacer, partia...  302        8e-78   83%         
MK261023.1 Cadaba farinosa voucher G12_K1341 psbA-trnH interge...  244        1e-60   88%         
KR735369.1 Boscia angustifolia trnH-psbA intergenic spacer, pa...  224        2e-54   82%         
KM895265.1 Apophyllum anomalum voucher 129308656 trnH-psbA int...  174        2e-39   99%         
KM895096.1 Apophyllum anomalum voucher 129308791 trnH-psbA int...  174        2e-39   99%         
HG005095.1 Capparis sikkimensis chloroplast DNA containing psb...  163        4e-36   95%         
KR533318.1 Capparis bodinieri isolate BB0270 psbA-trnH interge...  130        4e-26   99%         
KR533317.1 Capparis bodinieri isolate BB0271 psbA-trnH interge...  130        4e-26   99%         
MK261051.1 Capparis tomentosa voucher A4_K1270_Unknown_sp psbA...  124        2e-24   95%         
MK260937.1 Capparis tomentosa voucher H3_K1270_Unknown_sp psbA...  124        2e-24   95%         
MK260731.1 Capparis tomentosa voucher G3_K1270_Unknown_sp psbA...  124        2e-24   95%         
MK260717.1 Capparis tomentosa voucher F3_K1270_Unknown_sp psbA...  124        2e-24   95%         
KR735354.1 Capparis tomentosa trnH-psbA intergenic spacer, par...  124        2e-24   95%         
KR735320.1 Capparis tomentosa trnH-psbA intergenic spacer, par...  124        2e-24   95%         
GQ982165.1 Capparis frondosa voucher STRI:R. Perez 1562 (US) p...  119        8e-23   79%         

ALIGNMENTS
>KM895205.1 Capparis mitchellii voucher 129308779 trnH-psbA intergenic spacer, 
partial sequence; chloroplast
Length=423

 Score = 422 bits (228),  Expect = 6e-114
 Identities = 310/347 (89%), Gaps = 16/347 (5%)
 Strand=Plus/Plus

Query  1    AATGGATAATATTTTAGTCTCAACCTAGTTTACT-AAAAAAGGAGCAATATCAACCTTCT  59
            |||||||||| ||||||||||||||||||||||| |||||||||||||||||||||    
Sbjct  34   AATGGATAATTTTTTAGTCTCAACCTAGTTTACTAAAAAAAGGAGCAATATCAACC----  89

Query  60   TTTCTTAATATAAGATATAAAGAAGGTTGATATTGCTCCtttttttatattatattttat  119
             |||||||||||||||||||||||||||||||||||||||||||||||||  ||||||||
Sbjct  90   -TTCTTAATATAAGATATAAAGAAGGTTGATATTGCTCCTTTTTTTATAT--TATTTTAT  146

Query  120  attataAGaaaaataaaaaaaaaagattttaaataaaaaaataataaaaaaaaTTTTCTT  179
            |||||||||| || | |||||||||||||||||||| |||||| ||||||| ||||||||
Sbjct  147  ATTATAAGAATAA-AGAAAAAAAAGATTTTAAATAATAAAATACTAAAAAACATTTTCTT  205

Query  180  TTAGTATCATATTTTCCTTATCTAGTAACGTTATCTACTATTAttttttttttataaa-t  238
            |||||||||||||||||||||||||||| ||||||||||||||||||||||  ||||| |
Sbjct  206  TTAGTATCATATTTTCCTTATCTAGTAAGGTTATCTACTATTATTTTTTTT--ATAAATT  263

Query  239  ataagtaagtttttacctagttttttttgaagtttttttttGaaaaaaaaaaaGTGGAAT  298
            |||| | |    | |   ||   |||||    |||||||||||||||||||| |||||||
Sbjct  264  ATAAAT-ATAAATAAGGAAG---TTTTTACCTTTTTTTTTTGAAAAAAAAAAGGTGGAAT  319

Query  299  TTTCTACCTCTTCGGTCTTGTATTCAAGTTTTTGCTTTTTGATTTTC  345
            |||||||||||||||||||||||||||||||||||||||||||||||
Sbjct  320  TTTCTACCTCTTCGGTCTTGTATTCAAGTTTTTGCTTTTTGATTTTC  366


>LC438893.1 Capparis micracantha chloroplast DNA, psbA gene, psbA-trnH intergenic 
spacer and trnH gene, partial sequence, isolate: CHULA-060
Length=465

 Score = 361 bits (195),  Expect = 1e-95
 Identities = 293/338 (87%), Gaps = 15/338 (4%)
 Strand=Plus/Plus

Query  14   TTAGTCTCAACCTAGTTTACTAAAAAAGGAGCAATATCAACCTTCTTTTCTTAATATAAG  73
            ||||||||||||||||||||||||||| ||||||||||||||||||||||||||||||||
Sbjct  64   TTAGTCTCAACCTAGTTTACTAAAAAAAGAGCAATATCAACCTTCTTTTCTTAATATAAG  123

Query  74   ATATAAAGAAGGTTGATATTGCTCCtttttttatatt-ata--ttttatattataAGaaa  130
            || |||||||||||||||||||||||||||| ||||| | |  ||||||||| |||  | 
Sbjct  124  ATCTAAAGAAGGTTGATATTGCTCCTTTTTT-ATATTAAAAGTTTTTATATTTTAAAGAT  182

Query  131  aataaaaaaaaaagattttaaataaaaaaataataaaaaaaaTTTTCTTTTAGTATCATA  190
              |||| || ||| |   | ||||||||||  ||       | | || | ||||||||||
Sbjct  183  TTTAAATAACAAA-A---T-AATAAAAAAA-GATTTCTTTTAGTATCATATAGTATCATA  236

Query  191  TTTTCCTTATCTAGTAACGTTATCTACTATTAttttttttttataaatataagtaagttt  250
             |||||| ||||||||| |||||||||||||  |||||||||||||||||||||||||||
Sbjct  237  CTTTCCTGATCTAGTAATGTTATCTACTATT-CTTTTTTTTTATAAATATAAGTAAGTTT  295

Query  251  ttacctagttttttttgaagtttttttttGaaaaaaaaaa-a--GTGGAATTTTCTACCT  307
            |||||||| ||||||||||||| ||||||||||||||||| |  |||||||||||||| |
Sbjct  296  TTACCTAG-TTTTTTTGAAGTTATTTTTTGAAAAAAAAAAGAAGGTGGAATTTTCTACTT  354

Query  308  CTTCGGTCTTGTATTCAAGTTTTTGCTTTTTGATTTTC  345
            ||||||||||||||||||||||||| ||||||||||||
Sbjct  355  CTTCGGTCTTGTATTCAAGTTTTTGGTTTTTGATTTTC  392


 Score = 84.2 bits (45),  Expect = 3e-12
 Identities = 68/77 (88%), Gaps = 9/77 (12%)
 Strand=Plus/Minus

Query  34   TAAAAAAGGAGCAATATCAACCTTCTTT---TCTTAATA-TAAGATATAAAGAAGGTTGA  89
            ||||||||||||||||||||||||||||   |||| ||| ||||  | ||||||||||||
Sbjct  155  TAAAAAAGGAGCAATATCAACCTTCTTTAGATCTT-ATATTAAG--A-AAAGAAGGTTGA  100

Query  90   TATTGCTCCttttttta  106
            |||||||| ||||||||
Sbjct  99   TATTGCTC-TTTTTTTA  84


>KP095165.1 Capparis acutifolia isolate SCBGP197_1 photosystem II protein 
D1 (psbA), psbA-trnH intergenic spacer, and tRNA-His (trnH), 
region; chloroplast
 KP095166.1 Capparis acutifolia isolate SCBGP197_2 photosystem II protein 
D1 (psbA), psbA-trnH intergenic spacer, and tRNA-His (trnH), 
region; chloroplast
Length=376

 Score = 350 bits (189),  Expect = 3e-92
 Identities = 289/332 (87%), Gaps = 28/332 (8%)
 Strand=Plus/Plus

Query  14   TTAGTCTCAACCTAGTTTACT-AAAAAAGGAGCAATATCAACCTTCTTTTCTTAATATAA  72
            ||||||||||||||||||||| ||||||||||||||||||||||||||||||||||||||
Sbjct  22   TTAGTCTCAACCTAGTTTACTAAAAAAAGGAGCAATATCAACCTTCTTTTCTTAATATAA  81

Query  73   GATATAAAGAAGGTTGATATTGCTCCtttttttatatt-ata-tttt-atattataAGaa  129
            ||| |||||||||||||||||||||||||||| ||| | | | |||| ||||| ||||  
Sbjct  82   GATCTAAAGAAGGTTGATATTGCTCCTTTTTT-ATAGTCAAAGTTTTTATATTTTAAG--  138

Query  130  aaataaaaaaaaaagattttaaataaaaaaataataaaaaaaaTTTTCTTTTAGTATCAT  189
                          |||||||||||| ||||||||||||||||  |||||||||||||||
Sbjct  139  --------------GATTTTAAATAACAAAATAATAAAAAAAA--TTCTTTTAGTATCAT  182

Query  190  ATTTTCCTTATCTAGTAACGTTATCTACTATTAttttttttttataaatataagtaagtt  249
            | ||| || ||||||||| ||||||||||||| |||||||||||||||||||||||||||
Sbjct  183  ACTTTGCTGATCTAGTAATGTTATCTACTATTCTTTTTTTTTTATAAATATAAGTAAGTT  242

Query  250  tttacctagttttttttgaagtt-tttttttGaaaaaaaaaa-a--GTGGAATTTTCTAC  305
            ||| ||| |||||||| |||||| |||||||||||||||||| |  ||||||||||||||
Sbjct  243  TTTGCCTCGTTTTTTT-GAAGTTCTTTTTTTGAAAAAAAAAAGAAGGTGGAATTTTCTAC  301

Query  306  CTCTTCGGTCTTGTATTCAAGTTTTTGCTTTT  337
             ||||||||||| |||||||||||||| ||||
Sbjct  302  TTCTTCGGTCTTATATTCAAGTTTTTGATTTT  333


 Score = 91.6 bits (49),  Expect = 2e-14
 Identities = 69/77 (90%), Gaps = 8/77 (10%)
 Strand=Plus/Minus

Query  34   TAAAAAAGGAGCAATATCAACCTTCTTT---TCTTAATA-TAAGATATAAAGAAGGTTGA  89
            ||||||||||||||||||||||||||||   |||| ||| ||||  | ||||||||||||
Sbjct  114  TAAAAAAGGAGCAATATCAACCTTCTTTAGATCTT-ATATTAAG--A-AAAGAAGGTTGA  59

Query  90   TATTGCTCCttttttta  106
            |||||||||||||||||
Sbjct  58   TATTGCTCCTTTTTTTA  42


>KP095168.1 Capparis cantoniensis isolate SCBGP291_2 photosystem II protein 
D1 (psbA), psbA-trnH intergenic spacer, and tRNA-His (trnH), 
region; chloroplast
Length=344

 Score = 344 bits (186),  Expect = 1e-90
 Identities = 259/289 (90%), Gaps = 26/289 (9%)
 Strand=Plus/Plus

Query  1    AATGGATAATATTTTAG------TCTCAACCTAGTTTACT-AAAAAAGGAGCAATATCAA  53
            |||||||||||||||||      ||||||||||||||||| |||||||||||||||||||
Sbjct  21   AATGGATAATATTTTAGTCTTACTCTCAACCTAGTTTACTAAAAAAAGGAGCAATATCAA  80

Query  54   CCTTCTTTTCTTAATATAAGATATAAAGAAGGTTGATATTGCTCCtttttttatattata  113
            ||||||||||||||||||||||||||||||||||||||||||||||||||||||||||||
Sbjct  81   CCTTCTTTTCTTAATATAAGATATAAAGAAGGTTGATATTGCTCCTTTTTTTATATTATA  140

Query  114  ---ttttatattataAGaaaaataaaaaaaaaagattttaaataaaaaaataataaaaaa  170
               ||||||||||||||||||| ||||||||    ||| ||||||     ||| ||||| 
Sbjct  141  AGTTTTTATATTATAAGAAAAAGAAAAAAAA----TTTGAAATAA-----TAA-AAAAAT  190

Query  171  aaTTTTCTTTTAGTATCATATTTTCCTTATCTAGTAACGTTATCTACTATTAtttttttt  230
            |   |||||||||||||||||||||||||||||||||||||||| |||||||  ||||||
Sbjct  191  A---TTCTTTTAGTATCATATTTTCCTTATCTAGTAACGTTATCCACTATTA--TTTTTT  245

Query  231  ttataaatataagtaagtttttacctagttttttttgaagttttttttt  279
            |||||||||||||||||||||||||||| ||||||||||||||||||||
Sbjct  246  TTATAAATATAAGTAAGTTTTTACCTAG-TTTTTTTGAAGTTTTTTTTT  293


>KP095167.1 Capparis cantoniensis isolate SCBGP291_1 photosystem II protein 
D1 (psbA), psbA-trnH intergenic spacer, and tRNA-His (trnH), 
region; chloroplast
Length=341

 Score = 344 bits (186),  Expect = 1e-90
 Identities = 259/289 (90%), Gaps = 26/289 (9%)
 Strand=Plus/Plus

Query  1    AATGGATAATATTTTAG------TCTCAACCTAGTTTACT-AAAAAAGGAGCAATATCAA  53
            |||||||||||||||||      ||||||||||||||||| |||||||||||||||||||
Sbjct  17   AATGGATAATATTTTAGTCTTACTCTCAACCTAGTTTACTAAAAAAAGGAGCAATATCAA  76

Query  54   CCTTCTTTTCTTAATATAAGATATAAAGAAGGTTGATATTGCTCCtttttttatattata  113
            ||||||||||||||||||||||||||||||||||||||||||||||||||||||||||||
Sbjct  77   CCTTCTTTTCTTAATATAAGATATAAAGAAGGTTGATATTGCTCCTTTTTTTATATTATA  136

Query  114  ---ttttatattataAGaaaaataaaaaaaaaagattttaaataaaaaaataataaaaaa  170
               ||||||||||||||||||| ||||||||    ||| ||||||     ||| ||||| 
Sbjct  137  AGTTTTTATATTATAAGAAAAAGAAAAAAAA----TTTGAAATAA-----TAA-AAAAAT  186

Query  171  aaTTTTCTTTTAGTATCATATTTTCCTTATCTAGTAACGTTATCTACTATTAtttttttt  230
            |   |||||||||||||||||||||||||||||||||||||||| |||||||  ||||||
Sbjct  187  A---TTCTTTTAGTATCATATTTTCCTTATCTAGTAACGTTATCCACTATTA--TTTTTT  241

Query  231  ttataaatataagtaagtttttacctagttttttttgaagttttttttt  279
            |||||||||||||||||||||||||||| ||||||||||||||||||||
Sbjct  242  TTATAAATATAAGTAAGTTTTTACCTAG-TTTTTTTGAAGTTTTTTTTT  289


>KM895286.1 Capparis arborea voucher 129308762 trnH-psbA intergenic spacer, 
partial sequence; chloroplast
Length=325

 Score = 342 bits (185),  Expect = 4e-90
 Identities = 272/309 (88%), Gaps = 25/309 (8%)
 Strand=Plus/Plus

Query  1    AATGGATAATATTTTAGTCTCAACCTAGTTTACT-AAAAAAGGAGCAATATCAACCTTCT  59
            |||||||||| ||||||||||||||||||||||| |||||||||||||||||||||||||
Sbjct  34   AATGGATAATTTTTTAGTCTCAACCTAGTTTACTAAAAAAAGGAGCAATATCAACCTTCT  93

Query  60   TT---TCTTAATA-TAAGATATAAAGAAGGTTGATATTGCTCCtttttttatattatatt  115
            ||   |||| ||| ||||  | ||||||||||||||||||||||||||||||||||||  
Sbjct  94   TTATATCTT-ATATTAAG--A-AAAGAAGGTTGATATTGCTCCTTTTTTTATATTATA--  147

Query  116  ttatattataAGaaaaataaaaaaaaaagattttaaataaaaaaataataaaaaaaaTTT  175
                      |||| || | |||||||||||||||||||| |||||||||||||||||||
Sbjct  148  ----------AGAATAA-AGAAAAAAAAGATTTTAAATAATAAAATAATAAAAAAAATTT  196

Query  176  TCTTTTAGTATCATATTTTCCTTATCTAGTAACGTTATCTACTATTAtttttttt-t-ta  233
            |||||||||||||||||||||||||||||||| |||||||||||||||||||||| |  |
Sbjct  197  TCTTTTAGTATCATATTTTCCTTATCTAGTAAGGTTATCTACTATTATTTTTTTTATAAA  256

Query  234  taaatataagtaagtttttacctagttttttttgaagtttttttttGaaaaaaaaaaaGT  293
            || | ||||| |||||||||||||||||||||||||||||||||||  ||||||||||| 
Sbjct  257  TATAAATAAGGAAGTTTTTACCTAGTTTTTTTTGAAGTTTTTTTTTTCAAAAAAAAAAGG  316

Query  294  GG-AATTTT  301
            || ||||||
Sbjct  317  GGGAATTTT  325


 Score = 134 bits (72),  Expect = 3e-27
 Identities = 72/72 (100%), Gaps = 0/72 (0%)
 Strand=Plus/Minus

Query  35   AAAAAAGGAGCAATATCAACCTTCTTTTCTTAATATAAGATATAAAGAAGGTTGATATTG  94
            ||||||||||||||||||||||||||||||||||||||||||||||||||||||||||||
Sbjct  138  AAAAAAGGAGCAATATCAACCTTCTTTTCTTAATATAAGATATAAAGAAGGTTGATATTG  79

Query  95   CTCCttttttta  106
            ||||||||||||
Sbjct  78   CTCCTTTTTTTA  67


>KU564649.1 Capparis mitchellii trnH-psbA intergenic spacer, partial sequence; 
chloroplast
Length=296

 Score = 322 bits (174),  Expect = 6e-84
 Identities = 245/275 (89%), Gaps = 22/275 (8%)
 Strand=Plus/Plus

Query  1    AATGGATAATATTTTAGTCTCAACCTAGTTTACT-AAAAAAGGAGCAATATCAACCTTCT  59
            |||||||||| ||||||||||||||||||||||| |||||||||||||||||||||||||
Sbjct  34   AATGGATAATTTTTTAGTCTCAACCTAGTTTACTAAAAAAAGGAGCAATATCAACCTTCT  93

Query  60   TTTCTTAATATAAGATATAAAGAAGGTTGATATTGCTCCtttttttatattatattttat  119
            ||||||||||||||||||||||||||||||||||||||||||||||||||||||    | 
Sbjct  94   TTTCTTAATATAAGATATAAAGAAGGTTGATATTGCTCCTTTTTTTATATTATAAG--A-  150

Query  120  attataAGaaaaataaaaaaaaaagattttaaataaaaaaataataaaaaaaaTTTTCTT  179
            || | |||        |||||||||||||||||||| |||||| ||||||| ||||||||
Sbjct  151  AT-A-AAG--------AAAAAAAAGATTTTAAATAATAAAATACTAAAAAACATTTTCTT  200

Query  180  TTAGTATCATATTTTCCTTATCTAGTAACGTTATCTACTATTAtttttttt-t---tata  235
            |||||||||||||||||||||||||||| |||||||||||||||||||||| |   ||||
Sbjct  201  TTAGTATCATATTTTCCTTATCTAGTAAGGTTATCTACTATTATTTTTTTTATAAATATA  260

Query  236  aatataagt----aagtttttacctagtttttttt  266
            ||||||| |    ||||||||||||||||||||||
Sbjct  261  AATATAAATAAGGAAGTTTTTACCTAGTTTTTTTT  295


>KR735837.1 Cadaba farinosa trnH-psbA intergenic spacer, partial sequence; 
chloroplast
Length=496

 Score = 302 bits (163),  Expect = 8e-78
 Identities = 303/363 (83%), Gaps = 40/363 (11%)
 Strand=Plus/Plus

Query  14   TTAGTCTCAACCTAGTTTACTAAAAAAGGAGCAATATCAACCTTCTTTTCTTAATA-TAA  72
            |||||||| |||||||||||||||||||||||||||||||||||||| ||||| || |||
Sbjct  64   TTAGTCTCGACCTAGTTTACTAAAAAAGGAGCAATATCAACCTTCTTATCTTA-TATTAA  122

Query  73   GATATAAAGAAGGTTGATATTGCTCCtttttttatattatattttatattataAGaaa--  130
            |||| |||||||| |||||||||||||||||||   |||||  ||||| ||||| | |  
Sbjct  123  GATA-AAAGAAGGCTGATATTGCTCCTTTTTTT---TTATA--TTATAATATAAAATATG  176

Query  131  -aataaaaaaaaaagattttaaataaaaaaataataaaaaaaaTTTTCTTTTAGTATCAT  189
              |||| ||||||||||||||||||||||||||||  |||||||||||||||| ||| ||
Sbjct  177  TTATAAGAAAAAAAGATTTTAAATAAAAAAATAAT--AAAAAATTTTCTTTTACTATTAT  234

Query  190  ATTTTCCTTATCTAGTAACGTTAT---CTACTATTA--ttttt-ttttt--a--t--aaa  237
            | |||||||||||||||| |||||   ||| |||||  ||||| |||||  |  |  |||
Sbjct  235  ACTTTCCTTATCTAGTAAGGTTATGTACTATTATTATTTTTTTATTTTTACATTTCGAAA  294

Query  238  tataagtaagtttttacctagtttttttt---gaag---------tttttttttGaaaaa  285
            ||||| ||||||||| |||||||||||||    |||         |||||||||||||||
Sbjct  295  TATAAATAAGTTTTTGCCTAGTTTTTTTTTTTCAAGTTCTTTATTTTTTTTTTTGAAAAA  354

Query  286  -aaa--aaaGTGGAATTTTCTACCTCTTCGGTCTTGTATTCAAGTTTTTGCTTTTTGATT  342
             |||  || ||| |||||||||||||||||||||||||||||||||||||  ||||||||
Sbjct  355  GAAATTAAGGTGTAATTTTCTACCTCTTCGGTCTTGTATTCAAGTTTTTGGCTTTTGATT  414

Query  343  TTC  345
            |||
Sbjct  415  TTC  417


>MK261023.1 Cadaba farinosa voucher G12_K1341 psbA-trnH intergenic spacer, 
partial sequence; chloroplast
Length=270

 Score = 244 bits (132),  Expect = 1e-60
 Identities = 195/222 (88%), Gaps = 18/222 (8%)
 Strand=Plus/Plus

Query  27   AGTTTACTAAAAAAGGAGCAATATCAACCTTCTTTTCTTAATA-TAAGATATAAAGAAGG  85
            |||||||||||||||||||||||||||||||||| ||||| || ||||||| ||||||||
Sbjct  1    AGTTTACTAAAAAAGGAGCAATATCAACCTTCTTATCTTA-TATTAAGATA-AAAGAAGG  58

Query  86   TTGATATTGCTCCttttttt--atatt---atattttatattataA--Gaaaa-a---ta  134
             |||||||||||||||||||  |||||   ||||||||||||||||   |||| |   ||
Sbjct  59   CTGATATTGCTCCTTTTTTTTTATATTAACATATTTTATATTATAATATAAAATATGTTA  118

Query  135  -aa-aaaaaaagattttaaataaaaaaataataaaaaaaaTTTTCTTTTAGTATCATATT  192
             || ||||||||||||||||||||||||||||  |||||||||||||||| ||| ||| |
Sbjct  119  TAAGAAAAAAAGATTTTAAATAAAAAAATAAT--AAAAAATTTTCTTTTACTATTATACT  176

Query  193  TTCCTTATCTAGTAACGTTATCTACTATTAttttttttttat  234
            ||||||||||||||| ||||| |||||||||| |||||||||
Sbjct  177  TTCCTTATCTAGTAAGGTTATGTACTATTATTATTTTTTTAT  218


>KR735369.1 Boscia angustifolia trnH-psbA intergenic spacer, partial sequence; 
chloroplast
Length=363

 Score = 224 bits (121),  Expect = 2e-54
 Identities = 249/303 (82%), Gaps = 40/303 (13%)
 Strand=Plus/Plus

Query  79   AAGAAGGTTGATATTGCTCCtttttttatattatattttatattataAGaaaa----ata  134
            ||||||||||||||||||||||||||||||||||| |||||| ||||| || |    |||
Sbjct  13   AAGAAGGTTGATATTGCTCCTTTTTTTATATTATAATTTATAATATAAAAATATGTTATA  72

Query  135  aaaaaaaaagattttaaat-aa--aaaaataataaaaaaaaTTTTCTTTTAGTATCATA-  190
            | ||||||| ||||||||| ||    ||||||| ||||| | ||||||||| ||||||| 
Sbjct  73   AGAAAAAAA-ATTTTAAATCAATTTGAAATAAT-AAAAAGA-TTTCTTTTACTATCATAC  129

Query  191  TTTTCCTTATCTAGTAACGTTATCTACTATTA----t-tttttt---tttataaat----  238
             |||||||||||||||| ||||||||||||||    | ||||||   |||||||||    
Sbjct  130  CTTTCCTTATCTAGTAAGGTTATCTACTATTACTATTATTTTTTACATTTATAAATAGAA  189

Query  239  a-t--a-a----g-----taagtttttacctagttttttttgaagtt-tttttttGaaaa  284
            | |  | |    |     ||||||||| ||||||||||||||||||| ||||||||||||
Sbjct  190  ATTAAATATTTCGATTTATAAGTTTTTGCCTAGTTTTTTTTGAAGTTCTTTTTTTGAAAA  249

Query  285  aaaaaaaG-TGGAATTTTCTACCTCTTCGGTCTTGTATTCAAGTTTTT-GCTTTTTGATT  342
            |||||||| || |||||||||||||||||||||||||||||||||||| | ||||| |||
Sbjct  250  AAAAAAAGATGTAATTTTCTACCTCTTCGGTCTTGTATTCAAGTTTTTTGGTTTTT-ATT  308

Query  343  TTC  345
            |||
Sbjct  309  TTC  311


>KM895265.1 Apophyllum anomalum voucher 129308656 trnH-psbA intergenic spacer, 
partial sequence; chloroplast
Length=304

 Score = 174 bits (94),  Expect = 2e-39
 Identities = 97/98 (99%), Gaps = 1/98 (1%)
 Strand=Plus/Plus

Query  14   TTAGTCTCAACCTAGTTTACT-AAAAAAGGAGCAATATCAACCTTCTTTTCTTAATATAA  72
            ||||||||||||||||||||| ||||||||||||||||||||||||||||||||||||||
Sbjct  31   TTAGTCTCAACCTAGTTTACTAAAAAAAGGAGCAATATCAACCTTCTTTTCTTAATATAA  90

Query  73   GATATAAAGAAGGTTGATATTGCTCCtttttttatatt  110
            ||||||||||||||||||||||||||||||||||||||
Sbjct  91   GATATAAAGAAGGTTGATATTGCTCCTTTTTTTATATT  128


>KM895096.1 Apophyllum anomalum voucher 129308791 trnH-psbA intergenic spacer, 
partial sequence; chloroplast
Length=304

 Score = 174 bits (94),  Expect = 2e-39
 Identities = 97/98 (99%), Gaps = 1/98 (1%)
 Strand=Plus/Plus

Query  14   TTAGTCTCAACCTAGTTTACT-AAAAAAGGAGCAATATCAACCTTCTTTTCTTAATATAA  72
            ||||||||||||||||||||| ||||||||||||||||||||||||||||||||||||||
Sbjct  31   TTAGTCTCAACCTAGTTTACTAAAAAAAGGAGCAATATCAACCTTCTTTTCTTAATATAA  90

Query  73   GATATAAAGAAGGTTGATATTGCTCCtttttttatatt  110
            ||||||||||||||||||||||||||||||||||||||
Sbjct  91   GATATAAAGAAGGTTGATATTGCTCCTTTTTTTATATT  128


>HG005095.1 Capparis sikkimensis chloroplast DNA containing psbA-trnH IGS, 
specimen voucher HITBG:Liana Mensong 372_7_5
Length=380

 Score = 163 bits (88),  Expect = 4e-36
 Identities = 100/105 (95%), Gaps = 4/105 (4%)
 Strand=Plus/Plus

Query  235  aaatataagtaagtttttacctagttttttttgaag-tttttttttGaaaaaaaaaaaGT  293
            ||| || |||||||||||||||||||||||| |||| |||||||||| ||||||||||||
Sbjct  205  AAAAAT-AGTAAGTTTTTACCTAGTTTTTTT-GAAGTTTTTTTTTTG-AAAAAAAAAAGT  261

Query  294  GGAATTTTCTACCTCTTCGGTCTTGTATTCAAGTTTTTGCTTTTT  338
            |||||||||||||||||||||||||||||||||||||||||||||
Sbjct  262  GGAATTTTCTACCTCTTCGGTCTTGTATTCAAGTTTTTGCTTTTT  306


 Score = 128 bits (69),  Expect = 1e-25
 Identities = 71/72 (99%), Gaps = 0/72 (0%)
 Strand=Plus/Minus

Query  35   AAAAAAGGAGCAATATCAACCTTCTTTTCTTAATATAAGATATAAAGAAGGTTGATATTG  94
            |||||| |||||||||||||||||||||||||||||||||||||||||||||||||||||
Sbjct  144  AAAAAAAGAGCAATATCAACCTTCTTTTCTTAATATAAGATATAAAGAAGGTTGATATTG  85

Query  95   CTCCttttttta  106
            ||||||||||||
Sbjct  84   CTCCTTTTTTTA  73


>KR533318.1 Capparis bodinieri isolate BB0270 psbA-trnH intergenic spacer 
region, complete sequence; chloroplast
Length=370

 Score = 130 bits (70),  Expect = 4e-26
 Identities = 72/73 (99%), Gaps = 0/73 (0%)
 Strand=Plus/Minus

Query  34   TAAAAAAGGAGCAATATCAACCTTCTTTTCTTAATATAAGATATAAAGAAGGTTGATATT  93
            |||||||||||||||||||||||||||||||||||||||||| |||||||||||||||||
Sbjct  103  TAAAAAAGGAGCAATATCAACCTTCTTTTCTTAATATAAGATCTAAAGAAGGTTGATATT  44

Query  94   GCTCCttttttta  106
            |||||||||||||
Sbjct  43   GCTCCTTTTTTTA  31


>KR533317.1 Capparis bodinieri isolate BB0271 psbA-trnH intergenic spacer 
region, complete sequence; chloroplast
Length=369

 Score = 130 bits (70),  Expect = 4e-26
 Identities = 72/73 (99%), Gaps = 0/73 (0%)
 Strand=Plus/Minus

Query  34   TAAAAAAGGAGCAATATCAACCTTCTTTTCTTAATATAAGATATAAAGAAGGTTGATATT  93
            |||||||||||||||||||||||||||||||||||||||||| |||||||||||||||||
Sbjct  103  TAAAAAAGGAGCAATATCAACCTTCTTTTCTTAATATAAGATCTAAAGAAGGTTGATATT  44

Query  94   GCTCCttttttta  106
            |||||||||||||
Sbjct  43   GCTCCTTTTTTTA  31


>MK261051.1 Capparis tomentosa voucher A4_K1270_Unknown_sp psbA-trnH intergenic 
spacer, partial sequence; chloroplast
Length=378

 Score = 124 bits (67),  Expect = 2e-24
 Identities = 77/81 (95%), Gaps = 3/81 (4%)
 Strand=Plus/Minus

Query  156  aaaaataataaaaaaaaTTTTCTTTTAGTATCATATTTTCCTTATCTAGTAACGTTATCT  215
            ||||| |||||||||||| |||||||||||||||||||||||||||||||||||||||||
Sbjct  207  AAAAA-AATAAAAAAAATATTCTTTTAGTATCATATTTTCCTTATCTAGTAACGTTATCT  149

Query  216  ACTAT-TAtttttttt-ttat  234
            ||||| |||||||||| ||||
Sbjct  148  ACTATATATTTTTTTTATTAT  128


>MK260937.1 Capparis tomentosa voucher H3_K1270_Unknown_sp psbA-trnH intergenic 
spacer, partial sequence; chloroplast
Length=378

 Score = 124 bits (67),  Expect = 2e-24
 Identities = 77/81 (95%), Gaps = 3/81 (4%)
 Strand=Plus/Minus

Query  156  aaaaataataaaaaaaaTTTTCTTTTAGTATCATATTTTCCTTATCTAGTAACGTTATCT  215
            ||||| |||||||||||| |||||||||||||||||||||||||||||||||||||||||
Sbjct  207  AAAAA-AATAAAAAAAATATTCTTTTAGTATCATATTTTCCTTATCTAGTAACGTTATCT  149

Query  216  ACTAT-TAtttttttt-ttat  234
            ||||| |||||||||| ||||
Sbjct  148  ACTATATATTTTTTTTATTAT  128


>MK260731.1 Capparis tomentosa voucher G3_K1270_Unknown_sp psbA-trnH intergenic 
spacer, partial sequence; chloroplast
Length=378

 Score = 124 bits (67),  Expect = 2e-24
 Identities = 77/81 (95%), Gaps = 3/81 (4%)
 Strand=Plus/Minus

Query  156  aaaaataataaaaaaaaTTTTCTTTTAGTATCATATTTTCCTTATCTAGTAACGTTATCT  215
            ||||| |||||||||||| |||||||||||||||||||||||||||||||||||||||||
Sbjct  207  AAAAA-AATAAAAAAAATATTCTTTTAGTATCATATTTTCCTTATCTAGTAACGTTATCT  149

Query  216  ACTAT-TAtttttttt-ttat  234
            ||||| |||||||||| ||||
Sbjct  148  ACTATATATTTTTTTTATTAT  128


>MK260717.1 Capparis tomentosa voucher F3_K1270_Unknown_sp psbA-trnH intergenic 
spacer, partial sequence; chloroplast
Length=378

 Score = 124 bits (67),  Expect = 2e-24
 Identities = 77/81 (95%), Gaps = 3/81 (4%)
 Strand=Plus/Minus

Query  156  aaaaataataaaaaaaaTTTTCTTTTAGTATCATATTTTCCTTATCTAGTAACGTTATCT  215
            ||||| |||||||||||| |||||||||||||||||||||||||||||||||||||||||
Sbjct  207  AAAAA-AATAAAAAAAATATTCTTTTAGTATCATATTTTCCTTATCTAGTAACGTTATCT  149

Query  216  ACTAT-TAtttttttt-ttat  234
            ||||| |||||||||| ||||
Sbjct  148  ACTATATATTTTTTTTATTAT  128


>KR735354.1 Capparis tomentosa trnH-psbA intergenic spacer, partial sequence; 
chloroplast
Length=416

 Score = 124 bits (67),  Expect = 2e-24
 Identities = 77/81 (95%), Gaps = 3/81 (4%)
 Strand=Plus/Minus

Query  156  aaaaataataaaaaaaaTTTTCTTTTAGTATCATATTTTCCTTATCTAGTAACGTTATCT  215
            ||||| |||||||||||| |||||||||||||||||||||||||||||||||||||||||
Sbjct  233  AAAAA-AATAAAAAAAATATTCTTTTAGTATCATATTTTCCTTATCTAGTAACGTTATCT  175

Query  216  ACTAT-TAtttttttt-ttat  234
            ||||| |||||||||| ||||
Sbjct  174  ACTATATATTTTTTTTATTAT  154


>KR735320.1 Capparis tomentosa trnH-psbA intergenic spacer, partial sequence; 
chloroplast
Length=416

 Score = 124 bits (67),  Expect = 2e-24
 Identities = 77/81 (95%), Gaps = 3/81 (4%)
 Strand=Plus/Minus

Query  156  aaaaataataaaaaaaaTTTTCTTTTAGTATCATATTTTCCTTATCTAGTAACGTTATCT  215
            ||||| |||||||||||| |||||||||||||||||||||||||||||||||||||||||
Sbjct  233  AAAAA-AATAAAAAAAATATTCTTTTAGTATCATATTTTCCTTATCTAGTAACGTTATCT  175

Query  216  ACTAT-TAtttttttt-ttat  234
            ||||| |||||||||| ||||
Sbjct  174  ACTATATATTTTTTTTATTAT  154


>GQ982165.1 Capparis frondosa voucher STRI:R. Perez 1562 (US) photosystem 
II protein D1 (psbA) gene, partial sequence; psbA-trnH intergenic 
spacer, complete sequence; and tRNA-His gene, partial 
sequence; chloroplast
Length=360

 Score = 119 bits (64),  Expect = 8e-23
 Identities = 174/220 (79%), Gaps = 36/220 (16%)
 Strand=Plus/Plus

Query  160  ataataaaaaaaaTTTTCTTTTAGTATCATATTTTCCTTATCTAGTAACGTTAT---CTA  216
            |||| |||||||||||||||||| ||||||| |||||||||||||||| |||||   |||
Sbjct  89   ATAAGAAAAAAAATTTTCTTTTAATATCATACTTTCCTTATCTAGTAATGTTATGTACTA  148

Query  217  CTATTA-------ttt-tttt-t--ttat-aa-at--ataag-------taagtttttac  254
             |||||       ||| |||| |  |||| || ||  |||||       |||||||||||
Sbjct  149  TTATTATTTTTTTTTTATTTTATAATTATAAATATAAATAAGATATAAATAAGTTTTTAC  208

Query  255  ctagttttttttgaag---tttttttttGaaaaaa-aaaaaGT--GG---AATTTTCTAC  305
            ||||||||||| ||||   |||||||||||||||| ||||| |  ||   ||||||||||
Sbjct  209  CTAGTTTTTTT-GAAGTTCTTTTTTTTTGAAAAAACAAAAAATAAGGTAAAATTTTCTAC  267

Query  306  CTCTTCGGTCTTGTATTCAAGTTTTTGCTTTTTGATTTTC  345
            |||||||||||||||||||| |||||  |||||  |||||
Sbjct  268  CTCTTCGGTCTTGTATTCAAATTTTTTGTTTTTT-TTTTC  306


  Database: Nucleotide collection (nt)
    Posted date:  Jun 15, 2019  6:40 PM
  Number of letters in database: -510,978,370
  Number of sequences in database:  52,478,804

Lambda      K        H
    1.33    0.621     1.12 
Gapped
Lambda      K        H
    1.28    0.460    0.850 
Matrix: blastn matrix:1 -2
Gap Penalties: Existence: 0, Extension: 0
Number of Sequences: 52478804
Number of Hits to DB: 5723295
Number of extensions: 1
Number of successful extensions: 1
Number of sequences better than 10: 1
Number of HSP's better than 10 without gapping: 0
Number of HSP's gapped: 1
Number of HSP's successfully gapped: 1
Length of query: 345
Length of database: 218532353722
Length adjustment: 34
Effective length of query: 311
Effective length of database: 216748074386
Effective search space: 67408651134046
Effective search space used: 67408651134046
A: 0
X1: 13 (25.0 bits)
X2: 32 (59.1 bits)
X3: 54 (99.7 bits)
S1: 13 (25.1 bits)
S2: 23 (43.6 bits)
