# Supplementary material for: Assessing the Identity of Commercial Herbs From a Cambodian Market Using DNA Barcoding
Source: Front Pharmacol. 2020 Mar 24;11:244. doi: 10.3389/fphar.2020.00244 (PMC7105672; doi:10.3389/fphar.2020.00244)
Supplement: Supplementary file 2 [file Data_Sheet_2.zip › blast search result/psbA-trnH /JPZ29.txt]

BLASTN 2.9.0+
Reference: Zheng Zhang, Scott Schwartz, Lukas Wagner, and
Webb Miller (2000), "A greedy algorithm for aligning DNA
sequences", J Comput Biol 2000; 7(1-2):203-14.


Reference for database indexing: Aleksandr Morgulis, George
Coulouris, Yan Raytselis, Thomas L. Madden, Richa Agarwala,
Alejandro A. Schaffer (2008), "Database Indexing for
Production MegaBLAST Searches", Bioinformatics 24:1757-1764.


RID: J5XCA8WW014


Database: Nucleotide collection (nt)
           52,478,804 sequences; 218,532,353,722 total letters
Query= 29

Length=329


                                                                   Score        E      Max
Sequences producing significant alignments:                       (Bits)     Value   ident

HG005110.1 Spatholobus pulcher chloroplast DNA containing psbA...  531        8e-147  96%         
LC424304.1 Butea superba chloroplast KD0710201611 DNA, psbA-tr...  431        9e-117  91%         
KP095384.1 Pycnospora lutescens isolate SCBGP434_2 photosystem...  431        9e-117  91%         
KP095383.1 Pycnospora lutescens isolate SCBGP434_1 photosystem...  431        9e-117  91%         
GU396724.1 Spatholobus suberectus isolate PS0246MT02 PsbA (psb...  431        9e-117  91%         
KJ436378.1 Butea monosperma isolate BDBP-13B PsbA (psbA) gene,...  427        1e-115  90%         
KX346984.2 Spatholobus suberectus voucher S-JXTeng-14 PsbA (ps...  424        1e-114  90%         
KX346983.2 Spatholobus suberectus voucher S-JXTeng-03 PsbA (ps...  424        1e-114  90%         
HG005078.1 Spatholobus suberectus chloroplast DNA containing p...  424        1e-114  90%         
KJ436380.1 Butea monosperma isolate BDBP-13D PsbA (psbA) gene,...  418        7e-113  90%         
GU396723.1 Spatholobus suberectus isolate PS0246MT01 PsbA (psb...  414        9e-112  90%         
MG947203.1 Butea monosperma PsbA (psbA) gene, partial cds; psb...  412        3e-111  89%         
JX856847.1 Butea monosperma isolate 602 trnH-psbA intergenic s...  375        4e-100  90%         
KX606908.1 Mucuna sempervirens voucher 500200WB trnH-psbA inte...  303        2e-78   84%         
GU396715.1 Mucuna macrocarpa isolate PS0236MT01 PsbA (psbA) ge...  303        2e-78   84%         
HG005118.1 Mucuna pruriens chloroplast DNA containing psbA-trn...  268        7e-68   82%         
KX606869.1 Mucuna bracteata voucher 500201ML trnH-psbA interge...  263        3e-66   82%         
GU396812.1 Kummerowia striata isolate PS2606MT01 PsbA (psbA) g...  255        6e-64   82%         
MF785985.1 Campylotropis muehleana photosystem II protein D1 (...  254        2e-63   82%         
KX606904.1 Mucuna atropurpurea voucher 500114TN trnH-psbA inte...  246        3e-61   81%         
MF084249.1 Pseudarthria hookeri voucher C.C.H. Jongkind 2462, ...  244        1e-60   82%         
GU572288.1 Kummerowia striata PsbA (psbA) gene, partial cds; p...  244        1e-60   81%         
GU396714.1 Mucuna hainanensis isolate PS0235MT01 PsbA (psbA) g...  244        1e-60   81%         
KR736036.1 Rhynchosia minima trnH-psbA intergenic spacer, part...  241        2e-59   84%         
KR736017.1 Rhynchosia minima trnH-psbA intergenic spacer, part...  241        2e-59   84%         
KR735770.1 Rhynchosia minima trnH-psbA intergenic spacer, part...  241        2e-59   84%         
KR735621.1 Rhynchosia minima trnH-psbA intergenic spacer, part...  241        2e-59   84%         
KX606905.1 Mucuna monosperma voucher 500107KL trnH-psbA interg...  239        6e-59   81%         
KX606867.1 Mucuna atropurpurea voucher 500203TN trnH-psbA inte...  235        7e-58   81%         
KX606872.1 Mucuna monosperma voucher 500187MH trnH-psbA interg...  233        3e-57   81%         
MF084242.1 Hegnera obcordata voucher C.F. van Beusekom et al. ...  231        1e-56   81%         
KX606909.1 Mucuna pruriens var. utilis voucher 500101KA trnH-p...  228        1e-55   80%         
KX606901.1 Mucuna pruriens var. utilis voucher IC385928 trnH-p...  228        1e-55   80%         
KX606900.1 Mucuna pruriens var. utilis voucher IC385925 trnH-p...  228        1e-55   80%         
KX606899.1 Mucuna pruriens var. utilis voucher 500188KA trnH-p...  228        1e-55   80%         
KX606897.1 Mucuna pruriens var. utilis voucher IC385841 trnH-p...  228        1e-55   80%         
KX606894.1 Mucuna pruriens var. utilis voucher 500179MH trnH-p...  228        1e-55   80%         
KX606893.1 Mucuna pruriens var. utilis voucher 500170UP trnH-p...  228        1e-55   80%         
KX606890.1 Mucuna pruriens var. utilis voucher IC392850 trnH-p...  228        1e-55   80%         
KX606887.1 Mucuna pruriens var. pruriens voucher 500121TN trnH...  228        1e-55   80%         
KX606885.1 Mucuna pruriens var. pruriens voucher 500120TN trnH...  228        1e-55   80%         
KX606882.1 Mucuna pruriens var. pruriens voucher 500109KA trnH...  228        1e-55   80%         
KX606881.1 Mucuna pruriens var. pruriens voucher IC391941 trnH...  228        1e-55   80%         
KX606877.1 Mucuna pruriens var. pruriens voucher 500195OR trnH...  228        1e-55   80%         
KX606876.1 Mucuna pruriens var. pruriens voucher 500147AP trnH...  228        1e-55   80%         
KX606875.1 Mucuna pruriens var. pruriens voucher 500144AP trnH...  228        1e-55   80%         
KP095366.1 Lespedeza thunbergii subsp. formosa isolate SCBGP45...  228        1e-55   80%         
HQ426988.1 Lespedeza thunbergii subsp. formosa isolate 26-2 Ps...  228        1e-55   80%         
GU572310.1 Lespedeza maritima PsbA (psbA) gene, partial cds; p...  228        1e-55   80%         
GU572299.1 Lespedeza floribunda PsbA (psbA) gene, partial cds;...  228        1e-55   80%         
MF084259.1 Lespedeza juncea voucher H. Ohashi, 1973 psbA-trnH ...  224        2e-54   80%         
KX606884.1 Mucuna pruriens var. pruriens voucher 500115TN trnH...  224        2e-54   80%         
KP402555.1 Kummerowia sp. SERC-1076419305 trnH-psbA intergenic...  224        2e-54   80%         
KP643277.1 Lespedeza cuneata voucher SCBI-SIGEO_13_0284 psbA-t...  224        2e-54   80%         
KP674438.1 Lespedeza buergeri haplotype C28 psbA (psbA) gene, ...  224        2e-54   80%         
KP095364.1 Lespedeza cuneata isolate SCBGP454_1 photosystem II...  224        2e-54   80%         
GU572315.1 Lespedeza pilosa PsbA (psbA) gene, partial cds; psb...  224        2e-54   80%         
GU572295.1 Lespedeza cuneata PsbA (psbA) gene, partial cds; ps...  224        2e-54   80%         
GU572290.1 Lespedeza bicolor PsbA (psbA) gene, partial cds; ps...  224        2e-54   80%         
GU396762.1 Lespedeza davurica isolate PS0287MT01 PsbA (psbA) g...  224        2e-54   80%         
GU396761.1 Lespedeza floribunda isolate PS0286MT01 PsbA (psbA)...  224        2e-54   80%         
KX606903.1 Mucuna pruriens var. utilis voucher IC326953 trnH-p...  222        6e-54   80%         
KM895166.1 Mucuna gigantea voucher 1076420434 trnH-psbA interg...  222        6e-54   80%         
MF084237.1 Desmodium adscendens voucher M. Baumann-Bodenheim &...  220        2e-53   80%         
KX606898.1 Mucuna pruriens var. utilis voucher 500155AP trnH-p...  220        2e-53   80%         
KX606896.1 Mucuna pruriens var. utilis voucher IC471870 trnH-p...  220        2e-53   80%         
KX606895.1 Mucuna pruriens var. utilis voucher IC471876 trnH-p...  220        2e-53   80%         
KX606892.1 Mucuna pruriens var. utilis voucher 500159AP trnH-p...  220        2e-53   80%         
KX606891.1 Mucuna pruriens var. utilis voucher 500102KA trnH-p...  220        2e-53   80%         
GU572296.1 Lespedeza cyrtobotrya PsbA (psbA) gene, partial cds...  220        2e-53   80%         
KP674442.1 Lespedeza buergeri haplotype C32 psbA (psbA) gene, ...  219        7e-53   79%         
KP674441.1 Lespedeza buergeri haplotype C31 psbA (psbA) gene, ...  219        7e-53   79%         
KP674439.1 Lespedeza buergeri haplotype C29 psbA (psbA) gene, ...  219        7e-53   79%         
KP674436.1 Lespedeza buergeri haplotype C26 psbA (psbA) gene, ...  219        7e-53   79%         
KP674431.1 Lespedeza buergeri haplotype C21 psbA (psbA) gene, ...  219        7e-53   79%         
KP674428.1 Lespedeza buergeri haplotype C18 psbA (psbA) gene, ...  219        7e-53   79%         
KP674420.1 Lespedeza buergeri haplotype C10 psbA (psbA) gene, ...  219        7e-53   79%         
KP674419.1 Lespedeza buergeri haplotype C9 psbA (psbA) gene, p...  219        7e-53   79%         
KP674418.1 Lespedeza buergeri haplotype C8 psbA (psbA) gene, p...  219        7e-53   79%         
KP674417.1 Lespedeza buergeri haplotype C7 psbA (psbA) gene, p...  219        7e-53   79%         
KP674416.1 Lespedeza buergeri haplotype C6 psbA (psbA) gene, p...  219        7e-53   79%         
KP674412.1 Lespedeza buergeri haplotype C2 psbA (psbA) gene, p...  219        7e-53   79%         
KP674411.1 Lespedeza buergeri haplotype C1 psbA (psbA) gene, p...  219        7e-53   79%         
GU572297.1 Lespedeza davurica PsbA (psbA) gene, partial cds; p...  219        7e-53   80%         
GU572291.1 Lespedeza buergeri PsbA (psbA) gene, partial cds; p...  219        7e-53   80%         
MG947095.1 Mucuna pruriens PsbA (psbA) gene, partial cds; and ...  217        3e-52   85%         
KX606906.1 Mucuna gigantea voucher l500104KL trnH-psbA interge...  217        3e-52   80%         
KX606878.1 Mucuna pruriens var. pruriens voucher 500199WB trnH...  217        3e-52   79%         
KU564693.1 Mucuna gigantea trnH-psbA intergenic spacer, partia...  217        3e-52   79%         
HG964002.1 Fabaceae sp. NPL0377 chloroplast DNA containing psb...  217        3e-52   80%         
GU572294.1 Lespedeza chinensis PsbA-like (psbA) gene, partial ...  217        3e-52   80%         
GU572293.1 Lespedeza caraganae PsbA (psbA) gene, partial cds; ...  217        3e-52   80%         
MF084247.1 Mecopus nidulans voucher K.C. Cheng et al. CL721, 2...  215        1e-51   79%         
KP674434.1 Lespedeza buergeri haplotype C24 psbA (psbA) gene, ...  215        1e-51   79%         
KP674433.1 Lespedeza buergeri haplotype C23 psbA (psbA) gene, ...  215        1e-51   79%         
KP674432.1 Lespedeza buergeri haplotype C22 psbA (psbA) gene, ...  215        1e-51   79%         
GU572311.1 Lespedeza maximowiczii PsbA (psbA) gene, partial cd...  215        1e-51   79%         
KP674443.1 Lespedeza buergeri haplotype C33 psbA (psbA) gene, ...  213        3e-51   79%         
KP674435.1 Lespedeza buergeri haplotype C25 psbA (psbA) gene, ...  213        3e-51   79%         
KP674429.1 Lespedeza buergeri haplotype C19 psbA (psbA) gene, ...  213        3e-51   79%         

ALIGNMENTS
>HG005110.1 Spatholobus pulcher chloroplast DNA containing psbA-trnH IGS, 
specimen voucher HITBG:Liana Mensong 58_3_2
Length=383

 Score = 531 bits (287),  Expect = 8e-147
 Identities = 315/329 (96%), Gaps = 0/329 (0%)
 Strand=Plus/Plus

Query  1    TGCGATCGAAGCTCCATCTATAAATGGATAAAATTTTGATCTTAAATTAAAGTGGACGAG  60
            ||||||||||||||||||||||||||||||||||||||||||||||||||||| ||||||
Sbjct  35   TGCGATCGAAGCTCCATCTATAAATGGATAAAATTTTGATCTTAAATTAAAGTAGACGAG  94

Query  61   TTTTTGAAAGTAAAGGAGCAATATGAACTTTGTTGATATTGCTCctttacttttctttta  120
            |||||||||||||||||||||||| |||   ||| ||||||||||||| |||||||||||
Sbjct  95   TTTTTGAAAGTAAAGGAGCAATATCAACAAAGTTCATATTGCTCCTTTCCTTTTCTTTTA  154

Query  121  ttagtagtctttttatttataaatttttatacatacattttttattaatttcaagatttt  180
            |||||||||||||||||||||||||||||||||||||||||| |||||||||||||||||
Sbjct  155  TTAGTAGTCTTTTTATTTATAAATTTTTATACATACATTTTTGATTAATTTCAAGATTTT  214

Query  181  ttagcattatattatgtatttcttatGTTGAAATAATATAGATATATGTTTCTCTCtttt  240
            |||||||||||||||||||||||||||| ||||||||||| |||||||||| ||||||||
Sbjct  215  TTAGCATTATATTATGTATTTCTTATGTCGAAATAATATATATATATGTTTATCTCTTTT  274

Query  241  ttctttttttttCTTATCTTAGAAGAAAGAATGATAATGAAAGGGTAGAATTTGAGGTAT  300
            ||||||||||||||||||||||||||||||||||||| |||||| || ||||||||||||
Sbjct  275  TTCTTTTTTTTTCTTATCTTAGAAGAAAGAATGATAACGAAAGGTTATAATTTGAGGTAT  334

Query  301  AGATCATTTTTACATAGCATAAGGGCGGA  329
            |||||||||||||||||||||||||||||
Sbjct  335  AGATCATTTTTACATAGCATAAGGGCGGA  363


 Score = 82.4 bits (44),  Expect = 1e-11
 Identities = 46/47 (98%), Gaps = 0/47 (0%)
 Strand=Plus/Minus

Query  67   AAAGTAAAGGAGCAATATGAACTTTGTTGATATTGCTCctttacttt  113
            |||| ||||||||||||||||||||||||||||||||||||||||||
Sbjct  147  AAAGGAAAGGAGCAATATGAACTTTGTTGATATTGCTCCTTTACTTT  101


>LC424304.1 Butea superba chloroplast KD0710201611 DNA, psbA-trnH intergenic 
spacer, partial sequence
Length=336

 Score = 431 bits (233),  Expect = 9e-117
 Identities = 295/323 (91%), Gaps = 11/323 (3%)
 Strand=Plus/Minus

Query  7    CGAAGCTCCATCTATAAATGGATAAAATTTTGATCTTAAATTAAAGTGGACGAGTTTTTG  66
            |||||||||||||| ||||||||||||||||||||||||||||||||  |||||||||||
Sbjct  336  CGAAGCTCCATCTACAAATGGATAAAATTTTGATCTTAAATTAAAGTATACGAGTTTTTG  277

Query  67   AAAGTAAAGGAGCAATATGAACTTTGTTGATATTGCTCctttacttttcttttattagta  126
            ||||||||||||||||||||||||||||||||||||||||||||||||||||||||||||
Sbjct  276  AAAGTAAAGGAGCAATATGAACTTTGTTGATATTGCTCCTTTACTTTTCTTTTATTAGTA  217

Query  127  gtctttttatttataaatttttatacatacattttttattaatttcaagattttttagca  186
            ||||||||     ||||||||||||||||||||||| ||||||||||| |||||||||||
Sbjct  216  GTCTTTTT-----TAAATTTTTATACATACATTTTTGATTAATTTCAATATTTTTTAGCA  162

Query  187  ttatattatgtatttcttatGTTGAAATAATATAGATATATGTTTCTCTCttttttcttt  246
            |||| |    |||||||||||| ||||||||||| |||||| | | | | || | |||||
Sbjct  161  TTAT-T----TATTTCTTATGTCGAAATAATATAAATATATATATATGT-TTCTCTCTTT  108

Query  247  ttttttCTTATCTTAGAAGAAAGAATGATAATGAAAGGGTAGAATTTGAGGTATAGATCA  306
            ||| ||||||||||||||||||||||||||| |||||||||||| |||||||||||||||
Sbjct  107  TTTATTCTTATCTTAGAAGAAAGAATGATAACGAAAGGGTAGAAATTGAGGTATAGATCA  48

Query  307  TTTTTACATAGCATAAGGGCGGA  329
            ||||||||||| |||||||||||
Sbjct  47   TTTTTACATAGTATAAGGGCGGA  25


>KP095384.1 Pycnospora lutescens isolate SCBGP434_2 photosystem II protein 
D1 (psbA), psbA-trnH intergenic spacer, and tRNA-His (trnH), 
region; chloroplast
Length=397

 Score = 431 bits (233),  Expect = 9e-117
 Identities = 308/340 (91%), Gaps = 21/340 (6%)
 Strand=Plus/Plus

Query  1    TGCGATCGAAGCTCCATCTATAAATGGATAAAATTTTGATCTTAAATTAAAGTGGACGAG  60
            |||||||||||||||||||||||||||||||||||| |||||||||||||||| ||||||
Sbjct  32   TGCGATCGAAGCTCCATCTATAAATGGATAAAATTTGGATCTTAAATTAAAGTAGACGAG  91

Query  61   TTTTTGAAAGTAAAGGAGCAATATGAACTTTGTTGATATTGCTCctttacttttctttta  120
            |||||||||||||||||||||||||||||||||| ||||||||||||||     ||||||
Sbjct  92   TTTTTGAAAGTAAAGGAGCAATATGAACTTTGTTCATATTGCTCCTTTA-----CTTTTA  146

Query  121  ttagtagtctttttatttataaatttttatacatacattttttattaatttcaagatttt  180
            |||||||||||||||||| |||||||||||||||||||||||||||||||| || |||||
Sbjct  147  TTAGTAGTCTTTTTATTTCTAAATTTTTATACATACATTTTTTATTAATTTAAATATTTT  206

Query  181  ttagcattatattatgtatttcttatGTTGAAATAATATAG----ATATATGTTTCTCTC  236
            |||||||||| |    |||||||||||| |||||||||||     |||||||||||||||
Sbjct  207  TTAGCATTAT-T----TATTTCTTATGTCGAAATAATATATATATATATATGTTTCTCTC  261

Query  237  ttttttct--ttttttttCTTATCTTAGAAGAAAGAATGATAATGAAAGGGTAGAA-T--  291
            |||||| |  ||||||||||||||||||||||||||||||||| |||||||||||| |  
Sbjct  262  TTTTTTATTCTTTTTTTTCTTATCTTAGAAGAAAGAATGATAACGAAAGGGTAGAAATTG  321

Query  292  --TTGAGGTATAGATCATTTTTACATAGCATAAGGGCGGA  329
              |||||||||||||||||||||||||| |||||||||||
Sbjct  322  AATTGAGGTATAGATCATTTTTACATAGTATAAGGGCGGA  361


>KP095383.1 Pycnospora lutescens isolate SCBGP434_1 photosystem II protein 
D1 (psbA), psbA-trnH intergenic spacer, and tRNA-His (trnH), 
region; chloroplast
Length=409

 Score = 431 bits (233),  Expect = 9e-117
 Identities = 308/340 (91%), Gaps = 21/340 (6%)
 Strand=Plus/Plus

Query  1    TGCGATCGAAGCTCCATCTATAAATGGATAAAATTTTGATCTTAAATTAAAGTGGACGAG  60
            |||||||||||||||||||||||||||||||||||| |||||||||||||||| ||||||
Sbjct  32   TGCGATCGAAGCTCCATCTATAAATGGATAAAATTTGGATCTTAAATTAAAGTAGACGAG  91

Query  61   TTTTTGAAAGTAAAGGAGCAATATGAACTTTGTTGATATTGCTCctttacttttctttta  120
            |||||||||||||||||||||||||||||||||| ||||||||||||||     ||||||
Sbjct  92   TTTTTGAAAGTAAAGGAGCAATATGAACTTTGTTCATATTGCTCCTTTA-----CTTTTA  146

Query  121  ttagtagtctttttatttataaatttttatacatacattttttattaatttcaagatttt  180
            |||||||||||||||||| |||||||||||||||||||||||||||||||| || |||||
Sbjct  147  TTAGTAGTCTTTTTATTTCTAAATTTTTATACATACATTTTTTATTAATTTAAATATTTT  206

Query  181  ttagcattatattatgtatttcttatGTTGAAATAATATAG----ATATATGTTTCTCTC  236
            |||||||||| |    |||||||||||| |||||||||||     |||||||||||||||
Sbjct  207  TTAGCATTAT-T----TATTTCTTATGTCGAAATAATATATATATATATATGTTTCTCTC  261

Query  237  ttttttct--ttttttttCTTATCTTAGAAGAAAGAATGATAATGAAAGGGTAGAA-T--  291
            |||||| |  ||||||||||||||||||||||||||||||||| |||||||||||| |  
Sbjct  262  TTTTTTATTCTTTTTTTTCTTATCTTAGAAGAAAGAATGATAACGAAAGGGTAGAAATTG  321

Query  292  --TTGAGGTATAGATCATTTTTACATAGCATAAGGGCGGA  329
              |||||||||||||||||||||||||| |||||||||||
Sbjct  322  AATTGAGGTATAGATCATTTTTACATAGTATAAGGGCGGA  361


>GU396724.1 Spatholobus suberectus isolate PS0246MT02 PsbA (psbA) gene, partial 
cds; psbA-trnH intergenic spacer, complete sequence; 
and tRNA-His (trnH) gene, partial sequence; chloroplast
Length=376

 Score = 431 bits (233),  Expect = 9e-117
 Identities = 308/340 (91%), Gaps = 21/340 (6%)
 Strand=Plus/Plus

Query  1    TGCGATCGAAGCTCCATCTATAAATGGATAAAATTTTGATCTTAAATTAAAGTGGACGAG  60
            |||||||||||||||||||||||||||||||||||| |||||||||||||||| ||||||
Sbjct  23   TGCGATCGAAGCTCCATCTATAAATGGATAAAATTTGGATCTTAAATTAAAGTAGACGAG  82

Query  61   TTTTTGAAAGTAAAGGAGCAATATGAACTTTGTTGATATTGCTCctttacttttctttta  120
            |||||||||||||||||||||||||||||||||| ||||||||||||||     ||||||
Sbjct  83   TTTTTGAAAGTAAAGGAGCAATATGAACTTTGTTCATATTGCTCCTTTA-----CTTTTA  137

Query  121  ttagtagtctttttatttataaatttttatacatacattttttattaatttcaagatttt  180
            |||||||||||||||||| |||||||||||||||||||||||||||||||| || |||||
Sbjct  138  TTAGTAGTCTTTTTATTTCTAAATTTTTATACATACATTTTTTATTAATTTAAATATTTT  197

Query  181  ttagcattatattatgtatttcttatGTTGAAATAATATAG----ATATATGTTTCTCTC  236
            |||||||||| |    |||||||||||| |||||||||||     |||||||||||||||
Sbjct  198  TTAGCATTAT-T----TATTTCTTATGTCGAAATAATATATATATATATATGTTTCTCTC  252

Query  237  ttttttct--ttttttttCTTATCTTAGAAGAAAGAATGATAATGAAAGGGTAGAA-T--  291
            |||||| |  ||||||||||||||||||||||||||||||||| |||||||||||| |  
Sbjct  253  TTTTTTATTCTTTTTTTTCTTATCTTAGAAGAAAGAATGATAACGAAAGGGTAGAAATTG  312

Query  292  --TTGAGGTATAGATCATTTTTACATAGCATAAGGGCGGA  329
              |||||||||||||||||||||||||| |||||||||||
Sbjct  313  AATTGAGGTATAGATCATTTTTACATAGTATAAGGGCGGA  352


>KJ436378.1 Butea monosperma isolate BDBP-13B PsbA (psbA) gene, partial cds; 
and psbA-trnH intergenic spacer, partial sequence; chloroplast
Length=391

 Score = 427 bits (231),  Expect = 1e-115
 Identities = 309/342 (90%), Gaps = 24/342 (7%)
 Strand=Plus/Plus

Query  1    TGCGATCGAAGCTCCATCTATAAATGGATAAAATTTTGATCTTAAATTAAAGTGGACGAG  60
            |||||||||||||||||||||||||||||||||||| |||||||||||||||| ||||||
Sbjct  39   TGCGATCGAAGCTCCATCTATAAATGGATAAAATTTGGATCTTAAATTAAAGTAGACGAG  98

Query  61   TTTTTGAAAGTAAAGGAGCAATATGAACTTTGTTGATATTGCTCctttacttttctttta  120
            |||||||||||||||| ||||||||||    |||||||||||||||||||||||||||||
Sbjct  99   TTTTTGAAAGTAAAGGGGCAATATGAA----GTTGATATTGCTCCTTTACTTTTCTTTTA  154

Query  121  ttagtagtctttttatttataaatttttatacatacattttttattaat-----ttcaag  175
            |||||||||||||||||||||||||||||||||||||||||| ||||||     ||||||
Sbjct  155  TTAGTAGTCTTTTTATTTATAAATTTTTATACATACATTTTTGATTAATTTCAATTCAAG  214

Query  176  attttttagcattatattatgtatttcttatGTTGAAATAATATAGATATATGTTTCTCT  235
            ||||||||||||||| |    |||||||||||| ||||||||||  |||||||||||| |
Sbjct  215  ATTTTTTAGCATTAT-T----TATTTCTTATGTCGAAATAATAT--ATATATGTTTCTTT  267

Query  236  Ctttttt------c--tttttttttCTTATCTTAGAAGAAAGAATGATAATGAAAGGGTA  287
            |||||||      |  |||||||||||||||||||||||||||||||||| |||||||||
Sbjct  268  CTTTTTTATTTTTCTTTTTTTTTTTCTTATCTTAGAAGAAAGAATGATAACGAAAGGGTA  327

Query  288  GAATTTGAGGTATAGATCATTTTTACATAGCATAAGGGCGGA  329
            ||| |||||||||||||||||||||||||| |||||||||||
Sbjct  328  GAAATTGAGGTATAGATCATTTTTACATAGTATAAGGGCGGA  369


>KX346984.2 Spatholobus suberectus voucher S-JXTeng-14 PsbA (psbA) gene, 
partial cds; and psbA-trnH intergenic spacer, partial sequence; 
chloroplast
Length=421

 Score = 424 bits (229),  Expect = 1e-114
 Identities = 305/338 (90%), Gaps = 19/338 (6%)
 Strand=Plus/Plus

Query  1    TGCGATCGAAGCTCCATCTATAAATGGATAAAATTTTGATCTTAAATTAAAGTGGACGAG  60
            |||||||||||||||||||||||||||||||||||| |||||||||||||||| ||||| 
Sbjct  46   TGCGATCGAAGCTCCATCTATAAATGGATAAAATTTGGATCTTAAATTAAAGTAGACGAA  105

Query  61   TTTTTGAAAGTAAAGGAGCAATATGAACTTTGTTGATATTGCTCctttacttttctttta  120
            ||||| ||| |||||||||||||||||||||||| ||||||||||||||     ||||||
Sbjct  106  TTTTTTAAATTAAAGGAGCAATATGAACTTTGTTCATATTGCTCCTTTA-----CTTTTA  160

Query  121  ttagtagtctttttatttataaatttttatacatacattttttattaatttcaagatttt  180
            |||||||||||||||||| ||||||||||||||||||||||| ||||||||||| |||||
Sbjct  161  TTAGTAGTCTTTTTATTTCTAAATTTTTATACATACATTTTTGATTAATTTCAATATTTT  220

Query  181  ttagcattatattatgtatttcttatGTTGAAATAATATAG--ATATATGTTTCTCTCtt  238
            |||||||||| |    |||||||||||| |||||||||||   |||||||||||||||||
Sbjct  221  TTAGCATTAT-T----TATTTCTTATGTCGAAATAATATATATATATATGTTTCTCTCTT  275

Query  239  ttttct--ttttttttCTTATCTTAGAAGAAAGAATGATAATGAAAGGGTAGAA-T----  291
            |||| |  ||||||||||||||||||||||||||||||||| |||||||||||| |    
Sbjct  276  TTTTATTCTTTTTTTTCTTATCTTAGAAGAAAGAATGATAACGAAAGGGTAGAAATTGAA  335

Query  292  TTGAGGTATAGATCATTTTTACATAGCATAAGGGCGGA  329
            |||||||||||||||||||||||||| |||||||||||
Sbjct  336  TTGAGGTATAGATCATTTTTACATAGTATAAGGGCGGA  373


>KX346983.2 Spatholobus suberectus voucher S-JXTeng-03 PsbA (psbA) gene, 
partial cds; and psbA-trnH intergenic spacer, partial sequence; 
chloroplast
Length=423

 Score = 424 bits (229),  Expect = 1e-114
 Identities = 305/338 (90%), Gaps = 19/338 (6%)
 Strand=Plus/Plus

Query  1    TGCGATCGAAGCTCCATCTATAAATGGATAAAATTTTGATCTTAAATTAAAGTGGACGAG  60
            |||||||||||||||||||||||||||||||||||| |||||||||||||||| ||||| 
Sbjct  47   TGCGATCGAAGCTCCATCTATAAATGGATAAAATTTGGATCTTAAATTAAAGTAGACGAA  106

Query  61   TTTTTGAAAGTAAAGGAGCAATATGAACTTTGTTGATATTGCTCctttacttttctttta  120
            ||||| ||| |||||||||||||||||||||||| ||||||||||||||     ||||||
Sbjct  107  TTTTTTAAATTAAAGGAGCAATATGAACTTTGTTCATATTGCTCCTTTA-----CTTTTA  161

Query  121  ttagtagtctttttatttataaatttttatacatacattttttattaatttcaagatttt  180
            |||||||||||||||||| ||||||||||||||||||||||| ||||||||||| |||||
Sbjct  162  TTAGTAGTCTTTTTATTTCTAAATTTTTATACATACATTTTTGATTAATTTCAATATTTT  221

Query  181  ttagcattatattatgtatttcttatGTTGAAATAATATAG--ATATATGTTTCTCTCtt  238
            |||||||||| |    |||||||||||| |||||||||||   |||||||||||||||||
Sbjct  222  TTAGCATTAT-T----TATTTCTTATGTCGAAATAATATATATATATATGTTTCTCTCTT  276

Query  239  ttttct--ttttttttCTTATCTTAGAAGAAAGAATGATAATGAAAGGGTAGAA-T----  291
            |||| |  ||||||||||||||||||||||||||||||||| |||||||||||| |    
Sbjct  277  TTTTATTCTTTTTTTTCTTATCTTAGAAGAAAGAATGATAACGAAAGGGTAGAAATTGAA  336

Query  292  TTGAGGTATAGATCATTTTTACATAGCATAAGGGCGGA  329
            |||||||||||||||||||||||||| |||||||||||
Sbjct  337  TTGAGGTATAGATCATTTTTACATAGTATAAGGGCGGA  374


>HG005078.1 Spatholobus suberectus chloroplast DNA containing psbA-trnH IGS, 
specimen voucher HITBG:Liana Mensong 234_8_01645
Length=374

 Score = 424 bits (229),  Expect = 1e-114
 Identities = 305/338 (90%), Gaps = 19/338 (6%)
 Strand=Plus/Plus

Query  1    TGCGATCGAAGCTCCATCTATAAATGGATAAAATTTTGATCTTAAATTAAAGTGGACGAG  60
            |||||||||||||||||||||||||||||||||||| |||||||||||||||| ||||| 
Sbjct  23   TGCGATCGAAGCTCCATCTATAAATGGATAAAATTTGGATCTTAAATTAAAGTAGACGAA  82

Query  61   TTTTTGAAAGTAAAGGAGCAATATGAACTTTGTTGATATTGCTCctttacttttctttta  120
            ||||| ||| |||||||||||||||||||||||| ||||||||||||||     ||||||
Sbjct  83   TTTTTTAAATTAAAGGAGCAATATGAACTTTGTTCATATTGCTCCTTTA-----CTTTTA  137

Query  121  ttagtagtctttttatttataaatttttatacatacattttttattaatttcaagatttt  180
            |||||||||||||||||| ||||||||||||||||||||||| ||||||||||| |||||
Sbjct  138  TTAGTAGTCTTTTTATTTCTAAATTTTTATACATACATTTTTGATTAATTTCAATATTTT  197

Query  181  ttagcattatattatgtatttcttatGTTGAAATAATATAG--ATATATGTTTCTCTCtt  238
            |||||||||| |    |||||||||||| |||||||||||   |||||||||||||||||
Sbjct  198  TTAGCATTAT-T----TATTTCTTATGTCGAAATAATATATATATATATGTTTCTCTCTT  252

Query  239  ttttct--ttttttttCTTATCTTAGAAGAAAGAATGATAATGAAAGGGTAGAA-T----  291
            |||| |  ||||||||||||||||||||||||||||||||| |||||||||||| |    
Sbjct  253  TTTTATTCTTTTTTTTCTTATCTTAGAAGAAAGAATGATAACGAAAGGGTAGAAATTGAA  312

Query  292  TTGAGGTATAGATCATTTTTACATAGCATAAGGGCGGA  329
            |||||||||||||||||||||||||| |||||||||||
Sbjct  313  TTGAGGTATAGATCATTTTTACATAGTATAAGGGCGGA  350


>KJ436380.1 Butea monosperma isolate BDBP-13D PsbA (psbA) gene, partial cds; 
and psbA-trnH intergenic spacer, partial sequence; chloroplast
Length=391

 Score = 418 bits (226),  Expect = 7e-113
 Identities = 307/341 (90%), Gaps = 25/341 (7%)
 Strand=Plus/Plus

Query  2    GCGATCGAAGCTCCATCTATAAATGGATAAAATTTTGATCTTAAATTAAAGTGGACGAGT  61
            ||||||||||||||||||||||||||||||||||| |||||||||||||||| |||||||
Sbjct  42   GCGATCGAAGCTCCATCTATAAATGGATAAAATTTGGATCTTAAATTAAAGTAGACGAGT  101

Query  62   TTTTGAAAGTAAAGGAGCAATATGAACTTTGTTGATATTGCTCctttacttttcttttat  121
            ||||||||||||||| ||||||||||    ||||||||||||||||||||||||||||||
Sbjct  102  TTTTGAAAGTAAAGGGGCAATATGAA----GTTGATATTGCTCCTTTACTTTTCTTTTAT  157

Query  122  tagtagtctttttatttataaatttttatacatacattttttattaat-----ttcaaga  176
            ||||||||||||||||||||||||||||||||||||||||| ||||||     |||||||
Sbjct  158  TAGTAGTCTTTTTATTTATAAATTTTTATACATACATTTTTGATTAATTTCAATTCAAGA  217

Query  177  ttttttagcattatattatgtatttcttatGTTGAAATAATATAGATATATGTTTCTCTC  236
            |||||||||||||| |    |||||||||||| ||||||||||  |||||||||||| ||
Sbjct  218  TTTTTTAGCATTAT-T----TATTTCTTATGTCGAAATAATAT--ATATATGTTTCTTTC  270

Query  237  tttttt------c--tttttttttCTTATCTTAGAAGAAAGAATGATAATGAAAGGGTAG  288
            ||||||      |  |||||||||||||||||||||||||||||||||| ||||||||||
Sbjct  271  TTTTTTATTTTTCTTTTTTTTTTTCTTATCTTAGAAGAAAGAATGATAACGAAAGGGTAG  330

Query  289  AATTTGAGGTATAGATCATTTTTACATAGCATAAGGGCGGA  329
            || |||||||||||||||||||||||||| |||||| ||||
Sbjct  331  AAATTGAGGTATAGATCATTTTTACATAGTATAAGG-CGGA  370


>GU396723.1 Spatholobus suberectus isolate PS0246MT01 PsbA (psbA) gene, partial 
cds; psbA-trnH intergenic spacer, complete sequence; 
and tRNA-His (trnH) gene, partial sequence; chloroplast
Length=376

 Score = 414 bits (224),  Expect = 9e-112
 Identities = 305/340 (90%), Gaps = 21/340 (6%)
 Strand=Plus/Plus

Query  1    TGCGATCGAAGCTCCATCTATAAATGGATAAAATTTTGATCTTAAATTAAAGTGGACGAG  60
            |||||||||||||||||||||||||||||||||||| |||||||||||||||| ||||||
Sbjct  23   TGCGATCGAAGCTCCATCTATAAATGGATAAAATTTGGATCTTAAATTAAAGTAGACGAG  82

Query  61   TTTTTGAAAGTAAAGGAGCAATATGAACTTTGTTGATATTGCTCctttacttttctttta  120
            ||||||||||||||||||||||||||||   ||| ||||||||||||||     ||||||
Sbjct  83   TTTTTGAAAGTAAAGGAGCAATATGAACAAAGTTCATATTGCTCCTTTA-----CTTTTA  137

Query  121  ttagtagtctttttatttataaatttttatacatacattttttattaatttcaagatttt  180
            |||||||||||||||||| |||||||||||||||||||||||||||||||| || |||||
Sbjct  138  TTAGTAGTCTTTTTATTTCTAAATTTTTATACATACATTTTTTATTAATTTAAATATTTT  197

Query  181  ttagcattatattatgtatttcttatGTTGAAATAATATAG----ATATATGTTTCTCTC  236
            |||||||||| |    |||||||||||| |||||||||||     |||||||||||||||
Sbjct  198  TTAGCATTAT-T----TATTTCTTATGTCGAAATAATATATATATATATATGTTTCTCTC  252

Query  237  ttttttct--ttttttttCTTATCTTAGAAGAAAGAATGATAATGAAAGGGTAGAA-T--  291
            |||||| |  ||||||||||||||||||||||||||||||||| |||||||||||| |  
Sbjct  253  TTTTTTATTCTTTTTTTTCTTATCTTAGAAGAAAGAATGATAACGAAAGGGTAGAAATTG  312

Query  292  --TTGAGGTATAGATCATTTTTACATAGCATAAGGGCGGA  329
              |||||||||||||||||||||||||| |||||||||||
Sbjct  313  AATTGAGGTATAGATCATTTTTACATAGTATAAGGGCGGA  352


 Score = 82.4 bits (44),  Expect = 1e-11
 Identities = 46/47 (98%), Gaps = 0/47 (0%)
 Strand=Plus/Minus

Query  67   AAAGTAAAGGAGCAATATGAACTTTGTTGATATTGCTCctttacttt  113
            |||||||||||||||||||||||||||| ||||||||||||||||||
Sbjct  135  AAAGTAAAGGAGCAATATGAACTTTGTTCATATTGCTCCTTTACTTT  89


>MG947203.1 Butea monosperma PsbA (psbA) gene, partial cds; psbA-trnH intergenic 
spacer, complete sequence; and tRNA-His (trnH) gene, 
partial sequence; chloroplast
Length=380

 Score = 412 bits (223),  Expect = 3e-111
 Identities = 306/342 (89%), Gaps = 24/342 (7%)
 Strand=Plus/Plus

Query  1    TGCGATCGAAGCTCCATCTATAAATGGATAAAATTTTGATCTTAAATTAAAGTGGACGAG  60
            |||||||||||||||||||||||||||||||||||| |||||||||||||||| ||||||
Sbjct  2    TGCGATCGAAGCTCCATCTATAAATGGATAAAATTTGGATCTTAAATTAAAGTAGACGAG  61

Query  61   TTTTTGAAAGTAAAGGAGCAATATGAACTTTGTTGATATTGCTCctttacttttctttta  120
            |||||||||||||||| ||||||||||    |||||||||||||||||||||||||||||
Sbjct  62   TTTTTGAAAGTAAAGGGGCAATATGAA----GTTGATATTGCTCCTTTACTTTTCTTTTA  117

Query  121  ttagtagtctttttatttataaatttttatacatacattttttattaat-----ttcaag  175
            |||||||||||||| ||||||||||||||||||||||||||| ||||||     ||||||
Sbjct  118  TTAGTAGTCTTTTTCTTTATAAATTTTTATACATACATTTTTGATTAATTTCAATTCAAG  177

Query  176  attttttagcattatattatgtatttcttatGTTGAAATAATATAGATATATGTTTCTCT  235
            ||||||||||||||| |    |||||||||||| ||||||||||  |||||||||||| |
Sbjct  178  ATTTTTTAGCATTAT-T----TATTTCTTATGTCGAAATAATAT--ATATATGTTTCTTT  230

Query  236  Ctttttt------c--tttttttttCTTATCTTAGAAGAAAGAATGATAATGAAAGGGTA  287
            |||||||      |  |||||||||||||||||||||||||||||||||| |||||||||
Sbjct  231  CTTTTTTATTTTTCTTTTTTTTTTTCTTATCTTAGAAGAAAGAATGATAACGAAAGGGTA  290

Query  288  GAATTTGAGGTATAGATCATTTTTACATAGCATAAGGGCGGA  329
            ||| |||||||||| | ||||||||||||| |||||||||||
Sbjct  291  GAAATTGAGGTATANACCATTTTTACATAGTATAAGGGCGGA  332


>JX856847.1 Butea monosperma isolate 602 trnH-psbA intergenic spacer, partial 
sequence; and PsbA (psbA) gene, partial cds; chloroplast
Length=340

 Score = 375 bits (203),  Expect = 4e-100
 Identities = 279/311 (90%), Gaps = 24/311 (8%)
 Strand=Plus/Minus

Query  1    TGCGATCGAAGCTCCATCTATAAATGGATAAAATTTTGATCTTAAATTAAAGTGGACGAG  60
            |||||||||||||||||||||||||||||||||||| |||||||||||||||| ||||||
Sbjct  300  TGCGATCGAAGCTCCATCTATAAATGGATAAAATTTGGATCTTAAATTAAAGTAGACGAG  241

Query  61   TTTTTGAAAGTAAAGGAGCAATATGAACTTTGTTGATATTGCTCctttacttttctttta  120
            |||||||||||||||| ||||||||||    |||||||||||||||||||||||||||||
Sbjct  240  TTTTTGAAAGTAAAGGGGCAATATGAA----GTTGATATTGCTCCTTTACTTTTCTTTTA  185

Query  121  ttagtagtctttttatttataaatttttatacatacattttttattaatttcaa-----g  175
            |||||||||||||||||||||||||||||||||||||||||| |||||||||||     |
Sbjct  184  TTAGTAGTCTTTTTATTTATAAATTTTTATACATACATTTTTGATTAATTTCAATTCAAG  125

Query  176  attttttagcattatattatgtatttcttatGTTGAAATAATATAGATATATGTTTCTCT  235
            ||||||||||||||| |    |||||||||||| ||||||||| | |||||||||||| |
Sbjct  124  ATTTTTTAGCATTAT-T----TATTTCTTATGTCGAAATAATA-A-ATATATGTTTCTTT  72

Query  236  Ctttttt------c--tttttttttCTTATCTTAGAAGAAAGAATGATAATGAAAGGGTA  287
            |||||||      |  |||||||||||||||||||||||||||||||||| |||||||||
Sbjct  71   CTTTTTTATTTTTCTTTTTTTTTTTCTTATCTTAGAAGAAAGAATGATAACGAAAGGGTA  12

Query  288  GAATTTGAGGT  298
            ||| |||||||
Sbjct  11   GAAATTGAGGT  1


>KX606908.1 Mucuna sempervirens voucher 500200WB trnH-psbA intergenic spacer, 
partial sequence; chloroplast
Length=378

 Score = 303 bits (164),  Expect = 2e-78
 Identities = 288/344 (84%), Gaps = 24/344 (7%)
 Strand=Plus/Minus

Query  1    TGCGATCGAAGCTCCATCTATAAATGGATAAAATTTTGATCTTAAATTAAAGTGGACGAG  60
            |||||| ||||||||||||||||||||||||||||| ||||||||| ||   |  |||||
Sbjct  359  TGCGAT-GAAGCTCCATCTATAAATGGATAAAATTTGGATCTTAAAGTA---T--ACGAG  306

Query  61   TTTTTGAAAGTAAAGGAGCAATATGAACTTTGTTGATATTGCTCctttacttttctt-tt  119
            ||||||||||||| |||||||||| ||||||||||||||||||||||||||||| || ||
Sbjct  305  TTTTTGAAAGTAAGGGAGCAATATAAACTTTGTTGATATTGCTCCTTTACTTTTATTATT  246

Query  120  attagtagtctttttatttataaatttttatacatacattttttattaatttcaagattt  179
            |||||||||||    ||||  |||| ||||||||||||||||| ||| ||||  ||||| 
Sbjct  245  ATTAGTAGTCTACAAATTTTAAAATATTTATACATACATTTTTGATTTATTTTTAGATTC  186

Query  180  tttagcattatattatgtatt-tcttatGTTGAAATAA-----TATAGATATA--TG--T  229
            ||||||||| | |||| | || | |||||| |||||||     |||| |||||  ||  |
Sbjct  185  TTTAGCATTTT-TTATTTCTTATGTTATGTCGAAATAAAAAAGTATATATATAAATGGAT  127

Query  230  -T-TCTCTCttttttctttttttttCTTATCTTAGAAGAAAGAAT--GATAATGAAAGGG  285
             | ||||||||||||||||||||  | |||| ||||||||| ||   |||||||||||||
Sbjct  126  GTCTCTCTCTTTTTTCTTTTTTTC-C-TATCCTAGAAGAAAAAAAAGGATAATGAAAGGG  69

Query  286  TAGAATTTGAGGTATAGATCATTTTTACATAGCATAAGGGCGGA  329
            ||||| || |||||||||||| ||||||| || |||||||||||
Sbjct  68   TAGAAATTCAGGTATAGATCACTTTTACAGAGTATAAGGGCGGA  25


>GU396715.1 Mucuna macrocarpa isolate PS0236MT01 PsbA (psbA) gene, partial 
cds; psbA-trnH intergenic spacer, complete sequence; and tRNA-His 
(trnH) gene, partial sequence; chloroplast
Length=382

 Score = 303 bits (164),  Expect = 2e-78
 Identities = 288/344 (84%), Gaps = 23/344 (7%)
 Strand=Plus/Plus

Query  1    TGCGATCGAAGCTCCATCTATAAATGGATAAAATTTTGATCTTAAATTAAAGTGGACGAG  60
            |||||| ||||||||||||||||||||||||||||| ||||||||| ||   |  |||||
Sbjct  23   TGCGATTGAAGCTCCATCTATAAATGGATAAAATTTGGATCTTAAAGTA---T--ACGAG  77

Query  61   TTTTTGAAAGTAAAGGAGCAATATGAACTTTGTTGATATTGCTCctttacttttctt-tt  119
            ||||||||||||| |||||||||| ||||||||||||||||||||||||||||| || ||
Sbjct  78   TTTTTGAAAGTAAGGGAGCAATATAAACTTTGTTGATATTGCTCCTTTACTTTTATTATT  137

Query  120  attagtagtctttttatttataaatttttatacatacattttttattaatttcaagattt  179
            |||||||||||    ||||  |||| ||||||||||||||||| ||| ||||  ||||| 
Sbjct  138  ATTAGTAGTCTACAAATTTTAAAATATTTATACATACATTTTTGATTTATTTTTAGATTC  197

Query  180  tttagcattatattatgtatt-tcttatGTTGAAATAA-----TATAGATATA--TG--T  229
            ||||||||| | |||| | || | |||||| |||||||     |||| |||||  ||  |
Sbjct  198  TTTAGCATTTT-TTATTTCTTATGTTATGTCGAAATAAAAAAGTATATATATAAATGGAT  256

Query  230  -T-TCTCTCttttttctttttttttCTTATCTTAGAAGAAAGAAT--GATAATGAAAGGG  285
             | ||||||||||||||||||||  | |||| ||||||||| ||   |||||||||||||
Sbjct  257  GTCTCTCTCTTTTTTCTTTTTTTC-C-TATCCTAGAAGAAAAAAAAGGATAATGAAAGGG  314

Query  286  TAGAATTTGAGGTATAGATCATTTTTACATAGCATAAGGGCGGA  329
            ||||| || |||||||||||| ||||||| || |||||||||||
Sbjct  315  TAGAAATTCAGGTATAGATCACTTTTACAGAGTATAAGGGCGGA  358


>HG005118.1 Mucuna pruriens chloroplast DNA containing psbA-trnH IGS, specimen 
voucher HITBG:Liana Mensong 7_3_9
Length=374

 Score = 268 bits (145),  Expect = 7e-68
 Identities = 279/340 (82%), Gaps = 23/340 (7%)
 Strand=Plus/Plus

Query  1    TGCGATCGAAGCTCCATCTATAAATGGATAAAATTTTGATCTTAAATTAAAGTGGACGAG  60
            |||||||||||||||||||||||||||||||||||| ||||||||| ||   |  |||||
Sbjct  23   TGCGATCGAAGCTCCATCTATAAATGGATAAAATTTGGATCTTAAAGTA---T--ACGAG  77

Query  61   TTTTTGAAAGTAAAGGAGCAATATGAACTTTGTTGATATTGCTCctttacttttctttta  120
            |||||||||||||||||||||||| ||||||||||||||| ||||||||     ||||||
Sbjct  78   TTTTTGAAAGTAAAGGAGCAATATCAACTTTGTTGATATTACTCCTTTA-----CTTTTA  132

Query  121  ttagtagtctttttatttataaatttttatacatacattttttattaatttcaagatttt  180
            ||||||||||   |||| |||||| ||| |||||||||||||  || |||| |||||| |
Sbjct  133  TTAGTAGTCTAAATATTGATAAATATTTGTACATACATTTTTGGTTTATTTTAAGATTCT  192

Query  181  ttagcattatattatgtatt-tcttatGTTGAAA---TAA--TATAGATATA--TGT-T-  230
            |||||||| | |||| | || | |||||| ||||   |||  |||| |||||  ||  | 
Sbjct  193  TTAGCATTTT-TTATTTCTTATGTTATGTCGAAAAAGTAAAGTATATATATAAATGGATG  251

Query  231  TCTCTCttttttctttttttttCTTATCTTAGAAGAAAGAATGATAAT-GAAAGGGTAGA  289
            ||||||| |||| || |  | || ||   || || ||||||| ||||| |||||||||||
Sbjct  252  TCTCTCTCTTTT-TTATCCTATCCTAGGATAAAAAAAAGAATAATAATAGAAAGGGTAGA  310

Query  290  ATTTGAGGTATAGATCATTTTTACATAGCATAAGGGCGGA  329
            | ||  |||||||||||||||||||||| |||||||||||
Sbjct  311  AATTCCGGTATAGATCATTTTTACATAGTATAAGGGCGGA  350


>KX606869.1 Mucuna bracteata voucher 500201ML trnH-psbA intergenic spacer, 
partial sequence; chloroplast
Length=410

 Score = 263 bits (142),  Expect = 3e-66
 Identities = 278/340 (82%), Gaps = 24/340 (7%)
 Strand=Plus/Minus

Query  1    TGCGATCGAAGCTCCATCTATAAATGGATAAAATTTTGATCTTAAATTAAAGTGGACGAG  60
            |||||||||||||||||||||||||||||||||||| ||||||||| ||   |  |||||
Sbjct  343  TGCGATCGAAGCTCCATCTATAAATGGATAAAATTTGGATCTTAAAGTA---T--ACGAG  289

Query  61   TTTTTGAAAGTAAAGGAGCAATATGAACTTTGTTGATATTGCTCctttacttttctttta  120
            |||||||||||||||||||||||| ||||||||||||||| |||||||||||||     |
Sbjct  288  TTTTTGAAAGTAAAGGAGCAATATCAACTTTGTTGATATTACTCCTTTACTTTT-----A  234

Query  121  ttagtagtctttttatttataaatttttatacatacattttttattaatttcaagatttt  180
            ||||||||||   |||| |||||| ||| |||||||||||||  || |||| |||||| |
Sbjct  233  TTAGTAGTCTAAATATTGATAAATATTTGTACATACATTTTTGGTTTATTTTAAGATTCT  174

Query  181  ttagcattatattatgtatt-tcttatGTTGAAA---TAA--TATAGATATA--TGT-T-  230
            |||||||| | |||| | || | |||||| ||||   |||  |||| |||||  ||  | 
Sbjct  173  TTAGCATTTT-TTATTTCTTATGTTATGTCGAAAAAGTAAAGTATATATATAAATGGATG  115

Query  231  TCTCTCttttttctttttttttCTTATCTTAGAAGAAAGAATGATAAT-GAAAGGGTAGA  289
            ||||||| |||| || |  | || ||   || || ||||||| ||||| |||||||||||
Sbjct  114  TCTCTCTCTTTT-TTATCCTATCCTAGGATAAAAAAAAGAATAATAATAGAAAGGGTAGA  56

Query  290  ATTTGAGGTATAGATCATTTTTACATAGCATAAGGGCGGA  329
            | ||  |||||||||||||||||||||| |||||| ||||
Sbjct  55   AATTCCGGTATAGATCATTTTTACATAGTATAAGG-CGGA  17


>GU396812.1 Kummerowia striata isolate PS2606MT01 PsbA (psbA) gene, partial 
cds; psbA-trnH intergenic spacer, complete sequence; and 
tRNA-His (trnH) gene, partial sequence; chloroplast
Length=354

 Score = 255 bits (138),  Expect = 6e-64
 Identities = 271/331 (82%), Gaps = 25/331 (8%)
 Strand=Plus/Plus

Query  1    TGCGATCGAAGCTCCATCTATAAATGGATAAAATTTTGATCTTAAATTAAAGTGGACGAG  60
            ||||||||||||||||||||||||||||||||||||||| | |||| ||   |  || ||
Sbjct  23   TGCGATCGAAGCTCCATCTATAAATGGATAAAATTTTGAGCGTAAAGTA---T--ACTAG  77

Query  61   TTTTTGAAAGTAAAGGAGCAATATGAACTTTGTTGATATTGCTCctttacttttctttta  120
            |||||||||||||||||||||||| |||  |||||||||||||||||||     ||||||
Sbjct  78   TTTTTGAAAGTAAAGGAGCAATATCAACAATGTTGATATTGCTCCTTTA-----CTTTTA  132

Query  121  ttagtagtctttttatttataaatttttatacatacattttttattaatttcaagatttt  180
            |||||||||| | ||||||||||  |||||||| |  |||   ||  ||   ||||||||
Sbjct  133  TTAGTAGTCTATCTATTTATAAAAATTTATACA-A--TTTCA-ATACATAGAAAGATTTT  188

Query  181  ttagcattatattatgtatttcttatGTTGAAAT-AATATAGATATATGTTTCTCTCttt  239
             ||||||| | |||| | ||| ||||||||   | ||||||  |  |||  |||||||||
Sbjct  189  ATAGCATTCT-TTATTTTTTT-TTATGTTGTGTTGAATATA--TCGATG--TCTCTCTTT  242

Query  240  tttctttttttttCTTATCTTAGAAGAAAGAATGATAATGA-AAGGGTAGAATTTGAGGT  298
            ||||||||||    ||||| ||||||||| |||||||| || |||||||||| |||| ||
Sbjct  243  TTTCTTTTTTA---TTATCCTAGAAGAAAAAATGATAAGGATAAGGGTAGAAATTGAAGT  299

Query  299  ATAGATCATTTTTACATAGCATAAGGGCGGA  329
            |||||||| |||||||||| |||||||||||
Sbjct  300  ATAGATCACTTTTACATAGTATAAGGGCGGA  330


>MF785985.1 Campylotropis muehleana photosystem II protein D1 (psbA) gene, 
partial cds; and psbA-trnH intergenic spacer, partial sequence; 
chloroplast
Length=345

 Score = 254 bits (137),  Expect = 2e-63
 Identities = 271/330 (82%), Gaps = 32/330 (10%)
 Strand=Plus/Plus

Query  1    TGCGATCGAAGCTCCATCTATAAATGGATAAAATTTTGATCTTAAATTAAAGTGGACGAG  60
            ||||||||||||||||||||||||||||||||||||||| | |||| ||   |  |||||
Sbjct  23   TGCGATCGAAGCTCCATCTATAAATGGATAAAATTTTGAGCGTAAAGTA---T--ACGAG  77

Query  61   TTTTTGAAAGTAAAGGAGCAATATGAACTTTGTTGATATTGCTCctttacttttctttta  120
            ||||||||| |||| ||||||||| |||  | ||||||||||||   |  ||| ||||||
Sbjct  78   TTTTTGAAACTAAAAGAGCAATATCAACAATCTTGATATTGCTC---T--TTTACTTTTA  132

Query  121  ttagtagtctttttatttataaatttttatacatacattttttattaatttcaagatttt  180
            |||||||| |   |||||||||||||||||||||||||||||||||  ||  |||||| |
Sbjct  133  TTAGTAGTTTACCTATTTATAAATTTTTATACATACATTTTTTATT--TT--AAGATTCT  188

Query  181  ttagcattatattatgtatttcttatGTTGAAATAATATAGATATATGTTTCTCTCtttt  240
             ||||||| | |||   ||||||||||||||| || ||||  |  || |  ||||||   
Sbjct  189  ATAGCATTCT-TTA---ATTTCTTATGTTGAA-TA-TATA--TGGATCT--CTCTCT---  235

Query  241  ttctttttttttCTTATCTTAGAAG-AAAGAATGATAATGAAAGGGTAGAATTTGAGGTA  299
              ||||||||  | |||| |||||| ||||||||||||||||||||||||| ||||||||
Sbjct  236  --CTTTTTTTC-C-TATCCTAGAAGAAAAGAATGATAATGAAAGGGTAGAAATTGAGGTA  291

Query  300  TAGATCATTTTTACATAGCATAAGGGCGGA  329
            |||||||   |||||||| |||||||||||
Sbjct  292  TAGATCACCCTTACATAGTATAAGGGCGGA  321


>KX606904.1 Mucuna atropurpurea voucher 500114TN trnH-psbA intergenic spacer, 
partial sequence; chloroplast
Length=373

 Score = 246 bits (133),  Expect = 3e-61
 Identities = 276/340 (81%), Gaps = 29/340 (9%)
 Strand=Plus/Minus

Query  4    GATCGAAGCTCCATCTATAAATGGATAAAATTTTGATCTTAAATTAAAGTGGACGAGTTT  63
            ||||||||||||||||||||||||||||||||  ||| ||| | || | | |||   |||
Sbjct  350  GATCGAAGCTCCATCTATAAATGGATAAAATTGGGATTTTACAGTATA-T-GAC---TTT  296

Query  64   TTGAAAGTAAAGGAGCAATATGAACTTTGTTGATATTGCTCctttacttttcttttatta  123
            |||| ||||||| ||||||||  |||||||||||||||||     ||||| |||||||||
Sbjct  295  TTGACAGTAAAGTAGCAATATCCACTTTGTTGATATTGCT-----ACTTTACTTTTATTA  241

Query  124  gtagtctttttatttataaatttttatacatacattttttattaatttcaagatttttta  183
            |||||||    |||  ||||| || ||||||||||||||||||    | |||||| ||||
Sbjct  240  GTAGTCTCCAAATTATTAAATATTAATACATACATTTTTTATT----T-AAGATTCTTTA  186

Query  184  gcatt-atatt-atgtatt-tcttatGTTGAAAT----AA-TATAGATAT--ATGTTTCT  233
            |||||  | || || | || | |||||| |||||    || |||| ||||  |||| |||
Sbjct  185  GCATTTTTTTTGATTTCTTATGTTATGTCGAAATCCAAAAGTATATATATGGATGTATCT  126

Query  234  CTCttttttctttttttttCTTATCTTAGAAGAA----AGAATGATAATGAAAGGGTAGA  289
            |||||||||||||||| ||| |||| ||||||||    ||||||||||||||||||||||
Sbjct  125  CTCTTTTTTCTTTTTTATTCCTATCCTAGAAGAATAAAAGAATGATAATGAAAGGGTAGA  66

Query  290  ATTTGAGGTATAGATCATTTTTACATAGCATAAGGGCGGA  329
            | || ||||||| ||||||||||||||| |||||||||||
Sbjct  65   AATTCAGGTATAAATCATTTTTACATAGTATAAGGGCGGA  26


>MF084249.1 Pseudarthria hookeri voucher C.C.H. Jongkind 2462, 1995 psbA-trnH 
intergenic spacer region, partial sequence; chloroplast
Length=347

 Score = 244 bits (132),  Expect = 1e-60
 Identities = 269/330 (82%), Gaps = 30/330 (9%)
 Strand=Plus/Plus

Query  1    TGCGATCGAAGCTCCATCTATAAATGGATAAAATTTTGATCTTAAATTAAAGTGGACGAG  60
            ||||||||||||||||||||||||||||||||||||||| | |||| ||   |  |||||
Sbjct  23   TGCGATCGAAGCTCCATCTATAAATGGATAAAATTTTGAGCGTAAAGTA---T--ACGAG  77

Query  61   TTTTTGAAAGTAAAGGAGCAATATGAACTTTGTTGATATTGCTCctttacttttctttta  120
            |||||||||||||| ||||||||| |||  | ||||||||||||   |  ||| ||||||
Sbjct  78   TTTTTGAAAGTAAAAGAGCAATATCAACAATCTTGATATTGCTC---T--TTTACTTTTA  132

Query  121  ttagtagtctttttatttataaatttttatacatacattttttattaatttcaagatttt  180
            |||||||| |   |||||||||||||||||||||||||||||| || |||| |||||| |
Sbjct  133  TTAGTAGTTTACCTATTTATAAATTTTTATACATACATTTTTTTTTTATTTTAAGATTCT  192

Query  181  ttagcattatattatgtatttcttatGTTGAAATAATATAGATATATGTTTCTCTCtttt  240
             ||||||| | | || ||| |   |||||||| || ||||  |||  | | | | ||   
Sbjct  193  ATAGCATTCTTTAAT-TATAT---ATGTTGAA-TA-TATA--TATG-GAT-C-C-CT---  237

Query  241  ttctttttttttCTTATCTTAGAAG-AAAGAATGATAATGAAAGGGTAGAATTTGAGGTA  299
              ||||||||  | |||| |||||| ||||||||||||||||||||||||| ||||||||
Sbjct  238  --CTTTTTTTC-C-TATCCTAGAAGAAAAGAATGATAATGAAAGGGTAGAAATTGAGGTA  293

Query  300  TAGATCATTTTTACATAGCATAAGGGCGGA  329
            |||||||   |||||||| |||||||||||
Sbjct  294  TAGATCACCCTTACATAGTATAAGGGCGGA  323


>GU572288.1 Kummerowia striata PsbA (psbA) gene, partial cds; psbA-trnH intergenic 
spacer, complete sequence; and tRNA-His (trnH) gene, 
partial sequence; chloroplast
 MF084258.1 Kummerowia striata voucher M. Togashi 589, 1965 psbA-trnH intergenic 
spacer region, partial sequence; chloroplast
Length=354

 Score = 244 bits (132),  Expect = 1e-60
 Identities = 269/331 (81%), Gaps = 25/331 (8%)
 Strand=Plus/Plus

Query  1    TGCGATCGAAGCTCCATCTATAAATGGATAAAATTTTGATCTTAAATTAAAGTGGACGAG  60
            ||||||||||||||||||||||||||||||||||||||| | |||| ||   |  || ||
Sbjct  23   TGCGATCGAAGCTCCATCTATAAATGGATAAAATTTTGAGCGTAAAGTA---T--ACTAG  77

Query  61   TTTTTGAAAGTAAAGGAGCAATATGAACTTTGTTGATATTGCTCctttacttttctttta  120
            |||||||||||||||||||||||| |||  |||||||||||||||||||     ||||||
Sbjct  78   TTTTTGAAAGTAAAGGAGCAATATCAACAATGTTGATATTGCTCCTTTA-----CTTTTA  132

Query  121  ttagtagtctttttatttataaatttttatacatacattttttattaatttcaagatttt  180
            |||||||||| | ||||| ||||  |||||||| |  ||    ||  ||   ||||||||
Sbjct  133  TTAGTAGTCTATCTATTTCTAAAAATTTATACA-A--TTCCA-ATACATAGAAAGATTTT  188

Query  181  ttagcattatattatgtatttcttatGTTGAAAT-AATATAGATATATGTTTCTCTCttt  239
             ||||||| | |||| | ||| ||||||||   | ||||||  |  |||  |||||||||
Sbjct  189  ATAGCATTCT-TTATTTTTTT-TTATGTTGTGTTGAATATA--TCGATG--TCTCTCTTT  242

Query  240  tttctttttttttCTTATCTTAGAAGAAAGAATGATAATGA-AAGGGTAGAATTTGAGGT  298
            ||||||||||    ||||| ||||||||| |||||||| || |||||||||| |||| ||
Sbjct  243  TTTCTTTTTTA---TTATCCTAGAAGAAAAAATGATAAGGATAAGGGTAGAAATTGAAGT  299

Query  299  ATAGATCATTTTTACATAGCATAAGGGCGGA  329
            |||||||| |||||||||| |||||||||||
Sbjct  300  ATAGATCACTTTTACATAGTATAAGGGCGGA  330


>GU396714.1 Mucuna hainanensis isolate PS0235MT01 PsbA (psbA) gene, partial 
cds; psbA-trnH intergenic spacer, complete sequence; and 
tRNA-His (trnH) gene, partial sequence; chloroplast
Length=387

 Score = 244 bits (132),  Expect = 1e-60
 Identities = 268/329 (81%), Gaps = 28/329 (9%)
 Strand=Plus/Plus

Query  1    TGCGATCGAAGCTCCATCTATAAATGGATAAAATTTTGATCTTAAATTAAAGTGGACGAG  60
            || ||||||||||||||||||||||||||||||||  ||||||| | ||   |  |||| 
Sbjct  23   TGTGATCGAAGCTCCATCTATAAATGGATAAAATTGGGATCTTACAGTA---T--ACGAC  77

Query  61   TTTTTGAAAGTAAAGGAGCAATATGAACTTTGTTGATATTGCTCctttacttttctttta  120
            ||||||||||||||| ||||||||  ||||||||||||||||     |||||| ||||||
Sbjct  78   TTTTTGAAAGTAAAGTAGCAATATCCACTTTGTTGATATTGC-----TACTTTACTTTTA  132

Query  121  ttagtagtctttttatttataaatttttatacatacattttttattaatttcaagatttt  180
            ||||||||||    |||  ||||| || ||||||||||||||||||    | |||||| |
Sbjct  133  TTAGTAGTCTCCAAATTATTAAATATTAATACATACATTTTTTATT----T-AAGATTCT  187

Query  181  ttagcattatattatgtatt-tcttatGTTGAAATAA-----TATAGATAT--ATGTTTC  232
            |||||||| | | || | || | |||||| |||||||     |||| ||||  |||| ||
Sbjct  188  TTAGCATT-TTTGATTTCTTATGTTATGTCGAAATAAAAAAGTATATATATGGATGTATC  246

Query  233  TCTCttttttctttttttttCTTATCTTAGAAG----AAAGAATGATAATGAAAGGGTAG  288
            ||||||||||||||||| ||| |||| ||||||    |||||||||||||||||||||||
Sbjct  247  TCTCTTTTTTCTTTTTTATTCCTATCCTAGAAGAATAAAAGAATGATAATGAAAGGGTAG  306

Query  289  AATTTGAGGTATAGATCATTTTTACATAG  317
            || || ||||||| |||||||||||||||
Sbjct  307  AAATTCAGGTATAAATCATTTTTACATAG  335


>KR736036.1 Rhynchosia minima trnH-psbA intergenic spacer, partial sequence; 
chloroplast
Length=400

 Score = 241 bits (130),  Expect = 2e-59
 Identities = 223/265 (84%), Gaps = 17/265 (6%)
 Strand=Plus/Plus

Query  1    TGCGATCGAAGCTCCATCTATAAATGGATAAAATTTTGATCTTAAATTAAAGTGGACGAG  60
            ||||||  |||||||||||||||||||||||||||| ||| |||||||||||| ||||||
Sbjct  23   TGCGATTCAAGCTCCATCTATAAATGGATAAAATTTGGATGTTAAATTAAAGTAGACGAG  82

Query  61   TTTTTGAAAGTAAAGGAGCAATATGAACTTTGTTGATATTGCTCctttacttttc-tttt  119
            |||||||||||||||||||||||||||||||||| |||||||||||||||||||  ||||
Sbjct  83   TTTTTGAAAGTAAAGGAGCAATATGAACTTTGTTCATATTGCTCCTTTACTTTTTATTTT  142

Query  120  attagtagtctttttatttataaatttttatacataca-t-t--ttttat---t---a-a  168
            |||||||||||   ||||||||||| |||||||||| | | |  ||||||   |   | |
Sbjct  143  ATTAGTAGTCTAAATATTTATAAATATTTATACATATAATATAATTTTATACATTTTACA  202

Query  169  ttt---caagattttttagcattat-attatgtatttcttatGTTGAAATAATATAGATA  224
            |||   ||||||| |||  | |||  ||| | ||||| ||||||  |||||||||| || 
Sbjct  203  TTTTTTCAAGATTCTTTT-CTTTAGCATTCTTTATTTATTATGTCTAAATAATATATATG  261

Query  225  TATGTTTCTCTCttttttctttttt  249
             |||| |||||||||||||||||||
Sbjct  262  GATGTCTCTCTCTTTTTTCTTTTTT  286


>KR736017.1 Rhynchosia minima trnH-psbA intergenic spacer, partial sequence; 
chloroplast
Length=400

 Score = 241 bits (130),  Expect = 2e-59
 Identities = 223/265 (84%), Gaps = 17/265 (6%)
 Strand=Plus/Plus

Query  1    TGCGATCGAAGCTCCATCTATAAATGGATAAAATTTTGATCTTAAATTAAAGTGGACGAG  60
            ||||||  |||||||||||||||||||||||||||| ||| |||||||||||| ||||||
Sbjct  23   TGCGATTCAAGCTCCATCTATAAATGGATAAAATTTGGATGTTAAATTAAAGTAGACGAG  82

Query  61   TTTTTGAAAGTAAAGGAGCAATATGAACTTTGTTGATATTGCTCctttacttttc-tttt  119
            |||||||||||||||||||||||||||||||||| |||||||||||||||||||  ||||
Sbjct  83   TTTTTGAAAGTAAAGGAGCAATATGAACTTTGTTCATATTGCTCCTTTACTTTTTATTTT  142

Query  120  attagtagtctttttatttataaatttttatacataca-t-t--ttttat---t---a-a  168
            |||||||||||   ||||||||||| |||||||||| | | |  ||||||   |   | |
Sbjct  143  ATTAGTAGTCTAAATATTTATAAATATTTATACATATAATATAATTTTATACATTTTACA  202

Query  169  ttt---caagattttttagcattat-attatgtatttcttatGTTGAAATAATATAGATA  224
            |||   ||||||| |||  | |||  ||| | ||||| ||||||  |||||||||| || 
Sbjct  203  TTTTTTCAAGATTCTTTT-CTTTAGCATTCTTTATTTATTATGTCTAAATAATATATATG  261

Query  225  TATGTTTCTCTCttttttctttttt  249
             |||| |||||||||||||||||||
Sbjct  262  GATGTCTCTCTCTTTTTTCTTTTTT  286


>KR735770.1 Rhynchosia minima trnH-psbA intergenic spacer, partial sequence; 
chloroplast
Length=400

 Score = 241 bits (130),  Expect = 2e-59
 Identities = 223/265 (84%), Gaps = 17/265 (6%)
 Strand=Plus/Plus

Query  1    TGCGATCGAAGCTCCATCTATAAATGGATAAAATTTTGATCTTAAATTAAAGTGGACGAG  60
            ||||||  |||||||||||||||||||||||||||| ||| |||||||||||| ||||||
Sbjct  23   TGCGATTCAAGCTCCATCTATAAATGGATAAAATTTGGATGTTAAATTAAAGTAGACGAG  82

Query  61   TTTTTGAAAGTAAAGGAGCAATATGAACTTTGTTGATATTGCTCctttacttttc-tttt  119
            |||||||||||||||||||||||||||||||||| |||||||||||||||||||  ||||
Sbjct  83   TTTTTGAAAGTAAAGGAGCAATATGAACTTTGTTCATATTGCTCCTTTACTTTTTATTTT  142

Query  120  attagtagtctttttatttataaatttttatacataca-t-t--ttttat---t---a-a  168
            |||||||||||   ||||||||||| |||||||||| | | |  ||||||   |   | |
Sbjct  143  ATTAGTAGTCTAAATATTTATAAATATTTATACATATAATATAATTTTATACATTTTACA  202

Query  169  ttt---caagattttttagcattat-attatgtatttcttatGTTGAAATAATATAGATA  224
            |||   ||||||| |||  | |||  ||| | ||||| ||||||  |||||||||| || 
Sbjct  203  TTTTTTCAAGATTCTTTT-CTTTAGCATTCTTTATTTATTATGTCTAAATAATATATATG  261

Query  225  TATGTTTCTCTCttttttctttttt  249
             |||| |||||||||||||||||||
Sbjct  262  GATGTCTCTCTCTTTTTTCTTTTTT  286


>KR735621.1 Rhynchosia minima trnH-psbA intergenic spacer, partial sequence; 
chloroplast
Length=400

 Score = 241 bits (130),  Expect = 2e-59
 Identities = 223/265 (84%), Gaps = 17/265 (6%)
 Strand=Plus/Plus

Query  1    TGCGATCGAAGCTCCATCTATAAATGGATAAAATTTTGATCTTAAATTAAAGTGGACGAG  60
            ||||||  |||||||||||||||||||||||||||| ||| |||||||||||| ||||||
Sbjct  23   TGCGATTCAAGCTCCATCTATAAATGGATAAAATTTGGATGTTAAATTAAAGTAGACGAG  82

Query  61   TTTTTGAAAGTAAAGGAGCAATATGAACTTTGTTGATATTGCTCctttacttttc-tttt  119
            |||||||||||||||||||||||||||||||||| |||||||||||||||||||  ||||
Sbjct  83   TTTTTGAAAGTAAAGGAGCAATATGAACTTTGTTCATATTGCTCCTTTACTTTTTATTTT  142

Query  120  attagtagtctttttatttataaatttttatacataca-t-t--ttttat---t---a-a  168
            |||||||||||   ||||||||||| |||||||||| | | |  ||||||   |   | |
Sbjct  143  ATTAGTAGTCTAAATATTTATAAATATTTATACATATAATATAATTTTATACATTTTACA  202

Query  169  ttt---caagattttttagcattat-attatgtatttcttatGTTGAAATAATATAGATA  224
            |||   ||||||| |||  | |||  ||| | ||||| ||||||  |||||||||| || 
Sbjct  203  TTTTTTCAAGATTCTTTT-CTTTAGCATTCTTTATTTATTATGTCTAAATAATATATATG  261

Query  225  TATGTTTCTCTCttttttctttttt  249
             |||| |||||||||||||||||||
Sbjct  262  GATGTCTCTCTCTTTTTTCTTTTTT  286


>KX606905.1 Mucuna monosperma voucher 500107KL trnH-psbA intergenic spacer, 
partial sequence; chloroplast
Length=420

 Score = 239 bits (129),  Expect = 6e-59
 Identities = 273/338 (81%), Gaps = 28/338 (8%)
 Strand=Plus/Minus

Query  4    GATCGAAGCTCCATCTATAAATGGATAAAATTTTGATCTTAAATTAAAGTGGACGAGTTT  63
            ||||||||||||||||||||||||||||||||  ||||||| | || | | |||   |||
Sbjct  345  GATCGAAGCTCCATCTATAAATGGATAAAATTGGGATCTTACAGTATA-T-GAC---TTT  291

Query  64   TTGAAAGTAAAGGAGCAATATGAACTTTGTTGATATTGCTCctttacttttcttttatta  123
            |||||||||||| ||||||||  |||||||||||||||||     ||||| |||||||||
Sbjct  290  TTGAAAGTAAAGTAGCAATATCCACTTTGTTGATATTGCT-----ACTTTACTTTTATTA  236

Query  124  gtagtctttttatttataaatttttatacatacattttttattaatttcaagatttttta  183
            |||||||    ||  | |||| || ||||||||||||||||||    || ||||| ||||
Sbjct  235  GTAGTCTAAAAATGAAAAAATATTAATACATACATTTTTTATT----TC-AGATTCTTTA  181

Query  184  gcattatattatgtatt-tcttatGTTGAAATAA-----TATAGATAT--ATGTTTCTCT  235
            | ||| | | || | || | |||||| |||||||     |||| ||||  |||| |||||
Sbjct  180  GTATT-TTTGATTTCTTATGTTATGTCGAAATAAAAAAGTATATATATGGATGTATCTCT  122

Query  236  CttttttctttttttttCTTATCTTAGAAGAA----AGAATGATAATGAAAGGGTAGAAT  291
            |||||||||||||| ||| |||| ||||||||    ||||||||||||||||||||||| 
Sbjct  121  CTTTTTTCTTTTTTATTCCTATCCTAGAAGAATAAAAGAATGATAATGAAAGGGTAGAAA  62

Query  292  TTGAGGTATAGATCATTTTTACATAGCATAAGGGCGGA  329
            || ||||||| ||| |||||| |||| |||||||||||
Sbjct  61   TTCAGGTATAAATCGTTTTTATATAGTATAAGGGCGGA  24


>KX606867.1 Mucuna atropurpurea voucher 500203TN trnH-psbA intergenic spacer, 
partial sequence; chloroplast
Length=404

 Score = 235 bits (127),  Expect = 7e-58
 Identities = 283/351 (81%), Gaps = 39/351 (11%)
 Strand=Plus/Plus

Query  1    TGCGATCGAAGCTCCATCTATAAATGGATAAAATTTTGATCTTAAATTAAAGTGGACGAG  60
            || || |||||||||||||||||||||||||||||  ||||||| | || | | |||   
Sbjct  22   TGTGAACGAAGCTCCATCTATAAATGGATAAAATTGGGATCTTACAGTATA-T-GAC---  76

Query  61   TTTTTGAAAGTAAAGGAGCAATATGAACTTTGTTGATATTGCTCctttacttttctttta  120
            ||||||||||||||| ||||||||  |||||||||||||||||     || |||||||||
Sbjct  77   TTTTTGAAAGTAAAGTAGCAATATCCACTTTGTTGATATTGCT-----AC-TTTCTTTTA  130

Query  121  ttagtagtctttttatttataaatttttatacatacattttttattaatttcaagatt-t  179
            ||||||||||    |||  ||||| || ||||||||||||||||||    | |||||| |
Sbjct  131  TTAGTAGTCTCCAAATTATTAAATATTAATACATACATTTTTTATT----T-AAGATTCT  185

Query  180  tttagcattatattatgtatttc-ttatG---T-T-GAAAT----AA-TATAGATAT---  225
            ||||||||| | || || ||||| |||||   | | |||||    || |||| ||||   
Sbjct  186  TTTAGCATTTTTTTTTG-ATTTCTTTATGTTATGTCGAAATCCAAAAGTATATATATGGG  244

Query  226  ATGTTTCTCTC-ttttttcttttttt-ttCTTATCTTAGAAG-----AAAGAATGATAAT  278
            |||| |||||| |||||||||||||| ||| |||| ||||||     |||||||||||||
Sbjct  245  ATGTATCTCTCTTTTTTTCTTTTTTTATTCCTATCCTAGAAGAATAAAAAGAATGATAAT  304

Query  279  GAAAGGGTAGAATTTGAGGTATAGATCATTTTTACATAGCATAAGGGCGGA  329
            |||||||||||| || ||||||| ||||||||||||||| |||||||||||
Sbjct  305  GAAAGGGTAGAAATTCAGGTATAAATCATTTTTACATAGTATAAGGGCGGA  355


>KX606872.1 Mucuna monosperma voucher 500187MH trnH-psbA intergenic spacer, 
partial sequence; chloroplast
Length=563

 Score = 233 bits (126),  Expect = 3e-57
 Identities = 273/339 (81%), Gaps = 30/339 (9%)
 Strand=Plus/Minus

Query  4    GATCGAAGCTCCATCTATAAATGGATAAAATTTTGATCTTAAATTAAAGTGGACGAGTTT  63
            ||||||||||||||||||||||||||||||||  ||||||| | || | | |||   |||
Sbjct  344  GATCGAAGCTCCATCTATAAATGGATAAAATTGGGATCTTACAGTATA-T-GAC---TTT  290

Query  64   TTG-AAAGTAAAGGAGCAATATGAACTTTGTTGATATTGCTCctttacttttcttttatt  122
            ||| ||||||||| ||||||||  |||||||||||||||||     ||||| ||||||||
Sbjct  289  TTGAAAAGTAAAGTAGCAATATCCACTTTGTTGATATTGCT-----ACTTTACTTTTATT  235

Query  123  agtagtctttttatttataaatttttatacatacattttttattaatttcaagatttttt  182
            ||||||||    ||  | |||| || ||||||||||||||||||    || ||||| |||
Sbjct  234  AGTAGTCTAAAAATGAAAAAATATTAATACATACATTTTTTATT----TC-AGATTCTTT  180

Query  183  agcattatattatgtatt-tcttatGTTGAAATAA-----TATAGATAT--ATGTTTCTC  234
            |||||| | | || | || | |||||| |||||||     |||| ||||  |||| ||||
Sbjct  179  AGCATT-TTTGATTTCTTATGTTATGTCGAAATAAAAAAGTATATATATGGATGTATCTC  121

Query  235  TCttttttctttttttttCTTATCTTAGAAGAA----AGAATGATAATGAAAGGGTAGAA  290
            ||||||||||||||| ||| |||| ||||||||    |||||||||||||||||||||||
Sbjct  120  TCTTTTTTCTTTTTTATTCCTATCCTAGAAGAATAAAAGAATGATAATGAAAGGGTAGAA  61

Query  291  TTTGAGGTATAGATCATTTTTACATAGCATAAGGGCGGA  329
             || ||||||| ||| |||||| |||| |||||| ||||
Sbjct  60   ATTCAGGTATAAATCGTTTTTATATAGTATAAGG-CGGA  23


>MF084242.1 Hegnera obcordata voucher C.F. van Beusekom et al. 4135, 1971 
psbA-trnH intergenic spacer region, partial sequence; chloroplast
Length=345

 Score = 231 bits (125),  Expect = 1e-56
 Identities = 267/330 (81%), Gaps = 32/330 (10%)
 Strand=Plus/Plus

Query  1    TGCGATCGAAGCTCCATCTATAAATGGATAAAATTTTGATCTTAAATTAAAGTGGACGAG  60
            |||||||||||||||||||||||||||||||||||| ||   |    ||||||  |||||
Sbjct  23   TGCGATCGAAGCTCCATCTATAAATGGATAAAATTTGGA--GT---GTAAAGTATACGAG  77

Query  61   TTTTTGAAAGTAAAGGAGCAATATGAACTTTGTTGATATTGCTCctttacttttctttta  120
            |||||||||||||| ||||||||| ||  ||||||||||||||| |||||||||    | 
Sbjct  78   TTTTTGAAAGTAAAAGAGCAATATCAAGATTGTTGATATTGCTCTTTTACTTTT----T-  132

Query  121  ttagtagtctttttatttataaatttttatacatacattttttattaatttcaagatttt  180
            |||||||| |   |||||| |||| ||||| |||||||||||||||   || | |||| |
Sbjct  133  TTAGTAGTTTACCTATTTAAAAATATTTATCCATACATTTTTTATT---TT-AGGATTCT  188

Query  181  ttagcattatattatgtatttcttatGTTGAAATAATATAGATATATGTTTCTCTCtttt  240
             ||| ||| | |||   ||||||||||||||| | ||||  ||  |||  ||||||    
Sbjct  189  ATAGTATTCT-TTA---ATTTCTTATGTTGAA-T-ATAT--ATGGATG--TCTCTC----  234

Query  241  ttctttttttttCTTATCTTAGAAG-AAAGAATGATAATGAAAGGGTAGAATTTGAGGTA  299
             ||  |||||||| ||||||||||| ||||||||||||||||||||||||| | ||||||
Sbjct  235  -TC--TTTTTTTCCTATCTTAGAAGAAAAGAATGATAATGAAAGGGTAGAAATCGAGGTA  291

Query  300  TAGATCATTTTTACATAGCATAAGGGCGGA  329
            |||||||   |||||||| |||||||||||
Sbjct  292  TAGATCACCCTTACATAGTATAAGGGCGGA  321


>KX606909.1 Mucuna pruriens var. utilis voucher 500101KA trnH-psbA intergenic 
spacer, partial sequence; chloroplast
Length=385

 Score = 228 bits (123),  Expect = 1e-55
 Identities = 283/354 (80%), Gaps = 36/354 (10%)
 Strand=Plus/Minus

Query  1    TGCGATCGAAGCTCCATCTATAAATGGATAAAATTTTGATCTTAAATTAAAGTGGACGAG  60
            |||||||||||||||||||||||||||||||||||| ||||||||| ||   |  |||||
Sbjct  365  TGCGATCGAAGCTCCATCTATAAATGGATAAAATTTGGATCTTAAAGTA---T--ACGAG  311

Query  61   TTTTTGAAAGTAAAGGAGCAATATGAACTTTGTTGATATTGCTCctttacttttctttta  120
            |||||||||||||||||||||||| ||||||||||||||| |||||||||||||     |
Sbjct  310  TTTTTGAAAGTAAAGGAGCAATATCAACTTTGTTGATATTACTCCTTTACTTTT-----A  256

Query  121  ttagtagtctttttatttataaatttttatacatacattttttattaatttcaagatttt  180
            ||||||||||   |||| |||||| ||| |||||||||||||  || |||| |||||| |
Sbjct  255  TTAGTAGTCTAAATATTGATAAATATTTTTACATACATTTTTGGTTTATTTTAAGATTCT  196

Query  181  ttagcattatattatgtatt-tcttatGTTGAAATAATATAGATATAT---GTTTCTCTC  236
            |||||||| | |||| | || | |||||| |||| | |||| ||||||   || | | | 
Sbjct  195  TTAGCATTTT-TTATTTCTTATGTTATGTCGAAAAAGTATATATATATAAAGTATATATA  137

Query  237  tt--t---t-t-tct-t-tttttt-tCTTATCTTAGAAGAAA-----GAATGATAAT-GA  280
            |   |   | | ||| | |||||| || |||| |||||||||     |||| ||||| ||
Sbjct  136  TAAATGGATGTCTCTCTCTTTTTTATCCTATCCTAGAAGAAAAAAAAGAATAATAATAGA  77

Query  281  A-AG--GG--TAGAATTTGAGGTATAGATCATTTTTACATAGCATAAGGGCGGA  329
            | ||  ||  ||||| ||  |||||||||||||||||||||| |||||||||||
Sbjct  76   ATAGAAGGGGTAGAAATTACGGTATAGATCATTTTTACATAGTATAAGGGCGGA  23


>KX606901.1 Mucuna pruriens var. utilis voucher IC385928 trnH-psbA intergenic 
spacer, partial sequence; chloroplast
Length=412

 Score = 228 bits (123),  Expect = 1e-55
 Identities = 283/354 (80%), Gaps = 36/354 (10%)
 Strand=Plus/Plus

Query  1    TGCGATCGAAGCTCCATCTATAAATGGATAAAATTTTGATCTTAAATTAAAGTGGACGAG  60
            |||||||||||||||||||||||||||||||||||| ||||||||| ||   |  |||||
Sbjct  20   TGCGATCGAAGCTCCATCTATAAATGGATAAAATTTGGATCTTAAAGTA---T--ACGAG  74

Query  61   TTTTTGAAAGTAAAGGAGCAATATGAACTTTGTTGATATTGCTCctttacttttctttta  120
            |||||||||||||||||||||||| ||||||||||||||| ||||||||     ||||||
Sbjct  75   TTTTTGAAAGTAAAGGAGCAATATCAACTTTGTTGATATTACTCCTTTA-----CTTTTA  129

Query  121  ttagtagtctttttatttataaatttttatacatacattttttattaatttcaagatttt  180
            ||||||||||   |||| |||||| ||| |||||||||||||  || |||| |||||| |
Sbjct  130  TTAGTAGTCTAAATATTGATAAATATTTTTACATACATTTTTGGTTTATTTTAAGATTCT  189

Query  181  ttagcattatattatgtatt-tcttatGTTGAAATAATATAGATATAT---GTTTCTCTC  236
            |||||||| | |||| | || | |||||| |||| | |||| ||||||   || | | | 
Sbjct  190  TTAGCATTTT-TTATTTCTTATGTTATGTCGAAAAAGTATATATATATAAAGTATATATA  248

Query  237  tt--t---t-t-tct-t-tttttt-tCTTATCTTAGAAGAAA-----GAATGATAAT-GA  280
            |   |   | | ||| | |||||| || |||| |||||||||     |||| ||||| ||
Sbjct  249  TAAATGGATGTCTCTCTCTTTTTTATCCTATCCTAGAAGAAAAAAAAGAATAATAATAGA  308

Query  281  A-AG--GG--TAGAATTTGAGGTATAGATCATTTTTACATAGCATAAGGGCGGA  329
            | ||  ||  ||||| ||  |||||||||||||||||||||| |||||||||||
Sbjct  309  ATAGAAGGGGTAGAAATTACGGTATAGATCATTTTTACATAGTATAAGGGCGGA  362


>KX606900.1 Mucuna pruriens var. utilis voucher IC385925 trnH-psbA intergenic 
spacer, partial sequence; chloroplast
Length=414

 Score = 228 bits (123),  Expect = 1e-55
 Identities = 283/354 (80%), Gaps = 36/354 (10%)
 Strand=Plus/Plus

Query  1    TGCGATCGAAGCTCCATCTATAAATGGATAAAATTTTGATCTTAAATTAAAGTGGACGAG  60
            |||||||||||||||||||||||||||||||||||| ||||||||| ||   |  |||||
Sbjct  22   TGCGATCGAAGCTCCATCTATAAATGGATAAAATTTGGATCTTAAAGTA---T--ACGAG  76

Query  61   TTTTTGAAAGTAAAGGAGCAATATGAACTTTGTTGATATTGCTCctttacttttctttta  120
            |||||||||||||||||||||||| ||||||||||||||| ||||||||     ||||||
Sbjct  77   TTTTTGAAAGTAAAGGAGCAATATCAACTTTGTTGATATTACTCCTTTA-----CTTTTA  131

Query  121  ttagtagtctttttatttataaatttttatacatacattttttattaatttcaagatttt  180
            ||||||||||   |||| |||||| ||| |||||||||||||  || |||| |||||| |
Sbjct  132  TTAGTAGTCTAAATATTGATAAATATTTTTACATACATTTTTGGTTTATTTTAAGATTCT  191

Query  181  ttagcattatattatgtatt-tcttatGTTGAAATAATATAGATATAT---GTTTCTCTC  236
            |||||||| | |||| | || | |||||| |||| | |||| ||||||   || | | | 
Sbjct  192  TTAGCATTTT-TTATTTCTTATGTTATGTCGAAAAAGTATATATATATAAAGTATATATA  250

Query  237  tt--t---t-t-tct-t-tttttt-tCTTATCTTAGAAGAAA-----GAATGATAAT-GA  280
            |   |   | | ||| | |||||| || |||| |||||||||     |||| ||||| ||
Sbjct  251  TAAATGGATGTCTCTCTCTTTTTTATCCTATCCTAGAAGAAAAAAAAGAATAATAATAGA  310

Query  281  A-AG--GG--TAGAATTTGAGGTATAGATCATTTTTACATAGCATAAGGGCGGA  329
            | ||  ||  ||||| ||  |||||||||||||||||||||| |||||||||||
Sbjct  311  ATAGAAGGGGTAGAAATTACGGTATAGATCATTTTTACATAGTATAAGGGCGGA  364


>KX606899.1 Mucuna pruriens var. utilis voucher 500188KA trnH-psbA intergenic 
spacer, partial sequence; chloroplast
Length=412

 Score = 228 bits (123),  Expect = 1e-55
 Identities = 283/354 (80%), Gaps = 36/354 (10%)
 Strand=Plus/Plus

Query  1    TGCGATCGAAGCTCCATCTATAAATGGATAAAATTTTGATCTTAAATTAAAGTGGACGAG  60
            |||||||||||||||||||||||||||||||||||| ||||||||| ||   |  |||||
Sbjct  20   TGCGATCGAAGCTCCATCTATAAATGGATAAAATTTGGATCTTAAAGTA---T--ACGAG  74

Query  61   TTTTTGAAAGTAAAGGAGCAATATGAACTTTGTTGATATTGCTCctttacttttctttta  120
            |||||||||||||||||||||||| ||||||||||||||| ||||||||     ||||||
Sbjct  75   TTTTTGAAAGTAAAGGAGCAATATCAACTTTGTTGATATTACTCCTTTA-----CTTTTA  129

Query  121  ttagtagtctttttatttataaatttttatacatacattttttattaatttcaagatttt  180
            ||||||||||   |||| |||||| ||| |||||||||||||  || |||| |||||| |
Sbjct  130  TTAGTAGTCTAAATATTGATAAATATTTTTACATACATTTTTGGTTTATTTTAAGATTCT  189

Query  181  ttagcattatattatgtatt-tcttatGTTGAAATAATATAGATATAT---GTTTCTCTC  236
            |||||||| | |||| | || | |||||| |||| | |||| ||||||   || | | | 
Sbjct  190  TTAGCATTTT-TTATTTCTTATGTTATGTCGAAAAAGTATATATATATAAAGTATATATA  248

Query  237  tt--t---t-t-tct-t-tttttt-tCTTATCTTAGAAGAAA-----GAATGATAAT-GA  280
            |   |   | | ||| | |||||| || |||| |||||||||     |||| ||||| ||
Sbjct  249  TAAATGGATGTCTCTCTCTTTTTTATCCTATCCTAGAAGAAAAAAAAGAATAATAATAGA  308

Query  281  A-AG--GG--TAGAATTTGAGGTATAGATCATTTTTACATAGCATAAGGGCGGA  329
            | ||  ||  ||||| ||  |||||||||||||||||||||| |||||||||||
Sbjct  309  ATAGAAGGGGTAGAAATTACGGTATAGATCATTTTTACATAGTATAAGGGCGGA  362


>KX606897.1 Mucuna pruriens var. utilis voucher IC385841 trnH-psbA intergenic 
spacer, partial sequence; chloroplast
Length=429

 Score = 228 bits (123),  Expect = 1e-55
 Identities = 283/354 (80%), Gaps = 36/354 (10%)
 Strand=Plus/Minus

Query  1    TGCGATCGAAGCTCCATCTATAAATGGATAAAATTTTGATCTTAAATTAAAGTGGACGAG  60
            |||||||||||||||||||||||||||||||||||| ||||||||| ||   |  |||||
Sbjct  375  TGCGATCGAAGCTCCATCTATAAATGGATAAAATTTGGATCTTAAAGTA---T--ACGAG  321

Query  61   TTTTTGAAAGTAAAGGAGCAATATGAACTTTGTTGATATTGCTCctttacttttctttta  120
            |||||||||||||||||||||||| ||||||||||||||| |||||||||||||     |
Sbjct  320  TTTTTGAAAGTAAAGGAGCAATATCAACTTTGTTGATATTACTCCTTTACTTTT-----A  266

Query  121  ttagtagtctttttatttataaatttttatacatacattttttattaatttcaagatttt  180
            ||||||||||   |||| |||||| ||| |||||||||||||  || |||| |||||| |
Sbjct  265  TTAGTAGTCTAAATATTGATAAATATTTTTACATACATTTTTGGTTTATTTTAAGATTCT  206

Query  181  ttagcattatattatgtatt-tcttatGTTGAAATAATATAGATATAT---GTTTCTCTC  236
            |||||||| | |||| | || | |||||| |||| | |||| ||||||   || | | | 
Sbjct  205  TTAGCATTTT-TTATTTCTTATGTTATGTCGAAAAAGTATATATATATAAAGTATATATA  147

Query  237  tt--t---t-t-tct-t-tttttt-tCTTATCTTAGAAGAAA-----GAATGATAAT-GA  280
            |   |   | | ||| | |||||| || |||| |||||||||     |||| ||||| ||
Sbjct  146  TAAATGGATGTCTCTCTCTTTTTTATCCTATCCTAGAAGAAAAAAAAGAATAATAATAGA  87

Query  281  A-AG--GG--TAGAATTTGAGGTATAGATCATTTTTACATAGCATAAGGGCGGA  329
            | ||  ||  ||||| ||  |||||||||||||||||||||| |||||||||||
Sbjct  86   ATAGAAGGGGTAGAAATTACGGTATAGATCATTTTTACATAGTATAAGGGCGGA  33


>KX606894.1 Mucuna pruriens var. utilis voucher 500179MH trnH-psbA intergenic 
spacer, partial sequence; chloroplast
Length=424

 Score = 228 bits (123),  Expect = 1e-55
 Identities = 283/354 (80%), Gaps = 36/354 (10%)
 Strand=Plus/Minus

Query  1    TGCGATCGAAGCTCCATCTATAAATGGATAAAATTTTGATCTTAAATTAAAGTGGACGAG  60
            |||||||||||||||||||||||||||||||||||| ||||||||| ||   |  |||||
Sbjct  379  TGCGATCGAAGCTCCATCTATAAATGGATAAAATTTGGATCTTAAAGTA---T--ACGAG  325

Query  61   TTTTTGAAAGTAAAGGAGCAATATGAACTTTGTTGATATTGCTCctttacttttctttta  120
            |||||||||||||||||||||||| ||||||||||||||| |||||||||||||     |
Sbjct  324  TTTTTGAAAGTAAAGGAGCAATATCAACTTTGTTGATATTACTCCTTTACTTTT-----A  270

Query  121  ttagtagtctttttatttataaatttttatacatacattttttattaatttcaagatttt  180
            ||||||||||   |||| |||||| ||| |||||||||||||  || |||| |||||| |
Sbjct  269  TTAGTAGTCTAAATATTGATAAATATTTTTACATACATTTTTGGTTTATTTTAAGATTCT  210

Query  181  ttagcattatattatgtatt-tcttatGTTGAAATAATATAGATATAT---GTTTCTCTC  236
            |||||||| | |||| | || | |||||| |||| | |||| ||||||   || | | | 
Sbjct  209  TTAGCATTTT-TTATTTCTTATGTTATGTCGAAAAAGTATATATATATAAAGTATATATA  151

Query  237  tt--t---t-t-tct-t-tttttt-tCTTATCTTAGAAGAAA-----GAATGATAAT-GA  280
            |   |   | | ||| | |||||| || |||| |||||||||     |||| ||||| ||
Sbjct  150  TAAATGGATGTCTCTCTCTTTTTTATCCTATCCTAGAAGAAAAAAAAGAATAATAATAGA  91

Query  281  A-AG--GG--TAGAATTTGAGGTATAGATCATTTTTACATAGCATAAGGGCGGA  329
            | ||  ||  ||||| ||  |||||||||||||||||||||| |||||||||||
Sbjct  90   ATAGAAGGGGTAGAAATTACGGTATAGATCATTTTTACATAGTATAAGGGCGGA  37


>KX606893.1 Mucuna pruriens var. utilis voucher 500170UP trnH-psbA intergenic 
spacer, partial sequence; chloroplast
Length=427

 Score = 228 bits (123),  Expect = 1e-55
 Identities = 283/354 (80%), Gaps = 36/354 (10%)
 Strand=Plus/Minus

Query  1    TGCGATCGAAGCTCCATCTATAAATGGATAAAATTTTGATCTTAAATTAAAGTGGACGAG  60
            |||||||||||||||||||||||||||||||||||| ||||||||| ||   |  |||||
Sbjct  374  TGCGATCGAAGCTCCATCTATAAATGGATAAAATTTGGATCTTAAAGTA---T--ACGAG  320

Query  61   TTTTTGAAAGTAAAGGAGCAATATGAACTTTGTTGATATTGCTCctttacttttctttta  120
            |||||||||||||||||||||||| ||||||||||||||| |||||||||||||     |
Sbjct  319  TTTTTGAAAGTAAAGGAGCAATATCAACTTTGTTGATATTACTCCTTTACTTTT-----A  265

Query  121  ttagtagtctttttatttataaatttttatacatacattttttattaatttcaagatttt  180
            ||||||||||   |||| |||||| ||| |||||||||||||  || |||| |||||| |
Sbjct  264  TTAGTAGTCTAAATATTGATAAATATTTTTACATACATTTTTGGTTTATTTTAAGATTCT  205

Query  181  ttagcattatattatgtatt-tcttatGTTGAAATAATATAGATATAT---GTTTCTCTC  236
            |||||||| | |||| | || | |||||| |||| | |||| ||||||   || | | | 
Sbjct  204  TTAGCATTTT-TTATTTCTTATGTTATGTCGAAAAAGTATATATATATAAAGTATATATA  146

Query  237  tt--t---t-t-tct-t-tttttt-tCTTATCTTAGAAGAAA-----GAATGATAAT-GA  280
            |   |   | | ||| | |||||| || |||| |||||||||     |||| ||||| ||
Sbjct  145  TAAATGGATGTCTCTCTCTTTTTTATCCTATCCTAGAAGAAAAAAAAGAATAATAATAGA  86

Query  281  A-AG--GG--TAGAATTTGAGGTATAGATCATTTTTACATAGCATAAGGGCGGA  329
            | ||  ||  ||||| ||  |||||||||||||||||||||| |||||||||||
Sbjct  85   ATAGAAGGGGTAGAAATTACGGTATAGATCATTTTTACATAGTATAAGGGCGGA  32


>KX606890.1 Mucuna pruriens var. utilis voucher IC392850 trnH-psbA intergenic 
spacer, partial sequence; chloroplast
Length=421

 Score = 228 bits (123),  Expect = 1e-55
 Identities = 283/354 (80%), Gaps = 36/354 (10%)
 Strand=Plus/Minus

Query  1    TGCGATCGAAGCTCCATCTATAAATGGATAAAATTTTGATCTTAAATTAAAGTGGACGAG  60
            |||||||||||||||||||||||||||||||||||| ||||||||| ||   |  |||||
Sbjct  351  TGCGATCGAAGCTCCATCTATAAATGGATAAAATTTGGATCTTAAAGTA---T--ACGAG  297

Query  61   TTTTTGAAAGTAAAGGAGCAATATGAACTTTGTTGATATTGCTCctttacttttctttta  120
            |||||||||||||||||||||||| ||||||||||||||| |||||||||||||     |
Sbjct  296  TTTTTGAAAGTAAAGGAGCAATATCAACTTTGTTGATATTACTCCTTTACTTTT-----A  242

Query  121  ttagtagtctttttatttataaatttttatacatacattttttattaatttcaagatttt  180
            ||||||||||   |||| |||||| ||| |||||||||||||  || |||| |||||| |
Sbjct  241  TTAGTAGTCTAAATATTGATAAATATTTTTACATACATTTTTGGTTTATTTTAAGATTCT  182

Query  181  ttagcattatattatgtatt-tcttatGTTGAAATAATATAGATATAT---GTTTCTCTC  236
            |||||||| | |||| | || | |||||| |||| | |||| ||||||   || | | | 
Sbjct  181  TTAGCATTTT-TTATTTCTTATGTTATGTCGAAAAAGTATATATATATAAAGTATATATA  123

Query  237  tt--t---t-t-tct-t-tttttt-tCTTATCTTAGAAGAAA-----GAATGATAAT-GA  280
            |   |   | | ||| | |||||| || |||| |||||||||     |||| ||||| ||
Sbjct  122  TAAATGGATGTCTCTCTCTTTTTTATCCTATCCTAGAAGAAAAAAAAGAATAATAATAGA  63

Query  281  A-AG--GG--TAGAATTTGAGGTATAGATCATTTTTACATAGCATAAGGGCGGA  329
            | ||  ||  ||||| ||  |||||||||||||||||||||| |||||||||||
Sbjct  62   ATAGAAGGGGTAGAAATTACGGTATAGATCATTTTTACATAGTATAAGGGCGGA  9


>KX606887.1 Mucuna pruriens var. pruriens voucher 500121TN trnH-psbA intergenic 
spacer, partial sequence; chloroplast
Length=417

 Score = 228 bits (123),  Expect = 1e-55
 Identities = 283/354 (80%), Gaps = 35/354 (10%)
 Strand=Plus/Plus

Query  1    TGCGATCGAAGCTCCATCTATAAATGGATAAAATTTTGATCTTAAATTAAAGTGGACGAG  60
            |||||||||||||||||||||||||||||||||||| ||||||||| ||   |  |||||
Sbjct  22   TGCGATCGAAGCTCCATCTATAAATGGATAAAATTTGGATCTTAAAGTA---T--ACGAG  76

Query  61   TTTTTGAAAGTAAAGGAGCAATATGAACTTTGTTGATATTGCTCctttacttttctttta  120
            |||||||||||||||||||||||| ||||||||||||||| ||||||||||||     ||
Sbjct  77   TTTTTGAAAGTAAAGGAGCAATATCAACTTTGTTGATATTACTCCTTTACTTTA----TA  132

Query  121  ttagtagtctttttatttataaatttttatacatacattttttattaatttcaagatttt  180
            ||||||||||   |||| |||||| ||| |||||||||||||  || |||| |||||| |
Sbjct  133  TTAGTAGTCTAAATATTGATAAATATTTTTACATACATTTTTGGTTTATTTTAAGATTCT  192

Query  181  ttagcattatattatgtatt-tcttatGTTGAAATAATATAGATATAT---GTTTCTCTC  236
            |||||||| | |||| | || | |||||| |||| | |||| ||||||   || | | | 
Sbjct  193  TTAGCATTTT-TTATTTCTTATGTTATGTCGAAAAAGTATATATATATAAAGTATATATA  251

Query  237  tt--t---t-t-tct-t-tttttt-tCTTATCTTAGAAGAAA-----GAATGATAAT-GA  280
            |   |   | | ||| | |||||| || |||| |||||||||     |||| ||||| ||
Sbjct  252  TAAATGGATGTCTCTCTCTTTTTTATCCTATCCTAGAAGAAAAAAAAGAATAATAATAGA  311

Query  281  A-AG--GG--TAGAATTTGAGGTATAGATCATTTTTACATAGCATAAGGGCGGA  329
            | ||  ||  ||||| ||  |||||||||||||||||||||| |||||||||||
Sbjct  312  ATAGAAGGGGTAGAAATTACGGTATAGATCATTTTTACATAGTATAAGGGCGGA  365


>KX606885.1 Mucuna pruriens var. pruriens voucher 500120TN trnH-psbA intergenic 
spacer, partial sequence; chloroplast
Length=417

 Score = 228 bits (123),  Expect = 1e-55
 Identities = 283/354 (80%), Gaps = 35/354 (10%)
 Strand=Plus/Plus

Query  1    TGCGATCGAAGCTCCATCTATAAATGGATAAAATTTTGATCTTAAATTAAAGTGGACGAG  60
            |||||||||||||||||||||||||||||||||||| ||||||||| ||   |  |||||
Sbjct  23   TGCGATCGAAGCTCCATCTATAAATGGATAAAATTTGGATCTTAAAGTA---T--ACGAG  77

Query  61   TTTTTGAAAGTAAAGGAGCAATATGAACTTTGTTGATATTGCTCctttacttttctttta  120
            |||||||||||||||||||||||| ||||||||||||||| ||||||||||||     ||
Sbjct  78   TTTTTGAAAGTAAAGGAGCAATATCAACTTTGTTGATATTACTCCTTTACTTTA----TA  133

Query  121  ttagtagtctttttatttataaatttttatacatacattttttattaatttcaagatttt  180
            ||||||||||   |||| |||||| ||| |||||||||||||  || |||| |||||| |
Sbjct  134  TTAGTAGTCTAAATATTGATAAATATTTTTACATACATTTTTGGTTTATTTTAAGATTCT  193

Query  181  ttagcattatattatgtatt-tcttatGTTGAAATAATATAGATATAT---GTTTCTCTC  236
            |||||||| | |||| | || | |||||| |||| | |||| ||||||   || | | | 
Sbjct  194  TTAGCATTTT-TTATTTCTTATGTTATGTCGAAAAAGTATATATATATAAAGTATATATA  252

Query  237  tt--t---t-t-tct-t-tttttt-tCTTATCTTAGAAGAAA-----GAATGATAAT-GA  280
            |   |   | | ||| | |||||| || |||| |||||||||     |||| ||||| ||
Sbjct  253  TAAATGGATGTCTCTCTCTTTTTTATCCTATCCTAGAAGAAAAAAAAGAATAATAATAGA  312

Query  281  A-AG--GG--TAGAATTTGAGGTATAGATCATTTTTACATAGCATAAGGGCGGA  329
            | ||  ||  ||||| ||  |||||||||||||||||||||| |||||||||||
Sbjct  313  ATAGAAGGGGTAGAAATTACGGTATAGATCATTTTTACATAGTATAAGGGCGGA  366


>KX606882.1 Mucuna pruriens var. pruriens voucher 500109KA trnH-psbA intergenic 
spacer, partial sequence; chloroplast
Length=412

 Score = 228 bits (123),  Expect = 1e-55
 Identities = 283/354 (80%), Gaps = 36/354 (10%)
 Strand=Plus/Plus

Query  1    TGCGATCGAAGCTCCATCTATAAATGGATAAAATTTTGATCTTAAATTAAAGTGGACGAG  60
            |||||||||||||||||||||||||||||||||||| ||||||||| ||   |  |||||
Sbjct  19   TGCGATCGAAGCTCCATCTATAAATGGATAAAATTTGGATCTTAAAGTA---T--ACGAG  73

Query  61   TTTTTGAAAGTAAAGGAGCAATATGAACTTTGTTGATATTGCTCctttacttttctttta  120
            |||||||||||||||||||||||| ||||||||||||||| ||||||||     ||||||
Sbjct  74   TTTTTGAAAGTAAAGGAGCAATATCAACTTTGTTGATATTACTCCTTTA-----CTTTTA  128

Query  121  ttagtagtctttttatttataaatttttatacatacattttttattaatttcaagatttt  180
            ||||||||||   |||| |||||| ||| |||||||||||||  || |||| |||||| |
Sbjct  129  TTAGTAGTCTAAATATTGATAAATATTTTTACATACATTTTTGGTTTATTTTAAGATTCT  188

Query  181  ttagcattatattatgtatt-tcttatGTTGAAATAATATAGATATAT---GTTTCTCTC  236
            |||||||| | |||| | || | |||||| |||| | |||| ||||||   || | | | 
Sbjct  189  TTAGCATTTT-TTATTTCTTATGTTATGTCGAAAAAGTATATATATATAAAGTATATATA  247

Query  237  tt--t---t-t-tct-t-tttttt-tCTTATCTTAGAAGAAA-----GAATGATAAT-GA  280
            |   |   | | ||| | |||||| || |||| |||||||||     |||| ||||| ||
Sbjct  248  TAAATGGATGTCTCTCTCTTTTTTATCCTATCCTAGAAGAAAAAAAAGAATAATAATAGA  307

Query  281  A-AG--GG--TAGAATTTGAGGTATAGATCATTTTTACATAGCATAAGGGCGGA  329
            | ||  ||  ||||| ||  |||||||||||||||||||||| |||||||||||
Sbjct  308  ATAGAAGGGGTAGAAATTACGGTATAGATCATTTTTACATAGTATAAGGGCGGA  361


>KX606881.1 Mucuna pruriens var. pruriens voucher IC391941 trnH-psbA intergenic 
spacer, partial sequence; chloroplast
Length=412

 Score = 228 bits (123),  Expect = 1e-55
 Identities = 283/354 (80%), Gaps = 35/354 (10%)
 Strand=Plus/Plus

Query  1    TGCGATCGAAGCTCCATCTATAAATGGATAAAATTTTGATCTTAAATTAAAGTGGACGAG  60
            |||||||||||||||||||||||||||||||||||| ||||||||| ||   |  |||||
Sbjct  19   TGCGATCGAAGCTCCATCTATAAATGGATAAAATTTGGATCTTAAAGTA---T--ACGAG  73

Query  61   TTTTTGAAAGTAAAGGAGCAATATGAACTTTGTTGATATTGCTCctttacttttctttta  120
            |||||||||||||||||||||||| ||||||||||||||| ||||||||||||     ||
Sbjct  74   TTTTTGAAAGTAAAGGAGCAATATCAACTTTGTTGATATTACTCCTTTACTTTA----TA  129

Query  121  ttagtagtctttttatttataaatttttatacatacattttttattaatttcaagatttt  180
            ||||||||||   |||| |||||| ||| |||||||||||||  || |||| |||||| |
Sbjct  130  TTAGTAGTCTAAATATTGATAAATATTTTTACATACATTTTTGGTTTATTTTAAGATTCT  189

Query  181  ttagcattatattatgtatt-tcttatGTTGAAATAATATAGATATAT---GTTTCTCTC  236
            |||||||| | |||| | || | |||||| |||| | |||| ||||||   || | | | 
Sbjct  190  TTAGCATTTT-TTATTTCTTATGTTATGTCGAAAAAGTATATATATATAAAGTATATATA  248

Query  237  tt--t---t-t-tct-t-tttttt-tCTTATCTTAGAAGAAA-----GAATGATAAT-GA  280
            |   |   | | ||| | |||||| || |||| |||||||||     |||| ||||| ||
Sbjct  249  TAAATGGATGTCTCTCTCTTTTTTATCCTATCCTAGAAGAAAAAAAAGAATAATAATAGA  308

Query  281  A-AG--GG--TAGAATTTGAGGTATAGATCATTTTTACATAGCATAAGGGCGGA  329
            | ||  ||  ||||| ||  |||||||||||||||||||||| |||||||||||
Sbjct  309  ATAGAAGGGGTAGAAATTACGGTATAGATCATTTTTACATAGTATAAGGGCGGA  362


>KX606877.1 Mucuna pruriens var. pruriens voucher 500195OR trnH-psbA intergenic 
spacer, partial sequence; chloroplast
Length=473

 Score = 228 bits (123),  Expect = 1e-55
 Identities = 283/354 (80%), Gaps = 36/354 (10%)
 Strand=Plus/Minus

Query  1    TGCGATCGAAGCTCCATCTATAAATGGATAAAATTTTGATCTTAAATTAAAGTGGACGAG  60
            |||||||||||||||||||||||||||||||||||| ||||||||| ||   |  |||||
Sbjct  367  TGCGATCGAAGCTCCATCTATAAATGGATAAAATTTGGATCTTAAAGTA---T--ACGAG  313

Query  61   TTTTTGAAAGTAAAGGAGCAATATGAACTTTGTTGATATTGCTCctttacttttctttta  120
            |||||||||||||||||||||||| ||||||||||||||| |||||||||||||     |
Sbjct  312  TTTTTGAAAGTAAAGGAGCAATATCAACTTTGTTGATATTACTCCTTTACTTTT-----A  258

Query  121  ttagtagtctttttatttataaatttttatacatacattttttattaatttcaagatttt  180
            ||||||||||   |||| |||||| ||| |||||||||||||  || |||| |||||| |
Sbjct  257  TTAGTAGTCTAAATATTGATAAATATTTTTACATACATTTTTGGTTTATTTTAAGATTCT  198

Query  181  ttagcattatattatgtatt-tcttatGTTGAAATAATATAGATATAT---GTTTCTCTC  236
            |||||||| | |||| | || | |||||| |||| | |||| ||||||   || | | | 
Sbjct  197  TTAGCATTTT-TTATTTCTTATGTTATGTCGAAAAAGTATATATATATAAAGTATATATA  139

Query  237  tt--t---t-t-tct-t-tttttt-tCTTATCTTAGAAGAAA-----GAATGATAAT-GA  280
            |   |   | | ||| | |||||| || |||| |||||||||     |||| ||||| ||
Sbjct  138  TAAATGGATGTCTCTCTCTTTTTTATCCTATCCTAGAAGAAAAAAAAGAATAATAATAGA  79

Query  281  A-AG--GG--TAGAATTTGAGGTATAGATCATTTTTACATAGCATAAGGGCGGA  329
            | ||  ||  ||||| ||  |||||||||||||||||||||| |||||||||||
Sbjct  78   ATAGAAGGGGTAGAAATTACGGTATAGATCATTTTTACATAGTATAAGGGCGGA  25


>KX606876.1 Mucuna pruriens var. pruriens voucher 500147AP trnH-psbA intergenic 
spacer, partial sequence; chloroplast
Length=489

 Score = 228 bits (123),  Expect = 1e-55
 Identities = 283/354 (80%), Gaps = 36/354 (10%)
 Strand=Plus/Minus

Query  1    TGCGATCGAAGCTCCATCTATAAATGGATAAAATTTTGATCTTAAATTAAAGTGGACGAG  60
            |||||||||||||||||||||||||||||||||||| ||||||||| ||   |  |||||
Sbjct  367  TGCGATCGAAGCTCCATCTATAAATGGATAAAATTTGGATCTTAAAGTA---T--ACGAG  313

Query  61   TTTTTGAAAGTAAAGGAGCAATATGAACTTTGTTGATATTGCTCctttacttttctttta  120
            |||||||||||||||||||||||| ||||||||||||||| |||||||||||||     |
Sbjct  312  TTTTTGAAAGTAAAGGAGCAATATCAACTTTGTTGATATTACTCCTTTACTTTT-----A  258

Query  121  ttagtagtctttttatttataaatttttatacatacattttttattaatttcaagatttt  180
            ||||||||||   |||| |||||| ||| |||||||||||||  || |||| |||||| |
Sbjct  257  TTAGTAGTCTAAATATTGATAAATATTTTTACATACATTTTTGGTTTATTTTAAGATTCT  198

Query  181  ttagcattatattatgtatt-tcttatGTTGAAATAATATAGATATAT---GTTTCTCTC  236
            |||||||| | |||| | || | |||||| |||| | |||| ||||||   || | | | 
Sbjct  197  TTAGCATTTT-TTATTTCTTATGTTATGTCGAAAAAGTATATATATATAAAGTATATATA  139

Query  237  tt--t---t-t-tct-t-tttttt-tCTTATCTTAGAAGAAA-----GAATGATAAT-GA  280
            |   |   | | ||| | |||||| || |||| |||||||||     |||| ||||| ||
Sbjct  138  TAAATGGATGTCTCTCTCTTTTTTATCCTATCCTAGAAGAAAAAAAAGAATAATAATAGA  79

Query  281  A-AG--GG--TAGAATTTGAGGTATAGATCATTTTTACATAGCATAAGGGCGGA  329
            | ||  ||  ||||| ||  |||||||||||||||||||||| |||||||||||
Sbjct  78   ATAGAAGGGGTAGAAATTACGGTATAGATCATTTTTACATAGTATAAGGGCGGA  25


>KX606875.1 Mucuna pruriens var. pruriens voucher 500144AP trnH-psbA intergenic 
spacer, partial sequence; chloroplast
Length=413

 Score = 228 bits (123),  Expect = 1e-55
 Identities = 283/354 (80%), Gaps = 36/354 (10%)
 Strand=Plus/Minus

Query  1    TGCGATCGAAGCTCCATCTATAAATGGATAAAATTTTGATCTTAAATTAAAGTGGACGAG  60
            |||||||||||||||||||||||||||||||||||| ||||||||| ||   |  |||||
Sbjct  367  TGCGATCGAAGCTCCATCTATAAATGGATAAAATTTGGATCTTAAAGTA---T--ACGAG  313

Query  61   TTTTTGAAAGTAAAGGAGCAATATGAACTTTGTTGATATTGCTCctttacttttctttta  120
            |||||||||||||||||||||||| ||||||||||||||| |||||||||||||     |
Sbjct  312  TTTTTGAAAGTAAAGGAGCAATATCAACTTTGTTGATATTACTCCTTTACTTTT-----A  258

Query  121  ttagtagtctttttatttataaatttttatacatacattttttattaatttcaagatttt  180
            ||||||||||   |||| |||||| ||| |||||||||||||  || |||| |||||| |
Sbjct  257  TTAGTAGTCTAAATATTGATAAATATTTTTACATACATTTTTGGTTTATTTTAAGATTCT  198

Query  181  ttagcattatattatgtatt-tcttatGTTGAAATAATATAGATATAT---GTTTCTCTC  236
            |||||||| | |||| | || | |||||| |||| | |||| ||||||   || | | | 
Sbjct  197  TTAGCATTTT-TTATTTCTTATGTTATGTCGAAAAAGTATATATATATAAAGTATATATA  139

Query  237  tt--t---t-t-tct-t-tttttt-tCTTATCTTAGAAGAAA-----GAATGATAAT-GA  280
            |   |   | | ||| | |||||| || |||| |||||||||     |||| ||||| ||
Sbjct  138  TAAATGGATGTCTCTCTCTTTTTTATCCTATCCTAGAAGAAAAAAAAGAATAATAATAGA  79

Query  281  A-AG--GG--TAGAATTTGAGGTATAGATCATTTTTACATAGCATAAGGGCGGA  329
            | ||  ||  ||||| ||  |||||||||||||||||||||| |||||||||||
Sbjct  78   ATAGAAGGGGTAGAAATTACGGTATAGATCATTTTTACATAGTATAAGGGCGGA  25


>KP095366.1 Lespedeza thunbergii subsp. formosa isolate SCBGP453_1 photosystem 
II protein D1 (psbA), psbA-trnH intergenic spacer, and 
tRNA-His (trnH), region; chloroplast
Length=393

 Score = 228 bits (123),  Expect = 1e-55
 Identities = 272/340 (80%), Gaps = 25/340 (7%)
 Strand=Plus/Plus

Query  1    TGCGATCGAAGCTCCATCTATAAATGGATAAAATTTTGATCTTAAATTAAAGTGGACGAG  60
            ||||||||||||||||||||||||||||||||||||||| | |||| ||   |  || | 
Sbjct  32   TGCGATCGAAGCTCCATCTATAAATGGATAAAATTTTGAGCGTAAAGTA---T--ACTAA  86

Query  61   TTTTTGAAAGTAAAGGAGCAATATGAACTTTGTTGATATTGCTCctttacttttctttta  120
            |||||||||||||||||||||||| |||  |||||||||||||||||||| ||||    |
Sbjct  87   TTTTTGAAAGTAAAGGAGCAATATCAACAATGTTGATATTGCTCCTTTAC-TTTCAAAAA  145

Query  121  ttagtagtctttttatttataaatttttataca-tac-attttttat-ta-atttc--aa  174
            ||||||||||   ||||||||||  |||||||| | | | |   ||  || ||||   ||
Sbjct  146  TTAGTAGTCTACCTATTTATAAAAATTTATACAATTCCAATACATAGATACATTTTTTAA  205

Query  175  gattttttagcattatattatgtatttct-tatGTTGAAAT-AATATAGA-TATAT-GTT  230
            |||| | ||||||| | |||| | ||| | |||||||   | ||| | || ||||| | |
Sbjct  206  GATTCTATAGCATTCT-TTATTTTTTTTTCTATGTTGTGTTGAATGTTGAATATATCGAT  264

Query  231  -TCTCTCttttttctttttttttCTTATCTTAGAAGAAAGAATGATAATGAAAGGGTAGA  289
             |||||||||||||||||||   | |||| ||||||||| |||||||| |   |||||||
Sbjct  265  GTCTCTCTTTTTTCTTTTTTA--C-TATCCTAGAAGAAAAAATGATAA-G---GGGTAGA  317

Query  290  ATTTGAGGTATAGATCATTTTTACATAGCATAAGGGCGGA  329
            | |||| |||||||||| |||||||||| |||||||||||
Sbjct  318  AATTGAAGTATAGATCACTTTTACATAGTATAAGGGCGGA  357


>HQ426988.1 Lespedeza thunbergii subsp. formosa isolate 26-2 PsbA-like (psbA) 
gene and psbA-trnH intergenic spacer, partial sequence; 
chloroplast
Length=506

 Score = 228 bits (123),  Expect = 1e-55
 Identities = 272/340 (80%), Gaps = 25/340 (7%)
 Strand=Plus/Plus

Query  1    TGCGATCGAAGCTCCATCTATAAATGGATAAAATTTTGATCTTAAATTAAAGTGGACGAG  60
            ||||||||||||||||||||||||||||||||||||||| | |||| ||   |  || | 
Sbjct  181  TGCGATCGAAGCTCCATCTATAAATGGATAAAATTTTGAGCGTAAAGTA---T--ACTAA  235

Query  61   TTTTTGAAAGTAAAGGAGCAATATGAACTTTGTTGATATTGCTCctttacttttctttta  120
            |||||||||||||||||||||||| |||  |||||||||||||||||||| ||||    |
Sbjct  236  TTTTTGAAAGTAAAGGAGCAATATCAACAATGTTGATATTGCTCCTTTAC-TTTCAAAAA  294

Query  121  ttagtagtctttttatttataaatttttataca-tac-attttttat-ta-atttc--aa  174
            ||||||||||   ||||||||||  |||||||| | | | |   ||  || ||||   ||
Sbjct  295  TTAGTAGTCTACCTATTTATAAAAATTTATACAATTCCAATACATAGATACATTTTTTAA  354

Query  175  gattttttagcattatattatgtatttct-tatGTTGAAAT-AATATAGA-TATAT-GTT  230
            |||| | ||||||| | |||| | ||| | |||||||   | ||| | || ||||| | |
Sbjct  355  GATTCTATAGCATTCT-TTATTTTTTTTTCTATGTTGTGTTGAATGTTGAATATATCGAT  413

Query  231  -TCTCTCttttttctttttttttCTTATCTTAGAAGAAAGAATGATAATGAAAGGGTAGA  289
             |||||||||||||||||||   | |||| ||||||||| |||||||| |   |||||||
Sbjct  414  GTCTCTCTTTTTTCTTTTTTA--C-TATCCTAGAAGAAAAAATGATAA-G---GGGTAGA  466

Query  290  ATTTGAGGTATAGATCATTTTTACATAGCATAAGGGCGGA  329
            | |||| |||||||||| |||||||||| |||||||||||
Sbjct  467  AATTGAAGTATAGATCACTTTTACATAGTATAAGGGCGGA  506


>GU572310.1 Lespedeza maritima PsbA (psbA) gene, partial cds; psbA-trnH intergenic 
spacer, complete sequence; and tRNA-His (trnH) gene, 
partial sequence; chloroplast
Length=372

 Score = 228 bits (123),  Expect = 1e-55
 Identities = 272/340 (80%), Gaps = 25/340 (7%)
 Strand=Plus/Plus

Query  1    TGCGATCGAAGCTCCATCTATAAATGGATAAAATTTTGATCTTAAATTAAAGTGGACGAG  60
            ||||||||||||||||||||||||||||||||||||||| | |||| ||   |  || | 
Sbjct  23   TGCGATCGAAGCTCCATCTATAAATGGATAAAATTTTGAGCGTAAAGTA---T--ACTAA  77

Query  61   TTTTTGAAAGTAAAGGAGCAATATGAACTTTGTTGATATTGCTCctttacttttctttta  120
            |||||||||||||||||||||||| |||  |||||||||||||||||||| ||||    |
Sbjct  78   TTTTTGAAAGTAAAGGAGCAATATCAACAATGTTGATATTGCTCCTTTAC-TTTCAAAAA  136

Query  121  ttagtagtctttttatttataaatttttataca-tac-attttttat-ta-atttc--aa  174
            ||||||||||   ||||||||||  |||||||| | | | |   ||  || ||||   ||
Sbjct  137  TTAGTAGTCTACCTATTTATAAAAATTTATACAATTCCAATACATAGATACATTTTTTAA  196

Query  175  gattttttagcattatattatgtatttct-tatGTTGAAAT-AATATAGA-TATAT-GTT  230
            |||| | ||||||| | |||| | ||| | |||||||   | ||| | || ||||| | |
Sbjct  197  GATTCTATAGCATTCT-TTATTTTTTTTTCTATGTTGTGTTGAATGTTGAATATATCGAT  255

Query  231  -TCTCTCttttttctttttttttCTTATCTTAGAAGAAAGAATGATAATGAAAGGGTAGA  289
             |||||||||||||||||||   | |||| ||||||||| |||||||| |   |||||||
Sbjct  256  GTCTCTCTTTTTTCTTTTTTA--C-TATCCTAGAAGAAAAAATGATAA-G---GGGTAGA  308

Query  290  ATTTGAGGTATAGATCATTTTTACATAGCATAAGGGCGGA  329
            | |||| |||||||||| |||||||||| |||||||||||
Sbjct  309  AATTGAAGTATAGATCACTTTTACATAGTATAAGGGCGGA  348


>GU572299.1 Lespedeza floribunda PsbA (psbA) gene, partial cds; psbA-trnH 
intergenic spacer, complete sequence; and tRNA-His (trnH) gene, 
partial sequence; chloroplast
Length=359

 Score = 228 bits (123),  Expect = 1e-55
 Identities = 270/336 (80%), Gaps = 30/336 (9%)
 Strand=Plus/Plus

Query  1    TGCGATCGAAGCTCCATCTATAAATGGATAAAATTTTGATCTTAAATTAAAGTGGACGAG  60
            ||||||||||||||||||||||||||||||||||||||| | |||| ||   |  || | 
Sbjct  23   TGCGATCGAAGCTCCATCTATAAATGGATAAAATTTTGAGCGTAAAGTA---T--ACTAA  77

Query  61   TTTTTGAAAGTAAAGGAGCAATATGAACTTTGTTGATATTGCTCctttacttttctttta  120
            |||||||||||||||||||||||| ||| ||||||||||||||||||||     ||||||
Sbjct  78   TTTTTGAAAGTAAAGGAGCAATATCAACATTGTTGATATTGCTCCTTTA-----CTTTTA  132

Query  121  ttagtagtctttttatttataaatttttataca-tac-attttttat-ta-atttc--aa  174
            ||||||||||   ||||||||||  |||||||| | | | |   ||  || ||||   ||
Sbjct  133  TTAGTAGTCTACCTATTTATAAAAATTTATACAATTCCAATACATAGATACATTTTTTAA  192

Query  175  gattttttagcattatattatgtatttcttatGTTGAAAT-AATATAGATATATGTTTCT  233
            |||| | ||||||| | |||| | ||||| ||||||   | ||||||  |  |||  |||
Sbjct  193  GATTCTATAGCATTCT-TTATTTTTTTCT-ATGTTGTGTTGAATATA--TCGATG--TCT  246

Query  234  CTCttttttctttttttttCTTATCTTAGAAGAAAGAATGATAATGAAAGGGTAGAATTT  293
            ||||||||||||||||   | |||| ||||||||| |||||||| |   |||||||| ||
Sbjct  247  CTCTTTTTTCTTTTTTA--C-TATCCTAGAAGAAAAAATGATAA-G---GGGTAGAAATT  299

Query  294  GAGGTATAGATCATTTTTACATAGCATAAGGGCGGA  329
            || |||||||||| |||||||||| |||||||||||
Sbjct  300  GAAGTATAGATCACTTTTACATAGTATAAGGGCGGA  335


>MF084259.1 Lespedeza juncea voucher H. Ohashi, 1973 psbA-trnH intergenic 
spacer region, partial sequence; chloroplast
Length=366

 Score = 224 bits (121),  Expect = 2e-54
 Identities = 271/339 (80%), Gaps = 28/339 (8%)
 Strand=Plus/Plus

Query  1    TGCGATCGAAGCTCCATCTATAAATGGATAAAATTTTGATCTTAAATTAAAGTGGACGAG  60
            ||||||||||||||||||||||||||||||||||||||| | |||| ||   |  || | 
Sbjct  23   TGCGATCGAAGCTCCATCTATAAATGGATAAAATTTTGAGCGTAAAGTA---T--ACTAA  77

Query  61   TTTTTGAAAGTAAAGGAGCAATATGAACTTTGTTGATATTGCTCctttacttttctttta  120
            |||||||||||||||||||||||| |||  |||||||||||||||||||     ||||||
Sbjct  78   TTTTTGAAAGTAAAGGAGCAATATCAACAATGTTGATATTGCTCCTTTA-----CTTTTA  132

Query  121  ttagtagtctttttatttataaatttttataca-tac-attttttat-ta-atttc--aa  174
            ||||||||||   ||||||||||  |||||||| | | | |   ||  || ||||   ||
Sbjct  133  TTAGTAGTCTACCTATTTATAAAAATTTATACAATTCCAATACATAGATACATTTTTTAA  192

Query  175  gattttttagcattatattatgtatttcttatGTTGAAAT-AATATAGA-TATAT-GTT-  230
            |||| | ||||||| | |||| | |||  |||||||   | ||| | || ||||| | | 
Sbjct  193  GATTCTATAGCATTCT-TTATTTTTTTTCTATGTTGTGTTGAATCTTGAATATATCGATG  251

Query  231  TCTCTCttttttctttttttttCTTATCTTAGAAGAAAGAATGATAATGAAAGGGTAGAA  290
            |||||||||||||||||||   | |||| ||||||||| |||||||| |   ||||||||
Sbjct  252  TCTCTCTTTTTTCTTTTTTA--C-TATCCTAGAAGAAAAAATGATAA-G---GGGTAGAA  304

Query  291  TTTGAGGTATAGATCATTTTTACATAGCATAAGGGCGGA  329
             |||| |||||||||| |||||||||| |||||||||||
Sbjct  305  ATTGAAGTATAGATCACTTTTACATAGTATAAGGGCGGA  343


>KX606884.1 Mucuna pruriens var. pruriens voucher 500115TN trnH-psbA intergenic 
spacer, partial sequence; chloroplast
Length=411

 Score = 224 bits (121),  Expect = 2e-54
 Identities = 283/355 (80%), Gaps = 36/355 (10%)
 Strand=Plus/Plus

Query  1    TGC-GATCGAAGCTCCATCTATAAATGGATAAAATTTTGATCTTAAATTAAAGTGGACGA  59
            ||| ||||||||||||||||||||||||||||||||| ||||||||| ||   |  ||||
Sbjct  18   TGCGGATCGAAGCTCCATCTATAAATGGATAAAATTTGGATCTTAAAGTA---T--ACGA  72

Query  60   GTTTTTGAAAGTAAAGGAGCAATATGAACTTTGTTGATATTGCTCctttacttttctttt  119
            ||||||||||||||||||||||||| ||||||||||||||| ||||||||||||     |
Sbjct  73   GTTTTTGAAAGTAAAGGAGCAATATCAACTTTGTTGATATTACTCCTTTACTTTA----T  128

Query  120  attagtagtctttttatttataaatttttatacatacattttttattaatttcaagattt  179
            |||||||||||   |||| |||||| ||| |||||||||||||  || |||| |||||| 
Sbjct  129  ATTAGTAGTCTAAATATTGATAAATATTTTTACATACATTTTTGGTTTATTTTAAGATTC  188

Query  180  tttagcattatattatgtatt-tcttatGTTGAAATAATATAGATATAT---GTTTCTCT  235
            ||||||||| | |||| | || | |||||| |||| | |||| ||||||   || | | |
Sbjct  189  TTTAGCATTTT-TTATTTCTTATGTTATGTCGAAAAAGTATATATATATAAAGTATATAT  247

Query  236  Ctt--t---t-t-tct-t-tttttt-tCTTATCTTAGAAGAAA-----GAATGATAAT-G  279
             |   |   | | ||| | |||||| || |||| |||||||||     |||| ||||| |
Sbjct  248  ATAAATGGATGTCTCTCTCTTTTTTATCCTATCCTAGAAGAAAAAAAAGAATAATAATAG  307

Query  280  AA-AG--GG--TAGAATTTGAGGTATAGATCATTTTTACATAGCATAAGGGCGGA  329
            || ||  ||  ||||| ||  |||||||||||||||||||||| |||||||||||
Sbjct  308  AATAGAAGGGGTAGAAATTACGGTATAGATCATTTTTACATAGTATAAGGGCGGA  362


>KP402555.1 Kummerowia sp. SERC-1076419305 trnH-psbA intergenic spacer, partial 
sequence; chloroplast
Length=358

 Score = 224 bits (121),  Expect = 2e-54
 Identities = 271/339 (80%), Gaps = 28/339 (8%)
 Strand=Plus/Plus

Query  1    TGCGATCGAAGCTCCATCTATAAATGGATAAAATTTTGATCTTAAATTAAAGTGGACGAG  60
            ||||||||||||||||||||||||||||||||||||||| | |||| ||   |  || | 
Sbjct  23   TGCGATCGAAGCTCCATCTATAAATGGATAAAATTTTGAGCGTAAAGTA---T--ACTAA  77

Query  61   TTTTTGAAAGTAAAGGAGCAATATGAACTTTGTTGATATTGCTCctttacttttctttta  120
            |||||||||||||||||||||||| |||  |||||||||||||||||||     ||||||
Sbjct  78   TTTTTGAAAGTAAAGGAGCAATATCAACAATGTTGATATTGCTCCTTTA-----CTTTTA  132

Query  121  ttagtagtctttttatttataaatttttataca-tac-attttttat-ta-atttc--aa  174
            ||||||||||   ||||||||||  |||||||| | | | |   ||  || ||||   ||
Sbjct  133  TTAGTAGTCTACCTATTTATAAAAATTTATACAATTCCAATACATAGATACATTTTTTAA  192

Query  175  gattttttagcattatattatgtatttcttatGTTGAAAT-AATATAGA-TATAT-GTT-  230
            |||| | ||||||| | |||| | |||  |||||||   | ||| | || ||||| | | 
Sbjct  193  GATTCTATAGCATTCT-TTATTTTTTTTCTATGTTGTGTTGAATCTTGAATATATCGATG  251

Query  231  TCTCTCttttttctttttttttCTTATCTTAGAAGAAAGAATGATAATGAAAGGGTAGAA  290
            |||||||||||||||||||   | |||| ||||||||| |||||||| |   ||||||||
Sbjct  252  TCTCTCTTTTTTCTTTTTTA--C-TATCCTAGAAGAAAAAATGATAA-G---GGGTAGAA  304

Query  291  TTTGAGGTATAGATCATTTTTACATAGCATAAGGGCGGA  329
             |||| |||||||||| |||||||||| |||||||||||
Sbjct  305  ATTGAAGTATAGATCACTTTTACATAGTATAAGGGCGGA  343


>KP643277.1 Lespedeza cuneata voucher SCBI-SIGEO_13_0284 psbA-trnH intergenic 
spacer, partial sequence; chloroplast
Length=339

 Score = 224 bits (121),  Expect = 2e-54
 Identities = 271/339 (80%), Gaps = 28/339 (8%)
 Strand=Plus/Plus

Query  1    TGCGATCGAAGCTCCATCTATAAATGGATAAAATTTTGATCTTAAATTAAAGTGGACGAG  60
            ||||||||||||||||||||||||||||||||||||||| | |||| ||   |  || | 
Sbjct  4    TGCGATCGAAGCTCCATCTATAAATGGATAAAATTTTGAGCGTAAAGTA---T--ACTAA  58

Query  61   TTTTTGAAAGTAAAGGAGCAATATGAACTTTGTTGATATTGCTCctttacttttctttta  120
            |||||||||||||||||||||||| |||  |||||||||||||||||||     ||||||
Sbjct  59   TTTTTGAAAGTAAAGGAGCAATATCAACAATGTTGATATTGCTCCTTTA-----CTTTTA  113

Query  121  ttagtagtctttttatttataaatttttataca-tac-attttttat-ta-atttc--aa  174
            ||||||||||   ||||||||||  |||||||| | | | |   ||  || ||||   ||
Sbjct  114  TTAGTAGTCTACCTATTTATAAAAATTTATACAATTCCAATACATAGATACATTTTTTAA  173

Query  175  gattttttagcattatattatgtatttcttatGTTGAAAT-AATATAGA-TATAT-GTT-  230
            |||| | ||||||| | |||| | |||  |||||||   | ||| | || ||||| | | 
Sbjct  174  GATTCTATAGCATTCT-TTATTTTTTTTCTATGTTGTGTTGAATCTTGAATATATCGATG  232

Query  231  TCTCTCttttttctttttttttCTTATCTTAGAAGAAAGAATGATAATGAAAGGGTAGAA  290
            |||||||||||||||||||   | |||| ||||||||| |||||||| |   ||||||||
Sbjct  233  TCTCTCTTTTTTCTTTTTTA--C-TATCCTAGAAGAAAAAATGATAA-G---GGGTAGAA  285

Query  291  TTTGAGGTATAGATCATTTTTACATAGCATAAGGGCGGA  329
             |||| |||||||||| |||||||||| |||||||||||
Sbjct  286  ATTGAAGTATAGATCACTTTTACATAGTATAAGGGCGGA  324


>KP674438.1 Lespedeza buergeri haplotype C28 psbA (psbA) gene, partial cds; 
psbA-trnH intergenic spacer, complete sequence; and tRNA-His 
(trnH) gene, partial sequence; chloroplast
Length=379

 Score = 224 bits (121),  Expect = 2e-54
 Identities = 273/343 (80%), Gaps = 24/343 (7%)
 Strand=Plus/Plus

Query  1    TGCGATCGAAGCTCCATCTATAAATGGATAAAATTTTGATCTTAAATTAAAGTGGACGAG  60
            ||||||||||||||||||||||||||||||||||||||| | |||| ||   |  || | 
Sbjct  23   TGCGATCGAAGCTCCATCTATAAATGGATAAAATTTTGAGCGTAAAGTA---T--ACTAA  77

Query  61   TTTTTGAAAGTAAAGGAGCAATATGAACTTTGTTGATATTGCTCctttacttttctttta  120
            |||||||||||||||||||||||| |||  ||||||||||||||||||||||||     |
Sbjct  78   TTTTTGAAAGTAAAGGAGCAATATCAACAATGTTGATATTGCTCCTTTACTTTTAAAA-A  136

Query  121  ttagtagtctttttatttataaatttttataca-tac-attttttat-ta-atttc--aa  174
            ||||||||||   ||||||||||  |||||||| | | | |   ||  || ||||   ||
Sbjct  137  TTAGTAGTCTACCTATTTATAAAAATTTATACAATTCCAATACATAGATACATTTTTTAA  196

Query  175  gattttttagcattat--attatgtatttcttatGTTGAAAT-AATATAGA-TATAT-GT  229
            |||| | ||||||| |  ||| | | |||  |||||||   | ||| | || ||||  | 
Sbjct  197  GATTCTATAGCATTCTTTATTTTTTTTTTTCTATGTTGTGTTGAATGTTGAATATACCGA  256

Query  230  T-TCTCTCttttttctttttttttCTTATCTTAGAAGAAAGAATGATAATGA-AA-GGGT  286
            | |||||||||||||||||||   | |||| ||||||||| ||||| ||||| || ||||
Sbjct  257  TGTCTCTCTTTTTTCTTTTTTA--C-TATCCTAGAAGAAAAAATGA-AATGATAAGGGGT  312

Query  287  AGAATTTGAGGTATAGATCATTTTTACATAGCATAAGGGCGGA  329
            |||| |||| |||||||||| |||||||||| |||||||||||
Sbjct  313  AGAAATTGAAGTATAGATCACTTTTACATAGTATAAGGGCGGA  355


>KP095364.1 Lespedeza cuneata isolate SCBGP454_1 photosystem II protein D1 
(psbA), psbA-trnH intergenic spacer, and tRNA-His (trnH), 
region; chloroplast
 KP095365.1 Lespedeza cuneata isolate SCBGP454_2 photosystem II protein D1 
(psbA), psbA-trnH intergenic spacer, and tRNA-His (trnH), 
region; chloroplast
Length=388

 Score = 224 bits (121),  Expect = 2e-54
 Identities = 271/339 (80%), Gaps = 28/339 (8%)
 Strand=Plus/Plus

Query  1    TGCGATCGAAGCTCCATCTATAAATGGATAAAATTTTGATCTTAAATTAAAGTGGACGAG  60
            ||||||||||||||||||||||||||||||||||||||| | |||| ||   |  || | 
Sbjct  32   TGCGATCGAAGCTCCATCTATAAATGGATAAAATTTTGAGCGTAAAGTA---T--ACTAA  86

Query  61   TTTTTGAAAGTAAAGGAGCAATATGAACTTTGTTGATATTGCTCctttacttttctttta  120
            |||||||||||||||||||||||| |||  |||||||||||||||||||     ||||||
Sbjct  87   TTTTTGAAAGTAAAGGAGCAATATCAACAATGTTGATATTGCTCCTTTA-----CTTTTA  141

Query  121  ttagtagtctttttatttataaatttttataca-tac-attttttat-ta-atttc--aa  174
            ||||||||||   ||||||||||  |||||||| | | | |   ||  || ||||   ||
Sbjct  142  TTAGTAGTCTACCTATTTATAAAAATTTATACAATTCCAATACATAGATACATTTTTTAA  201

Query  175  gattttttagcattatattatgtatttcttatGTTGAAAT-AATATAGA-TATAT-GTT-  230
            |||| | ||||||| | |||| | |||  |||||||   | ||| | || ||||| | | 
Sbjct  202  GATTCTATAGCATTCT-TTATTTTTTTTCTATGTTGTGTTGAATGTTGAATATATCGATG  260

Query  231  TCTCTCttttttctttttttttCTTATCTTAGAAGAAAGAATGATAATGAAAGGGTAGAA  290
            |||||||||||||||||||   | |||| ||||||||| |||||||| |   ||||||||
Sbjct  261  TCTCTCTTTTTTCTTTTTTA--C-TATCCTAGAAGAAAAAATGATAA-G---GGGTAGAA  313

Query  291  TTTGAGGTATAGATCATTTTTACATAGCATAAGGGCGGA  329
             |||| |||||||||| |||||||||| |||||||||||
Sbjct  314  ATTGAAGTATAGATCACTTTTACATAGTATAAGGGCGGA  352


>GU572315.1 Lespedeza pilosa PsbA (psbA) gene, partial cds; psbA-trnH intergenic 
spacer, complete sequence; and tRNA-His (trnH) gene, 
partial sequence; chloroplast
Length=368

 Score = 224 bits (121),  Expect = 2e-54
 Identities = 272/340 (80%), Gaps = 29/340 (9%)
 Strand=Plus/Plus

Query  1    TGCGATCGAAGCTCCATCTATAAATGGATAAAATTTTGATCTTAAATTAAAGTGGACGAG  60
            ||||||||||||||||||||||||||||||||||||||| | |||| ||   |  || | 
Sbjct  23   TGCGATCGAAGCTCCATCTATAAATGGATAAAATTTTGAGCGTAAAGTA---T--ACTAA  77

Query  61   TTTTTGAAAGTAAAGGAGCAATATGAACTTTGTTGATATTGCTCctttacttttctttta  120
            |||||||||||||||||||||||| |||  |||||||||||||||||||     ||||||
Sbjct  78   TTTTTGAAAGTAAAGGAGCAATATCAACAATGTTGATATTGCTCCTTTA-----CTTTTA  132

Query  121  ttagtagtctttttatttataaatttttataca-tac-attttttat-ta-atttc-aag  175
            ||||||||||   ||||||||||  |||||||| | | | |   ||  || ||||  |||
Sbjct  133  TTAGTAGTCTACCTATTTATAAAAATTTATACAATTCCAATACATAGATACATTTTTAAG  192

Query  176  attttttagcatta--tattatgtatttcttatGTTGAAAT-AATATAGA-TATAT-GTT  230
            ||| | |||||||   |||| | | ||||| ||||||   | ||| | || ||||| | |
Sbjct  193  ATTCTATAGCATTCTTTATTTTTTTTTTCT-ATGTTGTGTTGAATGTTGAATATATCGAT  251

Query  231  -TCTCTCttttttctttttttttCTTATCTTAGAAGAAAGAATGATAATGAAAGGGTAGA  289
             |||||||||||||||||||   | |||| ||||||||| |||||||| |   |||||||
Sbjct  252  GTCTCTCTTTTTTCTTTTTTA--C-TATCCTAGAAGAAAAAATGATAA-G---GGGTAGA  304

Query  290  ATTTGAGGTATAGATCATTTTTACATAGCATAAGGGCGGA  329
            | |||| |||||||||| |||||||||| |||||||||||
Sbjct  305  AATTGAAGTATAGATCACTTTTACATAGTATAAGGGCGGA  344


>GU572295.1 Lespedeza cuneata PsbA (psbA) gene, partial cds; psbA-trnH intergenic 
spacer, complete sequence; and tRNA-His (trnH) gene, 
partial sequence; chloroplast
 GU572307.1 Lespedeza juncea PsbA (psbA) gene, partial cds; psbA-trnH intergenic 
spacer, complete sequence; and tRNA-His (trnH) gene, 
partial sequence; chloroplast
 GU572309.1 Lespedeza lichiyuniae PsbA (psbA) gene, partial cds; psbA-trnH 
intergenic spacer, complete sequence; and tRNA-His (trnH) 
gene, partial sequence; chloroplast
Length=367

 Score = 224 bits (121),  Expect = 2e-54
 Identities = 271/339 (80%), Gaps = 28/339 (8%)
 Strand=Plus/Plus

Query  1    TGCGATCGAAGCTCCATCTATAAATGGATAAAATTTTGATCTTAAATTAAAGTGGACGAG  60
            ||||||||||||||||||||||||||||||||||||||| | |||| ||   |  || | 
Sbjct  23   TGCGATCGAAGCTCCATCTATAAATGGATAAAATTTTGAGCGTAAAGTA---T--ACTAA  77

Query  61   TTTTTGAAAGTAAAGGAGCAATATGAACTTTGTTGATATTGCTCctttacttttctttta  120
            |||||||||||||||||||||||| |||  |||||||||||||||||||     ||||||
Sbjct  78   TTTTTGAAAGTAAAGGAGCAATATCAACAATGTTGATATTGCTCCTTTA-----CTTTTA  132

Query  121  ttagtagtctttttatttataaatttttataca-tac-attttttat-ta-atttc--aa  174
            ||||||||||   ||||||||||  |||||||| | | | |   ||  || ||||   ||
Sbjct  133  TTAGTAGTCTACCTATTTATAAAAATTTATACAATTCCAATACATAGATACATTTTTTAA  192

Query  175  gattttttagcattatattatgtatttcttatGTTGAAAT-AATATAGA-TATAT-GTT-  230
            |||| | ||||||| | |||| | |||  |||||||   | ||| | || ||||| | | 
Sbjct  193  GATTCTATAGCATTCT-TTATTTTTTTTCTATGTTGTGTTGAATCTTGAATATATCGATG  251

Query  231  TCTCTCttttttctttttttttCTTATCTTAGAAGAAAGAATGATAATGAAAGGGTAGAA  290
            |||||||||||||||||||   | |||| ||||||||| |||||||| |   ||||||||
Sbjct  252  TCTCTCTTTTTTCTTTTTTA--C-TATCCTAGAAGAAAAAATGATAA-G---GGGTAGAA  304

Query  291  TTTGAGGTATAGATCATTTTTACATAGCATAAGGGCGGA  329
             |||| |||||||||| |||||||||| |||||||||||
Sbjct  305  ATTGAAGTATAGATCACTTTTACATAGTATAAGGGCGGA  343


>GU572290.1 Lespedeza bicolor PsbA (psbA) gene, partial cds; psbA-trnH intergenic 
spacer, complete sequence; and tRNA-His (trnH) gene, 
partial sequence; chloroplast
 GU572306.1 Lespedeza japonica PsbA (psbA) gene, partial cds; psbA-trnH intergenic 
spacer, complete sequence; and tRNA-His (trnH) gene, 
partial sequence; chloroplast
 GU572314.1 Lespedeza patens PsbA (psbA) gene, partial cds; psbA-trnH intergenic 
spacer, complete sequence; and tRNA-His (trnH) gene, 
partial sequence; chloroplast
Length=368

 Score = 224 bits (121),  Expect = 2e-54
 Identities = 272/340 (80%), Gaps = 29/340 (9%)
 Strand=Plus/Plus

Query  1    TGCGATCGAAGCTCCATCTATAAATGGATAAAATTTTGATCTTAAATTAAAGTGGACGAG  60
            ||||||||||||||||||||||||||||||||||||||| | |||| ||   |  || | 
Sbjct  23   TGCGATCGAAGCTCCATCTATAAATGGATAAAATTTTGAGCGTAAAGTA---T--ACTAA  77

Query  61   TTTTTGAAAGTAAAGGAGCAATATGAACTTTGTTGATATTGCTCctttacttttctttta  120
            |||||||||||||||||||||||| |||  |||||||||||||||||||     ||||||
Sbjct  78   TTTTTGAAAGTAAAGGAGCAATATCAACAATGTTGATATTGCTCCTTTA-----CTTTTA  132

Query  121  ttagtagtctttttatttataaatttttataca-tac-attttttat-ta-atttc--aa  174
            ||||||||||   ||||||||||  |||||||| | | | |   ||  || ||||   ||
Sbjct  133  TTAGTAGTCTACCTATTTATAAAAATTTATACAATTCCAATACATAGATACATTTTTTAA  192

Query  175  gattttttagcattatattatgtatttct-tatGTTGAAAT-AATATAGA-TATAT-GTT  230
            |||| | ||||||| | |||| | ||| | |||||||   | ||| | || ||||| | |
Sbjct  193  GATTCTATAGCATTCT-TTATTTTTTTTTCTATGTTGTGTTGAATGTTGAATATATCGAT  251

Query  231  -TCTCTCttttttctttttttttCTTATCTTAGAAGAAAGAATGATAATGAAAGGGTAGA  289
             |||||||||||||||||||   | |||| ||||||||| |||||||| |   |||||||
Sbjct  252  GTCTCTCTTTTTTCTTTTTTA--C-TATCCTAGAAGAAAAAATGATAA-G---GGGTAGA  304

Query  290  ATTTGAGGTATAGATCATTTTTACATAGCATAAGGGCGGA  329
            | |||| |||||||||| |||||||||| |||||||||||
Sbjct  305  AATTGAAGTATAGATCACTTTTACATAGTATAAGGGCGGA  344


>GU396762.1 Lespedeza davurica isolate PS0287MT01 PsbA (psbA) gene, partial 
cds; psbA-trnH intergenic spacer, complete sequence; and 
tRNA-His (trnH) gene, partial sequence; chloroplast
Length=367

 Score = 224 bits (121),  Expect = 2e-54
 Identities = 271/339 (80%), Gaps = 28/339 (8%)
 Strand=Plus/Plus

Query  1    TGCGATCGAAGCTCCATCTATAAATGGATAAAATTTTGATCTTAAATTAAAGTGGACGAG  60
            ||||||||||||||||||||||||||||||||||||||| | |||| ||   |  || | 
Sbjct  23   TGCGATCGAAGCTCCATCTATAAATGGATAAAATTTTGAGCGTAAAGTA---T--ACTAA  77

Query  61   TTTTTGAAAGTAAAGGAGCAATATGAACTTTGTTGATATTGCTCctttacttttctttta  120
            |||||||||||||||||||||||| |||  |||||||||||||||||||     ||||||
Sbjct  78   TTTTTGAAAGTAAAGGAGCAATATCAACAATGTTGATATTGCTCCTTTA-----CTTTTA  132

Query  121  ttagtagtctttttatttataaatttttataca-tac-attttttat-ta-atttc--aa  174
            ||||||||||   ||||||||||  |||||||| | | | |   ||  || ||||   ||
Sbjct  133  TTAGTAGTCTACCTATTTATAAAAATTTATACAATTCCAATACATAGATACATTTTTTAA  192

Query  175  gattttttagcattatattatgtatttcttatGTTGAAAT-AATATAGA-TATAT-GTT-  230
            |||| | ||||||| | |||| | |||  |||||||   | ||| | || ||||| | | 
Sbjct  193  GATTCTATAGCATTCT-TTATTTTTTTTCTATGTTGTGTTGAATGTTGAATATATCGATG  251

Query  231  TCTCTCttttttctttttttttCTTATCTTAGAAGAAAGAATGATAATGAAAGGGTAGAA  290
            |||||||||||||||||||   | |||| ||||||||| |||||||| |   ||||||||
Sbjct  252  TCTCTCTTTTTTCTTTTTTA--C-TATCCTAGAAGAAAAAATGATAA-G---GGGTAGAA  304

Query  291  TTTGAGGTATAGATCATTTTTACATAGCATAAGGGCGGA  329
             |||| |||||||||| |||||||||| |||||||||||
Sbjct  305  ATTGAAGTATAGATCACTTTTACATAGTATAAGGGCGGA  343


>GU396761.1 Lespedeza floribunda isolate PS0286MT01 PsbA (psbA) gene, partial 
cds; psbA-trnH intergenic spacer, complete sequence; and 
tRNA-His (trnH) gene, partial sequence; chloroplast
 GU572301.1 Lespedeza forrestii PsbA (psbA) gene, partial cds; psbA-trnH 
intergenic spacer, complete sequence; and tRNA-His (trnH) gene, 
partial sequence; chloroplast
 GU572303.1 Lespedeza homoloba PsbA (psbA) gene, partial cds; psbA-trnH intergenic 
spacer, complete sequence; and tRNA-His (trnH) gene, 
partial sequence; chloroplast
 GU572304.1 Lespedeza inschanica PsbA (psbA) gene, partial cds; psbA-trnH 
intergenic spacer, complete sequence; and tRNA-His (trnH) gene, 
partial sequence; chloroplast
 GU572319.1 Lespedeza tomentosa PsbA (psbA) gene, partial cds; psbA-trnH 
intergenic spacer, complete sequence; and tRNA-His (trnH) gene, 
partial sequence; chloroplast
Length=367

 Score = 224 bits (121),  Expect = 2e-54
 Identities = 271/339 (80%), Gaps = 28/339 (8%)
 Strand=Plus/Plus

Query  1    TGCGATCGAAGCTCCATCTATAAATGGATAAAATTTTGATCTTAAATTAAAGTGGACGAG  60
            ||||||||||||||||||||||||||||||||||||||| | |||| ||   |  || | 
Sbjct  23   TGCGATCGAAGCTCCATCTATAAATGGATAAAATTTTGAGCGTAAAGTA---T--ACTAA  77

Query  61   TTTTTGAAAGTAAAGGAGCAATATGAACTTTGTTGATATTGCTCctttacttttctttta  120
            |||||||||||||||||||||||| |||  |||||||||||||||||||     ||||||
Sbjct  78   TTTTTGAAAGTAAAGGAGCAATATCAACAATGTTGATATTGCTCCTTTA-----CTTTTA  132

Query  121  ttagtagtctttttatttataaatttttataca-tac-attttttat-ta-atttc--aa  174
            ||||||||||   ||||||||||  |||||||| | | | |   ||  || ||||   ||
Sbjct  133  TTAGTAGTCTACCTATTTATAAAAATTTATACAATTCCAATACATAGATACATTTTTTAA  192

Query  175  gattttttagcattatattatgtatttcttatGTTGAAAT-AATATAGA-TATAT-GTT-  230
            |||| | ||||||| | |||| | |||  |||||||   | ||| | || ||||| | | 
Sbjct  193  GATTCTATAGCATTCT-TTATTTTTTTTCTATGTTGTGTTGAATGTTGAATATATCGATG  251

Query  231  TCTCTCttttttctttttttttCTTATCTTAGAAGAAAGAATGATAATGAAAGGGTAGAA  290
            |||||||||||||||||||   | |||| ||||||||| |||||||| |   ||||||||
Sbjct  252  TCTCTCTTTTTTCTTTTTTA--C-TATCCTAGAAGAAAAAATGATAA-G---GGGTAGAA  304

Query  291  TTTGAGGTATAGATCATTTTTACATAGCATAAGGGCGGA  329
             |||| |||||||||| |||||||||| |||||||||||
Sbjct  305  ATTGAAGTATAGATCACTTTTACATAGTATAAGGGCGGA  343


>KX606903.1 Mucuna pruriens var. utilis voucher IC326953 trnH-psbA intergenic 
spacer, partial sequence; chloroplast
Length=419

 Score = 222 bits (120),  Expect = 6e-54
 Identities = 283/355 (80%), Gaps = 37/355 (10%)
 Strand=Plus/Plus

Query  1    TGC-GATCGAAGCTCCATCTATAAATGGATAAAATTTTGATCTTAAATTAAAGTGGACGA  59
            ||| ||||||||||||||||||||||||||||||||| ||||||||| ||   |  ||||
Sbjct  23   TGCGGATCGAAGCTCCATCTATAAATGGATAAAATTTGGATCTTAAAGTA---T--ACGA  77

Query  60   GTTTTTGAAAGTAAAGGAGCAATATGAACTTTGTTGATATTGCTCctttacttttctttt  119
            ||||||||||||||||||||||||| ||||||||||||||| ||||||||     |||||
Sbjct  78   GTTTTTGAAAGTAAAGGAGCAATATCAACTTTGTTGATATTACTCCTTTA-----CTTTT  132

Query  120  attagtagtctttttatttataaatttttatacatacattttttattaatttcaagattt  179
            |||||||||||   |||| |||||| ||| |||||||||||||  || |||| |||||| 
Sbjct  133  ATTAGTAGTCTAAATATTGATAAATATTTTTACATACATTTTTGGTTTATTTTAAGATTC  192

Query  180  tttagcattatattatgtatt-tcttatGTTGAAATAATATAGATATAT---GTTTCTCT  235
            ||||||||| | |||| | || | |||||| |||| | |||| ||||||   || | | |
Sbjct  193  TTTAGCATTTT-TTATTTCTTATGTTATGTCGAAAAAGTATATATATATAAAGTATATAT  251

Query  236  Ctt--t---t-t-tct-t-tttttt-tCTTATCTTAGAAGAAA-----GAATGATAAT-G  279
             |   |   | | ||| | |||||| || |||| |||||||||     |||| ||||| |
Sbjct  252  ATAAATGGATGTCTCTCTCTTTTTTATCCTATCCTAGAAGAAAAAAAAGAATAATAATAG  311

Query  280  AA-AG--GG--TAGAATTTGAGGTATAGATCATTTTTACATAGCATAAGGGCGGA  329
            || ||  ||  ||||| ||  |||||||||||||||||||||| |||||||||||
Sbjct  312  AATAGAAGGGGTAGAAATTACGGTATAGATCATTTTTACATAGTATAAGGGCGGA  366


>KM895166.1 Mucuna gigantea voucher 1076420434 trnH-psbA intergenic spacer, 
partial sequence; chloroplast
Length=357

 Score = 222 bits (120),  Expect = 6e-54
 Identities = 272/341 (80%), Gaps = 28/341 (8%)
 Strand=Plus/Plus

Query  1    TGCGATCGAAGCTCCATCTATAAATGGATAAAATTTTGATCTTAAATTAAAGTGGACGAG  60
            || ||||||||||||||||||||||||||||||||  ||||||| | ||   |  |||| 
Sbjct  12   TGTGATCGAAGCTCCATCTATAAATGGATAAAATTGGGATCTTACAGTA---T--ACGAC  66

Query  61   TTTTTGAAAGTAAAGGAGCAATATGAACTTTGTTGATATTGCTCctttacttttctttta  120
            ||||||||||||||| |||||||| |||   || ||||||||     |||||| ||||||
Sbjct  67   TTTTTGAAAGTAAAGTAGCAATATCAACAAAGTGGATATTGC-----TACTTTACTTTTA  121

Query  121  ttagtagtctttttatttataaatttttatacatacattttttattaatttcaagatttt  180
            ||||||||||    ||  | |||| || ||||||||||||||||||    | |||||| |
Sbjct  122  TTAGTAGTCTAAAAATGAAAAAATATTAATACATACATTTTTTATT----T-AAGATTCT  176

Query  181  ttagcattatattatgtatt-tcttatGTTGAAATAA-----TATAGATAT--ATGTTTC  232
            |||||||| | | || | || | |||||| |||||||     |||| ||||  |||| ||
Sbjct  177  TTAGCATT-TTTGATTTCTTATGTTATGTCGAAATAAAAAAGTATATATATGGATGTATC  235

Query  233  TCTCttttttctttttttttCTTATCTTAGAAG----AAAGAATGATAATGAAAGGGTAG  288
            ||||||||||||||||| ||| |||||||||||    |||||||||||||||||||||||
Sbjct  236  TCTCTTTTTTCTTTTTTATTCCTATCTTAGAAGAATAAAAGAATGATAATGAAAGGGTAG  295

Query  289  AATTTGAGGTATAGATCATTTTTACATAGCATAAGGGCGGA  329
            || || ||||| | ||| |||||  |||| |||||||||||
Sbjct  296  AAATTCAGGTAGAAATCGTTTTTCTATAGTATAAGGGCGGA  336


>MF084237.1 Desmodium adscendens voucher M. Baumann-Bodenheim & A. Guillaumin 
7945, 1950 psbA-trnH intergenic spacer region, partial 
sequence; chloroplast
Length=351

 Score = 220 bits (119),  Expect = 2e-53
 Identities = 264/330 (80%), Gaps = 26/330 (8%)
 Strand=Plus/Plus

Query  1    TGCGATCGAAGCTCCATCTATAAATGGATAAAATTTTGATCTTAAATTAAAGTGGACGAG  60
            ||||||||||||||||||||||||||||||||||||||| |  ||| ||   |  |||||
Sbjct  23   TGCGATCGAAGCTCCATCTATAAATGGATAAAATTTTGAGCGGAAAGTA---T--ACGAG  77

Query  61   TTTTTGAAAGTAAAGGAGCAATATGAACTTTGTTGATATTGCTCctttacttttctttta  120
            |||||||||||||| ||||||||| |||  | ||||||||| || ||||||||  |||||
Sbjct  78   TTTTTGAAAGTAAAAGAGCAATATCAACAATCTTGATATTGTTCTTTTACTTT--TTTTA  135

Query  121  ttagtagtctttttatttataaatttttatacatacattttttattaatttcaagatttt  180
             |||| | | | || || | |||| ||||| |||| ||||||||||  ||  |||||| |
Sbjct  136  GTAGTTGACCTATT-TT-A-AAATATTTATCCATAGATTTTTTATT--TT--AAGATTCT  188

Query  181  ttagcattatattatgtatttcttatGTTGAAATAATATAGATATATGTTTCTCTCtttt  240
             ||| ||| | |||   ||||||||||||||| | ||||| |||||||  | ||||| | 
Sbjct  189  ATAGTATTCT-TTA---ATTTCTTATGTTGAA-T-ATATATATATATGGATGTCTCTCT-  241

Query  241  ttctttttttttCTTATCTTAGAAG-AAAGAATGATAATGAAAGGGTAGAATTTGAGGTA  299
              ||||||||  | |||| |||||| ||||||| ||||||||| ||||||| |   ||||
Sbjct  242  --CTTTTTTTC-C-TATCCTAGAAGAAAAGAATTATAATGAAAAGGTAGAAATCCTGGTA  297

Query  300  TAGATCATTTTTACATAGCATAAGGGCGGA  329
            |||||||   |||||||| |||||||||||
Sbjct  298  TAGATCACCCTTACATAGTATAAGGGCGGA  327


>KX606898.1 Mucuna pruriens var. utilis voucher 500155AP trnH-psbA intergenic 
spacer, partial sequence; chloroplast
Length=411

 Score = 220 bits (119),  Expect = 2e-53
 Identities = 282/354 (80%), Gaps = 37/354 (10%)
 Strand=Plus/Plus

Query  1    TGCGATCGAAGCTCCATCTATAAATGGATAAAATTTTGATCTTAAATTAAAGTGGACGAG  60
            |||||||| ||||||||||||||||||||||||||| ||||||||| ||   |  |||||
Sbjct  21   TGCGATCG-AGCTCCATCTATAAATGGATAAAATTTGGATCTTAAAGTA---T--ACGAG  74

Query  61   TTTTTGAAAGTAAAGGAGCAATATGAACTTTGTTGATATTGCTCctttacttttctttta  120
            |||||||||||||||||||||||| ||||||||||||||| ||||||||     ||||||
Sbjct  75   TTTTTGAAAGTAAAGGAGCAATATCAACTTTGTTGATATTACTCCTTTA-----CTTTTA  129

Query  121  ttagtagtctttttatttataaatttttatacatacattttttattaatttcaagatttt  180
            ||||||||||   |||| |||||| ||| |||||||||||||  || |||| |||||| |
Sbjct  130  TTAGTAGTCTAAATATTGATAAATATTTTTACATACATTTTTGGTTTATTTTAAGATTCT  189

Query  181  ttagcattatattatgtatt-tcttatGTTGAAATAATATAGATATAT---GTTTCTCTC  236
            |||||||| | |||| | || | |||||| |||| | |||| ||||||   || | | | 
Sbjct  190  TTAGCATTTT-TTATTTCTTATGTTATGTCGAAAAAGTATATATATATAAAGTATATATA  248

Query  237  tt--t---t-t-tct-t-tttttt-tCTTATCTTAGAAGAAA-----GAATGATAAT-GA  280
            |   |   | | ||| | |||||| || |||| |||||||||     |||| ||||| ||
Sbjct  249  TAAATGGATGTCTCTCTCTTTTTTATCCTATCCTAGAAGAAAAAAAAGAATAATAATAGA  308

Query  281  A-AG--GG--TAGAATTTGAGGTATAGATCATTTTTACATAGCATAAGGGCGGA  329
            | ||  ||  ||||| ||  |||||||||||||||||||||| |||||||||||
Sbjct  309  ATAGAAGGGGTAGAAATTACGGTATAGATCATTTTTACATAGTATAAGGGCGGA  362


>KX606896.1 Mucuna pruriens var. utilis voucher IC471870 trnH-psbA intergenic 
spacer, partial sequence; chloroplast
Length=418

 Score = 220 bits (119),  Expect = 2e-53
 Identities = 282/354 (80%), Gaps = 37/354 (10%)
 Strand=Plus/Minus

Query  1    TGCGATCGAAGCTCCATCTATAAATGGATAAAATTTTGATCTTAAATTAAAGTGGACGAG  60
            |||||||||||||||||||||||||||||||||||| ||||||||| ||   |  |||||
Sbjct  370  TGCGATCGAAGCTCCATCTATAAATGGATAAAATTTGGATCTTAAAGTA---T--ACGAG  316

Query  61   TTTTTGAAAGTAAAGGAGCAATATGAACTTTGTTGATATTGCTCctttacttttctttta  120
            |||||||||||||||||||||||| ||||||||||||||| |||||||||||||     |
Sbjct  315  TTTTTGAAAGTAAAGGAGCAATATCAACTTTGTTGATATTACTCCTTTACTTTT-----A  261

Query  121  ttagtagtctttttatttataaatttttatacatacattttttattaatttcaagatttt  180
            ||||||||||   |||| |||||| ||| |||||||||||||  || |||| |||||| |
Sbjct  260  TTAGTAGTCTAAATATTGATAAATATTTTTACATACATTTTTGGTTTATTTTAAGATTCT  201

Query  181  ttagcattatattatgtatt-tcttatGTTGAAATAATATAGATATAT---GTTTCTCTC  236
            |||||||| | |||| | || | |||||| |||| | |||| ||||||   || | | | 
Sbjct  200  TTAGCATTTT-TTATTTCTTATGTTATGTCGAAAAAGTATATATATATAAAGTATATATA  142

Query  237  tt--t---t-t-tct-t-tttttt-tCTTATCTTAGAAGAAA-----GAATGATAAT-GA  280
            |   |   | | ||| | |||||| || |||| |||||||||     |||| ||||| ||
Sbjct  141  TAAATGGATGTCTCTCTCTTTTTTATCCTATCCTAGAAGAAAAAAAAGAATAATAATAGA  82

Query  281  A-AG--GG--TAGAATTTGAGGTATAGATCATTTTTACATAGCATAAGGGCGGA  329
            | ||  ||  ||||| ||  |||||||||||||||||||||| |||||| ||||
Sbjct  81   ATAGAAGGGGTAGAAATTACGGTATAGATCATTTTTACATAGTATAAGG-CGGA  29


>KX606895.1 Mucuna pruriens var. utilis voucher IC471876 trnH-psbA intergenic 
spacer, partial sequence; chloroplast
Length=414

 Score = 220 bits (119),  Expect = 2e-53
 Identities = 282/354 (80%), Gaps = 37/354 (10%)
 Strand=Plus/Minus

Query  1    TGCGATCGAAGCTCCATCTATAAATGGATAAAATTTTGATCTTAAATTAAAGTGGACGAG  60
            |||||||||||||||||||||||||||||||||||| ||||||||| ||   |  |||||
Sbjct  367  TGCGATCGAAGCTCCATCTATAAATGGATAAAATTTGGATCTTAAAGTA---T--ACGAG  313

Query  61   TTTTTGAAAGTAAAGGAGCAATATGAACTTTGTTGATATTGCTCctttacttttctttta  120
            |||||||||||||||||||||||| ||||||||||||||| |||||||||||||     |
Sbjct  312  TTTTTGAAAGTAAAGGAGCAATATCAACTTTGTTGATATTACTCCTTTACTTTT-----A  258

Query  121  ttagtagtctttttatttataaatttttatacatacattttttattaatttcaagatttt  180
            ||||||||||   |||| |||||| ||| |||||||||||||  || |||| |||||| |
Sbjct  257  TTAGTAGTCTAAATATTGATAAATATTTTTACATACATTTTTGGTTTATTTTAAGATTCT  198

Query  181  ttagcattatattatgtatt-tcttatGTTGAAATAATATAGATATAT---GTTTCTCTC  236
            |||||||| | |||| | || | |||||| |||| | |||| ||||||   || | | | 
Sbjct  197  TTAGCATTTT-TTATTTCTTATGTTATGTCGAAAAAGTATATATATATAAAGTATATATA  139

Query  237  tt--t---t-t-tct-t-tttttt-tCTTATCTTAGAAGAAA-----GAATGATAAT-GA  280
            |   |   | | ||| | |||||| || |||| |||||||||     |||| ||||| ||
Sbjct  138  TAAATGGATGTCTCTCTCTTTTTTATCCTATCCTAGAAGAAAAAAAAGAATAATAATAGA  79

Query  281  A-AG--GG--TAGAATTTGAGGTATAGATCATTTTTACATAGCATAAGGGCGGA  329
            | ||  ||  ||||| ||  |||||||||||||||||||||| |||||| ||||
Sbjct  78   ATAGAAGGGGTAGAAATTACGGTATAGATCATTTTTACATAGTATAAGG-CGGA  26


>KX606892.1 Mucuna pruriens var. utilis voucher 500159AP trnH-psbA intergenic 
spacer, partial sequence; chloroplast
Length=421

 Score = 220 bits (119),  Expect = 2e-53
 Identities = 282/354 (80%), Gaps = 37/354 (10%)
 Strand=Plus/Minus

Query  1    TGCGATCGAAGCTCCATCTATAAATGGATAAAATTTTGATCTTAAATTAAAGTGGACGAG  60
            |||||||||||||||||||||||||||||||||||| ||||||||| ||   |  |||||
Sbjct  368  TGCGATCGAAGCTCCATCTATAAATGGATAAAATTTGGATCTTAAAGTA---T--ACGAG  314

Query  61   TTTTTGAAAGTAAAGGAGCAATATGAACTTTGTTGATATTGCTCctttacttttctttta  120
            |||||||||||||||||||||||| ||||||||||||||| |||||||||||||     |
Sbjct  313  TTTTTGAAAGTAAAGGAGCAATATCAACTTTGTTGATATTACTCCTTTACTTTT-----A  259

Query  121  ttagtagtctttttatttataaatttttatacatacattttttattaatttcaagatttt  180
            ||||||||||   |||| |||||| ||| |||||||||||||  || |||| |||||| |
Sbjct  258  TTAGTAGTCTAAATATTGATAAATATTTTTACATACATTTTTGGTTTATTTTAAGATTCT  199

Query  181  ttagcattatattatgtatt-tcttatGTTGAAATAATATAGATATAT---GTTTCTCTC  236
            |||||||| | |||| | || | |||||| |||| | |||| ||||||   || | | | 
Sbjct  198  TTAGCATTTT-TTATTTCTTATGTTATGTCGAAAAAGTATATATATATAAAGTATATATA  140

Query  237  tt--t---t-t-tct-t-tttttt-tCTTATCTTAGAAGAAA-----GAATGATAAT-GA  280
            |   |   | | ||| | |||||| || |||| |||||||||     |||| ||||| ||
Sbjct  139  TAAATGGATGTCTCTCTCTTTTTTATCCTATCCTAGAAGAAAAAAAAGAATAATAATAGA  80

Query  281  A-AG--GG--TAGAATTTGAGGTATAGATCATTTTTACATAGCATAAGGGCGGA  329
            | ||  ||  ||||| ||  |||||||||||||||||||||| |||||| ||||
Sbjct  79   ATAGAAGGGGTAGAAATTACGGTATAGATCATTTTTACATAGTATAAGG-CGGA  27


>KX606891.1 Mucuna pruriens var. utilis voucher 500102KA trnH-psbA intergenic 
spacer, partial sequence; chloroplast
Length=425

 Score = 220 bits (119),  Expect = 2e-53
 Identities = 282/354 (80%), Gaps = 37/354 (10%)
 Strand=Plus/Minus

Query  1    TGCGATCGAAGCTCCATCTATAAATGGATAAAATTTTGATCTTAAATTAAAGTGGACGAG  60
            |||||||||||||||||||||||||||||||||||| ||||||||| ||   |  |||||
Sbjct  378  TGCGATCGAAGCTCCATCTATAAATGGATAAAATTTGGATCTTAAAGTA---T--ACGAG  324

Query  61   TTTTTGAAAGTAAAGGAGCAATATGAACTTTGTTGATATTGCTCctttacttttctttta  120
            |||||||||||||||||||||||| ||||||||||||||| |||||||||||||     |
Sbjct  323  TTTTTGAAAGTAAAGGAGCAATATCAACTTTGTTGATATTACTCCTTTACTTTT-----A  269

Query  121  ttagtagtctttttatttataaatttttatacatacattttttattaatttcaagatttt  180
            ||||||||||   |||| |||||| ||| |||||||||||||  || |||| |||||| |
Sbjct  268  TTAGTAGTCTAAATATTGATAAATATTTTTACATACATTTTTGGTTTATTTTAAGATTCT  209

Query  181  ttagcattatattatgtatt-tcttatGTTGAAATAATATAGATATAT---GTTTCTCTC  236
            |||||||| | |||| | || | |||||| |||| | |||| ||||||   || | | | 
Sbjct  208  TTAGCATTTT-TTATTTCTTATGTTATGTCGAAAAAGTATATATATATAAAGTATATATA  150

Query  237  tt--t---t-t-tct-t-tttttt-tCTTATCTTAGAAGAAA-----GAATGATAAT-GA  280
            |   |   | | ||| | |||||| || |||| |||||||||     |||| ||||| ||
Sbjct  149  TAAATGGATGTCTCTCTCTTTTTTATCCTATCCTAGAAGAAAAAAAAGAATAATAATAGA  90

Query  281  A-AG--GG--TAGAATTTGAGGTATAGATCATTTTTACATAGCATAAGGGCGGA  329
            | ||  ||  ||||| ||  ||||||||||| |||||||||| |||||||||||
Sbjct  89   ATAGAAGGGGTAGAAATTACGGTATAGATCA-TTTTACATAGTATAAGGGCGGA  37


>GU572296.1 Lespedeza cyrtobotrya PsbA (psbA) gene, partial cds; psbA-trnH 
intergenic spacer, complete sequence; and tRNA-His (trnH) 
gene, partial sequence; chloroplast
 GU572300.1 Lespedeza formosa PsbA (psbA) gene, partial cds; psbA-trnH intergenic 
spacer, complete sequence; and tRNA-His (trnH) gene, 
partial sequence; chloroplast
Length=369

 Score = 220 bits (119),  Expect = 2e-53
 Identities = 272/341 (80%), Gaps = 30/341 (9%)
 Strand=Plus/Plus

Query  1    TGCGATCGAAGCTCCATCTATAAATGGATAAAATTTTGATCTTAAATTAAAGTGGACGAG  60
            ||||||||||||||||||||||||||||||||||||||| | |||| ||   |  || | 
Sbjct  23   TGCGATCGAAGCTCCATCTATAAATGGATAAAATTTTGAGCGTAAAGTA---T--ACTAA  77

Query  61   TTTTTGAAAGTAAAGGAGCAATATGAACTTTGTTGATATTGCTCctttacttttctttta  120
            |||||||||||||||||||||||| |||  |||||||||||||||||||     ||||||
Sbjct  78   TTTTTGAAAGTAAAGGAGCAATATCAACAATGTTGATATTGCTCCTTTA-----CTTTTA  132

Query  121  ttagtagtctttttatttataaatttttataca-tac-attttttat-ta-atttc--aa  174
            ||||||||||   ||||||||||  |||||||| | | | |   ||  || ||||   ||
Sbjct  133  TTAGTAGTCTACCTATTTATAAAAATTTATACAATTCCAATACATAGATACATTTTTTAA  192

Query  175  gattttttagcatta--tattatgtatttcttatGTTGAAAT-AATATAGA-TATAT-GT  229
            |||| | |||||||   |||| | | ||||| ||||||   | ||| | || ||||| | 
Sbjct  193  GATTCTATAGCATTCTTTATTTTTTTTTTCT-ATGTTGTGTTGAATGTTGAATATATCGA  251

Query  230  T-TCTCTCttttttctttttttttCTTATCTTAGAAGAAAGAATGATAATGAAAGGGTAG  288
            | |||||||||||||||||||   | |||| ||||||||| |||||||| |   ||||||
Sbjct  252  TGTCTCTCTTTTTTCTTTTTTA--C-TATCCTAGAAGAAAAAATGATAA-G---GGGTAG  304

Query  289  AATTTGAGGTATAGATCATTTTTACATAGCATAAGGGCGGA  329
            || |||| |||||||||| |||||||||| |||||||||||
Sbjct  305  AAATTGAAGTATAGATCACTTTTACATAGTATAAGGGCGGA  345


>KP674442.1 Lespedeza buergeri haplotype C32 psbA (psbA) gene, partial cds; 
psbA-trnH intergenic spacer, complete sequence; and tRNA-His 
(trnH) gene, partial sequence; chloroplast
Length=374

 Score = 219 bits (118),  Expect = 7e-53
 Identities = 271/341 (79%), Gaps = 25/341 (7%)
 Strand=Plus/Plus

Query  1    TGCGATCGAAGCTCCATCTATAAATGGATAAAATTTTGATCTTAAATTAAAGTGGACGAG  60
            ||||||||||||||||||||||||||||||||||||||| | |||| ||   |  || | 
Sbjct  23   TGCGATCGAAGCTCCATCTATAAATGGATAAAATTTTGAGCGTAAAGTA---T--ACTAA  77

Query  61   TTTTTGAAAGTAAAGGAGCAATATGAACTTTGTTGATATTGCTCctttacttttctttta  120
            |||||||||||||||||||||||| |||  ||||||||||||||||||||||||     |
Sbjct  78   TTTTTGAAAGTAAAGGAGCAATATCAACAATGTTGATATTGCTCCTTTACTTTTAAAA-A  136

Query  121  ttagtagtctttttatttataaatttttataca-tac-attttttat-ta-atttc--aa  174
            ||||||||||   ||||||||||  |||||||| | | | |   ||  || ||||   ||
Sbjct  137  TTAGTAGTCTACCTATTTATAAAAATTTATACAATTCCAATACATAGATACATTTTTTAA  196

Query  175  gattttttagcattat--attatgtatttcttatGTTGAAAT-AATATAGA-TATAT-GT  229
            |||| | ||||||| |  ||| | | |||  |||||||   | ||| | || ||||| | 
Sbjct  197  GATTCTATAGCATTCTTTATTTTTTTTTTTCTATGTTGTGTTGAATGTTGAATATATCGA  256

Query  230  T-TCTCTCttttttctttttttttCTTATCTTAGAAGAAAGAATGATAATGAAAGGGTAG  288
            | |||||||||||||||||||   | |||| ||||||||| |||||||| |   ||||||
Sbjct  257  TGTCTCTCTTTTTTCTTTTTTA--C-TATCCTAGAAGAAAAAATGATAA-G---GGGTAG  309

Query  289  AATTTGAGGTATAGATCATTTTTACATAGCATAAGGGCGGA  329
            || |||| |||||||||| |||||||||| |||||||||||
Sbjct  310  AAATTGAAGTATAGATCACTTTTACATAGTATAAGGGCGGA  350


>KP674441.1 Lespedeza buergeri haplotype C31 psbA (psbA) gene, partial cds; 
psbA-trnH intergenic spacer, complete sequence; and tRNA-His 
(trnH) gene, partial sequence; chloroplast
Length=374

 Score = 219 bits (118),  Expect = 7e-53
 Identities = 271/341 (79%), Gaps = 25/341 (7%)
 Strand=Plus/Plus

Query  1    TGCGATCGAAGCTCCATCTATAAATGGATAAAATTTTGATCTTAAATTAAAGTGGACGAG  60
            ||||||||||||||||||||||||||||||||||||||| | |||| ||   |  || | 
Sbjct  23   TGCGATCGAAGCTCCATCTATAAATGGATAAAATTTTGAGCGTAAAGTA---T--ACTAA  77

Query  61   TTTTTGAAAGTAAAGGAGCAATATGAACTTTGTTGATATTGCTCctttacttttctttta  120
            |||||||||||||||||||||||| |||  ||||||||||||||||||||||||     |
Sbjct  78   TTTTTGAAAGTAAAGGAGCAATATCAACAATGTTGATATTGCTCCTTTACTTTTAAAA-A  136

Query  121  ttagtagtctttttatttataaatttttataca-tac-attttttat-ta-atttc--aa  174
            ||||||||||   ||||||||||  |||||||| | | | |   ||  || ||||   ||
Sbjct  137  TTAGTAGTCTACCTATTTATAAAAATTTATACAATTCCAATACATAGATACATTTTTTAA  196

Query  175  gattttttagcattat--attatgtatttcttatGTTGAAAT-AATATAGA-TATAT-GT  229
            |||| | ||||||| |  ||| | | |||  |||||||   | ||| | || ||||| | 
Sbjct  197  GATTCTATAGCATTCTTTATTTTTTTTTTTCTATGTTGTGTTGAATGTTGAATATATCGA  256

Query  230  T-TCTCTCttttttctttttttttCTTATCTTAGAAGAAAGAATGATAATGAAAGGGTAG  288
            | |||||||||||||||||||   | |||| ||||||||| |||||||| |   ||||||
Sbjct  257  TGTCTCTCTTTTTTCTTTTTTA--C-TATCCTAGAAGAAAAAATGATAA-G---GGGTAG  309

Query  289  AATTTGAGGTATAGATCATTTTTACATAGCATAAGGGCGGA  329
            || |||| |||||||||| |||||||||| |||||||||||
Sbjct  310  AAATTGAAGTATAGATCACTTTTACATAGTATAAGGGCGGA  350


>KP674439.1 Lespedeza buergeri haplotype C29 psbA (psbA) gene, partial cds; 
psbA-trnH intergenic spacer, complete sequence; and tRNA-His 
(trnH) gene, partial sequence; chloroplast
Length=379

 Score = 219 bits (118),  Expect = 7e-53
 Identities = 272/343 (79%), Gaps = 24/343 (7%)
 Strand=Plus/Plus

Query  1    TGCGATCGAAGCTCCATCTATAAATGGATAAAATTTTGATCTTAAATTAAAGTGGACGAG  60
            ||||||||||||||||||||||||||||||||||||||| | |||| ||   |  || | 
Sbjct  23   TGCGATCGAAGCTCCATCTATAAATGGATAAAATTTTGAGCGTAAAGTA---T--ACTAA  77

Query  61   TTTTTGAAAGTAAAGGAGCAATATGAACTTTGTTGATATTGCTCctttacttttctttta  120
            |||||||||||||||||||||||| |||  ||||||||||||||||||||||||     |
Sbjct  78   TTTTTGAAAGTAAAGGAGCAATATCAACAATGTTGATATTGCTCCTTTACTTTTAAAA-A  136

Query  121  ttagtagtctttttatttataaatttttataca-tac-attttttat-ta-atttc--aa  174
            ||||||||||   ||||||||||  |||||||| | | | |   ||  || ||||   ||
Sbjct  137  TTAGTAGTCTACCTATTTATAAAAATTTATACAATTCCAATACATAGATACATTTTTTAA  196

Query  175  gattttttagcattat--attatgtatttcttatGTTGAAAT-AATATAGA-TATAT-GT  229
            |||| | ||||||| |  ||| | | |||  |||||||   | ||| | || ||||  | 
Sbjct  197  GATTCTATAGCATTCTTTATTTTTTTTTTTCTATGTTGTGTTGAATGTTGAATATACCGA  256

Query  230  T-TCTCTCttttttctttttttttCTTATCTTAGAAGAAAGAATGATAATGA-AA-GGGT  286
            | |||||||||||||||||||   | |||| ||||||||| ||||| ||||| || ||||
Sbjct  257  TGTCTCTCTTTTTTCTTTTTTA--C-TATCCTAGAAGAAAAAATGA-AATGATAAGGGGT  312

Query  287  AGAATTTGAGGTATAGATCATTTTTACATAGCATAAGGGCGGA  329
            |||| |||| |||||||| | |||||||||| |||||||||||
Sbjct  313  AGAAATTGAAGTATAGATAACTTTTACATAGTATAAGGGCGGA  355


>KP674436.1 Lespedeza buergeri haplotype C26 psbA (psbA) gene, partial cds; 
psbA-trnH intergenic spacer, complete sequence; and tRNA-His 
(trnH) gene, partial sequence; chloroplast
Length=374

 Score = 219 bits (118),  Expect = 7e-53
 Identities = 271/341 (79%), Gaps = 25/341 (7%)
 Strand=Plus/Plus

Query  1    TGCGATCGAAGCTCCATCTATAAATGGATAAAATTTTGATCTTAAATTAAAGTGGACGAG  60
            ||||||||||||||||||||||||||||||||||||||| | |||| ||   |  || | 
Sbjct  23   TGCGATCGAAGCTCCATCTATAAATGGATAAAATTTTGAGCGTAAAGTA---T--ACTAA  77

Query  61   TTTTTGAAAGTAAAGGAGCAATATGAACTTTGTTGATATTGCTCctttacttttctttta  120
            |||||||||||||||||||||||| |||  ||||||||||||||||||||||||     |
Sbjct  78   TTTTTGAAAGTAAAGGAGCAATATCAACAATGTTGATATTGCTCCTTTACTTTTAAAA-A  136

Query  121  ttagtagtctttttatttataaatttttataca-tac-attttttat-ta-atttc--aa  174
            ||||||||||   ||||||||||  |||||||| | | | |   ||  || ||||   ||
Sbjct  137  TTAGTAGTCTACCTATTTATAAAAATTTATACAATTCCAATACATAGATACATTTTTTAA  196

Query  175  gattttttagcattat--attatgtatttcttatGTTGAAAT-AATATAGA-TATAT-GT  229
            |||| | ||||||| |  ||| | | |||  |||||||   | ||| | || ||||| | 
Sbjct  197  GATTCTATAGCATTCTTTATTTTTTTTTTTCTATGTTGTGTTGAATGTTGAATATATCGA  256

Query  230  T-TCTCTCttttttctttttttttCTTATCTTAGAAGAAAGAATGATAATGAAAGGGTAG  288
            | |||||||||||||||||||   | |||| ||||||||| |||||||| |   ||||||
Sbjct  257  TGTCTCTCTTTTTTCTTTTTTA--C-TATCCTAGAAGAAAAAATGATAA-G---GGGTAG  309

Query  289  AATTTGAGGTATAGATCATTTTTACATAGCATAAGGGCGGA  329
            || |||| |||||||||| |||||||||| |||||||||||
Sbjct  310  AAATTGAAGTATAGATCACTTTTACATAGTATAAGGGCGGA  350


>KP674431.1 Lespedeza buergeri haplotype C21 psbA (psbA) gene, partial cds; 
psbA-trnH intergenic spacer, complete sequence; and tRNA-His 
(trnH) gene, partial sequence; chloroplast
Length=374

 Score = 219 bits (118),  Expect = 7e-53
 Identities = 271/341 (79%), Gaps = 25/341 (7%)
 Strand=Plus/Plus

Query  1    TGCGATCGAAGCTCCATCTATAAATGGATAAAATTTTGATCTTAAATTAAAGTGGACGAG  60
            ||||||||||||||||||||||||||||||||||||||| | |||| ||   |  || | 
Sbjct  23   TGCGATCGAAGCTCCATCTATAAATGGATAAAATTTTGAGCGTAAAGTA---T--ACTAA  77

Query  61   TTTTTGAAAGTAAAGGAGCAATATGAACTTTGTTGATATTGCTCctttacttttctttta  120
            |||||||||||||||||||||||| |||  |||||||||||||||||||| ||||    |
Sbjct  78   TTTTTGAAAGTAAAGGAGCAATATCAACAATGTTGATATTGCTCCTTTAC-TTTCAAAAA  136

Query  121  ttagtagtctttttatttataaatttttataca-tac-attttttat-ta-atttc--aa  174
            ||||||||||   ||||||||||  |||||||| | | | |   ||  || ||||   ||
Sbjct  137  TTAGTAGTCTACCTATTTATAAAAATTTATACAATTCCAATACATAGATACATTTTTTAA  196

Query  175  gattttttagcattat--attatgtatttcttatGTTGAAAT-AATATAGA-TATAT-GT  229
            |||| | ||||||| |  ||| | | |||  |||||||   | ||| | || ||||| | 
Sbjct  197  GATTCTATAGCATTCTTTATTTTTTTTTTTCTATGTTGTGTTGAATGTTGAATATATCGA  256

Query  230  T-TCTCTCttttttctttttttttCTTATCTTAGAAGAAAGAATGATAATGAAAGGGTAG  288
            | |||||||||||||||||||   | |||| ||||||||| |||||||| |   ||||||
Sbjct  257  TGTCTCTCTTTTTTCTTTTTTA--C-TATCCTAGAAGAAAAAATGATAA-G---GGGTAG  309

Query  289  AATTTGAGGTATAGATCATTTTTACATAGCATAAGGGCGGA  329
            || |||| |||||||||| |||||||||| |||||||||||
Sbjct  310  AAATTGAAGTATAGATCACTTTTACATAGTATAAGGGCGGA  350


>KP674428.1 Lespedeza buergeri haplotype C18 psbA (psbA) gene, partial cds; 
psbA-trnH intergenic spacer, complete sequence; and tRNA-His 
(trnH) gene, partial sequence; chloroplast
Length=374

 Score = 219 bits (118),  Expect = 7e-53
 Identities = 271/341 (79%), Gaps = 25/341 (7%)
 Strand=Plus/Plus

Query  1    TGCGATCGAAGCTCCATCTATAAATGGATAAAATTTTGATCTTAAATTAAAGTGGACGAG  60
            ||||||||||||||||||||||||||||||||||||||| | |||| ||   |  || | 
Sbjct  23   TGCGATCGAAGCTCCATCTATAAATGGATAAAATTTTGAGCGTAAAGTA---T--ACTAA  77

Query  61   TTTTTGAAAGTAAAGGAGCAATATGAACTTTGTTGATATTGCTCctttacttttctttta  120
            |||||||||||||||||||||||| |||  ||||||||||||||||||||||||     |
Sbjct  78   TTTTTGAAAGTAAAGGAGCAATATCAACAATGTTGATATTGCTCCTTTACTTTTAAAA-A  136

Query  121  ttagtagtctttttatttataaatttttataca-tac-attttttat-ta-atttc--aa  174
            ||||||||||   ||||||||||  |||||||| | | | |   ||  || ||||   ||
Sbjct  137  TTAGTAGTCTACCTATTTATAAAAATTTATACAATTCCAATACATAGATACATTTTTTAA  196

Query  175  gattttttagcattat--attatgtatttcttatGTTGAAAT-AATATAGA-TATAT-GT  229
            |||| | ||||||| |  ||| | | |||  |||||||   | ||| | || ||||| | 
Sbjct  197  GATTCTATAGCATTCTTTATTTTTTTTTTTCTATGTTGTGTTGAATGTTGAATATATCGA  256

Query  230  T-TCTCTCttttttctttttttttCTTATCTTAGAAGAAAGAATGATAATGAAAGGGTAG  288
            | |||||||||||||||||||   | |||| ||||||||| |||||||| |   ||||||
Sbjct  257  TGTCTCTCTTTTTTCTTTTTTA--C-TATCCTAGAAGAAAAAATGATAA-G---GGGTAG  309

Query  289  AATTTGAGGTATAGATCATTTTTACATAGCATAAGGGCGGA  329
            || |||| |||||||||| |||||||||| |||||||||||
Sbjct  310  AAATTGAAGTATAGATCACTTTTACATAGTATAAGGGCGGA  350


>KP674420.1 Lespedeza buergeri haplotype C10 psbA (psbA) gene, partial cds; 
psbA-trnH intergenic spacer, complete sequence; and tRNA-His 
(trnH) gene, partial sequence; chloroplast
Length=374

 Score = 219 bits (118),  Expect = 7e-53
 Identities = 271/341 (79%), Gaps = 25/341 (7%)
 Strand=Plus/Plus

Query  1    TGCGATCGAAGCTCCATCTATAAATGGATAAAATTTTGATCTTAAATTAAAGTGGACGAG  60
            ||||||||||||||||||||||||||||||||||||||| | |||| ||   |  || | 
Sbjct  23   TGCGATCGAAGCTCCATCTATAAATGGATAAAATTTTGAGCGTAAAGTA---T--ACTAA  77

Query  61   TTTTTGAAAGTAAAGGAGCAATATGAACTTTGTTGATATTGCTCctttacttttctttta  120
            |||||||||||||||||||||||| |||  ||||||||||||||||||||||||     |
Sbjct  78   TTTTTGAAAGTAAAGGAGCAATATCAACAATGTTGATATTGCTCCTTTACTTTTAAAA-A  136

Query  121  ttagtagtctttttatttataaatttttataca-tac-attttttat-ta-atttc--aa  174
            ||||||||||   ||||||||||  |||||||| | | | |   ||  || ||||   ||
Sbjct  137  TTAGTAGTCTACCTATTTATAAAAATTTATACAATTCCAATACATAGATACATTTTTTAA  196

Query  175  gattttttagcattat--attatgtatttcttatGTTGAAAT-AATATAGA-TATAT-GT  229
            |||| | ||||||| |  ||| | | |||  |||||||   | ||| | || ||||| | 
Sbjct  197  GATTCTATAGCATTCTTTATTTTTTTTTTTCTATGTTGTGTTGAATGTTGAATATATCGA  256

Query  230  T-TCTCTCttttttctttttttttCTTATCTTAGAAGAAAGAATGATAATGAAAGGGTAG  288
            | |||||||||||||||||||   | |||| ||||||||| |||||||| |   ||||||
Sbjct  257  TGTCTCTCTTTTTTCTTTTTTA--C-TATCCTAGAAGAAAAAATGATAA-G---GGGTAG  309

Query  289  AATTTGAGGTATAGATCATTTTTACATAGCATAAGGGCGGA  329
            || |||| |||||||||| |||||||||| |||||||||||
Sbjct  310  AAATTGAAGTATAGATCACTTTTACATAGTATAAGGGCGGA  350


>KP674419.1 Lespedeza buergeri haplotype C9 psbA (psbA) gene, partial cds; 
psbA-trnH intergenic spacer, complete sequence; and tRNA-His 
(trnH) gene, partial sequence; chloroplast
Length=374

 Score = 219 bits (118),  Expect = 7e-53
 Identities = 271/341 (79%), Gaps = 25/341 (7%)
 Strand=Plus/Plus

Query  1    TGCGATCGAAGCTCCATCTATAAATGGATAAAATTTTGATCTTAAATTAAAGTGGACGAG  60
            ||||||||||||||||||||||||||||||||||||||| | |||| ||   |  || | 
Sbjct  23   TGCGATCGAAGCTCCATCTATAAATGGATAAAATTTTGAGCGTAAAGTA---T--ACTAA  77

Query  61   TTTTTGAAAGTAAAGGAGCAATATGAACTTTGTTGATATTGCTCctttacttttctttta  120
            |||||||||||||||||||||||| |||  ||||||||||||||||||||||||     |
Sbjct  78   TTTTTGAAAGTAAAGGAGCAATATCAACAATGTTGATATTGCTCCTTTACTTTTAAAA-A  136

Query  121  ttagtagtctttttatttataaatttttataca-tac-attttttat-ta-atttc--aa  174
            ||||||||||   ||||||||||  |||||||| | | | |   ||  || ||||   ||
Sbjct  137  TTAGTAGTCTACCTATTTATAAAAATTTATACAATTCCAATACATAGATACATTTTTTAA  196

Query  175  gattttttagcattat--attatgtatttcttatGTTGAAAT-AATATAGA-TATAT-GT  229
            |||| | ||||||| |  ||| | | |||  |||||||   | ||| | || ||||| | 
Sbjct  197  GATTCTATAGCATTCTTTATTTTTTTTTTTCTATGTTGTGTTGAATGTTGAATATATCGA  256

Query  230  T-TCTCTCttttttctttttttttCTTATCTTAGAAGAAAGAATGATAATGAAAGGGTAG  288
            | |||||||||||||||||||   | |||| ||||||||| |||||||| |   ||||||
Sbjct  257  TGTCTCTCTTTTTTCTTTTTTA--C-TATCCTAGAAGAAAAAATGATAA-G---GGGTAG  309

Query  289  AATTTGAGGTATAGATCATTTTTACATAGCATAAGGGCGGA  329
            || |||| |||||||||| |||||||||| |||||||||||
Sbjct  310  AAATTGAAGTATAGATCACTTTTACATAGTATAAGGGCGGA  350


>KP674418.1 Lespedeza buergeri haplotype C8 psbA (psbA) gene, partial cds; 
psbA-trnH intergenic spacer, complete sequence; and tRNA-His 
(trnH) gene, partial sequence; chloroplast
Length=374

 Score = 219 bits (118),  Expect = 7e-53
 Identities = 271/341 (79%), Gaps = 25/341 (7%)
 Strand=Plus/Plus

Query  1    TGCGATCGAAGCTCCATCTATAAATGGATAAAATTTTGATCTTAAATTAAAGTGGACGAG  60
            ||||||||||||||||||||||||||||||||||||||| | |||| ||   |  || | 
Sbjct  23   TGCGATCGAAGCTCCATCTATAAATGGATAAAATTTTGAGCGTAAAGTA---T--ACTAA  77

Query  61   TTTTTGAAAGTAAAGGAGCAATATGAACTTTGTTGATATTGCTCctttacttttctttta  120
            |||||||||||||||||||||||| |||  ||||||||||||||||||||||||     |
Sbjct  78   TTTTTGAAAGTAAAGGAGCAATATCAACAATGTTGATATTGCTCCTTTACTTTTAAAA-A  136

Query  121  ttagtagtctttttatttataaatttttataca-tac-attttttat-ta-atttc--aa  174
            ||||||||||   ||||||||||  |||||||| | | | |   ||  || ||||   ||
Sbjct  137  TTAGTAGTCTACCTATTTATAAAAATTTATACAATTCCAATACATAGATACATTTTTTAA  196

Query  175  gattttttagcattat--attatgtatttcttatGTTGAAAT-AATATAGA-TATAT-GT  229
            |||| | ||||||| |  ||| | | |||  |||||||   | ||| | || ||||| | 
Sbjct  197  GATTCTATAGCATTCTTTATTTTTTTTTTTCTATGTTGTGTTGAATGTTGAATATATCGA  256

Query  230  T-TCTCTCttttttctttttttttCTTATCTTAGAAGAAAGAATGATAATGAAAGGGTAG  288
            | |||||||||||||||||||   | |||| ||||||||| |||||||| |   ||||||
Sbjct  257  TGTCTCTCTTTTTTCTTTTTTA--C-TATCCTAGAAGAAAAAATGATAA-G---GGGTAG  309

Query  289  AATTTGAGGTATAGATCATTTTTACATAGCATAAGGGCGGA  329
            || |||| |||||||||| |||||||||| |||||||||||
Sbjct  310  AAATTGAAGTATAGATCACTTTTACATAGTATAAGGGCGGA  350


>KP674417.1 Lespedeza buergeri haplotype C7 psbA (psbA) gene, partial cds; 
psbA-trnH intergenic spacer, complete sequence; and tRNA-His 
(trnH) gene, partial sequence; chloroplast
Length=374

 Score = 219 bits (118),  Expect = 7e-53
 Identities = 271/341 (79%), Gaps = 25/341 (7%)
 Strand=Plus/Plus

Query  1    TGCGATCGAAGCTCCATCTATAAATGGATAAAATTTTGATCTTAAATTAAAGTGGACGAG  60
            ||||||||||||||||||||||||||||||||||||||| | |||| ||   |  || | 
Sbjct  23   TGCGATCGAAGCTCCATCTATAAATGGATAAAATTTTGAGCGTAAAGTA---T--ACTAA  77

Query  61   TTTTTGAAAGTAAAGGAGCAATATGAACTTTGTTGATATTGCTCctttacttttctttta  120
            |||||||||||||||||||||||| |||  ||||||||||||||||||||||||     |
Sbjct  78   TTTTTGAAAGTAAAGGAGCAATATCAACAATGTTGATATTGCTCCTTTACTTTTAAAA-A  136

Query  121  ttagtagtctttttatttataaatttttataca-tac-attttttat-ta-atttc--aa  174
            ||||||||||   ||||||||||  |||||||| | | | |   ||  || ||||   ||
Sbjct  137  TTAGTAGTCTACCTATTTATAAAAATTTATACAATTCCAATACATAGATACATTTTTTAA  196

Query  175  gattttttagcattat--attatgtatttcttatGTTGAAAT-AATATAGA-TATAT-GT  229
            |||| | ||||||| |  ||| | | |||  |||||||   | ||| | || ||||| | 
Sbjct  197  GATTCTATAGCATTCTTTATTTTTTTTTTTCTATGTTGTGTTGAATGTTGAATATATCGA  256

Query  230  T-TCTCTCttttttctttttttttCTTATCTTAGAAGAAAGAATGATAATGAAAGGGTAG  288
            | |||||||||||||||||||   | |||| ||||||||| |||||||| |   ||||||
Sbjct  257  TGTCTCTCTTTTTTCTTTTTTA--C-TATCCTAGAAGAAAAAATGATAA-G---GGGTAG  309

Query  289  AATTTGAGGTATAGATCATTTTTACATAGCATAAGGGCGGA  329
            || |||| |||||||||| |||||||||| |||||||||||
Sbjct  310  AAATTGAAGTATAGATCACTTTTACATAGTATAAGGGCGGA  350


>KP674416.1 Lespedeza buergeri haplotype C6 psbA (psbA) gene, partial cds; 
psbA-trnH intergenic spacer, complete sequence; and tRNA-His 
(trnH) gene, partial sequence; chloroplast
Length=374

 Score = 219 bits (118),  Expect = 7e-53
 Identities = 271/341 (79%), Gaps = 25/341 (7%)
 Strand=Plus/Plus

Query  1    TGCGATCGAAGCTCCATCTATAAATGGATAAAATTTTGATCTTAAATTAAAGTGGACGAG  60
            ||||||||||||||||||||||||||||||||||||||| | |||| ||   |  || | 
Sbjct  23   TGCGATCGAAGCTCCATCTATAAATGGATAAAATTTTGAGCGTAAAGTA---T--ACTAA  77

Query  61   TTTTTGAAAGTAAAGGAGCAATATGAACTTTGTTGATATTGCTCctttacttttctttta  120
            |||||||||||||||||||||||| |||  ||||||||||||||||||||||||     |
Sbjct  78   TTTTTGAAAGTAAAGGAGCAATATCAACAATGTTGATATTGCTCCTTTACTTTTAAAA-A  136

Query  121  ttagtagtctttttatttataaatttttataca-tac-attttttat-ta-atttc--aa  174
            ||||||||||   ||||||||||  |||||||| | | | |   ||  || ||||   ||
Sbjct  137  TTAGTAGTCTACCTATTTATAAAAATTTATACAATTCCAATACATAGATACATTTTTTAA  196

Query  175  gattttttagcattat--attatgtatttcttatGTTGAAAT-AATATAGA-TATAT-GT  229
            |||| | ||||||| |  ||| | | |||  |||||||   | ||| | || ||||| | 
Sbjct  197  GATTCTATAGCATTCTTTATTTTTTTTTTTCTATGTTGTGTTGAATGTTGAATATATCGA  256

Query  230  T-TCTCTCttttttctttttttttCTTATCTTAGAAGAAAGAATGATAATGAAAGGGTAG  288
            | |||||||||||||||||||   | |||| ||||||||| |||||||| |   ||||||
Sbjct  257  TGTCTCTCTTTTTTCTTTTTTA--C-TATCCTAGAAGAAAAAATGATAA-G---GGGTAG  309

Query  289  AATTTGAGGTATAGATCATTTTTACATAGCATAAGGGCGGA  329
            || |||| |||||||||| |||||||||| |||||||||||
Sbjct  310  AAATTGAAGTATAGATCACTTTTACATAGTATAAGGGCGGA  350


>KP674412.1 Lespedeza buergeri haplotype C2 psbA (psbA) gene, partial cds; 
psbA-trnH intergenic spacer, complete sequence; and tRNA-His 
(trnH) gene, partial sequence; chloroplast
Length=374

 Score = 219 bits (118),  Expect = 7e-53
 Identities = 271/341 (79%), Gaps = 25/341 (7%)
 Strand=Plus/Plus

Query  1    TGCGATCGAAGCTCCATCTATAAATGGATAAAATTTTGATCTTAAATTAAAGTGGACGAG  60
            ||||||||||||||||||||||||||||||||||||||| | |||| ||   |  || | 
Sbjct  23   TGCGATCGAAGCTCCATCTATAAATGGATAAAATTTTGAGCGTAAAGTA---T--ACTAA  77

Query  61   TTTTTGAAAGTAAAGGAGCAATATGAACTTTGTTGATATTGCTCctttacttttctttta  120
            |||||||||||||||||||||||| |||  ||||||||||||||||||||||||     |
Sbjct  78   TTTTTGAAAGTAAAGGAGCAATATCAACAATGTTGATATTGCTCCTTTACTTTTAAAA-A  136

Query  121  ttagtagtctttttatttataaatttttataca-tac-attttttat-ta-atttc--aa  174
            ||||||||||   ||||||||||  |||||||| | | | |   ||  || ||||   ||
Sbjct  137  TTAGTAGTCTACCTATTTATAAAAATTTATACAATTCCAATACATAGATACATTTTTTAA  196

Query  175  gattttttagcattat--attatgtatttcttatGTTGAAAT-AATATAGA-TATAT-GT  229
            |||| | ||||||| |  ||| | | |||  |||||||   | ||| | || ||||| | 
Sbjct  197  GATTCTATAGCATTCTTTATTTTTTTTTTTCTATGTTGTGTTGAATGTTGAATATATCGA  256

Query  230  T-TCTCTCttttttctttttttttCTTATCTTAGAAGAAAGAATGATAATGAAAGGGTAG  288
            | |||||||||||||||||||   | |||| ||||||||| |||||||| |   ||||||
Sbjct  257  TGTCTCTCTTTTTTCTTTTTTA--C-TATCCTAGAAGAAAAAATGATAA-G---GGGTAG  309

Query  289  AATTTGAGGTATAGATCATTTTTACATAGCATAAGGGCGGA  329
            || |||| |||||||||| |||||||||| |||||||||||
Sbjct  310  AAATTGAAGTATAGATCACTTTTACATAGTATAAGGGCGGA  350


>KP674411.1 Lespedeza buergeri haplotype C1 psbA (psbA) gene, partial cds; 
psbA-trnH intergenic spacer, complete sequence; and tRNA-His 
(trnH) gene, partial sequence; chloroplast
Length=374

 Score = 219 bits (118),  Expect = 7e-53
 Identities = 271/341 (79%), Gaps = 25/341 (7%)
 Strand=Plus/Plus

Query  1    TGCGATCGAAGCTCCATCTATAAATGGATAAAATTTTGATCTTAAATTAAAGTGGACGAG  60
            ||||||||||||||||||||||||||||||||||||||| | |||| ||   |  || | 
Sbjct  23   TGCGATCGAAGCTCCATCTATAAATGGATAAAATTTTGAGCGTAAAGTA---T--ACTAA  77

Query  61   TTTTTGAAAGTAAAGGAGCAATATGAACTTTGTTGATATTGCTCctttacttttctttta  120
            |||||||||||||||||||||||| |||  ||||||||||||||||||||||||     |
Sbjct  78   TTTTTGAAAGTAAAGGAGCAATATCAACAATGTTGATATTGCTCCTTTACTTTTAAAA-A  136

Query  121  ttagtagtctttttatttataaatttttataca-tac-attttttat-ta-atttc--aa  174
            ||||||||||   ||||||||||  |||||||| | | | |   ||  || ||||   ||
Sbjct  137  TTAGTAGTCTACCTATTTATAAAAATTTATACAATTCCAATACATAGATACATTTTTTAA  196

Query  175  gattttttagcattat--attatgtatttcttatGTTGAAAT-AATATAGA-TATAT-GT  229
            |||| | ||||||| |  ||| | | |||  |||||||   | ||| | || ||||| | 
Sbjct  197  GATTCTATAGCATTCTTTATTTTTTTTTTTCTATGTTGTGTTGAATGTTGAATATATCGA  256

Query  230  T-TCTCTCttttttctttttttttCTTATCTTAGAAGAAAGAATGATAATGAAAGGGTAG  288
            | |||||||||||||||||||   | |||| ||||||||| |||||||| |   ||||||
Sbjct  257  TGTCTCTCTTTTTTCTTTTTTA--C-TATCCTAGAAGAAAAAATGATAA-G---GGGTAG  309

Query  289  AATTTGAGGTATAGATCATTTTTACATAGCATAAGGGCGGA  329
            || |||| |||||||||| |||||||||| |||||||||||
Sbjct  310  AAATTGAAGTATAGATCACTTTTACATAGTATAAGGGCGGA  350


>GU572297.1 Lespedeza davurica PsbA (psbA) gene, partial cds; psbA-trnH intergenic 
spacer, complete sequence; and tRNA-His (trnH) gene, 
partial sequence; chloroplast
Length=367

 Score = 219 bits (118),  Expect = 7e-53
 Identities = 270/339 (80%), Gaps = 28/339 (8%)
 Strand=Plus/Plus

Query  1    TGCGATCGAAGCTCCATCTATAAATGGATAAAATTTTGATCTTAAATTAAAGTGGACGAG  60
            ||||||||||||||||||||||||||||||||||||||| | |||| ||   |  || | 
Sbjct  23   TGCGATCGAAGCTCCATCTATAAATGGATAAAATTTTGAGCGTAAAGTA---T--ACTAA  77

Query  61   TTTTTGAAAGTAAAGGAGCAATATGAACTTTGTTGATATTGCTCctttacttttctttta  120
            |||||||||||||||||||||||| |||  |||||||||||||||||||     ||||||
Sbjct  78   TTTTTGAAAGTAAAGGAGCAATATCAACAATGTTGATATTGCTCCTTTA-----CTTTTA  132

Query  121  ttagtagtctttttatttataaatttttataca-tac-attttttat-ta-atttc--aa  174
            ||||||||||   ||||||||||  |||||||| | | | |   ||  || ||||   ||
Sbjct  133  TTAGTAGTCTACCTATTTATAAAAATTTATACAATTCCAATACATAGATACATTTTTTAA  192

Query  175  gattttttagcattatattatgtatttcttatGTTGAAAT-AATATAGA-TATAT-GTT-  230
            |||| | ||||||| | |||| | |||  |||||||   | ||| | || ||||| | | 
Sbjct  193  GATTCTATAGCATTCT-TTATTTTTTTTCTATGTTGTGTTGAATGTTGAATATATCGATG  251

Query  231  TCTCTCttttttctttttttttCTTATCTTAGAAGAAAGAATGATAATGAAAGGGTAGAA  290
            |||||||||||||||||||   | |||| ||||||||| |||||||| |   ||||||||
Sbjct  252  TCTCTCTTTTTTCTTTTTTA--C-TATCCTAGAAGAAAAAATGATAA-G---GGGTAGAA  304

Query  291  TTTGAGGTATAGATCATTTTTACATAGCATAAGGGCGGA  329
             |||| |||||||||  |||||||||| |||||||||||
Sbjct  305  ATTGAAGTATAGATCCCTTTTACATAGTATAAGGGCGGA  343


>GU572291.1 Lespedeza buergeri PsbA (psbA) gene, partial cds; psbA-trnH intergenic 
spacer, complete sequence; and tRNA-His (trnH) gene, 
partial sequence; chloroplast
Length=361

 Score = 219 bits (118),  Expect = 7e-53
 Identities = 269/337 (80%), Gaps = 30/337 (9%)
 Strand=Plus/Plus

Query  1    TGCGATCGAAGCTCCATCTATAAATGGATAAAATTTTGATCTTAAATTAAAGTGGACGAG  60
            ||||||||||||||||||||||||||||||||||||||| | |||| ||   |  || | 
Sbjct  23   TGCGATCGAAGCTCCATCTATAAATGGATAAAATTTTGAGCGTAAAGTA---T--ACTAA  77

Query  61   TTTTTGAAAGTAAAGGAGCAATATGAACTTTGTTGATATTGCTCctttacttttctttta  120
            |||||||||||||||||||||||| |||  |||||||||||||||||||     ||||||
Sbjct  78   TTTTTGAAAGTAAAGGAGCAATATCAACAATGTTGATATTGCTCCTTTA-----CTTTTA  132

Query  121  ttagtagtctttttatttataaatttttataca-tac-attttttat-ta-atttc--aa  174
            ||||||||||   ||||||||||  |||||||| | | | |   ||  || ||||   ||
Sbjct  133  TTAGTAGTCTACCTATTTATAAAAATTTATACAATTCCAATACATAGATACATTTTTTAA  192

Query  175  gattttttagcattatattatgtatttct-tatGTTGAAAT-AATATAGATATATGTTTC  232
            |||| | ||||||| | |||| | ||| | |||||||   | ||||||  |  |||  ||
Sbjct  193  GATTCTATAGCATTCT-TTATTTTTTTTTCTATGTTGTGTTGAATATA--TCGATG--TC  247

Query  233  TCTCttttttctttttttttCTTATCTTAGAAGAAAGAATGATAATGAAAGGGTAGAATT  292
            |||||||||||||||||   | |||| ||||||||| |||||||| |   |||||||| |
Sbjct  248  TCTCTTTTTTCTTTTTTA--C-TATCCTAGAAGAAAAAATGATAA-G---GGGTAGAAAT  300

Query  293  TGAGGTATAGATCATTTTTACATAGCATAAGGGCGGA  329
            ||| |||||||||| |||||||||| |||||||||||
Sbjct  301  TGAAGTATAGATCACTTTTACATAGTATAAGGGCGGA  337


>MG947095.1 Mucuna pruriens PsbA (psbA) gene, partial cds; and psbA-trnH 
intergenic spacer, partial sequence; chloroplast
Length=342

 Score = 217 bits (117),  Expect = 3e-52
 Identities = 193/228 (85%), Gaps = 12/228 (5%)
 Strand=Plus/Plus

Query  1    TGCGATCGAAGCTCCATCTATAAATGGATAAAATTTTGATCTTAAATTAAAGTGGACGAG  60
            |||||||||||||||||||||||||||||||||||| ||||||||| ||   |  |||||
Sbjct  10   TGCGATCGAAGCTCCATCTATAAATGGATAAAATTTGGATCTTAAAGTA---T--ACGAG  64

Query  61   TTTTTGAAAGTAAAGGAGCAATATGAACTTTGTTGATATTGCTCctttacttttctttta  120
            |||||||||||||||||||||||| ||||||||||||||| ||||||||     ||||||
Sbjct  65   TTTTTGAAAGTAAAGGAGCAATATCAACTTTGTTGATATTACTCCTTTA-----CTTTTA  119

Query  121  ttagtagtctttttatttataaatttttatacatacattttttattaatttcaagatttt  180
            ||||||||||   |||| |||||| ||| |||||||||||||  || |||| |||||| |
Sbjct  120  TTAGTAGTCTAAATATTGATAAATATTTTTACATACATTTTTGGTTTATTTTAAGATTCT  179

Query  181  ttagcattatattatgtatt-tcttatGTTGAAATAATATAGATATAT  227
            |||||||| | |||| | || | |||||| |||| | |||| ||||||
Sbjct  180  TTAGCATTTT-TTATTTCTTATGTTATGTCGAAAAAGTATATATATAT  226


>KX606906.1 Mucuna gigantea voucher l500104KL trnH-psbA intergenic spacer, 
partial sequence; chloroplast
Length=394

 Score = 217 bits (117),  Expect = 3e-52
 Identities = 269/338 (80%), Gaps = 28/338 (8%)
 Strand=Plus/Minus

Query  4    GATCGAAGCTCCATCTATAAATGGATAAAATTTTGATCTTAAATTAAAGTGGACGAGTTT  63
            ||||||||||||||||||||||||||||||||  ||||||| | ||   |  |||| |||
Sbjct  345  GATCGAAGCTCCATCTATAAATGGATAAAATTGGGATCTTACAGTA---T--ACGACTTT  291

Query  64   TTGAAAGTAAAGGAGCAATATGAACTTTGTTGATATTGCTCctttacttttcttttatta  123
            |||||||||||| |||||||| |||   || |||||||||     ||||| |||||||||
Sbjct  290  TTGAAAGTAAAGTAGCAATATCAACAAAGTGGATATTGCT-----ACTTTACTTTTATTA  236

Query  124  gtagtctttttatttataaatttttatacatacattttttattaatttcaagatttttta  183
            |||||||    ||  | |||| || ||||||||||||||||||    | |||||| ||||
Sbjct  235  GTAGTCTAAAAATGAAAAAATATTAATACATACATTTTTTATT----T-AAGATTCTTTA  181

Query  184  gcattatattatgtatt-tcttatGTTGAAATAA-----TATAGATAT--ATGTTTCTCT  235
            ||||| | | || | || | |||||| |||||||     |||| ||||  |||| |||||
Sbjct  180  GCATT-TTTGATTTCTTATGTTATGTCGAAATAAAAAAGTATATATATGGATGTATCTCT  122

Query  236  CttttttctttttttttCTTATCTTAGAAGAA----AGAATGATAATGAAAGGGTAGAAT  291
            |||||||||||||| ||| |||| ||||||||    ||||||||||||||||||||||| 
Sbjct  121  CTTTTTTCTTTTTTATTCCTATCCTAGAAGAATAAAAGAATGATAATGAAAGGGTAGAAA  62

Query  292  TTGAGGTATAGATCATTTTTACATAGCATAAGGGCGGA  329
            || ||||| | ||| |||||  |||| |||||||||||
Sbjct  61   TTCAGGTAGAAATCGTTTTTCTATAGTATAAGGGCGGA  24


>KX606878.1 Mucuna pruriens var. pruriens voucher 500199WB trnH-psbA intergenic 
spacer, partial sequence; chloroplast
Length=426

 Score = 217 bits (117),  Expect = 3e-52
 Identities = 282/355 (79%), Gaps = 37/355 (10%)
 Strand=Plus/Minus

Query  1    TGCGATCGAAGCTCCATCTATAAATGGATAAAATTTTGATCTTAAATTAAAGTGGACGAG  60
            |||||||||||||||||||||||||||||||||||| ||||||||| ||   |  |||||
Sbjct  374  TGCGATCGAAGCTCCATCTATAAATGGATAAAATTTGGATCTTAAAGTA---T--ACGAG  320

Query  61   TTTTTGAAAGTAAAGGAGCAATATGAACTTTGTTGATATTGCTCctttacttttctttta  120
            |||||||||||||||||||||||| ||||||||||||||| ||||||||||||     ||
Sbjct  319  TTTTTGAAAGTAAAGGAGCAATATCAACTTTGTTGATATTACTCCTTTACTTTA----TA  264

Query  121  ttagtagtctttttatttataaatttttatacatacattttttattaatttcaagatttt  180
            ||||||||||   |||| |||||| ||| |||||||||||||  || |||| |||||| |
Sbjct  263  TTAGTAGTCTAAATATTGATAAATATTTTTACATACATTTTTGGTTTATTTTAAGATTCT  204

Query  181  ttagcattatattatgtatt-tcttatGTTGAAATAATATAGATATAT---GTTTCTCTC  236
            |||||||| | |||| | || | |||||| |||| | |||| ||||||   || | | | 
Sbjct  203  TTAGCATTTT-TTATTTCTTATGTTATGTCGAAAAAGTATATATATATAAAGTATATATA  145

Query  237  tt--t---t-t-tct-t-tttttt-tCTTATCTTAGAAGAAA-----GAATGATAAT-GA  280
            |   |   | | ||| | |||||| || |||| |||||||||     |||| ||||| ||
Sbjct  144  TAAATGGATGTCTCTCTCTTTTTTATCCTATCCTAGAAGAAAAAAAAGAATAATAATAGA  85

Query  281  A-AG---GG--TAGAATTTGAGGTATAGATCATTTTTACATAGCATAAGGGCGGA  329
            | ||   ||  ||||| ||  ||||||||||| |||||||||| |||||||||||
Sbjct  84   ATAGCAAGGGGTAGAAATTACGGTATAGATCA-TTTTACATAGTATAAGGGCGGA  31


>KU564693.1 Mucuna gigantea trnH-psbA intergenic spacer, partial sequence; 
chloroplast
Length=371

 Score = 217 bits (117),  Expect = 3e-52
 Identities = 271/341 (79%), Gaps = 28/341 (8%)
 Strand=Plus/Plus

Query  1    TGCGATCGAAGCTCCATCTATAAATGGATAAAATTTTGATCTTAAATTAAAGTGGACGAG  60
            || ||||||||||||||||||||||||||||||||  ||||||| | ||   |  |||| 
Sbjct  23   TGTGATCGAAGCTCCATCTATAAATGGATAAAATTGGGATCTTACAGTA---T--ACGAC  77

Query  61   TTTTTGAAAGTAAAGGAGCAATATGAACTTTGTTGATATTGCTCctttacttttctttta  120
            ||||||||||||||| |||||||| |||   || ||||||||     |||||| ||||||
Sbjct  78   TTTTTGAAAGTAAAGTAGCAATATCAACAAAGTGGATATTGC-----TACTTTACTTTTA  132

Query  121  ttagtagtctttttatttataaatttttatacatacattttttattaatttcaagatttt  180
            ||||||||||    ||  | |||| || ||||||||||||||||||    | |||||| |
Sbjct  133  TTAGTAGTCTAAAAATGAAAAAATATTAATACATACATTTTTTATT----T-AAGATTCT  187

Query  181  ttagcattatattatgtatt-tcttatGTTGAAATAA-----TATAGATAT--ATGTTTC  232
            |||||||| | | || | || | |||||| |||||||     |||| ||||  |||| ||
Sbjct  188  TTAGCATT-TTTGATTTCTTATGTTATGTCGAAATAAAAAAGTATATATATGGATGTATC  246

Query  233  TCTCttttttctttttttttCTTATCTTAGAAG----AAAGAATGATAATGAAAGGGTAG  288
            ||||||||||||||||| ||| |||| ||||||    |||||||||||||||||||||||
Sbjct  247  TCTCTTTTTTCTTTTTTATTCCTATCCTAGAAGAATAAAAGAATGATAATGAAAGGGTAG  306

Query  289  AATTTGAGGTATAGATCATTTTTACATAGCATAAGGGCGGA  329
            || || ||||| | ||| |||||  |||| |||||||||||
Sbjct  307  AAATTCAGGTAGAAATCGTTTTTCTATAGTATAAGGGCGGA  347


>HG964002.1 Fabaceae sp. NPL0377 chloroplast DNA containing psbA-trnH IGS, 
specimen voucher NPL0377
Length=341

 Score = 217 bits (117),  Expect = 3e-52
 Identities = 264/330 (80%), Gaps = 30/330 (9%)
 Strand=Plus/Plus

Query  1    TGCGATCGAAGCTCCATCTATAAATGGATAAAATTTTGATCTTAAATTAAAGTGGACGAG  60
            ||||||||||||||||||||||||||||||||||||||| |  ||| ||   |  |||||
Sbjct  23   TGCGATCGAAGCTCCATCTATAAATGGATAAAATTTTGAGCGGAAAGTA---T--ACGAG  77

Query  61   TTTTTGAAAGTAAAGGAGCAATATGAACTTTGTTGATATTGCTCctttacttttctttta  120
            |||||||||||||| ||||||||| ||  ||||||||||||||| |||||||||    | 
Sbjct  78   TTTTTGAAAGTAAAAGAGCAATATCAAGATTGTTGATATTGCTCTTTTACTTTT----T-  132

Query  121  ttagtagtctttttatttataaatttttatacatacattttttattaatttcaagatttt  180
            |||||||| |   |||||  |||| ||||| |||| ||||||||||   || |||||| |
Sbjct  133  TTAGTAGTTTACCTATTTTAAAATATTTATCCATAGATTTTTTATT---TT-AAGATTCT  188

Query  181  ttagcattatattatgtatttcttatGTTGAAATAATATAGATATATGTTTCTCTCtttt  240
             ||| ||| | |||   |||||||||||||||    |||||  |||||  | ||||    
Sbjct  189  ATAGTATTCT-TTA---ATTTCTTATGTTGAA----TATAG--ATATGGATGTCTC----  234

Query  241  ttctttttttttCTTATCTTAGAAG-AAAGAATGATAATGAAAGGGTAGAATTTGAGGTA  299
             ||| |||||||| |||| |||||| ||||||||||||||||||||||||| |  |||||
Sbjct  235  -TCTCTTTTTTTCGTATCCTAGAAGAAAAGAATGATAATGAAAGGGTAGAAATCCAGGTA  293

Query  300  TAGATCATTTTTACATAGCATAAGGGCGGA  329
            || ||||   |||||||| |||||||||||
Sbjct  294  TAAATCACCCTTACATAGTATAAGGGCGGA  323


>GU572294.1 Lespedeza chinensis PsbA-like (psbA) gene, partial sequence; 
psbA-trnH intergenic spacer, complete sequence; and tRNA-His 
(trnH) gene, partial sequence; chloroplast
Length=370

 Score = 217 bits (117),  Expect = 3e-52
 Identities = 273/343 (80%), Gaps = 31/343 (9%)
 Strand=Plus/Plus

Query  1    TGCGATCGAAGCTCCATCTATAAATGGATAAAATTTTGATCTTAAATTAAAGTGGACGAG  60
            ||||||||||||||||||||||||||||||||||||||| | |||| ||   |  || | 
Sbjct  22   TGCGATCGAAGCTCCATCTATAAATGGATAAAATTTTGAGCGTAAAGTA---T--ACTAA  76

Query  61   TTTTTGAAAGTAAAGGAGCAATATGAACTTTGTTGATATTGCTCctttacttttctttta  120
            |||||||||||||||||||||||| ||| ||||||||||||||||||||     ||||||
Sbjct  77   TTTTTGAAAGTAAAGGAGCAATATCAACATTGTTGATATTGCTCCTTTA-----CTTTTA  131

Query  121  ttagtagtctttttatttataaatttttataca-tac-attttttat-ta-atttc--aa  174
            ||||||||||   ||||||||||  |||||||| | | | |   ||  || ||||   ||
Sbjct  132  TTAGTAGTCTACCTATTTATAAAAATTTATACAATTCCAATACATAGATACATTTTTTAA  191

Query  175  gattttttagcatta--tattatgtatttctt--atGTTGAAAT-AATATAGA-TATAT-  227
            |||| | |||||||   |||| | | ||| ||  ||||||   | ||| | || ||||| 
Sbjct  192  GATTCTATAGCATTCTTTATTTTTTTTTTTTTCTATGTTGTGTTGAATGTTGAATATATC  251

Query  228  GTT-TCTCTCttttttctttttttttCTTATCTTAGAAGAAAGAATGATAATGAAAGGGT  286
            | | |||||||||||||||||||   | |||| ||||||||| |||||||| |   ||||
Sbjct  252  GATGTCTCTCTTTTTTCTTTTTTA--C-TATCCTAGAAGAAAAAATGATAA-G---GGGT  304

Query  287  AGAATTTGAGGTATAGATCATTTTTACATAGCATAAGGGCGGA  329
            |||| |||| |||||||||| |||||||||| |||||||||||
Sbjct  305  AGAAATTGAAGTATAGATCACTTTTACATAGTATAAGGGCGGA  347


>GU572293.1 Lespedeza caraganae PsbA (psbA) gene, partial cds; psbA-trnH 
intergenic spacer, complete sequence; and tRNA-His (trnH) gene, 
partial sequence; chloroplast
Length=360

 Score = 217 bits (117),  Expect = 3e-52
 Identities = 268/336 (80%), Gaps = 29/336 (9%)
 Strand=Plus/Plus

Query  1    TGCGATCGAAGCTCCATCTATAAATGGATAAAATTTTGATCTTAAATTAAAGTGGACGAG  60
            ||||||||||||||||||||||||||||||||||||||| | |||| ||   |  || | 
Sbjct  23   TGCGATCGAAGCTCCATCTATAAATGGATAAAATTTTGAGCGTAAAGTA---T--ACTAA  77

Query  61   TTTTTGAAAGTAAAGGAGCAATATGAACTTTGTTGATATTGCTCctttacttttctttta  120
            |||||||||||||||||||||||| |||  |||||||||||||||||||     ||||||
Sbjct  78   TTTTTGAAAGTAAAGGAGCAATATCAACAATGTTGATATTGCTCCTTTA-----CTTTTA  132

Query  121  ttagtagtctttttatttataaatttttataca-tac-attttttat-ta-atttc--aa  174
            ||||||||||   ||||||||||  |||||||| | | | |   ||  || ||||   ||
Sbjct  133  TTAGTAGTCTACCTATTTATAAAAATTTATACAATTCCAATACATAGATACATTTTTTAA  192

Query  175  gattttttagcattatattatgtatttcttatGTTGAAAT-AATATAGATATATGTTTCT  233
            |||| | ||||||| | |||| | |||  |||||||   | ||||||  |  |||  |||
Sbjct  193  GATTCTATAGCATTCT-TTATTTTTTTTCTATGTTGTGTTGAATATA--TCGATG--TCT  247

Query  234  CTCttttttctttttttttCTTATCTTAGAAGAAAGAATGATAATGAAAGGGTAGAATTT  293
            ||||||||||||||||   | |||| ||||||||| |||||||| |   |||||||| ||
Sbjct  248  CTCTTTTTTCTTTTTTA--C-TATCCTAGAAGAAAAAATGATAA-G---GGGTAGAAATT  300

Query  294  GAGGTATAGATCATTTTTACATAGCATAAGGGCGGA  329
            || |||||||||| |||||||||| |||||||||||
Sbjct  301  GAAGTATAGATCACTTTTACATAGTATAAGGGCGGA  336


>MF084247.1 Mecopus nidulans voucher K.C. Cheng et al. CL721, 2007 psbA-trnH 
intergenic spacer region, partial sequence; chloroplast
Length=376

 Score = 215 bits (116),  Expect = 1e-51
 Identities = 274/345 (79%), Gaps = 31/345 (9%)
 Strand=Plus/Plus

Query  1    TGCGATCGAAGCTCCATCTATAAATGGATAAAATTTTGATCTTAAATTAAAGTGGACGAG  60
            |||||||||||||||||||||||||||||||| |||||| | |||| ||   |  |||||
Sbjct  23   TGCGATCGAAGCTCCATCTATAAATGGATAAACTTTTGAGCGTAAAGTA---T--ACGAG  77

Query  61   TTTTTGAAAGTAAAGGAGCAATATGAACTTTGTTGATATTGCTCctttacttttctttta  120
            |||||||||||||| ||||||||| ||   | |||||||||||| ||||||||| ||| |
Sbjct  78   TTTTTGAAAGTAAAAGAGCAATATCAATAATCTTGATATTGCTCTTTTACTTTT-TTT-A  135

Query  121  ttagtagtctttttatttataaatttttatacatacattttttatt--a--atttca-ag  175
               ||||| |   |||||  |||| |||||||||||||||||||||  |  |||  | ||
Sbjct  136  ---GTAGTTTACCTATTTTAAAATATTTATACATACATTTTTTATTTTAGGATTCTATAG  192

Query  176  -attttttagc--attatatta--t-gt--atttcttatGTTGAA-ATAATATAGATATA  226
             ||| ||||    ||||| |||  | ||  ||||||||||||||| ||| ||| ||   |
Sbjct  193  TATTCTTTAATTTATTATGTTAAATAGTTAATTTCTTATGTTGAATATA-TAT-GA---A  247

Query  227  TGTTTCTCTC-ttttttctttttttttCTTATCTTAGAAG-AAAGAATGATAATGAAAGG  284
            ||| ||| || ||||||| |||  | || ||    ||||| |||||||||||||||||||
Sbjct  248  TGTCTCTTTCTTTTTTTCCTTTCCTATCCTAGAAGAGAAGAAAAGAATGATAATGAAAGG  307

Query  285  GTAGAATTTGAGGTATAGATCATTTTTACATAGCATAAGGGCGGA  329
            |||||| |||||||||||||||   |||||||| |||||||||||
Sbjct  308  GTAGAAATTGAGGTATAGATCACCCTTACATAGTATAAGGGCGGA  352


>KP674434.1 Lespedeza buergeri haplotype C24 psbA (psbA) gene, partial cds; 
psbA-trnH intergenic spacer, complete sequence; and tRNA-His 
(trnH) gene, partial sequence; chloroplast
Length=381

 Score = 215 bits (116),  Expect = 1e-51
 Identities = 272/344 (79%), Gaps = 24/344 (7%)
 Strand=Plus/Plus

Query  1    TGCGATCGAAGCTCCATCTATAAATGGATAAAATTTTGATCTTAAATTAAAGTGGACGAG  60
            ||||||||||||||||||||||||||||||||||||||| | |||| ||   |  || | 
Sbjct  23   TGCGATCGAAGCTCCATCTATAAATGGATAAAATTTTGAGCGTAAAGTA---T--ACTAA  77

Query  61   TTTTTGAAAGTAAAGGAGCAATATGAACTTTGTTGATATTGCTCctttacttttctttta  120
            |||||||||||||||||||||||| |||  ||||||||||||||||||||||||     |
Sbjct  78   TTTTTGAAAGTAAAGGAGCAATATCAACAATGTTGATATTGCTCCTTTACTTTTAAAA-A  136

Query  121  ttagtagtctttttatttataaatttttataca-tac-attttttat-ta-atttc--aa  174
            ||||||||||   ||||||||||  |||||||| | | | |   ||  || ||||   ||
Sbjct  137  TTAGTAGTCTACCTATTTATAAAAATTTATACAATTCCAATACATAGATACATTTTTTAA  196

Query  175  gattttttagcattat--attatgtatttcttatGTTGAAAT-AATATAGA-TATAT-GT  229
            |||| | ||||||| |  ||| | | |||  |||||||   | ||| | || ||||| | 
Sbjct  197  GATTCTATAGCATTCTTTATTTTTTTTTTTCTATGTTGTGTTGAATGTTGAATATATCGA  256

Query  230  T-TCTCTCttttttctttttttttCTTATCTTAGAAGAAAGAATGATAA-TGA-AA-GGG  285
            | |||||||||||||||||||   | |||| ||||||| ||||  | || ||| || |||
Sbjct  257  TGTCTCTCTTTTTTCTTTTTTA--C-TATCCTAGAAGATAGAAGAAAAAATGATAAGGGG  313

Query  286  TAGAATTTGAGGTATAGATCATTTTTACATAGCATAAGGGCGGA  329
            ||||| |||| |||||||||| |||||||||| |||||||||||
Sbjct  314  TAGAAATTGAAGTATAGATCACTTTTACATAGTATAAGGGCGGA  357


>KP674433.1 Lespedeza buergeri haplotype C23 psbA (psbA) gene, partial cds; 
psbA-trnH intergenic spacer, complete sequence; and tRNA-His 
(trnH) gene, partial sequence; chloroplast
Length=381

 Score = 215 bits (116),  Expect = 1e-51
 Identities = 272/344 (79%), Gaps = 24/344 (7%)
 Strand=Plus/Plus

Query  1    TGCGATCGAAGCTCCATCTATAAATGGATAAAATTTTGATCTTAAATTAAAGTGGACGAG  60
            ||||||||||||||||||||||||||||||||||||||| | |||| ||   |  || | 
Sbjct  23   TGCGATCGAAGCTCCATCTATAAATGGATAAAATTTTGAGCGTAAAGTA---T--ACTAA  77

Query  61   TTTTTGAAAGTAAAGGAGCAATATGAACTTTGTTGATATTGCTCctttacttttctttta  120
            |||||||||||||||||||||||| |||  ||||||||||||||||||||||||     |
Sbjct  78   TTTTTGAAAGTAAAGGAGCAATATCAACAATGTTGATATTGCTCCTTTACTTTTAAAA-A  136

Query  121  ttagtagtctttttatttataaatttttataca-tac-attttttat-ta-atttc--aa  174
            ||||||||||   ||||||||||  |||||||| | | | |   ||  || ||||   ||
Sbjct  137  TTAGTAGTCTACCTATTTATAAAAATTTATACAATTCCAATACATAGATACATTTTTTAA  196

Query  175  gattttttagcattat--attatgtatttcttatGTTGAAAT-AATATAGA-TATAT-GT  229
            |||| | ||||||| |  ||| | | |||  |||||||   | ||| | || ||||| | 
Sbjct  197  GATTCTATAGCATTCTTTATTTTTTTTTTTCTATGTTGTGTTGAATGTTGAATATATCGA  256

Query  230  T-TCTCTCttttttctttttttttCTTATCTTAGAAGAAAGAATGATAA-TGA-AA-GGG  285
            | |||||||||||||||||||   | |||| ||||||| ||||  | || ||| || |||
Sbjct  257  TGTCTCTCTTTTTTCTTTTTTA--C-TATCCTAGAAGATAGAAGAAAAAATGATAAGGGG  313

Query  286  TAGAATTTGAGGTATAGATCATTTTTACATAGCATAAGGGCGGA  329
            ||||| |||| |||||||||| |||||||||| |||||||||||
Sbjct  314  TAGAAATTGAAGTATAGATCACTTTTACATAGTATAAGGGCGGA  357


>KP674432.1 Lespedeza buergeri haplotype C22 psbA (psbA) gene, partial cds; 
psbA-trnH intergenic spacer, complete sequence; and tRNA-His 
(trnH) gene, partial sequence; chloroplast
Length=381

 Score = 215 bits (116),  Expect = 1e-51
 Identities = 272/344 (79%), Gaps = 24/344 (7%)
 Strand=Plus/Plus

Query  1    TGCGATCGAAGCTCCATCTATAAATGGATAAAATTTTGATCTTAAATTAAAGTGGACGAG  60
            ||||||||||||||||||||||||||||||||||||||| | |||| ||   |  || | 
Sbjct  23   TGCGATCGAAGCTCCATCTATAAATGGATAAAATTTTGAGCGTAAAGTA---T--ACTAA  77

Query  61   TTTTTGAAAGTAAAGGAGCAATATGAACTTTGTTGATATTGCTCctttacttttctttta  120
            |||||||||||||||||||||||| |||  ||||||||||||||||||||||||     |
Sbjct  78   TTTTTGAAAGTAAAGGAGCAATATCAACAATGTTGATATTGCTCCTTTACTTTTAAAA-A  136

Query  121  ttagtagtctttttatttataaatttttataca-tac-attttttat-ta-atttc--aa  174
            ||||||||||   ||||||||||  |||||||| | | | |   ||  || ||||   ||
Sbjct  137  TTAGTAGTCTACCTATTTATAAAAATTTATACAATTCCAATACATAGATACATTTTTTAA  196

Query  175  gattttttagcattat--attatgtatttcttatGTTGAAAT-AATATAGA-TATAT-GT  229
            |||| | ||||||| |  ||| | | |||  |||||||   | ||| | || ||||| | 
Sbjct  197  GATTCTATAGCATTCTTTATTTTTTTTTTTCTATGTTGTGTTGAATGTTGAATATATCGA  256

Query  230  T-TCTCTCttttttctttttttttCTTATCTTAGAAGAAAGAATGATAA-TGA-AA-GGG  285
            | |||||||||||||||||||   | |||| ||||||| ||||  | || ||| || |||
Sbjct  257  TGTCTCTCTTTTTTCTTTTTTA--C-TATCCTAGAAGATAGAAGAAAAAATGATAAGGGG  313

Query  286  TAGAATTTGAGGTATAGATCATTTTTACATAGCATAAGGGCGGA  329
            ||||| |||| |||||||||| |||||||||| |||||||||||
Sbjct  314  TAGAAATTGAAGTATAGATCACTTTTACATAGTATAAGGGCGGA  357


>GU572311.1 Lespedeza maximowiczii PsbA (psbA) gene, partial cds; psbA-trnH 
intergenic spacer, complete sequence; and tRNA-His (trnH) 
gene, partial sequence; chloroplast
 GU572312.1 Lespedeza melanantha PsbA (psbA) gene, partial cds; psbA-trnH 
intergenic spacer, complete sequence; and tRNA-His (trnH) gene, 
partial sequence; chloroplast
Length=370

 Score = 215 bits (116),  Expect = 1e-51
 Identities = 271/341 (79%), Gaps = 29/341 (9%)
 Strand=Plus/Plus

Query  1    TGCGATCGAAGCTCCATCTATAAATGGATAAAATTTTGATCTTAAATTAAAGTGGACGAG  60
            ||||||||||||||||||||||||||||||||||||||| | |||| ||   |  || | 
Sbjct  23   TGCGATCGAAGCTCCATCTATAAATGGATAAAATTTTGAGCGTAAAGTA---T--ACTAA  77

Query  61   TTTTTGAAAGTAAAGGAGCAATATGAACTTTGTTGATATTGCTCctttacttttctttta  120
            |||||||||||||||||||||||| |||  |||||||||||||||||||     ||||||
Sbjct  78   TTTTTGAAAGTAAAGGAGCAATATCAACAATGTTGATATTGCTCCTTTA-----CTTTTA  132

Query  121  ttagtagtctttttatttataaatttttataca-tac-attttttat-ta-atttc--aa  174
            ||||||||||   ||||||||||  |||||||| | | | |   ||  || ||||   ||
Sbjct  133  TTAGTAGTCTACCTATTTATAAAAATTTATACAATTCCAATACATAGATACATTTTTTAA  192

Query  175  gattttttagcattat--attatgtatttcttatGTTGAAAT-AATATAGA-TATAT-GT  229
            |||| | ||||||| |  ||| | | |||  |||||||   | ||| | || ||||| | 
Sbjct  193  GATTCTATAGCATTCTTTATTTTTTTTTTTCTATGTTGTGTTGAATGTTGAATATATCGA  252

Query  230  T-TCTCTCttttttctttttttttCTTATCTTAGAAGAAAGAATGATAATGAAAGGGTAG  288
            | |||||||||||||||||||   | |||| ||||||||| |||||||| |   ||||||
Sbjct  253  TGTCTCTCTTTTTTCTTTTTTA--C-TATCCTAGAAGAAAAAATGATAA-G---GGGTAG  305

Query  289  AATTTGAGGTATAGATCATTTTTACATAGCATAAGGGCGGA  329
            || |||| |||||||||| |||||||||| |||||||||||
Sbjct  306  AAATTGAAGTATAGATCACTTTTACATAGTATAAGGGCGGA  346


>KP674443.1 Lespedeza buergeri haplotype C33 psbA (psbA) gene, partial cds; 
psbA-trnH intergenic spacer, complete sequence; and tRNA-His 
(trnH) gene, partial sequence; chloroplast
Length=374

 Score = 213 bits (115),  Expect = 3e-51
 Identities = 270/341 (79%), Gaps = 25/341 (7%)
 Strand=Plus/Plus

Query  1    TGCGATCGAAGCTCCATCTATAAATGGATAAAATTTTGATCTTAAATTAAAGTGGACGAG  60
            ||||||||||||||||||||||||||||||||||||||| | |||| ||   |  || | 
Sbjct  23   TGCGATCGAAGCTCCATCTATAAATGGATAAAATTTTGAGCGTAAAGTA---T--ACTAA  77

Query  61   TTTTTGAAAGTAAAGGAGCAATATGAACTTTGTTGATATTGCTCctttacttttctttta  120
            |||||||||||||||||||||||| |||  ||||||||||||||||||||||||     |
Sbjct  78   TTTTTGAAAGTAAAGGAGCAATATCAACAATGTTGATATTGCTCCTTTACTTTTAAAA-A  136

Query  121  ttagtagtctttttatttataaatttttataca-tac-attttttat-ta-atttc--aa  174
            ||||||||||   ||||||||||  |||||||| | | | |   ||  || ||||   ||
Sbjct  137  TTAGTAGTCTACCTATTTATAAAAATTTATACAATTCCAATACATAGATACATTTTTTAA  196

Query  175  gattttttagcattat--attatgtatttcttatGTTGAAAT-AATATAGA-TATAT-GT  229
            |||| | ||||||| |  ||| | | |||  |||||||   | ||| | || ||||| | 
Sbjct  197  GATTCTATAGCATTCTTTATTTTTTTTTTTCTATGTTGTGTTGAATGTTGAATATATCGA  256

Query  230  T-TCTCTCttttttctttttttttCTTATCTTAGAAGAAAGAATGATAATGAAAGGGTAG  288
            | |||||||||||||||||||  | ||  | ||||||||| |||||||| |   ||||||
Sbjct  257  TGTCTCTCTTTTTTCTTTTTTACTATT--C-TAGAAGAAAAAATGATAA-G---GGGTAG  309

Query  289  AATTTGAGGTATAGATCATTTTTACATAGCATAAGGGCGGA  329
            || |||| |||||||||| |||||||||| |||||||||||
Sbjct  310  AAATTGAAGTATAGATCACTTTTACATAGTATAAGGGCGGA  350


>KP674435.1 Lespedeza buergeri haplotype C25 psbA (psbA) gene, partial cds; 
psbA-trnH intergenic spacer, complete sequence; and tRNA-His 
(trnH) gene, partial sequence; chloroplast
Length=374

 Score = 213 bits (115),  Expect = 3e-51
 Identities = 270/341 (79%), Gaps = 25/341 (7%)
 Strand=Plus/Plus

Query  1    TGCGATCGAAGCTCCATCTATAAATGGATAAAATTTTGATCTTAAATTAAAGTGGACGAG  60
            ||||||||||||||||||||||||||||||||||||||| | |||| ||   |  || | 
Sbjct  23   TGCGATCGAAGCTCCATCTATAAATGGATAAAATTTTGAGCGTAAAGTA---T--ACTAA  77

Query  61   TTTTTGAAAGTAAAGGAGCAATATGAACTTTGTTGATATTGCTCctttacttttctttta  120
            |||||||||||||||||||||||| |||  ||||||||||||||||||||||||     |
Sbjct  78   TTTTTGAAAGTAAAGGAGCAATATCAACAATGTTGATATTGCTCCTTTACTTTTAAAA-A  136

Query  121  ttagtagtctttttatttataaatttttataca-tac-attttttat-ta-atttc--aa  174
            ||||||||||   ||||||||||  |||||||| | | | |   ||  || ||||   ||
Sbjct  137  TTAGTAGTCTACCTATTTATAAAAATTTATACAATTCCAATACATAGATACATTTTTTAA  196

Query  175  gattttttagcattat--attatgtatttcttatGTTGAAAT-AATATAGA-TATAT-GT  229
            |||| | ||||||| |  ||| | | |||  |||||||   | ||| | || ||||| | 
Sbjct  197  GATTCTATAGCATTCTTTATTTTTTTTTTTCTATGTTGTGTTGAATGTTGAATATATCGA  256

Query  230  T-TCTCTCttttttctttttttttCTTATCTTAGAAGAAAGAATGATAATGAAAGGGTAG  288
            | |||||||||||||||||||   | |||| ||||||||| |||||||| |   ||||||
Sbjct  257  TGTCTCTCTTTTTTCTTTTTTA--C-TATCCTAGAAGAAAAAATGATAA-G---GGGTAG  309

Query  289  AATTTGAGGTATAGATCATTTTTACATAGCATAAGGGCGGA  329
            || | || |||||||||| |||||||||| |||||||||||
Sbjct  310  AAATGGAAGTATAGATCACTTTTACATAGTATAAGGGCGGA  350


>KP674429.1 Lespedeza buergeri haplotype C19 psbA (psbA) gene, partial cds; 
psbA-trnH intergenic spacer, complete sequence; and tRNA-His 
(trnH) gene, partial sequence; chloroplast
Length=374

 Score = 213 bits (115),  Expect = 3e-51
 Identities = 270/341 (79%), Gaps = 25/341 (7%)
 Strand=Plus/Plus

Query  1    TGCGATCGAAGCTCCATCTATAAATGGATAAAATTTTGATCTTAAATTAAAGTGGACGAG  60
            ||||||||||||||||||||||||||||||||||||||| | |||| ||   |  || | 
Sbjct  23   TGCGATCGAAGCTCCATCTATAAATGGATAAAATTTTGAGCGTAAAGTA---T--ACTAA  77

Query  61   TTTTTGAAAGTAAAGGAGCAATATGAACTTTGTTGATATTGCTCctttacttttctttta  120
            |||||||||||||||||||||||| |||  |||||||||||||||||||| ||||    |
Sbjct  78   TTTTTGAAAGTAAAGGAGCAATATCAACAATGTTGATATTGCTCCTTTAC-TTTCAAAAA  136

Query  121  ttagtagtctttttatttataaatttttataca-tac-attttttat-ta-atttc--aa  174
            ||||||||||   ||||||||||  |||||||| | | | |   ||  || ||||   ||
Sbjct  137  TTAGTAGTCTACCTATTTATAAAAATTTATACAATTCCAATACATAGATACATTTTTTAA  196

Query  175  gattttttagcattat--attatgtatttcttatGTTGAAAT-AATATAGA-TATAT-GT  229
            |||| | ||||||| |  ||| | | |||  |||||||     ||| | || ||||| | 
Sbjct  197  GATTCTATAGCATTCTTTATTTTTTTTTTTCTATGTTGTGTCGAATGTTGAATATATCGA  256

Query  230  T-TCTCTCttttttctttttttttCTTATCTTAGAAGAAAGAATGATAATGAAAGGGTAG  288
            | |||||||||||||||||||   | |||| ||||||||| |||||||| |   ||||||
Sbjct  257  TGTCTCTCTTTTTTCTTTTTTA--C-TATCCTAGAAGAAAAAATGATAA-G---GGGTAG  309

Query  289  AATTTGAGGTATAGATCATTTTTACATAGCATAAGGGCGGA  329
            || |||| |||||||||| |||||||||| |||||||||||
Sbjct  310  AAATTGAAGTATAGATCACTTTTACATAGTATAAGGGCGGA  350


  Database: Nucleotide collection (nt)
    Posted date:  Jun 15, 2019  6:40 PM
  Number of letters in database: 218,532,353,722
  Number of sequences in database:  52,478,804

Lambda      K        H
    1.33    0.621     1.12 
Gapped
Lambda      K        H
    1.28    0.460    0.850 
Matrix: blastn matrix:1 -2
Gap Penalties: Existence: 0, Extension: 0
Number of Sequences: 52478804
Number of Hits to DB: 2473303
Number of extensions: 2
Number of successful extensions: 2
Number of sequences better than 10: 2
Number of HSP's better than 10 without gapping: 0
Number of HSP's gapped: 2
Number of HSP's successfully gapped: 2
Length of query: 329
Length of database: 218532353722
Length adjustment: 34
Effective length of query: 295
Effective length of database: 216748074386
Effective search space: 63940681943870
Effective search space used: 63940681943870
A: 0
X1: 13 (25.0 bits)
X2: 32 (59.1 bits)
X3: 54 (99.7 bits)
S1: 13 (25.1 bits)
S2: 23 (43.6 bits)
