# Supplementary material for: Assessing the Identity of Commercial Herbs From a Cambodian Market Using DNA Barcoding
Source: Front Pharmacol. 2020 Mar 24;11:244. doi: 10.3389/fphar.2020.00244 (PMC7105672; doi:10.3389/fphar.2020.00244)
Supplement: Supplementary file 2 [file Data_Sheet_2.zip › blast search result/psbA-trnH /JPZ39.txt]

BLASTN 2.9.0+
Reference: Zheng Zhang, Scott Schwartz, Lukas Wagner, and
Webb Miller (2000), "A greedy algorithm for aligning DNA
sequences", J Comput Biol 2000; 7(1-2):203-14.


Reference for database indexing: Aleksandr Morgulis, George
Coulouris, Yan Raytselis, Thomas L. Madden, Richa Agarwala,
Alejandro A. Schaffer (2008), "Database Indexing for
Production MegaBLAST Searches", Bioinformatics 24:1757-1764.


RID: J5Y0R218015


Database: Nucleotide collection (nt)
           52,478,804 sequences; 218,532,353,722 total letters
Query= 39

Length=395


                                                                   Score        E      Max
Sequences producing significant alignments:                       (Bits)     Value   ident

JX856811.1 Acacia sp. AMT-2013 isolate 100 trnH-psbA intergeni...  693        0.0     99%         
JX856810.1 Acacia nilotica isolate 304 trnH-psbA intergenic sp...  693        0.0     99%         
AF524991.1 Acacia schottii psbA gene, partial sequence; psbA-t...  669        0.0     97%         
AF524989.1 Acacia constricta psbA gene, partial sequence; psbA...  669        0.0     97%         
EU811987.1 Vachellia constricta voucher DS16061_JM1351 psbA ge...  662        0.0     97%         
KY100267.1 Vachellia seyal isolate Mazoliet 36 chloroplast, co...  660        0.0     97%         
EU811984.1 Vachellia vernicosa voucher DS16062_JM1362 psbA gen...  658        0.0     97%         
MK260994.1 Vachellia xanthophloea voucher TK1_F3_SI psbA-trnH ...  656        0.0     96%         
MK260917.1 Vachellia xanthophloea voucher TK1_H3_FIELD psbA-tr...  656        0.0     96%         
MK260903.1 Vachellia xanthophloea voucher TK1_E3_NMK psbA-trnH...  656        0.0     96%         
MK260862.1 Vachellia xanthophloea voucher TK1_G3_MRC psbA-trnH...  656        0.0     96%         
KR735272.1 Vachellia seyal trnH-psbA intergenic spacer, partia...  656        0.0     96%         
GQ872343.1 Vachellia xanthophloea PsbA (psbA) gene, partial cd...  656        0.0     96%         
GQ872340.1 Vachellia swazica PsbA (psbA) gene, partial cds; ps...  656        0.0     96%         
GQ872319.1 Vachellia kirkii PsbA (psbA) gene, partial cds; psb...  656        0.0     96%         
KR735829.1 Vachellia xanthophloea trnH-psbA intergenic spacer,...  651        0.0     96%         
GQ872334.1 Vachellia sekhukhuniensis PsbA (psbA) gene, partial...  651        0.0     96%         
GQ872320.1 Vachellia kosiensis PsbA (psbA) gene, partial cds; ...  651        0.0     96%         
GQ872303.1 Vachellia borleae PsbA (psbA) gene, partial cds; ps...  651        0.0     96%         
EU213783.1 Acacia exuvialis voucher RL1412 psbA-trnH intergeni...  651        0.0     96%         
AF524992.1 Acacia karroo psbA gene, partial sequence; psbA-trn...  651        0.0     96%         
GQ872316.1 Vachellia grandicornuta PsbA (psbA) gene, partial c...  649        0.0     96%         
KY100263.1 Vachellia flava chloroplast, complete genome            645        0.0     96%         
HE687479.1 Acacia gummifera chloroplast DNA containing psbA-tr...  645        0.0     96%         
HE687451.1 Acacia gummifera chloroplast DNA containing psbA-tr...  645        0.0     96%         
HE687450.1 Acacia gummifera chloroplast DNA containing psbA-tr...  645        0.0     96%         
HE602486.1 Acacia gummifera genomic DNA containing psbA-trnH I...  645        0.0     96%         
GQ872339.1 Vachellia stuhlmannii PsbA (psbA) gene, partial cds...  645        0.0     96%         
KY100264.1 Vachellia nilotica subsp. tomentosa isolate Amzegin...  641        5e-180  96%         
GQ872318.1 Vachellia hebeclada subsp. tristis PsbA (psbA) gene...  641        5e-180  96%         
GQ872317.1 Vachellia hebeclada subsp. chobiensis PsbA (psbA) g...  641        5e-180  96%         
AF524994.1 Acacia tortilis psbA gene, partial sequence; psbA-t...  641        5e-180  96%         
GQ872314.1 Vachellia gerrardii PsbA (psbA) gene, partial cds; ...  640        2e-179  96%         
GQ872338.1 Vachellia sieberiana var. woodii PsbA (psbA) gene, ...  638        6e-179  96%         
GQ872341.1 Vachellia tortilis PsbA (psbA) gene, partial cds; p...  636        2e-178  95%         
EU213786.1 Acacia tortilis voucher RL1483 psbA-trnH intergenic...  636        2e-178  95%         
GQ872312.1 Vachellia exuvialis PsbA (psbA) gene, partial cds; ...  634        8e-178  96%         
EU213781.1 Acacia exuvialis voucher OM260 psbA-trnH intergenic...  634        8e-178  96%         
GQ872332.1 Vachellia robusta subsp. clavigera PsbA (psbA) gene...  628        4e-176  95%         
GQ872331.1 Vachellia robbertsei PsbA (psbA) gene, partial cds;...  628        4e-176  95%         
GQ872322.1 Vachellia luederitzii var. retinens PsbA (psbA) gen...  627        1e-175  95%         
GQ872325.1 Vachellia nebrownii PsbA (psbA) gene, partial cds; ...  623        2e-174  95%         
GQ872337.1 Vachellia sieberiana var. sieberiana PsbA (psbA) ge...  621        6e-174  95%         
KP823573.1 Acacia bellula PsbA (psbA) gene, partial cds; psbA-...  619        2e-173  95%         
GQ872327.1 Vachellia ormocarpoides PsbA (psbA) gene, partial c...  619        2e-173  94%         
EU213788.1 Acacia tortilis voucher OM261 psbA-trnH intergenic ...  617        8e-173  95%         
FJ808562.1 Acacia nilotica voucher RFsp3c PsbA gene, partial c...  614        1e-171  95%         
AF524993.1 Acacia nilotica psbA gene, partial sequence; psbA-t...  614        1e-171  95%         
KR735927.1 Vachellia gerrardii trnH-psbA intergenic spacer, pa...  612        4e-171  94%         
KR735892.1 Vachellia gerrardii trnH-psbA intergenic spacer, pa...  612        4e-171  94%         
KR735495.1 Vachellia gerrardii trnH-psbA intergenic spacer, pa...  612        4e-171  94%         
KR735346.1 Vachellia gerrardii trnH-psbA intergenic spacer, pa...  612        4e-171  94%         
KR735246.1 Vachellia gerrardii trnH-psbA intergenic spacer, pa...  612        4e-171  94%         
KR735203.1 Vachellia gerrardii trnH-psbA intergenic spacer, pa...  612        4e-171  94%         
GQ872330.1 Vachellia reficiens PsbA (psbA) gene, partial cds; ...  612        4e-171  94%         
GQ872315.1 Acacia x giraffae PsbA (psbA) gene, partial cds; ps...  608        5e-170  94%         
GQ872310.1 Vachellia erioloba PsbA (psbA) gene, partial cds; p...  608        5e-170  94%         
FJ808566.1 Acacia nilotica voucher SGNSR55328 PsbA gene, parti...  606        2e-169  95%         
FJ808563.1 Acacia nilotica voucher SGNSR55325 PsbA gene, parti...  606        2e-169  95%         
FJ808549.1 Vachellia farnesiana voucher RFsp1d PsbA gene, part...  606        2e-169  95%         
KR735897.1 Vachellia etbaica trnH-psbA intergenic spacer, part...  603        2e-168  94%         
KR735698.1 Vachellia etbaica trnH-psbA intergenic spacer, part...  603        2e-168  94%         
KR735524.1 Vachellia etbaica trnH-psbA intergenic spacer, part...  603        2e-168  94%         
KR735467.1 Vachellia etbaica trnH-psbA intergenic spacer, part...  603        2e-168  94%         
FJ808565.1 Acacia nilotica voucher SGNSR55327 PsbA gene, parti...  603        2e-168  95%         
FJ808546.1 Vachellia farnesiana voucher RFsp1a PsbA gene, part...  603        2e-168  94%         
AF524987.1 Acacia caven psbA gene, partial sequence; psbA-trnH...  603        2e-168  95%         
FJ808559.1 Acacia nilotica voucher BREMN5 PsbA gene, partial c...  601        8e-168  95%         
FJ808558.2 Acacia nilotica voucher BREMN4 PsbA gene, partial c...  599        3e-167  94%         
FJ808557.1 Acacia nilotica voucher BREMN3 psbA gene, partial s...  599        3e-167  94%         
FJ808555.1 Acacia nilotica voucher BREMN1 PsbA gene, partial c...  599        3e-167  94%         
KR735954.1 Vachellia etbaica trnH-psbA intergenic spacer, part...  597        1e-166  94%         
KR735381.1 Vachellia drepanolobium trnH-psbA intergenic spacer...  597        1e-166  94%         
KR735371.1 Vachellia drepanolobium trnH-psbA intergenic spacer...  597        1e-166  94%         
KR735275.1 Vachellia drepanolobium trnH-psbA intergenic spacer...  597        1e-166  94%         
MG947117.1 Vachellia nilotica PsbA (psbA) gene, partial cds; p...  593        1e-165  94%         
KR735795.1 Vachellia drepanolobium trnH-psbA intergenic spacer...  593        1e-165  94%         
AF524990.1 Acacia neovernicosa psbA gene, partial sequence; ps...  593        1e-165  97%         
FJ808561.1 Acacia nilotica voucher RFsp3b psbA-trnH intergenic...  592        5e-165  94%         
FJ808560.1 Acacia nilotica voucher RFsp3a psbA-trnH intergenic...  592        5e-165  94%         
KR735996.1 Vachellia nilotica trnH-psbA intergenic spacer, par...  590        2e-164  94%         
KR735814.1 Vachellia nilotica trnH-psbA intergenic spacer, par...  590        2e-164  94%         
KR735663.1 Vachellia nilotica trnH-psbA intergenic spacer, par...  590        2e-164  94%         
FJ808556.1 Acacia nilotica voucher BREMN2 psbA-trnH intergenic...  584        8e-163  93%         
KR735683.1 Vachellia drepanolobium trnH-psbA intergenic spacer...  577        1e-160  94%         
GQ872326.1 Vachellia nilotica PsbA (psbA) gene, partial cds; p...  575        5e-160  94%         
GQ872302.1 Vachellia arenaria PsbA (psbA) gene, partial cds; p...  569        2e-158  92%         
FJ808564.1 Acacia nilotica voucher SGNSR55326 psbA-trnH interg...  568        8e-158  92%         
EU811985.1 Acacia grandicornuta voucher JM1153 psbA-trnH inter...  568        8e-158  96%         
KJ426983.1 Acacia tortuosa voucher 0118737147 PsbA (psbA) gene...  549        3e-152  92%         
KF531983.1 Vachellia farnesiana voucher H Sun 15634(KUN) PsbA ...  549        3e-152  92%         
FJ808548.1 Vachellia farnesiana voucher RFsp1c PsbA gene, part...  549        3e-152  92%         
FJ808547.1 Vachellia farnesiana voucher RFsp1b PsbA gene, part...  549        3e-152  92%         
FJ808545.1 Vachellia farnesiana voucher BREMF5 PsbA gene, part...  549        3e-152  92%         
FJ808543.1 Vachellia farnesiana voucher BREMF3 PsbA gene, part...  549        3e-152  92%         
FJ808542.1 Vachellia farnesiana voucher BREMF2 PsbA gene, part...  549        3e-152  92%         
FJ808541.1 Vachellia farnesiana voucher BREMF1 PsbA gene, part...  549        3e-152  92%         
AF195723.1 Acacia farnesiana psbA-trnH intergenic spacer regio...  549        3e-152  92%         
KJ426982.1 Vachellia macracantha voucher 0118738318 PsbA (psbA...  538        6e-149  92%         
EU811986.1 Vachellia bravoensis voucher DS15931_JM1319 psbA ge...  538        6e-149  91%         

ALIGNMENTS
>JX856811.1 Acacia sp. AMT-2013 isolate 100 trnH-psbA intergenic spacer, 
partial sequence; and PsbA (psbA) gene, partial cds; chloroplast
Length=479

 Score = 693 bits (375),  Expect = 0.0
 Identities = 386/391 (99%), Gaps = 1/391 (0%)
 Strand=Plus/Minus

Query  1    AGTTTTTGAACGTAAAGGAGCAATAATTAATTTCTTGTTCTATCAAGAGGGTTGATATTG  60
            ||||||||||||||||||||||||||||||||||||||||||||||||||||||||||||
Sbjct  393  AGTTTTTGAACGTAAAGGAGCAATAATTAATTTCTTGTTCTATCAAGAGGGTTGATATTG  334

Query  61   CTCctttactttttaactttttagtagtctttttcttcatacatcaattttgtatttact  120
            ||||||||||||||||||||||||||||||||||||||||||||||||||||||||||||
Sbjct  333  CTCCTTTACTTTTTAACTTTTTAGTAGTCTTTTTCTTCATACATCAATTTTGTATTTACT  274

Query  121  tCAACATTCTTTAATTCTTTACCATTATTTTTAGTATTTTAAGATAAGaaaaaaa-TCTT  179
            ||||||||||||||||||||||||||||||| ||||||||||||||||||||||| ||||
Sbjct  273  TCAACATTCTTTAATTCTTTACCATTATTTTAAGTATTTTAAGATAAGAAAAAAAATCTT  214

Query  180  GGAGTTTCTTGtttcttttttactaatttattttatatttatttatatgtttttctcatc  239
            ||||||||||||||||||||||||||||||||||||||||||||||||||||||||||||
Sbjct  213  GGAGTTTCTTGTTTCTTTTTTACTAATTTATTTTATATTTATTTATATGTTTTTCTCATC  154

Query  240  aatctttctttatcttttGAAATGTAAAATCAAAAATGAGAAATTAATGTTTAAATTCTA  299
            |||||||||||||||||||||||||||||||||||||||||||||||||||||||||| |
Sbjct  153  AATCTTTCTTTATCTTTTGAAATGTAAAATCAAAAATGAGAAATTAATGTTTAAATTCCA  94

Query  300  GTCTATTGTATCATAGAAGACGAGTaaaaacttcaaaataataaaaaaagaaaaTGGAAA  359
            |||||||||||||||||||| |||||||||||||||||||||||||||||||||||||||
Sbjct  93   GTCTATTGTATCATAGAAGAGGAGTAAAAACTTCAAAATAATAAAAAAAGAAAATGGAAA  34

Query  360  TCTCTATAATTTTTAGATAGTATGAAATTTT  390
            ||||| |||||||||||||||||||||||||
Sbjct  33   TCTCTGTAATTTTTAGATAGTATGAAATTTT  3


>JX856810.1 Acacia nilotica isolate 304 trnH-psbA intergenic spacer, partial 
sequence; and PsbA (psbA) gene, partial cds; chloroplast
Length=485

 Score = 693 bits (375),  Expect = 0.0
 Identities = 386/391 (99%), Gaps = 1/391 (0%)
 Strand=Plus/Minus

Query  1    AGTTTTTGAACGTAAAGGAGCAATAATTAATTTCTTGTTCTATCAAGAGGGTTGATATTG  60
            ||||||||||||||||||||||||||||||||||||||||||||||||||||||||||||
Sbjct  393  AGTTTTTGAACGTAAAGGAGCAATAATTAATTTCTTGTTCTATCAAGAGGGTTGATATTG  334

Query  61   CTCctttactttttaactttttagtagtctttttcttcatacatcaattttgtatttact  120
            ||||||||||||||||||||||||||||||||||||||||||||||||||||||||||||
Sbjct  333  CTCCTTTACTTTTTAACTTTTTAGTAGTCTTTTTCTTCATACATCAATTTTGTATTTACT  274

Query  121  tCAACATTCTTTAATTCTTTACCATTATTTTTAGTATTTTAAGATAAGaaaaaaa-TCTT  179
            ||||||||||||||||||||||||||||||| ||||||||||||||||||||||| ||||
Sbjct  273  TCAACATTCTTTAATTCTTTACCATTATTTTAAGTATTTTAAGATAAGAAAAAAAATCTT  214

Query  180  GGAGTTTCTTGtttcttttttactaatttattttatatttatttatatgtttttctcatc  239
            ||||||||||||||||||||||||||||||||||||||||||||||||||||||||||||
Sbjct  213  GGAGTTTCTTGTTTCTTTTTTACTAATTTATTTTATATTTATTTATATGTTTTTCTCATC  154

Query  240  aatctttctttatcttttGAAATGTAAAATCAAAAATGAGAAATTAATGTTTAAATTCTA  299
            |||||||||||||||||||||||||||||||||||||||||||||||||||||||||| |
Sbjct  153  AATCTTTCTTTATCTTTTGAAATGTAAAATCAAAAATGAGAAATTAATGTTTAAATTCCA  94

Query  300  GTCTATTGTATCATAGAAGACGAGTaaaaacttcaaaataataaaaaaagaaaaTGGAAA  359
            |||||||||||||||||||| |||||||||||||||||||||||||||||||||||||||
Sbjct  93   GTCTATTGTATCATAGAAGAGGAGTAAAAACTTCAAAATAATAAAAAAAGAAAATGGAAA  34

Query  360  TCTCTATAATTTTTAGATAGTATGAAATTTT  390
            ||||| |||||||||||||||||||||||||
Sbjct  33   TCTCTGTAATTTTTAGATAGTATGAAATTTT  3


>AF524991.1 Acacia schottii psbA gene, partial sequence; psbA-trnH intergenic 
spacer, complete sequence; and tRNA-His (trnH) gene, partial 
sequence; chloroplast genes for chloroplast products
Length=531

 Score = 669 bits (362),  Expect = 0.0
 Identities = 391/403 (97%), Gaps = 10/403 (2%)
 Strand=Plus/Plus

Query  1    AGTTTTTGAACGTAAAGGAGCAATAATTAATTTCTTGTTCTATCAAGAGGGTTGATATTG  60
            ||||||||||||||||||||||||||||||||||||||||||||||||||||||||||||
Sbjct  84   AGTTTTTGAACGTAAAGGAGCAATAATTAATTTCTTGTTCTATCAAGAGGGTTGATATTG  143

Query  61   CTCctttactttttaactttttagtagtctttttcttcatacatcaattttgtatttact  120
            ||||||||||||||||||||||||||||||||||||||||||||||||||||||||||||
Sbjct  144  CTCCTTTACTTTTTAACTTTTTAGTAGTCTTTTTCTTCATACATCAATTTTGTATTTACT  203

Query  121  tCAACATTCTTTAATTCTTTACCA-----TT-AT-TTTT-AGTATTTTAAGATAAGaaaa  172
            ||||||||||||||||||||||||     || || |||| ||||||||||||||||||||
Sbjct  204  TCAACATTCTTTAATTCTTTACCACTATTTTAATATTTTAAGTATTTTAAGATAAGAAAA  263

Query  173  aaaTCTTGGAGTTTCTTGtttcttttttactaatttattttatattta-tttatatgttt  231
            ||||||||||||||||| |||||||||||||||||||||||||||||| |||||||||||
Sbjct  264  AAATCTTGGAGTTTCTTCTTTCTTTTTTACTAATTTATTTTATATTTATTTTATATGTTT  323

Query  232  ttctcatcaatctttctttatcttttGAAATGTAAAATC-AAAAATGAGAAATTAATGTT  290
            ||||||||||||||||||||||||||||||||||||||| ||||||||||||||||||||
Sbjct  324  TTCTCATCAATCTTTCTTTATCTTTTGAAATGTAAAATCAAAAAATGAGAAATTAATGTT  383

Query  291  TAAATTCTAGTCTATTGTATCATAGAAGACGAGTaaaaacttcaaaataataaaaaaaga  350
            ||||||||||||||||||||||||||||||||||||||||||||||||||||||||||||
Sbjct  384  TAAATTCTAGTCTATTGTATCATAGAAGACGAGTAAAAACTTCAAAATAATAAAAAAAGA  443

Query  351  aaaTGGAAATCTCTATAATTTTTAGATAGTATGAAATTTTTAG  393
            |||||||||||||| ||||||||||||||||||||||||||||
Sbjct  444  AAATGGAAATCTCTTTAATTTTTAGATAGTATGAAATTTTTAG  486


>AF524989.1 Acacia constricta psbA gene, partial sequence; psbA-trnH intergenic 
spacer, complete sequence; and tRNA-His (trnH) gene, 
partial sequence; chloroplast genes for chloroplast products
Length=531

 Score = 669 bits (362),  Expect = 0.0
 Identities = 391/403 (97%), Gaps = 10/403 (2%)
 Strand=Plus/Plus

Query  1    AGTTTTTGAACGTAAAGGAGCAATAATTAATTTCTTGTTCTATCAAGAGGGTTGATATTG  60
            ||||||||||||||||||||||||||||||||||||||||||||||||||||||||||||
Sbjct  84   AGTTTTTGAACGTAAAGGAGCAATAATTAATTTCTTGTTCTATCAAGAGGGTTGATATTG  143

Query  61   CTCctttactttttaactttttagtagtctttttcttcatacatcaattttgtatttact  120
            ||||||||||||||||||||||||||||||||||||||||||||||||||||||||||||
Sbjct  144  CTCCTTTACTTTTTAACTTTTTAGTAGTCTTTTTCTTCATACATCAATTTTGTATTTACT  203

Query  121  tCAACATTCTTTAATTCTTTACCA-----TT-AT-TTTT-AGTATTTTAAGATAAGaaaa  172
            ||||||||||||||||||||||||     || || |||| ||||||||||||||||||||
Sbjct  204  TCAACATTCTTTAATTCTTTACCACTATTTTAATATTTTAAGTATTTTAAGATAAGAAAA  263

Query  173  aaaTCTTGGAGTTTCTTGtttcttttttactaatttattttatattta-tttatatgttt  231
            ||||||||||||||||| |||||||||||||||||||||||||||||| |||||||||||
Sbjct  264  AAATCTTGGAGTTTCTTCTTTCTTTTTTACTAATTTATTTTATATTTATTTTATATGTTT  323

Query  232  ttctcatcaatctttctttatcttttGAAATGTAAAATC-AAAAATGAGAAATTAATGTT  290
            ||||||||||||||||||||||||||||||||||||||| ||||||||||||||||||||
Sbjct  324  TTCTCATCAATCTTTCTTTATCTTTTGAAATGTAAAATCAAAAAATGAGAAATTAATGTT  383

Query  291  TAAATTCTAGTCTATTGTATCATAGAAGACGAGTaaaaacttcaaaataataaaaaaaga  350
            ||||||||||||||||||||||||||||||||||||||||||||||||||||||||||||
Sbjct  384  TAAATTCTAGTCTATTGTATCATAGAAGACGAGTAAAAACTTCAAAATAATAAAAAAAGA  443

Query  351  aaaTGGAAATCTCTATAATTTTTAGATAGTATGAAATTTTTAG  393
            |||||||||||||| ||||||||||||||||||||||||||||
Sbjct  444  AAATGGAAATCTCTTTAATTTTTAGATAGTATGAAATTTTTAG  486


>EU811987.1 Vachellia constricta voucher DS16061_JM1351 psbA gene, partial 
sequence; psbA-trnH intergenic spacer, complete sequence; 
and tRNA-His (trnH) gene, partial sequence; chloroplast
Length=476

 Score = 662 bits (358),  Expect = 0.0
 Identities = 390/403 (97%), Gaps = 11/403 (3%)
 Strand=Plus/Plus

Query  1    AGTTTTTGAACGTAAAGGAGCAATAATTAATTTCTTGTTCTATCAAGAGGGTTGATATTG  60
            ||||||||||||||||||||||||||||||||||||||||||||||||||||||||||||
Sbjct  29   AGTTTTTGAACGTAAAGGAGCAATAATTAATTTCTTGTTCTATCAAGAGGGTTGATATTG  88

Query  61   CTCctttactttttaactttttagtagtctttttcttcatacatcaattttgtatttact  120
            ||||||||||||||||| ||||||||||||||||||||||||||||||||||||||||||
Sbjct  89   CTCCTTTACTTTTTAAC-TTTTAGTAGTCTTTTTCTTCATACATCAATTTTGTATTTACT  147

Query  121  tCAACATTCTTTAATTCTTTACCA-T-T---A-T-TTTT-AGTATTTTAAGATAAGaaaa  172
            |||||||||||||||||||||||| | |   | | |||| ||||||||||||||||||||
Sbjct  148  TCAACATTCTTTAATTCTTTACCACTATTTTAATATTTTAAGTATTTTAAGATAAGAAAA  207

Query  173  aaaTCTTGGAGTTTCTTGtttcttttttactaatttattttatattta-tttatatgttt  231
            ||||||||||||||||| |||||||||||||||||||||||||||||| |||||||||||
Sbjct  208  AAATCTTGGAGTTTCTTCTTTCTTTTTTACTAATTTATTTTATATTTATTTTATATGTTT  267

Query  232  ttctcatcaatctttctttatcttttGAAATGTAAAATC-AAAAATGAGAAATTAATGTT  290
            ||||||||||||||||||||||||||||||||||||||| ||||||||||||||||||||
Sbjct  268  TTCTCATCAATCTTTCTTTATCTTTTGAAATGTAAAATCAAAAAATGAGAAATTAATGTT  327

Query  291  TAAATTCTAGTCTATTGTATCATAGAAGACGAGTaaaaacttcaaaataataaaaaaaga  350
            ||||||||||||||||||||||||||||||||||||||||||||||||||||||||||||
Sbjct  328  TAAATTCTAGTCTATTGTATCATAGAAGACGAGTAAAAACTTCAAAATAATAAAAAAAGA  387

Query  351  aaaTGGAAATCTCTATAATTTTTAGATAGTATGAAATTTTTAG  393
            |||||||||||||| ||||||||||||||||||||||||||||
Sbjct  388  AAATGGAAATCTCTTTAATTTTTAGATAGTATGAAATTTTTAG  430


>KY100267.1 Vachellia seyal isolate Mazoliet 36 chloroplast, complete genome
Length=165383

 Score = 660 bits (357),  Expect = 0.0
 Identities = 390/404 (97%), Gaps = 9/404 (2%)
 Strand=Plus/Minus

Query  1    AGTTTTTGAACGTAAAGGAGCAATAATTAATTTCTTGTT--CTATCAAGAGGGTTGATAT  58
            |||||||||||||||||||||||||||||||||||||||  |||||||||| ||||||||
Sbjct  491  AGTTTTTGAACGTAAAGGAGCAATAATTAATTTCTTGTTTTCTATCAAGAGAGTTGATAT  432

Query  59   TGCTCctttactttttaactttttagtagtctttttcttcatacatcaattttgtattta  118
            ||||||||||||||||||||||||||||||||||||||||||||||||||||||||||||
Sbjct  431  TGCTCCTTTACTTTTTAACTTTTTAGTAGTCTTTTTCTTCATACATCAATTTTGTATTTA  372

Query  119  cttCAACATTCTTTAATTCTTTACCATTATTTTTAGTATTTTAAGATAAGaaaaaaaTCT  178
            ||||||||||||||||||||||||||||||||| ||||||||||||||||||||||||||
Sbjct  371  CTTCAACATTCTTTAATTCTTTACCATTATTTTAAGTATTTTAAGATAAGAAAAAAATCT  312

Query  179  TGGAGTTTCTTGtttcttttttactaatttattttatatttattt------atatgtttt  232
            |||||||||||||||||||||||||||||||||||||||||||||      |||||||||
Sbjct  311  TGGAGTTTCTTGTTTCTTTTTTACTAATTTATTTTATATTTATTTTTTTTTATATGTTTT  252

Query  233  tctcatcaatctttctttatcttttGAAATGTAAAAT-CAAAAATGAGAAATTAATGTTT  291
            |||||||||||||||||||||||||||||||||||||  |||||||||||||||||||||
Sbjct  251  TCTCATCAATCTTTCTTTATCTTTTGAAATGTAAAATAAAAAAATGAGAAATTAATGTTT  192

Query  292  AAATTCTAGTCTATTGTATCATAGAAGACGAGTaaaaacttcaaaataataaaaaaagaa  351
            ||||||||||||||||||||||||||||||||||||||||||||||||||||||||||||
Sbjct  191  AAATTCTAGTCTATTGTATCATAGAAGACGAGTAAAAACTTCAAAATAATAAAAAAAGAA  132

Query  352  aaTGGAAATCTCTATAATTTTTAGATAGTATGAAATTTTTAGAT  395
            ||||||||||||| ||||||||||||||||| ||||||||||||
Sbjct  131  AATGGAAATCTCTGTAATTTTTAGATAGTATTAAATTTTTAGAT  88


>EU811984.1 Vachellia vernicosa voucher DS16062_JM1362 psbA gene, partial 
sequence; psbA-trnH intergenic spacer, complete sequence; and 
tRNA-His (trnH) gene, partial sequence; chloroplast
Length=487

 Score = 658 bits (356),  Expect = 0.0
 Identities = 390/404 (97%), Gaps = 12/404 (3%)
 Strand=Plus/Plus

Query  1    AGTTTTTGAACGTAAAGGAGCAATAATTAATTTCTTGTTCTATCAAGAGGGTTGATATTG  60
            ||||||||||||||||||||||||||||||||||||||||||||||||||||||||||||
Sbjct  29   AGTTTTTGAACGTAAAGGAGCAATAATTAATTTCTTGTTCTATCAAGAGGGTTGATATTG  88

Query  61   CTCctttacttttt-aactttttagtagtctttttcttcatacatcaattttgtatttac  119
            |||||||||||||| ||| |||||||||||||||||||||||||||||||||||||||||
Sbjct  89   CTCCTTTACTTTTTTAAC-TTTTAGTAGTCTTTTTCTTCATACATCAATTTTGTATTTAC  147

Query  120  ttCAACATTCTTTAATTCTTTACCA-----TT-AT-TTTT-AGTATTTTAAGATAAGaaa  171
            |||||||||||||||||||||||||     || || |||| |||||||||||||||||||
Sbjct  148  TTCAACATTCTTTAATTCTTTACCACTATTTTAATATTTTAAGTATTTTAAGATAAGAAA  207

Query  172  aaaaTCTTGGAGTTTCTTGtttcttttttactaatttattttatattta-tttatatgtt  230
            |||||||||||||||||| |||||||||||||||||||||||||||||| ||||||||||
Sbjct  208  AAAATCTTGGAGTTTCTTCTTTCTTTTTTACTAATTTATTTTATATTTATTTTATATGTT  267

Query  231  tttctcatcaatctttctttatcttttGAAATGTAAAATC-AAAAATGAGAAATTAATGT  289
            |||||||||||||||||||||||||||||||||||||||| |||||||||||||||||||
Sbjct  268  TTTCTCATCAATCTTTCTTTATCTTTTGAAATGTAAAATCAAAAAATGAGAAATTAATGT  327

Query  290  TTAAATTCTAGTCTATTGTATCATAGAAGACGAGTaaaaacttcaaaataataaaaaaag  349
            ||||||||||||||||||||||||||||||||||||||||||||||||||||||||||||
Sbjct  328  TTAAATTCTAGTCTATTGTATCATAGAAGACGAGTAAAAACTTCAAAATAATAAAAAAAG  387

Query  350  aaaaTGGAAATCTCTATAATTTTTAGATAGTATGAAATTTTTAG  393
            ||||||||||||||| ||||||||||||||||||||||||||||
Sbjct  388  AAAATGGAAATCTCTTTAATTTTTAGATAGTATGAAATTTTTAG  431


>MK260994.1 Vachellia xanthophloea voucher TK1_F3_SI psbA-trnH intergenic 
spacer, partial sequence; chloroplast
Length=439

 Score = 656 bits (355),  Expect = 0.0
 Identities = 390/405 (96%), Gaps = 10/405 (2%)
 Strand=Plus/Plus

Query  1    AGTTTTTGAACGTAAAGGAGCAATAATTAATTTCTTG--TTCTATCAAGAGGGTTGATAT  58
            |||||||||||||||||||||||||||||||||||||  |||||||||||| ||||||||
Sbjct  23   AGTTTTTGAACGTAAAGGAGCAATAATTAATTTCTTGTTTTCTATCAAGAGAGTTGATAT  82

Query  59   TGCTCctttactttttaactttttagtagtctttttcttcatacatcaattttgtattta  118
            ||||||||||||||||||||||||||||||||||||||||||||||||||||||||||||
Sbjct  83   TGCTCCTTTACTTTTTAACTTTTTAGTAGTCTTTTTCTTCATACATCAATTTTGTATTTA  142

Query  119  cttCAACATTCTTTAATTCTTTACCATTATTTTTAGTATTTTAAGATAAGaaaaaaaTCT  178
            ||||||||||||||||||||||||||||||||| ||||||||||||||||||||||||||
Sbjct  143  CTTCAACATTCTTTAATTCTTTACCATTATTTTAAGTATTTTAAGATAAGAAAAAAATCT  202

Query  179  TGGAGTTTCTTGtttcttttttactaatttattttatattta-------tttatatgttt  231
            ||||||||||||||||||||||||||||||||||||||||||       |||||||||||
Sbjct  203  TGGAGTTTCTTGTTTCTTTTTTACTAATTTATTTTATATTTATTTTTTTTTTATATGTTT  262

Query  232  ttctcatcaatctttctttatcttttGAAATGTAAAAT-CAAAAATGAGAAATTAATGTT  290
            ||||||||||||||||||||||||||||||||||||||  ||||||||||||||||||||
Sbjct  263  TTCTCATCAATCTTTCTTTATCTTTTGAAATGTAAAATAAAAAAATGAGAAATTAATGTT  322

Query  291  TAAATTCTAGTCTATTGTATCATAGAAGACGAGTaaaaacttcaaaataataaaaaaaga  350
            ||||||||||||||||||||||||||||||||||||||||||||||||||||||||||||
Sbjct  323  TAAATTCTAGTCTATTGTATCATAGAAGACGAGTAAAAACTTCAAAATAATAAAAAAAGA  382

Query  351  aaaTGGAAATCTCTATAATTTTTAGATAGTATGAAATTTTTAGAT  395
            |||||||||||||| ||||||||||||||||| ||||||||||||
Sbjct  383  AAATGGAAATCTCTGTAATTTTTAGATAGTATTAAATTTTTAGAT  427


>MK260917.1 Vachellia xanthophloea voucher TK1_H3_FIELD psbA-trnH intergenic 
spacer, partial sequence; chloroplast
Length=439

 Score = 656 bits (355),  Expect = 0.0
 Identities = 390/405 (96%), Gaps = 10/405 (2%)
 Strand=Plus/Plus

Query  1    AGTTTTTGAACGTAAAGGAGCAATAATTAATTTCTTG--TTCTATCAAGAGGGTTGATAT  58
            |||||||||||||||||||||||||||||||||||||  |||||||||||| ||||||||
Sbjct  23   AGTTTTTGAACGTAAAGGAGCAATAATTAATTTCTTGTTTTCTATCAAGAGAGTTGATAT  82

Query  59   TGCTCctttactttttaactttttagtagtctttttcttcatacatcaattttgtattta  118
            ||||||||||||||||||||||||||||||||||||||||||||||||||||||||||||
Sbjct  83   TGCTCCTTTACTTTTTAACTTTTTAGTAGTCTTTTTCTTCATACATCAATTTTGTATTTA  142

Query  119  cttCAACATTCTTTAATTCTTTACCATTATTTTTAGTATTTTAAGATAAGaaaaaaaTCT  178
            ||||||||||||||||||||||||||||||||| ||||||||||||||||||||||||||
Sbjct  143  CTTCAACATTCTTTAATTCTTTACCATTATTTTAAGTATTTTAAGATAAGAAAAAAATCT  202

Query  179  TGGAGTTTCTTGtttcttttttactaatttattttatattta-------tttatatgttt  231
            ||||||||||||||||||||||||||||||||||||||||||       |||||||||||
Sbjct  203  TGGAGTTTCTTGTTTCTTTTTTACTAATTTATTTTATATTTATTTTTTTTTTATATGTTT  262

Query  232  ttctcatcaatctttctttatcttttGAAATGTAAAAT-CAAAAATGAGAAATTAATGTT  290
            ||||||||||||||||||||||||||||||||||||||  ||||||||||||||||||||
Sbjct  263  TTCTCATCAATCTTTCTTTATCTTTTGAAATGTAAAATAAAAAAATGAGAAATTAATGTT  322

Query  291  TAAATTCTAGTCTATTGTATCATAGAAGACGAGTaaaaacttcaaaataataaaaaaaga  350
            ||||||||||||||||||||||||||||||||||||||||||||||||||||||||||||
Sbjct  323  TAAATTCTAGTCTATTGTATCATAGAAGACGAGTAAAAACTTCAAAATAATAAAAAAAGA  382

Query  351  aaaTGGAAATCTCTATAATTTTTAGATAGTATGAAATTTTTAGAT  395
            |||||||||||||| ||||||||||||||||| ||||||||||||
Sbjct  383  AAATGGAAATCTCTGTAATTTTTAGATAGTATTAAATTTTTAGAT  427


>MK260903.1 Vachellia xanthophloea voucher TK1_E3_NMK psbA-trnH intergenic 
spacer, partial sequence; chloroplast
Length=439

 Score = 656 bits (355),  Expect = 0.0
 Identities = 390/405 (96%), Gaps = 10/405 (2%)
 Strand=Plus/Plus

Query  1    AGTTTTTGAACGTAAAGGAGCAATAATTAATTTCTTG--TTCTATCAAGAGGGTTGATAT  58
            |||||||||||||||||||||||||||||||||||||  |||||||||||| ||||||||
Sbjct  23   AGTTTTTGAACGTAAAGGAGCAATAATTAATTTCTTGTTTTCTATCAAGAGAGTTGATAT  82

Query  59   TGCTCctttactttttaactttttagtagtctttttcttcatacatcaattttgtattta  118
            ||||||||||||||||||||||||||||||||||||||||||||||||||||||||||||
Sbjct  83   TGCTCCTTTACTTTTTAACTTTTTAGTAGTCTTTTTCTTCATACATCAATTTTGTATTTA  142

Query  119  cttCAACATTCTTTAATTCTTTACCATTATTTTTAGTATTTTAAGATAAGaaaaaaaTCT  178
            ||||||||||||||||||||||||||||||||| ||||||||||||||||||||||||||
Sbjct  143  CTTCAACATTCTTTAATTCTTTACCATTATTTTAAGTATTTTAAGATAAGAAAAAAATCT  202

Query  179  TGGAGTTTCTTGtttcttttttactaatttattttatattta-------tttatatgttt  231
            ||||||||||||||||||||||||||||||||||||||||||       |||||||||||
Sbjct  203  TGGAGTTTCTTGTTTCTTTTTTACTAATTTATTTTATATTTATTTTTTTTTTATATGTTT  262

Query  232  ttctcatcaatctttctttatcttttGAAATGTAAAAT-CAAAAATGAGAAATTAATGTT  290
            ||||||||||||||||||||||||||||||||||||||  ||||||||||||||||||||
Sbjct  263  TTCTCATCAATCTTTCTTTATCTTTTGAAATGTAAAATAAAAAAATGAGAAATTAATGTT  322

Query  291  TAAATTCTAGTCTATTGTATCATAGAAGACGAGTaaaaacttcaaaataataaaaaaaga  350
            ||||||||||||||||||||||||||||||||||||||||||||||||||||||||||||
Sbjct  323  TAAATTCTAGTCTATTGTATCATAGAAGACGAGTAAAAACTTCAAAATAATAAAAAAAGA  382

Query  351  aaaTGGAAATCTCTATAATTTTTAGATAGTATGAAATTTTTAGAT  395
            |||||||||||||| ||||||||||||||||| ||||||||||||
Sbjct  383  AAATGGAAATCTCTGTAATTTTTAGATAGTATTAAATTTTTAGAT  427


>MK260862.1 Vachellia xanthophloea voucher TK1_G3_MRC psbA-trnH intergenic 
spacer, partial sequence; chloroplast
Length=439

 Score = 656 bits (355),  Expect = 0.0
 Identities = 390/405 (96%), Gaps = 10/405 (2%)
 Strand=Plus/Plus

Query  1    AGTTTTTGAACGTAAAGGAGCAATAATTAATTTCTTG--TTCTATCAAGAGGGTTGATAT  58
            |||||||||||||||||||||||||||||||||||||  |||||||||||| ||||||||
Sbjct  23   AGTTTTTGAACGTAAAGGAGCAATAATTAATTTCTTGTTTTCTATCAAGAGAGTTGATAT  82

Query  59   TGCTCctttactttttaactttttagtagtctttttcttcatacatcaattttgtattta  118
            ||||||||||||||||||||||||||||||||||||||||||||||||||||||||||||
Sbjct  83   TGCTCCTTTACTTTTTAACTTTTTAGTAGTCTTTTTCTTCATACATCAATTTTGTATTTA  142

Query  119  cttCAACATTCTTTAATTCTTTACCATTATTTTTAGTATTTTAAGATAAGaaaaaaaTCT  178
            ||||||||||||||||||||||||||||||||| ||||||||||||||||||||||||||
Sbjct  143  CTTCAACATTCTTTAATTCTTTACCATTATTTTAAGTATTTTAAGATAAGAAAAAAATCT  202

Query  179  TGGAGTTTCTTGtttcttttttactaatttattttatattta-------tttatatgttt  231
            ||||||||||||||||||||||||||||||||||||||||||       |||||||||||
Sbjct  203  TGGAGTTTCTTGTTTCTTTTTTACTAATTTATTTTATATTTATTTTTTTTTTATATGTTT  262

Query  232  ttctcatcaatctttctttatcttttGAAATGTAAAAT-CAAAAATGAGAAATTAATGTT  290
            ||||||||||||||||||||||||||||||||||||||  ||||||||||||||||||||
Sbjct  263  TTCTCATCAATCTTTCTTTATCTTTTGAAATGTAAAATAAAAAAATGAGAAATTAATGTT  322

Query  291  TAAATTCTAGTCTATTGTATCATAGAAGACGAGTaaaaacttcaaaataataaaaaaaga  350
            ||||||||||||||||||||||||||||||||||||||||||||||||||||||||||||
Sbjct  323  TAAATTCTAGTCTATTGTATCATAGAAGACGAGTAAAAACTTCAAAATAATAAAAAAAGA  382

Query  351  aaaTGGAAATCTCTATAATTTTTAGATAGTATGAAATTTTTAGAT  395
            |||||||||||||| ||||||||||||||||| ||||||||||||
Sbjct  383  AAATGGAAATCTCTGTAATTTTTAGATAGTATTAAATTTTTAGAT  427


>KR735272.1 Vachellia seyal trnH-psbA intergenic spacer, partial sequence; 
chloroplast
Length=463

 Score = 656 bits (355),  Expect = 0.0
 Identities = 390/405 (96%), Gaps = 10/405 (2%)
 Strand=Plus/Plus

Query  1    AGTTTTTGAACGTAAAGGAGCAATAATTAATTTCTTG--TTCTATCAAGAGGGTTGATAT  58
            |||||||||||||||||||||||||||||||||||||  |||||||||||| ||||||||
Sbjct  51   AGTTTTTGAACGTAAAGGAGCAATAATTAATTTCTTGTTTTCTATCAAGAGAGTTGATAT  110

Query  59   TGCTCctttactttttaactttttagtagtctttttcttcatacatcaattttgtattta  118
            ||||||||||||||||||||||||||||||||||||||||||||||||||||||||||||
Sbjct  111  TGCTCCTTTACTTTTTAACTTTTTAGTAGTCTTTTTCTTCATACATCAATTTTGTATTTA  170

Query  119  cttCAACATTCTTTAATTCTTTACCATTATTTTTAGTATTTTAAGATAAGaaaaaaaTCT  178
            ||||||||||||||||||||||||||||||||| ||||||||||||||||||||||||||
Sbjct  171  CTTCAACATTCTTTAATTCTTTACCATTATTTTAAGTATTTTAAGATAAGAAAAAAATCT  230

Query  179  TGGAGTTTCTTGtttcttttttactaatttattttatattta-------tttatatgttt  231
            ||||||||||||||||||||||||||||||||||||||||||       |||||||||||
Sbjct  231  TGGAGTTTCTTGTTTCTTTTTTACTAATTTATTTTATATTTATTTTTTTTTTATATGTTT  290

Query  232  ttctcatcaatctttctttatcttttGAAATGTAAAAT-CAAAAATGAGAAATTAATGTT  290
            ||||||||||||||||||||||||||||||||||||||  ||||||||||||||||||||
Sbjct  291  TTCTCATCAATCTTTCTTTATCTTTTGAAATGTAAAATAAAAAAATGAGAAATTAATGTT  350

Query  291  TAAATTCTAGTCTATTGTATCATAGAAGACGAGTaaaaacttcaaaataataaaaaaaga  350
            ||||||||||||||||||||||||||||||||||||||||||||||||||||||||||||
Sbjct  351  TAAATTCTAGTCTATTGTATCATAGAAGACGAGTAAAAACTTCAAAATAATAAAAAAAGA  410

Query  351  aaaTGGAAATCTCTATAATTTTTAGATAGTATGAAATTTTTAGAT  395
            |||||||||||||| ||||||||||||||||| ||||||||||||
Sbjct  411  AAATGGAAATCTCTGTAATTTTTAGATAGTATTAAATTTTTAGAT  455


>GQ872343.1 Vachellia xanthophloea PsbA (psbA) gene, partial cds; psbA-trnH 
intergenic spacer, complete sequence; and tRNA-His (trnH) 
gene, partial sequence; plastid
Length=508

 Score = 656 bits (355),  Expect = 0.0
 Identities = 390/405 (96%), Gaps = 10/405 (2%)
 Strand=Plus/Plus

Query  1    AGTTTTTGAACGTAAAGGAGCAATAATTAATTTCTTG--TTCTATCAAGAGGGTTGATAT  58
            |||||||||||||||||||||||||||||||||||||  |||||||||||| ||||||||
Sbjct  54   AGTTTTTGAACGTAAAGGAGCAATAATTAATTTCTTGTTTTCTATCAAGAGAGTTGATAT  113

Query  59   TGCTCctttactttttaactttttagtagtctttttcttcatacatcaattttgtattta  118
            ||||||||||||||||||||||||||||||||||||||||||||||||||||||||||||
Sbjct  114  TGCTCCTTTACTTTTTAACTTTTTAGTAGTCTTTTTCTTCATACATCAATTTTGTATTTA  173

Query  119  cttCAACATTCTTTAATTCTTTACCATTATTTTTAGTATTTTAAGATAAGaaaaaaaTCT  178
            ||||||||||||||||||||||||||||||||| ||||||||||||||||||||||||||
Sbjct  174  CTTCAACATTCTTTAATTCTTTACCATTATTTTAAGTATTTTAAGATAAGAAAAAAATCT  233

Query  179  TGGAGTTTCTTGtttcttttttactaatttattttatattta-------tttatatgttt  231
            ||||||||||||||||||||||||||||||||||||||||||       |||||||||||
Sbjct  234  TGGAGTTTCTTGTTTCTTTTTTACTAATTTATTTTATATTTATTTTTTTTTTATATGTTT  293

Query  232  ttctcatcaatctttctttatcttttGAAATGTAAAAT-CAAAAATGAGAAATTAATGTT  290
            ||||||||||||||||||||||||||||||||||||||  ||||||||||||||||||||
Sbjct  294  TTCTCATCAATCTTTCTTTATCTTTTGAAATGTAAAATAAAAAAATGAGAAATTAATGTT  353

Query  291  TAAATTCTAGTCTATTGTATCATAGAAGACGAGTaaaaacttcaaaataataaaaaaaga  350
            ||||||||||||||||||||||||||||||||||||||||||||||||||||||||||||
Sbjct  354  TAAATTCTAGTCTATTGTATCATAGAAGACGAGTAAAAACTTCAAAATAATAAAAAAAGA  413

Query  351  aaaTGGAAATCTCTATAATTTTTAGATAGTATGAAATTTTTAGAT  395
            |||||||||||||| ||||||||||||||||| ||||||||||||
Sbjct  414  AAATGGAAATCTCTGTAATTTTTAGATAGTATTAAATTTTTAGAT  458


>GQ872340.1 Vachellia swazica PsbA (psbA) gene, partial cds; psbA-trnH intergenic 
spacer, complete sequence; and tRNA-His (trnH) gene, 
partial sequence; plastid
Length=539

 Score = 656 bits (355),  Expect = 0.0
 Identities = 390/405 (96%), Gaps = 10/405 (2%)
 Strand=Plus/Plus

Query  1    AGTTTTTGAACGTAAAGGAGCAATAATTAATTTCTTG--TTCTATCAAGAGGGTTGATAT  58
            |||||||||||||||||||||||||||||||||||||  |||||||||||| ||||||||
Sbjct  84   AGTTTTTGAACGTAAAGGAGCAATAATTAATTTCTTGTTTTCTATCAAGAGAGTTGATAT  143

Query  59   TGCTCctttactttttaactttttagtagtctttttcttcatacatcaattttgtattta  118
            ||||||||||||||||||||||||||||||||||||||||||||||||||||||||||||
Sbjct  144  TGCTCCTTTACTTTTTAACTTTTTAGTAGTCTTTTTCTTCATACATCAATTTTGTATTTA  203

Query  119  cttCAACATTCTTTAATTCTTTACCATTATTTTTAGTATTTTAAGATAAGaaaaaaaTCT  178
            ||||||||||||||||||||||||||||||||| ||||||||||||||||||||||||||
Sbjct  204  CTTCAACATTCTTTAATTCTTTACCATTATTTTAAGTATTTTAAGATAAGAAAAAAATCT  263

Query  179  TGGAGTTTCTTGtttcttttttactaatttattttata-------tttatttatatgttt  231
            ||||||||||||||||||||||||||||||||||||||       ||| |||||||||||
Sbjct  264  TGGAGTTTCTTGTTTCTTTTTTACTAATTTATTTTATATTTCTTTTTTTTTTATATGTTT  323

Query  232  ttctcatcaatctttctttatcttttGAAATGTAAAAT-CAAAAATGAGAAATTAATGTT  290
            ||||||||||||||||||||||||||||||||||||||  ||||||||||||||||||||
Sbjct  324  TTCTCATCAATCTTTCTTTATCTTTTGAAATGTAAAATAAAAAAATGAGAAATTAATGTT  383

Query  291  TAAATTCTAGTCTATTGTATCATAGAAGACGAGTaaaaacttcaaaataataaaaaaaga  350
            ||||||||||||||||||||||||||||||||||||||||||||||||||||||||||||
Sbjct  384  TAAATTCTAGTCTATTGTATCATAGAAGACGAGTAAAAACTTCAAAATAATAAAAAAAGA  443

Query  351  aaaTGGAAATCTCTATAATTTTTAGATAGTATGAAATTTTTAGAT  395
            |||||||||||||| ||||||||||||||||||||||||||||||
Sbjct  444  AAATGGAAATCTCTGTAATTTTTAGATAGTATGAAATTTTTAGAT  488


>GQ872319.1 Vachellia kirkii PsbA (psbA) gene, partial cds; psbA-trnH intergenic 
spacer, complete sequence; and tRNA-His (trnH) gene, 
partial sequence; plastid
Length=535

 Score = 656 bits (355),  Expect = 0.0
 Identities = 390/405 (96%), Gaps = 10/405 (2%)
 Strand=Plus/Plus

Query  1    AGTTTTTGAACGTAAAGGAGCAATAATTAATTTCTTG--TTCTATCAAGAGGGTTGATAT  58
            |||||||||||||||||||||||||||||||||||||  |||||||||||| ||||||||
Sbjct  84   AGTTTTTGAACGTAAAGGAGCAATAATTAATTTCTTGTTTTCTATCAAGAGAGTTGATAT  143

Query  59   TGCTCctttactttttaactttttagtagtctttttcttcatacatcaattttgtattta  118
            ||||||||||||||||||||||||||||||||||||||||||||||||||||||||||||
Sbjct  144  TGCTCCTTTACTTTTTAACTTTTTAGTAGTCTTTTTCTTCATACATCAATTTTGTATTTA  203

Query  119  cttCAACATTCTTTAATTCTTTACCATTATTTTTAGTATTTTAAGATAAGaaaaaaaTCT  178
            ||||||||||||||||||||||||||||||||| ||||||||||||||||||||||||||
Sbjct  204  CTTCAACATTCTTTAATTCTTTACCATTATTTTAAGTATTTTAAGATAAGAAAAAAATCT  263

Query  179  TGGAGTTTCTTGtttcttttttactaatttattttatattta-------tttatatgttt  231
            ||||||||||||||||||||||||||||||||||||||||||       |||||||||||
Sbjct  264  TGGAGTTTCTTGTTTCTTTTTTACTAATTTATTTTATATTTATTTTTTTTTTATATGTTT  323

Query  232  ttctcatcaatctttctttatcttttGAAATGTAAAAT-CAAAAATGAGAAATTAATGTT  290
            ||||||||||||||||||||||||||||||||||||||  ||||||||||||||||||||
Sbjct  324  TTCTCATCAATCTTTCTTTATCTTTTGAAATGTAAAATAAAAAAATGAGAAATTAATGTT  383

Query  291  TAAATTCTAGTCTATTGTATCATAGAAGACGAGTaaaaacttcaaaataataaaaaaaga  350
            ||||||||||||||||||||||||||||||||||||||||||||||||||||||||||||
Sbjct  384  TAAATTCTAGTCTATTGTATCATAGAAGACGAGTAAAAACTTCAAAATAATAAAAAAAGA  443

Query  351  aaaTGGAAATCTCTATAATTTTTAGATAGTATGAAATTTTTAGAT  395
            |||||||||||||| ||||||||||||||||| ||||||||||||
Sbjct  444  AAATGGAAATCTCTGTAATTTTTAGATAGTATTAAATTTTTAGAT  488


>KR735829.1 Vachellia xanthophloea trnH-psbA intergenic spacer, partial sequence; 
chloroplast
Length=518

 Score = 651 bits (352),  Expect = 0.0
 Identities = 389/405 (96%), Gaps = 10/405 (2%)
 Strand=Plus/Plus

Query  1    AGTTTTTGAACGTAAAGGAGCAATAATTAATTTCTTG--TTCTATCAAGAGGGTTGATAT  58
            |||||||||||||||||||||||||||||||||||||  |||||||||||| ||||||||
Sbjct  76   AGTTTTTGAACGTAAAGGAGCAATAATTAATTTCTTGTTTTCTATCAAGAGAGTTGATAT  135

Query  59   TGCTCctttactttttaactttttagtagtctttttcttcatacatcaattttgtattta  118
            ||||||||||||||||||||||||||||||||||||||||||||||||||||||||||||
Sbjct  136  TGCTCCTTTACTTTTTAACTTTTTAGTAGTCTTTTTCTTCATACATCAATTTTGTATTTA  195

Query  119  cttCAACATTCTTTAATTCTTTACCATTATTTTTAGTATTTTAAGATAAGaaaaaaaTCT  178
            ||||||||||||||||||||||||||||||||| ||||||||||||||||||||||||||
Sbjct  196  CTTCAACATTCTTTAATTCTTTACCATTATTTTAAGTATTTTAAGATAAGAAAAAAATCT  255

Query  179  TGGAGTTTCTTGtttcttttttactaatttattttata-------tttatttatatgttt  231
            ||||||||||||||||||||||||||||||||||||||       ||| |||||||||||
Sbjct  256  TGGAGTTTCTTGTTTCTTTTTTACTAATTTATTTTATATTTCTTTTTTTTTTATATGTTT  315

Query  232  ttctcatcaatctttctttatcttttGAAATGTAAAAT-CAAAAATGAGAAATTAATGTT  290
            ||||||||||||||||||||||||||||||||||||||  ||||||||||||||||||||
Sbjct  316  TTCTCATCAATCTTTCTTTATCTTTTGAAATGTAAAATAAAAAAATGAGAAATTAATGTT  375

Query  291  TAAATTCTAGTCTATTGTATCATAGAAGACGAGTaaaaacttcaaaataataaaaaaaga  350
            ||||||||||||||||||||||||||||||||||||||||||||||||||||||||||||
Sbjct  376  TAAATTCTAGTCTATTGTATCATAGAAGACGAGTAAAAACTTCAAAATAATAAAAAAAGA  435

Query  351  aaaTGGAAATCTCTATAATTTTTAGATAGTATGAAATTTTTAGAT  395
            |||||||||||||| ||||||||||||||||| ||||||||||||
Sbjct  436  AAATGGAAATCTCTGTAATTTTTAGATAGTATTAAATTTTTAGAT  480


>GQ872334.1 Vachellia sekhukhuniensis PsbA (psbA) gene, partial cds; psbA-trnH 
intergenic spacer, complete sequence; and tRNA-His (trnH) 
gene, partial sequence; plastid
Length=508

 Score = 651 bits (352),  Expect = 0.0
 Identities = 390/406 (96%), Gaps = 11/406 (3%)
 Strand=Plus/Plus

Query  1    AGTTTTTGAACGTAAAGGAGCAATAATTAATTTCTTG--TTCTATCAAGAGGGTTGATAT  58
            |||||||||||||||||||||||||||||||||||||  |||||||||||| ||||||||
Sbjct  55   AGTTTTTGAACGTAAAGGAGCAATAATTAATTTCTTGTTTTCTATCAAGAGAGTTGATAT  114

Query  59   TGCTCctttactttttaactttttagtagtctttttcttcatacatcaattttgtattta  118
            ||||||||||||||||||||||||||||||||||||||||||||||||||||||||||||
Sbjct  115  TGCTCCTTTACTTTTTAACTTTTTAGTAGTCTTTTTCTTCATACATCAATTTTGTATTTA  174

Query  119  cttCAACATTCTTTAATTCTTTACCATTATTTTTAGTATTTTAAGATAAGaaaaaaaTCT  178
            ||||||||||||||||||||||||||||||||| ||||||||||||||||||||||||||
Sbjct  175  CTTCAACATTCTTTAATTCTTTACCATTATTTTAAGTATTTTAAGATAAGAAAAAAATCT  234

Query  179  TGGAGTTTCTTGtttcttttttactaatttattttata--------tttatttatatgtt  230
            ||||||||||||||||||||||||||||||||||||||        ||| ||||||||||
Sbjct  235  TGGAGTTTCTTGTTTCTTTTTTACTAATTTATTTTATATTTCTTTTTTTTTTTATATGTT  294

Query  231  tttctcatcaatctttctttatcttttGAAATGTAAAAT-CAAAAATGAGAAATTAATGT  289
            |||||||||||||||||||||||||||||||||||||||  |||||||||||||||||||
Sbjct  295  TTTCTCATCAATCTTTCTTTATCTTTTGAAATGTAAAATAAAAAAATGAGAAATTAATGT  354

Query  290  TTAAATTCTAGTCTATTGTATCATAGAAGACGAGTaaaaacttcaaaataataaaaaaag  349
            ||||||||||||||||||||||||||||||||||||||||||||||||||||||||||||
Sbjct  355  TTAAATTCTAGTCTATTGTATCATAGAAGACGAGTAAAAACTTCAAAATAATAAAAAAAG  414

Query  350  aaaaTGGAAATCTCTATAATTTTTAGATAGTATGAAATTTTTAGAT  395
            ||||||||||||||| ||||||||||||||||||||||||||||||
Sbjct  415  AAAATGGAAATCTCTGTAATTTTTAGATAGTATGAAATTTTTAGAT  460


>GQ872320.1 Vachellia kosiensis PsbA (psbA) gene, partial cds; psbA-trnH 
intergenic spacer, complete sequence; and tRNA-His (trnH) gene, 
partial sequence; plastid
Length=508

 Score = 651 bits (352),  Expect = 0.0
 Identities = 390/406 (96%), Gaps = 11/406 (3%)
 Strand=Plus/Plus

Query  1    AGTTTTTGAACGTAAAGGAGCAATAATTAATTTCTTG--TTCTATCAAGAGGGTTGATAT  58
            |||||||||||||||||||||||||||||||||||||  |||||||||||| ||||||||
Sbjct  55   AGTTTTTGAACGTAAAGGAGCAATAATTAATTTCTTGTTTTCTATCAAGAGAGTTGATAT  114

Query  59   TGCTCctttactttttaactttttagtagtctttttcttcatacatcaattttgtattta  118
            ||||||||||||||||||||||||||||||||||||||||||||||||||||||||||||
Sbjct  115  TGCTCCTTTACTTTTTAACTTTTTAGTAGTCTTTTTCTTCATACATCAATTTTGTATTTA  174

Query  119  cttCAACATTCTTTAATTCTTTACCATTATTTTTAGTATTTTAAGATAAGaaaaaaaTCT  178
            ||||||||||||||||||||||||||||||||| ||||||||||||||||||||||||||
Sbjct  175  CTTCAACATTCTTTAATTCTTTACCATTATTTTAAGTATTTTAAGATAAGAAAAAAATCT  234

Query  179  TGGAGTTTCTTGtttcttttttactaatttattttata--------tttatttatatgtt  230
            ||||||||||||||||||||||||||||||||||||||        ||| ||||||||||
Sbjct  235  TGGAGTTTCTTGTTTCTTTTTTACTAATTTATTTTATATTTCTTTTTTTTTTTATATGTT  294

Query  231  tttctcatcaatctttctttatcttttGAAATGTAAAAT-CAAAAATGAGAAATTAATGT  289
            |||||||||||||||||||||||||||||||||||||||  |||||||||||||||||||
Sbjct  295  TTTCTCATCAATCTTTCTTTATCTTTTGAAATGTAAAATAAAAAAATGAGAAATTAATGT  354

Query  290  TTAAATTCTAGTCTATTGTATCATAGAAGACGAGTaaaaacttcaaaataataaaaaaag  349
            ||||||||||||||||||||||||||||||||||||||||||||||||||||||||||||
Sbjct  355  TTAAATTCTAGTCTATTGTATCATAGAAGACGAGTAAAAACTTCAAAATAATAAAAAAAG  414

Query  350  aaaaTGGAAATCTCTATAATTTTTAGATAGTATGAAATTTTTAGAT  395
            ||||||||||||||| ||||||||||||||||||||||||||||||
Sbjct  415  AAAATGGAAATCTCTGTAATTTTTAGATAGTATGAAATTTTTAGAT  460


>GQ872303.1 Vachellia borleae PsbA (psbA) gene, partial cds; psbA-trnH intergenic 
spacer, complete sequence; and tRNA-His (trnH) gene, 
partial sequence; plastid
Length=539

 Score = 651 bits (352),  Expect = 0.0
 Identities = 390/406 (96%), Gaps = 11/406 (3%)
 Strand=Plus/Plus

Query  1    AGTTTTTGAACGTAAAGGAGCAATAATTAATTTCTTG--TTCTATCAAGAGGGTTGATAT  58
            |||||||||||||||||||||||||||||||||||||  |||||||||||| ||||||||
Sbjct  84   AGTTTTTGAACGTAAAGGAGCAATAATTAATTTCTTGTTTTCTATCAAGAGAGTTGATAT  143

Query  59   TGCTCctttactttttaactttttagtagtctttttcttcatacatcaattttgtattta  118
            ||||||||||||||||||||||||||||||||||||||||||||||||||||||||||||
Sbjct  144  TGCTCCTTTACTTTTTAACTTTTTAGTAGTCTTTTTCTTCATACATCAATTTTGTATTTA  203

Query  119  cttCAACATTCTTTAATTCTTTACCATTATTTTTAGTATTTTAAGATAAGaaaaaaaTCT  178
            ||||||||||||||||||||||||||||||||| ||||||||||||||||||||||||||
Sbjct  204  CTTCAACATTCTTTAATTCTTTACCATTATTTTAAGTATTTTAAGATAAGAAAAAAATCT  263

Query  179  TGGAGTTTCTTGtttcttttttactaatttattttata--------tttatttatatgtt  230
            ||||||||||||||||||||||||||||||||||||||        ||| ||||||||||
Sbjct  264  TGGAGTTTCTTGTTTCTTTTTTACTAATTTATTTTATATTTCTTTTTTTTTTTATATGTT  323

Query  231  tttctcatcaatctttctttatcttttGAAATGTAAAAT-CAAAAATGAGAAATTAATGT  289
            |||||||||||||||||||||||||||||||||||||||  |||||||||||||||||||
Sbjct  324  TTTCTCATCAATCTTTCTTTATCTTTTGAAATGTAAAATAAAAAAATGAGAAATTAATGT  383

Query  290  TTAAATTCTAGTCTATTGTATCATAGAAGACGAGTaaaaacttcaaaataataaaaaaag  349
            ||||||||||||||||||||||||||||||||||||||||||||||||||||||||||||
Sbjct  384  TTAAATTCTAGTCTATTGTATCATAGAAGACGAGTAAAAACTTCAAAATAATAAAAAAAG  443

Query  350  aaaaTGGAAATCTCTATAATTTTTAGATAGTATGAAATTTTTAGAT  395
            ||||||||||||||| ||||||||||||||||||||||||||||||
Sbjct  444  AAAATGGAAATCTCTGTAATTTTTAGATAGTATGAAATTTTTAGAT  489


>EU213783.1 Acacia exuvialis voucher RL1412 psbA-trnH intergenic spacer, 
partial sequence; chloroplast
Length=460

 Score = 651 bits (352),  Expect = 0.0
 Identities = 390/406 (96%), Gaps = 11/406 (3%)
 Strand=Plus/Plus

Query  1    AGTTTTTGAACGTAAAGGAGCAATAATTAATTTCTTG--TTCTATCAAGAGGGTTGATAT  58
            |||||||||||||||||||||||||||||||||||||  |||||||||||| ||||||||
Sbjct  45   AGTTTTTGAACGTAAAGGAGCAATAATTAATTTCTTGTTTTCTATCAAGAGAGTTGATAT  104

Query  59   TGCTCctttactttttaactttttagtagtctttttcttcatacatcaattttgtattta  118
            ||||||||||||||||||||||||||||||||||||||||||||||||||||||||||||
Sbjct  105  TGCTCCTTTACTTTTTAACTTTTTAGTAGTCTTTTTCTTCATACATCAATTTTGTATTTA  164

Query  119  cttCAACATTCTTTAATTCTTTACCATTATTTTTAGTATTTTAAGATAAGaaaaaaaTCT  178
            ||||||||||||||||||||||||||||||||| ||||||||||||||||||||||||||
Sbjct  165  CTTCAACATTCTTTAATTCTTTACCATTATTTTAAGTATTTTAAGATAAGAAAAAAATCT  224

Query  179  TGGAGTTTCTTGtttcttttttactaatttattttata--------tttatttatatgtt  230
            ||||||||||||||||||||||||||||||||||||||        ||| ||||||||||
Sbjct  225  TGGAGTTTCTTGTTTCTTTTTTACTAATTTATTTTATATTTCTTTTTTTTTTTATATGTT  284

Query  231  tttctcatcaatctttctttatcttttGAAATGTAAAAT-CAAAAATGAGAAATTAATGT  289
            |||||||||||||||||||||||||||||||||||||||  |||||||||||||||||||
Sbjct  285  TTTCTCATCAATCTTTCTTTATCTTTTGAAATGTAAAATAAAAAAATGAGAAATTAATGT  344

Query  290  TTAAATTCTAGTCTATTGTATCATAGAAGACGAGTaaaaacttcaaaataataaaaaaag  349
            ||||||||||||||||||||||||||||||||||||||||||||||||||||||||||||
Sbjct  345  TTAAATTCTAGTCTATTGTATCATAGAAGACGAGTAAAAACTTCAAAATAATAAAAAAAG  404

Query  350  aaaaTGGAAATCTCTATAATTTTTAGATAGTATGAAATTTTTAGAT  395
            ||||||||||||||| ||||||||||||||||||||||||||||||
Sbjct  405  AAAATGGAAATCTCTGTAATTTTTAGATAGTATGAAATTTTTAGAT  450


>AF524992.1 Acacia karroo psbA gene, partial sequence; psbA-trnH intergenic 
spacer, complete sequence; and tRNA-His (trnH) gene, partial 
sequence; chloroplast genes for chloroplast products
Length=537

 Score = 651 bits (352),  Expect = 0.0
 Identities = 390/406 (96%), Gaps = 11/406 (3%)
 Strand=Plus/Plus

Query  1    AGTTTTTGAACGTAAAGGAGCAATAATTAATTTCTTG--TTCTATCAAGAGGGTTGATAT  58
            |||||||||||||||||||||||||||||||||||||  |||||||||||| ||||||||
Sbjct  84   AGTTTTTGAACGTAAAGGAGCAATAATTAATTTCTTGTTTTCTATCAAGAGAGTTGATAT  143

Query  59   TGCTCctttactttttaactttttagtagtctttttcttcatacatcaattttgtattta  118
            ||||||||||||||||||||||||||||||||||||||||||||||||||||||||||||
Sbjct  144  TGCTCCTTTACTTTTTAACTTTTTAGTAGTCTTTTTCTTCATACATCAATTTTGTATTTA  203

Query  119  cttCAACATTCTTTAATTCTTTACCATTATTTTTAGTATTTTAAGATAAGaaaaaaaTCT  178
            ||||||||||||||||||||||||||||||||| ||||||||||||||||||||||||||
Sbjct  204  CTTCAACATTCTTTAATTCTTTACCATTATTTTAAGTATTTTAAGATAAGAAAAAAATCT  263

Query  179  TGGAGTTTCTTGtttcttttttactaatttattttata--------tttatttatatgtt  230
            ||||||||||||||||||||||||||||||||||||||        ||| ||||||||||
Sbjct  264  TGGAGTTTCTTGTTTCTTTTTTACTAATTTATTTTATATTTCTTTTTTTTTTTATATGTT  323

Query  231  tttctcatcaatctttctttatcttttGAAATGTAAAAT-CAAAAATGAGAAATTAATGT  289
            |||||||||||||||||||||||||||||||||||||||  |||||||||||||||||||
Sbjct  324  TTTCTCATCAATCTTTCTTTATCTTTTGAAATGTAAAATAAAAAAATGAGAAATTAATGT  383

Query  290  TTAAATTCTAGTCTATTGTATCATAGAAGACGAGTaaaaacttcaaaataataaaaaaag  349
            ||||||||||||||||||||||||||||||||||||||||||||||||||||||||||||
Sbjct  384  TTAAATTCTAGTCTATTGTATCATAGAAGACGAGTAAAAACTTCAAAATAATAAAAAAAG  443

Query  350  aaaaTGGAAATCTCTATAATTTTTAGATAGTATGAAATTTTTAGAT  395
            ||||||||||||||| ||||||||||||||||||||||||||||||
Sbjct  444  AAAATGGAAATCTCTGTAATTTTTAGATAGTATGAAATTTTTAGAT  489


>GQ872316.1 Vachellia grandicornuta PsbA (psbA) gene, partial cds; psbA-trnH 
intergenic spacer, complete sequence; and tRNA-His (trnH) 
gene, partial sequence; plastid
Length=464

 Score = 649 bits (351),  Expect = 0.0
 Identities = 388/404 (96%), Gaps = 9/404 (2%)
 Strand=Plus/Plus

Query  1    AGTTTTTGAACGTAAAGGAGCAATAATTAATTTCTTGTTCTATCAAGAGGGTTGATATTG  60
            ||||||||||||||||||||||||||||||||||||||||||||||||| ||||||||||
Sbjct  48   AGTTTTTGAACGTAAAGGAGCAATAATTAATTTCTTGTTCTATCAAGAGAGTTGATATTG  107

Query  61   CTCctttactttttaactttttagtagtctttttcttcatacatcaattttgtatttact  120
            |||||||||||||||||||||||| |||||||||||||||||||||||||||||||||||
Sbjct  108  CTCCTTTACTTTTTAACTTTTTAGGAGTCTTTTTCTTCATACATCAATTTTGTATTTACT  167

Query  121  tCAACATTCTTTAATTCTTTACCATTATTTTTAGTATTTTAAGATAAGaaaaaaaTCTTG  180
            ||||||||||||||||||||||||||||||| ||||||||||||||||||||||||||||
Sbjct  168  TCAACATTCTTTAATTCTTTACCATTATTTTAAGTATTTTAAGATAAGAAAAAAATCTTG  227

Query  181  GAGTTTCTTGtttcttttttactaatttattttata--------tttatttatatgtttt  232
            ||||||||| ||||||||||||||||||||||||||        ||| ||||||||||||
Sbjct  228  GAGTTTCTTCTTTCTTTTTTACTAATTTATTTTATATTTCTTTTTTTTTTTATATGTTTT  287

Query  233  tctcatcaatctttctttatcttttGAAATGTAAAAT-CAAAAATGAGAAATTAATGTTT  291
            |||||||||||||||||||||||||||||||||||||  |||||||||||||||||||||
Sbjct  288  TCTCATCAATCTTTCTTTATCTTTTGAAATGTAAAATAAAAAAATGAGAAATTAATGTTT  347

Query  292  AAATTCTAGTCTATTGTATCATAGAAGACGAGTaaaaacttcaaaataataaaaaaagaa  351
            ||||||||||||||||||||||||||||||||||||||||||||||||||||||||||||
Sbjct  348  AAATTCTAGTCTATTGTATCATAGAAGACGAGTAAAAACTTCAAAATAATAAAAAAAGAA  407

Query  352  aaTGGAAATCTCTATAATTTTTAGATAGTATGAAATTTTTAGAT  395
            ||||||||||||| ||||||||||||||||||||||||||||||
Sbjct  408  AATGGAAATCTCTGTAATTTTTAGATAGTATGAAATTTTTAGAT  451


>KY100263.1 Vachellia flava chloroplast, complete genome
Length=165829

 Score = 645 bits (349),  Expect = 0.0
 Identities = 389/406 (96%), Gaps = 11/406 (3%)
 Strand=Plus/Minus

Query  1    AGTTTTTGAACGTAAAGGAGCAATAATTAATTTCTTGTT--CTATCAAGAGGGTTGATAT  58
            |||||||||||||||||||||||||||||||||||||||  |||||||||| ||||||||
Sbjct  493  AGTTTTTGAACGTAAAGGAGCAATAATTAATTTCTTGTTTTCTATCAAGAGAGTTGATAT  434

Query  59   TGCTCctttactttttaactttttagtagtctttttcttcatacatcaattttgtattta  118
            ||||||||||||||||||||||||||||||||||||||||||||||||||||||||||||
Sbjct  433  TGCTCCTTTACTTTTTAACTTTTTAGTAGTCTTTTTCTTCATACATCAATTTTGTATTTA  374

Query  119  cttCAACATTCTTTAATTCTTTACCATTATTTTTAGTATTTTAAGATAAGaaaaaaaTCT  178
            ||||||||||||||||||||||||||||||||| ||||||||||||||||||||||||||
Sbjct  373  CTTCAACATTCTTTAATTCTTTACCATTATTTTAAGTATTTTAAGATAAGAAAAAAATCT  314

Query  179  TGGAGTTTCTTGtttcttttttactaatttattttatattt--------atttatatgtt  230
            |||||||||||||||||||||||||||||||||||||||||         ||| ||||||
Sbjct  313  TGGAGTTTCTTGTTTCTTTTTTACTAATTTATTTTATATTTCTTTTTTTTTTTTTATGTT  254

Query  231  tttctcatcaatctttctttatcttttGAAATGTAAAAT-CAAAAATGAGAAATTAATGT  289
            |||||||||||||||||||||||||||||||||||||||  |||||||||||||||||||
Sbjct  253  TTTCTCATCAATCTTTCTTTATCTTTTGAAATGTAAAATAAAAAAATGAGAAATTAATGT  194

Query  290  TTAAATTCTAGTCTATTGTATCATAGAAGACGAGTaaaaacttcaaaataataaaaaaag  349
            ||||||||||||||||||||||||||||||||||||||||||||||||||||||||||||
Sbjct  193  TTAAATTCTAGTCTATTGTATCATAGAAGACGAGTAAAAACTTCAAAATAATAAAAAAAG  134

Query  350  aaaaTGGAAATCTCTATAATTTTTAGATAGTATGAAATTTTTAGAT  395
            ||||||||||||||| ||||||||||||||||||||||||||||||
Sbjct  133  AAAATGGAAATCTCTGTAATTTTTAGATAGTATGAAATTTTTAGAT  88


>HE687479.1 Acacia gummifera chloroplast DNA containing psbA-trnH IGS, specimen 
voucher EM411
Length=456

 Score = 645 bits (349),  Expect = 0.0
 Identities = 385/400 (96%), Gaps = 11/400 (3%)
 Strand=Plus/Plus

Query  1    AGTTTTTGAACGTAAAGGAGCAATAATTAATTTCTTGTTCTATCAAGAGGGTTGATATTG  60
            ||||||||||||||||||||||||||||||||||||||||||||||||| ||||||||||
Sbjct  51   AGTTTTTGAACGTAAAGGAGCAATAATTAATTTCTTGTTCTATCAAGAGAGTTGATATTG  110

Query  61   CTCctttactttttaactttttagtagtctttttcttcatacatcaattttgtatttact  120
            ||||||||||||||||||||||||||||||||||||||||||||||||||||||||||||
Sbjct  111  CTCCTTTACTTTTTAACTTTTTAGTAGTCTTTTTCTTCATACATCAATTTTGTATTTACT  170

Query  121  tCAACATTCTTTAATTCTTTACCATTATTTTTAGTATTTTAAGATAAGaaaaaaaTCTTG  180
            ||||||||||||||||||||||||||||||| ||||||||||||||||||||||||||||
Sbjct  171  TCAACATTCTTTAATTCTTTACCATTATTTTAAGTATTTTAAGATAAGAAAAAAATCTTG  230

Query  181  GAGTTTCTTGtttcttttttactaatttattttat--a-tttatttatatgtttttctca  237
            |||||||||||||||||||||||||||||||||||  | ||| |||||||||||||||||
Sbjct  231  GAGTTTCTTGTTTCTTTTTTACTAATTTATTTTATTTATTTTTTTTATATGTTTTTCTCA  290

Query  238  tcaatctttctttatcttttGAAATGTAAAAT-CAAAAATGAGAAATTAATGTTTAAATT  296
            ||||||||||||||||||||||||||||||||  ||||||||||||||||||||||||||
Sbjct  291  TCAATCTTTCTTTATCTTTTGAAATGTAAAATAAAAAAATGAGAAATTAATGTTTAAATT  350

Query  297  CTAGTCTATTGTATCATAGAAGACGAGTaaaaacttcaaaataataaaaaaagaaaa-TG  355
            ||||||||||||||||||||||||||||||||||||||||||||||||||||||||| ||
Sbjct  351  CTAGTCTATTGTATCATAGAAGACGAGTAAAAACTTCAAAATAATAAAAAAAGAAAAATG  410

Query  356  GAAATCTCTATAATTTTTAGATAGTATGAAATTTTTAGAT  395
            ||||||||      ||||||||||||||||||||||||||
Sbjct  411  GAAATCTC------TTTTAGATAGTATGAAATTTTTAGAT  444


>HE687451.1 Acacia gummifera chloroplast DNA containing psbA-trnH IGS, specimen 
voucher EM364
Length=453

 Score = 645 bits (349),  Expect = 0.0
 Identities = 385/400 (96%), Gaps = 11/400 (3%)
 Strand=Plus/Plus

Query  1    AGTTTTTGAACGTAAAGGAGCAATAATTAATTTCTTGTTCTATCAAGAGGGTTGATATTG  60
            ||||||||||||||||||||||||||||||||||||||||||||||||| ||||||||||
Sbjct  47   AGTTTTTGAACGTAAAGGAGCAATAATTAATTTCTTGTTCTATCAAGAGAGTTGATATTG  106

Query  61   CTCctttactttttaactttttagtagtctttttcttcatacatcaattttgtatttact  120
            ||||||||||||||||||||||||||||||||||||||||||||||||||||||||||||
Sbjct  107  CTCCTTTACTTTTTAACTTTTTAGTAGTCTTTTTCTTCATACATCAATTTTGTATTTACT  166

Query  121  tCAACATTCTTTAATTCTTTACCATTATTTTTAGTATTTTAAGATAAGaaaaaaaTCTTG  180
            ||||||||||||||||||||||||||||||| ||||||||||||||||||||||||||||
Sbjct  167  TCAACATTCTTTAATTCTTTACCATTATTTTAAGTATTTTAAGATAAGAAAAAAATCTTG  226

Query  181  GAGTTTCTTGtttcttttttactaatttattttat--a-tttatttatatgtttttctca  237
            |||||||||||||||||||||||||||||||||||  | ||| |||||||||||||||||
Sbjct  227  GAGTTTCTTGTTTCTTTTTTACTAATTTATTTTATTTATTTTTTTTATATGTTTTTCTCA  286

Query  238  tcaatctttctttatcttttGAAATGTAAAAT-CAAAAATGAGAAATTAATGTTTAAATT  296
            ||||||||||||||||||||||||||||||||  ||||||||||||||||||||||||||
Sbjct  287  TCAATCTTTCTTTATCTTTTGAAATGTAAAATAAAAAAATGAGAAATTAATGTTTAAATT  346

Query  297  CTAGTCTATTGTATCATAGAAGACGAGTaaaaacttcaaaataataaaaaaagaaaa-TG  355
            ||||||||||||||||||||||||||||||||||||||||||||||||||||||||| ||
Sbjct  347  CTAGTCTATTGTATCATAGAAGACGAGTAAAAACTTCAAAATAATAAAAAAAGAAAAATG  406

Query  356  GAAATCTCTATAATTTTTAGATAGTATGAAATTTTTAGAT  395
            ||||||||      ||||||||||||||||||||||||||
Sbjct  407  GAAATCTC------TTTTAGATAGTATGAAATTTTTAGAT  440


>HE687450.1 Acacia gummifera chloroplast DNA containing psbA-trnH IGS, specimen 
voucher EM363
Length=464

 Score = 645 bits (349),  Expect = 0.0
 Identities = 385/400 (96%), Gaps = 11/400 (3%)
 Strand=Plus/Plus

Query  1    AGTTTTTGAACGTAAAGGAGCAATAATTAATTTCTTGTTCTATCAAGAGGGTTGATATTG  60
            ||||||||||||||||||||||||||||||||||||||||||||||||| ||||||||||
Sbjct  56   AGTTTTTGAACGTAAAGGAGCAATAATTAATTTCTTGTTCTATCAAGAGAGTTGATATTG  115

Query  61   CTCctttactttttaactttttagtagtctttttcttcatacatcaattttgtatttact  120
            ||||||||||||||||||||||||||||||||||||||||||||||||||||||||||||
Sbjct  116  CTCCTTTACTTTTTAACTTTTTAGTAGTCTTTTTCTTCATACATCAATTTTGTATTTACT  175

Query  121  tCAACATTCTTTAATTCTTTACCATTATTTTTAGTATTTTAAGATAAGaaaaaaaTCTTG  180
            ||||||||||||||||||||||||||||||| ||||||||||||||||||||||||||||
Sbjct  176  TCAACATTCTTTAATTCTTTACCATTATTTTAAGTATTTTAAGATAAGAAAAAAATCTTG  235

Query  181  GAGTTTCTTGtttcttttttactaatttattttat--a-tttatttatatgtttttctca  237
            |||||||||||||||||||||||||||||||||||  | ||| |||||||||||||||||
Sbjct  236  GAGTTTCTTGTTTCTTTTTTACTAATTTATTTTATTTATTTTTTTTATATGTTTTTCTCA  295

Query  238  tcaatctttctttatcttttGAAATGTAAAAT-CAAAAATGAGAAATTAATGTTTAAATT  296
            ||||||||||||||||||||||||||||||||  ||||||||||||||||||||||||||
Sbjct  296  TCAATCTTTCTTTATCTTTTGAAATGTAAAATAAAAAAATGAGAAATTAATGTTTAAATT  355

Query  297  CTAGTCTATTGTATCATAGAAGACGAGTaaaaacttcaaaataataaaaaaagaaaa-TG  355
            ||||||||||||||||||||||||||||||||||||||||||||||||||||||||| ||
Sbjct  356  CTAGTCTATTGTATCATAGAAGACGAGTAAAAACTTCAAAATAATAAAAAAAGAAAAATG  415

Query  356  GAAATCTCTATAATTTTTAGATAGTATGAAATTTTTAGAT  395
            ||||||||      ||||||||||||||||||||||||||
Sbjct  416  GAAATCTC------TTTTAGATAGTATGAAATTTTTAGAT  449


>HE602486.1 Acacia gummifera genomic DNA containing psbA-trnH IGS, specimen 
voucher Aparaicio. s.n
Length=530

 Score = 645 bits (349),  Expect = 0.0
 Identities = 385/400 (96%), Gaps = 11/400 (3%)
 Strand=Plus/Plus

Query  1    AGTTTTTGAACGTAAAGGAGCAATAATTAATTTCTTGTTCTATCAAGAGGGTTGATATTG  60
            ||||||||||||||||||||||||||||||||||||||||||||||||| ||||||||||
Sbjct  86   AGTTTTTGAACGTAAAGGAGCAATAATTAATTTCTTGTTCTATCAAGAGAGTTGATATTG  145

Query  61   CTCctttactttttaactttttagtagtctttttcttcatacatcaattttgtatttact  120
            ||||||||||||||||||||||||||||||||||||||||||||||||||||||||||||
Sbjct  146  CTCCTTTACTTTTTAACTTTTTAGTAGTCTTTTTCTTCATACATCAATTTTGTATTTACT  205

Query  121  tCAACATTCTTTAATTCTTTACCATTATTTTTAGTATTTTAAGATAAGaaaaaaaTCTTG  180
            ||||||||||||||||||||||||||||||| ||||||||||||||||||||||||||||
Sbjct  206  TCAACATTCTTTAATTCTTTACCATTATTTTAAGTATTTTAAGATAAGAAAAAAATCTTG  265

Query  181  GAGTTTCTTGtttcttttttactaatttattttat--a-tttatttatatgtttttctca  237
            |||||||||||||||||||||||||||||||||||  | ||| |||||||||||||||||
Sbjct  266  GAGTTTCTTGTTTCTTTTTTACTAATTTATTTTATTTATTTTTTTTATATGTTTTTCTCA  325

Query  238  tcaatctttctttatcttttGAAATGTAAAAT-CAAAAATGAGAAATTAATGTTTAAATT  296
            ||||||||||||||||||||||||||||||||  ||||||||||||||||||||||||||
Sbjct  326  TCAATCTTTCTTTATCTTTTGAAATGTAAAATAAAAAAATGAGAAATTAATGTTTAAATT  385

Query  297  CTAGTCTATTGTATCATAGAAGACGAGTaaaaacttcaaaataataaaaaaagaaaa-TG  355
            ||||||||||||||||||||||||||||||||||||||||||||||||||||||||| ||
Sbjct  386  CTAGTCTATTGTATCATAGAAGACGAGTAAAAACTTCAAAATAATAAAAAAAGAAAAATG  445

Query  356  GAAATCTCTATAATTTTTAGATAGTATGAAATTTTTAGAT  395
            ||||||||      ||||||||||||||||||||||||||
Sbjct  446  GAAATCTC------TTTTAGATAGTATGAAATTTTTAGAT  479


>GQ872339.1 Vachellia stuhlmannii PsbA (psbA) gene, partial cds; psbA-trnH 
intergenic spacer, complete sequence; and tRNA-His (trnH) 
gene, partial sequence; plastid
Length=469

 Score = 645 bits (349),  Expect = 0.0
 Identities = 389/406 (96%), Gaps = 11/406 (3%)
 Strand=Plus/Plus

Query  1    AGTTTTTGAACGTAAAGGAGCAATAATTAATTTCTTGTTCTATCAAGAGGGTTGATATTG  60
            ||||||||||||||||||||||||||||||||||||||||||||||||| ||||||||||
Sbjct  55   AGTTTTTGAACGTAAAGGAGCAATAATTAATTTCTTGTTCTATCAAGAGAGTTGATATTG  114

Query  61   CTCctttactttttaactttttagtagtctttttcttcatacatcaattttgtatttact  120
            |||||||||||||||||||||||| |||||||||||||||||||||||||||||||||||
Sbjct  115  CTCCTTTACTTTTTAACTTTTTAGGAGTCTTTTTCTTCATACATCAATTTTGTATTTACT  174

Query  121  tCAACATTCTTTAATTCTTTACCATTATTTTTAGTATTTTAAGATAAGaaaaaaaTCTTG  180
            ||||||||||||||||||||||||||||||| ||||||||||||||||||||||||||||
Sbjct  175  TCAACATTCTTTAATTCTTTACCATTATTTTAAGTATTTTAAGATAAGAAAAAAATCTTG  234

Query  181  GAGTTTCTTGtttcttttttactaatttattttata---------tttatttatatgttt  231
            ||||||||||||||||||||||||||||||||||||         ||| |||||||||||
Sbjct  235  GAGTTTCTTGTTTCTTTTTTACTAATTTATTTTATATTTCTTTTTTTTTTTTATATGTTT  294

Query  232  ttctcatcaatctttctttatcttttGAAATGTAAAAT--CAAAAATGAGAAATTAATGT  289
            ||||||||||||||||||||||||||||||||||||||   |||||||||||||||||||
Sbjct  295  TTCTCATCAATCTTTCTTTATCTTTTGAAATGTAAAATAAAAAAAATGAGAAATTAATGT  354

Query  290  TTAAATTCTAGTCTATTGTATCATAGAAGACGAGTaaaaacttcaaaataataaaaaaag  349
            ||||||||||||||||||||||||||||||||||||||||||||||||||||||||||||
Sbjct  355  TTAAATTCTAGTCTATTGTATCATAGAAGACGAGTAAAAACTTCAAAATAATAAAAAAAG  414

Query  350  aaaaTGGAAATCTCTATAATTTTTAGATAGTATGAAATTTTTAGAT  395
            ||||||||||||||| ||||||||||||||||||||||||||||||
Sbjct  415  AAAATGGAAATCTCTGTAATTTTTAGATAGTATGAAATTTTTAGAT  460


>KY100264.1 Vachellia nilotica subsp. tomentosa isolate Amzegin 20 chloroplast, 
complete genome
Length=165585

 Score = 641 bits (347),  Expect = 5e-180
 Identities = 389/407 (96%), Gaps = 12/407 (3%)
 Strand=Plus/Minus

Query  1    AGTTTTTGAACGTAAAGGAGCAATAATTAATTTCTTGTT--CTATCAAGAGGGTTGATAT  58
            |||||||||||||||||||||||||||||||||||||||  |||||||||| ||||||||
Sbjct  494  AGTTTTTGAACGTAAAGGAGCAATAATTAATTTCTTGTTTTCTATCAAGAGAGTTGATAT  435

Query  59   TGCTCctttactttttaactttttagtagtctttttcttcatacatcaattttgtattta  118
            ||||||||||||||||||||||||||||||||||||||||||||||||||||||||||||
Sbjct  434  TGCTCCTTTACTTTTTAACTTTTTAGTAGTCTTTTTCTTCATACATCAATTTTGTATTTA  375

Query  119  cttCAACATTCTTTAATTCTTTACCATTATTTTTAGTATTTTAAGATAAGaaaaaaaTCT  178
            ||||||||||||||||||||||||||||||||| ||||||||||||||||||||||||||
Sbjct  374  CTTCAACATTCTTTAATTCTTTACCATTATTTTAAGTATTTTAAGATAAGAAAAAAATCT  315

Query  179  TGGAGTTTCTTGtttcttttttactaatttattttatattt---------atttatatgt  229
            |||||||||||||||||||||||||||||||||||||||||          ||| |||||
Sbjct  314  TGGAGTTTCTTGTTTCTTTTTTACTAATTTATTTTATATTTCTTTTTTTTTTTTTTATGT  255

Query  230  ttttctcatcaatctttctttatcttttGAAATGTAAAAT-CAAAAATGAGAAATTAATG  288
            ||||||||||||||||||||||||||||||||||||||||  ||||||||||||||||||
Sbjct  254  TTTTCTCATCAATCTTTCTTTATCTTTTGAAATGTAAAATAAAAAAATGAGAAATTAATG  195

Query  289  TTTAAATTCTAGTCTATTGTATCATAGAAGACGAGTaaaaacttcaaaataataaaaaaa  348
            ||||||||||||||||||||||||||||||||||||||||||||||||||||||||||||
Sbjct  194  TTTAAATTCTAGTCTATTGTATCATAGAAGACGAGTAAAAACTTCAAAATAATAAAAAAA  135

Query  349  gaaaaTGGAAATCTCTATAATTTTTAGATAGTATGAAATTTTTAGAT  395
            |||||||||||||||| ||||||||||||||||||||||||||||||
Sbjct  134  GAAAATGGAAATCTCTGTAATTTTTAGATAGTATGAAATTTTTAGAT  88


>GQ872318.1 Vachellia hebeclada subsp. tristis PsbA (psbA) gene, partial 
cds; psbA-trnH intergenic spacer, complete sequence; and tRNA-His 
(trnH) gene, partial sequence; plastid
Length=475

 Score = 641 bits (347),  Expect = 5e-180
 Identities = 389/407 (96%), Gaps = 12/407 (3%)
 Strand=Plus/Plus

Query  1    AGTTTTTGAACGTAAAGGAGCAATAATTAATTTCTTGTTCTATCAAGAGGGTTGATATTG  60
            ||||||||||||||||||||||||||||||||||||||||||||||||| ||||||||||
Sbjct  55   AGTTTTTGAACGTAAAGGAGCAATAATTAATTTCTTGTTCTATCAAGAGAGTTGATATTG  114

Query  61   CTCctttactttttaactttttagtagtctttttcttcatacatcaattttgtatttact  120
            |||||||||||||||||||||||| |||||||||||||||||||||||||||||||||||
Sbjct  115  CTCCTTTACTTTTTAACTTTTTAGGAGTCTTTTTCTTCATACATCAATTTTGTATTTACT  174

Query  121  tCAACATTCTTTAATTCTTTACCATTATTTTTAGTATTTTAAGATAAGaaaaaaaTCTTG  180
            ||||||||||||||||||||||||||||||| ||||||||||||||||||||||||||||
Sbjct  175  TCAACATTCTTTAATTCTTTACCATTATTTTAAGTATTTTAAGATAAGAAAAAAATCTTG  234

Query  181  GAGTTTCTTGtttcttttttactaatttattttata-----------tttatttatatgt  229
            ||||||||||||||||||||||||||||||||||||           ||| |||||||||
Sbjct  235  GAGTTTCTTGTTTCTTTTTTACTAATTTATTTTATATTTCTTTTTTTTTTTTTTATATGT  294

Query  230  ttttctcatcaatctttctttatcttttGAAATGTAAAAT-CAAAAATGAGAAATTAATG  288
            ||||||||||||||||||||||||||||||||||||||||  ||||||||||||||||||
Sbjct  295  TTTTCTCATCAATCTTTCTTTATCTTTTGAAATGTAAAATAAAAAAATGAGAAATTAATG  354

Query  289  TTTAAATTCTAGTCTATTGTATCATAGAAGACGAGTaaaaacttcaaaataataaaaaaa  348
            ||||||||||||||||||||||||||||||||||||||||||||||||||||||||||||
Sbjct  355  TTTAAATTCTAGTCTATTGTATCATAGAAGACGAGTAAAAACTTCAAAATAATAAAAAAA  414

Query  349  gaaaaTGGAAATCTCTATAATTTTTAGATAGTATGAAATTTTTAGAT  395
            |||||||||||||||| ||||||||||||||||||||||||||||||
Sbjct  415  GAAAATGGAAATCTCTGTAATTTTTAGATAGTATGAAATTTTTAGAT  461


>GQ872317.1 Vachellia hebeclada subsp. chobiensis PsbA (psbA) gene, partial 
cds; psbA-trnH intergenic spacer, complete sequence; and 
tRNA-His (trnH) gene, partial sequence; plastid
Length=470

 Score = 641 bits (347),  Expect = 5e-180
 Identities = 389/407 (96%), Gaps = 12/407 (3%)
 Strand=Plus/Plus

Query  1    AGTTTTTGAACGTAAAGGAGCAATAATTAATTTCTTGTTCTATCAAGAGGGTTGATATTG  60
            ||||||||||||||||||||||||||||||||||||||||||||||||| ||||||||||
Sbjct  50   AGTTTTTGAACGTAAAGGAGCAATAATTAATTTCTTGTTCTATCAAGAGAGTTGATATTG  109

Query  61   CTCctttactttttaactttttagtagtctttttcttcatacatcaattttgtatttact  120
            |||||||||||||||||||||||| |||||||||||||||||||||||||||||||||||
Sbjct  110  CTCCTTTACTTTTTAACTTTTTAGGAGTCTTTTTCTTCATACATCAATTTTGTATTTACT  169

Query  121  tCAACATTCTTTAATTCTTTACCATTATTTTTAGTATTTTAAGATAAGaaaaaaaTCTTG  180
            ||||||||||||||||||||||||||||||| ||||||||||||||||||||||||||||
Sbjct  170  TCAACATTCTTTAATTCTTTACCATTATTTTAAGTATTTTAAGATAAGAAAAAAATCTTG  229

Query  181  GAGTTTCTTGtttcttttttactaatttattttata-----------tttatttatatgt  229
            ||||||||||||||||||||||||||||||||||||           ||| |||||||||
Sbjct  230  GAGTTTCTTGTTTCTTTTTTACTAATTTATTTTATATTTCTTTTTTTTTTTTTTATATGT  289

Query  230  ttttctcatcaatctttctttatcttttGAAATGTAAAAT-CAAAAATGAGAAATTAATG  288
            ||||||||||||||||||||||||||||||||||||||||  ||||||||||||||||||
Sbjct  290  TTTTCTCATCAATCTTTCTTTATCTTTTGAAATGTAAAATAAAAAAATGAGAAATTAATG  349

Query  289  TTTAAATTCTAGTCTATTGTATCATAGAAGACGAGTaaaaacttcaaaataataaaaaaa  348
            ||||||||||||||||||||||||||||||||||||||||||||||||||||||||||||
Sbjct  350  TTTAAATTCTAGTCTATTGTATCATAGAAGACGAGTAAAAACTTCAAAATAATAAAAAAA  409

Query  349  gaaaaTGGAAATCTCTATAATTTTTAGATAGTATGAAATTTTTAGAT  395
            |||||||||||||||| ||||||||||||||||||||||||||||||
Sbjct  410  GAAAATGGAAATCTCTGTAATTTTTAGATAGTATGAAATTTTTAGAT  456


>AF524994.1 Acacia tortilis psbA gene, partial sequence; psbA-trnH intergenic 
spacer, complete sequence; and tRNA-His (trnH) gene, partial 
sequence; chloroplast genes for chloroplast products
Length=539

 Score = 641 bits (347),  Expect = 5e-180
 Identities = 389/407 (96%), Gaps = 12/407 (3%)
 Strand=Plus/Plus

Query  1    AGTTTTTGAACGTAAAGGAGCAATAATTAATTTCTTGTTCTATCAAGAGGGTTGATATTG  60
            ||||||||||||||||||||||||||||||||||||||||||||||||| ||||||||||
Sbjct  84   AGTTTTTGAACGTAAAGGAGCAATAATTAATTTCTTGTTCTATCAAGAGAGTTGATATTG  143

Query  61   CTCctttactttttaactttttagtagtctttttcttcatacatcaattttgtatttact  120
            |||||||||||||||||||||||| |||||||||||||||||||||||||||||||||||
Sbjct  144  CTCCTTTACTTTTTAACTTTTTAGGAGTCTTTTTCTTCATACATCAATTTTGTATTTACT  203

Query  121  tCAACATTCTTTAATTCTTTACCATTATTTTTAGTATTTTAAGATAAGaaaaaaaTCTTG  180
            ||||||||||||||||||||||||||||||| ||||||||||||||||||||||||||||
Sbjct  204  TCAACATTCTTTAATTCTTTACCATTATTTTAAGTATTTTAAGATAAGAAAAAAATCTTG  263

Query  181  GAGTTTCTTGtttcttttttactaatttattttata-----------tttatttatatgt  229
            ||||||||||||||||||||||||||||||||||||           ||| |||||||||
Sbjct  264  GAGTTTCTTGTTTCTTTTTTACTAATTTATTTTATATTTCTTTTTGTTTTTTTTATATGT  323

Query  230  ttttctcatcaatctttctttatcttttGAAATGTAAAAT-CAAAAATGAGAAATTAATG  288
            ||||||||||||||||||||||||||||||||||||||||  ||||||||||||||||||
Sbjct  324  TTTTCTCATCAATCTTTCTTTATCTTTTGAAATGTAAAATAAAAAAATGAGAAATTAATG  383

Query  289  TTTAAATTCTAGTCTATTGTATCATAGAAGACGAGTaaaaacttcaaaataataaaaaaa  348
            ||||||||||||||||||||||||||||||||||||||||||||||||||||||||||||
Sbjct  384  TTTAAATTCTAGTCTATTGTATCATAGAAGACGAGTAAAAACTTCAAAATAATAAAAAAA  443

Query  349  gaaaaTGGAAATCTCTATAATTTTTAGATAGTATGAAATTTTTAGAT  395
            |||||||||||||||| ||||||||||||||||||||||||||||||
Sbjct  444  GAAAATGGAAATCTCTGTAATTTTTAGATAGTATGAAATTTTTAGAT  490


>GQ872314.1 Vachellia gerrardii PsbA (psbA) gene, partial cds; psbA-trnH 
intergenic spacer, complete sequence; and tRNA-His (trnH) gene, 
partial sequence; plastid
Length=472

 Score = 640 bits (346),  Expect = 2e-179
 Identities = 388/406 (96%), Gaps = 12/406 (3%)
 Strand=Plus/Plus

Query  1    AGTTTTTGAACGTAAAGGAGCAATAATTAATTTCTTGTTCTATCAAGAGGGTTGATATTG  60
            ||||||||||||||||||||||||||||||||||||||||||||||||| ||||||||||
Sbjct  54   AGTTTTTGAACGTAAAGGAGCAATAATTAATTTCTTGTTCTATCAAGAGAGTTGATATTG  113

Query  61   CTCctttactttttaactttttagtagtctttttcttcatacatcaattttgtatttact  120
            |||||||||||||||||||||||| |||||||||||||||||||||||||||||||||||
Sbjct  114  CTCCTTTACTTTTTAACTTTTTAGGAGTCTTTTTCTTCATACATCAATTTTGTATTTACT  173

Query  121  tCAACATTCTTTAATTCTTTACCATTATTTTTAGTATTTTAAGATAAGaaaaaaaTCTTG  180
            ||||||||||||||||||||||||||| ||||||||||||||||||||||||||||||||
Sbjct  174  TCAACATTCTTTAATTCTTTACCATTA-TTTTAGTATTTTAAGATAAGAAAAAAATCTTG  232

Query  181  GAGTTTCTTGtttcttttttactaatttattttata----------tttatttatatgtt  230
            ||||||||| ||||||||||||||||||||||||||          ||| ||||||||||
Sbjct  233  GAGTTTCTTCTTTCTTTTTTACTAATTTATTTTATATTTCTTTTTTTTTTTTTATATGTT  292

Query  231  tttctcatcaatctttctttatcttttGAAATGTAAAAT-CAAAAATGAGAAATTAATGT  289
            |||||||||||||||||||||||||||||||||||||||  |||||||||||||||||||
Sbjct  293  TTTCTCATCAATCTTTCTTTATCTTTTGAAATGTAAAATAAAAAAATGAGAAATTAATGT  352

Query  290  TTAAATTCTAGTCTATTGTATCATAGAAGACGAGTaaaaacttcaaaataataaaaaaag  349
            ||||||||||||||||||||||||||||||||||||||||||||||||||||||||||||
Sbjct  353  TTAAATTCTAGTCTATTGTATCATAGAAGACGAGTAAAAACTTCAAAATAATAAAAAAAG  412

Query  350  aaaaTGGAAATCTCTATAATTTTTAGATAGTATGAAATTTTTAGAT  395
            ||||||||||||||| ||||||||||||||||||||||||||||||
Sbjct  413  AAAATGGAAATCTCTGTAATTTTTAGATAGTATGAAATTTTTAGAT  458


>GQ872338.1 Vachellia sieberiana var. woodii PsbA (psbA) gene, partial cds; 
psbA-trnH intergenic spacer, complete sequence; and tRNA-His 
(trnH) gene, partial sequence; plastid
Length=474

 Score = 638 bits (345),  Expect = 6e-179
 Identities = 385/403 (96%), Gaps = 8/403 (2%)
 Strand=Plus/Plus

Query  1    AGTTTTTGAACGTAAAGGAGCAATAATTAATTTCTTGTTCTATCAAGAGGGTTGATATTG  60
            |||||||||||||||||||||||||||||||||||||||||||||||||  |||||||||
Sbjct  58   AGTTTTTGAACGTAAAGGAGCAATAATTAATTTCTTGTTCTATCAAGAGATTTGATATTG  117

Query  61   CTCctttactttttaactttttagtagtctttttcttcatacatcaattttgtatttact  120
            |||||||||||||||||||||||| |||||||||||||||||||||||||||||||||||
Sbjct  118  CTCCTTTACTTTTTAACTTTTTAGGAGTCTTTTTCTTCATACATCAATTTTGTATTTACT  177

Query  121  tCAACATTCTTTAATTCTTTACCATTATTTTTAGTATTTTAAGATAAGaaaaaaaTCTTG  180
            ||||||||||||||||||||||||||||||| ||||||||||||||||||||||||||||
Sbjct  178  TCAACATTCTTTAATTCTTTACCATTATTTTAAGTATTTTAAGATAAGAAAAAAATCTTG  237

Query  181  GAGTTTCTTGtttcttttttactaatttattt-tatattta----tttatatgtttttct  235
            |||||||||||||||||||||||||||||||| | | |||     |||||||||||||||
Sbjct  238  GAGTTTCTTGTTTCTTTTTTACTAATTTATTTCTTTTTTTTTTTTTTTATATGTTTTTCT  297

Query  236  catcaatctttctttatcttttGAAATGTAAAATC---AAAAATGAGAAATTAATGTTTA  292
            ||||||||||||||||||||||||||||||||||    ||||||||||||||||||||||
Sbjct  298  CATCAATCTTTCTTTATCTTTTGAAATGTAAAATAAAAAAAAATGAGAAATTAATGTTTA  357

Query  293  AATTCTAGTCTATTGTATCATAGAAGACGAGTaaaaacttcaaaataataaaaaaagaaa  352
            ||||||||||||| ||||||||||||||||||||||||||||||||||||||||||||||
Sbjct  358  AATTCTAGTCTATCGTATCATAGAAGACGAGTAAAAACTTCAAAATAATAAAAAAAGAAA  417

Query  353  aTGGAAATCTCTATAATTTTTAGATAGTATGAAATTTTTAGAT  395
            |||||||||||| ||||||||||||||||||||||||||||||
Sbjct  418  ATGGAAATCTCTGTAATTTTTAGATAGTATGAAATTTTTAGAT  460


>GQ872341.1 Vachellia tortilis PsbA (psbA) gene, partial cds; psbA-trnH intergenic 
spacer, complete sequence; and tRNA-His (trnH) gene, 
partial sequence; plastid
Length=514

 Score = 636 bits (344),  Expect = 2e-178
 Identities = 389/408 (95%), Gaps = 13/408 (3%)
 Strand=Plus/Plus

Query  1    AGTTTTTGAACGTAAAGGAGCAATAATTAATTTCTTGTTCTATCAAGAGGGTTGATATTG  60
            ||||||||||||||||||||||||||||||||||||||||||||||||| ||||||||||
Sbjct  84   AGTTTTTGAACGTAAAGGAGCAATAATTAATTTCTTGTTCTATCAAGAGAGTTGATATTG  143

Query  61   CTCctttactttttaactttttagtagtctttttcttcatacatcaattttgtatttact  120
            |||||||||||||||||||||||| |||||||||||||||||||||||||||||||||||
Sbjct  144  CTCCTTTACTTTTTAACTTTTTAGGAGTCTTTTTCTTCATACATCAATTTTGTATTTACT  203

Query  121  tCAACATTCTTTAATTCTTTACCATTATTTTTAGTATTTTAAGATAAGaaaaaaaTCTTG  180
            ||||||||||||||||||||||||||||||| ||||||||||||||||||||||||||||
Sbjct  204  TCAACATTCTTTAATTCTTTACCATTATTTTAAGTATTTTAAGATAAGAAAAAAATCTTG  263

Query  181  GAGTTTCTTGtttcttttttactaatttattttatattt-----------att-tatatg  228
            |||||||||||||||||||||||||||||||||||||||            || ||||||
Sbjct  264  GAGTTTCTTGTTTCTTTTTTACTAATTTATTTTATATTTCTTTTTTTTTTTTTATATATG  323

Query  229  tttttctcatcaatctttctttatcttttGAAATGTAAAAT-CAAAAATGAGAAATTAAT  287
            |||||||||||||||||||||||||||||||||||||||||  |||||||||||||||||
Sbjct  324  TTTTTCTCATCAATCTTTCTTTATCTTTTGAAATGTAAAATAAAAAAATGAGAAATTAAT  383

Query  288  GTTTAAATTCTAGTCTATTGTATCATAGAAGACGAGTaaaaacttcaaaataataaaaaa  347
            ||||||||||||||||||||||||||||||||||||||||||||||||||||||||||||
Sbjct  384  GTTTAAATTCTAGTCTATTGTATCATAGAAGACGAGTAAAAACTTCAAAATAATAAAAAA  443

Query  348  agaaaaTGGAAATCTCTATAATTTTTAGATAGTATGAAATTTTTAGAT  395
            ||||||||||||||||| ||||||||||||||||||||||||||||||
Sbjct  444  AGAAAATGGAAATCTCTGTAATTTTTAGATAGTATGAAATTTTTAGAT  491


>EU213786.1 Acacia tortilis voucher RL1483 psbA-trnH intergenic spacer, partial 
sequence; chloroplast
 EU213787.1 Acacia tortilis voucher RL1608 psbA-trnH intergenic spacer, partial 
sequence; chloroplast
Length=462

 Score = 636 bits (344),  Expect = 2e-178
 Identities = 389/408 (95%), Gaps = 13/408 (3%)
 Strand=Plus/Plus

Query  1    AGTTTTTGAACGTAAAGGAGCAATAATTAATTTCTTGTTCTATCAAGAGGGTTGATATTG  60
            ||||||||||||||||||||||||||||||||||||||||||||||||| ||||||||||
Sbjct  45   AGTTTTTGAACGTAAAGGAGCAATAATTAATTTCTTGTTCTATCAAGAGAGTTGATATTG  104

Query  61   CTCctttactttttaactttttagtagtctttttcttcatacatcaattttgtatttact  120
            |||||||||||||||||||||||| |||||||||||||||||||||||||||||||||||
Sbjct  105  CTCCTTTACTTTTTAACTTTTTAGGAGTCTTTTTCTTCATACATCAATTTTGTATTTACT  164

Query  121  tCAACATTCTTTAATTCTTTACCATTATTTTTAGTATTTTAAGATAAGaaaaaaaTCTTG  180
            ||||||||||||||||||||||||||||||| ||||||||||||||||||||||||||||
Sbjct  165  TCAACATTCTTTAATTCTTTACCATTATTTTAAGTATTTTAAGATAAGAAAAAAATCTTG  224

Query  181  GAGTTTCTTGtttcttttttactaatttattttatattt-----------att-tatatg  228
            |||||||||||||||||||||||||||||||||||||||            || ||||||
Sbjct  225  GAGTTTCTTGTTTCTTTTTTACTAATTTATTTTATATTTCTTTTTTTTTTTTTATATATG  284

Query  229  tttttctcatcaatctttctttatcttttGAAATGTAAAAT-CAAAAATGAGAAATTAAT  287
            |||||||||||||||||||||||||||||||||||||||||  |||||||||||||||||
Sbjct  285  TTTTTCTCATCAATCTTTCTTTATCTTTTGAAATGTAAAATAAAAAAATGAGAAATTAAT  344

Query  288  GTTTAAATTCTAGTCTATTGTATCATAGAAGACGAGTaaaaacttcaaaataataaaaaa  347
            ||||||||||||||||||||||||||||||||||||||||||||||||||||||||||||
Sbjct  345  GTTTAAATTCTAGTCTATTGTATCATAGAAGACGAGTAAAAACTTCAAAATAATAAAAAA  404

Query  348  agaaaaTGGAAATCTCTATAATTTTTAGATAGTATGAAATTTTTAGAT  395
            ||||||||||||||||| ||||||||||||||||||||||||||||||
Sbjct  405  AGAAAATGGAAATCTCTGTAATTTTTAGATAGTATGAAATTTTTAGAT  452


>GQ872312.1 Vachellia exuvialis PsbA (psbA) gene, partial cds; psbA-trnH 
intergenic spacer, complete sequence; and tRNA-His (trnH) gene, 
partial sequence; plastid
Length=504

 Score = 634 bits (343),  Expect = 8e-178
 Identities = 386/404 (96%), Gaps = 13/404 (3%)
 Strand=Plus/Plus

Query  1    AGTTTTTGAACGTAAAGGAGCAATAATTAATTTCTTG--TTCTATCAAGAGGGTTGATAT  58
            |||||||||||||||||||||||||||||||||||||  |||||||||||| ||||||||
Sbjct  55   AGTTTTTGAACGTAAAGGAGCAATAATTAATTTCTTGTTTTCTATCAAGAGAGTTGATAT  114

Query  59   TGCTCctttactttttaactttttagtagtctttttcttcatacatcaattttgtattta  118
            ||||||||||||||||||||||||||||||||||||||||||||||||||||||||||||
Sbjct  115  TGCTCCTTTACTTTTTAACTTTTTAGTAGTCTTTTTCTTCATACATCAATTTTGTATTTA  174

Query  119  cttCAACATTCTTTAATTCTTTACCATTATTTTTAGTATTTTAAGATAAGaaaaaaaTCT  178
            ||||||||||||||||||||||||||||| ||| ||||||||||||||||||||||||||
Sbjct  175  CTTCAACATTCTTTAATTCTTTACCATTAATTTAAGTATTTTAAGATAAGAAAAAAATCT  234

Query  179  TGGAGTTTCTTGtttcttttttactaatttattttatattta------tttatatgtttt  232
            ||||||||||||||||||||||||||||||||||||||||||      ||||||||||||
Sbjct  235  TGGAGTTTCTTGTTTCTTTTTTACTAATTTATTTTATATTTATTTTTTTTTATATGTTTT  294

Query  233  tctcatcaatctttctttatcttttGAAATGTAAAATC-AAAAATGAGAAATTAATGTTT  291
            |||||||||||||||||||||||||||||||||||||  |||||||||||||||||||||
Sbjct  295  TCTCATCAATCTTTCTTTATCTTTTGAAATGTAAAATAAAAAAATGAGAAATTAATGTTT  354

Query  292  AAATTCTAGTCTATTGTATCATAGAAGACGAGTaaaaacttcaaaataataaaaaaagaa  351
            ||||||||||||||||||||||||||||||||||||||||||||||||||    ||||||
Sbjct  355  AAATTCTAGTCTATTGTATCATAGAAGACGAGTAAAAACTTCAAAATAAT----AAAGAA  410

Query  352  aaTGGAAATCTCTATAATTTTTAGATAGTATGAAATTTTTAGAT  395
            ||||||||||||| ||||||||||||||||||||||||||||||
Sbjct  411  AATGGAAATCTCTGTAATTTTTAGATAGTATGAAATTTTTAGAT  454


>EU213781.1 Acacia exuvialis voucher OM260 psbA-trnH intergenic spacer, partial 
sequence; chloroplast
 EU213782.1 Acacia exuvialis voucher RL1204 psbA-trnH intergenic spacer, 
partial sequence; chloroplast
Length=454

 Score = 634 bits (343),  Expect = 8e-178
 Identities = 386/404 (96%), Gaps = 13/404 (3%)
 Strand=Plus/Plus

Query  1    AGTTTTTGAACGTAAAGGAGCAATAATTAATTTCTTG--TTCTATCAAGAGGGTTGATAT  58
            |||||||||||||||||||||||||||||||||||||  |||||||||||| ||||||||
Sbjct  45   AGTTTTTGAACGTAAAGGAGCAATAATTAATTTCTTGTTTTCTATCAAGAGAGTTGATAT  104

Query  59   TGCTCctttactttttaactttttagtagtctttttcttcatacatcaattttgtattta  118
            ||||||||||||||||||||||||||||||||||||||||||||||||||||||||||||
Sbjct  105  TGCTCCTTTACTTTTTAACTTTTTAGTAGTCTTTTTCTTCATACATCAATTTTGTATTTA  164

Query  119  cttCAACATTCTTTAATTCTTTACCATTATTTTTAGTATTTTAAGATAAGaaaaaaaTCT  178
            ||||||||||||||||||||||||||||| ||| ||||||||||||||||||||||||||
Sbjct  165  CTTCAACATTCTTTAATTCTTTACCATTAATTTAAGTATTTTAAGATAAGAAAAAAATCT  224

Query  179  TGGAGTTTCTTGtttcttttttactaatttattttatattta------tttatatgtttt  232
            ||||||||||||||||||||||||||||||||||||||||||      ||||||||||||
Sbjct  225  TGGAGTTTCTTGTTTCTTTTTTACTAATTTATTTTATATTTATTTTTTTTTATATGTTTT  284

Query  233  tctcatcaatctttctttatcttttGAAATGTAAAATC-AAAAATGAGAAATTAATGTTT  291
            |||||||||||||||||||||||||||||||||||||  |||||||||||||||||||||
Sbjct  285  TCTCATCAATCTTTCTTTATCTTTTGAAATGTAAAATAAAAAAATGAGAAATTAATGTTT  344

Query  292  AAATTCTAGTCTATTGTATCATAGAAGACGAGTaaaaacttcaaaataataaaaaaagaa  351
            ||||||||||||||||||||||||||||||||||||||||||||||||||    ||||||
Sbjct  345  AAATTCTAGTCTATTGTATCATAGAAGACGAGTAAAAACTTCAAAATAAT----AAAGAA  400

Query  352  aaTGGAAATCTCTATAATTTTTAGATAGTATGAAATTTTTAGAT  395
            ||||||||||||| ||||||||||||||||||||||||||||||
Sbjct  401  AATGGAAATCTCTGTAATTTTTAGATAGTATGAAATTTTTAGAT  444


>GQ872332.1 Vachellia robusta subsp. clavigera PsbA (psbA) gene, partial 
cds; psbA-trnH intergenic spacer, complete sequence; and tRNA-His 
(trnH) gene, partial sequence; plastid
Length=514

 Score = 628 bits (340),  Expect = 4e-176
 Identities = 386/406 (95%), Gaps = 11/406 (3%)
 Strand=Plus/Plus

Query  1    AGTTTTTGAACGTAAAGGAGCAATAATTAATTTCTTGTTCTATCAAGAGGGTTGATATTG  60
            ||||||||||||||||||||||||||||||||||||||||||||||||| ||||||||||
Sbjct  55   AGTTTTTGAACGTAAAGGAGCAATAATTAATTTCTTGTTCTATCAAGAGAGTTGATATTG  114

Query  61   CTCctttactttttaactttttagtagtctttttcttcatacatcaattttgtatttact  120
            |||||||||||||||||||||||| |||||||||||||||||||||||||||||||||||
Sbjct  115  CTCCTTTACTTTTTAACTTTTTAGGAGTCTTTTTCTTCATACATCAATTTTGTATTTACT  174

Query  121  tCAACATTCTTTAATTCTTTACCATTATTTTTAGTATTTTAAGATAAGaaaaaaaTCTTG  180
            ||||||||||||||||||||||||||||||| ||||||||||||||||||||||||||||
Sbjct  175  TCAACATTCTTTAATTCTTTACCATTATTTTAAGTATTTTAAGATAAGAAAAAAATCTTG  234

Query  181  GAGTTTCTTGtttcttttttactaatttattttatattta----------tttatatgtt  230
            ||||||||| |||||||||||||||||||||||||||||           ||||||||||
Sbjct  235  GAGTTTCTTCTTTCTTTTTTACTAATTTATTTTATATTTCTTTTTTTTTTTTTATATGTT  294

Query  231  tttctcatcaatctttctttatcttttGAAATGTAAAATC-AAAAATGAGAAATTAATGT  289
            |||||||||||||||||||||||||||||||||||||||  |||||||| ||||||||||
Sbjct  295  TTTCTCATCAATCTTTCTTTATCTTTTGAAATGTAAAATAAAAAAATGAAAAATTAATGT  354

Query  290  TTAAATTCTAGTCTATTGTATCATAGAAGACGAGTaaaaacttcaaaataataaaaaaag  349
            ||||||||||||||||||||||||||||||| ||||||||||||||||||||||||||||
Sbjct  355  TTAAATTCTAGTCTATTGTATCATAGAAGACAAGTAAAAACTTCAAAATAATAAAAAAAG  414

Query  350  aaaaTGGAAATCTCTATAATTTTTAGATAGTATGAAATTTTTAGAT  395
            ||||||||||||||| ||||||||||||||||||||||||||||||
Sbjct  415  AAAATGGAAATCTCTGTAATTTTTAGATAGTATGAAATTTTTAGAT  460


>GQ872331.1 Vachellia robbertsei PsbA (psbA) gene, partial cds; psbA-trnH 
intergenic spacer, complete sequence; and tRNA-His (trnH) gene, 
partial sequence; plastid
Length=492

 Score = 628 bits (340),  Expect = 4e-176
 Identities = 383/402 (95%), Gaps = 9/402 (2%)
 Strand=Plus/Plus

Query  1    AGTTTTTGAACGTAAAGGAGCAATAATTAATTTCTTG--TTCTATCAAGAGGGTTGATAT  58
            |||||||||||||||||||||||||||||||||||||  |||||||||||| ||||||||
Sbjct  59   AGTTTTTGAACGTAAAGGAGCAATAATTAATTTCTTGTTTTCTATCAAGAGAGTTGATAT  118

Query  59   TGCTCctttactttttaactttttagtagtctttttcttcatacatcaattttgtattta  118
            ||||||||||||||||||||||||||||||||||||||||||||||||||||||||||||
Sbjct  119  TGCTCCTTTACTTTTTAACTTTTTAGTAGTCTTTTTCTTCATACATCAATTTTGTATTTA  178

Query  119  cttCAACATTCTTTAATTCTTTACCATTATTTTTAGTATTTTAAGATAAGaaaaaaaTCT  178
            ||||||||||||||||||||||||||||||||| ||||||||||||||||||||||||||
Sbjct  179  CTTCAACATTCTTTAATTCTTTACCATTATTTTAAGTATTTTAAGATAAGAAAAAAATCT  238

Query  179  TGGAGTTTCTTGttt-ct--tttttacta-atttattttatatttatttatatgtttttc  234
            ||||||||||| ||| ||  ||| |  || |||| |||| | ||| ||||||||||||||
Sbjct  239  TGGAGTTTCTTTTTTACTAATTTATTTTATATTTCTTTT-T-TTTTTTTATATGTTTTTC  296

Query  235  tcatcaatctttctttatcttttGAAATGTAAAAT-CAAAAATGAGAAATTAATGTTTAA  293
            |||||||||||||||||||||||||||||||||||  |||||||||||||||||||||||
Sbjct  297  TCATCAATCTTTCTTTATCTTTTGAAATGTAAAATAAAAAAATGAGAAATTAATGTTTAA  356

Query  294  ATTCTAGTCTATTGTATCATAGAAGACGAGTaaaaacttcaaaataataaaaaaagaaaa  353
            ||||||||||||||||||||||||||||||||||||||||||||||||||||||||||||
Sbjct  357  ATTCTAGTCTATTGTATCATAGAAGACGAGTAAAAACTTCAAAATAATAAAAAAAGAAAA  416

Query  354  TGGAAATCTCTATAATTTTTAGATAGTATGAAATTTTTAGAT  395
            ||||||||||| ||||||||||||||||||||||||||||||
Sbjct  417  TGGAAATCTCTGTAATTTTTAGATAGTATGAAATTTTTAGAT  458


>GQ872322.1 Vachellia luederitzii var. retinens PsbA (psbA) gene, partial 
cds; psbA-trnH intergenic spacer, complete sequence; and tRNA-His 
(trnH) gene, partial sequence; plastid
Length=514

 Score = 627 bits (339),  Expect = 1e-175
 Identities = 388/409 (95%), Gaps = 14/409 (3%)
 Strand=Plus/Plus

Query  1    AGTTTTTGAACGTAAAGGAGCAATAATTAATTTCTTGTTCTATCAAGAGGGTTGATATTG  60
            ||||||||||||||||||||||||||||||||||||||||||||||||| ||||||||||
Sbjct  55   AGTTTTTGAACGTAAAGGAGCAATAATTAATTTCTTGTTCTATCAAGAGAGTTGATATTG  114

Query  61   CTCctttactttttaactttttagtagtctttttcttcatacatcaattttgtatttact  120
            |||||||||||||||||||||||| |||||||||||||||||||||||||||||||||||
Sbjct  115  CTCCTTTACTTTTTAACTTTTTAGGAGTCTTTTTCTTCATACATCAATTTTGTATTTACT  174

Query  121  tCAACATTCTTTAATTCTTTACCATTATTTTTAGTATTTTAAGATAAGaaaaaaaTCTTG  180
            ||||||||||||||||||||||||||||||| ||||||||||||||||||||||||||||
Sbjct  175  TCAACATTCTTTAATTCTTTACCATTATTTTAAGTATTTTAAGATAAGAAAAAAATCTTG  234

Query  181  GAGTTTCTTGtttcttttttactaatttattttata-------------tttatttatat  227
            ||||||||||||||||||||||||||||||||||||             ||| |||||||
Sbjct  235  GAGTTTCTTGTTTCTTTTTTACTAATTTATTTTATATTTCTTTTTTTTTTTTTTTTATAT  294

Query  228  gtttttctcatcaatctttctttatcttttGAAATGTAAAAT-CAAAAATGAGAAATTAA  286
            ||||||| ||||||||||||||||||||||||||||||||||  ||||||||||||||||
Sbjct  295  GTTTTTCCCATCAATCTTTCTTTATCTTTTGAAATGTAAAATAAAAAAATGAGAAATTAA  354

Query  287  TGTTTAAATTCTAGTCTATTGTATCATAGAAGACGAGTaaaaacttcaaaataataaaaa  346
            ||||||||||||||||||||||||||||||||||||||||||||||||||||||||||||
Sbjct  355  TGTTTAAATTCTAGTCTATTGTATCATAGAAGACGAGTAAAAACTTCAAAATAATAAAAA  414

Query  347  aagaaaaTGGAAATCTCTATAATTTTTAGATAGTATGAAATTTTTAGAT  395
            |||||||||||||||||| ||||||||||||||||||||||||||||||
Sbjct  415  AAGAAAATGGAAATCTCTGTAATTTTTAGATAGTATGAAATTTTTAGAT  463


>GQ872325.1 Vachellia nebrownii PsbA (psbA) gene, partial cds; psbA-trnH 
intergenic spacer, complete sequence; and tRNA-His (trnH) gene, 
partial sequence; plastid
Length=494

 Score = 623 bits (337),  Expect = 2e-174
 Identities = 385/405 (95%), Gaps = 15/405 (4%)
 Strand=Plus/Plus

Query  1    AGTTTTTGAACGTAAAGGAGCAATAATTAATTTCTTG--TTCTATCAAGAGGGTTGATAT  58
            |||||||||||||||||||||||||||||||||||||  |||||||||||| ||||||||
Sbjct  82   AGTTTTTGAACGTAAAGGAGCAATAATTAATTTCTTGTTTTCTATCAAGAGAGTTGATAT  141

Query  59   TGCTCctttactttttaactttttagtagtctttttcttcatacatcaattttgtattta  118
            ||||||||||||||||||||||||||||||||||||||||||||||||||||||||||||
Sbjct  142  TGCTCCTTTACTTTTTAACTTTTTAGTAGTCTTTTTCTTCATACATCAATTTTGTATTTA  201

Query  119  cttCAACATTCTTTAATTCTTTACCATTATTTTTAGTATTTTAAGATAAGaaaaaaaTCT  178
            ||||||||||||||||||||||||||||| ||| ||||||||||||||||||||||||||
Sbjct  202  CTTCAACATTCTTTAATTCTTTACCATTAATTTAAGTATTTTAAGATAAGAAAAAAATCT  261

Query  179  TGGAGTTTCTTGtttcttttttactaatttattttatattta-------tttatatgttt  231
            ||||||||||||||||||||||||||||||||||||||||||       |||||||||||
Sbjct  262  TGGAGTTTCTTGTTTCTTTTTTACTAATTTATTTTATATTTATTTTTTTTTTATATGTTT  321

Query  232  ttctcatcaatctttctttatcttttGAAATGTAAAATC-AAAAATGAGAAATTAATGTT  290
            |||||||||||||||||||||| |||||||||||||||  ||||||||||||||||||||
Sbjct  322  TTCTCATCAATCTTTCTTTATC-TTTGAAATGTAAAATAAAAAAATGAGAAATTAATGTT  380

Query  291  TAAATTCTAGTCTATTGTATCATAGAAGACGAGTaaaaacttcaaaataataaaaaaaga  350
            |||||||||||||||||||||||||||||||||||||||||||||||||||    |||||
Sbjct  381  TAAATTCTAGTCTATTGTATCATAGAAGACGAGTAAAAACTTCAAAATAAT----AAAGA  436

Query  351  aaaTGGAAATCTCTATAATTTTTAGATAGTATGAAATTTTTAGAT  395
            |||||||||||||| ||||||||||||||||||||||||||||||
Sbjct  437  AAATGGAAATCTCTGTAATTTTTAGATAGTATGAAATTTTTAGAT  481


>GQ872337.1 Vachellia sieberiana var. sieberiana PsbA (psbA) gene, partial 
cds; psbA-trnH intergenic spacer, complete sequence; and tRNA-His 
(trnH) gene, partial sequence; plastid
Length=483

 Score = 621 bits (336),  Expect = 6e-174
 Identities = 385/406 (95%), Gaps = 13/406 (3%)
 Strand=Plus/Plus

Query  1    AGTTTTTGAACGTAAAGGAGCAATAATTAATTTCTTGTTCTATCAAGAGGGTTGATATTG  60
            ||||||||||||||||||||||||||||||||||||||||||||||||| ||||||||||
Sbjct  49   AGTTTTTGAACGTAAAGGAGCAATAATTAATTTCTTGTTCTATCAAGAGAGTTGATATTG  108

Query  61   CTCctttactttttaactttttagtagtctttttcttcatacatcaattttgtatttact  120
            |||||||||||||||||||||||| |||||||||||||||||||||||||||||||||||
Sbjct  109  CTCCTTTACTTTTTAACTTTTTAGGAGTCTTTTTCTTCATACATCAATTTTGTATTTACT  168

Query  121  tCAACATTCTTTAATTCTTTACCATTATTTTTAGTATTTTAAGATAAGaaaaaaaTCTTG  180
            ||||||||||||||||||||||||||||||| | ||||||||||||||||||||||||||
Sbjct  169  TCAACATTCTTTAATTCTTTACCATTATTTTAAATATTTTAAGATAAGAAAAAAATCTTG  228

Query  181  GAGTTTCTTGtttcttttttactaatttattttata------------tttatttatatg  228
            ||||||||||||||||||||||||||||||||||||            ||| ||| ||||
Sbjct  229  GAGTTTCTTGTTTCTTTTTTACTAATTTATTTTATATTTCTTTTTTTTTTTTTTTTTATG  288

Query  229  tttttctcatcaatctttctttatcttttGAAATGTAAAAT-CAAAAATGAGAAATTAAT  287
            |||||||||||||||||||||||||||||||||||||||||  |||||||||||||||||
Sbjct  289  TTTTTCTCATCAATCTTTCTTTATCTTTTGAAATGTAAAATAAAAAAATGAGAAATTAAT  348

Query  288  GTTTAAATTCTAGTCTATTGTATCATAGAAGACGAGTaaaaacttcaaaataataaaaaa  347
            ||||||||||||||||||||||||||||||||||||||||||||||||||||||||||||
Sbjct  349  GTTTAAATTCTAGTCTATTGTATCATAGAAGACGAGTAAAAACTTCAAAATAATAAAAAA  408

Query  348  agaaaaTGGAAATCTCTATAATTTTTAGATAGTATGAAATTTTTAG  393
            ||||||||||||||||| ||||||||||||||||||||||||||||
Sbjct  409  AGAAAATGGAAATCTCTGTAATTTTTAGATAGTATGAAATTTTTAG  454


>KP823573.1 Acacia bellula PsbA (psbA) gene, partial cds; psbA-trnH intergenic 
spacer, complete sequence; and tRNA-His (trnH) gene, partial 
sequence; chloroplast
Length=506

 Score = 619 bits (335),  Expect = 2e-173
 Identities = 386/408 (95%), Gaps = 14/408 (3%)
 Strand=Plus/Plus

Query  1    AGTTTTTGAACGTAAAGGAGCAATAATTAATTTCTTGTTCTATCAAGAGGGTTGATATTG  60
            ||||||||||||||||||||||||||||||||||||||||||||||||| ||||||||||
Sbjct  77   AGTTTTTGAACGTAAAGGAGCAATAATTAATTTCTTGTTCTATCAAGAGAGTTGATATTG  136

Query  61   CTCctttactttttaactttttagtagtctttttcttcatacatcaattttgtatttact  120
            |||||||||||||||||||||||| |||||||||||||||||||||||||||||||||||
Sbjct  137  CTCCTTTACTTTTTAACTTTTTAGGAGTCTTTTTCTTCATACATCAATTTTGTATTTACT  196

Query  121  tCAACATTCTTTAATTCTTTACCATTATTTTTAGTATTTTAAGATAAGaaaaaaaTCTTG  180
            ||||||||||||||||||||||||||||||| ||||||||||||||||||||||||||||
Sbjct  197  TCAACATTCTTTAATTCTTTACCATTATTTTAAGTATTTTAAGATAAGAAAAAAATCTTG  256

Query  181  GAGTTTCTTGtttcttttttactaatttatttta------------tatttatttatatg  228
            ||||||||||||||||||||||||||||||||||            | ||| ||||||||
Sbjct  257  GAGTTTCTTGTTTCTTTTTTACTAATTTATTTTAGATTTCTTTTTTTTTTTTTTTATATG  316

Query  229  tttttctcatcaatctttctttatcttttGAAATGTAAAAT-CAAAAATGAGAAATTAAT  287
            |||||||||||||||||||||||||||||||||| ||||||  |||||||||||||||||
Sbjct  317  TTTTTCTCATCAATCTTTCTTTATCTTTTGAAATCTAAAATAAAAAAATGAGAAATTAAT  376

Query  288  GTTTAAATTCTAGTCTATTGTATCATAGAAGACGAGTaaaaacttcaaaataataaaaaa  347
            ||||||||||||||||||||||||||||||||||||||||||||||||||||||||||||
Sbjct  377  GTTTAAATTCTAGTCTATTGTATCATAGAAGACGAGTAAAAACTTCAAAATAATAAAAAA  436

Query  348  agaaaaTGGAAATCTCTATAATTTTTAGATAGTATGAAATTTTTAGAT  395
            ||||||||||||||||| | ||||||||||||||||||||||||||||
Sbjct  437  AGAAAATGGAAATCTCTGT-ATTTTTAGATAGTATGAAATTTTTAGAT  483


>GQ872327.1 Vachellia ormocarpoides PsbA (psbA) gene, partial cds; psbA-trnH 
intergenic spacer, complete sequence; and tRNA-His (trnH) 
gene, partial sequence; plastid
Length=489

 Score = 619 bits (335),  Expect = 2e-173
 Identities = 390/413 (94%), Gaps = 18/413 (4%)
 Strand=Plus/Plus

Query  1    AGTTTTTGAACGTAAAGGAGCAATAATTAATTTCTTG--TTCTATCAAGAGGGTTGATAT  58
            |||||||||||||||||||||||||||||||||||||  |||||||||||| ||||||||
Sbjct  54   AGTTTTTGAACGTAAAGGAGCAATAATTAATTTCTTGTTTTCTATCAAGAGAGTTGATAT  113

Query  59   TGCTCctttactttttaactttttagtagtctttttcttcatacatcaattttgtattta  118
            ||||||||||||||||||||||||||||||||||||||||||||||||||||||||||||
Sbjct  114  TGCTCCTTTACTTTTTAACTTTTTAGTAGTCTTTTTCTTCATACATCAATTTTGTATTTA  173

Query  119  cttCAACATTCTTTAATTCTTTACCATTATTTTTAGTATTTTAAGATAAGaaaaaaaTCT  178
            ||||||||||||||||||||||||||||||||| ||||||||||||||||||||||||||
Sbjct  174  CTTCAACATTCTTTAATTCTTTACCATTATTTTAAGTATTTTAAGATAAGAAAAAAATCT  233

Query  179  TGGAGTTTCTTGtttcttttttactaatttattttatattta---------------ttt  223
            |||||||||||||||||||||||||||||||||||||||||                |||
Sbjct  234  TGGAGTTTCTTGTTTCTTTTTTACTAATTTATTTTATATTTCTTTTTTTTTTTTTTTTTT  293

Query  224  atatgtttttctcatcaatctttctttatcttttGAAATGTAAAATC-AAAAATGAGAAA  282
            ||||||||||||||||||||||||||||||||||||||||||||||  ||||||||||||
Sbjct  294  ATATGTTTTTCTCATCAATCTTTCTTTATCTTTTGAAATGTAAAATAAAAAAATGAGAAA  353

Query  283  TTAATGTTTAAATTCTAGTCTATTGTATCATAGAAGACGAGTaaaaacttcaaaataata  342
            ||||||||||||||||||||||||||||||||||||||||||||||||||||||||||||
Sbjct  354  TTAATGTTTAAATTCTAGTCTATTGTATCATAGAAGACGAGTAAAAACTTCAAAATAATA  413

Query  343  aaaaaagaaaaTGGAAATCTCTATAATTTTTAGATAGTATGAAATTTTTAGAT  395
            |||||||||||||||||||||| ||||||||||||||||||||||||||||||
Sbjct  414  AAAAAAGAAAATGGAAATCTCTGTAATTTTTAGATAGTATGAAATTTTTAGAT  466


>EU213788.1 Acacia tortilis voucher OM261 psbA-trnH intergenic spacer, partial 
sequence; chloroplast
Length=442

 Score = 617 bits (334),  Expect = 8e-173
 Identities = 379/398 (95%), Gaps = 13/398 (3%)
 Strand=Plus/Plus

Query  1    AGTTTTTGAACGTAAAGGAGCAATAATTAATTTCTTGTTCTATCAAGAGGGTTGATATTG  60
            ||||||||||||||||||||||||||||||||||||||||||||||||| ||||||||||
Sbjct  45   AGTTTTTGAACGTAAAGGAGCAATAATTAATTTCTTGTTCTATCAAGAGAGTTGATATTG  104

Query  61   CTCctttactttttaactttttagtagtctttttcttcatacatcaattttgtatttact  120
            |||||||||||||||||||||||| |||||||||||||||||||||||||||||||||||
Sbjct  105  CTCCTTTACTTTTTAACTTTTTAGGAGTCTTTTTCTTCATACATCAATTTTGTATTTACT  164

Query  121  tCAACATTCTTTAATTCTTTACCATTATTTTTAGTATTTTAAGATAAGaaaaaaaTCTTG  180
            ||||||||||||||||||||||||||||||| ||||||||||||||||||||||||||||
Sbjct  165  TCAACATTCTTTAATTCTTTACCATTATTTTAAGTATTTTAAGATAAGAAAAAAATCTTG  224

Query  181  GAGTTTCTTGtttcttttttactaatttattttatattt-----------att-tatatg  228
            |||||||||||||||||||||||||||||||||||||||            || ||||||
Sbjct  225  GAGTTTCTTGTTTCTTTTTTACTAATTTATTTTATATTTCTTTTTTTTTTTTTATATATG  284

Query  229  tttttctcatcaatctttctttatcttttGAAATGTAAAAT-CAAAAATGAGAAATTAAT  287
            |||||||||||||||||||||||||||||||||||||||||  |||||||||||||||||
Sbjct  285  TTTTTCTCATCAATCTTTCTTTATCTTTTGAAATGTAAAATAAAAAAATGAGAAATTAAT  344

Query  288  GTTTAAATTCTAGTCTATTGTATCATAGAAGACGAGTaaaaacttcaaaataataaaaaa  347
            ||||||||||||||||||||||||||||||||||||||||||||||||||||||||||||
Sbjct  345  GTTTAAATTCTAGTCTATTGTATCATAGAAGACGAGTAAAAACTTCAAAATAATAAAAAA  404

Query  348  agaaaaTGGAAATCTCTATAATTTTTAGATAGTATGAA  385
            ||||||||||||||||| ||||||||||||||||||||
Sbjct  405  AGAAAATGGAAATCTCTGTAATTTTTAGATAGTATGAA  442


>FJ808562.1 Acacia nilotica voucher RFsp3c PsbA gene, partial cds; psbA-trnH 
intergenic spacer, complete sequence; and tRNA-His gene, 
partial sequence; chloroplast
Length=450

 Score = 614 bits (332),  Expect = 1e-171
 Identities = 378/397 (95%), Gaps = 16/397 (4%)
 Strand=Plus/Plus

Query  1    AGTTTTTGAACGTAAAGGAGCAATAATTAATTTCTTGTTCTATCAAGAGGGTTGATATTG  60
            ||||||||||||||||||||||||||||||||||||||||||||||||||||||||||||
Sbjct  56   AGTTTTTGAACGTAAAGGAGCAATAATTAATTTCTTGTTCTATCAAGAGGGTTGATATTG  115

Query  61   CTCctttactttttaactttttagtagtctttttcttcatacatcaattttgtatttact  120
            ||||||||||||||||||||||||||||||||||||||||||||||||||||||||||||
Sbjct  116  CTCCTTTACTTTTTAACTTTTTAGTAGTCTTTTTCTTCATACATCAATTTTGTATTTACT  175

Query  121  tCAACATTCTTTAATTCTTTACCATTATTTTTAGTATTTTAAGATAAGaaaaaaaTCTTG  180
            ||||||||||||||||||||||||||||||| ||||||||||||||||||||||||||||
Sbjct  176  TCAACATTCTTTAATTCTTTACCATTATTTTAAGTATTTTAAGATAAGAAAAAAATCTTG  235

Query  181  GAGTTTCTTGtttcttttttactaatttattttatatttatttatatgtttttctcatca  240
            ||||||||||||||||||||  |  ||| ||         ||||||||||||||||||||
Sbjct  236  GAGTTTCTTGTTTCTTTTTT--T--TTT-TT---------TTTATATGTTTTTCTCATCA  281

Query  241  atctttctttatcttttGAAATGTAAAATC--AAAAATGAGAAATTAATGTTTAAATTCT  298
            ||||||||||||||||||||||||||||||  |||||||||||||||||||||||||| |
Sbjct  282  ATCTTTCTTTATCTTTTGAAATGTAAAATCAAAAAAATGAGAAATTAATGTTTAAATTAT  341

Query  299  AGTCTATTGTATCATAGAAGACGAGTaaaaacttcaaaataataaaaaaagaaaaTGGAA  358
            ||||||||||||||||||||||||||||||||||||||||||||||||||||||||||||
Sbjct  342  AGTCTATTGTATCATAGAAGACGAGTAAAAACTTCAAAATAATAAAAAAAGAAAATGGAA  401

Query  359  ATCTCTATAATTTTTAGATAGTATGAAATTTTTAGAT  395
            |||||| ||||||||||||||||||||||||||||||
Sbjct  402  ATCTCTGTAATTTTTAGATAGTATGAAATTTTTAGAT  438


>AF524993.1 Acacia nilotica psbA gene, partial sequence; psbA-trnH intergenic 
spacer, complete sequence; and tRNA-His (trnH) gene, partial 
sequence; chloroplast genes for chloroplast products
Length=501

 Score = 614 bits (332),  Expect = 1e-171
 Identities = 378/397 (95%), Gaps = 16/397 (4%)
 Strand=Plus/Plus

Query  1    AGTTTTTGAACGTAAAGGAGCAATAATTAATTTCTTGTTCTATCAAGAGGGTTGATATTG  60
            ||||||||||||||||||||||||||||||||||||||||||||||||||||||||||||
Sbjct  78   AGTTTTTGAACGTAAAGGAGCAATAATTAATTTCTTGTTCTATCAAGAGGGTTGATATTG  137

Query  61   CTCctttactttttaactttttagtagtctttttcttcatacatcaattttgtatttact  120
            ||||||||||||||||||||||||||||||||||||||||||||||||||||||||||||
Sbjct  138  CTCCTTTACTTTTTAACTTTTTAGTAGTCTTTTTCTTCATACATCAATTTTGTATTTACT  197

Query  121  tCAACATTCTTTAATTCTTTACCATTATTTTTAGTATTTTAAGATAAGaaaaaaaTCTTG  180
            ||||||||||||||||||||||||||||||| ||||||||||||||||||||||||||||
Sbjct  198  TCAACATTCTTTAATTCTTTACCATTATTTTAAGTATTTTAAGATAAGAAAAAAATCTTG  257

Query  181  GAGTTTCTTGtttcttttttactaatttattttatatttatttatatgtttttctcatca  240
            ||||||||||||||||||||  |  ||| ||         ||||||||||||||||||||
Sbjct  258  GAGTTTCTTGTTTCTTTTTT--T--TTT-TT---------TTTATATGTTTTTCTCATCA  303

Query  241  atctttctttatcttttGAAATGTAAAATC--AAAAATGAGAAATTAATGTTTAAATTCT  298
            ||||||||||||||||||||||||||||||  |||||||||||||||||||||||||| |
Sbjct  304  ATCTTTCTTTATCTTTTGAAATGTAAAATCAAAAAAATGAGAAATTAATGTTTAAATTAT  363

Query  299  AGTCTATTGTATCATAGAAGACGAGTaaaaacttcaaaataataaaaaaagaaaaTGGAA  358
            ||||||||||||||||||||||||||||||||||||||||||||||||||||||||||||
Sbjct  364  AGTCTATTGTATCATAGAAGACGAGTAAAAACTTCAAAATAATAAAAAAAGAAAATGGAA  423

Query  359  ATCTCTATAATTTTTAGATAGTATGAAATTTTTAGAT  395
            |||||| ||||||||||||||||||||||||||||||
Sbjct  424  ATCTCTGTAATTTTTAGATAGTATGAAATTTTTAGAT  460


>KR735927.1 Vachellia gerrardii trnH-psbA intergenic spacer, partial sequence; 
chloroplast
Length=489

 Score = 612 bits (331),  Expect = 4e-171
 Identities = 388/412 (94%), Gaps = 17/412 (4%)
 Strand=Plus/Plus

Query  1    AGTTTTTGAACGTAAAGGAGCAATAATTAATTTCTTGTTCTATCAAGAGGGTTGATATTG  60
            ||||||||||||||||||||||||||||||||||||||||||||||||| ||||||||||
Sbjct  53   AGTTTTTGAACGTAAAGGAGCAATAATTAATTTCTTGTTCTATCAAGAGAGTTGATATTG  112

Query  61   CTCctttactttttaactttttagtagtc---tttttcttcatacatcaattttgtattt  117
            |||||||||||||||||||||||| ||||   ||||||||||||||||||||||||||||
Sbjct  113  CTCCTTTACTTTTTAACTTTTTAGGAGTCTTTTTTTTCTTCATACATCAATTTTGTATTT  172

Query  118  acttCAACATTCTTTAATTCTTTACCATTATTTTTAGTATTTTAAGATAAGaaaaaaaTC  177
            |||||||||||||||||||||||||||||||||| |||||||||||||||||||||||||
Sbjct  173  ACTTCAACATTCTTTAATTCTTTACCATTATTTTAAGTATTTTAAGATAAGAAAAAAATC  232

Query  178  TTGGAGTTTCTTGtttcttttttactaatttattttata-------------tttattta  224
            |||||||||||| ||||||||||||||||||||||||||             ||| ||||
Sbjct  233  TTGGAGTTTCTTCTTTCTTTTTTACTAATTTATTTTATATTTCTTTTTTTTTTTTTTTTA  292

Query  225  tatgtttttctcatcaatctttctttatcttttGAAATGTAAAAT-CAAAAATGAGAAAT  283
            |||||||||||||||||||||||||||||||||||||||||||||  |||||||||||||
Sbjct  293  TATGTTTTTCTCATCAATCTTTCTTTATCTTTTGAAATGTAAAATAAAAAAATGAGAAAT  352

Query  284  TAATGTTTAAATTCTAGTCTATTGTATCATAGAAGACGAGTaaaaacttcaaaataataa  343
            ||||||||||||||||||||||||||||||||||||||||||||||||||||||||||||
Sbjct  353  TAATGTTTAAATTCTAGTCTATTGTATCATAGAAGACGAGTAAAAACTTCAAAATAATAA  412

Query  344  aaaaagaaaaTGGAAATCTCTATAATTTTTAGATAGTATGAAATTTTTAGAT  395
            ||||||||||||||||||||| ||||||||||||||||||||||||||||||
Sbjct  413  AAAAAGAAAATGGAAATCTCTGTAATTTTTAGATAGTATGAAATTTTTAGAT  464


>KR735892.1 Vachellia gerrardii trnH-psbA intergenic spacer, partial sequence; 
chloroplast
Length=441

 Score = 612 bits (331),  Expect = 4e-171
 Identities = 388/412 (94%), Gaps = 17/412 (4%)
 Strand=Plus/Plus

Query  1    AGTTTTTGAACGTAAAGGAGCAATAATTAATTTCTTGTTCTATCAAGAGGGTTGATATTG  60
            ||||||||||||||||||||||||||||||||||||||||||||||||| ||||||||||
Sbjct  22   AGTTTTTGAACGTAAAGGAGCAATAATTAATTTCTTGTTCTATCAAGAGAGTTGATATTG  81

Query  61   CTCctttactttttaactttttagtagtc---tttttcttcatacatcaattttgtattt  117
            |||||||||||||||||||||||| ||||   ||||||||||||||||||||||||||||
Sbjct  82   CTCCTTTACTTTTTAACTTTTTAGGAGTCTTTTTTTTCTTCATACATCAATTTTGTATTT  141

Query  118  acttCAACATTCTTTAATTCTTTACCATTATTTTTAGTATTTTAAGATAAGaaaaaaaTC  177
            |||||||||||||||||||||||||||||||||| |||||||||||||||||||||||||
Sbjct  142  ACTTCAACATTCTTTAATTCTTTACCATTATTTTAAGTATTTTAAGATAAGAAAAAAATC  201

Query  178  TTGGAGTTTCTTGtttcttttttactaatttattttata-------------tttattta  224
            |||||||||||| ||||||||||||||||||||||||||             ||| ||||
Sbjct  202  TTGGAGTTTCTTCTTTCTTTTTTACTAATTTATTTTATATTTCTTTTTTTTTTTTTTTTA  261

Query  225  tatgtttttctcatcaatctttctttatcttttGAAATGTAAAAT-CAAAAATGAGAAAT  283
            |||||||||||||||||||||||||||||||||||||||||||||  |||||||||||||
Sbjct  262  TATGTTTTTCTCATCAATCTTTCTTTATCTTTTGAAATGTAAAATAAAAAAATGAGAAAT  321

Query  284  TAATGTTTAAATTCTAGTCTATTGTATCATAGAAGACGAGTaaaaacttcaaaataataa  343
            ||||||||||||||||||||||||||||||||||||||||||||||||||||||||||||
Sbjct  322  TAATGTTTAAATTCTAGTCTATTGTATCATAGAAGACGAGTAAAAACTTCAAAATAATAA  381

Query  344  aaaaagaaaaTGGAAATCTCTATAATTTTTAGATAGTATGAAATTTTTAGAT  395
            ||||||||||||||||||||| ||||||||||||||||||||||||||||||
Sbjct  382  AAAAAGAAAATGGAAATCTCTGTAATTTTTAGATAGTATGAAATTTTTAGAT  433


>KR735495.1 Vachellia gerrardii trnH-psbA intergenic spacer, partial sequence; 
chloroplast
Length=491

 Score = 612 bits (331),  Expect = 4e-171
 Identities = 388/412 (94%), Gaps = 17/412 (4%)
 Strand=Plus/Plus

Query  1    AGTTTTTGAACGTAAAGGAGCAATAATTAATTTCTTGTTCTATCAAGAGGGTTGATATTG  60
            ||||||||||||||||||||||||||||||||||||||||||||||||| ||||||||||
Sbjct  55   AGTTTTTGAACGTAAAGGAGCAATAATTAATTTCTTGTTCTATCAAGAGAGTTGATATTG  114

Query  61   CTCctttactttttaactttttagtagtc---tttttcttcatacatcaattttgtattt  117
            |||||||||||||||||||||||| ||||   ||||||||||||||||||||||||||||
Sbjct  115  CTCCTTTACTTTTTAACTTTTTAGGAGTCTTTTTTTTCTTCATACATCAATTTTGTATTT  174

Query  118  acttCAACATTCTTTAATTCTTTACCATTATTTTTAGTATTTTAAGATAAGaaaaaaaTC  177
            |||||||||||||||||||||||||||||||||| |||||||||||||||||||||||||
Sbjct  175  ACTTCAACATTCTTTAATTCTTTACCATTATTTTAAGTATTTTAAGATAAGAAAAAAATC  234

Query  178  TTGGAGTTTCTTGtttcttttttactaatttattttata-------------tttattta  224
            |||||||||||| ||||||||||||||||||||||||||             ||| ||||
Sbjct  235  TTGGAGTTTCTTCTTTCTTTTTTACTAATTTATTTTATATTTCTTTTTTTTTTTTTTTTA  294

Query  225  tatgtttttctcatcaatctttctttatcttttGAAATGTAAAAT-CAAAAATGAGAAAT  283
            |||||||||||||||||||||||||||||||||||||||||||||  |||||||||||||
Sbjct  295  TATGTTTTTCTCATCAATCTTTCTTTATCTTTTGAAATGTAAAATAAAAAAATGAGAAAT  354

Query  284  TAATGTTTAAATTCTAGTCTATTGTATCATAGAAGACGAGTaaaaacttcaaaataataa  343
            ||||||||||||||||||||||||||||||||||||||||||||||||||||||||||||
Sbjct  355  TAATGTTTAAATTCTAGTCTATTGTATCATAGAAGACGAGTAAAAACTTCAAAATAATAA  414

Query  344  aaaaagaaaaTGGAAATCTCTATAATTTTTAGATAGTATGAAATTTTTAGAT  395
            ||||||||||||||||||||| ||||||||||||||||||||||||||||||
Sbjct  415  AAAAAGAAAATGGAAATCTCTGTAATTTTTAGATAGTATGAAATTTTTAGAT  466


>KR735346.1 Vachellia gerrardii trnH-psbA intergenic spacer, partial sequence; 
chloroplast
 KR735441.1 Vachellia gerrardii trnH-psbA intergenic spacer, partial sequence; 
chloroplast
 KR735684.1 Vachellia gerrardii trnH-psbA intergenic spacer, partial sequence; 
chloroplast
Length=525

 Score = 612 bits (331),  Expect = 4e-171
 Identities = 388/412 (94%), Gaps = 17/412 (4%)
 Strand=Plus/Plus

Query  1    AGTTTTTGAACGTAAAGGAGCAATAATTAATTTCTTGTTCTATCAAGAGGGTTGATATTG  60
            ||||||||||||||||||||||||||||||||||||||||||||||||| ||||||||||
Sbjct  76   AGTTTTTGAACGTAAAGGAGCAATAATTAATTTCTTGTTCTATCAAGAGAGTTGATATTG  135

Query  61   CTCctttactttttaactttttagtagtc---tttttcttcatacatcaattttgtattt  117
            |||||||||||||||||||||||| ||||   ||||||||||||||||||||||||||||
Sbjct  136  CTCCTTTACTTTTTAACTTTTTAGGAGTCTTTTTTTTCTTCATACATCAATTTTGTATTT  195

Query  118  acttCAACATTCTTTAATTCTTTACCATTATTTTTAGTATTTTAAGATAAGaaaaaaaTC  177
            |||||||||||||||||||||||||||||||||| |||||||||||||||||||||||||
Sbjct  196  ACTTCAACATTCTTTAATTCTTTACCATTATTTTAAGTATTTTAAGATAAGAAAAAAATC  255

Query  178  TTGGAGTTTCTTGtttcttttttactaatttattttata-------------tttattta  224
            |||||||||||| ||||||||||||||||||||||||||             ||| ||||
Sbjct  256  TTGGAGTTTCTTCTTTCTTTTTTACTAATTTATTTTATATTTCTTTTTTTTTTTTTTTTA  315

Query  225  tatgtttttctcatcaatctttctttatcttttGAAATGTAAAAT-CAAAAATGAGAAAT  283
            |||||||||||||||||||||||||||||||||||||||||||||  |||||||||||||
Sbjct  316  TATGTTTTTCTCATCAATCTTTCTTTATCTTTTGAAATGTAAAATAAAAAAATGAGAAAT  375

Query  284  TAATGTTTAAATTCTAGTCTATTGTATCATAGAAGACGAGTaaaaacttcaaaataataa  343
            ||||||||||||||||||||||||||||||||||||||||||||||||||||||||||||
Sbjct  376  TAATGTTTAAATTCTAGTCTATTGTATCATAGAAGACGAGTAAAAACTTCAAAATAATAA  435

Query  344  aaaaagaaaaTGGAAATCTCTATAATTTTTAGATAGTATGAAATTTTTAGAT  395
            ||||||||||||||||||||| ||||||||||||||||||||||||||||||
Sbjct  436  AAAAAGAAAATGGAAATCTCTGTAATTTTTAGATAGTATGAAATTTTTAGAT  487


>KR735246.1 Vachellia gerrardii trnH-psbA intergenic spacer, partial sequence; 
chloroplast
Length=489

 Score = 612 bits (331),  Expect = 4e-171
 Identities = 388/412 (94%), Gaps = 17/412 (4%)
 Strand=Plus/Plus

Query  1    AGTTTTTGAACGTAAAGGAGCAATAATTAATTTCTTGTTCTATCAAGAGGGTTGATATTG  60
            ||||||||||||||||||||||||||||||||||||||||||||||||| ||||||||||
Sbjct  56   AGTTTTTGAACGTAAAGGAGCAATAATTAATTTCTTGTTCTATCAAGAGAGTTGATATTG  115

Query  61   CTCctttactttttaactttttagtagtc---tttttcttcatacatcaattttgtattt  117
            |||||||||||||||||||||||| ||||   ||||||||||||||||||||||||||||
Sbjct  116  CTCCTTTACTTTTTAACTTTTTAGGAGTCTTTTTTTTCTTCATACATCAATTTTGTATTT  175

Query  118  acttCAACATTCTTTAATTCTTTACCATTATTTTTAGTATTTTAAGATAAGaaaaaaaTC  177
            |||||||||||||||||||||||||||||||||| |||||||||||||||||||||||||
Sbjct  176  ACTTCAACATTCTTTAATTCTTTACCATTATTTTAAGTATTTTAAGATAAGAAAAAAATC  235

Query  178  TTGGAGTTTCTTGtttcttttttactaatttattttata-------------tttattta  224
            |||||||||||| ||||||||||||||||||||||||||             ||| ||||
Sbjct  236  TTGGAGTTTCTTCTTTCTTTTTTACTAATTTATTTTATATTTCTTTTTTTTTTTTTTTTA  295

Query  225  tatgtttttctcatcaatctttctttatcttttGAAATGTAAAAT-CAAAAATGAGAAAT  283
            |||||||||||||||||||||||||||||||||||||||||||||  |||||||||||||
Sbjct  296  TATGTTTTTCTCATCAATCTTTCTTTATCTTTTGAAATGTAAAATAAAAAAATGAGAAAT  355

Query  284  TAATGTTTAAATTCTAGTCTATTGTATCATAGAAGACGAGTaaaaacttcaaaataataa  343
            ||||||||||||||||||||||||||||||||||||||||||||||||||||||||||||
Sbjct  356  TAATGTTTAAATTCTAGTCTATTGTATCATAGAAGACGAGTAAAAACTTCAAAATAATAA  415

Query  344  aaaaagaaaaTGGAAATCTCTATAATTTTTAGATAGTATGAAATTTTTAGAT  395
            ||||||||||||||||||||| ||||||||||||||||||||||||||||||
Sbjct  416  AAAAAGAAAATGGAAATCTCTGTAATTTTTAGATAGTATGAAATTTTTAGAT  467


>KR735203.1 Vachellia gerrardii trnH-psbA intergenic spacer, partial sequence; 
chloroplast
Length=486

 Score = 612 bits (331),  Expect = 4e-171
 Identities = 388/412 (94%), Gaps = 17/412 (4%)
 Strand=Plus/Plus

Query  1    AGTTTTTGAACGTAAAGGAGCAATAATTAATTTCTTGTTCTATCAAGAGGGTTGATATTG  60
            ||||||||||||||||||||||||||||||||||||||||||||||||| ||||||||||
Sbjct  47   AGTTTTTGAACGTAAAGGAGCAATAATTAATTTCTTGTTCTATCAAGAGAGTTGATATTG  106

Query  61   CTCctttactttttaactttttagtagtc---tttttcttcatacatcaattttgtattt  117
            |||||||||||||||||||||||| ||||   ||||||||||||||||||||||||||||
Sbjct  107  CTCCTTTACTTTTTAACTTTTTAGGAGTCTTTTTTTTCTTCATACATCAATTTTGTATTT  166

Query  118  acttCAACATTCTTTAATTCTTTACCATTATTTTTAGTATTTTAAGATAAGaaaaaaaTC  177
            |||||||||||||||||||||||||||||||||| |||||||||||||||||||||||||
Sbjct  167  ACTTCAACATTCTTTAATTCTTTACCATTATTTTAAGTATTTTAAGATAAGAAAAAAATC  226

Query  178  TTGGAGTTTCTTGtttcttttttactaatttattttata-------------tttattta  224
            |||||||||||| ||||||||||||||||||||||||||             ||| ||||
Sbjct  227  TTGGAGTTTCTTCTTTCTTTTTTACTAATTTATTTTATATTTCTTTTTTTTTTTTTTTTA  286

Query  225  tatgtttttctcatcaatctttctttatcttttGAAATGTAAAAT-CAAAAATGAGAAAT  283
            |||||||||||||||||||||||||||||||||||||||||||||  |||||||||||||
Sbjct  287  TATGTTTTTCTCATCAATCTTTCTTTATCTTTTGAAATGTAAAATAAAAAAATGAGAAAT  346

Query  284  TAATGTTTAAATTCTAGTCTATTGTATCATAGAAGACGAGTaaaaacttcaaaataataa  343
            ||||||||||||||||||||||||||||||||||||||||||||||||||||||||||||
Sbjct  347  TAATGTTTAAATTCTAGTCTATTGTATCATAGAAGACGAGTAAAAACTTCAAAATAATAA  406

Query  344  aaaaagaaaaTGGAAATCTCTATAATTTTTAGATAGTATGAAATTTTTAGAT  395
            ||||||||||||||||||||| ||||||||||||||||||||||||||||||
Sbjct  407  AAAAAGAAAATGGAAATCTCTGTAATTTTTAGATAGTATGAAATTTTTAGAT  458


>GQ872330.1 Vachellia reficiens PsbA (psbA) gene, partial cds; psbA-trnH 
intergenic spacer, complete sequence; and tRNA-His (trnH) gene, 
partial sequence; plastid
Length=479

 Score = 612 bits (331),  Expect = 4e-171
 Identities = 387/411 (94%), Gaps = 16/411 (4%)
 Strand=Plus/Plus

Query  1    AGTTTTTGAACGTAAAGGAGCAATAATTAATTTCTTGTTCTATCAAGAGGGTTGATATTG  60
            ||||||||||||||||||||||||||||||||||||||||||||||||| ||||||||||
Sbjct  55   AGTTTTTGAACGTAAAGGAGCAATAATTAATTTCTTGTTCTATCAAGAGAGTTGATATTG  114

Query  61   CTCctttactttttaactttttagtagtctttttcttcatacatcaattttgtatttact  120
            |||||||||||||||||||||||| |||||||||||||||||||||||||||||||||||
Sbjct  115  CTCCTTTACTTTTTAACTTTTTAGGAGTCTTTTTCTTCATACATCAATTTTGTATTTACT  174

Query  121  tCAACATTCTTTAATTCTTTACCATTATTTTTAGTATTTTAAGATAAGaaaaaaaTCTTG  180
            ||||||||||||||||||||||||||||||| ||||||||||||||||||||||||||||
Sbjct  175  TCAACATTCTTTAATTCTTTACCATTATTTTAAGTATTTTAAGATAAGAAAAAAATCTTG  234

Query  181  GAGTTTCTTGtttcttttttactaatttatttta--------------tatttatt-tat  225
            ||||||||||||||||||||||||||||||||||              | ||| || |||
Sbjct  235  GAGTTTCTTGTTTCTTTTTTACTAATTTATTTTAGATTTCTTTTTTTTTTTTTTTTATAT  294

Query  226  atgtttttctcatcaatctttctttatcttttGAAATGTAAAAT-CAAAAATGAGAAATT  284
            ||||||||||||||||||||||||||||||||||||| ||||||  ||||||||||||||
Sbjct  295  ATGTTTTTCTCATCAATCTTTCTTTATCTTTTGAAATCTAAAATAAAAAAATGAGAAATT  354

Query  285  AATGTTTAAATTCTAGTCTATTGTATCATAGAAGACGAGTaaaaacttcaaaataataaa  344
            ||||||||||||||||||||||||||||||||||||||||||||||||||||||||||||
Sbjct  355  AATGTTTAAATTCTAGTCTATTGTATCATAGAAGACGAGTAAAAACTTCAAAATAATAAA  414

Query  345  aaaagaaaaTGGAAATCTCTATAATTTTTAGATAGTATGAAATTTTTAGAT  395
            |||||||||||||||||||| ||||||||||||||||||||||||||||||
Sbjct  415  AAAAGAAAATGGAAATCTCTGTAATTTTTAGATAGTATGAAATTTTTAGAT  465


>GQ872315.1 Acacia x giraffae PsbA (psbA) gene, partial cds; psbA-trnH intergenic 
spacer, complete sequence; and tRNA-His (trnH) gene, 
partial sequence; plastid
Length=518

 Score = 608 bits (329),  Expect = 5e-170
 Identities = 381/404 (94%), Gaps = 11/404 (3%)
 Strand=Plus/Plus

Query  1    AGTTTTTGAACGTAAAGGAGCAATAATTAATTTCTTGTTCTATCAAGAGGGTTGATATTG  60
            ||||||||||||||||||||||||||||||||||||||||||||||||||||||||||||
Sbjct  84   AGTTTTTGAACGTAAAGGAGCAATAATTAATTTCTTGTTCTATCAAGAGGGTTGATATTG  143

Query  61   CTCctttactttttaactttttagtagtctttttcttcatacatcaattttgtatttact  120
            ||||||||||||| ||||||||||||||||||||||||||||||||||||| ||||||||
Sbjct  144  CTCCTTTACTTTTGAACTTTTTAGTAGTCTTTTTCTTCATACATCAATTTTTTATTTACT  203

Query  121  tCAACATTCTTTAATTCTTTACCATTATTTTTAGTATTTTAAGATAAGaaaaaaaTCTTG  180
            ||||||||||||||||||||||||||||||| ||||||||||||||||||||||||||||
Sbjct  204  TCAACATTCTTTAATTCTTTACCATTATTTTAAGTATTTTAAGATAAGAAAAAAATCTTG  263

Query  181  GAGTTTCTTGttt-cttttttactaatttattttatatttatttatatgtttttctcatc  239
            ||||||||| ||| ||  ||||  |||||||||| |||||| || |||||||||||||||
Sbjct  264  GAGTTTCTTTTTTACTAATTTAG-AATTTATTTTCTATTTAGTT-TATGTTTTTCTCATC  321

Query  240  aatctttctttatcttttGAAATGTAAAATC-AAAAATGAGAAATTAATGTTTAAATTCT  298
            ||||||||||||||||||||||||||||||  |||||||||||||||||||||||||| |
Sbjct  322  AATCTTTCTTTATCTTTTGAAATGTAAAATAAAAAAATGAGAAATTAATGTTTAAATTAT  381

Query  299  AGTCTATTGTATCATAGAAGACGAGTaaaaacttcaaaataataaaaaaagaaaaTGGAA  358
            ||||||||||||||||||||||||||||||||||||||||||||||||||||||||||||
Sbjct  382  AGTCTATTGTATCATAGAAGACGAGTAAAAACTTCAAAATAATAAAAAAAGAAAATGGAA  441

Query  359  ATCTCTATAA-------TTTTTAGATAGTATGAAATTTTTAGAT  395
            |||||| |||       |||||||||||||||||||||||||||
Sbjct  442  ATCTCTGTAATTTTTAGTTTTTAGATAGTATGAAATTTTTAGAT  485


>GQ872310.1 Vachellia erioloba PsbA (psbA) gene, partial cds; psbA-trnH intergenic 
spacer, complete sequence; and tRNA-His (trnH) gene, 
partial sequence; plastid
Length=535

 Score = 608 bits (329),  Expect = 5e-170
 Identities = 381/404 (94%), Gaps = 11/404 (3%)
 Strand=Plus/Plus

Query  1    AGTTTTTGAACGTAAAGGAGCAATAATTAATTTCTTGTTCTATCAAGAGGGTTGATATTG  60
            ||||||||||||||||||||||||||||||||||||||||||||||||||||||||||||
Sbjct  84   AGTTTTTGAACGTAAAGGAGCAATAATTAATTTCTTGTTCTATCAAGAGGGTTGATATTG  143

Query  61   CTCctttactttttaactttttagtagtctttttcttcatacatcaattttgtatttact  120
            ||||||||||||| ||||||||||||||||||||||||||||||||||||| ||||||||
Sbjct  144  CTCCTTTACTTTTGAACTTTTTAGTAGTCTTTTTCTTCATACATCAATTTTTTATTTACT  203

Query  121  tCAACATTCTTTAATTCTTTACCATTATTTTTAGTATTTTAAGATAAGaaaaaaaTCTTG  180
            ||||||||||||||||||||||||||||||| ||||||||||||||||||||||||||||
Sbjct  204  TCAACATTCTTTAATTCTTTACCATTATTTTAAGTATTTTAAGATAAGAAAAAAATCTTG  263

Query  181  GAGTTTCTTGttt-cttttttactaatttattttatatttatttatatgtttttctcatc  239
            ||||||||| ||| ||  ||||  |||||||||| |||||| || |||||||||||||||
Sbjct  264  GAGTTTCTTTTTTACTAATTTAG-AATTTATTTTCTATTTAGTT-TATGTTTTTCTCATC  321

Query  240  aatctttctttatcttttGAAATGTAAAATC-AAAAATGAGAAATTAATGTTTAAATTCT  298
            ||||||||||||||||||||||||||||||  |||||||||||||||||||||||||| |
Sbjct  322  AATCTTTCTTTATCTTTTGAAATGTAAAATAAAAAAATGAGAAATTAATGTTTAAATTAT  381

Query  299  AGTCTATTGTATCATAGAAGACGAGTaaaaacttcaaaataataaaaaaagaaaaTGGAA  358
            ||||||||||||||||||||||||||||||||||||||||||||||||||||||||||||
Sbjct  382  AGTCTATTGTATCATAGAAGACGAGTAAAAACTTCAAAATAATAAAAAAAGAAAATGGAA  441

Query  359  ATCTCTATAA-------TTTTTAGATAGTATGAAATTTTTAGAT  395
            |||||| |||       |||||||||||||||||||||||||||
Sbjct  442  ATCTCTGTAATTTTTAGTTTTTAGATAGTATGAAATTTTTAGAT  485


>FJ808566.1 Acacia nilotica voucher SGNSR55328 PsbA gene, partial cds; psbA-trnH 
intergenic spacer, complete sequence; and tRNA-His gene, 
partial sequence; chloroplast
Length=447

 Score = 606 bits (328),  Expect = 2e-169
 Identities = 377/397 (95%), Gaps = 17/397 (4%)
 Strand=Plus/Plus

Query  1    AGTTTTTGAACGTAAAGGAGCAATAATTAATTTCTTGTTCTATCAAGAGGGTTGATATTG  60
            ||||||||||||||||||||||||||||||||||||||||||||||||||||||||||||
Sbjct  54   AGTTTTTGAACGTAAAGGAGCAATAATTAATTTCTTGTTCTATCAAGAGGGTTGATATTG  113

Query  61   CTCctttactttttaactttttagtagtctttttcttcatacatcaattttgtatttact  120
            ||||||||||||||||||||||||||||||||||||||||||||||||||||||||||||
Sbjct  114  CTCCTTTACTTTTTAACTTTTTAGTAGTCTTTTTCTTCATACATCAATTTTGTATTTACT  173

Query  121  tCAACATTCTTTAATTCTTTACCATTATTTTTAGTATTTTAAGATAAGaaaaaaaTCTTG  180
            ||||||||||||||||||||||||||||||| ||||||||||||||||||||||||||||
Sbjct  174  TCAACATTCTTTAATTCTTTACCATTATTTTAAGTATTTTAAGATAAGAAAAAAATCTTG  233

Query  181  GAGTTTCTTGtttcttttttactaatttattttatatttatttatatgtttttctcatca  240
            ||||||||||||||||||||  |  ||| |          ||||||||||||||||||||
Sbjct  234  GAGTTTCTTGTTTCTTTTTT--T--TTT-T----------TTTATATGTTTTTCTCATCA  278

Query  241  atctttctttatcttttGAAATGTAAAATC--AAAAATGAGAAATTAATGTTTAAATTCT  298
            ||||||||||||||||||||||||||||||  |||||||||||||||||||||||||| |
Sbjct  279  ATCTTTCTTTATCTTTTGAAATGTAAAATCAAAAAAATGAGAAATTAATGTTTAAATTAT  338

Query  299  AGTCTATTGTATCATAGAAGACGAGTaaaaacttcaaaataataaaaaaagaaaaTGGAA  358
            ||||||||||||||||||||||||||||||||||||||||||||||||||||||||||||
Sbjct  339  AGTCTATTGTATCATAGAAGACGAGTAAAAACTTCAAAATAATAAAAAAAGAAAATGGAA  398

Query  359  ATCTCTATAATTTTTAGATAGTATGAAATTTTTAGAT  395
            |||||| ||||||||||||||||||||||||||||||
Sbjct  399  ATCTCTGTAATTTTTAGATAGTATGAAATTTTTAGAT  435


>FJ808563.1 Acacia nilotica voucher SGNSR55325 PsbA gene, partial cds; psbA-trnH 
intergenic spacer, complete sequence; and tRNA-His gene, 
partial sequence; chloroplast
Length=450

 Score = 606 bits (328),  Expect = 2e-169
 Identities = 377/397 (95%), Gaps = 17/397 (4%)
 Strand=Plus/Plus

Query  1    AGTTTTTGAACGTAAAGGAGCAATAATTAATTTCTTGTTCTATCAAGAGGGTTGATATTG  60
            ||||||||||||||||||||||||||||||||||||||||||||||||||||||||||||
Sbjct  57   AGTTTTTGAACGTAAAGGAGCAATAATTAATTTCTTGTTCTATCAAGAGGGTTGATATTG  116

Query  61   CTCctttactttttaactttttagtagtctttttcttcatacatcaattttgtatttact  120
            ||||||||||||||||||||||||||||||||||||||||||||||||||||||||||||
Sbjct  117  CTCCTTTACTTTTTAACTTTTTAGTAGTCTTTTTCTTCATACATCAATTTTGTATTTACT  176

Query  121  tCAACATTCTTTAATTCTTTACCATTATTTTTAGTATTTTAAGATAAGaaaaaaaTCTTG  180
            ||||||||||||||||||||||||||||||| ||||||||||||||||||||||||||||
Sbjct  177  TCAACATTCTTTAATTCTTTACCATTATTTTAAGTATTTTAAGATAAGAAAAAAATCTTG  236

Query  181  GAGTTTCTTGtttcttttttactaatttattttatatttatttatatgtttttctcatca  240
            ||||||||||||||||||||  |  ||| |          ||||||||||||||||||||
Sbjct  237  GAGTTTCTTGTTTCTTTTTT--T--TTT-T----------TTTATATGTTTTTCTCATCA  281

Query  241  atctttctttatcttttGAAATGTAAAATC--AAAAATGAGAAATTAATGTTTAAATTCT  298
            ||||||||||||||||||||||||||||||  |||||||||||||||||||||||||| |
Sbjct  282  ATCTTTCTTTATCTTTTGAAATGTAAAATCAAAAAAATGAGAAATTAATGTTTAAATTAT  341

Query  299  AGTCTATTGTATCATAGAAGACGAGTaaaaacttcaaaataataaaaaaagaaaaTGGAA  358
            ||||||||||||||||||||||||||||||||||||||||||||||||||||||||||||
Sbjct  342  AGTCTATTGTATCATAGAAGACGAGTAAAAACTTCAAAATAATAAAAAAAGAAAATGGAA  401

Query  359  ATCTCTATAATTTTTAGATAGTATGAAATTTTTAGAT  395
            |||||| ||||||||||||||||||||||||||||||
Sbjct  402  ATCTCTGTAATTTTTAGATAGTATGAAATTTTTAGAT  438


>FJ808549.1 Vachellia farnesiana voucher RFsp1d PsbA gene, partial cds; psbA-trnH 
intergenic spacer, complete sequence; and tRNA-His 
gene, partial sequence; chloroplast
Length=452

 Score = 606 bits (328),  Expect = 2e-169
 Identities = 377/397 (95%), Gaps = 17/397 (4%)
 Strand=Plus/Plus

Query  1    AGTTTTTGAACGTAAAGGAGCAATAATTAATTTCTTGTTCTATCAAGAGGGTTGATATTG  60
            ||||||||||||||||||||||||||||||||||||||||||||||||||||||||||||
Sbjct  57   AGTTTTTGAACGTAAAGGAGCAATAATTAATTTCTTGTTCTATCAAGAGGGTTGATATTG  116

Query  61   CTCctttactttttaactttttagtagtctttttcttcatacatcaattttgtatttact  120
            ||||||||||||||||||||||||||||||||||||||||||||||||||||||||||||
Sbjct  117  CTCCTTTACTTTTTAACTTTTTAGTAGTCTTTTTCTTCATACATCAATTTTGTATTTACT  176

Query  121  tCAACATTCTTTAATTCTTTACCATTATTTTTAGTATTTTAAGATAAGaaaaaaaTCTTG  180
            ||||||||||||||||||||||||||||||| ||||||||||||||||||||||||||||
Sbjct  177  TCAACATTCTTTAATTCTTTACCATTATTTTAAGTATTTTAAGATAAGAAAAAAATCTTG  236

Query  181  GAGTTTCTTGtttcttttttactaatttattttatatttatttatatgtttttctcatca  240
            ||||||||||||||||||||  |  ||| |          ||||||||||||||||||||
Sbjct  237  GAGTTTCTTGTTTCTTTTTT--T--TTT-T----------TTTATATGTTTTTCTCATCA  281

Query  241  atctttctttatcttttGAAATGTAAAATC--AAAAATGAGAAATTAATGTTTAAATTCT  298
            ||||||||||||||||||||||||||||||  |||||||||||||||||||||||||| |
Sbjct  282  ATCTTTCTTTATCTTTTGAAATGTAAAATCAAAAAAATGAGAAATTAATGTTTAAATTAT  341

Query  299  AGTCTATTGTATCATAGAAGACGAGTaaaaacttcaaaataataaaaaaagaaaaTGGAA  358
            ||||||||||||||||||||||||||||||||||||||||||||||||||||||||||||
Sbjct  342  AGTCTATTGTATCATAGAAGACGAGTAAAAACTTCAAAATAATAAAAAAAGAAAATGGAA  401

Query  359  ATCTCTATAATTTTTAGATAGTATGAAATTTTTAGAT  395
            |||||| ||||||||||||||||||||||||||||||
Sbjct  402  ATCTCTGTAATTTTTAGATAGTATGAAATTTTTAGAT  438


>KR735897.1 Vachellia etbaica trnH-psbA intergenic spacer, partial sequence; 
chloroplast
Length=514

 Score = 603 bits (326),  Expect = 2e-168
 Identities = 388/414 (94%), Gaps = 19/414 (5%)
 Strand=Plus/Plus

Query  1    AGTTTTTGAACGTAAAGGAGCAATAATTAATTTCTTGTTCTATCAAGAGGGTTGATATTG  60
            ||||||||||||||||||||||||||||||||||||||||||||||||| ||||||||||
Sbjct  76   AGTTTTTGAACGTAAAGGAGCAATAATTAATTTCTTGTTCTATCAAGAGAGTTGATATTG  135

Query  61   CTCctttactttttaactttttagtagtctttttcttcatacatcaattttgtatttact  120
            |||||||||||||||||||||||| |||||||||||||||||||||||||||||||||||
Sbjct  136  CTCCTTTACTTTTTAACTTTTTAGGAGTCTTTTTCTTCATACATCAATTTTGTATTTACT  195

Query  121  tCAACATTCTTTAATTCTTTACCATTATTTTTAGTATTTTAAGATAAGaaaaaaaTCTTG  180
            ||||||||||||||||||||||||||||||| ||||||||||||||||||||||||||||
Sbjct  196  TCAACATTCTTTAATTCTTTACCATTATTTTAAGTATTTTAAGATAAGAAAAAAATCTTG  255

Query  181  GAGTTTCTTGtttcttttttactaatttattttatattta----------tttatatgtt  230
            |||||||||||||||||||||||||||||||||||||||           ||||||||||
Sbjct  256  GAGTTTCTTGTTTCTTTTTTACTAATTTATTTTATATTTCTTTTTTTTTTTTTATATGTT  315

Query  231  tttctcatcaatctt--------tctttatcttttGAAATGTAAAATC-AAAAATGAGAA  281
            |||||||||||||||        ||||||||||||||||||||||||  |||||||||||
Sbjct  316  TTTCTCATCAATCTTTCTTTATCTCTTTATCTTTTGAAATGTAAAATAAAAAAATGAGAA  375

Query  282  ATTAATGTTTAAATTCTAGTCTATTGTATCATAGAAGACGAGTaaaaacttcaaaataat  341
            ||||||||||||||||||||||||||||||||||||| ||||||||||||||||||||||
Sbjct  376  ATTAATGTTTAAATTCTAGTCTATTGTATCATAGAAGGCGAGTAAAAACTTCAAAATAAT  435

Query  342  aaaaaaagaaaaTGGAAATCTCTATAATTTTTAGATAGTATGAAATTTTTAGAT  395
            ||||||||||||||||||||||| ||||||||||||||||||||||||||||||
Sbjct  436  AAAAAAAGAAAATGGAAATCTCTGTAATTTTTAGATAGTATGAAATTTTTAGAT  489


>KR735698.1 Vachellia etbaica trnH-psbA intergenic spacer, partial sequence; 
chloroplast
Length=466

 Score = 603 bits (326),  Expect = 2e-168
 Identities = 388/414 (94%), Gaps = 19/414 (5%)
 Strand=Plus/Plus

Query  1    AGTTTTTGAACGTAAAGGAGCAATAATTAATTTCTTGTTCTATCAAGAGGGTTGATATTG  60
            ||||||||||||||||||||||||||||||||||||||||||||||||| ||||||||||
Sbjct  31   AGTTTTTGAACGTAAAGGAGCAATAATTAATTTCTTGTTCTATCAAGAGAGTTGATATTG  90

Query  61   CTCctttactttttaactttttagtagtctttttcttcatacatcaattttgtatttact  120
            |||||||||||||||||||||||| |||||||||||||||||||||||||||||||||||
Sbjct  91   CTCCTTTACTTTTTAACTTTTTAGGAGTCTTTTTCTTCATACATCAATTTTGTATTTACT  150

Query  121  tCAACATTCTTTAATTCTTTACCATTATTTTTAGTATTTTAAGATAAGaaaaaaaTCTTG  180
            ||||||||||||||||||||||||||||||| ||||||||||||||||||||||||||||
Sbjct  151  TCAACATTCTTTAATTCTTTACCATTATTTTAAGTATTTTAAGATAAGAAAAAAATCTTG  210

Query  181  GAGTTTCTTGtttcttttttactaatttattttatattta----------tttatatgtt  230
            |||||||||||||||||||||||||||||||||||||||           ||||||||||
Sbjct  211  GAGTTTCTTGTTTCTTTTTTACTAATTTATTTTATATTTCTTTTTTTTTTTTTATATGTT  270

Query  231  tttctcatcaatctt--------tctttatcttttGAAATGTAAAATC-AAAAATGAGAA  281
            |||||||||||||||        ||||||||||||||||||||||||  |||||||||||
Sbjct  271  TTTCTCATCAATCTTTCTTTATCTCTTTATCTTTTGAAATGTAAAATAAAAAAATGAGAA  330

Query  282  ATTAATGTTTAAATTCTAGTCTATTGTATCATAGAAGACGAGTaaaaacttcaaaataat  341
            ||||||||||||||||||||||||||||||||||||| ||||||||||||||||||||||
Sbjct  331  ATTAATGTTTAAATTCTAGTCTATTGTATCATAGAAGGCGAGTAAAAACTTCAAAATAAT  390

Query  342  aaaaaaagaaaaTGGAAATCTCTATAATTTTTAGATAGTATGAAATTTTTAGAT  395
            ||||||||||||||||||||||| ||||||||||||||||||||||||||||||
Sbjct  391  AAAAAAAGAAAATGGAAATCTCTGTAATTTTTAGATAGTATGAAATTTTTAGAT  444


>KR735524.1 Vachellia etbaica trnH-psbA intergenic spacer, partial sequence; 
chloroplast
 KR735659.1 Vachellia etbaica trnH-psbA intergenic spacer, partial sequence; 
chloroplast
 KR735694.1 Vachellia etbaica trnH-psbA intergenic spacer, partial sequence; 
chloroplast
 KR735784.1 Vachellia etbaica trnH-psbA intergenic spacer, partial sequence; 
chloroplast
Length=527

 Score = 603 bits (326),  Expect = 2e-168
 Identities = 388/414 (94%), Gaps = 19/414 (5%)
 Strand=Plus/Plus

Query  1    AGTTTTTGAACGTAAAGGAGCAATAATTAATTTCTTGTTCTATCAAGAGGGTTGATATTG  60
            ||||||||||||||||||||||||||||||||||||||||||||||||| ||||||||||
Sbjct  76   AGTTTTTGAACGTAAAGGAGCAATAATTAATTTCTTGTTCTATCAAGAGAGTTGATATTG  135

Query  61   CTCctttactttttaactttttagtagtctttttcttcatacatcaattttgtatttact  120
            |||||||||||||||||||||||| |||||||||||||||||||||||||||||||||||
Sbjct  136  CTCCTTTACTTTTTAACTTTTTAGGAGTCTTTTTCTTCATACATCAATTTTGTATTTACT  195

Query  121  tCAACATTCTTTAATTCTTTACCATTATTTTTAGTATTTTAAGATAAGaaaaaaaTCTTG  180
            ||||||||||||||||||||||||||||||| ||||||||||||||||||||||||||||
Sbjct  196  TCAACATTCTTTAATTCTTTACCATTATTTTAAGTATTTTAAGATAAGAAAAAAATCTTG  255

Query  181  GAGTTTCTTGtttcttttttactaatttattttatattta----------tttatatgtt  230
            |||||||||||||||||||||||||||||||||||||||           ||||||||||
Sbjct  256  GAGTTTCTTGTTTCTTTTTTACTAATTTATTTTATATTTCTTTTTTTTTTTTTATATGTT  315

Query  231  tttctcatcaatctt--------tctttatcttttGAAATGTAAAATC-AAAAATGAGAA  281
            |||||||||||||||        ||||||||||||||||||||||||  |||||||||||
Sbjct  316  TTTCTCATCAATCTTTCTTTATCTCTTTATCTTTTGAAATGTAAAATAAAAAAATGAGAA  375

Query  282  ATTAATGTTTAAATTCTAGTCTATTGTATCATAGAAGACGAGTaaaaacttcaaaataat  341
            ||||||||||||||||||||||||||||||||||||| ||||||||||||||||||||||
Sbjct  376  ATTAATGTTTAAATTCTAGTCTATTGTATCATAGAAGGCGAGTAAAAACTTCAAAATAAT  435

Query  342  aaaaaaagaaaaTGGAAATCTCTATAATTTTTAGATAGTATGAAATTTTTAGAT  395
            ||||||||||||||||||||||| ||||||||||||||||||||||||||||||
Sbjct  436  AAAAAAAGAAAATGGAAATCTCTGTAATTTTTAGATAGTATGAAATTTTTAGAT  489


>KR735467.1 Vachellia etbaica trnH-psbA intergenic spacer, partial sequence; 
chloroplast
Length=508

 Score = 603 bits (326),  Expect = 2e-168
 Identities = 388/414 (94%), Gaps = 19/414 (5%)
 Strand=Plus/Plus

Query  1    AGTTTTTGAACGTAAAGGAGCAATAATTAATTTCTTGTTCTATCAAGAGGGTTGATATTG  60
            ||||||||||||||||||||||||||||||||||||||||||||||||| ||||||||||
Sbjct  76   AGTTTTTGAACGTAAAGGAGCAATAATTAATTTCTTGTTCTATCAAGAGAGTTGATATTG  135

Query  61   CTCctttactttttaactttttagtagtctttttcttcatacatcaattttgtatttact  120
            |||||||||||||||||||||||| |||||||||||||||||||||||||||||||||||
Sbjct  136  CTCCTTTACTTTTTAACTTTTTAGGAGTCTTTTTCTTCATACATCAATTTTGTATTTACT  195

Query  121  tCAACATTCTTTAATTCTTTACCATTATTTTTAGTATTTTAAGATAAGaaaaaaaTCTTG  180
            ||||||||||||||||||||||||||||||| ||||||||||||||||||||||||||||
Sbjct  196  TCAACATTCTTTAATTCTTTACCATTATTTTAAGTATTTTAAGATAAGAAAAAAATCTTG  255

Query  181  GAGTTTCTTGtttcttttttactaatttattttatattta----------tttatatgtt  230
            |||||||||||||||||||||||||||||||||||||||           ||||||||||
Sbjct  256  GAGTTTCTTGTTTCTTTTTTACTAATTTATTTTATATTTCTTTTTTTTTTTTTATATGTT  315

Query  231  tttctcatcaatctt--------tctttatcttttGAAATGTAAAATC-AAAAATGAGAA  281
            |||||||||||||||        ||||||||||||||||||||||||  |||||||||||
Sbjct  316  TTTCTCATCAATCTTTCTTTATCTCTTTATCTTTTGAAATGTAAAATAAAAAAATGAGAA  375

Query  282  ATTAATGTTTAAATTCTAGTCTATTGTATCATAGAAGACGAGTaaaaacttcaaaataat  341
            ||||||||||||||||||||||||||||||||||||| ||||||||||||||||||||||
Sbjct  376  ATTAATGTTTAAATTCTAGTCTATTGTATCATAGAAGGCGAGTAAAAACTTCAAAATAAT  435

Query  342  aaaaaaagaaaaTGGAAATCTCTATAATTTTTAGATAGTATGAAATTTTTAGAT  395
            ||||||||||||||||||||||| ||||||||||||||||||||||||||||||
Sbjct  436  AAAAAAAGAAAATGGAAATCTCTGTAATTTTTAGATAGTATGAAATTTTTAGAT  489


>FJ808565.1 Acacia nilotica voucher SGNSR55327 PsbA gene, partial cds; psbA-trnH 
intergenic spacer, complete sequence; and tRNA-His gene, 
partial sequence; chloroplast
Length=451

 Score = 603 bits (326),  Expect = 2e-168
 Identities = 377/398 (95%), Gaps = 18/398 (5%)
 Strand=Plus/Plus

Query  1    AGTTTTTGAACGTAAAGGAGCAATAATTAATTTCTTGTTCTATCAAGAGGGTTGATATTG  60
            ||||||||||||||||||||||||||||||||||||||||||||||||||||||||||||
Sbjct  57   AGTTTTTGAACGTAAAGGAGCAATAATTAATTTCTTGTTCTATCAAGAGGGTTGATATTG  116

Query  61   CTCctttactttttaactttttagtagtctttttcttcatacatcaattttgtatttact  120
            ||||||||||||||||||||||||||||||||||||||||||||||||||||||||||||
Sbjct  117  CTCCTTTACTTTTTAACTTTTTAGTAGTCTTTTTCTTCATACATCAATTTTGTATTTACT  176

Query  121  tCAACATTCTTTAATTCTTTACCATTATTTTTAGTATTTTAAGATAAGaaaaaaaTCTTG  180
            ||||||||||||||||||||||||||||||| ||||||||||||||||||||||||||||
Sbjct  177  TCAACATTCTTTAATTCTTTACCATTATTTTAAGTATTTTAAGATAAGAAAAAAATCTTG  236

Query  181  GAGTTTCTTGtttcttttttactaatttattttatatttatttatatgtttttctcatca  240
            ||||||||||||||||||||  |  ||| |          ||||||||||||||||||||
Sbjct  237  GAGTTTCTTGTTTCTTTTTT--T--TTT-T----------TTTATATGTTTTTCTCATCA  281

Query  241  atctttctttatcttttGAAATGTAAAATC--AAAAATGAGAAATTAATGTTTAAATTCT  298
            ||||||||||||||||||||||||||||||  |||||||||||||||||||||||||| |
Sbjct  282  ATCTTTCTTTATCTTTTGAAATGTAAAATCAAAAAAATGAGAAATTAATGTTTAAATTAT  341

Query  299  AGTCTATTGTATCATAGAAGACGAGTaaaaacttcaaaataataaaaaaa-gaaaaTGGA  357
            |||||||||||||||||||||||||||||||||||||||||||||||||| |||||||||
Sbjct  342  AGTCTATTGTATCATAGAAGACGAGTAAAAACTTCAAAATAATAAAAAAANGAAAATGGA  401

Query  358  AATCTCTATAATTTTTAGATAGTATGAAATTTTTAGAT  395
            ||||||| ||||||||||||||||||||||||||||||
Sbjct  402  AATCTCTGTAATTTTTAGATAGTATGAAATTTTTAGAT  439


>FJ808546.1 Vachellia farnesiana voucher RFsp1a PsbA gene, partial cds; psbA-trnH 
intergenic spacer, complete sequence; and tRNA-His 
gene, partial sequence; chloroplast
Length=427

 Score = 603 bits (326),  Expect = 2e-168
 Identities = 375/397 (94%), Gaps = 16/397 (4%)
 Strand=Plus/Plus

Query  1    AGTTTTTGAACGTAAAGGAGCAATAATTAATTTCTTGTTCTATCAAGAGGGTTGATATTG  60
            ||||||||||||| ||||||||||||||||||||||||| ||||||||||| ||||||||
Sbjct  34   AGTTTTTGAACGTNAAGGAGCAATAATTAATTTCTTGTTNTATCAAGAGGGNTGATATTG  93

Query  61   CTCctttactttttaactttttagtagtctttttcttcatacatcaattttgtatttact  120
            ||||||||||||||||||||||||||||||||||||||||||||||||||||||||||||
Sbjct  94   CTCCTTTACTTTTTAACTTTTTAGTAGTCTTTTTCTTCATACATCAATTTTGTATTTACT  153

Query  121  tCAACATTCTTTAATTCTTTACCATTATTTTTAGTATTTTAAGATAAGaaaaaaaTCTTG  180
            ||||||||||||||||||||||||||||||| ||||||||||||||||||||||||||||
Sbjct  154  TCAACATTCTTTAATTCTTTACCATTATTTTAAGTATTTTAAGATAAGAAAAAAATCTTG  213

Query  181  GAGTTTCTTGtttcttttttactaatttattttatatttatttatatgtttttctcatca  240
            ||||||||||||||||||||           || | ||| ||||||||||||||||||||
Sbjct  214  GAGTTTCTTGTTTCTTTTTT-----------TT-T-TTT-TTTATATGTTTTTCTCATCA  259

Query  241  atctttctttatcttttGAAATGTAAAATC--AAAAATGAGAAATTAATGTTTAAATTCT  298
            ||||||||||||||||||||||||||||||  |||||||||||||||||||||||||| |
Sbjct  260  ATCTTTCTTTATCTTTTGAAATGTAAAATCAAAAAAATGAGAAATTAATGTTTAAATTAT  319

Query  299  AGTCTATTGTATCATAGAAGACGAGTaaaaacttcaaaataataaaaaaagaaaaTGGAA  358
            ||||||||||||||||||||||||||||||||||||||||||||||||||||||||||||
Sbjct  320  AGTCTATTGTATCATAGAAGACGAGTAAAAACTTCAAAATAATAAAAAAAGAAAATGGAA  379

Query  359  ATCTCTATAATTTTTAGATAGTATGAAATTTTTAGAT  395
            |||||| ||||||||||||||||||||||||||||||
Sbjct  380  ATCTCTGTAATTTTTAGATAGTATGAAATTTTTAGAT  416


>AF524987.1 Acacia caven psbA gene, partial sequence; psbA-trnH intergenic 
spacer, complete sequence; and tRNA-His (trnH) gene, partial 
sequence; chloroplast genes for chloroplast products
Length=521

 Score = 603 bits (326),  Expect = 2e-168
 Identities = 380/402 (95%), Gaps = 19/402 (5%)
 Strand=Plus/Plus

Query  1    AGTTTTTGAACGTAAAGGAGCAATAATTAATTTCTTGTTCTATCAAGAGGGTTGATATTG  60
            ||||||||||||||||||||||||||||||||||||||||||||||||||||||||||||
Sbjct  85   AGTTTTTGAACGTAAAGGAGCAATAATTAATTTCTTGTTCTATCAAGAGGGTTGATATTG  144

Query  61   CTCctttactttttaactttttagtagtctttttcttcatacatcaattttgtatttact  120
            ||||||||||||||||||||||||||||||||||||||||||||||||||||||||||||
Sbjct  145  CTCCTTTACTTTTTAACTTTTTAGTAGTCTTTTTCTTCATACATCAATTTTGTATTTACT  204

Query  121  tCAACATTCTTTAATTCTTTACCATTATTTT--T------AGTATTTTAAGATAAGaaaa  172
            |||||||||||||||||||||||||||||||  |      ||||||||||||||||||||
Sbjct  205  TCAACATTCTTTAATTCTTTACCATTATTTTAATATTTTAAGTATTTTAAGATAAGAAAA  264

Query  173  aaaTCTTGGAGTTTCTTGtttcttttttactaatttattttatattta-tttatatgttt  231
            |||||||||||||||||||||||||||||||||||||||||||||||| |||||||||||
Sbjct  265  AAATCTTGGAGTTTCTTGTTTCTTTTTTACTAATTTATTTTATATTTATTTTATATGTTT  324

Query  232  ttctcatcaatctttctttatcttttGAAATGTAAAATCAAAAATGAGAAATTAATGTTT  291
            |||||||||||||||||||||||||||||||||||||| |||||||||||||||||||||
Sbjct  325  TTCTCATCAATCTTTCTTTATCTTTTGAAATGTAAAATAAAAAATGAGAAATTAATGTTT  384

Query  292  AAATTCTAGTCTATTGTATCATAGAAGACGAGTaaaaacttcaaaataataaaaaaagaa  351
            ||||| |||||||||||||||||||||||||||||||||||||||| ||         ||
Sbjct  385  AAATTATAGTCTATTGTATCATAGAAGACGAGTAAAAACTTCAAAA-AA---------AA  434

Query  352  aaTGGAAATCTCTATAATTTTTAGATAGTATGAAATTTTTAG  393
            ||||||||||||| ||||||||||||||||||||||||||||
Sbjct  435  AATGGAAATCTCTGTAATTTTTAGATAGTATGAAATTTTTAG  476


>FJ808559.1 Acacia nilotica voucher BREMN5 PsbA gene, partial cds; psbA-trnH 
intergenic spacer, complete sequence; and tRNA-His gene, 
partial sequence; chloroplast
Length=449

 Score = 601 bits (325),  Expect = 8e-168
 Identities = 376/397 (95%), Gaps = 18/397 (5%)
 Strand=Plus/Plus

Query  1    AGTTTTTGAACGTAAAGGAGCAATAATTAATTTCTTGTTCTATCAAGAGGGTTGATATTG  60
            ||||||||||||||||||||||||||||||||||||||||||||||||||||||||||||
Sbjct  57   AGTTTTTGAACGTAAAGGAGCAATAATTAATTTCTTGTTCTATCAAGAGGGTTGATATTG  116

Query  61   CTCctttactttttaactttttagtagtctttttcttcatacatcaattttgtatttact  120
            ||||||||||||||||||||||||||||||||||||||||||||||||||||||||||||
Sbjct  117  CTCCTTTACTTTTTAACTTTTTAGTAGTCTTTTTCTTCATACATCAATTTTGTATTTACT  176

Query  121  tCAACATTCTTTAATTCTTTACCATTATTTTTAGTATTTTAAGATAAGaaaaaaaTCTTG  180
            ||||||||||||||||||||||||||||||| ||||||||||||||||||||||||||||
Sbjct  177  TCAACATTCTTTAATTCTTTACCATTATTTTAAGTATTTTAAGATAAGAAAAAAATCTTG  236

Query  181  GAGTTTCTTGtttcttttttactaatttattttatatttatttatatgtttttctcatca  240
            ||||||||||||||||||||  |  ||| |          ||||||||||||||||||||
Sbjct  237  GAGTTTCTTGTTTCTTTTTT--T--TTT-T----------TTTATATGTTTTTCTCATCA  281

Query  241  atctttctttatcttttGAAATGTAAAATC--AAAAATGAGAAATTAATGTTTAAATTCT  298
            ||||||||||||||||||||||||||||||  |||||||||||||||||||||||||| |
Sbjct  282  ATCTTTCTTTATCTTTTGAAATGTAAAATCAAAAAAATGAGAAATTAATGTTTAAATTAT  341

Query  299  AGTCTATTGTATCATAGAAGACGAGTaaaaacttcaaaataataaaaaaagaaaaTGGAA  358
            ||||||||||||||||||||||||||||||||||||||||||||||||||||||||||||
Sbjct  342  AGTCTATTGTATCATAGAAGACGAGTAAAAACTTCAAAATAATAAAAAAAGAAAATGGAA  401

Query  359  ATCTCTATAATTTTTAGATAGTATGAAATTTTTAGAT  395
            |||||| ||||||||||||||||||||||||| ||||
Sbjct  402  ATCTCTGTAATTTTTAGATAGTATGAAATTTT-AGAT  437


>FJ808558.2 Acacia nilotica voucher BREMN4 PsbA gene, partial cds; and psbA-trnH 
intergenic spacer, partial sequence; chloroplast
Length=445

 Score = 599 bits (324),  Expect = 3e-167
 Identities = 375/397 (94%), Gaps = 17/397 (4%)
 Strand=Plus/Plus

Query  1    AGTTTTTGAACGTAAAGGAGCAATAATTAATTTCTTGTTCTATCAAGAGGGTTGATATTG  60
            ||||||||||||||||||||||||||||||||||||||  ||||||||||||||||||||
Sbjct  53   AGTTTTTGAACGTAAAGGAGCAATAATTAATTTCTTGTNNTATCAAGAGGGTTGATATTG  112

Query  61   CTCctttactttttaactttttagtagtctttttcttcatacatcaattttgtatttact  120
            ||||||||||||||||||||||||||||||||||||||||||||||||||||||||||||
Sbjct  113  CTCCTTTACTTTTTAACTTTTTAGTAGTCTTTTTCTTCATACATCAATTTTGTATTTACT  172

Query  121  tCAACATTCTTTAATTCTTTACCATTATTTTTAGTATTTTAAGATAAGaaaaaaaTCTTG  180
            ||||||||||||||||||||||||||||||| ||||||||||||||||||||||||||||
Sbjct  173  TCAACATTCTTTAATTCTTTACCATTATTTTAAGTATTTTAAGATAAGAAAAAAATCTTG  232

Query  181  GAGTTTCTTGtttcttttttactaatttattttatatttatttatatgtttttctcatca  240
            ||||||||||||||||||||            | | ||| ||||||||||||||||||||
Sbjct  233  GAGTTTCTTGTTTCTTTTTT------------T-T-TTT-TTTATATGTTTTTCTCATCA  277

Query  241  atctttctttatcttttGAAATGTAAAATC--AAAAATGAGAAATTAATGTTTAAATTCT  298
            ||||||||||||||||||||||||||||||  |||||||||||||||||||||||||| |
Sbjct  278  ATCTTTCTTTATCTTTTGAAATGTAAAATCAAAAAAATGAGAAATTAATGTTTAAATTAT  337

Query  299  AGTCTATTGTATCATAGAAGACGAGTaaaaacttcaaaataataaaaaaagaaaaTGGAA  358
            ||||||||||||||||||||||||||||||||||||||||||||||||||||||||||||
Sbjct  338  AGTCTATTGTATCATAGAAGACGAGTAAAAACTTCAAAATAATAAAAAAAGAAAATGGAA  397

Query  359  ATCTCTATAATTTTTAGATAGTATGAAATTTTTAGAT  395
            |||||| ||||||||||||||||||||||||||||||
Sbjct  398  ATCTCTGTAATTTTTAGATAGTATGAAATTTTTAGAT  434


>FJ808557.1 Acacia nilotica voucher BREMN3 psbA gene, partial sequence; psbA-trnH 
intergenic spacer, complete sequence; and tRNA-His 
gene, partial sequence; chloroplast
Length=422

 Score = 599 bits (324),  Expect = 3e-167
 Identities = 375/397 (94%), Gaps = 17/397 (4%)
 Strand=Plus/Plus

Query  1    AGTTTTTGAACGTAAAGGAGCAATAATTAATTTCTTGTTCTATCAAGAGGGTTGATATTG  60
            ||||||||||||||||||||||||||||||||||||||  ||||||||||||||||||||
Sbjct  28   AGTTTTTGAACGTAAAGGAGCAATAATTAATTTCTTGTNNTATCAAGAGGGTTGATATTG  87

Query  61   CTCctttactttttaactttttagtagtctttttcttcatacatcaattttgtatttact  120
            ||||||||||||||||||||||||||||||||||||||||||||||||||||||||||||
Sbjct  88   CTCCTTTACTTTTTAACTTTTTAGTAGTCTTTTTCTTCATACATCAATTTTGTATTTACT  147

Query  121  tCAACATTCTTTAATTCTTTACCATTATTTTTAGTATTTTAAGATAAGaaaaaaaTCTTG  180
            ||||||||||||||||||||||||||||||| ||||||||||||||||||||||||||||
Sbjct  148  TCAACATTCTTTAATTCTTTACCATTATTTTAAGTATTTTAAGATAAGAAAAAAATCTTG  207

Query  181  GAGTTTCTTGtttcttttttactaatttattttatatttatttatatgtttttctcatca  240
            ||||||||||||||||||||            | | ||| ||||||||||||||||||||
Sbjct  208  GAGTTTCTTGTTTCTTTTTT------------T-T-TTT-TTTATATGTTTTTCTCATCA  252

Query  241  atctttctttatcttttGAAATGTAAAATC--AAAAATGAGAAATTAATGTTTAAATTCT  298
            ||||||||||||||||||||||||||||||  |||||||||||||||||||||||||| |
Sbjct  253  ATCTTTCTTTATCTTTTGAAATGTAAAATCAAAAAAATGAGAAATTAATGTTTAAATTAT  312

Query  299  AGTCTATTGTATCATAGAAGACGAGTaaaaacttcaaaataataaaaaaagaaaaTGGAA  358
            ||||||||||||||||||||||||||||||||||||||||||||||||||||||||||||
Sbjct  313  AGTCTATTGTATCATAGAAGACGAGTAAAAACTTCAAAATAATAAAAAAAGAAAATGGAA  372

Query  359  ATCTCTATAATTTTTAGATAGTATGAAATTTTTAGAT  395
            |||||| ||||||||||||||||||||||||||||||
Sbjct  373  ATCTCTGTAATTTTTAGATAGTATGAAATTTTTAGAT  409


>FJ808555.1 Acacia nilotica voucher BREMN1 PsbA gene, partial cds; psbA-trnH 
intergenic spacer, complete sequence; and tRNA-His gene, 
partial sequence; chloroplast
Length=451

 Score = 599 bits (324),  Expect = 3e-167
 Identities = 375/397 (94%), Gaps = 17/397 (4%)
 Strand=Plus/Plus

Query  1    AGTTTTTGAACGTAAAGGAGCAATAATTAATTTCTTGTTCTATCAAGAGGGTTGATATTG  60
            ||||||||||||||||||||||||||||||||||||||  ||||||||||||||||||||
Sbjct  59   AGTTTTTGAACGTAAAGGAGCAATAATTAATTTCTTGTNNTATCAAGAGGGTTGATATTG  118

Query  61   CTCctttactttttaactttttagtagtctttttcttcatacatcaattttgtatttact  120
            ||||||||||||||||||||||||||||||||||||||||||||||||||||||||||||
Sbjct  119  CTCCTTTACTTTTTAACTTTTTAGTAGTCTTTTTCTTCATACATCAATTTTGTATTTACT  178

Query  121  tCAACATTCTTTAATTCTTTACCATTATTTTTAGTATTTTAAGATAAGaaaaaaaTCTTG  180
            ||||||||||||||||||||||||||||||| ||||||||||||||||||||||||||||
Sbjct  179  TCAACATTCTTTAATTCTTTACCATTATTTTAAGTATTTTAAGATAAGAAAAAAATCTTG  238

Query  181  GAGTTTCTTGtttcttttttactaatttattttatatttatttatatgtttttctcatca  240
            ||||||||||||||||||||            | | ||| ||||||||||||||||||||
Sbjct  239  GAGTTTCTTGTTTCTTTTTT------------T-T-TTT-TTTATATGTTTTTCTCATCA  283

Query  241  atctttctttatcttttGAAATGTAAAATC--AAAAATGAGAAATTAATGTTTAAATTCT  298
            ||||||||||||||||||||||||||||||  |||||||||||||||||||||||||| |
Sbjct  284  ATCTTTCTTTATCTTTTGAAATGTAAAATCAAAAAAATGAGAAATTAATGTTTAAATTAT  343

Query  299  AGTCTATTGTATCATAGAAGACGAGTaaaaacttcaaaataataaaaaaagaaaaTGGAA  358
            ||||||||||||||||||||||||||||||||||||||||||||||||||||||||||||
Sbjct  344  AGTCTATTGTATCATAGAAGACGAGTAAAAACTTCAAAATAATAAAAAAAGAAAATGGAA  403

Query  359  ATCTCTATAATTTTTAGATAGTATGAAATTTTTAGAT  395
            |||||| ||||||||||||||||||||||||||||||
Sbjct  404  ATCTCTGTAATTTTTAGATAGTATGAAATTTTTAGAT  440


>KR735954.1 Vachellia etbaica trnH-psbA intergenic spacer, partial sequence; 
chloroplast
Length=529

 Score = 597 bits (323),  Expect = 1e-166
 Identities = 385/411 (94%), Gaps = 19/411 (5%)
 Strand=Plus/Plus

Query  1    AGTTTTTGAACGTAAAGGAGCAATAATTAATTTCTTGTTCTATCAAGAGGGTTGATATTG  60
            ||||||||||||||||||||||||||||||||||||||||||||||||| ||||||||||
Sbjct  76   AGTTTTTGAACGTAAAGGAGCAATAATTAATTTCTTGTTCTATCAAGAGAGTTGATATTG  135

Query  61   CTCctttactttttaactttttagtagtctttttcttcatacatcaattttgtatttact  120
            |||||||||||||||||||||||| |||||||||||||||||||||||||||||||||||
Sbjct  136  CTCCTTTACTTTTTAACTTTTTAGGAGTCTTTTTCTTCATACATCAATTTTGTATTTACT  195

Query  121  tCAACATTCTTTAATTCTTTACCATTATTTTTAGTATTTTAAGATAAGaaaaaaaTCTTG  180
            ||||||||||||||||||||||||||||||| ||||||||||||||||||||||||||||
Sbjct  196  TCAACATTCTTTAATTCTTTACCATTATTTTAAGTATTTTAAGATAAGAAAAAAATCTTG  255

Query  181  GAGTTTCTTGtttcttttttactaatttattttatattta----------tttatatgtt  230
            |||||||||||||||||||||||||||||||||||||||           ||||||||||
Sbjct  256  GAGTTTCTTGTTTCTTTTTTACTAATTTATTTTATATTTCTTTTTTTTTTTTTATATGTT  315

Query  231  tttctcatcaatctt--------tctttatcttttGAAATGTAAAATC-AAAAATGAGAA  281
            |||||||||||||||        ||||||||||||||||||||||||  |||||||||||
Sbjct  316  TTTCTCATCAATCTTTCTTTATCTCTTTATCTTTTGAAATGTAAAATAAAAAAATGAGAA  375

Query  282  ATTAATGTTTAAATTCTAGTCTATTGTATCATAGAAGACGAGTaaaaacttcaaaataat  341
            ||||||||||||||||||||||||||||||||||||| ||||||||||||||||||||||
Sbjct  376  ATTAATGTTTAAATTCTAGTCTATTGTATCATAGAAGGCGAGTAAAAACTTCAAAATAAT  435

Query  342  aaaaaaagaaaaTGGAAATCTCTATAATTTTTAGATAGTATGAAATTTTTA  392
            ||||||||||||||||||||||| |||||||||||||||||||||||||||
Sbjct  436  AAAAAAAGAAAATGGAAATCTCTGTAATTTTTAGATAGTATGAAATTTTTA  486


>KR735381.1 Vachellia drepanolobium trnH-psbA intergenic spacer, partial 
sequence; chloroplast
Length=469

 Score = 597 bits (323),  Expect = 1e-166
 Identities = 375/397 (94%), Gaps = 15/397 (4%)
 Strand=Plus/Plus

Query  1    AGTTTTTGAACGTAAAGGAGCAATAATTAATTTCTTGTTCTATCAAGAGGGTTGATATTG  60
            ||||||||||||||||||||||||||||||||||||||||||||||||| ||||||||||
Sbjct  56   AGTTTTTGAACGTAAAGGAGCAATAATTAATTTCTTGTTCTATCAAGAGAGTTGATATTG  115

Query  61   CTCctttactttttaactttttagtagtctttttcttcatacatcaattttgtatttact  120
            |||||||||||||||||||||||| |||||||||||||||||||||||||||||||||||
Sbjct  116  CTCCTTTACTTTTTAACTTTTTAGGAGTCTTTTTCTTCATACATCAATTTTGTATTTACT  175

Query  121  tCAACATTCTTTAATTCTTTACCATTATTTTTAGTATTTTAAGATAAGaaaaaaaTCTTG  180
            ||||||||||||||||||||||||||||||| ||||||||||||||||||||||||||||
Sbjct  176  TCAACATTCTTTAATTCTTTACCATTATTTTAAGTATTTTAAGATAAGAAAAAAATCTTG  235

Query  181  GAGTTTCTTGtttcttttttactaatttattttatattt-------------att-tata  226
            |||||||||||||||||||||||||||| ||||||||||              || ||||
Sbjct  236  GAGTTTCTTGTTTCTTTTTTACTAATTTTTTTTATATTTCTTTTTTTTTTTTTTTATATA  295

Query  227  tgtttttctcatcaatctttctttatcttttGAAATGTAAAAT-CAAAAATGAGAAATTA  285
            |||||||||||||||||||||||||||||||||||||||||||  |||||||||||||||
Sbjct  296  TGTTTTTCTCATCAATCTTTCTTTATCTTTTGAAATGTAAAATAAAAAAATGAGAAATTA  355

Query  286  ATGTTTAAATTCTAGTCTATTGTATCATAGAAGACGAGTaaaaacttcaaaataataaaa  345
            ||||||||||||||||||||||||||||||||||||||||||||||||||||||||||||
Sbjct  356  ATGTTTAAATTCTAGTCTATTGTATCATAGAAGACGAGTAAAAACTTCAAAATAATAAAA  415

Query  346  aaagaaaaTGGAAATCTCTATAATTTTTAGATAGTAT  382
            ||||||||||||||||||| |||||||||||||||||
Sbjct  416  AAAGAAAATGGAAATCTCTGTAATTTTTAGATAGTAT  452


>KR735371.1 Vachellia drepanolobium trnH-psbA intergenic spacer, partial 
sequence; chloroplast
 KR735680.1 Vachellia drepanolobium trnH-psbA intergenic spacer, partial 
sequence; chloroplast
 KR735978.1 Vachellia drepanolobium trnH-psbA intergenic spacer, partial 
sequence; chloroplast
Length=505

 Score = 597 bits (323),  Expect = 1e-166
 Identities = 375/397 (94%), Gaps = 15/397 (4%)
 Strand=Plus/Plus

Query  1    AGTTTTTGAACGTAAAGGAGCAATAATTAATTTCTTGTTCTATCAAGAGGGTTGATATTG  60
            ||||||||||||||||||||||||||||||||||||||||||||||||| ||||||||||
Sbjct  76   AGTTTTTGAACGTAAAGGAGCAATAATTAATTTCTTGTTCTATCAAGAGAGTTGATATTG  135

Query  61   CTCctttactttttaactttttagtagtctttttcttcatacatcaattttgtatttact  120
            |||||||||||||||||||||||| |||||||||||||||||||||||||||||||||||
Sbjct  136  CTCCTTTACTTTTTAACTTTTTAGGAGTCTTTTTCTTCATACATCAATTTTGTATTTACT  195

Query  121  tCAACATTCTTTAATTCTTTACCATTATTTTTAGTATTTTAAGATAAGaaaaaaaTCTTG  180
            ||||||||||||||||||||||||||||||| ||||||||||||||||||||||||||||
Sbjct  196  TCAACATTCTTTAATTCTTTACCATTATTTTAAGTATTTTAAGATAAGAAAAAAATCTTG  255

Query  181  GAGTTTCTTGtttcttttttactaatttattttatattt-------------att-tata  226
            |||||||||||||||||||||||||||| ||||||||||              || ||||
Sbjct  256  GAGTTTCTTGTTTCTTTTTTACTAATTTTTTTTATATTTCTTTTTTTTTTTTTTTATATA  315

Query  227  tgtttttctcatcaatctttctttatcttttGAAATGTAAAAT-CAAAAATGAGAAATTA  285
            |||||||||||||||||||||||||||||||||||||||||||  |||||||||||||||
Sbjct  316  TGTTTTTCTCATCAATCTTTCTTTATCTTTTGAAATGTAAAATAAAAAAATGAGAAATTA  375

Query  286  ATGTTTAAATTCTAGTCTATTGTATCATAGAAGACGAGTaaaaacttcaaaataataaaa  345
            ||||||||||||||||||||||||||||||||||||||||||||||||||||||||||||
Sbjct  376  ATGTTTAAATTCTAGTCTATTGTATCATAGAAGACGAGTAAAAACTTCAAAATAATAAAA  435

Query  346  aaagaaaaTGGAAATCTCTATAATTTTTAGATAGTAT  382
            ||||||||||||||||||| |||||||||||||||||
Sbjct  436  AAAGAAAATGGAAATCTCTGTAATTTTTAGATAGTAT  472


>KR735275.1 Vachellia drepanolobium trnH-psbA intergenic spacer, partial 
sequence; chloroplast
Length=465

 Score = 597 bits (323),  Expect = 1e-166
 Identities = 375/397 (94%), Gaps = 15/397 (4%)
 Strand=Plus/Plus

Query  1    AGTTTTTGAACGTAAAGGAGCAATAATTAATTTCTTGTTCTATCAAGAGGGTTGATATTG  60
            ||||||||||||||||||||||||||||||||||||||||||||||||| ||||||||||
Sbjct  48   AGTTTTTGAACGTAAAGGAGCAATAATTAATTTCTTGTTCTATCAAGAGAGTTGATATTG  107

Query  61   CTCctttactttttaactttttagtagtctttttcttcatacatcaattttgtatttact  120
            |||||||||||||||||||||||| |||||||||||||||||||||||||||||||||||
Sbjct  108  CTCCTTTACTTTTTAACTTTTTAGGAGTCTTTTTCTTCATACATCAATTTTGTATTTACT  167

Query  121  tCAACATTCTTTAATTCTTTACCATTATTTTTAGTATTTTAAGATAAGaaaaaaaTCTTG  180
            ||||||||||||||||||||||||||||||| ||||||||||||||||||||||||||||
Sbjct  168  TCAACATTCTTTAATTCTTTACCATTATTTTAAGTATTTTAAGATAAGAAAAAAATCTTG  227

Query  181  GAGTTTCTTGtttcttttttactaatttattttatattt-------------att-tata  226
            |||||||||||||||||||||||||||| ||||||||||              || ||||
Sbjct  228  GAGTTTCTTGTTTCTTTTTTACTAATTTTTTTTATATTTCTTTTTTTTTTTTTTTATATA  287

Query  227  tgtttttctcatcaatctttctttatcttttGAAATGTAAAAT-CAAAAATGAGAAATTA  285
            |||||||||||||||||||||||||||||||||||||||||||  |||||||||||||||
Sbjct  288  TGTTTTTCTCATCAATCTTTCTTTATCTTTTGAAATGTAAAATAAAAAAATGAGAAATTA  347

Query  286  ATGTTTAAATTCTAGTCTATTGTATCATAGAAGACGAGTaaaaacttcaaaataataaaa  345
            ||||||||||||||||||||||||||||||||||||||||||||||||||||||||||||
Sbjct  348  ATGTTTAAATTCTAGTCTATTGTATCATAGAAGACGAGTAAAAACTTCAAAATAATAAAA  407

Query  346  aaagaaaaTGGAAATCTCTATAATTTTTAGATAGTAT  382
            ||||||||||||||||||| |||||||||||||||||
Sbjct  408  AAAGAAAATGGAAATCTCTGTAATTTTTAGATAGTAT  444


>MG947117.1 Vachellia nilotica PsbA (psbA) gene, partial cds; psbA-trnH intergenic 
spacer, complete sequence; and tRNA-His (trnH) gene, 
partial sequence; chloroplast
Length=451

 Score = 593 bits (321),  Expect = 1e-165
 Identities = 374/397 (94%), Gaps = 18/397 (5%)
 Strand=Plus/Plus

Query  1    AGTTTTTGAACGTAAAGGAGCAATAATTAATTTCTTGTTCTATCAAGAGGGTTGATATTG  60
            ||||||||||||||||||||||||||||||||||||||||||||||||||||||||||||
Sbjct  55   AGTTTTTGAACGTAAAGGAGCAATAATTAATTTCTTGTTCTATCAAGAGGGTTGATATTG  114

Query  61   CTCctttactttttaactttttagtagtctttttcttcatacatcaattttgtatttact  120
            ||||||||||||||||||||||||||||||||||||||||||||||||||||||||||||
Sbjct  115  CTCCTTTACTTTTTAACTTTTTAGTAGTCTTTTTCTTCATACATCAATTTTGTATTTACT  174

Query  121  tCAACATTCTTTAATTCTTTACCATTATTTTTAGTATTTTAAGATAAGaaaaaaaTCTTG  180
            ||||||||||||||||||||||||||||||| ||||||||||||||||||||||||||||
Sbjct  175  TCAACATTCTTTAATTCTTTACCATTATTTTAAGTATTTTAAGATAAGAAAAAAATCTTG  234

Query  181  GAGTTTCTTGtttcttttttactaatttattttatatttatttatatgtttttctcatca  240
            ||||||||||||||||||||  |  |||            ||||||||||||||||||||
Sbjct  235  GAGTTTCTTGTTTCTTTTTT--T--TTT------------TTTATATGTTTTTCTCATCA  278

Query  241  atctttctttatcttttGAAATGTAAAATC--AAAAATGAGAAATTAATGTTTAAATTCT  298
            ||||||||||||||||||||| | ||||||  |||||||||||||||||||||||||| |
Sbjct  279  ATCTTTCTTTATCTTTTGAAANGNAAAATCAAAAAAATGAGAAATTAATGTTTAAATTAT  338

Query  299  AGTCTATTGTATCATAGAAGACGAGTaaaaacttcaaaataataaaaaaagaaaaTGGAA  358
            ||||||||||||||||||||||||||||||||||||||||||||||||||||||||||||
Sbjct  339  AGTCTATTGTATCATAGAAGACGAGTAAAAACTTCAAAATAATAAAAAAAGAAAATGGAA  398

Query  359  ATCTCTATAATTTTTAGATAGTATGAAATTTTTAGAT  395
            |||||| ||||||||||||||||||||||||||||||
Sbjct  399  ATCTCTGTAATTTTTAGATAGTATGAAATTTTTAGAT  435


>KR735795.1 Vachellia drepanolobium trnH-psbA intergenic spacer, partial 
sequence; chloroplast
Length=442

 Score = 593 bits (321),  Expect = 1e-165
 Identities = 375/398 (94%), Gaps = 16/398 (4%)
 Strand=Plus/Plus

Query  1    AGTTTTTGAACGTAAAGGAGCAATAATTAATTTCTTGTTCTATCAAGAGGGTTGATATTG  60
            ||||||||||||||||||||||||||||||||||||||||||||||||| ||||||||||
Sbjct  30   AGTTTTTGAACGTAAAGGAGCAATAATTAATTTCTTGTTCTATCAAGAGAGTTGATATTG  89

Query  61   CTCctttactttttaactttttagtagtctttttcttcatacatcaattttgtatttact  120
            |||||||||||||||||||||||| |||||||||||||||||||||||||||||||||||
Sbjct  90   CTCCTTTACTTTTTAACTTTTTAGGAGTCTTTTTCTTCATACATCAATTTTGTATTTACT  149

Query  121  tCAACATTCTTTAATTCTTTACCATTATTTTTAGTATTTTAAGATAAGaaaaaaaTCTTG  180
            ||||||||||||||||||||||||||||||| ||||||||||||||||||||||||||||
Sbjct  150  TCAACATTCTTTAATTCTTTACCATTATTTTAAGTATTTTAAGATAAGAAAAAAATCTTG  209

Query  181  GAGTTTCTTGtttcttttttactaatttattttatattt--------------att-tat  225
            |||||||||||||||||||||||||||| ||||||||||               || |||
Sbjct  210  GAGTTTCTTGTTTCTTTTTTACTAATTTTTTTTATATTTCTTTTTTTTTTTTTTTTATAT  269

Query  226  atgtttttctcatcaatctttctttatcttttGAAATGTAAAAT-CAAAAATGAGAAATT  284
            ||||||||||||||||||||||||||||||||||||||||||||  ||||||||||||||
Sbjct  270  ATGTTTTTCTCATCAATCTTTCTTTATCTTTTGAAATGTAAAATAAAAAAATGAGAAATT  329

Query  285  AATGTTTAAATTCTAGTCTATTGTATCATAGAAGACGAGTaaaaacttcaaaataataaa  344
            ||||||||||||||||||||||||||||||||||||||||||||||||||||||||||||
Sbjct  330  AATGTTTAAATTCTAGTCTATTGTATCATAGAAGACGAGTAAAAACTTCAAAATAATAAA  389

Query  345  aaaagaaaaTGGAAATCTCTATAATTTTTAGATAGTAT  382
            |||||||||||||||||||| |||||||||||||||||
Sbjct  390  AAAAGAAAATGGAAATCTCTGTAATTTTTAGATAGTAT  427


>AF524990.1 Acacia neovernicosa psbA gene, partial sequence; psbA-trnH intergenic 
spacer, complete sequence; and tRNA-His (trnH) gene, 
partial sequence; chloroplast genes for chloroplast products
Length=479

 Score = 593 bits (321),  Expect = 1e-165
 Identities = 350/362 (97%), Gaps = 10/362 (3%)
 Strand=Plus/Plus

Query  1    AGTTTTTGAACGTAAAGGAGCAATAATTAATTTCTTGTTCTATCAAGAGGGTTGATATTG  60
            |||||||||||||||||||||||||||||||||||||||||| |||||||||||||||||
Sbjct  84   AGTTTTTGAACGTAAAGGAGCAATAATTAATTTCTTGTTCTACCAAGAGGGTTGATATTG  143

Query  61   CTCctttactttttaactttttagtagtctttttcttcatacatcaattttgtatttact  120
            ||||||||||||||||||||||||||||||||||||||||||||||||||||||||||||
Sbjct  144  CTCCTTTACTTTTTAACTTTTTAGTAGTCTTTTTCTTCATACATCAATTTTGTATTTACT  203

Query  121  tCAACATTCTTTAATTCTTTACCA-----TT-AT-TTTT-AGTATTTTAAGATAAGaaaa  172
            ||||||||||||||||||||||||     || || |||| ||||||||||||||||||||
Sbjct  204  TCAACATTCTTTAATTCTTTACCACTATTTTAATATTTTAAGTATTTTAAGATAAGAAAA  263

Query  173  aaaTCTTGGAGTTTCTTGtttcttttttactaatttattttatattta-tttatatgttt  231
            ||||||||||||||||| |||||||||||||||||||||||||||||| |||||||||||
Sbjct  264  AAATCTTGGAGTTTCTTCTTTCTTTTTTACTAATTTATTTTATATTTATTTTATATGTTT  323

Query  232  ttctcatcaatctttctttatcttttGAAATGTAAAATC-AAAAATGAGAAATTAATGTT  290
            ||||||||||||||||||||||||||||||||||||||| ||||||||||||||||||||
Sbjct  324  TTCTCATCAATCTTTCTTTATCTTTTGAAATGTAAAATCAAAAAATGAGAAATTAATGTT  383

Query  291  TAAATTCTAGTCTATTGTATCATAGAAGACGAGTaaaaacttcaaaataataaaaaaaga  350
            ||||||||||||||||||||||||||||||||||||||||||||||||||||||||||||
Sbjct  384  TAAATTCTAGTCTATTGTATCATAGAAGACGAGTAAAAACTTCAAAATAATAAAAAAAGA  443

Query  351  aa  352
            ||
Sbjct  444  AA  445


>FJ808561.1 Acacia nilotica voucher RFsp3b psbA-trnH intergenic spacer and 
tRNA-His gene, partial sequence; chloroplast
Length=414

 Score = 592 bits (320),  Expect = 5e-165
 Identities = 372/397 (94%), Gaps = 16/397 (4%)
 Strand=Plus/Plus

Query  1    AGTTTTTGAACGTAAAGGAGCAATAATTAATTTCTTGTTCTATCAAGAGGGTTGATATTG  60
            |||||||||||||||||||||| || || ||||||||   ||||||||||||||||||||
Sbjct  20   AGTTTTTGAACGTAAAGGAGCANTANTTNATTTCTTGNNNTATCAAGAGGGTTGATATTG  79

Query  61   CTCctttactttttaactttttagtagtctttttcttcatacatcaattttgtatttact  120
            ||||||||||||||||||||||||||||||||||||||||||||||||||||||||||||
Sbjct  80   CTCCTTTACTTTTTAACTTTTTAGTAGTCTTTTTCTTCATACATCAATTTTGTATTTACT  139

Query  121  tCAACATTCTTTAATTCTTTACCATTATTTTTAGTATTTTAAGATAAGaaaaaaaTCTTG  180
            ||||||||||||||||||||||||||||||| ||||||||||||||||||||||||||||
Sbjct  140  TCAACATTCTTTAATTCTTTACCATTATTTTAAGTATTTTAAGATAAGAAAAAAATCTTG  199

Query  181  GAGTTTCTTGtttcttttttactaatttattttatatttatttatatgtttttctcatca  240
            ||||||||||||||||||||           || | ||| ||||||||||||||||||||
Sbjct  200  GAGTTTCTTGTTTCTTTTTT-----------TT-T-TTT-TTTATATGTTTTTCTCATCA  245

Query  241  atctttctttatcttttGAAATGTAAAATC--AAAAATGAGAAATTAATGTTTAAATTCT  298
            ||||||||||||||||||||||||||||||  |||||||||||||||||||||||||| |
Sbjct  246  ATCTTTCTTTATCTTTTGAAATGTAAAATCAAAAAAATGAGAAATTAATGTTTAAATTAT  305

Query  299  AGTCTATTGTATCATAGAAGACGAGTaaaaacttcaaaataataaaaaaagaaaaTGGAA  358
            ||||||||||||||||||||||||||||||||||||||||||||||||||||||||||||
Sbjct  306  AGTCTATTGTATCATAGAAGACGAGTAAAAACTTCAAAATAATAAAAAAAGAAAATGGAA  365

Query  359  ATCTCTATAATTTTTAGATAGTATGAAATTTTTAGAT  395
            |||||| ||||||||||||||||||||||||||||||
Sbjct  366  ATCTCTGTAATTTTTAGATAGTATGAAATTTTTAGAT  402


>FJ808560.1 Acacia nilotica voucher RFsp3a psbA-trnH intergenic spacer and 
tRNA-His gene, partial sequence; chloroplast
Length=409

 Score = 592 bits (320),  Expect = 5e-165
 Identities = 372/397 (94%), Gaps = 16/397 (4%)
 Strand=Plus/Plus

Query  1    AGTTTTTGAACGTAAAGGAGCAATAATTAATTTCTTGTTCTATCAAGAGGGTTGATATTG  60
            |||||||||||||||||||||| || || ||||||||   ||||||||||||||||||||
Sbjct  14   AGTTTTTGAACGTAAAGGAGCANTANTTNATTTCTTGNNNTATCAAGAGGGTTGATATTG  73

Query  61   CTCctttactttttaactttttagtagtctttttcttcatacatcaattttgtatttact  120
            ||||||||||||||||||||||||||||||||||||||||||||||||||||||||||||
Sbjct  74   CTCCTTTACTTTTTAACTTTTTAGTAGTCTTTTTCTTCATACATCAATTTTGTATTTACT  133

Query  121  tCAACATTCTTTAATTCTTTACCATTATTTTTAGTATTTTAAGATAAGaaaaaaaTCTTG  180
            ||||||||||||||||||||||||||||||| ||||||||||||||||||||||||||||
Sbjct  134  TCAACATTCTTTAATTCTTTACCATTATTTTAAGTATTTTAAGATAAGAAAAAAATCTTG  193

Query  181  GAGTTTCTTGtttcttttttactaatttattttatatttatttatatgtttttctcatca  240
            ||||||||||||||||||||           || | ||| ||||||||||||||||||||
Sbjct  194  GAGTTTCTTGTTTCTTTTTT-----------TT-T-TTT-TTTATATGTTTTTCTCATCA  239

Query  241  atctttctttatcttttGAAATGTAAAATC--AAAAATGAGAAATTAATGTTTAAATTCT  298
            ||||||||||||||||||||||||||||||  |||||||||||||||||||||||||| |
Sbjct  240  ATCTTTCTTTATCTTTTGAAATGTAAAATCAAAAAAATGAGAAATTAATGTTTAAATTAT  299

Query  299  AGTCTATTGTATCATAGAAGACGAGTaaaaacttcaaaataataaaaaaagaaaaTGGAA  358
            ||||||||||||||||||||||||||||||||||||||||||||||||||||||||||||
Sbjct  300  AGTCTATTGTATCATAGAAGACGAGTAAAAACTTCAAAATAATAAAAAAAGAAAATGGAA  359

Query  359  ATCTCTATAATTTTTAGATAGTATGAAATTTTTAGAT  395
            |||||| ||||||||||||||||||||||||||||||
Sbjct  360  ATCTCTGTAATTTTTAGATAGTATGAAATTTTTAGAT  396


>KR735996.1 Vachellia nilotica trnH-psbA intergenic spacer, partial sequence; 
chloroplast
Length=454

 Score = 590 bits (319),  Expect = 2e-164
 Identities = 375/398 (94%), Gaps = 19/398 (5%)
 Strand=Plus/Plus

Query  1    AGTTTTTGAACGTAAAGGAGCAATAATTAATTTCTTGTTCTATCAAGAGGGTTGATATTG  60
            ||||||||||||||||||||||||||||||||||||||||||||||||||||||||||||
Sbjct  48   AGTTTTTGAACGTAAAGGAGCAATAATTAATTTCTTGTTCTATCAAGAGGGTTGATATTG  107

Query  61   CTCctttactttttaactttttagtagtctttttcttcatacatcaattttgtatttact  120
            ||||||||||||||||||||||||||||||||||||||||||||||||||||||||||||
Sbjct  108  CTCCTTTACTTTTTAACTTTTTAGTAGTCTTTTTCTTCATACATCAATTTTGTATTTACT  167

Query  121  tCAACATTCTTTAATTCTTTACCATTATTTTTAGTATTTTAAGATAAGaaaaaaaTCTTG  180
            ||||||||||||||||||||||||||||||| ||||||||||||||||||||||||||||
Sbjct  168  TCAACATTCTTTAATTCTTTACCATTATTTTAAGTATTTTAAGATAAGAAAAAAATCTTG  227

Query  181  GAGTTTCTTGtttcttttttactaatttattttatatttatttatatgtttttctcatca  240
            ||||||||||||||||||||  |  |||            ||||||||||||||||||||
Sbjct  228  GAGTTTCTTGTTTCTTTTTT--T--TTT------------TTTATATGTTTTTCTCATCA  271

Query  241  atctttctttatcttttGAAATGTAAAATC---AAAAATGAGAAATTAATGTTTAAATTC  297
            |||||||||||||||||||||||||||||    |||||||||||||||||||||||||| 
Sbjct  272  ATCTTTCTTTATCTTTTGAAATGTAAAATAAAAAAAAATGAGAAATTAATGTTTAAATTA  331

Query  298  TAGTCTATTGTATCATAGAAGACGAGTaaaaacttcaaaataataaaaaaagaaaaTGGA  357
            ||||||||||||||||||||||||||||||||||||||||||||||||||||||||||||
Sbjct  332  TAGTCTATTGTATCATAGAAGACGAGTAAAAACTTCAAAATAATAAAAAAAGAAAATGGA  391

Query  358  AATCTCTATAATTTTTAGATAGTATGAAATTTTTAGAT  395
            ||||||| ||||||||||||||||||||||||||||||
Sbjct  392  AATCTCTGTAATTTTTAGATAGTATGAAATTTTTAGAT  429


>KR735814.1 Vachellia nilotica trnH-psbA intergenic spacer, partial sequence; 
chloroplast
Length=495

 Score = 590 bits (319),  Expect = 2e-164
 Identities = 375/398 (94%), Gaps = 19/398 (5%)
 Strand=Plus/Plus

Query  1    AGTTTTTGAACGTAAAGGAGCAATAATTAATTTCTTGTTCTATCAAGAGGGTTGATATTG  60
            ||||||||||||||||||||||||||||||||||||||||||||||||||||||||||||
Sbjct  76   AGTTTTTGAACGTAAAGGAGCAATAATTAATTTCTTGTTCTATCAAGAGGGTTGATATTG  135

Query  61   CTCctttactttttaactttttagtagtctttttcttcatacatcaattttgtatttact  120
            ||||||||||||||||||||||||||||||||||||||||||||||||||||||||||||
Sbjct  136  CTCCTTTACTTTTTAACTTTTTAGTAGTCTTTTTCTTCATACATCAATTTTGTATTTACT  195

Query  121  tCAACATTCTTTAATTCTTTACCATTATTTTTAGTATTTTAAGATAAGaaaaaaaTCTTG  180
            ||||||||||||||||||||||||||||||| ||||||||||||||||||||||||||||
Sbjct  196  TCAACATTCTTTAATTCTTTACCATTATTTTAAGTATTTTAAGATAAGAAAAAAATCTTG  255

Query  181  GAGTTTCTTGtttcttttttactaatttattttatatttatttatatgtttttctcatca  240
            ||||||||||||||||||||  |  |||            ||||||||||||||||||||
Sbjct  256  GAGTTTCTTGTTTCTTTTTT--T--TTT------------TTTATATGTTTTTCTCATCA  299

Query  241  atctttctttatcttttGAAATGTAAAATC---AAAAATGAGAAATTAATGTTTAAATTC  297
            |||||||||||||||||||||||||||||    |||||||||||||||||||||||||| 
Sbjct  300  ATCTTTCTTTATCTTTTGAAATGTAAAATAAAAAAAAATGAGAAATTAATGTTTAAATTA  359

Query  298  TAGTCTATTGTATCATAGAAGACGAGTaaaaacttcaaaataataaaaaaagaaaaTGGA  357
            ||||||||||||||||||||||||||||||||||||||||||||||||||||||||||||
Sbjct  360  TAGTCTATTGTATCATAGAAGACGAGTAAAAACTTCAAAATAATAAAAAAAGAAAATGGA  419

Query  358  AATCTCTATAATTTTTAGATAGTATGAAATTTTTAGAT  395
            ||||||| ||||||||||||||||||||||||||||||
Sbjct  420  AATCTCTGTAATTTTTAGATAGTATGAAATTTTTAGAT  457


>KR735663.1 Vachellia nilotica trnH-psbA intergenic spacer, partial sequence; 
chloroplast
Length=479

 Score = 590 bits (319),  Expect = 2e-164
 Identities = 375/398 (94%), Gaps = 19/398 (5%)
 Strand=Plus/Plus

Query  1    AGTTTTTGAACGTAAAGGAGCAATAATTAATTTCTTGTTCTATCAAGAGGGTTGATATTG  60
            ||||||||||||||||||||||||||||||||||||||||||||||||||||||||||||
Sbjct  76   AGTTTTTGAACGTAAAGGAGCAATAATTAATTTCTTGTTCTATCAAGAGGGTTGATATTG  135

Query  61   CTCctttactttttaactttttagtagtctttttcttcatacatcaattttgtatttact  120
            ||||||||||||||||||||||||||||||||||||||||||||||||||||||||||||
Sbjct  136  CTCCTTTACTTTTTAACTTTTTAGTAGTCTTTTTCTTCATACATCAATTTTGTATTTACT  195

Query  121  tCAACATTCTTTAATTCTTTACCATTATTTTTAGTATTTTAAGATAAGaaaaaaaTCTTG  180
            ||||||||||||||||||||||||||||||| ||||||||||||||||||||||||||||
Sbjct  196  TCAACATTCTTTAATTCTTTACCATTATTTTAAGTATTTTAAGATAAGAAAAAAATCTTG  255

Query  181  GAGTTTCTTGtttcttttttactaatttattttatatttatttatatgtttttctcatca  240
            ||||||||||||||||||||  |  |||            ||||||||||||||||||||
Sbjct  256  GAGTTTCTTGTTTCTTTTTT--T--TTT------------TTTATATGTTTTTCTCATCA  299

Query  241  atctttctttatcttttGAAATGTAAAATC---AAAAATGAGAAATTAATGTTTAAATTC  297
            |||||||||||||||||||||||||||||    |||||||||||||||||||||||||| 
Sbjct  300  ATCTTTCTTTATCTTTTGAAATGTAAAATAAAAAAAAATGAGAAATTAATGTTTAAATTA  359

Query  298  TAGTCTATTGTATCATAGAAGACGAGTaaaaacttcaaaataataaaaaaagaaaaTGGA  357
            ||||||||||||||||||||||||||||||||||||||||||||||||||||||||||||
Sbjct  360  TAGTCTATTGTATCATAGAAGACGAGTAAAAACTTCAAAATAATAAAAAAAGAAAATGGA  419

Query  358  AATCTCTATAATTTTTAGATAGTATGAAATTTTTAGAT  395
            ||||||| ||||||||||||||||||||||||||||||
Sbjct  420  AATCTCTGTAATTTTTAGATAGTATGAAATTTTTAGAT  457


>FJ808556.1 Acacia nilotica voucher BREMN2 psbA-trnH intergenic spacer and 
tRNA-His gene, partial sequence; chloroplast
Length=411

 Score = 584 bits (316),  Expect = 8e-163
 Identities = 371/397 (93%), Gaps = 17/397 (4%)
 Strand=Plus/Plus

Query  1    AGTTTTTGAACGTAAAGGAGCAATAATTAATTTCTTGTTCTATCAAGAGGGTTGATATTG  60
            ||||||||||||||||||||||||| || ||||||||  |||||||||||||||||||||
Sbjct  18   AGTTTTTGAACGTAAAGGAGCAATANTTNATTTCTTGNNCTATCAAGAGGGTTGATATTG  77

Query  61   CTCctttactttttaactttttagtagtctttttcttcatacatcaattttgtatttact  120
            ||||||||||||||||||||||||||||||||||||||||||||||||||||||||||||
Sbjct  78   CTCCTTTACTTTTTAACTTTTTAGTAGTCTTTTTCTTCATACATCAATTTTGTATTTACT  137

Query  121  tCAACATTCTTTAATTCTTTACCATTATTTTTAGTATTTTAAGATAAGaaaaaaaTCTTG  180
            ||||||||||||||||||||||||||||||| ||||||||||||||||||||||||||||
Sbjct  138  TCAACATTCTTTAATTCTTTACCATTATTTTAAGTATTTTAAGATAAGAAAAAAATCTTG  197

Query  181  GAGTTTCTTGtttcttttttactaatttattttatatttatttatatgtttttctcatca  240
            ||||||||||||||||||||  |  ||| |          ||||||||||||||||||||
Sbjct  198  GAGTTTCTTGTTTCTTTTTT--T--TTT-T----------TTTATATGTTTTTCTCATCA  242

Query  241  atctttctttatcttttGAAATGTAAAATC--AAAAATGAGAAATTAATGTTTAAATTCT  298
            ||||||||||||||||||||||||||||||  |||||||||||||||||||||||||| |
Sbjct  243  ATCTTTCTTTATCTTTTGAAATGTAAAATCAAAAAAATGAGAAATTAATGTTTAAATTAT  302

Query  299  AGTCTATTGTATCATAGAAGACGAGTaaaaacttcaaaataataaaaaaagaaaaTGGAA  358
            ||||||||||||||||||||||||||||||||||||||| || |||||||||||||||||
Sbjct  303  AGTCTATTGTATCATAGAAGACGAGTAAAAACTTCAAAAWAAWAAAAAAAGAAAATGGAA  362

Query  359  ATCTCTATAATTTTTAGATAGTATGAAATTTTTAGAT  395
            |||||| ||||||||||||||||||||||||||||||
Sbjct  363  ATCTCTGTAATTTTTAGATAGTATGAAATTTTTAGAT  399


>KR735683.1 Vachellia drepanolobium trnH-psbA intergenic spacer, partial 
sequence; chloroplast
 KR735735.1 Vachellia drepanolobium trnH-psbA intergenic spacer, partial 
sequence; chloroplast
Length=500

 Score = 577 bits (312),  Expect = 1e-160
 Identities = 371/396 (94%), Gaps = 18/396 (5%)
 Strand=Plus/Plus

Query  1    AGTTTTTGAACGTAAAGGAGCAATAATTAATTTCTTGTTCTATCAAGAGGGTTGATATTG  60
            ||||||||||||||||||||||||||||||||||||||||||||||||| ||||||||||
Sbjct  76   AGTTTTTGAACGTAAAGGAGCAATAATTAATTTCTTGTTCTATCAAGAGAGTTGATATTG  135

Query  61   CTCctttactttttaactttttagtagtctttttcttcatacatcaattttgtatttact  120
            |||||||||||||||||||||||| |||||||||||||||||||||||||||||||||||
Sbjct  136  CTCCTTTACTTTTTAACTTTTTAGGAGTCTTTTTCTTCATACATCAATTTTGTATTTACT  195

Query  121  tCAACATTCTTTAATTCTTTACCATTATTTTTAGTATTTTAAGATAAGaaaaaaaTCTTG  180
            ||||||||||||||||||||||||||||||| ||||||||||||||||||||||||||||
Sbjct  196  TCAACATTCTTTAATTCTTTACCATTATTTTAAGTATTTTAAGATAAGAAAAAAATCTTG  255

Query  181  GAGTTTCTTGtttcttttttactaatttattttatattt------------att-tatat  227
            |||||||||||||||||||||||||||| ||||||||||             || |||||
Sbjct  256  GAGTTTCTTGTTTCTTTTTTACTAATTTTTTTTATATTTCTTTTTTTTTTTTTTATATAT  315

Query  228  gtttttctcatcaatctttctttatcttttGAAATGTAAAAT-CAAAAATGAGAAATTAA  286
            ||||||||||||||||||||||||||||||||||||||||||  ||||||||||||||||
Sbjct  316  GTTTTTCTCATCAATCTTTCTTTATCTTTTGAAATGTAAAATAAAAAAATGAGAAATTAA  375

Query  287  TGTTTAAATTCTAGTCTATTGTATCATAGAAGACGAGTaaaaacttcaaaataataaaaa  346
            ||||||||||||||||||||||||||||||||||||||||||||||||||||||||||| 
Sbjct  376  TGTTTAAATTCTAGTCTATTGTATCATAGAAGACGAGTAAAAACTTCAAAATAATAAAA-  434

Query  347  aagaaaaTGGAAATCTCTATAATTTTTAGATAGTAT  382
               ||||||||||||||| |||||||||||||||||
Sbjct  435  ---AAAATGGAAATCTCTGTAATTTTTAGATAGTAT  467


>GQ872326.1 Vachellia nilotica PsbA (psbA) gene, partial cds; psbA-trnH intergenic 
spacer, complete sequence; and tRNA-His (trnH) gene, 
partial sequence; plastid
Length=490

 Score = 575 bits (311),  Expect = 5e-160
 Identities = 374/400 (94%), Gaps = 22/400 (6%)
 Strand=Plus/Plus

Query  1    AGTTTTTGAACGTAAAGGAGCAATAATTAATTTCTTGTTCTATCAAGAGGGTTGATATTG  60
            ||||||||||||||||||||||||||||||||||||||||||||||||||||||||||||
Sbjct  58   AGTTTTTGAACGTAAAGGAGCAATAATTAATTTCTTGTTCTATCAAGAGGGTTGATATTG  117

Query  61   CTCctttactttttaactttttagtagtctttttcttcatacatcaattttgtatttact  120
            ||||||||||||||||||||||||||||||||||||||||||||||||||||||||||||
Sbjct  118  CTCCTTTACTTTTTAACTTTTTAGTAGTCTTTTTCTTCATACATCAATTTTGTATTTACT  177

Query  121  tCAACATTCTTTAATTCTTTACCATTATTTTTAGTATTTTAAGATAAGaaaaaaaTCTTG  180
            ||||||||||||||||||||||||||||||| ||||||||||||||||||||||||||||
Sbjct  178  TCAACATTCTTTAATTCTTTACCATTATTTTAAGTATTTTAAGATAAGAAAAAAATCTTG  237

Query  181  GAGTTTCTTGtttcttttttactaatttattttatatttatttatatgtttttctcatca  240
            ||||||||||||||||||||  |  ||             ||||||||||||||||||||
Sbjct  238  GAGTTTCTTGTTTCTTTTTT--T--TT-------------TTTATATGTTTTTCTCATCA  280

Query  241  atctttctttatcttttGAAATGTAAAATC-----AAAAATGAGAAATTAATGTTTAAAT  295
            ||||||||||||||||||||||||||||||     |||||||||||||||||||||||||
Sbjct  281  ATCTTTCTTTATCTTTTGAAATGTAAAATCAAAAAAAAAATGAGAAATTAATGTTTAAAT  340

Query  296  TCTAGTCTATTGTATCATAGAAGACGAGTaaaaacttcaaaataataaaaaaagaaaaTG  355
            | ||||||||||||||||||||||| ||||||||||||||||||||||||||||||||||
Sbjct  341  TATAGTCTATTGTATCATAGAAGACAAGTAAAAACTTCAAAATAATAAAAAAAGAAAATG  400

Query  356  GAAATCTCTATAATTTTTAGATAGTATGAAATTTTTAGAT  395
            ||||||||| ||||||||||||||||||||||||||||||
Sbjct  401  GAAATCTCTGTAATTTTTAGATAGTATGAAATTTTTAGAT  440


>GQ872302.1 Vachellia arenaria PsbA (psbA) gene, partial cds; psbA-trnH intergenic 
spacer, complete sequence; and tRNA-His (trnH) gene, 
partial sequence; plastid
Length=540

 Score = 569 bits (308),  Expect = 2e-158
 Identities = 381/412 (92%), Gaps = 22/412 (5%)
 Strand=Plus/Plus

Query  1    AGTTTTTGAACGTAAAGGAGCAATAATTAATTTCTTGTTCTATCAAGAGGGTTGATATTG  60
            ||||||||||||||||||||||||||||||||||||||||||||||||| ||||||||||
Sbjct  84   AGTTTTTGAACGTAAAGGAGCAATAATTAATTTCTTGTTCTATCAAGAGAGTTGATATTG  143

Query  61   CTCctttactttttaactttttagtagtctttttcttcatacatcaattttgtatttact  120
            ||||||||||||||||||||||||||||||||||||||||||||||||||||||||||||
Sbjct  144  CTCCTTTACTTTTTAACTTTTTAGTAGTCTTTTTCTTCATACATCAATTTTGTATTTACT  203

Query  121  tCAACATTCTTTAATTCTTTACCATTATTTTTAGTATTTTAAGATAAGaaaaaaaTCTTG  180
            ||||||||||||||||||||||||||||||| || |||||||||||||||||||||||||
Sbjct  204  TCAACATTCTTTAATTCTTTACCATTATTTTAAGGATTTTAAGATAAGAAAAAAATCTTG  263

Query  181  GAGTTTCTTGtttcttttttactaatttat-tttatatttatttatatgtttttctcatc  239
            ||||||||||||||||||||| |  ||||| ||| | ||| ||| |||||||||||||||
Sbjct  264  GAGTTTCTTGTTTCTTTTTTA-T--TTTATATTTCTTTTT-TTT-TATGTTTTTCTCATC  318

Query  240  aatctttctttatcttttGAAATGTAAAATC-AAAAATGAGAAATTAATGTTTAAATT--  296
            ||| ||| ||||||||||||||||||||||  ||||||||||||||||||||||||||  
Sbjct  319  AATTTTTTTTTATCTTTTGAAATGTAAAATAAAAAAATGAGAAATTAATGTTTAAATTCT  378

Query  297  -------------CTAGTCTATTGTATCATAGAAGACGAGTaaaaacttcaaaataataa  343
                         |||||||||||||||||||||||||||||||||||||||||||||||
Sbjct  379  AGTCTATTGTATCCTAGTCTATTGTATCATAGAAGACGAGTAAAAACTTCAAAATAATAA  438

Query  344  aaaaagaaaaTGGAAATCTCTATAATTTTTAGATAGTATGAAATTTTTAGAT  395
            ||||||||||||||||||||| ||||||||||||||||||||||||||||||
Sbjct  439  AAAAAGAAAATGGAAATCTCTGTAATTTTTAGATAGTATGAAATTTTTAGAT  490


>FJ808564.1 Acacia nilotica voucher SGNSR55326 psbA-trnH intergenic spacer, 
partial sequence; chloroplast
Length=399

 Score = 568 bits (307),  Expect = 8e-158
 Identities = 368/398 (92%), Gaps = 18/398 (5%)
 Strand=Plus/Plus

Query  1    AGTTTTTGAACGTAAAGGAGCAATAATTAATTTCTTGTTCTATCAAGAGGGTTGATATTG  60
            ||||||||||||||||||||||||| ||  ||||||   |||||||||||||||||||||
Sbjct  10   AGTTTTTGAACGTAAAGGAGCAATANTTNNTTTCTTNNNCTATCAAGAGGGTTGATATTG  69

Query  61   CTCctttactttttaactttttagtagtctttttcttcatacatcaattttgtatttact  120
            ||||||||||||||||||||||||||||||||||||||||||||||||||||||||||||
Sbjct  70   CTCCTTTACTTTTTAACTTTTTAGTAGTCTTTTTCTTCATACATCAATTTTGTATTTACT  129

Query  121  tCAACATTCTTTAATTCTTTACCATTATTTTTAGTATTTTAAGATAAGaaaaaaaTCTTG  180
            ||||||||||||||||||||||||||||||| ||||||||||||||||||||||||||||
Sbjct  130  TCAACATTCTTTAATTCTTTACCATTATTTTAAGTATTTTAAGATAAGAAAAAAATCTTG  189

Query  181  GAGTTTCTTGtttcttttttactaatttattttatatttatttatatgtttttctcatca  240
            ||||||||||||||||||||  |  ||| |          |||||||||||||| |||||
Sbjct  190  GAGTTTCTTGTTTCTTTTTT--T--TTT-T----------TTTATATGTTTTTCNCATCA  234

Query  241  atctttctttatcttttGAAATGTAAAATC---AAAAATGAGAAATTAATGTTTAAATTC  297
            |||||||||||||||||||||||||||||    |||||||||||||||||||||||||| 
Sbjct  235  ATCTTTCTTTATCTTTTGAAATGTAAAATAAAAAAAAATGAGAAATTAATGTTTAAATTA  294

Query  298  TAGTCTATTGTATCATAGAAGACGAGTaaaaacttcaaaataataaaaaaagaaaaTGGA  357
            |||||||||||||||||||| |||||||||||||||||||||||||||||||||||||||
Sbjct  295  TAGTCTATTGTATCATAGAANACGAGTAAAAACTTCAAAATAATAAAAAAAGAAAATGGA  354

Query  358  AATCTCTATAATTTTTAGATAGTATGAAATTTTTAGAT  395
            ||||||| ||||||||||||||||||||||||||||||
Sbjct  355  AATCTCTGTAATTTTTAGATAGTATGAAATTTTTAGAT  392


>EU811985.1 Acacia grandicornuta voucher JM1153 psbA-trnH intergenic spacer 
and tRNA-His (trnH) gene, partial sequence; chloroplast
Length=392

 Score = 568 bits (307),  Expect = 8e-158
 Identities = 342/357 (96%), Gaps = 10/357 (3%)
 Strand=Plus/Plus

Query  48   AGGGTTGATATTGCTCctttactttttaactttttagtagtctttttcttcatacatcaa  107
            || ||||||||||||||||||||||||||| |||||||||||||||||||||||||||||
Sbjct  1    AGAGTTGATATTGCTCCTTTACTTTTTAAC-TTTTAGTAGTCTTTTTCTTCATACATCAA  59

Query  108  ttttgtatttacttCAACATTCTTTAATTCTTTACCATTATTTTTAGTATTTTAAGATAA  167
            |||||||||||||||||||||||||||||||||||||||||||| |||||||||||||||
Sbjct  60   TTTTGTATTTACTTCAACATTCTTTAATTCTTTACCATTATTTTAAGTATTTTAAGATAA  119

Query  168  GaaaaaaaTCTTGGAGTTTCTTGtttcttttttactaatttattttata--------ttt  219
            |||||||||||||||||||||||||||||||||||||||||||||||||        |||
Sbjct  120  GAAAAAAATCTTGGAGTTTCTTGTTTCTTTTTTACTAATTTATTTTATATTTCTTTTTTT  179

Query  220  atttatatgtttttctcatcaatctttctttatcttttGAAATGTAAAAT-CAAAAATGA  278
             |||||||||||||||||||||||||||||||||||||||||||||||||  ||||||||
Sbjct  180  TTTTATATGTTTTTCTCATCAATCTTTCTTTATCTTTTGAAATGTAAAATAAAAAAATGA  239

Query  279  GAAATTAATGTTTAAATTCTAGTCTATTGTATCATAGAAGACGAGTaaaaacttcaaaat  338
            ||||||||||||||||||||||||||||||||||||||||||||||||||||||||||||
Sbjct  240  GAAATTAATGTTTAAATTCTAGTCTATTGTATCATAGAAGACGAGTAAAAACTTCAAAAT  299

Query  339  aataaaaaaagaaaaTGGAAATCTCTATAATTTTTAGATAGTATGAAATTTTTAGAT  395
            |||||||||||||||||||||||||| ||||||||||||||||||||||||||||||
Sbjct  300  AATAAAAAAAGAAAATGGAAATCTCTGTAATTTTTAGATAGTATGAAATTTTTAGAT  356


>KJ426983.1 Acacia tortuosa voucher 0118737147 PsbA (psbA) gene, partial 
cds; psbA-trnH intergenic spacer, complete sequence; and tRNA-His 
gene, partial sequence; chloroplast
Length=495

 Score = 549 bits (297),  Expect = 3e-152
 Identities = 377/412 (92%), Gaps = 19/412 (5%)
 Strand=Plus/Plus

Query  1    AGTTTTTGAACGTAAAGGAGCAATAATTAATTTCTTGTTCTATCAAGAGGGTTGATATTG  60
            ||||||||||||||||||||||||||||||||||||||||||||||||||||||||||||
Sbjct  76   AGTTTTTGAACGTAAAGGAGCAATAATTAATTTCTTGTTCTATCAAGAGGGTTGATATTG  135

Query  61   CTCctttactttttaactttttagtagtctttttcttcatacatcaattttgtatttact  120
            ||||||||||||||||||||||||||||||||||||||||||||||||||||||||||||
Sbjct  136  CTCCTTTACTTTTTAACTTTTTAGTAGTCTTTTTCTTCATACATCAATTTTGTATTTACT  195

Query  121  tCAACATTCTTTAATTCTTTACCATTATTTT--T------AGTATTTTAAGATAAGaaaa  172
            |||||||||||||||||||||||||||||||  |      ||||||||||||||||||||
Sbjct  196  TCAACATTCTTTAATTCTTTACCATTATTTTAATATTTTAAGTATTTTAAGATAAGAAAA  255

Query  173  aaaTCTTGGAGTTTCTTGtttcttttttactaatttattttatattta-tttatatgttt  231
            |||||||||||||||||||||||||||||||||||||||||||||||| |||||||||||
Sbjct  256  AAATCTTGGAGTTTCTTGTTTCTTTTTTACTAATTTATTTTATATTTATTTTATATGTTT  315

Query  232  ttctcatcaatctttctttatcttttGAAATGTAAAATCAAAAATGAGAAATTAATGTTT  291
            |||||||||||||||||||||||||||||||||||||| |||||||||||||||||||||
Sbjct  316  TTCTCATCAATCTTTCTTTATCTTTTGAAATGTAAAATAAAAAATGAGAAATTAATGTTT  375

Query  292  AAATTCTAGTCTATTGTATCATAG-A-AGACGA--GTa--a-aaacttc-a-aaataa-t  341
            ||||| ||||||||||||||| |  | || | |  |||  | | |   | |  || || |
Sbjct  376  AAATTATAGTCTATTGTATCAAATTATAGTCTATTGTATCATAGAAGACGAGTAAAAACT  435

Query  342  aaaaaaagaaaaTGGAAATCTCTATAATTTTTAGATAGTATGAAATTTTTAG  393
              ||||| ||||||||||||||| ||||||||||||||||||||||||||||
Sbjct  436  TCAAAAAAAAAATGGAAATCTCTGTAATTTTTAGATAGTATGAAATTTTTAG  487


>KF531983.1 Vachellia farnesiana voucher H Sun 15634(KUN) PsbA (psbA) gene, 
partial cds; psbA-trnH intergenic spacer, complete sequence; 
and tRNA-His (trnH) gene, partial sequence; plastid
 KF531999.1 Vachellia farnesiana voucher H Sun 9609(KUN) PsbA (psbA) gene, 
partial cds; psbA-trnH intergenic spacer, complete sequence; 
and tRNA-His (trnH) gene, partial sequence; plastid
Length=476

 Score = 549 bits (297),  Expect = 3e-152
 Identities = 377/412 (92%), Gaps = 19/412 (5%)
 Strand=Plus/Plus

Query  1    AGTTTTTGAACGTAAAGGAGCAATAATTAATTTCTTGTTCTATCAAGAGGGTTGATATTG  60
            ||||||||||||||||||||||||||||||||||||||||||||||||||||||||||||
Sbjct  55   AGTTTTTGAACGTAAAGGAGCAATAATTAATTTCTTGTTCTATCAAGAGGGTTGATATTG  114

Query  61   CTCctttactttttaactttttagtagtctttttcttcatacatcaattttgtatttact  120
            ||||||||||||||||||||||||||||||||||||||||||||||||||||||||||||
Sbjct  115  CTCCTTTACTTTTTAACTTTTTAGTAGTCTTTTTCTTCATACATCAATTTTGTATTTACT  174

Query  121  tCAACATTCTTTAATTCTTTACCATTATTTT--T------AGTATTTTAAGATAAGaaaa  172
            |||||||||||||||||||||||||||||||  |      ||||||||||||||||||||
Sbjct  175  TCAACATTCTTTAATTCTTTACCATTATTTTAATATTTTAAGTATTTTAAGATAAGAAAA  234

Query  173  aaaTCTTGGAGTTTCTTGtttcttttttactaatttattttatattta-tttatatgttt  231
            |||||||||||||||||||||||||||||||||||||||||||||||| |||||||||||
Sbjct  235  AAATCTTGGAGTTTCTTGTTTCTTTTTTACTAATTTATTTTATATTTATTTTATATGTTT  294

Query  232  ttctcatcaatctttctttatcttttGAAATGTAAAATCAAAAATGAGAAATTAATGTTT  291
            |||||||||||||||||||||||||||||||||||||| |||||||||||||||||||||
Sbjct  295  TTCTCATCAATCTTTCTTTATCTTTTGAAATGTAAAATAAAAAATGAGAAATTAATGTTT  354

Query  292  AAATTCTAGTCTATTGTATCATAG-A-AGACGA--GTa--a-aaacttc-a-aaataa-t  341
            ||||| ||||||||||||||| |  | || | |  |||  | | |   | |  || || |
Sbjct  355  AAATTATAGTCTATTGTATCAAATTATAGTCTATTGTATCATAGAAGACGAGTAAAAACT  414

Query  342  aaaaaaagaaaaTGGAAATCTCTATAATTTTTAGATAGTATGAAATTTTTAG  393
              ||||| ||||||||||||||| ||||||||||||||||||||||||||||
Sbjct  415  TCAAAAAAAAAATGGAAATCTCTGTAATTTTTAGATAGTATGAAATTTTTAG  466


>FJ808548.1 Vachellia farnesiana voucher RFsp1c PsbA gene, partial cds; psbA-trnH 
intergenic spacer, complete sequence; and tRNA-His 
gene, partial sequence; chloroplast
Length=524

 Score = 549 bits (297),  Expect = 3e-152
 Identities = 377/412 (92%), Gaps = 19/412 (5%)
 Strand=Plus/Plus

Query  1    AGTTTTTGAACGTAAAGGAGCAATAATTAATTTCTTGTTCTATCAAGAGGGTTGATATTG  60
            ||||||||||||||||||||||||||||||||||||||||||||||||||||||||||||
Sbjct  70   AGTTTTTGAACGTAAAGGAGCAATAATTAATTTCTTGTTCTATCAAGAGGGTTGATATTG  129

Query  61   CTCctttactttttaactttttagtagtctttttcttcatacatcaattttgtatttact  120
            ||||||||||||||||||||||||||||||||||||||||||||||||||||||||||||
Sbjct  130  CTCCTTTACTTTTTAACTTTTTAGTAGTCTTTTTCTTCATACATCAATTTTGTATTTACT  189

Query  121  tCAACATTCTTTAATTCTTTACCATTATTTT--T------AGTATTTTAAGATAAGaaaa  172
            |||||||||||||||||||||||||||||||  |      ||||||||||||||||||||
Sbjct  190  TCAACATTCTTTAATTCTTTACCATTATTTTAATATTTTAAGTATTTTAAGATAAGAAAA  249

Query  173  aaaTCTTGGAGTTTCTTGtttcttttttactaatttattttatattta-tttatatgttt  231
            |||||||||||||||||||||||||||||||||||||||||||||||| |||||||||||
Sbjct  250  AAATCTTGGAGTTTCTTGTTTCTTTTTTACTAATTTATTTTATATTTATTTTATATGTTT  309

Query  232  ttctcatcaatctttctttatcttttGAAATGTAAAATCAAAAATGAGAAATTAATGTTT  291
            |||||||||||||||||||||||||||||||||||||| |||||||||||||||||||||
Sbjct  310  TTCTCATCAATCTTTCTTTATCTTTTGAAATGTAAAATAAAAAATGAGAAATTAATGTTT  369

Query  292  AAATTCTAGTCTATTGTATCATAG-A-AGACGA--GTa--a-aaacttc-a-aaataa-t  341
            ||||| ||||||||||||||| |  | || | |  |||  | | |   | |  || || |
Sbjct  370  AAATTATAGTCTATTGTATCAAATTATAGTCTATTGTATCATAGAAGACGAGTAAAAACT  429

Query  342  aaaaaaagaaaaTGGAAATCTCTATAATTTTTAGATAGTATGAAATTTTTAG  393
              ||||| ||||||||||||||| ||||||||||||||||||||||||||||
Sbjct  430  TCAAAAAAAAAATGGAAATCTCTGTAATTTTTAGATAGTATGAAATTTTTAG  481


>FJ808547.1 Vachellia farnesiana voucher RFsp1b PsbA gene, partial cds; and 
psbA-trnH intergenic spacer, complete sequence; chloroplast
Length=496

 Score = 549 bits (297),  Expect = 3e-152
 Identities = 377/412 (92%), Gaps = 19/412 (5%)
 Strand=Plus/Plus

Query  1    AGTTTTTGAACGTAAAGGAGCAATAATTAATTTCTTGTTCTATCAAGAGGGTTGATATTG  60
            ||||||||||||||||||||||||||||||||||||||||||||||||||||||||||||
Sbjct  76   AGTTTTTGAACGTAAAGGAGCAATAATTAATTTCTTGTTCTATCAAGAGGGTTGATATTG  135

Query  61   CTCctttactttttaactttttagtagtctttttcttcatacatcaattttgtatttact  120
            ||||||||||||||||||||||||||||||||||||||||||||||||||||||||||||
Sbjct  136  CTCCTTTACTTTTTAACTTTTTAGTAGTCTTTTTCTTCATACATCAATTTTGTATTTACT  195

Query  121  tCAACATTCTTTAATTCTTTACCATTATTTT--T------AGTATTTTAAGATAAGaaaa  172
            |||||||||||||||||||||||||||||||  |      ||||||||||||||||||||
Sbjct  196  TCAACATTCTTTAATTCTTTACCATTATTTTAATATTTTAAGTATTTTAAGATAAGAAAA  255

Query  173  aaaTCTTGGAGTTTCTTGtttcttttttactaatttattttatattta-tttatatgttt  231
            |||||||||||||||||||||||||||||||||||||||||||||||| |||||||||||
Sbjct  256  AAATCTTGGAGTTTCTTGTTTCTTTTTTACTAATTTATTTTATATTTATTTTATATGTTT  315

Query  232  ttctcatcaatctttctttatcttttGAAATGTAAAATCAAAAATGAGAAATTAATGTTT  291
            |||||||||||||||||||||||||||||||||||||| |||||||||||||||||||||
Sbjct  316  TTCTCATCAATCTTTCTTTATCTTTTGAAATGTAAAATAAAAAATGAGAAATTAATGTTT  375

Query  292  AAATTCTAGTCTATTGTATCATAG-A-AGACGA--GTa--a-aaacttc-a-aaataa-t  341
            ||||| ||||||||||||||| |  | || | |  |||  | | |   | |  || || |
Sbjct  376  AAATTATAGTCTATTGTATCAAATTATAGTCTATTGTATCATAGAAGACGAGTAAAAACT  435

Query  342  aaaaaaagaaaaTGGAAATCTCTATAATTTTTAGATAGTATGAAATTTTTAG  393
              ||||| ||||||||||||||| ||||||||||||||||||||||||||||
Sbjct  436  TCAAAAAAAAAATGGAAATCTCTGTAATTTTTAGATAGTATGAAATTTTTAG  487


>FJ808545.1 Vachellia farnesiana voucher BREMF5 PsbA gene, partial cds; psbA-trnH 
intergenic spacer, complete sequence; and tRNA-His 
gene, partial sequence; chloroplast
Length=530

 Score = 549 bits (297),  Expect = 3e-152
 Identities = 377/412 (92%), Gaps = 19/412 (5%)
 Strand=Plus/Plus

Query  1    AGTTTTTGAACGTAAAGGAGCAATAATTAATTTCTTGTTCTATCAAGAGGGTTGATATTG  60
            ||||||||||||||||||||||||||||||||||||||||||||||||||||||||||||
Sbjct  76   AGTTTTTGAACGTAAAGGAGCAATAATTAATTTCTTGTTCTATCAAGAGGGTTGATATTG  135

Query  61   CTCctttactttttaactttttagtagtctttttcttcatacatcaattttgtatttact  120
            ||||||||||||||||||||||||||||||||||||||||||||||||||||||||||||
Sbjct  136  CTCCTTTACTTTTTAACTTTTTAGTAGTCTTTTTCTTCATACATCAATTTTGTATTTACT  195

Query  121  tCAACATTCTTTAATTCTTTACCATTATTTT--T------AGTATTTTAAGATAAGaaaa  172
            |||||||||||||||||||||||||||||||  |      ||||||||||||||||||||
Sbjct  196  TCAACATTCTTTAATTCTTTACCATTATTTTAATATTTTAAGTATTTTAAGATAAGAAAA  255

Query  173  aaaTCTTGGAGTTTCTTGtttcttttttactaatttattttatattta-tttatatgttt  231
            |||||||||||||||||||||||||||||||||||||||||||||||| |||||||||||
Sbjct  256  AAATCTTGGAGTTTCTTGTTTCTTTTTTACTAATTTATTTTATATTTATTTTATATGTTT  315

Query  232  ttctcatcaatctttctttatcttttGAAATGTAAAATCAAAAATGAGAAATTAATGTTT  291
            |||||||||||||||||||||||||||||||||||||| |||||||||||||||||||||
Sbjct  316  TTCTCATCAATCTTTCTTTATCTTTTGAAATGTAAAATAAAAAATGAGAAATTAATGTTT  375

Query  292  AAATTCTAGTCTATTGTATCATAG-A-AGACGA--GTa--a-aaacttc-a-aaataa-t  341
            ||||| ||||||||||||||| |  | || | |  |||  | | |   | |  || || |
Sbjct  376  AAATTATAGTCTATTGTATCAAATTATAGTCTATTGTATCATAGAAGACGAGTAAAAACT  435

Query  342  aaaaaaagaaaaTGGAAATCTCTATAATTTTTAGATAGTATGAAATTTTTAG  393
              ||||| ||||||||||||||| ||||||||||||||||||||||||||||
Sbjct  436  TCAAAAAAAAAATGGAAATCTCTGTAATTTTTAGATAGTATGAAATTTTTAG  487


>FJ808543.1 Vachellia farnesiana voucher BREMF3 PsbA gene, partial cds; psbA-trnH 
intergenic spacer, complete sequence; and tRNA-His 
gene, partial sequence; chloroplast
Length=523

 Score = 549 bits (297),  Expect = 3e-152
 Identities = 377/412 (92%), Gaps = 19/412 (5%)
 Strand=Plus/Plus

Query  1    AGTTTTTGAACGTAAAGGAGCAATAATTAATTTCTTGTTCTATCAAGAGGGTTGATATTG  60
            ||||||||||||||||||||||||||||||||||||||||||||||||||||||||||||
Sbjct  76   AGTTTTTGAACGTAAAGGAGCAATAATTAATTTCTTGTTCTATCAAGAGGGTTGATATTG  135

Query  61   CTCctttactttttaactttttagtagtctttttcttcatacatcaattttgtatttact  120
            ||||||||||||||||||||||||||||||||||||||||||||||||||||||||||||
Sbjct  136  CTCCTTTACTTTTTAACTTTTTAGTAGTCTTTTTCTTCATACATCAATTTTGTATTTACT  195

Query  121  tCAACATTCTTTAATTCTTTACCATTATTTT--T------AGTATTTTAAGATAAGaaaa  172
            |||||||||||||||||||||||||||||||  |      ||||||||||||||||||||
Sbjct  196  TCAACATTCTTTAATTCTTTACCATTATTTTAATATTTTAAGTATTTTAAGATAAGAAAA  255

Query  173  aaaTCTTGGAGTTTCTTGtttcttttttactaatttattttatattta-tttatatgttt  231
            |||||||||||||||||||||||||||||||||||||||||||||||| |||||||||||
Sbjct  256  AAATCTTGGAGTTTCTTGTTTCTTTTTTACTAATTTATTTTATATTTATTTTATATGTTT  315

Query  232  ttctcatcaatctttctttatcttttGAAATGTAAAATCAAAAATGAGAAATTAATGTTT  291
            |||||||||||||||||||||||||||||||||||||| |||||||||||||||||||||
Sbjct  316  TTCTCATCAATCTTTCTTTATCTTTTGAAATGTAAAATAAAAAATGAGAAATTAATGTTT  375

Query  292  AAATTCTAGTCTATTGTATCATAG-A-AGACGA--GTa--a-aaacttc-a-aaataa-t  341
            ||||| ||||||||||||||| |  | || | |  |||  | | |   | |  || || |
Sbjct  376  AAATTATAGTCTATTGTATCAAATTATAGTCTATTGTATCATAGAAGACGAGTAAAAACT  435

Query  342  aaaaaaagaaaaTGGAAATCTCTATAATTTTTAGATAGTATGAAATTTTTAG  393
              ||||| ||||||||||||||| ||||||||||||||||||||||||||||
Sbjct  436  TCAAAAAAAAAATGGAAATCTCTGTAATTTTTAGATAGTATGAAATTTTTAG  487


>FJ808542.1 Vachellia farnesiana voucher BREMF2 PsbA gene, partial cds; psbA-trnH 
intergenic spacer, complete sequence; and tRNA-His 
gene, partial sequence; chloroplast
 FJ808544.1 Vachellia farnesiana voucher BREMF4 PsbA gene, partial cds; psbA-trnH 
intergenic spacer, complete sequence; and tRNA-His 
gene, partial sequence; chloroplast
Length=528

 Score = 549 bits (297),  Expect = 3e-152
 Identities = 377/412 (92%), Gaps = 19/412 (5%)
 Strand=Plus/Plus

Query  1    AGTTTTTGAACGTAAAGGAGCAATAATTAATTTCTTGTTCTATCAAGAGGGTTGATATTG  60
            ||||||||||||||||||||||||||||||||||||||||||||||||||||||||||||
Sbjct  76   AGTTTTTGAACGTAAAGGAGCAATAATTAATTTCTTGTTCTATCAAGAGGGTTGATATTG  135

Query  61   CTCctttactttttaactttttagtagtctttttcttcatacatcaattttgtatttact  120
            ||||||||||||||||||||||||||||||||||||||||||||||||||||||||||||
Sbjct  136  CTCCTTTACTTTTTAACTTTTTAGTAGTCTTTTTCTTCATACATCAATTTTGTATTTACT  195

Query  121  tCAACATTCTTTAATTCTTTACCATTATTTT--T------AGTATTTTAAGATAAGaaaa  172
            |||||||||||||||||||||||||||||||  |      ||||||||||||||||||||
Sbjct  196  TCAACATTCTTTAATTCTTTACCATTATTTTAATATTTTAAGTATTTTAAGATAAGAAAA  255

Query  173  aaaTCTTGGAGTTTCTTGtttcttttttactaatttattttatattta-tttatatgttt  231
            |||||||||||||||||||||||||||||||||||||||||||||||| |||||||||||
Sbjct  256  AAATCTTGGAGTTTCTTGTTTCTTTTTTACTAATTTATTTTATATTTATTTTATATGTTT  315

Query  232  ttctcatcaatctttctttatcttttGAAATGTAAAATCAAAAATGAGAAATTAATGTTT  291
            |||||||||||||||||||||||||||||||||||||| |||||||||||||||||||||
Sbjct  316  TTCTCATCAATCTTTCTTTATCTTTTGAAATGTAAAATAAAAAATGAGAAATTAATGTTT  375

Query  292  AAATTCTAGTCTATTGTATCATAG-A-AGACGA--GTa--a-aaacttc-a-aaataa-t  341
            ||||| ||||||||||||||| |  | || | |  |||  | | |   | |  || || |
Sbjct  376  AAATTATAGTCTATTGTATCAAATTATAGTCTATTGTATCATAGAAGACGAGTAAAAACT  435

Query  342  aaaaaaagaaaaTGGAAATCTCTATAATTTTTAGATAGTATGAAATTTTTAG  393
              ||||| ||||||||||||||| ||||||||||||||||||||||||||||
Sbjct  436  TCAAAAAAAAAATGGAAATCTCTGTAATTTTTAGATAGTATGAAATTTTTAG  487


>FJ808541.1 Vachellia farnesiana voucher BREMF1 PsbA gene, partial cds; psbA-trnH 
intergenic spacer, complete sequence; and tRNA-His 
gene, partial sequence; chloroplast
Length=530

 Score = 549 bits (297),  Expect = 3e-152
 Identities = 377/412 (92%), Gaps = 19/412 (5%)
 Strand=Plus/Plus

Query  1    AGTTTTTGAACGTAAAGGAGCAATAATTAATTTCTTGTTCTATCAAGAGGGTTGATATTG  60
            ||||||||||||||||||||||||||||||||||||||||||||||||||||||||||||
Sbjct  76   AGTTTTTGAACGTAAAGGAGCAATAATTAATTTCTTGTTCTATCAAGAGGGTTGATATTG  135

Query  61   CTCctttactttttaactttttagtagtctttttcttcatacatcaattttgtatttact  120
            ||||||||||||||||||||||||||||||||||||||||||||||||||||||||||||
Sbjct  136  CTCCTTTACTTTTTAACTTTTTAGTAGTCTTTTTCTTCATACATCAATTTTGTATTTACT  195

Query  121  tCAACATTCTTTAATTCTTTACCATTATTTT--T------AGTATTTTAAGATAAGaaaa  172
            |||||||||||||||||||||||||||||||  |      ||||||||||||||||||||
Sbjct  196  TCAACATTCTTTAATTCTTTACCATTATTTTAATATTTTAAGTATTTTAAGATAAGAAAA  255

Query  173  aaaTCTTGGAGTTTCTTGtttcttttttactaatttattttatattta-tttatatgttt  231
            |||||||||||||||||||||||||||||||||||||||||||||||| |||||||||||
Sbjct  256  AAATCTTGGAGTTTCTTGTTTCTTTTTTACTAATTTATTTTATATTTATTTTATATGTTT  315

Query  232  ttctcatcaatctttctttatcttttGAAATGTAAAATCAAAAATGAGAAATTAATGTTT  291
            |||||||||||||||||||||||||||||||||||||| |||||||||||||||||||||
Sbjct  316  TTCTCATCAATCTTTCTTTATCTTTTGAAATGTAAAATAAAAAATGAGAAATTAATGTTT  375

Query  292  AAATTCTAGTCTATTGTATCATAG-A-AGACGA--GTa--a-aaacttc-a-aaataa-t  341
            ||||| ||||||||||||||| |  | || | |  |||  | | |   | |  || || |
Sbjct  376  AAATTATAGTCTATTGTATCAAATTATAGTCTATTGTATCATAGAAGACGAGTAAAAACT  435

Query  342  aaaaaaagaaaaTGGAAATCTCTATAATTTTTAGATAGTATGAAATTTTTAG  393
              ||||| ||||||||||||||| ||||||||||||||||||||||||||||
Sbjct  436  TCAAAAAAAAAATGGAAATCTCTGTAATTTTTAGATAGTATGAAATTTTTAG  487


>AF195723.1 Acacia farnesiana psbA-trnH intergenic spacer region, chloroplast 
sequence
Length=440

 Score = 549 bits (297),  Expect = 3e-152
 Identities = 377/412 (92%), Gaps = 19/412 (5%)
 Strand=Plus/Plus

Query  1    AGTTTTTGAACGTAAAGGAGCAATAATTAATTTCTTGTTCTATCAAGAGGGTTGATATTG  60
            ||||||||||||||||||||||||||||||||||||||||||||||||||||||||||||
Sbjct  25   AGTTTTTGAACGTAAAGGAGCAATAATTAATTTCTTGTTCTATCAAGAGGGTTGATATTG  84

Query  61   CTCctttactttttaactttttagtagtctttttcttcatacatcaattttgtatttact  120
            ||||||||||||||||||||||||||||||||||||||||||||||||||||||||||||
Sbjct  85   CTCCTTTACTTTTTAACTTTTTAGTAGTCTTTTTCTTCATACATCAATTTTGTATTTACT  144

Query  121  tCAACATTCTTTAATTCTTTACCATTATTTT--T------AGTATTTTAAGATAAGaaaa  172
            |||||||||||||||||||||||||||||||  |      ||||||||||||||||||||
Sbjct  145  TCAACATTCTTTAATTCTTTACCATTATTTTAATATTTTAAGTATTTTAAGATAAGAAAA  204

Query  173  aaaTCTTGGAGTTTCTTGtttcttttttactaatttattttatattta-tttatatgttt  231
            |||||||||||||||||||||||||||||||||||||||||||||||| |||||||||||
Sbjct  205  AAATCTTGGAGTTTCTTGTTTCTTTTTTACTAATTTATTTTATATTTATTTTATATGTTT  264

Query  232  ttctcatcaatctttctttatcttttGAAATGTAAAATCAAAAATGAGAAATTAATGTTT  291
            |||||||||||||||||||||||||||||||||||||| |||||||||||||||||||||
Sbjct  265  TTCTCATCAATCTTTCTTTATCTTTTGAAATGTAAAATAAAAAATGAGAAATTAATGTTT  324

Query  292  AAATTCTAGTCTATTGTATCATAG-A-AGACGA--GTa--a-aaacttc-a-aaataa-t  341
            ||||| ||||||||||||||| |  | || | |  |||  | | |   | |  || || |
Sbjct  325  AAATTATAGTCTATTGTATCAAATTATAGTCTATTGTATCATAGAAGACGAGTAAAAACT  384

Query  342  aaaaaaagaaaaTGGAAATCTCTATAATTTTTAGATAGTATGAAATTTTTAG  393
              ||||| ||||||||||||||| ||||||||||||||||||||||||||||
Sbjct  385  TCAAAAAAAAAATGGAAATCTCTGTAATTTTTAGATAGTATGAAATTTTTAG  436


>KJ426982.1 Vachellia macracantha voucher 0118738318 PsbA (psbA) gene, partial 
cds; psbA-trnH intergenic spacer, complete sequence; and 
tRNA-His gene, partial sequence; chloroplast
Length=452

 Score = 538 bits (291),  Expect = 6e-149
 Identities = 364/394 (92%), Gaps = 26/394 (7%)
 Strand=Plus/Plus

Query  1    AGTTTTTGAACGTAAAGGAGCAATAATTAATTTCTTGTTCTATCAAGAGGGTTGATATTG  60
            ||||||||||||||||||||||||||||||||||||||||||||||||||||||||||||
Sbjct  76   AGTTTTTGAACGTAAAGGAGCAATAATTAATTTCTTGTTCTATCAAGAGGGTTGATATTG  135

Query  61   CTCctttactttttaactttttagtagtctttttcttcatacatcaattttgtatttact  120
            ||||||||||||||||||||||||||||||||||||||||||||||||||||||||||||
Sbjct  136  CTCCTTTACTTTTTAACTTTTTAGTAGTCTTTTTCTTCATACATCAATTTTGTATTTACT  195

Query  121  tCAACATTCTTTAATTCTTTACCATTATTTT--T------AGTATTTTAAGATAAGaaaa  172
            |||||||||||||||||||||||||||||||  |      ||||||||||||||||||||
Sbjct  196  TCAACATTCTTTAATTCTTTACCATTATTTTAATATTTTAAGTATTTTAAGATAAGAAAA  255

Query  173  aaaTCTTGGAGTTTCTTGtttcttttttactaatttattttatattta-tttatatgttt  231
            |||||||||||||||||||||||||||      |||||||| |||||| |||||||||||
Sbjct  256  AAATCTTGGAGTTTCTTGTTTCTTTTT------TTTATTTTCTATTTATTTTATATGTTT  309

Query  232  ttctcatcaatctttctttatcttttGAAATGTAAAATCAAAAATGAGAAATTAATGTTT  291
            |||||||||||||||||||||||||||||||||||||| |||||||||||||||||||||
Sbjct  310  TTCTCATCAATCTTTCTTTATCTTTTGAAATGTAAAAT-AAAAATGAGAAATTAATGTTT  368

Query  292  AAATTCTAGTCTATTGTATCATAGAAGACGAGTaaaaacttcaaaataataaaaaaagaa  351
            ||||| ||||||||||||||||||||||| |||||||||||||||| ||         ||
Sbjct  369  AAATTATAGTCTATTGTATCATAGAAGACTAGTAAAAACTTCAAAA-AA---------AA  418

Query  352  aaTGGAAATCTCTATAATTTTTAGATAGTATGAA  385
            ||||||||||||| ||||||||||||||||||||
Sbjct  419  AATGGAAATCTCTGTAATTTTTAGATAGTATGAA  452


>EU811986.1 Vachellia bravoensis voucher DS15931_JM1319 psbA gene, partial 
sequence; psbA-trnH intergenic spacer, complete sequence; 
and tRNA-His (trnH) gene, partial sequence; chloroplast
Length=485

 Score = 538 bits (291),  Expect = 6e-149
 Identities = 376/413 (91%), Gaps = 21/413 (5%)
 Strand=Plus/Plus

Query  1    AGTTTTTGAACGTAAAGGAGCAATAATTAATTTCTTGTTCTATCAAGAGGGTTGATATTG  60
            ||||||||||||||||||||||||||||||||||||||||||||||||||||||||||||
Sbjct  29   AGTTTTTGAACGTAAAGGAGCAATAATTAATTTCTTGTTCTATCAAGAGGGTTGATATTG  88

Query  61   CTCctttacttttt-aactttttagtagtctttttcttcatacatcaattttgtatttac  119
            |||||||||||||| ||| |||||||||||||||||||||||||||||||||||||||||
Sbjct  89   CTCCTTTACTTTTTTAAC-TTTTAGTAGTCTTTTTCTTCATACATCAATTTTGTATTTAC  147

Query  120  ttCAACATTCTTTAATTCTTTACCATTATTTT--T------AGTATTTTAAGATAAGaaa  171
            ||||||||||||||||||||||||||||||||  |      |||||||||||||||||||
Sbjct  148  TTCAACATTCTTTAATTCTTTACCATTATTTTAATATTTTAAGTATTTTAAGATAAGAAA  207

Query  172  aaaaTCTTGGAGTTTCTTGtttcttttttactaatttattttatattta-tttatatgtt  230
            ||||||||||||||||||||||||||||||||||||||||||||||||| ||||||||||
Sbjct  208  AAAATCTTGGAGTTTCTTGTTTCTTTTTTACTAATTTATTTTATATTTATTTTATATGTT  267

Query  231  tttctcatcaatctttctttatcttttGAAATGTAAAATCAAAAATGAGAAATTAATGTT  290
            ||||||||||||||||||||||||||||||||||||||| ||||||||||||||||||||
Sbjct  268  TTTCTCATCAATCTTTCTTTATCTTTTGAAATGTAAAATAAAAAATGAGAAATTAATGTT  327

Query  291  TAAATTCTAGTCTATTGTATCATAG-A-AGACGA--GTa--a-aaacttc-a-aaataa-  340
            |||||| ||||||||||||||| |  | || | |  |||  | | |   | |  || || 
Sbjct  328  TAAATTATAGTCTATTGTATCAAATTATAGTCTATTGTATCATAGAAGACGAGTAAAAAC  387

Query  341  taaaaaaagaaaaTGGAAATCTCTATAATTTTTAGATAGTATGAAATTTTTAG  393
            |  ||||| ||||||||||||||| ||||||||||||||||||||||||||||
Sbjct  388  TTCAAAAAAAAAATGGAAATCTCTGTAATTTTTAGATAGTATGAAATTTTTAG  440


  Database: Nucleotide collection (nt)
    Posted date:  Jun 15, 2019  6:40 PM
  Number of letters in database: 218,532,353,722
  Number of sequences in database:  52,478,804

Lambda      K        H
    1.33    0.621     1.12 
Gapped
Lambda      K        H
    1.28    0.460    0.850 
Matrix: blastn matrix:1 -2
Gap Penalties: Existence: 0, Extension: 0
Number of Sequences: 52478804
Number of Hits to DB: 0
Number of extensions: 0
Number of successful extensions: 0
Number of sequences better than 10: 118
Number of HSP's better than 10 without gapping: 0
Number of HSP's gapped: 118
Number of HSP's successfully gapped: 118
Length of query: 395
Length of database: 218532353722
Length adjustment: 34
Effective length of query: 361
Effective length of database: 216748074386
Effective search space: 78246054853346
Effective search space used: 78246054853346
A: 0
X1: 13 (25.0 bits)
X2: 32 (59.1 bits)
X3: 54 (99.7 bits)
S1: 13 (25.1 bits)
S2: 23 (43.6 bits)
