# Supplementary material for: Assessing the Identity of Commercial Herbs From a Cambodian Market Using DNA Barcoding
Source: Front Pharmacol. 2020 Mar 24;11:244. doi: 10.3389/fphar.2020.00244 (PMC7105672; doi:10.3389/fphar.2020.00244)
Supplement: Supplementary file 2 [file Data_Sheet_2.zip › blast search result/psbA-trnH /JPZ04.txt]

BLASTN 2.9.0+
Reference: Zheng Zhang, Scott Schwartz, Lukas Wagner, and
Webb Miller (2000), "A greedy algorithm for aligning DNA
sequences", J Comput Biol 2000; 7(1-2):203-14.


Reference for database indexing: Aleksandr Morgulis, George
Coulouris, Yan Raytselis, Thomas L. Madden, Richa Agarwala,
Alejandro A. Schaffer (2008), "Database Indexing for
Production MegaBLAST Searches", Bioinformatics 24:1757-1764.


RID: J5VJ0G7T015


Database: Nucleotide collection (nt)
           52,478,804 sequences; 218,532,353,722 total letters
Query= 4

Length=271


                                                                   Score        E      Max
Sequences producing significant alignments:                       (Bits)     Value   ident

NC_037410.1 Flacourtia indica isolate LJQ-ZL-2015-059 chloropl...  483        2e-132  99%         
MG262341.1 Flacourtia indica isolate LJQ-ZL-2015-059 chloropla...  483        2e-132  99%         
KP095690.1 Scolopia chinensis isolate SCBGP490_1 photosystem I...  388        4e-104  93%         
KP095691.1 Xylosma longifolia isolate SCBGP072_1 photosystem I...  385        6e-103  93%         
MH621919.1 Flacourtia indica voucher Trotta950447 psbA-trnH in...  375        3e-100  94%         
MH621831.1 Chrysobalanus icaco voucher Trotta950127 psbA-trnH ...  375        3e-100  94%         
MK261028.1 Trimeria grandifolia voucher TK1_F10_MRC psbA-trnH ...  322        4e-84   90%         
MK260883.1 Trimeria grandifolia voucher TK1_D10_NMK psbA-trnH ...  322        4e-84   90%         
MK260792.1 Trimeria grandifolia voucher TK1_E10_SI psbA-trnH i...  322        4e-84   90%         
MK260791.1 Trimeria grandifolia voucher TK1_G10_FIELD psbA-trn...  322        4e-84   90%         
NC_037411.1 Itoa orientalis isolate LJQ-ZL-2015-060 chloroplas...  318        6e-83   89%         
MG262342.1 Itoa orientalis isolate LJQ-ZL-2015-060 chloroplast...  318        6e-83   89%         
GU135386.2 Flacourtia indica voucher J.R. Abbott 25027 (FLAS) ...  315        7e-82   93%         
HQ427116.1 Xylosma congesta isolate 193 psbA-trnH intergenic s...  313        3e-81   91%         
KM895251.1 Scolopia braunii voucher 1076420336 trnH-psbA inter...  302        6e-78   92%         
NC_037412.1 Poliothyrsis sinensis isolate LJQ-ZL-2015-061 chlo...  281        8e-72   87%         
MG262343.1 Poliothyrsis sinensis isolate LJQ-ZL-2015-061 chlor...  281        8e-72   87%         
KX229742.1 Idesia polycarpa chloroplast, complete genome           261        1e-65   85%         
KR534151.1 Homalium ceylanicum isolate BB0217 psbA-trnH interg...  259        4e-65   86%         
KR534147.1 Homalium ceylanicum isolate J156 psbA-trnH intergen...  259        4e-65   86%         
KP095685.1 Homalium cochinchinense isolate SCBGP341_1 photosys...  250        2e-62   84%         
HQ415542.1 Homalium cochinchinense trnH-psbA intergenic spacer...  250        2e-62   84%         
KP095686.1 Homalium cochinchinense isolate SCBGP341_2 photosys...  244        1e-60   83%         
KR534152.1 Homalium ceylanicum isolate BB0218 psbA-trnH interg...  243        4e-60   86%         
KC688828.1 Homalium letestui voucher PM5509 trnH-psbA intergen...  235        6e-58   83%         
KC688808.1 Homalium africanum voucher PM5503 trnH-psbA interge...  235        6e-58   83%         
KC668034.1 Homalium sarcopetalum voucher PM5432 trnH-psbA inte...  235        6e-58   83%         
KC667916.1 Homalium sarcopetalum voucher PM5483 trnH-psbA inte...  235        6e-58   83%         
KC688779.1 Homalium longistylum voucher PM5009 trnH-psbA inter...  222        5e-54   82%         
KC668142.1 Homalium letestui voucher PM5485 trnH-psbA intergen...  222        5e-54   82%         
KC667850.1 Homalium longistylum voucher PM5109 trnH-psbA inter...  222        5e-54   82%         
KC667597.1 Homalium longistylum voucher PM5277 trnH-psbA inter...  222        5e-54   82%         
KR534141.1 Flacourtia indica isolate BB0216 psbA-trnH intergen...  219        6e-53   90%         
GQ982242.1 Hasseltia floribunda voucher STRI:BCI 024460 photos...  217        2e-52   83%         
KM895278.1 Homalium alnifolium voucher 129308815 trnH-psbA int...  215        8e-52   83%         
KJ686883.1 Homalium cochinchinense isolate tree tag 050469 psb...  211        1e-50   82%         
NC_041433.1 Azara serrata isolate s334 chloroplast, complete g...  195        1e-45   94%         
MH719101.1 Azara serrata isolate s334 chloroplast, complete ge...  195        1e-45   94%         
KX248062.1 Banara guianensis isolate V879 psbA-trnH intergenic...  195        1e-45   82%         
KX248061.1 Banara guianensis isolate V877 psbA-trnH intergenic...  195        1e-45   82%         
HG963910.1 Xylosma flexuosa chloroplast DNA containing psbA-tr...  185        6e-43   93%         
HM446945.1 Homalium racemosum photosystem II protein D1 (psbA)...  185        6e-43   80%         
KU564747.1 Xylosma ovata trnH-psbA intergenic spacer, partial ...  183        2e-42   89%         
KX248060.1 Banara guianensis isolate V875 psbA-trnH intergenic...  180        3e-41   81%         
HG963894.1 Xylosma characantha chloroplast DNA containing psbA...  180        3e-41   92%         
GQ982407.1 Xylosma oligandra voucher STRI:BCI 250070 photosyst...  174        1e-39   95%         
MF786180.1 Sacoglottis sp. US:Tripp2984 photosystem II protein...  163        3e-36   91%         
KP095647.1 Microdesmis caseariifolia isolate SCBGP242_2 photos...  163        3e-36   92%         
HQ415555.1 Microdesmis caseariifolia trnH-psbA intergenic spac...  163        3e-36   92%         
KP095646.1 Microdesmis caseariifolia isolate SCBGP242_1 photos...  156        5e-34   91%         
KX249273.1 Sacoglottis guianensis isolate Q207 psbA-trnH inter...  154        2e-33   91%         
KX249271.1 Sacoglottis guianensis isolate K588 psbA-trnH inter...  154        2e-33   91%         
KX249270.1 Sacoglottis guianensis isolate K498 psbA-trnH inter...  154        2e-33   91%         
KC667819.1 Rinorea subintegrifolia voucher PM4976 trnH-psbA in...  154        2e-33   91%         
KC668064.1 Rinorea thomasii voucher PM4938 trnH-psbA intergeni...  152        6e-33   89%         
KC667762.1 Rinorea thomasii voucher PM5401 trnH-psbA intergeni...  152        6e-33   89%         
MH286314.1 Nepenthes graciliflora chloroplast, partial genome      150        2e-32   92%         
MH346374.1 Nepenthes mirabilis chloroplast, complete genome        150        2e-32   92%         
KX248562.1 Humiriastrum subcrenatum isolate Q425 psbA-trnH int...  150        2e-32   90%         
KC667828.1 Rinorea gabunensis voucher PM5289 trnH-psbA interge...  150        2e-32   89%         
MF348377.1 Nepenthes fusca isolate AC9DD47 photosystem II prot...  148        8e-32   92%         
KX249295.1 Schistostemon sylvaticum isolate Q897 psbA-trnH int...  148        8e-32   90%         
KX249294.1 Schistostemon sylvaticum isolate P735 psbA-trnH int...  148        8e-32   90%         
KX249293.1 Schistostemon sylvaticum isolate K91 psbA-trnH inte...  148        8e-32   90%         
KX248563.1 Humiriastrum subcrenatum isolate V101 psbA-trnH int...  148        8e-32   90%         
MH826563.1 Perrottetia alpestris voucher YAWPLANTCR457 PsbA (p...  145        1e-30   90%         
MH826519.1 Perrottetia alpestris voucher YAWPLANTCR41 PsbA (ps...  145        1e-30   90%         
MH826513.1 Perrottetia alpestris voucher YAWPLANTCR459 PsbA (p...  145        1e-30   90%         
MH826430.1 Perrottetia alpestris voucher YAWPLANTCR241 PsbA (p...  145        1e-30   90%         
HM447013.1 Xylosma schwaneckeana photosystem II protein D1 (ps...  139        5e-29   93%         
DQ450996.1 Dipentodon sinicus haplotype 8 PsbA (psbA) gene, pa...  139        5e-29   88%         
DQ450995.1 Dipentodon sinicus haplotype 7 PsbA (psbA) gene, pa...  139        5e-29   88%         
DQ450993.1 Dipentodon sinicus haplotype 5 PsbA (psbA) gene, pa...  139        5e-29   88%         
DQ450992.1 Dipentodon sinicus haplotype 4 PsbA (psbA) gene, pa...  139        5e-29   88%         
DQ450991.1 Dipentodon sinicus haplotype 3 PsbA (psbA) gene, pa...  139        5e-29   88%         
DQ450990.1 Dipentodon sinicus haplotype 2 PsbA (psbA) gene, pa...  139        5e-29   88%         
DQ450989.1 Dipentodon sinicus haplotype 1 PsbA (psbA) gene, pa...  139        5e-29   88%         
HG963676.1 Adelia triloba chloroplast DNA containing psbA-trnH...  134        2e-27   83%         
KC667844.1 Rinorea leiophylla voucher PM5439 trnH-psbA interge...  134        2e-27   87%         
KC667588.1 Rinorea leiophylla voucher PM5610 trnH-psbA interge...  134        2e-27   87%         
JQ895110.1 Rodgersia sambucifolia voucher Zhu 041 (KUN) photos...  132        8e-27   88%         
NC_038123.1 Passiflora nitida chloroplast, complete genome         130        3e-26   85%         
MF807941.1 Passiflora nitida chloroplast, complete genome          130        3e-26   85%         
KM652345.1 Passiflora nitida voucher CPAC-MJ-01-01 photosystem...  130        3e-26   85%         
KM652344.1 Passiflora nitida voucher CPAC-MJ-01-07 photosystem...  130        3e-26   85%         
KM652328.1 Passiflora ambigua voucher CPAC-MJ-49-01 photosyste...  130        3e-26   85%         
HG963615.1 Hybanthus attenuatus chloroplast DNA containing psb...  126        4e-25   88%         
KJ687106.1 Perrottetia arisanensis isolate tree tag 003071 vou...  126        4e-25   89%         
HM483574.1 Hybanthus enneaspermus voucher 00124 PsbA (psbA) ge...  126        4e-25   83%         
KX248561.1 Humiriastrum subcrenatum isolate Q309 psbA-trnH int...  122        5e-24   87%         
GQ982136.1 Adelia triloba voucher STRI:BCI 275477 photosystem ...  122        5e-24   83%         
MH621782.1 Ditaxis argothamnoides voucher Trotta950419 psbA-tr...  119        6e-23   87%         
KC667824.1 Scytopetalum klaineanum voucher MPADN0180 trnH-psbA...  117        2e-22   85%         
AY781458.1 Aosa rostrata psbA-trnH intergenic spacer, complete...  117        2e-22   86%         
KU945999.1 Calycolpus moritzianus voucher COL photosystem II p...  115        8e-22   85%         
HQ427115.1 Idesia polycarpa isolate 192 PsbA (psbA) gene, part...  115        8e-22   100%        
KF421074.1 Myrcia splendens voucher Blum 11-024 PsbA (psbA) ge...  113        3e-21   81%         
KR533953.1 Alchornea tiliifolia isolate J495 psbA-trnH interge...  113        3e-21   87%         
KR533952.1 Alchornea tiliifolia isolate J508 psbA-trnH interge...  113        3e-21   87%         
HF585096.1 Myrtus communis chloroplast DNA containing psbA-trn...  113        3e-21   81%         

ALIGNMENTS
>NC_037410.1 Flacourtia indica isolate LJQ-ZL-2015-059 chloroplast, complete 
genome
Length=156542

 Score = 483 bits (261),  Expect = 2e-132
 Identities = 268/271 (99%), Gaps = 1/271 (0%)
 Strand=Plus/Minus

Query  1    TACAAATGGATAAGACTTTGGTCTTAGTGTGTATGAGCTTTTGaaaaaaaaaaaGGAGCA  60
            ||||||||||||||||||||||||||||||||||||||||||||||||||||| ||||||
Sbjct  355  TACAAATGGATAAGACTTTGGTCTTAGTGTGTATGAGCTTTTGAAAAAAAAAA-GGAGCA  297

Query  61   ATGCCAACCCTCTTGATAGAACAAGAAATTGGTGATTGCTCCtttttttagtatttttat  120
            ||||||||||||||||||||||||||||||||||||||||||||||||||||||||||||
Sbjct  296  ATGCCAACCCTCTTGATAGAACAAGAAATTGGTGATTGCTCCTTTTTTTAGTATTTTTAT  237

Query  121  ttttagtaatagttagtttactttaatagtttactttaaatccatttttttttttttATT  180
            |||||||||||||||||||||||||||||||||||||||||| |||||||||||||||||
Sbjct  236  TTTTAGTAATAGTTAGTTTACTTTAATAGTTTACTTTAAATCAATTTTTTTTTTTTTATT  177

Query  181  TCTTATTTGTATTTCTTTCTTATAAGACTTATAAAAAAGGTCAAATTGAATGGTAAATGC  240
            |||||||||||||||||||||||||||||||||| |||||||||||||||||||||||||
Sbjct  176  TCTTATTTGTATTTCTTTCTTATAAGACTTATAAGAAAGGTCAAATTGAATGGTAAATGC  117

Query  241  TAGAAATAGAAATCCTAGTAATTTGTAAATA  271
            |||||||||||||||||||||||||||||||
Sbjct  116  TAGAAATAGAAATCCTAGTAATTTGTAAATA  86


>MG262341.1 Flacourtia indica isolate LJQ-ZL-2015-059 chloroplast, complete 
genome
Length=156542

 Score = 483 bits (261),  Expect = 2e-132
 Identities = 268/271 (99%), Gaps = 1/271 (0%)
 Strand=Plus/Minus

Query  1    TACAAATGGATAAGACTTTGGTCTTAGTGTGTATGAGCTTTTGaaaaaaaaaaaGGAGCA  60
            ||||||||||||||||||||||||||||||||||||||||||||||||||||| ||||||
Sbjct  355  TACAAATGGATAAGACTTTGGTCTTAGTGTGTATGAGCTTTTGAAAAAAAAAA-GGAGCA  297

Query  61   ATGCCAACCCTCTTGATAGAACAAGAAATTGGTGATTGCTCCtttttttagtatttttat  120
            ||||||||||||||||||||||||||||||||||||||||||||||||||||||||||||
Sbjct  296  ATGCCAACCCTCTTGATAGAACAAGAAATTGGTGATTGCTCCTTTTTTTAGTATTTTTAT  237

Query  121  ttttagtaatagttagtttactttaatagtttactttaaatccatttttttttttttATT  180
            |||||||||||||||||||||||||||||||||||||||||| |||||||||||||||||
Sbjct  236  TTTTAGTAATAGTTAGTTTACTTTAATAGTTTACTTTAAATCAATTTTTTTTTTTTTATT  177

Query  181  TCTTATTTGTATTTCTTTCTTATAAGACTTATAAAAAAGGTCAAATTGAATGGTAAATGC  240
            |||||||||||||||||||||||||||||||||| |||||||||||||||||||||||||
Sbjct  176  TCTTATTTGTATTTCTTTCTTATAAGACTTATAAGAAAGGTCAAATTGAATGGTAAATGC  117

Query  241  TAGAAATAGAAATCCTAGTAATTTGTAAATA  271
            |||||||||||||||||||||||||||||||
Sbjct  116  TAGAAATAGAAATCCTAGTAATTTGTAAATA  86


>KP095690.1 Scolopia chinensis isolate SCBGP490_1 photosystem II protein 
D1 (psbA), psbA-trnH intergenic spacer, and tRNA-His (trnH), 
region; chloroplast
Length=285

 Score = 388 bits (210),  Expect = 4e-104
 Identities = 254/273 (93%), Gaps = 12/273 (4%)
 Strand=Plus/Plus

Query  1    TACAAATGGATAAGACTTTGGTCTTAGTGTGTATGAGCTTTTGaaaaaaaaaaaGGAGCA  60
            ||||||||||||||||||||||||||||||||||||||||||||||||||||||||||||
Sbjct  12   TACAAATGGATAAGACTTTGGTCTTAGTGTGTATGAGCTTTTGAAAAAAAAAAAGGAGCA  71

Query  61   ATGCCAACCCTCTTGATAGAACAAGAAATTGGTGATTGCTCC--tttttttagtattttt  118
            |||||||||||||||||||||||||||||||| |||||||||  ||||||||||||||||
Sbjct  72   ATGCCAACCCTCTTGATAGAACAAGAAATTGGCGATTGCTCCTTTTTTTTTAGTATTTTT  131

Query  119  atttttagtaatagttagtttactttaatagtttactttaaatccatttttttttttttA  178
            |||||||||||||||||||||||||||| |  | | |||   | | ||||||||||||| 
Sbjct  132  ATTTTTAGTAATAGTTAGTTTACTTTAA-A--TCAATTT---T-C-TTTTTTTTTTTTTT  183

Query  179  TTTCTTATTTGTATTTCTTTCTTATAAGACTTATAAAAAAGGTCAAATTGAATGGTAAAT  238
            || | | ||| |||||||||||||||||||||||||||||||||||||||||||||||||
Sbjct  184  TTAC-T-TTTCTATTTCTTTCTTATAAGACTTATAAAAAAGGTCAAATTGAATGGTAAAT  241

Query  239  GCTAGAAATAGAAATCCTAGTAATTTGTAAATA  271
            |||||||||||||| ||||||||||||||||||
Sbjct  242  GCTAGAAATAGAAAGCCTAGTAATTTGTAAATA  274


>KP095691.1 Xylosma longifolia isolate SCBGP072_1 photosystem II protein 
D1 (psbA), psbA-trnH intergenic spacer, and tRNA-His (trnH), 
region; chloroplast
Length=278

 Score = 385 bits (208),  Expect = 6e-103
 Identities = 253/273 (93%), Gaps = 12/273 (4%)
 Strand=Plus/Plus

Query  1    TACAAATGGATAAGACTTTGGTCTTAGTGTGTATGAGCTTTTGaaaaaaaaaaaGGAGCA  60
            ||||||||||||||||||||||||||||||||||||||||||||||||||||||||||||
Sbjct  3    TACAAATGGATAAGACTTTGGTCTTAGTGTGTATGAGCTTTTGAAAAAAAAAAAGGAGCA  62

Query  61   ATGCCAACCCTCTTGATAGAACAAGAAATTGGTGATTGCTCC--tttttttagtattttt  118
            |||||||||||||||||||||||||||||||| |||||||||  ||||||||||||||||
Sbjct  63   ATGCCAACCCTCTTGATAGAACAAGAAATTGGCGATTGCTCCTTTTTTTTTAGTATTTTT  122

Query  119  atttttagtaatagttagtttactttaatagtttactttaaatccatttttttttttttA  178
            ||||||||||| |||||||||||||||| |  | | |||   | | ||||||||||||| 
Sbjct  123  ATTTTTAGTAAWAGTTAGTTTACTTTAA-A--TCAATTT---T-C-TTTTTTTTTTTTTT  174

Query  179  TTTCTTATTTGTATTTCTTTCTTATAAGACTTATAAAAAAGGTCAAATTGAATGGTAAAT  238
            || | | ||| |||||||||||||||||||||||||||||||||||||||||||||||||
Sbjct  175  TTAC-T-TTTCTATTTCTTTCTTATAAGACTTATAAAAAAGGTCAAATTGAATGGTAAAT  232

Query  239  GCTAGAAATAGAAATCCTAGTAATTTGTAAATA  271
            |||||||||||||| ||||||||||||||||||
Sbjct  233  GCTAGAAATAGAAAGCCTAGTAATTTGTAAATA  265


>MH621919.1 Flacourtia indica voucher Trotta950447 psbA-trnH intergenic spacer, 
partial sequence; chloroplast
Length=292

 Score = 375 bits (203),  Expect = 3e-100
 Identities = 242/258 (94%), Gaps = 13/258 (5%)
 Strand=Plus/Plus

Query  14   GACTTTGGTCTTAGTGTGTATGAGCTTTTGaaaaaaaaaaaGGAGCAATGCCAACCCTCT  73
            |||||||||||||||||||||||||||||| |||||||||||||||||||||||||||||
Sbjct  1    GACTTTGGTCTTAGTGTGTATGAGCTTTTG-AAAAAAAAAAGGAGCAATGCCAACCCTCT  59

Query  74   TGATAGAACAAGAAATTGGTGATTGCTCCtttttttagtatttttatttttagtaatagt  133
            ||||||||||||||||||||||||||||||||||||||||||||||||||||||||||||
Sbjct  60   TGATAGAACAAGAAATTGGTGATTGCTCCTTTTTTTAGTATTTTTATTTTTAGTAATAGT  119

Query  134  tagtttactttaatagtttactttaaatccatttttttttttttATTTCTTATTTGTATT  193
            ||||||||||||| | |  |   |||||||||||||||||||  |   ||  ||||||||
Sbjct  120  TAGTTTACTTTAA-A-TCAA---TAAATCCATTTTTTTTTTT--A---CT--TTTGTATT  167

Query  194  TCTTTCTTATAAGACTTATAAAAAAGGTCAAATTGAATGGTAAATGCTAGAAATAGAAAT  253
            |||||||||||||||||||||||||||| |||||||||||||||||||||||||||||||
Sbjct  168  TCTTTCTTATAAGACTTATAAAAAAGGTAAAATTGAATGGTAAATGCTAGAAATAGAAAT  227

Query  254  CCTAGTAATTTGTAAATA  271
            ||||||||||||||||||
Sbjct  228  CCTAGTAATTTGTAAATA  245


>MH621831.1 Chrysobalanus icaco voucher Trotta950127 psbA-trnH intergenic 
spacer, partial sequence; chloroplast
Length=298

 Score = 375 bits (203),  Expect = 3e-100
 Identities = 242/258 (94%), Gaps = 13/258 (5%)
 Strand=Plus/Plus

Query  14   GACTTTGGTCTTAGTGTGTATGAGCTTTTGaaaaaaaaaaaGGAGCAATGCCAACCCTCT  73
            |||||||||||||||||||||||||||||| |||||||||||||||||||||||||||||
Sbjct  1    GACTTTGGTCTTAGTGTGTATGAGCTTTTG-AAAAAAAAAAGGAGCAATGCCAACCCTCT  59

Query  74   TGATAGAACAAGAAATTGGTGATTGCTCCtttttttagtatttttatttttagtaatagt  133
            ||||||||||||||||||||||||||||||||||||||||||||||||||||||||||||
Sbjct  60   TGATAGAACAAGAAATTGGTGATTGCTCCTTTTTTTAGTATTTTTATTTTTAGTAATAGT  119

Query  134  tagtttactttaatagtttactttaaatccatttttttttttttATTTCTTATTTGTATT  193
            ||||||||||||| | |  |   |||||||||||||||||||  |   ||  ||||||||
Sbjct  120  TAGTTTACTTTAA-A-TCAA---TAAATCCATTTTTTTTTTT--A---CT--TTTGTATT  167

Query  194  TCTTTCTTATAAGACTTATAAAAAAGGTCAAATTGAATGGTAAATGCTAGAAATAGAAAT  253
            |||||||||||||||||||||||||||| |||||||||||||||||||||||||||||||
Sbjct  168  TCTTTCTTATAAGACTTATAAAAAAGGTAAAATTGAATGGTAAATGCTAGAAATAGAAAT  227

Query  254  CCTAGTAATTTGTAAATA  271
            ||||||||||||||||||
Sbjct  228  CCTAGTAATTTGTAAATA  245


>MK261028.1 Trimeria grandifolia voucher TK1_F10_MRC psbA-trnH intergenic 
spacer, partial sequence; chloroplast
Length=267

 Score = 322 bits (174),  Expect = 4e-84
 Identities = 235/261 (90%), Gaps = 17/261 (7%)
 Strand=Plus/Plus

Query  14   GACTTTGGTCTTAGTGTGTATGAGCTTTTGaaaaaaaaaaaGGAGCAATGCCAACCCTCT  73
            |||||||||||||||||||||||||||||| |||| ||||||||||||||||||||||||
Sbjct  1    GACTTTGGTCTTAGTGTGTATGAGCTTTTG-AAAAGAAAAAGGAGCAATGCCAACCCTCT  59

Query  74   TGATAGAACAAGAAATTGGTGATTGCTC------Ctttttttagtatttttatttttagt  127
            ||||||||||||||||||| ||||||||      ||||||||||||||||||||||||||
Sbjct  60   TGATAGAACAAGAAATTGGCGATTGCTCCTTTTTCTTTTTTTAGTATTTTTATTTTTAGT  119

Query  128  aatagttagtttactttaatagtttactttaaatccatttttttttttttATTTCTTATT  187
            ||||||||||| ||||||| | | || |||   ||  ||||||||||| | || ||  ||
Sbjct  120  AATAGTTAGTTGACTTTAA-A-TATA-TTT---TC--TTTTTTTTTTTGTTTTACT--TT  169

Query  188  TGTATTTCTTTCTTATAAGACTTATAAAAAAGGTCAAATTGAATGGTAAATGCTAGAAAT  247
            ||||||||||||||||||||||||||||||||||||||||||||||||||||||||||||
Sbjct  170  TGTATTTCTTTCTTATAAGACTTATAAAAAAGGTCAAATTGAATGGTAAATGCTAGAAAT  229

Query  248  AGAAATCCTAGTAATTTGTAA  268
             |||||||| |||||||||||
Sbjct  230  GGAAATCCTGGTAATTTGTAA  250


>MK260883.1 Trimeria grandifolia voucher TK1_D10_NMK psbA-trnH intergenic 
spacer, partial sequence; chloroplast
Length=267

 Score = 322 bits (174),  Expect = 4e-84
 Identities = 235/261 (90%), Gaps = 17/261 (7%)
 Strand=Plus/Plus

Query  14   GACTTTGGTCTTAGTGTGTATGAGCTTTTGaaaaaaaaaaaGGAGCAATGCCAACCCTCT  73
            |||||||||||||||||||||||||||||| |||| ||||||||||||||||||||||||
Sbjct  1    GACTTTGGTCTTAGTGTGTATGAGCTTTTG-AAAAGAAAAAGGAGCAATGCCAACCCTCT  59

Query  74   TGATAGAACAAGAAATTGGTGATTGCTC------Ctttttttagtatttttatttttagt  127
            ||||||||||||||||||| ||||||||      ||||||||||||||||||||||||||
Sbjct  60   TGATAGAACAAGAAATTGGCGATTGCTCCTTTTTCTTTTTTTAGTATTTTTATTTTTAGT  119

Query  128  aatagttagtttactttaatagtttactttaaatccatttttttttttttATTTCTTATT  187
            ||||||||||| ||||||| | | || |||   ||  ||||||||||| | || ||  ||
Sbjct  120  AATAGTTAGTTGACTTTAA-A-TATA-TTT---TC--TTTTTTTTTTTGTTTTACT--TT  169

Query  188  TGTATTTCTTTCTTATAAGACTTATAAAAAAGGTCAAATTGAATGGTAAATGCTAGAAAT  247
            ||||||||||||||||||||||||||||||||||||||||||||||||||||||||||||
Sbjct  170  TGTATTTCTTTCTTATAAGACTTATAAAAAAGGTCAAATTGAATGGTAAATGCTAGAAAT  229

Query  248  AGAAATCCTAGTAATTTGTAA  268
             |||||||| |||||||||||
Sbjct  230  GGAAATCCTGGTAATTTGTAA  250


>MK260792.1 Trimeria grandifolia voucher TK1_E10_SI psbA-trnH intergenic 
spacer, partial sequence; chloroplast
Length=267

 Score = 322 bits (174),  Expect = 4e-84
 Identities = 235/261 (90%), Gaps = 17/261 (7%)
 Strand=Plus/Plus

Query  14   GACTTTGGTCTTAGTGTGTATGAGCTTTTGaaaaaaaaaaaGGAGCAATGCCAACCCTCT  73
            |||||||||||||||||||||||||||||| |||| ||||||||||||||||||||||||
Sbjct  1    GACTTTGGTCTTAGTGTGTATGAGCTTTTG-AAAAGAAAAAGGAGCAATGCCAACCCTCT  59

Query  74   TGATAGAACAAGAAATTGGTGATTGCTC------Ctttttttagtatttttatttttagt  127
            ||||||||||||||||||| ||||||||      ||||||||||||||||||||||||||
Sbjct  60   TGATAGAACAAGAAATTGGCGATTGCTCCTTTTTCTTTTTTTAGTATTTTTATTTTTAGT  119

Query  128  aatagttagtttactttaatagtttactttaaatccatttttttttttttATTTCTTATT  187
            ||||||||||| ||||||| | | || |||   ||  ||||||||||| | || ||  ||
Sbjct  120  AATAGTTAGTTGACTTTAA-A-TATA-TTT---TC--TTTTTTTTTTTGTTTTACT--TT  169

Query  188  TGTATTTCTTTCTTATAAGACTTATAAAAAAGGTCAAATTGAATGGTAAATGCTAGAAAT  247
            ||||||||||||||||||||||||||||||||||||||||||||||||||||||||||||
Sbjct  170  TGTATTTCTTTCTTATAAGACTTATAAAAAAGGTCAAATTGAATGGTAAATGCTAGAAAT  229

Query  248  AGAAATCCTAGTAATTTGTAA  268
             |||||||| |||||||||||
Sbjct  230  GGAAATCCTGGTAATTTGTAA  250


>MK260791.1 Trimeria grandifolia voucher TK1_G10_FIELD psbA-trnH intergenic 
spacer, partial sequence; chloroplast
Length=267

 Score = 322 bits (174),  Expect = 4e-84
 Identities = 235/261 (90%), Gaps = 17/261 (7%)
 Strand=Plus/Plus

Query  14   GACTTTGGTCTTAGTGTGTATGAGCTTTTGaaaaaaaaaaaGGAGCAATGCCAACCCTCT  73
            |||||||||||||||||||||||||||||| |||| ||||||||||||||||||||||||
Sbjct  1    GACTTTGGTCTTAGTGTGTATGAGCTTTTG-AAAAGAAAAAGGAGCAATGCCAACCCTCT  59

Query  74   TGATAGAACAAGAAATTGGTGATTGCTC------Ctttttttagtatttttatttttagt  127
            ||||||||||||||||||| ||||||||      ||||||||||||||||||||||||||
Sbjct  60   TGATAGAACAAGAAATTGGCGATTGCTCCTTTTTCTTTTTTTAGTATTTTTATTTTTAGT  119

Query  128  aatagttagtttactttaatagtttactttaaatccatttttttttttttATTTCTTATT  187
            ||||||||||| ||||||| | | || |||   ||  ||||||||||| | || ||  ||
Sbjct  120  AATAGTTAGTTGACTTTAA-A-TATA-TTT---TC--TTTTTTTTTTTGTTTTACT--TT  169

Query  188  TGTATTTCTTTCTTATAAGACTTATAAAAAAGGTCAAATTGAATGGTAAATGCTAGAAAT  247
            ||||||||||||||||||||||||||||||||||||||||||||||||||||||||||||
Sbjct  170  TGTATTTCTTTCTTATAAGACTTATAAAAAAGGTCAAATTGAATGGTAAATGCTAGAAAT  229

Query  248  AGAAATCCTAGTAATTTGTAA  268
             |||||||| |||||||||||
Sbjct  230  GGAAATCCTGGTAATTTGTAA  250


>NC_037411.1 Itoa orientalis isolate LJQ-ZL-2015-060 chloroplast, complete 
genome
Length=156682

 Score = 318 bits (172),  Expect = 6e-83
 Identities = 242/272 (89%), Gaps = 19/272 (7%)
 Strand=Plus/Minus

Query  1    TACAAATGGATAAGACTTTGGTCTTAGTGTGTATGAGCTTTTGaaaaaaaaaaaGGAGCA  60
            ||||||||||||||||||||||||||||||||||||||| ||||||||||||| ||||||
Sbjct  344  TACAAATGGATAAGACTTTGGTCTTAGTGTGTATGAGCTCTTGAAAAAAAAAA-GGAGCA  286

Query  61   ATGCCAACCCTCTTGATAGAACAAGAAATTGGTGATTGCTCCttttttt---agtatttt  117
            |||||||||||||||||||||||||||||||||||||||||||||||||   ||||||||
Sbjct  285  ATGCCAACCCTCTTGATAGAACAAGAAATTGGTGATTGCTCCTTTTTTTTTTAGTATTTT  226

Query  118  tatttttagtaatagttagtttactttaatagtttactttaaatccattttttttttttt  177
            | ||||||||||||||||||| |||||||      |   |||||   |||||||||||||
Sbjct  225  TCTTTTTAGTAATAGTTAGTTGACTTTAA------A---TAAAT---TTTTTTTTTTTTT  178

Query  178  ATTTCTTATTTGTATTTCTTTCTTATAAGACTTATAAAAAAGGTCAAATTGAATGGTAAA  237
             |||  | ||||||||| ||||||||||||||||||||||||||||||||||||||||||
Sbjct  177  TTTTACT-TTTGTATTT-TTTCTTATAAGACTTATAAAAAAGGTCAAATTGAATGGTAAA  120

Query  238  TGCTAGAAATAGAAATCCTAGTAATTTGTAAA  269
            || ||||||| | |||||| || |||| ||||
Sbjct  119  TGTTAGAAATTGGAATCCTGGTCATTT-TAAA  89


>MG262342.1 Itoa orientalis isolate LJQ-ZL-2015-060 chloroplast, complete 
genome
Length=156682

 Score = 318 bits (172),  Expect = 6e-83
 Identities = 242/272 (89%), Gaps = 19/272 (7%)
 Strand=Plus/Minus

Query  1    TACAAATGGATAAGACTTTGGTCTTAGTGTGTATGAGCTTTTGaaaaaaaaaaaGGAGCA  60
            ||||||||||||||||||||||||||||||||||||||| ||||||||||||| ||||||
Sbjct  344  TACAAATGGATAAGACTTTGGTCTTAGTGTGTATGAGCTCTTGAAAAAAAAAA-GGAGCA  286

Query  61   ATGCCAACCCTCTTGATAGAACAAGAAATTGGTGATTGCTCCttttttt---agtatttt  117
            |||||||||||||||||||||||||||||||||||||||||||||||||   ||||||||
Sbjct  285  ATGCCAACCCTCTTGATAGAACAAGAAATTGGTGATTGCTCCTTTTTTTTTTAGTATTTT  226

Query  118  tatttttagtaatagttagtttactttaatagtttactttaaatccattttttttttttt  177
            | ||||||||||||||||||| |||||||      |   |||||   |||||||||||||
Sbjct  225  TCTTTTTAGTAATAGTTAGTTGACTTTAA------A---TAAAT---TTTTTTTTTTTTT  178

Query  178  ATTTCTTATTTGTATTTCTTTCTTATAAGACTTATAAAAAAGGTCAAATTGAATGGTAAA  237
             |||  | ||||||||| ||||||||||||||||||||||||||||||||||||||||||
Sbjct  177  TTTTACT-TTTGTATTT-TTTCTTATAAGACTTATAAAAAAGGTCAAATTGAATGGTAAA  120

Query  238  TGCTAGAAATAGAAATCCTAGTAATTTGTAAA  269
            || ||||||| | |||||| || |||| ||||
Sbjct  119  TGTTAGAAATTGGAATCCTGGTCATTT-TAAA  89


>GU135386.2 Flacourtia indica voucher J.R. Abbott 25027 (FLAS) PsbA (psbA) 
gene, partial cds; and psbA-trnH intergenic spacer, partial 
sequence; chloroplast
Length=231

 Score = 315 bits (170),  Expect = 7e-82
 Identities = 209/225 (93%), Gaps = 13/225 (6%)
 Strand=Plus/Plus

Query  1    TACAAATGGATAAGACTTTGGTCTTAGTGTGTATGAGCTTTTGaaaaaaaaaaaGGAGCA  60
            ||||||||||||||||||||||||||||||||||||||||||| ||||||||||||||||
Sbjct  20   TACAAATGGATAAGACTTTGGTCTTAGTGTGTATGAGCTTTTG-AAAAAAAAAAGGAGCA  78

Query  61   ATGCCAACCCTCTTGATAGAACAAGAAATTGGTGATTGCTCCtttttttagtatttttat  120
            ||||||||||||||||||||||||||||||||||||||||||||||||||||||||||||
Sbjct  79   ATGCCAACCCTCTTGATAGAACAAGAAATTGGTGATTGCTCCTTTTTTTAGTATTTTTAT  138

Query  121  ttttagtaatagttagtttactttaatagtttactttaaatccatttttttttttttATT  180
            |||||||||||||||||||||||||| | |  |   |||||||||||||||||||  |  
Sbjct  139  TTTTAGTAATAGTTAGTTTACTTTAA-A-TCAA---TAAATCCATTTTTTTTTTT--A--  189

Query  181  TCTTATTTGTATTTCTTTCTTATAAGACTTATAAAAAAGGTCAAA  225
             ||  |||||||||||||||||||||||||||||||||||| |||
Sbjct  190  -CT--TTTGTATTTCTTTCTTATAAGACTTATAAAAAAGGTAAAA  231


>HQ427116.1 Xylosma congesta isolate 193 psbA-trnH intergenic spacer, partial 
sequence; chloroplast
Length=236

 Score = 313 bits (169),  Expect = 3e-81
 Identities = 215/235 (91%), Gaps = 12/235 (5%)
 Strand=Plus/Minus

Query  39   TTTTGaaaaaaaaaaaGGAGCAATGCCAACCCTCTTGATAGAACAAGAAATTGGTGATTG  98
            ||||||||||||||||||||||||||| |||||||||||||||||||||||||| |||||
Sbjct  236  TTTTGAAAAAAAAAAAGGAGCAATGCCCACCCTCTTGATAGAACAAGAAATTGGCGATTG  177

Query  99   CTCCttttttt--agtatttttatttttagtaatagttagtttactttaatagtttactt  156
            |||||||||||  ||||||||||||||||||||||||||||||||||||| | |  | ||
Sbjct  176  CTCCTTTTTTTTTAGTATTTTTATTTTTAGTAATAGTTAGTTTACTTTAA-A-TCAA-TT  120

Query  157  taaatccatttttttttttttATTTCTTATTTGTATTTCTTTCTTATAAGACTTATAAAA  216
            |   ||  ||||||||||||| || ||| ||  |||||||||||||||||||||||||||
Sbjct  119  T---TC--TTTTTTTTTTTTTTTTACTT-TTC-TATTTCTTTCTTATAAGACTTATAAAA  67

Query  217  AAGGTCAAATTGAATGGTAAATGCTAGAAATAGAAATCCTAGTAATTTGTAAATA  271
            |||||||||||||||||||||||||||||||||||| ||||||||||||||||||
Sbjct  66   AAGGTCAAATTGAATGGTAAATGCTAGAAATAGAAAGCCTAGTAATTTGTAAATA  12


>KM895251.1 Scolopia braunii voucher 1076420336 trnH-psbA intergenic spacer, 
partial sequence; chloroplast
Length=242

 Score = 302 bits (163),  Expect = 6e-78
 Identities = 205/224 (92%), Gaps = 7/224 (3%)
 Strand=Plus/Plus

Query  50   aaaaaGGAGCAATGCCAACCCTCTTGATAGAACAAGAAATTGGTGATTGCTCCttttttt  109
            ||||||||||||||||||||||||||||||||||||||||||| ||||||||||||||||
Sbjct  1    AAAAAGGAGCAATGCCAACCCTCTTGATAGAACAAGAAATTGGCGATTGCTCCTTTTTTT  60

Query  110  agtatttttatttttagtaatagttagtttact-tta-atagtttactttaaatccattt  167
            |||||||||||||||||||||||||   ||| |  ||  |||||||||||||||  ||||
Sbjct  61   AGTATTTTTATTTTTAGTAATAGTT---TTAGTAATAGTTAGTTTACTTTAAATAAATTT  117

Query  168  ttttttttttATTTCTTATTTGTATTTCTTTCTTATAAGACTTATAAAAAAGGTCAAATT  227
            |||||||||| || | | ||||||||||||||||||||||||||||||||||||||||||
Sbjct  118  TTTTTTTTTTTTTAC-T-TTTGTATTTCTTTCTTATAAGACTTATAAAAAAGGTCAAATT  175

Query  228  GAATGGTAAATGCTAGAAATAGAAATCCTAGTAATTTGTAAATA  271
            ||||||||||||||||||||  |||||||  |||||||||||||
Sbjct  176  GAATGGTAAATGCTAGAAATGTAAATCCTGTTAATTTGTAAATA  219


>NC_037412.1 Poliothyrsis sinensis isolate LJQ-ZL-2015-061 chloroplast, complete 
genome
Length=156680

 Score = 281 bits (152),  Expect = 8e-72
 Identities = 239/276 (87%), Gaps = 26/276 (9%)
 Strand=Plus/Minus

Query  1    TACAAATGGATAAGACTTTGGTCTTAGTGTGTATGAGCTTTTGaaaaaaaaaaaGGAGCA  60
            |||||||||||||||||||||||||||||||||  |||||||||||||||||| ||||||
Sbjct  340  TACAAATGGATAAGACTTTGGTCTTAGTGTGTACAAGCTTTTGAAAAAAAAAA-GGAGCA  282

Query  61   ATGCCAACCCTCTTGATAGAACAAGAAATTGGTGATTGCTCCttttttt-----agtatt  115
            |||||||||||||||||||||||||||||||||||||||||||||||||     ||||||
Sbjct  281  ATGCCAACCCTCTTGATAGAACAAGAAATTGGTGATTGCTCCTTTTTTTTTTTTAGTATT  222

Query  116  tttatttttagtaatagttagtttactttaatagtttactttaaatccattttttttttt  175
            ||| ||||||||||||||||||| ||||||| | |  |    || |   ||| |||||| 
Sbjct  221  TTTCTTTTTAGTAATAGTTAGTTGACTTTAA-A-T--A----AA-T---TTTCTTTTTT-  175

Query  176  ttATTTCTTATTTGTATTTCTTTCTTATAAGACTTATAAAAAAGGTCAAATTGAATGGTA  235
              |||     ||||||||||||||||||||||||||||||||||||||||||||||||||
Sbjct  174  --ATT-----TTTGTATTTCTTTCTTATAAGACTTATAAAAAAGGTCAAATTGAATGGTA  122

Query  236  AATGCTAGAAATAGAAATCCTAGTAATTTGTAAATA  271
            |||| ||||||| | |||||| ||||||| || |||
Sbjct  121  AATGTTAGAAATTGGAATCCTGGTAATTTTTAGATA  86


>MG262343.1 Poliothyrsis sinensis isolate LJQ-ZL-2015-061 chloroplast, complete 
genome
Length=156680

 Score = 281 bits (152),  Expect = 8e-72
 Identities = 239/276 (87%), Gaps = 26/276 (9%)
 Strand=Plus/Minus

Query  1    TACAAATGGATAAGACTTTGGTCTTAGTGTGTATGAGCTTTTGaaaaaaaaaaaGGAGCA  60
            |||||||||||||||||||||||||||||||||  |||||||||||||||||| ||||||
Sbjct  340  TACAAATGGATAAGACTTTGGTCTTAGTGTGTACAAGCTTTTGAAAAAAAAAA-GGAGCA  282

Query  61   ATGCCAACCCTCTTGATAGAACAAGAAATTGGTGATTGCTCCttttttt-----agtatt  115
            |||||||||||||||||||||||||||||||||||||||||||||||||     ||||||
Sbjct  281  ATGCCAACCCTCTTGATAGAACAAGAAATTGGTGATTGCTCCTTTTTTTTTTTTAGTATT  222

Query  116  tttatttttagtaatagttagtttactttaatagtttactttaaatccattttttttttt  175
            ||| ||||||||||||||||||| ||||||| | |  |    || |   ||| |||||| 
Sbjct  221  TTTCTTTTTAGTAATAGTTAGTTGACTTTAA-A-T--A----AA-T---TTTCTTTTTT-  175

Query  176  ttATTTCTTATTTGTATTTCTTTCTTATAAGACTTATAAAAAAGGTCAAATTGAATGGTA  235
              |||     ||||||||||||||||||||||||||||||||||||||||||||||||||
Sbjct  174  --ATT-----TTTGTATTTCTTTCTTATAAGACTTATAAAAAAGGTCAAATTGAATGGTA  122

Query  236  AATGCTAGAAATAGAAATCCTAGTAATTTGTAAATA  271
            |||| ||||||| | |||||| ||||||| || |||
Sbjct  121  AATGTTAGAAATTGGAATCCTGGTAATTTTTAGATA  86


>KX229742.1 Idesia polycarpa chloroplast, complete genome
Length=157017

 Score = 261 bits (141),  Expect = 1e-65
 Identities = 238/280 (85%), Gaps = 26/280 (9%)
 Strand=Plus/Minus

Query  1    TACAAATGGATAAGACTTTGGTCTTAGTGTGTATGAGCTTTTGaaaaaaaaaaaGGAGCA  60
            ||||||||||||||||||| ||||||||||||| ||||| ||||||||||    ||||||
Sbjct  393  TACAAATGGATAAGACTTTTGTCTTAGTGTGTACGAGCTCTTGAAAAAAA----GGAGCA  338

Query  61   ATGCCAACCCTCTTGATAGAACAAGAAATTGGTGATTGCTCCtttttttagtatttttat  120
            ||||||||||||||||||||||||||||||||||||||||||||||||||||||||||||
Sbjct  337  ATGCCAACCCTCTTGATAGAACAAGAAATTGGTGATTGCTCCTTTTTTTAGTATTTTTAT  278

Query  121  ttttagtaatagttagtttactttaatagtttactttaaatccatttttttttttttATT  180
            |||||||| |  |||||  ||  |  ||||||| ||||||   ||   |||| |||| ||
Sbjct  277  TTTTAGTA-T--TTAGTA-ACAGT--TAGTTTATTTTAAA---ATAAATTTTCTTTT-TT  228

Query  181  TCTTATTTGTATTTCTTTCTTATAAGACTTATAAA----------AAAGGTCAAATTGAA  230
            | || ||||||||| ||||||||||||||||||||          |||||||||||||||
Sbjct  227  T-TT-TTTGTATTTATTTCTTATAAGACTTATAAATTTCTTTCTTAAAGGTCAAATTGAA  170

Query  231  TGGTAAATGCTAGAAATAGAAATCCTAGTAATTTGTAAAT  270
            ||||||||| ||||||||  |||||| |||||||||||||
Sbjct  169  TGGTAAATGTTAGAAATACGAATCCTGGTAATTTGTAAAT  130


>KR534151.1 Homalium ceylanicum isolate BB0217 psbA-trnH intergenic spacer 
region, complete sequence; chloroplast
Length=257

 Score = 259 bits (140),  Expect = 4e-65
 Identities = 227/265 (86%), Gaps = 21/265 (8%)
 Strand=Plus/Plus

Query  14   GACTTTGGTCTTAGTGTGTATGAGCTTTTGaaaaaaaaaaaGGAGCAAT-GCCAACCCTC  72
            |||||||||||||||||||||||||| |||||||||| ||||||||||| |||||| |||
Sbjct  1    GACTTTGGTCTTAGTGTGTATGAGCTCTTGAAAAAAACAAAGGAGCAATAGCCAACTCTC  60

Query  73   TTGATAGAACAAGAAATTGGTGATTGCTCCtttttttagtatttttatttttagtaatag  132
            ||||||||||||||||||||  ||||||||||||||||||||     |||||||||||||
Sbjct  61   TTGATAGAACAAGAAATTGGCTATTGCTCCTTTTTTTAGTAT-----TTTTTAGTAATAG  115

Query  133  ttagtttactttaa-t-agtttactttaaatccatttttttttttttATTTCT-TATTTG  189
            ||||||  |||||| | | ||| ||||   |  |  |||||| ||||| || | || || 
Sbjct  116  TTAGTTGGCTTTAAATAAATTTTCTTT---T--A--TTTTTTGTTTTACTTTTGTA-TT-  166

Query  190  TATTTCTT-T--CTTATAAGACTTATAAAAAAGGTCAAATTGAATGGTAAATGCTAGAAA  246
            | |||||| |  ||||||||||||||||||||||||||||||||||||||||||||||||
Sbjct  167  TCTTTCTTATAACTTATAAGACTTATAAAAAAGGTCAAATTGAATGGTAAATGCTAGAAA  226

Query  247  TAGAAATCCTAGTAATTTGTAAATA  271
            | ||||| ||  |||||||||||||
Sbjct  227  TTGAAATTCTGTTAATTTGTAAATA  251


>KR534147.1 Homalium ceylanicum isolate J156 psbA-trnH intergenic spacer 
region, complete sequence; chloroplast
 KR534148.1 Homalium ceylanicum isolate J249 psbA-trnH intergenic spacer 
region, complete sequence; chloroplast
 KR534149.1 Homalium ceylanicum isolate J399 psbA-trnH intergenic spacer 
region, complete sequence; chloroplast
 KR534150.1 Homalium ceylanicum isolate L041 psbA-trnH intergenic spacer 
region, complete sequence; chloroplast
Length=264

 Score = 259 bits (140),  Expect = 4e-65
 Identities = 227/265 (86%), Gaps = 21/265 (8%)
 Strand=Plus/Plus

Query  14   GACTTTGGTCTTAGTGTGTATGAGCTTTTGaaaaaaaaaaaGGAGCAAT-GCCAACCCTC  72
            |||||||||||||||||||||||||| |||||||||| ||||||||||| |||||| |||
Sbjct  1    GACTTTGGTCTTAGTGTGTATGAGCTCTTGAAAAAAACAAAGGAGCAATAGCCAACTCTC  60

Query  73   TTGATAGAACAAGAAATTGGTGATTGCTCCtttttttagtatttttatttttagtaatag  132
            ||||||||||||||||||||  ||||||||||||||||||||     |||||||||||||
Sbjct  61   TTGATAGAACAAGAAATTGGCTATTGCTCCTTTTTTTAGTAT-----TTTTTAGTAATAG  115

Query  133  ttagtttactttaa-t-agtttactttaaatccatttttttttttttATTTCT-TATTTG  189
            ||||||  |||||| | | ||| ||||   |  |  |||||| ||||| || | || || 
Sbjct  116  TTAGTTGGCTTTAAATAAATTTTCTTT---T--A--TTTTTTGTTTTACTTTTGTA-TT-  166

Query  190  TATTTCTT-T--CTTATAAGACTTATAAAAAAGGTCAAATTGAATGGTAAATGCTAGAAA  246
            | |||||| |  ||||||||||||||||||||||||||||||||||||||||||||||||
Sbjct  167  TCTTTCTTATAACTTATAAGACTTATAAAAAAGGTCAAATTGAATGGTAAATGCTAGAAA  226

Query  247  TAGAAATCCTAGTAATTTGTAAATA  271
            | ||||| ||  |||||||||||||
Sbjct  227  TTGAAATTCTGTTAATTTGTAAATA  251


>KP095685.1 Homalium cochinchinense isolate SCBGP341_1 photosystem II protein 
D1 (psbA), psbA-trnH intergenic spacer, and tRNA-His (trnH), 
region; chloroplast
Length=296

 Score = 250 bits (135),  Expect = 2e-62
 Identities = 240/287 (84%), Gaps = 21/287 (7%)
 Strand=Plus/Plus

Query  1    TACAAATGGATAAGACTTTGGTCTTAGTGTGTATGAGCTTTTGaaaaaaaaaaaGGAGCA  60
            |||||||||||||||||||| |||||||||||||||||| ||||||||||||||||||||
Sbjct  10   TACAAATGGATAAGACTTTGTTCTTAGTGTGTATGAGCTCTTGAAAAAAAAAAAGGAGCA  69

Query  61   AT-GCCAACCCTCTTGATAGAACAAGA-AATTGGTGATTGCTCCtttttttagtattttt  118
            || |||||   ||||| || | ||||| | ||||| ||||||||||||||||||||||||
Sbjct  70   ATAGCCAA-TTTCTTGTTATATCAAGAGAGTTGGT-ATTGCTCCTTTTTTTAGTATTTTT  127

Query  119  a-t-ttttagtaatagttagtttact-tta-atagtttactttaaatccatttt--ttt-  171
            | | ||||  || || ||  |||| |  ||  |||||  ||||||||  |||||  ||| 
Sbjct  128  AGTATTTTTTTAGTA-TT--TTTAGTAATAGTTAGTTGGCTTTAAATAAATTTTCTTTTC  184

Query  172  tttttt-ATTT-CTTAT-T-TGTATTTCTT-T--CTTATAAGACTTATAAAAAAGGTCAA  224
            ||||||  ||| ||| | | | | |||||| |  ||||||||| ||||||||||||||||
Sbjct  185  TTTTTTGTTTTACTTTTGTATTTCTTTCTTATAACTTATAAGATTTATAAAAAAGGTCAA  244

Query  225  ATTGAATGGTAAATGCTAGAAATAGAAATCCTAGTAATTTGTAAATA  271
            ||||||||||||||||||||||| ||||| || ||||||||||||||
Sbjct  245  ATTGAATGGTAAATGCTAGAAATTGAAATTCTGGTAATTTGTAAATA  291


>HQ415542.1 Homalium cochinchinense trnH-psbA intergenic spacer, partial 
sequence; chloroplast
Length=296

 Score = 250 bits (135),  Expect = 2e-62
 Identities = 240/287 (84%), Gaps = 21/287 (7%)
 Strand=Plus/Minus

Query  1    TACAAATGGATAAGACTTTGGTCTTAGTGTGTATGAGCTTTTGaaaaaaaaaaaGGAGCA  60
            |||||||||||||||||||| |||||||||||||||||| ||||||||||||||||||||
Sbjct  287  TACAAATGGATAAGACTTTGTTCTTAGTGTGTATGAGCTCTTGAAAAAAAAAAAGGAGCA  228

Query  61   AT-GCCAACCCTCTTGATAGAACAAGA-AATTGGTGATTGCTCCtttttttagtattttt  118
            || |||||   ||||| || | ||||| | ||||| ||||||||||||||||||||||||
Sbjct  227  ATAGCCAA-TTTCTTGTTATATCAAGAGAGTTGGT-ATTGCTCCTTTTTTTAGTATTTTT  170

Query  119  a-t-ttttagtaatagttagtttact-tta-atagtttactttaaatccatttt--ttt-  171
            | | ||||  || || ||  |||| |  ||  |||||  ||||||||  |||||  ||| 
Sbjct  169  AGTATTTTTTTAGTA-TT--TTTAGTAATAGTTAGTTGGCTTTAAATAAATTTTCTTTTC  113

Query  172  tttttt-ATTT-CTTAT-T-TGTATTTCTT-T--CTTATAAGACTTATAAAAAAGGTCAA  224
            ||||||  ||| ||| | | | | |||||| |  ||||||||| ||||||||||||||||
Sbjct  112  TTTTTTGTTTTACTTTTGTATTTCTTTCTTATAACTTATAAGATTTATAAAAAAGGTCAA  53

Query  225  ATTGAATGGTAAATGCTAGAAATAGAAATCCTAGTAATTTGTAAATA  271
            ||||||||||||||||||||||| ||||| || ||||||||||||||
Sbjct  52   ATTGAATGGTAAATGCTAGAAATTGAAATTCTGGTAATTTGTAAATA  6


>KP095686.1 Homalium cochinchinense isolate SCBGP341_2 photosystem II protein 
D1 (psbA), psbA-trnH intergenic spacer, and tRNA-His (trnH), 
region; chloroplast
Length=295

 Score = 244 bits (132),  Expect = 1e-60
 Identities = 239/287 (83%), Gaps = 22/287 (8%)
 Strand=Plus/Plus

Query  1    TACAAATGGATAAGACTTTGGTCTTAGTGTGTATGAGCTTTTGaaaaaaaaaaaGGAGCA  60
            |||||||||||||||||||| |||||||||||||||||| ||||||||||||| ||||||
Sbjct  10   TACAAATGGATAAGACTTTGTTCTTAGTGTGTATGAGCTCTTGAAAAAAAAAA-GGAGCA  68

Query  61   AT-GCCAACCCTCTTGATAGAACAAGA-AATTGGTGATTGCTCCtttttttagtattttt  118
            || |||||   ||||| || | ||||| | ||||| ||||||||||||||||||||||||
Sbjct  69   ATAGCCAA-TTTCTTGTTATATCAAGAGAGTTGGT-ATTGCTCCTTTTTTTAGTATTTTT  126

Query  119  a-t-ttttagtaatagttagtttact-tta-atagtttactttaaatccatttt--ttt-  171
            | | ||||  || || ||  |||| |  ||  |||||  ||||||||  |||||  ||| 
Sbjct  127  AGTATTTTTTTAGTA-TT--TTTAGTAATAGTTAGTTGGCTTTAAATAAATTTTCTTTTC  183

Query  172  tttttt-ATTT-CTTAT-T-TGTATTTCTT-T--CTTATAAGACTTATAAAAAAGGTCAA  224
            ||||||  ||| ||| | | | | |||||| |  ||||||||| ||||||||||||||||
Sbjct  184  TTTTTTGTTTTACTTTTGTATTTCTTTCTTATAACTTATAAGATTTATAAAAAAGGTCAA  243

Query  225  ATTGAATGGTAAATGCTAGAAATAGAAATCCTAGTAATTTGTAAATA  271
            ||||||||||||||||||||||| ||||| || ||||||||||||||
Sbjct  244  ATTGAATGGTAAATGCTAGAAATTGAAATTCTGGTAATTTGTAAATA  290


>KR534152.1 Homalium ceylanicum isolate BB0218 psbA-trnH intergenic spacer 
region, complete sequence; chloroplast
Length=239

 Score = 243 bits (131),  Expect = 4e-60
 Identities = 212/247 (86%), Gaps = 21/247 (9%)
 Strand=Plus/Plus

Query  14   GACTTTGGTCTTAGTGTGTATGAGCTTTTGaaaaaaaaaaaGGAGCAAT-GCCAACCCTC  72
            |||||||||||||||||||||||||| |||||||||| ||||||||||| |||||| |||
Sbjct  1    GACTTTGGTCTTAGTGTGTATGAGCTCTTGAAAAAAACAAAGGAGCAATAGCCAACTCTC  60

Query  73   TTGATAGAACAAGAAATTGGTGATTGCTCCtttttttagtatttttatttttagtaatag  132
            ||||||||||||||||||||  ||||||||||||||||||||     |||||||||||||
Sbjct  61   TTGATAGAACAAGAAATTGGCTATTGCTCCTTTTTTTAGTAT-----TTTTTAGTAATAG  115

Query  133  ttagtttactttaa-t-agtttactttaaatccatttttttttttttATTTCT-TATTTG  189
            ||||||  |||||| | | ||| ||||   |  |  |||||| ||||| || | || || 
Sbjct  116  TTAGTTGGCTTTAAATAAATTTTCTTT---T--A--TTTTTTGTTTTACTTTTGTA-TT-  166

Query  190  TATTTCTT-T--CTTATAAGACTTATAAAAAAGGTCAAATTGAATGGTAAATGCTAGAAA  246
            | |||||| |  ||||||||||||||||||||||||||||||||||||||||||||||||
Sbjct  167  TCTTTCTTATAACTTATAAGACTTATAAAAAAGGTCAAATTGAATGGTAAATGCTAGAAA  226

Query  247  TAGAAAT  253
            | |||||
Sbjct  227  TTGAAAT  233


>KC688828.1 Homalium letestui voucher PM5509 trnH-psbA intergenic spacer, 
partial sequence; chloroplast
Length=380

 Score = 235 bits (127),  Expect = 6e-58
 Identities = 235/284 (83%), Gaps = 20/284 (7%)
 Strand=Plus/Plus

Query  1    TACAAATGGATAAGACTTTGGTCTTAGTGTGTATGAGCTTTTGaaaaaaaaaaaGGAGCA  60
            ||||||||||||||||||||||||||||||||||||||| ||||||||||||||||||||
Sbjct  53   TACAAATGGATAAGACTTTGGTCTTAGTGTGTATGAGCTCTTGAAAAAAAAAAAGGAGCA  112

Query  61   AT-GCCAACCCTCTTGATAGAACAAGAAA-TTGGTGATTGCTCCtttttttagtattttt  118
            || |||||   ||||| |  | ||||| | ||||| ||||||||||||||||||||    
Sbjct  113  ATAGCCAATT-TCTTGTTCTATCAAGAGAGTTGGT-ATTGCTCCTTTTTTTAGTAT----  166

Query  119  atttttagtaatagttagtttactttaa-tag-tttactttaaatccat-tttt--tttt  173
             |||||||||||||||||||  |||||| ||  ||| |||| | |   | ||||  ||||
Sbjct  167  -TTTTTAGTAATAGTTAGTTGGCTTTAAATAAATTTTCTTTTATTTTTTGTTTTACTTTT  225

Query  174  -t-tttATTTCTTAT---TTGTATTTCTT-TCTTATAAGACTTATAAAAAAGGTCAAATT  227
             | ||| ||||||||   || ||   ||| |   |||||||||||||||||||| |||||
Sbjct  226  GTATTTCTTTCTTATAACTTATAAGACTTATAAAATAAGACTTATAAAAAAGGTAAAATT  285

Query  228  GAATGGTAAATGCTAGAAATAGAAATCCTAGTAATTTGTAAATA  271
            |||||||||||||||||||| ||||| || ||||||||||||||
Sbjct  286  GAATGGTAAATGCTAGAAATTGAAATTCTGGTAATTTGTAAATA  329


>KC688808.1 Homalium africanum voucher PM5503 trnH-psbA intergenic spacer, 
partial sequence; chloroplast
Length=378

 Score = 235 bits (127),  Expect = 6e-58
 Identities = 235/284 (83%), Gaps = 20/284 (7%)
 Strand=Plus/Plus

Query  1    TACAAATGGATAAGACTTTGGTCTTAGTGTGTATGAGCTTTTGaaaaaaaaaaaGGAGCA  60
            ||||||||||||||||||||||||||||||||||||||| ||||||||||||||||||||
Sbjct  51   TACAAATGGATAAGACTTTGGTCTTAGTGTGTATGAGCTCTTGAAAAAAAAAAAGGAGCA  110

Query  61   AT-GCCAACCCTCTTGATAGAACAAGAAA-TTGGTGATTGCTCCtttttttagtattttt  118
            || |||||   ||||| |  | ||||| | ||||| ||||||||||||||||||||    
Sbjct  111  ATAGCCAATT-TCTTGTTCTATCAAGAGAGTTGGT-ATTGCTCCTTTTTTTAGTAT----  164

Query  119  atttttagtaatagttagtttactttaa-tag-tttactttaaatccat-tttt--tttt  173
             |||||||||||||||||||  |||||| ||  ||| |||| | |   | ||||  ||||
Sbjct  165  -TTTTTAGTAATAGTTAGTTGGCTTTAAATAAATTTTCTTTTATTTTTTGTTTTACTTTT  223

Query  174  -t-tttATTTCTTAT---TTGTATTTCTT-TCTTATAAGACTTATAAAAAAGGTCAAATT  227
             | ||| ||||||||   || ||   ||| |   |||||||||||||||||||| |||||
Sbjct  224  GTATTTCTTTCTTATAACTTATAAGACTTATAAAATAAGACTTATAAAAAAGGTAAAATT  283

Query  228  GAATGGTAAATGCTAGAAATAGAAATCCTAGTAATTTGTAAATA  271
            |||||||||||||||||||| ||||| || ||||||||||||||
Sbjct  284  GAATGGTAAATGCTAGAAATTGAAATTCTGGTAATTTGTAAATA  327


>KC668034.1 Homalium sarcopetalum voucher PM5432 trnH-psbA intergenic spacer, 
partial sequence; chloroplast
Length=337

 Score = 235 bits (127),  Expect = 6e-58
 Identities = 235/284 (83%), Gaps = 20/284 (7%)
 Strand=Plus/Minus

Query  1    TACAAATGGATAAGACTTTGGTCTTAGTGTGTATGAGCTTTTGaaaaaaaaaaaGGAGCA  60
            ||||||||||||||||||||||||||||||||||||||| ||||||||||||||||||||
Sbjct  328  TACAAATGGATAAGACTTTGGTCTTAGTGTGTATGAGCTCTTGAAAAAAAAAAAGGAGCA  269

Query  61   AT-GCCAACCCTCTTGATAGAACAAGAAA-TTGGTGATTGCTCCtttttttagtattttt  118
            || |||||   ||||| |  | ||||| | ||||| ||||||||||||||||||||||||
Sbjct  268  ATAGCCAATT-TCTTGTTCTATCAAGAGAGTTGGT-ATTGCTCCTTTTTTTAGTATTTTT  211

Query  119  atttttagtaatagttagtttactttaa-tag-tttactttaaatccat-tttt--tttt  173
                 |||||||||||||||  |||||| ||  ||| |||| | |   | ||||  ||||
Sbjct  210  -----TAGTAATAGTTAGTTGGCTTTAAATAAATTTTCTTTTATTTTTTGTTTTACTTTT  156

Query  174  -t-tttATTTCTTAT---TTGTATTTCTT-TCTTATAAGACTTATAAAAAAGGTCAAATT  227
             | ||| ||||||||   || ||   ||| |   |||||||||||||||||||| |||||
Sbjct  155  GTATTTCTTTCTTATAACTTATAAGACTTATAAAATAAGACTTATAAAAAAGGTAAAATT  96

Query  228  GAATGGTAAATGCTAGAAATAGAAATCCTAGTAATTTGTAAATA  271
            |||||||||||||||||||| ||||| || ||||||||||||||
Sbjct  95   GAATGGTAAATGCTAGAAATTGAAATTCTGGTAATTTGTAAATA  52


>KC667916.1 Homalium sarcopetalum voucher PM5483 trnH-psbA intergenic spacer, 
partial sequence; chloroplast
Length=378

 Score = 235 bits (127),  Expect = 6e-58
 Identities = 235/284 (83%), Gaps = 20/284 (7%)
 Strand=Plus/Minus

Query  1    TACAAATGGATAAGACTTTGGTCTTAGTGTGTATGAGCTTTTGaaaaaaaaaaaGGAGCA  60
            ||||||||||||||||||||||||||||||||||||||| ||||||||||||||||||||
Sbjct  328  TACAAATGGATAAGACTTTGGTCTTAGTGTGTATGAGCTCTTGAAAAAAAAAAAGGAGCA  269

Query  61   AT-GCCAACCCTCTTGATAGAACAAGAAA-TTGGTGATTGCTCCtttttttagtattttt  118
            || |||||   ||||| |  | ||||| | ||||| ||||||||||||||||||||||||
Sbjct  268  ATAGCCAATT-TCTTGTTCTATCAAGAGAGTTGGT-ATTGCTCCTTTTTTTAGTATTTTT  211

Query  119  atttttagtaatagttagtttactttaa-tag-tttactttaaatccat-tttt--tttt  173
                 |||||||||||||||  |||||| ||  ||| |||| | |   | ||||  ||||
Sbjct  210  -----TAGTAATAGTTAGTTGGCTTTAAATAAATTTTCTTTTATTTTTTGTTTTACTTTT  156

Query  174  -t-tttATTTCTTAT---TTGTATTTCTT-TCTTATAAGACTTATAAAAAAGGTCAAATT  227
             | ||| ||||||||   || ||   ||| |   |||||||||||||||||||| |||||
Sbjct  155  GTATTTCTTTCTTATAACTTATAAGACTTATAAAATAAGACTTATAAAAAAGGTAAAATT  96

Query  228  GAATGGTAAATGCTAGAAATAGAAATCCTAGTAATTTGTAAATA  271
            |||||||||||||||||||| ||||| || ||||||||||||||
Sbjct  95   GAATGGTAAATGCTAGAAATTGAAATTCTGGTAATTTGTAAATA  52


>KC688779.1 Homalium longistylum voucher PM5009 trnH-psbA intergenic spacer, 
partial sequence; chloroplast
Length=379

 Score = 222 bits (120),  Expect = 5e-54
 Identities = 233/284 (82%), Gaps = 21/284 (7%)
 Strand=Plus/Minus

Query  1    TACAAATGGATAAGACTTTGGTCTTAGTGTGTATGAGCTTTTGaaaaaaaaaaaGGAGCA  60
            ||||||||||||||||||||||||||||||||||||||| ||||||||||||| ||||||
Sbjct  328  TACAAATGGATAAGACTTTGGTCTTAGTGTGTATGAGCTCTTGAAAAAAAAAA-GGAGCA  270

Query  61   AT-GCCAACCCTCTTGATAGAACAAGAAA-TTGGTGATTGCTCCtttttttagtattttt  118
            || |||||   ||||| |  | ||||| | ||||| ||||||||||||||||||||||||
Sbjct  269  ATAGCCAATT-TCTTGTTCTATCAAGAGAGTTGGT-ATTGCTCCTTTTTTTAGTATTTTT  212

Query  119  atttttagtaatagttagtttactttaa-tag-tttactttaaatccat-tttt--tttt  173
                 |||||||||||||||  |||||| ||  ||| |||| | |   | ||||  ||||
Sbjct  211  -----TAGTAATAGTTAGTTGGCTTTAAATAAATTTTCTTTTATTTTTTGTTTTACTTTT  157

Query  174  -t-tttATTTCTTAT---TTGTATTTCTT-TCTTATAAGACTTATAAAAAAGGTCAAATT  227
             | ||| ||||||||   || ||   ||| |   | |||||||||||||||||| |||||
Sbjct  156  GTATTTCTTTCTTATAACTTATAAGACTTATAAAAAAAGACTTATAAAAAAGGTAAAATT  97

Query  228  GAATGGTAAATGCTAGAAATAGAAATCCTAGTAATTTGTAAATA  271
            |||||||||||||||||||| ||||| || ||||||||||||||
Sbjct  96   GAATGGTAAATGCTAGAAATTGAAATTCTGGTAATTTGTAAATA  53


>KC668142.1 Homalium letestui voucher PM5485 trnH-psbA intergenic spacer, 
partial sequence; chloroplast
Length=387

 Score = 222 bits (120),  Expect = 5e-54
 Identities = 233/284 (82%), Gaps = 21/284 (7%)
 Strand=Plus/Plus

Query  1    TACAAATGGATAAGACTTTGGTCTTAGTGTGTATGAGCTTTTGaaaaaaaaaaaGGAGCA  60
            ||||||||||||||||||||||||||||||||||||||| ||||||||||||| ||||||
Sbjct  61   TACAAATGGATAAGACTTTGGTCTTAGTGTGTATGAGCTCTTGAAAAAAAAAA-GGAGCA  119

Query  61   AT-GCCAACCCTCTTGATAGAACAAGAAA-TTGGTGATTGCTCCtttttttagtattttt  118
            || |||||   ||||| |  | ||||| | ||||| ||||||||||||||||||||    
Sbjct  120  ATAGCCAATT-TCTTGTTCTATCAAGAGAGTTGGT-ATTGCTCCTTTTTTTAGTAT----  173

Query  119  atttttagtaatagttagtttactttaa-tag-tttactttaaatccat-tttt--tttt  173
             |||||||||||||||||||  |||||| ||  ||| |||| | |   | ||||  ||||
Sbjct  174  -TTTTTAGTAATAGTTAGTTGGCTTTAAATAAATTTTCTTTTATTTTTTGTTTTACTTTT  232

Query  174  -t-tttATTTCTTAT---TTGTATTTCTT-TCTTATAAGACTTATAAAAAAGGTCAAATT  227
             | ||| ||||||||   || ||   ||| |   | |||||||||||||||||| |||||
Sbjct  233  GTATTTCTTTCTTATAACTTATAAGACTTATAAAAAAAGACTTATAAAAAAGGTAAAATT  292

Query  228  GAATGGTAAATGCTAGAAATAGAAATCCTAGTAATTTGTAAATA  271
            |||||||||||||||||||| ||||| || ||||||||||||||
Sbjct  293  GAATGGTAAATGCTAGAAATTGAAATTCTGGTAATTTGTAAATA  336


>KC667850.1 Homalium longistylum voucher PM5109 trnH-psbA intergenic spacer, 
partial sequence; chloroplast
Length=382

 Score = 222 bits (120),  Expect = 5e-54
 Identities = 233/284 (82%), Gaps = 21/284 (7%)
 Strand=Plus/Minus

Query  1    TACAAATGGATAAGACTTTGGTCTTAGTGTGTATGAGCTTTTGaaaaaaaaaaaGGAGCA  60
            ||||||||||||||||||||||||||||||||||||||| ||||||||||||| ||||||
Sbjct  328  TACAAATGGATAAGACTTTGGTCTTAGTGTGTATGAGCTCTTGAAAAAAAAAA-GGAGCA  270

Query  61   AT-GCCAACCCTCTTGATAGAACAAGAAA-TTGGTGATTGCTCCtttttttagtattttt  118
            || |||||   ||||| |  | ||||| | ||||| ||||||||||||||||||||||||
Sbjct  269  ATAGCCAATT-TCTTGTTCTATCAAGAGAGTTGGT-ATTGCTCCTTTTTTTAGTATTTTT  212

Query  119  atttttagtaatagttagtttactttaa-tag-tttactttaaatccat-tttt--tttt  173
                 |||||||||||||||  |||||| ||  ||| |||| | |   | ||||  ||||
Sbjct  211  -----TAGTAATAGTTAGTTGGCTTTAAATAAATTTTCTTTTATTTTTTGTTTTACTTTT  157

Query  174  -t-tttATTTCTTAT---TTGTATTTCTT-TCTTATAAGACTTATAAAAAAGGTCAAATT  227
             | ||| ||||||||   || ||   ||| |   | |||||||||||||||||| |||||
Sbjct  156  GTATTTCTTTCTTATAACTTATAAGACTTATAAAAAAAGACTTATAAAAAAGGTAAAATT  97

Query  228  GAATGGTAAATGCTAGAAATAGAAATCCTAGTAATTTGTAAATA  271
            |||||||||||||||||||| ||||| || ||||||||||||||
Sbjct  96   GAATGGTAAATGCTAGAAATTGAAATTCTGGTAATTTGTAAATA  53


>KC667597.1 Homalium longistylum voucher PM5277 trnH-psbA intergenic spacer, 
partial sequence; chloroplast
Length=388

 Score = 222 bits (120),  Expect = 5e-54
 Identities = 233/284 (82%), Gaps = 21/284 (7%)
 Strand=Plus/Plus

Query  1    TACAAATGGATAAGACTTTGGTCTTAGTGTGTATGAGCTTTTGaaaaaaaaaaaGGAGCA  60
            ||||||||||||||||||||||||||||||||||||||| ||||||||||||| ||||||
Sbjct  61   TACAAATGGATAAGACTTTGGTCTTAGTGTGTATGAGCTCTTGAAAAAAAAAA-GGAGCA  119

Query  61   AT-GCCAACCCTCTTGATAGAACAAGAAA-TTGGTGATTGCTCCtttttttagtattttt  118
            || |||||   ||||| |  | ||||| | ||||| ||||||||||||||||||||    
Sbjct  120  ATAGCCAATT-TCTTGTTCTATCAAGAGAGTTGGT-ATTGCTCCTTTTTTTAGTAT----  173

Query  119  atttttagtaatagttagtttactttaa-tag-tttactttaaatccat-tttt--tttt  173
             |||||||||||||||||||  |||||| ||  ||| |||| | |   | ||||  ||||
Sbjct  174  -TTTTTAGTAATAGTTAGTTGGCTTTAAATAAATTTTCTTTTATTTTTTGTTTTACTTTT  232

Query  174  -t-tttATTTCTTAT---TTGTATTTCTT-TCTTATAAGACTTATAAAAAAGGTCAAATT  227
             | ||| ||||||||   || ||   ||| |   | |||||||||||||||||| |||||
Sbjct  233  GTATTTCTTTCTTATAACTTATAAGACTTATAAAAAAAGACTTATAAAAAAGGTAAAATT  292

Query  228  GAATGGTAAATGCTAGAAATAGAAATCCTAGTAATTTGTAAATA  271
            |||||||||||||||||||| ||||| || ||||||||||||||
Sbjct  293  GAATGGTAAATGCTAGAAATTGAAATTCTGGTAATTTGTAAATA  336


>KR534141.1 Flacourtia indica isolate BB0216 psbA-trnH intergenic spacer 
region, complete sequence; chloroplast
Length=228

 Score = 219 bits (118),  Expect = 6e-53
 Identities = 157/175 (90%), Gaps = 12/175 (7%)
 Strand=Plus/Plus

Query  97   TGCTCCtttttttagtatttttatttttagtaatagttagtttactttaatagtttactt  156
            ||| ||||||||||||||||||||||||||||| |||||||||||||||| |  | | ||
Sbjct  60   TGCYCCTTTTTTTAGTATTTTTATTTTTAGTAAWAGTTAGTTTACTTTAA-A--TCAATT  116

Query  157  taaatccatttttttttttttATTTCTTATTTGTATTTCTTTCTTATAAGACTTATAAAA  216
            |   |    |||||||||||| || | | |||||||||||||||||||||||||||||||
Sbjct  117  T---T---YTTTTTTTTTTTT-TTAC-T-TTTGTATTTCTTTCTTATAAGACTTATAAAA  167

Query  217  AAGGTCAAATTGAATGGTAAATGCTAGAAATAGAAATCCTAGTAATTTGTAAATA  271
            |||||||||||||||||||||||||||||||||||||||||||||||||||||||
Sbjct  168  AAGGTCAAATTGAATGGTAAATGCTAGAAATAGAAATCCTAGTAATTTGTAAATA  222


>GQ982242.1 Hasseltia floribunda voucher STRI:BCI 024460 photosystem II protein 
D1 (psbA) gene, partial sequence; psbA-trnH intergenic 
spacer, complete sequence; and tRNA-His gene, partial sequence; 
chloroplast
Length=269

 Score = 217 bits (117),  Expect = 2e-52
 Identities = 224/271 (83%), Gaps = 25/271 (9%)
 Strand=Plus/Plus

Query  10   ATAAGACTTTGGTCTTAGTGTGTATGAGCTTTTGaaaaaaaaaaaGGAGCAAT-GCCAAC  68
            |||||||||||||||||||||||||||||| |||||||| |||  |||||||| ||||| 
Sbjct  1    ATAAGACTTTGGTCTTAGTGTGTATGAGCTCTTGAAAAATAAA--GGAGCAATCGCCAAT  58

Query  69   CCTCTTGATAGAACAAGAAA-TTGGTGATTGCTCCttttt-ttagtatttttatttttag  126
              ||||| |  | |||||   ||||  ||||||||||| | |||| ||||||||||||||
Sbjct  59   T-TCTTGTTCTATCAAGAGGGTTGGC-ATTGCTCCTTTATCTTAGGATTTTTATTTTTAG  116

Query  127  taatagttagtttactttaatagtttactttaaatccatttttttttttttATTTCTTAT  186
            |||||||||||| ||||||| | |  | |||   ||  |||||||||| || || ||  |
Sbjct  117  TAATAGTTAGTTGACTTTAA-A-TAAA-TTT---TC--TTTTTTTTTTGTT-TTACT--T  165

Query  187  TTGTATTTCTTTCTTATAAGACTTAT-------AAAAAAGGTCAAATTGAATGGTAAATG  239
            ||||||||||||||||||||||||||       |||||||||||||||||||||||||||
Sbjct  166  TTGTATTTCTTTCTTATAAGACTTATAAAATAAAAAAAAGGTCAAATTGAATGGTAAATG  225

Query  240  CTAGAAATAGAAATCCTAGTAATTTGTAAAT  270
            ||||||||  ||||||| ||||||| |||||
Sbjct  226  CTAGAAATGAAAATCCTGGTAATTTTTAAAT  256


 Score = 97.1 bits (52),  Expect = 3e-16
 Identities = 57/59 (97%), Gaps = 1/59 (2%)
 Strand=Plus/Minus

Query  52   aaaGGAGCAATGCCAACCCTCTTGATAGAACAAGAAATTGGTGATTGCTCCttt-tttt  109
            ||||||||||||||||||||||||||||||||||||||||| |||||||||||| ||||
Sbjct  94   AAAGGAGCAATGCCAACCCTCTTGATAGAACAAGAAATTGGCGATTGCTCCTTTATTTT  36


>KM895278.1 Homalium alnifolium voucher 129308815 trnH-psbA intergenic spacer, 
partial sequence; chloroplast
Length=340

 Score = 215 bits (116),  Expect = 8e-52
 Identities = 218/264 (83%), Gaps = 20/264 (8%)
 Strand=Plus/Plus

Query  17   TTTGGTCTTAGTGTGTATGAGCTTTTGaaaaaaaaaaaGGAGCAAT-GCCAACCCTCTTG  75
            |||||| |||||||||||||||| ||||||||||||  |||||||| |||||   |||||
Sbjct  74   TTTGGTTTTAGTGTGTATGAGCTATTGAAAAAAAAA--GGAGCAATAGCCAA-TTTCTTG  130

Query  76   ATAGAACAAGA-AATTGGTGATTGCTCCtttttttagtatttttatttttagtaatagtt  134
             |  | ||||| | ||||| ||||||||||||||||||||     |||||||||||||||
Sbjct  131  TTCTATCAAGAGAGTTGGT-ATTGCTCCTTTTTTTAGTAT-----TTTTTAGTAATAGTT  184

Query  135  agtttactttaa-t-agtttactttaaatccattttttttt-ttttATTTCT-TATTTGT  190
            ||||  |||||| | | ||| |||| | |   || |||||| ||||| || | || || |
Sbjct  185  AGTTGGCTTTAAATAAATTTTCTTTTATTTTTTTATTTTTTGTTTTACTTTTGTA-TT-T  242

Query  191  ATTTCTT-T--CTTATAAGACTTATAAAAAAGGTCAAATTGAATGGTAAATGCTAGAAAT  247
             |||||| |  |||||||||||||||||||||||||||||||||||||| ||||||||||
Sbjct  243  CTTTCTTATAACTTATAAGACTTATAAAAAAGGTCAAATTGAATGGTAAGTGCTAGAAAT  302

Query  248  AGAAATCCTAGTAATTTGTAAATA  271
             ||||| || ||||||||||||||
Sbjct  303  TGAAATTCTGGTAATTTGTAAATA  326


>KJ686883.1 Homalium cochinchinense isolate tree tag 050469 psbA-trnH intergenic 
spacer, complete sequence; chloroplast
Length=274

 Score = 211 bits (114),  Expect = 1e-50
 Identities = 223/272 (82%), Gaps = 22/272 (8%)
 Strand=Plus/Plus

Query  14   GACTTTGGTCTTAGTGTGTATGAGCTTTTGaaaaaaaaaaaGGAGCAAT-GCCAACCCTC  72
            ||||||| |||||||||||||||||| ||||||||||||  |||||||| |||||   ||
Sbjct  1    GACTTTGTTCTTAGTGTGTATGAGCTCTTGAAAAAAAAA--GGAGCAATAGCCAA-TTTC  57

Query  73   TTGATAGAACAAGA-AATTGGTGATTGCTCCtttttttagtattttta-t-ttttagtaa  129
            ||| || | ||||| | ||||| ||||||||||||||||||||||||| | ||||||| |
Sbjct  58   TTGTTATATCAAGAGAGTTGGT-ATTGCTCCTTTTTTTAGTATTTTTAGTATTTTAGT-A  115

Query  130  tagttagtttactttaatagtttactttaaatccatttt--ttt-tttttt-ATTT-CTT  184
            |  ||||  ||  |   |||||   |||||||  |||||  ||| ||||||  ||| |||
Sbjct  116  TTTTTAG--TA-ATAGTTAGTTGGTTTTAAATAAATTTTCTTTTATTTTTTGTTTTACTT  172

Query  185  AT-T-TGTATTTCTT-T--CTTATAAGACTTATAAAAAAGGTCAAATTGAATGGTAAATG  239
             | | | | |||||| |  ||||||||| |||||||||||||||||||||||||||||||
Sbjct  173  TTGTATTTCTTTCTTATAACTTATAAGATTTATAAAAAAGGTCAAATTGAATGGTAAATG  232

Query  240  CTAGAAATAGAAATCCTAGTAATTTGTAAATA  271
            |||||||| ||||| || ||||||||||||||
Sbjct  233  CTAGAAATTGAAATTCTGGTAATTTGTAAATA  264


>NC_041433.1 Azara serrata isolate s334 chloroplast, complete genome
Length=158306

 Score = 195 bits (105),  Expect = 1e-45
 Identities = 123/131 (94%), Gaps = 3/131 (2%)
 Strand=Plus/Minus

Query  1    TACAAATGGATAAGACTTTGGTCTTAGTGTGTATGAGCTTTTGaaaaaaaaaaaGG--AG  58
            |||||||||||||||||||||||||||||||||||| |||||||||||||||||||  ||
Sbjct  252  TACAAATGGATAAGACTTTGGTCTTAGTGTGTATGAACTTTTGAAAAAAAAAAAGGGGAG  193

Query  59   CAATGCCAACCCTCTTGATAGAACAAGAAATTGGTGATTGCTCCtttttttagtattttt  118
            |||||||||||||||||||||||||||||||||| ||||||||||||||||||| ||  |
Sbjct  192  CAATGCCAACCCTCTTGATAGAACAAGAAATTGGCGATTGCTCCTTTTTTTAGTTTTAGT  133

Query  119  attttt-agta  128
            |||||| ||||
Sbjct  132  ATTTTTTAGTA  122


>MH719101.1 Azara serrata isolate s334 chloroplast, complete genome
Length=158306

 Score = 195 bits (105),  Expect = 1e-45
 Identities = 123/131 (94%), Gaps = 3/131 (2%)
 Strand=Plus/Minus

Query  1    TACAAATGGATAAGACTTTGGTCTTAGTGTGTATGAGCTTTTGaaaaaaaaaaaGG--AG  58
            |||||||||||||||||||||||||||||||||||| |||||||||||||||||||  ||
Sbjct  252  TACAAATGGATAAGACTTTGGTCTTAGTGTGTATGAACTTTTGAAAAAAAAAAAGGGGAG  193

Query  59   CAATGCCAACCCTCTTGATAGAACAAGAAATTGGTGATTGCTCCtttttttagtattttt  118
            |||||||||||||||||||||||||||||||||| ||||||||||||||||||| ||  |
Sbjct  192  CAATGCCAACCCTCTTGATAGAACAAGAAATTGGCGATTGCTCCTTTTTTTAGTTTTAGT  133

Query  119  attttt-agta  128
            |||||| ||||
Sbjct  132  ATTTTTTAGTA  122


>KX248062.1 Banara guianensis isolate V879 psbA-trnH intergenic spacer, partial 
sequence; chloroplast
Length=241

 Score = 195 bits (105),  Expect = 1e-45
 Identities = 218/267 (82%), Gaps = 29/267 (11%)
 Strand=Plus/Plus

Query  6    ATGGATAAGACTTTGGTCTTAGTGTGTATGAGCTTTTGaaaaaaaaaaaGGAGCAATGCC  65
            ||||||||||||||||||||||||||||||| |||||   ||||||||||||||||||||
Sbjct  1    ATGGATAAGACTTTGGTCTTAGTGTGTATGAACTTTT---AAAAAAAAAGGAGCAATGCC  57

Query  66   AACCCTCTTGATAGAACAAGAAATTGGTGATTGCTCCtttttttagtatttttattttta  125
            ||   ||||| |  | |||||   | |  ||||||||||||||||||||     ||||||
Sbjct  58   AATT-TCTTGTTCTATCAAGAGGGTTGACATTGCTCCTTTTTTTAGTAT-----TTTTTA  111

Query  126  gtaatagttagtttactttaatagtttactttaaatccattttttttt-ttttATTTCTT  184
            ||||||||||||| ||||||| | |  | |  ||||  |||||||||| |||||   |||
Sbjct  112  GTAATAGTTAGTTGACTTTAA-A-TAAA-T--AAATA-ATTTTTTTTTGTTTTA---CTT  162

Query  185  ATTTGTATTTCTTTCTTATAAGACTTATAAAAAAGGTCAAATTGAATGGTAAATGCTAGA  244
             |         |||||||||||| ||||||||||||||||||||||||||||||||||||
Sbjct  163  -T---------TTTCTTATAAGATTTATAAAAAAGGTCAAATTGAATGGTAAATGCTAGA  212

Query  245  AATAGAAATCCTAGTAATTTGTAAATA  271
            ||| |||||||| ||||||||||||||
Sbjct  213  AATGGAAATCCTGGTAATTTGTAAATA  239


 Score = 97.1 bits (52),  Expect = 3e-16
 Identities = 59/62 (95%), Gaps = 1/62 (2%)
 Strand=Plus/Minus

Query  48   aaaaaaaGGAGCAATGCCAACCCTCTTGATAGAACAAGAAATTGGTGATTGCTCCttttt  107
            |||||||||||||||| ||||||||||||||||||||||||||||  |||||||||||||
Sbjct  100  AAAAAAAGGAGCAATGTCAACCCTCTTGATAGAACAAGAAATTGGC-ATTGCTCCTTTTT  42

Query  108  tt  109
            ||
Sbjct  41   TT  40


>KX248061.1 Banara guianensis isolate V877 psbA-trnH intergenic spacer, partial 
sequence; chloroplast
 KX248063.1 Banara guianensis isolate V881 psbA-trnH intergenic spacer, partial 
sequence; chloroplast
Length=252

 Score = 195 bits (105),  Expect = 1e-45
 Identities = 218/267 (82%), Gaps = 29/267 (11%)
 Strand=Plus/Plus

Query  6    ATGGATAAGACTTTGGTCTTAGTGTGTATGAGCTTTTGaaaaaaaaaaaGGAGCAATGCC  65
            ||||||||||||||||||||||||||||||| |||||   ||||||||||||||||||||
Sbjct  1    ATGGATAAGACTTTGGTCTTAGTGTGTATGAACTTTT---AAAAAAAAAGGAGCAATGCC  57

Query  66   AACCCTCTTGATAGAACAAGAAATTGGTGATTGCTCCtttttttagtatttttattttta  125
            ||   ||||| |  | |||||   | |  ||||||||||||||||||||     ||||||
Sbjct  58   AATT-TCTTGTTCTATCAAGAGGGTTGACATTGCTCCTTTTTTTAGTAT-----TTTTTA  111

Query  126  gtaatagttagtttactttaatagtttactttaaatccattttttttt-ttttATTTCTT  184
            ||||||||||||| ||||||| | |  | |  ||||  |||||||||| |||||   |||
Sbjct  112  GTAATAGTTAGTTGACTTTAA-A-TAAA-T--AAATA-ATTTTTTTTTGTTTTA---CTT  162

Query  185  ATTTGTATTTCTTTCTTATAAGACTTATAAAAAAGGTCAAATTGAATGGTAAATGCTAGA  244
             |         |||||||||||| ||||||||||||||||||||||||||||||||||||
Sbjct  163  -T---------TTTCTTATAAGATTTATAAAAAAGGTCAAATTGAATGGTAAATGCTAGA  212

Query  245  AATAGAAATCCTAGTAATTTGTAAATA  271
            ||| |||||||| ||||||||||||||
Sbjct  213  AATGGAAATCCTGGTAATTTGTAAATA  239


 Score = 97.1 bits (52),  Expect = 3e-16
 Identities = 59/62 (95%), Gaps = 1/62 (2%)
 Strand=Plus/Minus

Query  48   aaaaaaaGGAGCAATGCCAACCCTCTTGATAGAACAAGAAATTGGTGATTGCTCCttttt  107
            |||||||||||||||| ||||||||||||||||||||||||||||  |||||||||||||
Sbjct  100  AAAAAAAGGAGCAATGTCAACCCTCTTGATAGAACAAGAAATTGGC-ATTGCTCCTTTTT  42

Query  108  tt  109
            ||
Sbjct  41   TT  40


>HG963910.1 Xylosma flexuosa chloroplast DNA containing psbA-trnH IGS, specimen 
voucher NPL0629
Length=225

 Score = 185 bits (100),  Expect = 6e-43
 Identities = 116/125 (93%), Gaps = 2/125 (2%)
 Strand=Plus/Plus

Query  2    ACAAATGGATAAGACTTTGGTCTTAGTGTGTATGAGCTTTTGaaaaaaaaaaaGGAGCAA  61
            ||||||||||||||||||||||||||||||||||||||||||||||||||||||||||||
Sbjct  1    ACAAATGGATAAGACTTTGGTCTTAGTGTGTATGAGCTTTTGAAAAAAAAAAAGGAGCAA  60

Query  62   T-GCCAACCCTCTTGATAGAACAAGAAA-TTGGTGATTGCTCCtttttttagtattttta  119
            | |||||||||||||||| |||||||   |||| |||||| |||||||||| ||||||| 
Sbjct  61   TCGCCAACCCTCTTGATARAACAAGAGGGTTGGCGATTGCYCCTTTTTTTANTATTTTTT  120

Query  120  ttttt  124
            |||||
Sbjct  121  TTTTT  125


 Score = 158 bits (85),  Expect = 1e-34
 Identities = 98/103 (95%), Gaps = 5/103 (5%)
 Strand=Plus/Plus

Query  168  ttttttttttATTTCTTA-TTT-GTATTTCTTTCTTATAAGACTTATAAAAAAGGTCAAA  225
            |||||||||| ||| ||| ||| |||||||||||||||||||||||| ||||||||||||
Sbjct  115  TTTTTTTTTT-TTT-TTACTTTAGTATTTCTTTCTTATAAGACTTAT-AAAAAGGTCAAA  171

Query  226  TTGAATGGTAAATGCTAGAAATAGAAATCCTAGTAATTTGTAA  268
            |||||||||||||||||||||||||||||||||||||||||||
Sbjct  172  TTGAATGGTAAATGCTAGAAATAGAAATCCTAGTAATTTGTAA  214


>HM446945.1 Homalium racemosum photosystem II protein D1 (psbA) gene, partial 
cds; psbA-trnH intergenic spacer, complete sequence; and 
tRNA-His gene, partial sequence; chloroplast
Length=335

 Score = 185 bits (100),  Expect = 6e-43
 Identities = 236/295 (80%), Gaps = 36/295 (12%)
 Strand=Plus/Plus

Query  1    TACAAATGGATAAGACTTTGGTCTTAGTGTGTATGAGCTTTTGaaaaaaaaaaaGGAGCA  60
            ||| ||||||||||||||||||||||||||||||||||| ||||||||||||| ||||||
Sbjct  13   TAC-AATGGATAAGACTTTGGTCTTAGTGTGTATGAGCTCTTGAAAAAAAAAA-GGAGCA  70

Query  61   AT-GCCAACCCTCTTGATAGAACAAGAAA-TTGGTGATTGCTCCtttttttagtattttt  118
            || |||||   ||||| |  | ||||| | ||||| ||||||||||||||||||||||  
Sbjct  71   ATAGCCAATT-TCTTGTTCTATCAAGAGAGTTGGT-ATTGCTCCTTTTTTTAGTATTT--  126

Query  119  atttttagtaatagttagtttactttaa-tag-tttactttaaatccatttt-tttt--t  173
            |   ||||||||||||||||  |||||| ||  ||| ||||   ||  |||| ||||  |
Sbjct  127  A---TTAGTAATAGTTAGTTGGCTTTAAATAAATTTTCTTT---TCTTTTTTGTTTTACT  180

Query  174  ttt-tATTTCTTATTTGTA--TT-T----CTT-T--------CTTATAAGACTTATAAAA  216
            ||| ||||||||  || ||  || |    ||| |        ||||||||||||||||||
Sbjct  181  TTTGTATTTCTTTCTTATAACTTATAAGACTTATAAAAATAACTTATAAGACTTATAAAA  240

Query  217  AAGGTCAAATTGAATGGTAAATGCTAGAAATAGAAATCCTAGTAATTTGTAAATA  271
            ||||| |||||| |||||||||||||||||| ||||| || |||||||||| |||
Sbjct  241  AAGGTAAAATTGGATGGTAAATGCTAGAAATTGAAATTCTGGTAATTTGTACATA  295


>KU564747.1 Xylosma ovata trnH-psbA intergenic spacer, partial sequence; 
chloroplast
Length=211

 Score = 183 bits (99),  Expect = 2e-42
 Identities = 132/148 (89%), Gaps = 5/148 (3%)
 Strand=Plus/Plus

Query  1    TACAAATGGATAAGACTTTGGTCTTAGTGTGTATGAGCTTTTGaaaaaaaaaaaGGAGCA  60
            ||| ||||||||||||||||||||||||||||||||||||||||||||||||||||||||
Sbjct  28   TAC-AATGGATAAGACTTTGGTCTTAGTGTGTATGAGCTTTTGAAAAAAAAAAAGGAGCA  86

Query  61   AT-GCCAACCCTCTTGATAGAACAAGA-AATTGGTGATTGCTCCtttttttagtattttt  118
            || |||||   ||||| |  | ||| |   ||||  ||||| ||||||||||||||||||
Sbjct  87   ATCGCCAA-TTTCTTGTTCTATCAARAGGGTTGG-CATTGCYCCTTTTTTTAGTATTTTT  144

Query  119  atttttagtaatagttagtttactttaa  146
            ||||||||||||||||||||||||||||
Sbjct  145  ATTTTTAGTAATAGTTAGTTTACTTTAA  172


 Score = 102 bits (55),  Expect = 6e-18
 Identities = 59/62 (95%), Gaps = 0/62 (0%)
 Strand=Plus/Minus

Query  48   aaaaaaaGGAGCAATGCCAACCCTCTTGATAGAACAAGAAATTGGTGATTGCTCCttttt  107
            ||||||||| |||||||||||||| |||||||||||||||||||| ||||||||||||||
Sbjct  135  AAAAAAAGGRGCAATGCCAACCCTYTTGATAGAACAAGAAATTGGCGATTGCTCCTTTTT  76

Query  108  tt  109
            ||
Sbjct  75   TT  74


>KX248060.1 Banara guianensis isolate V875 psbA-trnH intergenic spacer, partial 
sequence; chloroplast
Length=234

 Score = 180 bits (97),  Expect = 3e-41
 Identities = 209/258 (81%), Gaps = 27/258 (10%)
 Strand=Plus/Plus

Query  14   GACTTTGGTCTTAGTGTGTATGAGCTTTTGaaaaaaaaaaaGGAGCAATGCCAACCCTCT  73
            ||||||||||||||||||||||| |||||   ||||||||||||||||||||||   |||
Sbjct  1    GACTTTGGTCTTAGTGTGTATGAACTTTT---AAAAAAAAAGGAGCAATGCCAA-TTTCT  56

Query  74   TGATAGAACAAGAAATTGGTGATTGCTCCtttttttagtatttttatttttagtaatagt  133
            || |  | |||||   | |  ||||||||||||||||||||     ||||||||||||||
Sbjct  57   TGTTCTATCAAGAGGGTTGACATTGCTCCTTTTTTTAGTAT-----TTTTTAGTAATAGT  111

Query  134  tagtttactttaatagtttactttaaatccatttttttttttttATTTCTTATTTGTATT  193
            ||||| ||||||| |   ||   |||||  |    |||||||||  || |||      ||
Sbjct  112  TAGTTGACTTTAA-A---TA-AATAAAT--A---ATTTTTTTTT-GTT-TTA-----CTT  154

Query  194  TCTTTCTTATAAGACTTATAAAAAAGGTCAAATTGAATGGTAAATGCTAGAAATAGAAAT  253
            | |||||||||||| ||||||||||||||||||||||||||||||||||||||| |||||
Sbjct  155  T-TTTCTTATAAGATTTATAAAAAAGGTCAAATTGAATGGTAAATGCTAGAAATGGAAAT  213

Query  254  CCTAGTAATTTGTAAATA  271
            ||| ||||||||||||||
Sbjct  214  CCTGGTAATTTGTAAATA  231


 Score = 97.1 bits (52),  Expect = 3e-16
 Identities = 59/62 (95%), Gaps = 1/62 (2%)
 Strand=Plus/Minus

Query  48   aaaaaaaGGAGCAATGCCAACCCTCTTGATAGAACAAGAAATTGGTGATTGCTCCttttt  107
            |||||||||||||||| ||||||||||||||||||||||||||||  |||||||||||||
Sbjct  92   AAAAAAAGGAGCAATGTCAACCCTCTTGATAGAACAAGAAATTGGC-ATTGCTCCTTTTT  34

Query  108  tt  109
            ||
Sbjct  33   TT  32


>HG963894.1 Xylosma characantha chloroplast DNA containing psbA-trnH IGS, 
specimen voucher NPL0608
Length=235

 Score = 180 bits (97),  Expect = 3e-41
 Identities = 113/123 (92%), Gaps = 1/123 (1%)
 Strand=Plus/Plus

Query  1    TACAAATGGATAAGACTTTGGTCTTAGTGTGTATGAGCTTTTG-aaaaaaaaaaaGGAGC  59
            ||||||||||||||||||||||||||||||||||||||||||| ||||||||||||| ||
Sbjct  2    TACAAATGGATAAGACTTTGGTCTTAGTGTGTATGAGCTTTTGAAAAAAAAAAAAGGRGC  61

Query  60   AATGCCAACCCTCTTGATAGAACAAGAAATTGGTGATTGCTCCtttttttagtattttta  119
            ||||||||||||||||||| ||||| ||||||| |||||| |||||||||| | ||  ||
Sbjct  62   AATGCCAACCCTCTTGATARAACAARAAATTGGCGATTGCYCCTTTTTTTANTTTTAGTA  121

Query  120  ttt  122
            |||
Sbjct  122  TTT  124


 Score = 145 bits (78),  Expect = 1e-30
 Identities = 98/107 (92%), Gaps = 4/107 (4%)
 Strand=Plus/Plus

Query  166  ttttttttttttATTTCT-TA-TT-TGTATT-TCTTTCTTATAAGACTTATAAAAAAGGT  221
            ||||||||||||| || | || || | | || ||||||||||||||||||||||||||||
Sbjct  126  TTTTTTTTTTTTACTTTTGTATTTCTTTCTTATCTTTCTTATAAGACTTATAAAAAAGGT  185

Query  222  CAAATTGAATGGTAAATGCTAGAAATAGAAATCCTAGTAATTTGTAA  268
            ||||||||||||||||||||||||||||||||||||||||||| |||
Sbjct  186  CAAATTGAATGGTAAATGCTAGAAATAGAAATCCTAGTAATTTATAA  232


>GQ982407.1 Xylosma oligandra voucher STRI:BCI 250070 photosystem II protein 
D1 (psbA) gene, partial sequence; psbA-trnH intergenic spacer, 
complete sequence; and tRNA-His gene, partial sequence; 
chloroplast
Length=238

 Score = 174 bits (94),  Expect = 1e-39
 Identities = 107/113 (95%), Gaps = 2/113 (2%)
 Strand=Plus/Plus

Query  10   ATAAGACTTTGGTCTTAGTGTGTATGAGCTTTTGaaaaaaaaaaaGGAGCAATGCCAACC  69
            |||||||||||||||||||||||||||||||||| |||||||||||||||||||||||||
Sbjct  1    ATAAGACTTTGGTCTTAGTGTGTATGAGCTTTTG-AAAAAAAAAAGGAGCAATGCCAACC  59

Query  70   CTCTTGATAGAACAAGAAATTGGTGATTGCTCCtttttttagtatttttattt  122
            ||||||||||||||||||||||| ||||||||||||||| ||| ||  |||||
Sbjct  60   CTCTTGATAGAACAAGAAATTGGCGATTGCTCCTTTTTT-AGTTTTAGTATTT  111


 Score = 159 bits (86),  Expect = 4e-35
 Identities = 100/106 (94%), Gaps = 4/106 (4%)
 Strand=Plus/Plus

Query  164  attt-ttttttttttATTTCTTATTTGTATTTCTTTCTTATAAGACTTATAAAAAAGGTC  222
            |||| |||||||||| || | | |||||||||||||||||||||||||||||||||||||
Sbjct  108  ATTTCTTTTTTTTTT-TTAC-T-TTTGTATTTCTTTCTTATAAGACTTATAAAAAAGGTC  164

Query  223  AAATTGAATGGTAAATGCTAGAAATAGAAATCCTAGTAATTTGTAA  268
            |||||||||||||||||||||||||||||||||||||||||| |||
Sbjct  165  AAATTGAATGGTAAATGCTAGAAATAGAAATCCTAGTAATTTATAA  210


>MF786180.1 Sacoglottis sp. US:Tripp2984 photosystem II protein D1 (psbA) 
gene, partial cds; and psbA-trnH intergenic spacer, partial 
sequence; chloroplast
Length=568

 Score = 163 bits (88),  Expect = 3e-36
 Identities = 112/123 (91%), Gaps = 3/123 (2%)
 Strand=Plus/Plus

Query  1    TACAAATGGATAAGACTTTGGTCTTAGTGTGTATGAGCTTTTGaaaaaaaaaaaGGAGCA  60
            |||||||||||||||||| |||||||||||||| ||| | |||  |||||||||||||||
Sbjct  9    TACAAATGGATAAGACTTCGGTCTTAGTGTGTACGAGTTCTTG--AAAAAAAAAGGAGCA  66

Query  61   ATGCCAACCCTCTTGATAGAACAAGAAATTGGTGATTGCTCCtttttttagtatt-ttta  119
            || |||||||||||||||||||||||||||||  ||||||||||||||||||| | ||||
Sbjct  67   ATACCAACCCTCTTGATAGAACAAGAAATTGGCTATTGCTCCTTTTTTTAGTAATGTTTA  126

Query  120  ttt  122
            |||
Sbjct  127  TTT  129


>KP095647.1 Microdesmis caseariifolia isolate SCBGP242_2 photosystem II protein 
D1 (psbA), psbA-trnH intergenic spacer, and tRNA-His 
(trnH), region; chloroplast
Length=800

 Score = 163 bits (88),  Expect = 3e-36
 Identities = 107/116 (92%), Gaps = 2/116 (2%)
 Strand=Plus/Plus

Query  7    TGGATAAGACTTTGGTCTTAGTGTGTATGAGCTTTTGaaaaaaaaaaaGGAGCAATGCCA  66
            |||||||||||| |||||||||||||| ||| |||||||||||||||||||||||| |||
Sbjct  1    TGGATAAGACTTCGGTCTTAGTGTGTACGAGTTTTTGAAAAAAAAAAAGGAGCAATACCA  60

Query  67   ACCCTCTTGATAGAACAAGAAATTGGTGATTGCTCCtttttttagtatttttattt  122
            ||||||||||||||||||||||||||  |||||||||||||| ||| | |||||||
Sbjct  61   ACCCTCTTGATAGAACAAGAAATTGGCTATTGCTCCTTTTTT-AGT-TATTTATTT  114


>HQ415555.1 Microdesmis caseariifolia trnH-psbA intergenic spacer, partial 
sequence; chloroplast
Length=801

 Score = 163 bits (88),  Expect = 3e-36
 Identities = 107/116 (92%), Gaps = 2/116 (2%)
 Strand=Plus/Minus

Query  7    TGGATAAGACTTTGGTCTTAGTGTGTATGAGCTTTTGaaaaaaaaaaaGGAGCAATGCCA  66
            |||||||||||| |||||||||||||| ||| |||||||||||||||||||||||| |||
Sbjct  801  TGGATAAGACTTCGGTCTTAGTGTGTACGAGTTTTTGAAAAAAAAAAAGGAGCAATACCA  742

Query  67   ACCCTCTTGATAGAACAAGAAATTGGTGATTGCTCCtttttttagtatttttattt  122
            ||||||||||||||||||||||||||  |||||||||||||| ||| | |||||||
Sbjct  741  ACCCTCTTGATAGAACAAGAAATTGGCTATTGCTCCTTTTTT-AGT-TATTTATTT  688


>KP095646.1 Microdesmis caseariifolia isolate SCBGP242_1 photosystem II protein 
D1 (psbA), psbA-trnH intergenic spacer, and tRNA-His 
(trnH), region; chloroplast
Length=779

 Score = 156 bits (84),  Expect = 5e-34
 Identities = 106/116 (91%), Gaps = 3/116 (3%)
 Strand=Plus/Plus

Query  8    GGATAAGACTTTGGTCTTAGTGTGTATGAGCTTTTG-aaaaaaaaaaaGGAGCAATGCCA  66
            ||||||||||| |||||||||||||| ||| ||||| ||||||||||||||||||| |||
Sbjct  1    GGATAAGACTTCGGTCTTAGTGTGTACGAGTTTTTGAAAAAAAAAAAAGGAGCAATACCA  60

Query  67   ACCCTCTTGATAGAACAAGAAATTGGTGATTGCTCCtttttttagtatttttattt  122
            ||||||||||||||||||||||||||  |||||||||||||| ||| | |||||||
Sbjct  61   ACCCTCTTGATAGAACAAGAAATTGGCTATTGCTCCTTTTTT-AGT-TATTTATTT  114


>KX249273.1 Sacoglottis guianensis isolate Q207 psbA-trnH intergenic spacer, 
partial sequence; chloroplast
Length=448

 Score = 154 bits (83),  Expect = 2e-33
 Identities = 107/118 (91%), Gaps = 3/118 (3%)
 Strand=Plus/Plus

Query  6    ATGGATAAGACTTTGGTCTTAGTGTGTATGAGCTTTTGaaaaaaaaaaaGGAGCAATGCC  65
            ||||||||||||| |||||||||||||| ||| | |||  ||||||||||||||||| ||
Sbjct  1    ATGGATAAGACTTCGGTCTTAGTGTGTACGAGTTCTTG--AAAAAAAAAGGAGCAATACC  58

Query  66   AACCCTCTTGATAGAACAAGAAATTGGTGATTGCTCCtttttttagtatt-tttattt  122
            |||||||||||||||||||||||||||  ||||||||||||||||||| | |||||||
Sbjct  59   AACCCTCTTGATAGAACAAGAAATTGGCTATTGCTCCTTTTTTTAGTAATGTTTATTT  116


>KX249271.1 Sacoglottis guianensis isolate K588 psbA-trnH intergenic spacer, 
partial sequence; chloroplast
Length=373

 Score = 154 bits (83),  Expect = 2e-33
 Identities = 107/118 (91%), Gaps = 3/118 (3%)
 Strand=Plus/Plus

Query  6    ATGGATAAGACTTTGGTCTTAGTGTGTATGAGCTTTTGaaaaaaaaaaaGGAGCAATGCC  65
            ||||||||||||| |||||||||||||| ||| | |||  ||||||||||||||||| ||
Sbjct  1    ATGGATAAGACTTCGGTCTTAGTGTGTACGAGTTCTTG--AAAAAAAAAGGAGCAATACC  58

Query  66   AACCCTCTTGATAGAACAAGAAATTGGTGATTGCTCCtttttttagtatt-tttattt  122
            |||||||||||||||||||||||||||  ||||||||||||||||||| | |||||||
Sbjct  59   AACCCTCTTGATAGAACAAGAAATTGGCTATTGCTCCTTTTTTTAGTAATGTTTATTT  116


>KX249270.1 Sacoglottis guianensis isolate K498 psbA-trnH intergenic spacer, 
partial sequence; chloroplast
 KX249272.1 Sacoglottis guianensis isolate P789 psbA-trnH intergenic spacer, 
partial sequence; chloroplast
Length=441

 Score = 154 bits (83),  Expect = 2e-33
 Identities = 107/118 (91%), Gaps = 3/118 (3%)
 Strand=Plus/Plus

Query  6    ATGGATAAGACTTTGGTCTTAGTGTGTATGAGCTTTTGaaaaaaaaaaaGGAGCAATGCC  65
            ||||||||||||| |||||||||||||| ||| | |||  ||||||||||||||||| ||
Sbjct  1    ATGGATAAGACTTCGGTCTTAGTGTGTACGAGTTCTTG--AAAAAAAAAGGAGCAATACC  58

Query  66   AACCCTCTTGATAGAACAAGAAATTGGTGATTGCTCCtttttttagtatt-tttattt  122
            |||||||||||||||||||||||||||  ||||||||||||||||||| | |||||||
Sbjct  59   AACCCTCTTGATAGAACAAGAAATTGGCTATTGCTCCTTTTTTTAGTAATGTTTATTT  116


>KC667819.1 Rinorea subintegrifolia voucher PM4976 trnH-psbA intergenic spacer, 
partial sequence; chloroplast
 KC688755.1 Rinorea subintegrifolia voucher PM4872 trnH-psbA intergenic spacer, 
partial sequence; chloroplast
Length=646

 Score = 154 bits (83),  Expect = 2e-33
 Identities = 105/115 (91%), Gaps = 3/115 (3%)
 Strand=Plus/Plus

Query  1    TACAAATGGATAAGACTTTGGTCTTAGTGTGTATGAGCTTTTGaaaaaaaaaaaGGAGCA  60
            ||||||||||||||||||||||||||||||||||||| ||||||||||||||| ||||||
Sbjct  61   TACAAATGGATAAGACTTTGGTCTTAGTGTGTATGAGTTTTTGAAAAAAAAAA-GGAGCA  119

Query  61   AT-GCCAACCCTCTTGATAGAACAAGAAATTGGTGATTGCTCCttttttt-agta  113
            || ||| |||||||| ||| | |||||||||||  ||||||||||||||| ||||
Sbjct  120  ATAGCCGACCCTCTTAATAAACCAAGAAATTGGCTATTGCTCCTTTTTTTTAGTA  174


>KC668064.1 Rinorea thomasii voucher PM4938 trnH-psbA intergenic spacer, 
partial sequence; chloroplast
Length=629

 Score = 152 bits (82),  Expect = 6e-33
 Identities = 113/127 (89%), Gaps = 5/127 (4%)
 Strand=Plus/Plus

Query  1    TACAAATGGATAAGACTTTGGTCTTAGTGTGTATGAGCTTTTGaaaaaaaaaaaGGAGCA  60
            ||||||||||||||||||||||||||||||||||||| ||||||||||||||| ||||||
Sbjct  48   TACAAATGGATAAGACTTTGGTCTTAGTGTGTATGAGTTTTTGAAAAAAAAAA-GGAGCA  106

Query  61   AT-GCCAACCCTCTTGATAGAACAAGAAATTGGTGATTGCTCCttttttt--agtatttt  117
            || ||| |||||||| ||| | |||||||||||  |||||||||||||||  |||| | |
Sbjct  107  ATAGCCGACCCTCTTAATAAACCAAGAAATTGGCTATTGCTCCTTTTTTTTTAGTAATAT  166

Query  118  t-atttt  123
            | |||||
Sbjct  167  TGATTTT  173


>KC667762.1 Rinorea thomasii voucher PM5401 trnH-psbA intergenic spacer, 
partial sequence; chloroplast
Length=629

 Score = 152 bits (82),  Expect = 6e-33
 Identities = 113/127 (89%), Gaps = 5/127 (4%)
 Strand=Plus/Minus

Query  1    TACAAATGGATAAGACTTTGGTCTTAGTGTGTATGAGCTTTTGaaaaaaaaaaaGGAGCA  60
            ||||||||||||||||||||||||||||||||||||| ||||||||||||||| ||||||
Sbjct  582  TACAAATGGATAAGACTTTGGTCTTAGTGTGTATGAGTTTTTGAAAAAAAAAA-GGAGCA  524

Query  61   AT-GCCAACCCTCTTGATAGAACAAGAAATTGGTGATTGCTCCttttttt--agtatttt  117
            || ||| |||||||| ||| | |||||||||||  |||||||||||||||  |||| | |
Sbjct  523  ATAGCCGACCCTCTTAATAAACCAAGAAATTGGCTATTGCTCCTTTTTTTTTAGTAATAT  464

Query  118  t-atttt  123
            | |||||
Sbjct  463  TGATTTT  457


>MH286314.1 Nepenthes graciliflora chloroplast, partial genome
Length=156176

 Score = 150 bits (81),  Expect = 2e-32
 Identities = 100/109 (92%), Gaps = 1/109 (1%)
 Strand=Plus/Minus

Query  1    TACAAATGGATAAGACTTTGGTCTTAGTGTGTATGAGCTTTTGaaaaaaaaaaaGGAGCA  60
            |||||||||||||||||| ||| ||||||| || ||| ||||||||||||||| ||||||
Sbjct  405  TACAAATGGATAAGACTTCGGTATTAGTGTATACGAGTTTTTGAAAAAAAAAA-GGAGCA  347

Query  61   ATGCCAACCCTCTTGATAGAACAAGAAATTGGTGATTGCTCCttttttt  109
            ||  ||||||||||||||||||||||||||||| |||||||||||||||
Sbjct  346  ATATCAACCCTCTTGATAGAACAAGAAATTGGTTATTGCTCCTTTTTTT  298


>MH346374.1 Nepenthes mirabilis chloroplast, complete genome
Length=155755

 Score = 150 bits (81),  Expect = 2e-32
 Identities = 100/109 (92%), Gaps = 1/109 (1%)
 Strand=Plus/Minus

Query  1    TACAAATGGATAAGACTTTGGTCTTAGTGTGTATGAGCTTTTGaaaaaaaaaaaGGAGCA  60
            |||||||||||||||||| ||| ||||||| || ||| ||||||||||||||| ||||||
Sbjct  493  TACAAATGGATAAGACTTCGGTATTAGTGTATACGAGTTTTTGAAAAAAAAAA-GGAGCA  435

Query  61   ATGCCAACCCTCTTGATAGAACAAGAAATTGGTGATTGCTCCttttttt  109
            ||  ||||||||||||||||||||||||||||| |||||||||||||||
Sbjct  434  ATATCAACCCTCTTGATAGAACAAGAAATTGGTTATTGCTCCTTTTTTT  386


 Score = 150 bits (81),  Expect = 2e-32
 Identities = 100/109 (92%), Gaps = 1/109 (1%)
 Strand=Plus/Minus

Query  1      TACAAATGGATAAGACTTTGGTCTTAGTGTGTATGAGCTTTTGaaaaaaaaaaaGGAGCA  60
              |||||||||||||||||| ||| ||||||| || ||| ||||||||||||||| ||||||
Sbjct  31457  TACAAATGGATAAGACTTCGGTATTAGTGTATACGAGTTTTTGAAAAAAAAAA-GGAGCA  31399

Query  61     ATGCCAACCCTCTTGATAGAACAAGAAATTGGTGATTGCTCCttttttt  109
              ||  ||||||||||||||||||||||||||||| |||||||||||||||
Sbjct  31398  ATATCAACCCTCTTGATAGAACAAGAAATTGGTTATTGCTCCTTTTTTT  31350


>KX248562.1 Humiriastrum subcrenatum isolate Q425 psbA-trnH intergenic spacer, 
partial sequence; chloroplast
Length=440

 Score = 150 bits (81),  Expect = 2e-32
 Identities = 106/118 (90%), Gaps = 3/118 (3%)
 Strand=Plus/Plus

Query  6    ATGGATAAGACTTTGGTCTTAGTGTGTATGAGCTTTTGaaaaaaaaaaaGGAGCAATGCC  65
            ||||||||||||| ||| |||||||||| ||| | |||  ||||||||||||||||| ||
Sbjct  1    ATGGATAAGACTTCGGTTTTAGTGTGTACGAGTTNTTG--AAAAAAAAAGGAGCAATACC  58

Query  66   AACCCTCTTGATAGAACAAGAAATTGGTGATTGCTCCtttttttagtatt-tttattt  122
            |||||||||||||||||||||||||||  ||||||||||||||||||| | |||||||
Sbjct  59   AACCCTCTTGATAGAACAAGAAATTGGCTATTGCTCCTTTTTTTAGTAATATTTATTT  116


>KC667828.1 Rinorea gabunensis voucher PM5289 trnH-psbA intergenic spacer, 
partial sequence; chloroplast
Length=643

 Score = 150 bits (81),  Expect = 2e-32
 Identities = 111/125 (89%), Gaps = 4/125 (3%)
 Strand=Plus/Minus

Query  1    TACAAATGGATAAGACTTTGGTCTTAGTGTGTATGAGCTTTTGaaaaaaaaaaaGGAGCA  60
            ||||||||||||||||||||||||||||||||||||| ||||||||||||||| ||||| 
Sbjct  590  TACAAATGGATAAGACTTTGGTCTTAGTGTGTATGAGTTTTTGAAAAAAAAAA-GGAGCT  532

Query  61   ATGCCAACCCTCTTGATAGAACAAGAAATTGGTGATTGCTCCttttttt-agtattttt-  118
            | ||| |||||||| ||| | |||||||||||  ||||||||||||||| |||| | || 
Sbjct  531  A-GCCGACCCTCTTAATAAACCAAGAAATTGGCTATTGCTCCTTTTTTTTAGTAATATTG  473

Query  119  atttt  123
            |||||
Sbjct  472  ATTTT  468


>MF348377.1 Nepenthes fusca isolate AC9DD47 photosystem II protein D1 (psbA) 
gene, partial cds; and psbA-trnH intergenic spacer, partial 
sequence; chloroplast
Length=370

 Score = 148 bits (80),  Expect = 8e-32
 Identities = 99/108 (92%), Gaps = 1/108 (1%)
 Strand=Plus/Plus

Query  2    ACAAATGGATAAGACTTTGGTCTTAGTGTGTATGAGCTTTTGaaaaaaaaaaaGGAGCAA  61
            ||||||||||||||||| ||| ||||||| || ||| ||||| |||||||||||||||||
Sbjct  27   ACAAATGGATAAGACTTCGGTATTAGTGTATACGAGTTTTTG-AAAAAAAAAAGGAGCAA  85

Query  62   TGCCAACCCTCTTGATAGAACAAGAAATTGGTGATTGCTCCttttttt  109
            |  ||||||||||||||||||||||||||||| |||||||||||||||
Sbjct  86   TATCAACCCTCTTGATAGAACAAGAAATTGGTTATTGCTCCTTTTTTT  133


>KX249295.1 Schistostemon sylvaticum isolate Q897 psbA-trnH intergenic spacer, 
partial sequence; chloroplast
 KX249296.1 Schistostemon sylvaticum isolate V907 psbA-trnH intergenic spacer, 
partial sequence; chloroplast
Length=447

 Score = 148 bits (80),  Expect = 8e-32
 Identities = 106/118 (90%), Gaps = 4/118 (3%)
 Strand=Plus/Plus

Query  6    ATGGATAAGACTTTGGTCTTAGTGTGTATGAGCTTTTGaaaaaaaaaaaGGAGCAATGCC  65
            ||||||||||||| |||||||||||||| ||| | |||   |||||||||||||||| ||
Sbjct  1    ATGGATAAGACTTCGGTCTTAGTGTGTACGAGTTCTTG---AAAAAAAAGGAGCAATACC  57

Query  66   AACCCTCTTGATAGAACAAGAAATTGGTGATTGCTCCtttttttagtatt-tttattt  122
            |||||||||||||||||||||||||||  ||||||||||||||||||| | |||||||
Sbjct  58   AACCCTCTTGATAGAACAAGAAATTGGCTATTGCTCCTTTTTTTAGTAATGTTTATTT  115


>KX249294.1 Schistostemon sylvaticum isolate P735 psbA-trnH intergenic spacer, 
partial sequence; chloroplast
Length=453

 Score = 148 bits (80),  Expect = 8e-32
 Identities = 106/118 (90%), Gaps = 4/118 (3%)
 Strand=Plus/Plus

Query  6    ATGGATAAGACTTTGGTCTTAGTGTGTATGAGCTTTTGaaaaaaaaaaaGGAGCAATGCC  65
            ||||||||||||| |||||||||||||| ||| | |||   |||||||||||||||| ||
Sbjct  1    ATGGATAAGACTTCGGTCTTAGTGTGTACGAGTTCTTG---AAAAAAAAGGAGCAATACC  57

Query  66   AACCCTCTTGATAGAACAAGAAATTGGTGATTGCTCCtttttttagtatt-tttattt  122
            |||||||||||||||||||||||||||  ||||||||||||||||||| | |||||||
Sbjct  58   AACCCTCTTGATAGAACAAGAAATTGGCTATTGCTCCTTTTTTTAGTAATGTTTATTT  115


>KX249293.1 Schistostemon sylvaticum isolate K91 psbA-trnH intergenic spacer, 
partial sequence; chloroplast
Length=442

 Score = 148 bits (80),  Expect = 8e-32
 Identities = 106/118 (90%), Gaps = 4/118 (3%)
 Strand=Plus/Plus

Query  6    ATGGATAAGACTTTGGTCTTAGTGTGTATGAGCTTTTGaaaaaaaaaaaGGAGCAATGCC  65
            ||||||||||||| |||||||||||||| ||| | |||   |||||||||||||||| ||
Sbjct  1    ATGGATAAGACTTCGGTCTTAGTGTGTACGAGTTCTTG---AAAAAAAAGGAGCAATACC  57

Query  66   AACCCTCTTGATAGAACAAGAAATTGGTGATTGCTCCtttttttagtatt-tttattt  122
            |||||||||||||||||||||||||||  ||||||||||||||||||| | |||||||
Sbjct  58   AACCCTCTTGATAGAACAAGAAATTGGCTATTGCTCCTTTTTTTAGTAATGTTTATTT  115


>KX248563.1 Humiriastrum subcrenatum isolate V101 psbA-trnH intergenic spacer, 
partial sequence; chloroplast
Length=440

 Score = 148 bits (80),  Expect = 8e-32
 Identities = 106/118 (90%), Gaps = 3/118 (3%)
 Strand=Plus/Plus

Query  6    ATGGATAAGACTTTGGTCTTAGTGTGTATGAGCTTTTGaaaaaaaaaaaGGAGCAATGCC  65
            ||||||||||||| ||| |||||||||| ||| | |||  ||||||||||||||||| ||
Sbjct  1    ATGGATAAGACTTCGGTTTTAGTGTGTACGAGTTCTTG--AAAAAAAAAGGAGCAATACC  58

Query  66   AACCCTCTTGATAGAACAAGAAATTGGTGATTGCTCCtttttttagtatt-tttattt  122
            |||||||||||||||||||||||||||  ||||||||||||||||||| | |||||||
Sbjct  59   AACCCTCTTGATAGAACAAGAAATTGGCTATTGCTCCTTTTTTTAGTAATATTTATTT  116


>MH826563.1 Perrottetia alpestris voucher YAWPLANTCR457 PsbA (psbA) gene, 
partial cds; psbA-trnH intergenic spacer, complete sequence; 
and tRNA-His (trnH) gene, partial sequence; chloroplast
Length=394

 Score = 145 bits (78),  Expect = 1e-30
 Identities = 104/116 (90%), Gaps = 3/116 (3%)
 Strand=Plus/Plus

Query  1    TACAAATGGATAAGACTTTGGTCTTAGTGTGTATGAGCTTTTGaaaaaaaaaaaGGAGCA  60
            |||||||||||||||||||||||||||||| || ||| |||||||||    |||||||||
Sbjct  41   TACAAATGGATAAGACTTTGGTCTTAGTGTATACGAGTTTTTGAAAAT---AAAGGAGCA  97

Query  61   ATGCCAACCCTCTTGATAGAACAAGAAATTGGTGATTGCTCCtttttttagtattt  116
            || |||||||||||||||||||||||||||||  ||||||||||| |||| |||||
Sbjct  98   ATACCAACCCTCTTGATAGAACAAGAAATTGGCTATTGCTCCTTTATTTACTATTT  153


>MH826519.1 Perrottetia alpestris voucher YAWPLANTCR41 PsbA (psbA) gene, 
partial cds; psbA-trnH intergenic spacer, complete sequence; 
and tRNA-His (trnH) gene, partial sequence; chloroplast
Length=396

 Score = 145 bits (78),  Expect = 1e-30
 Identities = 104/116 (90%), Gaps = 3/116 (3%)
 Strand=Plus/Plus

Query  1    TACAAATGGATAAGACTTTGGTCTTAGTGTGTATGAGCTTTTGaaaaaaaaaaaGGAGCA  60
            |||||||||||||||||||||||||||||| || ||| |||||||||    |||||||||
Sbjct  43   TACAAATGGATAAGACTTTGGTCTTAGTGTATACGAGTTTTTGAAAAT---AAAGGAGCA  99

Query  61   ATGCCAACCCTCTTGATAGAACAAGAAATTGGTGATTGCTCCtttttttagtattt  116
            || |||||||||||||||||||||||||||||  ||||||||||| |||| |||||
Sbjct  100  ATACCAACCCTCTTGATAGAACAAGAAATTGGCTATTGCTCCTTTATTTACTATTT  155


>MH826513.1 Perrottetia alpestris voucher YAWPLANTCR459 PsbA (psbA) gene, 
partial cds; psbA-trnH intergenic spacer, complete sequence; 
and tRNA-His (trnH) gene, partial sequence; chloroplast
Length=394

 Score = 145 bits (78),  Expect = 1e-30
 Identities = 104/116 (90%), Gaps = 3/116 (3%)
 Strand=Plus/Plus

Query  1    TACAAATGGATAAGACTTTGGTCTTAGTGTGTATGAGCTTTTGaaaaaaaaaaaGGAGCA  60
            |||||||||||||||||||||||||||||| || ||| |||||||||    |||||||||
Sbjct  41   TACAAATGGATAAGACTTTGGTCTTAGTGTATACGAGTTTTTGAAAAT---AAAGGAGCA  97

Query  61   ATGCCAACCCTCTTGATAGAACAAGAAATTGGTGATTGCTCCtttttttagtattt  116
            || |||||||||||||||||||||||||||||  ||||||||||| |||| |||||
Sbjct  98   ATACCAACCCTCTTGATAGAACAAGAAATTGGCTATTGCTCCTTTATTTACTATTT  153


>MH826430.1 Perrottetia alpestris voucher YAWPLANTCR241 PsbA (psbA) gene, 
partial cds; psbA-trnH intergenic spacer, complete sequence; 
and tRNA-His (trnH) gene, partial sequence; chloroplast
Length=394

 Score = 145 bits (78),  Expect = 1e-30
 Identities = 104/116 (90%), Gaps = 3/116 (3%)
 Strand=Plus/Plus

Query  1    TACAAATGGATAAGACTTTGGTCTTAGTGTGTATGAGCTTTTGaaaaaaaaaaaGGAGCA  60
            |||||||||||||||||||||||||||||| || ||| |||||||||    |||||||||
Sbjct  41   TACAAATGGATAAGACTTTGGTCTTAGTGTATACGAGTTTTTGAAAAT---AAAGGAGCA  97

Query  61   ATGCCAACCCTCTTGATAGAACAAGAAATTGGTGATTGCTCCtttttttagtattt  116
            || |||||||||||||||||||||||||||||  ||||||||||| |||| |||||
Sbjct  98   ATACCAACCCTCTTGATAGAACAAGAAATTGGCTATTGCTCCTTTATTTACTATTT  153


>HM447013.1 Xylosma schwaneckeana photosystem II protein D1 (psbA) gene, 
partial cds; psbA-trnH intergenic spacer, complete sequence; 
and tRNA-His gene, partial sequence; chloroplast
Length=243

 Score = 139 bits (75),  Expect = 5e-29
 Identities = 92/99 (93%), Gaps = 5/99 (5%)
 Strand=Plus/Plus

Query  171  tttttttATTTCTTATTTGTATTTCTTTCTT-ATAAGACTTATAAAAAAGGTCAAATTGA  229
            |||||||| || |||   ||||||||||||| ||||||||||||||||||||||||||||
Sbjct  105  TTTTTTTAGTT-TTA---GTATTTCTTTCTTAATAAGACTTATAAAAAAGGTCAAATTGA  160

Query  230  ATGGTAAATGCTAGAAATAGAAATCCTAGTAATTTGTAA  268
            ||||||||||||||||||||||||||||||||||| |||
Sbjct  161  ATGGTAAATGCTAGAAATAGAAATCCTAGTAATTTATAA  199


 Score = 110 bits (59),  Expect = 4e-20
 Identities = 104/125 (83%), Gaps = 5/125 (4%)
 Strand=Plus/Plus

Query  1    TACAAATGGATAAGACTTTGGTCTTAGTGTGTATGAGCTTTTGaaaa---aaaaaaaGGA  57
            ||| |||||||||||||||||||||||||||||||||||||||||||   ||||||||||
Sbjct  2    TAC-AATGGATAAGACTTTGGTCTTAGTGTGTATGAGCTTTTGAAAAACTAAAAAAAGGA  60

Query  58   GCAATGCCAACCCTCTTGATAGAACAAGAAATTGGTGATTGCTCCtttttttagtatttt  117
            |||||| |||   ||||| |  | |||||   | |  |||||||||||||||||| ||  
Sbjct  61   GCAATGTCAATT-TCTTGTTCTATCAAGAGGGTTGACATTGCTCCTTTTTTTAGTTTTAG  119

Query  118  tattt  122
            |||||
Sbjct  120  TATTT  124


>DQ450996.1 Dipentodon sinicus haplotype 8 PsbA (psbA) gene, partial cds; 
and psbA-trnH intergenic spacer, complete sequence and tRNA-His 
(trnH) gene, partial sequence; chloroplast
Length=442

 Score = 139 bits (75),  Expect = 5e-29
 Identities = 106/120 (88%), Gaps = 6/120 (5%)
 Strand=Plus/Plus

Query  1    TACAAATGGATAAGACTTTGGTCTTAGTGTGTATGAGCTTTTGaaaaaaaaaaaGGAGCA  60
            |||||||||||||||||||||||||||||| || ||| |||||||||    |||||||||
Sbjct  48   TACAAATGGATAAGACTTTGGTCTTAGTGTATACGAGTTTTTGAAAAT---AAAGGAGCA  104

Query  61   ATGCCAACC-CTCTTGATAGAACAAGAAATTGGTGATTGCTCCttt-ttttagt-atttt  117
            || |||||| ||||||||||||||||||| |||| ||||||||||| ||||| | |||||
Sbjct  105  ATACCAACCACTCTTGATAGAACAAGAAAGTGGTCATTGCTCCTTTATTTTATTGATTTT  164


>DQ450995.1 Dipentodon sinicus haplotype 7 PsbA (psbA) gene, partial cds; 
and psbA-trnH intergenic spacer, complete sequence and tRNA-His 
(trnH) gene, partial sequence; chloroplast
Length=442

 Score = 139 bits (75),  Expect = 5e-29
 Identities = 106/120 (88%), Gaps = 6/120 (5%)
 Strand=Plus/Plus

Query  1    TACAAATGGATAAGACTTTGGTCTTAGTGTGTATGAGCTTTTGaaaaaaaaaaaGGAGCA  60
            |||||||||||||||||||||||||||||| || ||| |||||||||    |||||||||
Sbjct  48   TACAAATGGATAAGACTTTGGTCTTAGTGTATACGAGTTTTTGAAAAT---AAAGGAGCA  104

Query  61   ATGCCAACC-CTCTTGATAGAACAAGAAATTGGTGATTGCTCCttt-ttttagt-atttt  117
            || |||||| ||||||||||||||||||| |||| ||||||||||| ||||| | |||||
Sbjct  105  ATACCAACCACTCTTGATAGAACAAGAAAGTGGTCATTGCTCCTTTATTTTATTGATTTT  164


>DQ450993.1 Dipentodon sinicus haplotype 5 PsbA (psbA) gene, partial cds; 
and psbA-trnH intergenic spacer, complete sequence and tRNA-His 
(trnH) gene, partial sequence; chloroplast
Length=442

 Score = 139 bits (75),  Expect = 5e-29
 Identities = 106/120 (88%), Gaps = 6/120 (5%)
 Strand=Plus/Plus

Query  1    TACAAATGGATAAGACTTTGGTCTTAGTGTGTATGAGCTTTTGaaaaaaaaaaaGGAGCA  60
            |||||||||||||||||||||||||||||| || ||| |||||||||    |||||||||
Sbjct  48   TACAAATGGATAAGACTTTGGTCTTAGTGTATACGAGTTTTTGAAAAT---AAAGGAGCA  104

Query  61   ATGCCAACC-CTCTTGATAGAACAAGAAATTGGTGATTGCTCCttt-ttttagt-atttt  117
            || |||||| ||||||||||||||||||| |||| ||||||||||| ||||| | |||||
Sbjct  105  ATACCAACCACTCTTGATAGAACAAGAAAGTGGTCATTGCTCCTTTATTTTATTGATTTT  164


>DQ450992.1 Dipentodon sinicus haplotype 4 PsbA (psbA) gene, partial cds; 
and psbA-trnH intergenic spacer, complete sequence and tRNA-His 
(trnH) gene, partial sequence; chloroplast
Length=442

 Score = 139 bits (75),  Expect = 5e-29
 Identities = 106/120 (88%), Gaps = 6/120 (5%)
 Strand=Plus/Plus

Query  1    TACAAATGGATAAGACTTTGGTCTTAGTGTGTATGAGCTTTTGaaaaaaaaaaaGGAGCA  60
            |||||||||||||||||||||||||||||| || ||| |||||||||    |||||||||
Sbjct  48   TACAAATGGATAAGACTTTGGTCTTAGTGTATACGAGTTTTTGAAAAT---AAAGGAGCA  104

Query  61   ATGCCAACC-CTCTTGATAGAACAAGAAATTGGTGATTGCTCCttt-ttttagt-atttt  117
            || |||||| ||||||||||||||||||| |||| ||||||||||| ||||| | |||||
Sbjct  105  ATACCAACCACTCTTGATAGAACAAGAAAGTGGTCATTGCTCCTTTATTTTATTTATTTT  164


>DQ450991.1 Dipentodon sinicus haplotype 3 PsbA (psbA) gene, partial cds; 
and psbA-trnH intergenic spacer, complete sequence and tRNA-His 
(trnH) gene, partial sequence; chloroplast
Length=442

 Score = 139 bits (75),  Expect = 5e-29
 Identities = 106/120 (88%), Gaps = 6/120 (5%)
 Strand=Plus/Plus

Query  1    TACAAATGGATAAGACTTTGGTCTTAGTGTGTATGAGCTTTTGaaaaaaaaaaaGGAGCA  60
            |||||||||||||||||||||||||||||| || ||| |||||||||    |||||||||
Sbjct  48   TACAAATGGATAAGACTTTGGTCTTAGTGTATACGAGTTTTTGAAAAT---AAAGGAGCA  104

Query  61   ATGCCAACC-CTCTTGATAGAACAAGAAATTGGTGATTGCTCCttt-ttttagt-atttt  117
            || |||||| ||||||||||||||||||| |||| ||||||||||| ||||| | |||||
Sbjct  105  ATACCAACCACTCTTGATAGAACAAGAAAGTGGTCATTGCTCCTTTATTTTATTGATTTT  164


>DQ450990.1 Dipentodon sinicus haplotype 2 PsbA (psbA) gene, partial cds; 
and psbA-trnH intergenic spacer, complete sequence and tRNA-His 
(trnH) gene, partial sequence; chloroplast
Length=442

 Score = 139 bits (75),  Expect = 5e-29
 Identities = 106/120 (88%), Gaps = 6/120 (5%)
 Strand=Plus/Plus

Query  1    TACAAATGGATAAGACTTTGGTCTTAGTGTGTATGAGCTTTTGaaaaaaaaaaaGGAGCA  60
            |||||||||||||||||||||||||||||| || ||| |||||||||    |||||||||
Sbjct  48   TACAAATGGATAAGACTTTGGTCTTAGTGTATACGAGTTTTTGAAAAT---AAAGGAGCA  104

Query  61   ATGCCAACC-CTCTTGATAGAACAAGAAATTGGTGATTGCTCCttt-ttttagt-atttt  117
            || |||||| ||||||||||||||||||| |||| ||||||||||| ||||| | |||||
Sbjct  105  ATACCAACCACTCTTGATAGAACAAGAAAGTGGTCATTGCTCCTTTATTTTATTTATTTT  164


>DQ450989.1 Dipentodon sinicus haplotype 1 PsbA (psbA) gene, partial cds; 
and psbA-trnH intergenic spacer, complete sequence and tRNA-His 
(trnH) gene, partial sequence; chloroplast
Length=442

 Score = 139 bits (75),  Expect = 5e-29
 Identities = 106/120 (88%), Gaps = 6/120 (5%)
 Strand=Plus/Plus

Query  1    TACAAATGGATAAGACTTTGGTCTTAGTGTGTATGAGCTTTTGaaaaaaaaaaaGGAGCA  60
            |||||||||||||||||||||||||||||| || ||| |||||||||    |||||||||
Sbjct  48   TACAAATGGATAAGACTTTGGTCTTAGTGTATACGAGTTTTTGAAAAT---AAAGGAGCA  104

Query  61   ATGCCAACC-CTCTTGATAGAACAAGAAATTGGTGATTGCTCCttt-ttttagt-atttt  117
            || |||||| ||||||||||||||||||| |||| ||||||||||| ||||| | |||||
Sbjct  105  ATACCAACCACTCTTGATAGAACAAGAAAGTGGTCATTGCTCCTTTATTTTATTGATTTT  164


>HG963676.1 Adelia triloba chloroplast DNA containing psbA-trnH IGS, specimen 
voucher NPL0286
Length=658

 Score = 134 bits (72),  Expect = 2e-27
 Identities = 130/156 (83%), Gaps = 12/156 (8%)
 Strand=Plus/Plus

Query  1    TACAAATGGATAAGACTTTGGTCTTAGTGTGTATGAGCTTTTG--a---aaa-aaaaaaa  54
            || ||||||||||||||| ||||||||| ||   ||| | |||  |   ||| |||||||
Sbjct  3    TATAAATGGATAAGACTTCGGTCTTAGTATGCGCGAGTTCTTGAAATTTAAATAAAAAAA  62

Query  55   GGAGCAATGCCAACCCTCTTGATAGAACAAGAAATTGGTGATTGCTCCtttttttagtat  114
            |||||||| |||||||||||||||||||||||||||||  ||||||||||||||||||| 
Sbjct  63   GGAGCAATACCAACCCTCTTGATAGAACAAGAAATTGGCTATTGCTCCTTTTTTTAGTAA  122

Query  115  ttt-tat-tttt-agtaatag-t-ta-gtttacttt  144
            | | ||| |||| |||||||  | || |||||||||
Sbjct  123  TATATATGTTTTTAGTAATATATATATGTTTACTTT  158


>KC667844.1 Rinorea leiophylla voucher PM5439 trnH-psbA intergenic spacer, 
partial sequence; chloroplast
Length=647

 Score = 134 bits (72),  Expect = 2e-27
 Identities = 110/127 (87%), Gaps = 8/127 (6%)
 Strand=Plus/Plus

Query  1    TACAAATGGATAAGACTTTGGTCTTAGTGTGTATGAGCTTTTGaaaaaaaaaaaGGAGCA  60
            ||||||||||||||||||||||||||||||||||||| | ||||||||||    ||||||
Sbjct  50   TACAAATGGATAAGACTTTGGTCTTAGTGTGTATGAGTTCTTGAAAAAAA----GGAGCA  105

Query  61   AT-GCCAACCCTCTTGATAGAACAAGAAATTGGTGATTGCTCCttttttt--agtatttt  117
            || ||| |||||||||||| | |||||||||||  |||||||||||||||  |||| | |
Sbjct  106  ATAGCCGACCCTCTTGATAAACCAAGAAATTGGCTATTGCTCCTTTTTTTTTAGTAATAT  165

Query  118  t-atttt  123
            | |||||
Sbjct  166  TGATTTT  172


>KC667588.1 Rinorea leiophylla voucher PM5610 trnH-psbA intergenic spacer, 
partial sequence; chloroplast
Length=648

 Score = 134 bits (72),  Expect = 2e-27
 Identities = 110/127 (87%), Gaps = 8/127 (6%)
 Strand=Plus/Minus

Query  1    TACAAATGGATAAGACTTTGGTCTTAGTGTGTATGAGCTTTTGaaaaaaaaaaaGGAGCA  60
            ||||||||||||||||||||||||||||||||||||| | ||||||||||    ||||||
Sbjct  599  TACAAATGGATAAGACTTTGGTCTTAGTGTGTATGAGTTCTTGAAAAAAA----GGAGCA  544

Query  61   AT-GCCAACCCTCTTGATAGAACAAGAAATTGGTGATTGCTCCttttttt--agtatttt  117
            || ||| |||||||||||| | |||||||||||  |||||||||||||||  |||| | |
Sbjct  543  ATAGCCGACCCTCTTGATAAACCAAGAAATTGGCTATTGCTCCTTTTTTTTTAGTAATAT  484

Query  118  t-atttt  123
            | |||||
Sbjct  483  TGATTTT  477


>JQ895110.1 Rodgersia sambucifolia voucher Zhu 041 (KUN) photosystem Q(B) 
protein (psbA) gene, partial cds; and psbA-trnH intergenic 
spacer, partial sequence; chloroplast
Length=400

 Score = 132 bits (71),  Expect = 8e-27
 Identities = 98/111 (88%), Gaps = 2/111 (2%)
 Strand=Plus/Plus

Query  1    TACAAATGGATAAGACTTTGGTCTTAGTGTGTATGAGCTTTTGaaaaaaaa--aaaGGAG  58
            |||||||||||||||||||||||||||||| || ||| ||||||||  |||  |||||||
Sbjct  18   TACAAATGGATAAGACTTTGGTCTTAGTGTATACGAGTTTTTGAAAGTAAAGTAAAGGAG  77

Query  59   CAATGCCAACCCTCTTGATAGAACAAGAAATTGGTGATTGCTCCttttttt  109
            |||| ||||||||||||||| ||||||||| |||  ||||||||||| |||
Sbjct  78   CAATACCAACCCTCTTGATAAAACAAGAAAGTGGCTATTGCTCCTTTATTT  128


>NC_038123.1 Passiflora nitida chloroplast, complete genome
Length=151400

 Score = 130 bits (70),  Expect = 3e-26
 Identities = 109/128 (85%), Gaps = 1/128 (1%)
 Strand=Plus/Plus

Query  1     TACAAATGGATAAGACTTTGGTCTTAGTGTGTATGAGCTTTTGaaaaaaaaaaaGGAGCA  60
             |||||||||||||||||||||||||||||||||  || |  ||||| ||| |||||||||
Sbjct  1283  TACAAATGGATAAGACTTTGGTCTTAGTGTGTACAAGTTCGTGAAATAAAGAAAGGAGCA  1342

Query  61    ATGCCAACCCTCTTGATAGAACAAGAAATTGGTGATTGCTCCtttttttagtatttttat  120
             ||  ||| | |||||||| |||||||||||||  ||||||||||| || | ||||||| |
Sbjct  1343  ATAACAATCTTCTTGATATAACAAGAAATTGGCTATTGCTCCTTTATTCA-TATTTTTTT  1401

Query  121   ttttagta  128
              |||||||
Sbjct  1402  ATTTAGTA  1409


>MF807941.1 Passiflora nitida chloroplast, complete genome
Length=151400

 Score = 130 bits (70),  Expect = 3e-26
 Identities = 109/128 (85%), Gaps = 1/128 (1%)
 Strand=Plus/Plus

Query  1     TACAAATGGATAAGACTTTGGTCTTAGTGTGTATGAGCTTTTGaaaaaaaaaaaGGAGCA  60
             |||||||||||||||||||||||||||||||||  || |  ||||| ||| |||||||||
Sbjct  1283  TACAAATGGATAAGACTTTGGTCTTAGTGTGTACAAGTTCGTGAAATAAAGAAAGGAGCA  1342

Query  61    ATGCCAACCCTCTTGATAGAACAAGAAATTGGTGATTGCTCCtttttttagtatttttat  120
             ||  ||| | |||||||| |||||||||||||  ||||||||||| || | ||||||| |
Sbjct  1343  ATAACAATCTTCTTGATATAACAAGAAATTGGCTATTGCTCCTTTATTCA-TATTTTTTT  1401

Query  121   ttttagta  128
              |||||||
Sbjct  1402  ATTTAGTA  1409


>KM652345.1 Passiflora nitida voucher CPAC-MJ-01-01 photosystem II protein 
D1 (psbA) gene, partial sequence; psbA-trnH intergenic spacer, 
complete sequence; and tRNA-His (trnH) gene, partial sequence; 
chloroplast
Length=347

 Score = 130 bits (70),  Expect = 3e-26
 Identities = 109/128 (85%), Gaps = 1/128 (1%)
 Strand=Plus/Plus

Query  1    TACAAATGGATAAGACTTTGGTCTTAGTGTGTATGAGCTTTTGaaaaaaaaaaaGGAGCA  60
            |||||||||||||||||||||||||||||||||  || |  ||||| ||| |||||||||
Sbjct  41   TACAAATGGATAAGACTTTGGTCTTAGTGTGTACAAGTTCGTGAAATAAAGAAAGGAGCA  100

Query  61   ATGCCAACCCTCTTGATAGAACAAGAAATTGGTGATTGCTCCtttttttagtatttttat  120
            ||  ||| | |||||||| |||||||||||||  ||||||||||| || | ||||||| |
Sbjct  101  ATAACAATCTTCTTGATATAACAAGAAATTGGCTATTGCTCCTTTATTCA-TATTTTTTT  159

Query  121  ttttagta  128
             |||||||
Sbjct  160  ATTTAGTA  167


>KM652344.1 Passiflora nitida voucher CPAC-MJ-01-07 photosystem II protein 
D1 (psbA) gene, partial sequence; psbA-trnH intergenic spacer, 
complete sequence; and tRNA-His (trnH) gene, partial sequence; 
chloroplast
Length=347

 Score = 130 bits (70),  Expect = 3e-26
 Identities = 109/128 (85%), Gaps = 1/128 (1%)
 Strand=Plus/Plus

Query  1    TACAAATGGATAAGACTTTGGTCTTAGTGTGTATGAGCTTTTGaaaaaaaaaaaGGAGCA  60
            |||||||||||||||||||||||||||||||||  || |  ||||| ||| |||||||||
Sbjct  41   TACAAATGGATAAGACTTTGGTCTTAGTGTGTACAAGTTCGTGAAATAAATAAAGGAGCA  100

Query  61   ATGCCAACCCTCTTGATAGAACAAGAAATTGGTGATTGCTCCtttttttagtatttttat  120
            ||  ||| | |||||||| |||||||||||||  ||||||||||| || | ||||||| |
Sbjct  101  ATAACAATCTTCTTGATATAACAAGAAATTGGCTATTGCTCCTTTATTCA-TATTTTTTT  159

Query  121  ttttagta  128
             |||||||
Sbjct  160  ATTTAGTA  167


>KM652328.1 Passiflora ambigua voucher CPAC-MJ-49-01 photosystem II protein 
D1 (psbA) gene, partial sequence; psbA-trnH intergenic spacer, 
complete sequence; and tRNA-His (trnH) gene, partial sequence; 
chloroplast
Length=347

 Score = 130 bits (70),  Expect = 3e-26
 Identities = 109/128 (85%), Gaps = 1/128 (1%)
 Strand=Plus/Plus

Query  1    TACAAATGGATAAGACTTTGGTCTTAGTGTGTATGAGCTTTTGaaaaaaaaaaaGGAGCA  60
            |||||||||||||||||||||||||||||||||  || |  ||||| ||| |||||||||
Sbjct  41   TACAAATGGATAAGACTTTGGTCTTAGTGTGTACAAGTTCGTGAAATAAATAAAGGAGCA  100

Query  61   ATGCCAACCCTCTTGATAGAACAAGAAATTGGTGATTGCTCCtttttttagtatttttat  120
            ||  ||| | |||||||| |||||||||||||  ||||||||||| || | ||||||| |
Sbjct  101  ATAACAATCTTCTTGATATAACAAGAAATTGGCTATTGCTCCTTTATTCA-TATTTTTTT  159

Query  121  ttttagta  128
             |||||||
Sbjct  160  ATTTAGTA  167


>HG963615.1 Hybanthus attenuatus chloroplast DNA containing psbA-trnH IGS, 
specimen voucher NPL0187
Length=265

 Score = 126 bits (68),  Expect = 4e-25
 Identities = 98/112 (88%), Gaps = 3/112 (3%)
 Strand=Plus/Plus

Query  1    TACAAATGGATAAGACTTTGGTCTTAGTGTGTATGAGCTTTTGaaaaaaaaaaaGGAGCA  60
            ||||||||||||||||||||||||||||||||||||| |||||||| |||||||||||||
Sbjct  41   TACAAATGGATAAGACTTTGGTCTTAGTGTGTATGAGTTTTTGAAATAAAAAAAGGAGCA  100

Query  61   ATGCCAACCCTCTTGATAGAACAA-GAAATT-GGTGATTGCTCCttttttta  110
            |||||  || | || |||||| || |   || |||| |||||||||||||||
Sbjct  101  ATGCCCGCCTTATTAATAGAAAAATGGGGTTTGGTG-TTGCTCCTTTTTTTA  151


>KJ687106.1 Perrottetia arisanensis isolate tree tag 003071 voucher TNM:S144890 
psbA-trnH intergenic spacer, complete sequence; chloroplast
 KJ687107.1 Perrottetia arisanensis isolate tree tag 003498 voucher TNM:S144891 
psbA-trnH intergenic spacer, complete sequence; chloroplast
 KJ687108.1 Perrottetia arisanensis isolate tree tag 123447 voucher TNM:S144834 
psbA-trnH intergenic spacer, complete sequence; chloroplast
 KJ687109.1 Perrottetia arisanensis isolate tree tag 214232 voucher TNM:S144696 
psbA-trnH intergenic spacer, complete sequence; chloroplast
Length=396

 Score = 126 bits (68),  Expect = 4e-25
 Identities = 92/103 (89%), Gaps = 3/103 (3%)
 Strand=Plus/Plus

Query  14   GACTTTGGTCTTAGTGTGTATGAGCTTTTGaaaaaaaaaaaGGAGCAATGCCAACCCTCT  73
            ||||||||||||||||| || ||| |||||   |||| ||||||||||| ||||||||||
Sbjct  1    GACTTTGGTCTTAGTGTATACGAGTTTTTG---AAAATAAAGGAGCAATACCAACCCTCT  57

Query  74   TGATAGAACAAGAAATTGGTGATTGCTCCtttttttagtattt  116
            |||||||||||||||||||| ||||||||||| |||| |||||
Sbjct  58   TGATAGAACAAGAAATTGGTTATTGCTCCTTTATTTACTATTT  100


>HM483574.1 Hybanthus enneaspermus voucher 00124 PsbA (psbA) gene, partial 
cds; psbA-trnH intergenic spacer, complete sequence; and tRNA-His 
(trnH) gene, partial sequence; chloroplast
Length=606

 Score = 126 bits (68),  Expect = 4e-25
 Identities = 121/146 (83%), Gaps = 6/146 (4%)
 Strand=Plus/Plus

Query  1    TACAAATGGATAAGACTTTGGTCTTAGTGTGTATGAGCTTTTGaaa-aaaaaaaaGGAGC  59
            ||||||||||||||||||||||||||||||||||||| |||||||| |||||||||||||
Sbjct  12   TACAAATGGATAAGACTTTGGTCTTAGTGTGTATGAGTTTTTGAAATAAAAAAAAGGAGC  71

Query  60   AATGCCAACCCTCTTGATAGAACAAGAAATTGGTGATTGCTCCtttttttagtattttta  119
            ||| || ||||| |  |||||| |  ||||||| | ||| |  |  |  |  | ||||||
Sbjct  72   AATACCCACCCTATGAATAGAATACAAAATTGG-GTTTGGTGTTGCTCCT--T-TTTTTA  127

Query  120  tttttagtaatagttagtttacttta  145
             ||||||||||| ||| |||||||||
Sbjct  128  -TTTTAGTAATATTTATTTTACTTTA  152


>KX248561.1 Humiriastrum subcrenatum isolate Q309 psbA-trnH intergenic spacer, 
partial sequence; chloroplast
Length=440

 Score = 122 bits (66),  Expect = 5e-24
 Identities = 90/103 (87%), Gaps = 3/103 (3%)
 Strand=Plus/Plus

Query  21   GTCTTAGTGTGTATGAGCTTTTGaaaaaaaaaaaGGAGCAATGCCAACCCTCTTGATAGA  80
            || ||||||||    || |||||  ||||||||||||||||| |||||||||||||||||
Sbjct  16   GTTTTAGTGTGNNNNAGTTTTTG--AAAAAAAAAGGAGCAATACCAACCCTCTTGATAGA  73

Query  81   ACAAGAAATTGGTGATTGCTCCtttttttagtatt-tttattt  122
            ||||||||||||  ||||||||||||||||||| | |||||||
Sbjct  74   ACAAGAAATTGGCTATTGCTCCTTTTTTTAGTAATATTTATTT  116


>GQ982136.1 Adelia triloba voucher STRI:BCI 275477 photosystem II protein 
D1 (psbA) gene and psbA-trnH intergenic spacer, partial sequence; 
chloroplast
Length=605

 Score = 122 bits (66),  Expect = 5e-24
 Identities = 122/147 (83%), Gaps = 12/147 (8%)
 Strand=Plus/Plus

Query  10   ATAAGACTTTGGTCTTAGTGTGTATGAGCTTTTG--a---aaa-aaaaaaaGGAGCAATG  63
            ||||||||| ||||||||| ||   ||| | |||  |   ||| ||||||||||||||| 
Sbjct  1    ATAAGACTTCGGTCTTAGTATGCGCGAGTTCTTGAAATTTAAATAAAAAAAGGAGCAATA  60

Query  64   CCAACCCTCTTGATAGAACAAGAAATTGGTGATTGCTCCtttttttagtatttt-tat-t  121
            |||||||||||||||||||||||||||||  ||||||||||||||||||| | | ||| |
Sbjct  61   CCAACCCTCTTGATAGAACAAGAAATTGGCTATTGCTCCTTTTTTTAGTAATATATATGT  120

Query  122  ttt-agtaatag-t-ta-gtttacttt  144
            ||| |||||||  | || |||||||||
Sbjct  121  TTTTAGTAATATATATATGTTTACTTT  147


>MH621782.1 Ditaxis argothamnoides voucher Trotta950419 psbA-trnH intergenic 
spacer, partial sequence; chloroplast
Length=445

 Score = 119 bits (64),  Expect = 6e-23
 Identities = 95/109 (87%), Gaps = 5/109 (5%)
 Strand=Plus/Plus

Query  41   TTGaaaaa-aaaaaaGGAGCAATGCCAACCCTCTTGATAGAACAAGAAATTGGTGATTGC  99
            || ||||| |||||||||||||| |||||||||||||||||||||||||||||  |||||
Sbjct  48   TTAAAAAACAAAAAAGGAGCAATACCAACCCTCTTGATAGAACAAGAAATTGGCTATTGC  107

Query  100  TCCtttttt-tagtatttttat-tttt-agtaatagtta-gtttacttt  144
            ||||||||| |  ||||||||| |||| | |||||  || |||||||||
Sbjct  108  TCCTTTTTTGTTTTATTTTTATATTTTTAATAATATATATGTTTACTTT  156


>KC667824.1 Scytopetalum klaineanum voucher MPADN0180 trnH-psbA intergenic 
spacer, partial sequence; chloroplast
Length=466

 Score = 117 bits (63),  Expect = 2e-22
 Identities = 105/124 (85%), Gaps = 7/124 (6%)
 Strand=Plus/Plus

Query  1    TACAAATGGATAAGACTTTGGTCTTAGTGTGTATGAGCTTTTGaaaaaaaaaaaGGAGCA  60
            |||||||||||||||||||||||||||||| || ||| |||||   |||  |||||||||
Sbjct  41   TACAAATGGATAAGACTTTGGTCTTAGTGTATACGAGGTTTTG---AAAGTAAAGGAGCA  97

Query  61   ATGCCAACCCTCTTGATAGAACAAGAAATTGGTGATTGCTCCttt--ttttagtattttt  118
            ||     |||||||||||||||||||||||| | |||||||||||  ||||| || ||||
Sbjct  98   AT-AATGCCCTCTTGATAGAACAAGAAATTGTTTATTGCTCCTTTACTTTTA-TACTTTT  155

Query  119  attt  122
            ||||
Sbjct  156  ATTT  159


>AY781458.1 Aosa rostrata psbA-trnH intergenic spacer, complete sequence; 
chloroplast
Length=361

 Score = 117 bits (63),  Expect = 2e-22
 Identities = 95/110 (86%), Gaps = 4/110 (4%)
 Strand=Plus/Plus

Query  1    TACAAATGGATAAGACTTTGGTCTTAGTGTGTATGAGCTTTTGaaaaaaaaaaaGGAGCA  60
            |||||||||||||||||||||||||||||| || ||  |  ||||||    |||||||||
Sbjct  3    TACAAATGGATAAGACTTTGGTCTTAGTGTATACGAAGTCGTGAAAAT---AAAGGAGCA  59

Query  61   ATGCCAACCCTCTTGATAGAACAAGAAATTGGTGATTGCTCCttt-tttt  109
            || ||| |||||||||| ||||||||||||||| ||||||||||| ||||
Sbjct  60   ATACCATCCCTCTTGATCGAACAAGAAATTGGTTATTGCTCCTTTATTTT  109


>KU945999.1 Calycolpus moritzianus voucher COL photosystem II protein D1 
(psbA) gene, partial cds; psbA-trnH intergenic spacer, complete 
sequence; and tRNA-His gene, partial sequence; plastid
Length=594

 Score = 115 bits (62),  Expect = 8e-22
 Identities = 103/121 (85%), Gaps = 9/121 (7%)
 Strand=Plus/Plus

Query  1    TACAAATGGATAAGACTTTGGTCTTAGT----GTGTA--TGAGCTTTTGaaaa-aaaa-a  52
            ||||||||||||||||||||||||||||    |||||  |||| ||||||    |||| |
Sbjct  62   TACAAATGGATAAGACTTTGGTCTTAGTATAAGTGTAGTTGAGTTTTTGATTGCAAAATA  121

Query  53   aaGGAGCAATG-CCAACCCTCTTGATAGAACAAGAAATTGGTGATTGCTCCtttttttag  111
            ||||||||||  ||||| |||||||||||| ||||||||||| ||||||||||| |||||
Sbjct  122  AAGGAGCAATAACCAACACTCTTGATAGAATAAGAAATTGGTTATTGCTCCTTTATTTAG  181

Query  112  t  112
            |
Sbjct  182  T  182


>HQ427115.1 Idesia polycarpa isolate 192 PsbA (psbA) gene, partial cds; and 
psbA-trnH intergenic spacer, partial sequence; chloroplast
Length=330

 Score = 115 bits (62),  Expect = 8e-22
 Identities = 62/62 (100%), Gaps = 0/62 (0%)
 Strand=Plus/Minus

Query  48   aaaaaaaGGAGCAATGCCAACCCTCTTGATAGAACAAGAAATTGGTGATTGCTCCttttt  107
            ||||||||||||||||||||||||||||||||||||||||||||||||||||||||||||
Sbjct  148  AAAAAAAGGAGCAATGCCAACCCTCTTGATAGAACAAGAAATTGGTGATTGCTCCTTTTT  89

Query  108  tt  109
            ||
Sbjct  88   TT  87


>KF421074.1 Myrcia splendens voucher Blum 11-024 PsbA (psbA) gene, partial 
cds; and psbA-trnH intergenic spacer, partial sequence; chloroplast
Length=507

 Score = 113 bits (61),  Expect = 3e-21
 Identities = 124/153 (81%), Gaps = 10/153 (7%)
 Strand=Plus/Plus

Query  1    TACAAATGGATAAGACTTTGGTCTTAGT----GTGTA--TGAGCTTTTGaaaa-aaaa-a  52
            ||||||||||||||||||||||||||||    |||||  |||| ||||||    |||| |
Sbjct  50   TACAAATGGATAAGACTTTGGTCTTAGTATAAGTGTAGTTGAGTTTTTGATTGCAAAATA  109

Query  53   aaGGAGCAATG-CCAACCCTCTTGATAGAACAAGAAATTGGTGATTGCTCCtttttttag  111
            ||||||||||  ||||| |||||||||||| ||||||||||| |||| |||||| |||||
Sbjct  110  AAGGAGCAATAACCAACACTCTTGATAGAATAAGAAATTGGTTATTGTTCCTTTATTTAG  169

Query  112  tatttttatttttag-taatagttagtttactt  143
            |  | || ||||||  |||  |||  |||||||
Sbjct  170  TGCTCTTTTTTTTACATAAGTGTTTCTTTACTT  202


>KR533953.1 Alchornea tiliifolia isolate J495 psbA-trnH intergenic spacer 
region, complete sequence; chloroplast
Length=438

 Score = 113 bits (61),  Expect = 3e-21
 Identities = 90/103 (87%), Gaps = 6/103 (6%)
 Strand=Plus/Plus

Query  44   aaa-aaaaaaaaGGAGCAATGCCAACCCTCTTGATAGAACAAGAAATTGGTGATTGCTCC  102
            ||| ||||||| |||| ||| |||||||||||||||||||||||||||||| ||||||||
Sbjct  30   AAATAAAAAAATGGAGAAATACCAACCCTCTTGATAGAACAAGAAATTGGT-ATTGCTCC  88

Query  103  tttttttagtatttttatttttagtaatagtta-gtttacttt  144
            |||||||  | || || ||||||||||||  || |||||||||
Sbjct  89   TTTTTTT--TTTTATT-TTTTTAGTAATACATATGTTTACTTT  128


>KR533952.1 Alchornea tiliifolia isolate J508 psbA-trnH intergenic spacer 
region, complete sequence; chloroplast
Length=419

 Score = 113 bits (61),  Expect = 3e-21
 Identities = 90/103 (87%), Gaps = 6/103 (6%)
 Strand=Plus/Plus

Query  44   aaa-aaaaaaaaGGAGCAATGCCAACCCTCTTGATAGAACAAGAAATTGGTGATTGCTCC  102
            ||| ||||||| |||| ||| |||||||||||||||||||||||||||||| ||||||||
Sbjct  30   AAATAAAAAAATGGAGAAATACCAACCCTCTTGATAGAACAAGAAATTGGT-ATTGCTCC  88

Query  103  tttttttagtatttttatttttagtaatagtta-gtttacttt  144
            |||||||  | || || ||||||||||||  || |||||||||
Sbjct  89   TTTTTTT--TTTTATT-TTTTTAGTAATACATATGTTTACTTT  128


>HF585096.1 Myrtus communis chloroplast DNA containing psbA-trnH IGS, specimen 
voucher FEM0375
 HF585097.1 Myrtus communis chloroplast DNA containing psbA-trnH IGS, specimen 
voucher FEM0427
Length=526

 Score = 113 bits (61),  Expect = 3e-21
 Identities = 125/154 (81%), Gaps = 12/154 (8%)
 Strand=Plus/Plus

Query  1    TACAAATGGATAAGACTTTGGTCTTAGT----GTGTA--TGAGCTTTTGaaaa-aaaa-a  52
            ||||||||||||||||||||||||||||    |||||  |||| ||||||    |||| |
Sbjct  28   TACAAATGGATAAGACTTTGGTCTTAGTATAAGTGTAGTTGAGTTTTTGATTGCAAAATA  87

Query  53   aaGGAGCAATG-CCAACCCTCTTGATAGAACAAGAAATTGGTGATTGCTCCtttttttag  111
            ||||||||||  ||||| |||||||||||| ||||||||||| |||| |||||| |||||
Sbjct  88   AAGGAGCAATAACCAACACTCTTGATAGAATAAGAAATTGGTTATTGTTCCTTTATTTAG  147

Query  112  ta-t-ttttatttttagtaatagttagtttactt  143
            |  | |||| |||| | |||  |||  |||||||
Sbjct  148  TGCTCTTTTCTTTTCA-TAAGTGTTTCTTTACTT  180


  Database: Nucleotide collection (nt)
    Posted date:  Jun 15, 2019  6:40 PM
  Number of letters in database: 218,532,353,722
  Number of sequences in database:  52,478,804

Lambda      K        H
    1.33    0.621     1.12 
Gapped
Lambda      K        H
    1.28    0.460    0.850 
Matrix: blastn matrix:1 -2
Gap Penalties: Existence: 0, Extension: 0
Number of Sequences: 52478804
Number of Hits to DB: 3522369
Number of extensions: 30
Number of successful extensions: 30
Number of sequences better than 10: 28
Number of HSP's better than 10 without gapping: 0
Number of HSP's gapped: 29
Number of HSP's successfully gapped: 28
Length of query: 271
Length of database: 218532353722
Length adjustment: 34
Effective length of query: 237
Effective length of database: 216748074386
Effective search space: 51369293629482
Effective search space used: 51369293629482
A: 0
X1: 13 (25.0 bits)
X2: 32 (59.1 bits)
X3: 54 (99.7 bits)
S1: 13 (25.1 bits)
S2: 23 (43.6 bits)
