# Supplementary material for: Assessing the Identity of Commercial Herbs From a Cambodian Market Using DNA Barcoding
Source: Front Pharmacol. 2020 Mar 24;11:244. doi: 10.3389/fphar.2020.00244 (PMC7105672; doi:10.3389/fphar.2020.00244)
Supplement: Supplementary file 2 [file Data_Sheet_2.zip › blast search result/psbA-trnH /JPZ38.txt]

BLASTN 2.9.0+
Reference: Zheng Zhang, Scott Schwartz, Lukas Wagner, and
Webb Miller (2000), "A greedy algorithm for aligning DNA
sequences", J Comput Biol 2000; 7(1-2):203-14.


Reference for database indexing: Aleksandr Morgulis, George
Coulouris, Yan Raytselis, Thomas L. Madden, Richa Agarwala,
Alejandro A. Schaffer (2008), "Database Indexing for
Production MegaBLAST Searches", Bioinformatics 24:1757-1764.


RID: J5XNP77D014


Database: Nucleotide collection (nt)
           52,478,804 sequences; 218,532,353,722 total letters
Query= 38

Length=305


                                                                   Score        E      Max
Sequences producing significant alignments:                       (Bits)     Value   ident

KY766762.1 Cayratia trifolia PsbA (psbA) gene, partial cds; tr...  564        8e-157  100%        
KT597461.1 Cayratia trifolia isolate 3233 PsbA (psbA) gene, pa...  540        1e-149  99%         
KC428803.1 Cayratia maritima voucher Chen & Lu 373 (PE) PsbA (...  540        1e-149  99%         
KC166565.1 Cayratia maritima voucher Wen 10304 (US) PsbA (psbA...  540        1e-149  99%         
JF437079.1 Cayratia maritima voucher Wen 9403 (US) tRNA-His (t...  540        1e-149  99%         
KC428800.1 Cayratia trifolia voucher Chen & Lu 218 (PE) PsbA (...  536        2e-148  98%         
JQ182533.1 Cayratia trifolia voucher Wen10701 PsbA (psbA) gene...  529        3e-146  98%         
KC166574.1 Cayratia trifolia voucher Wen 7488 (US) PsbA (psbA)...  525        4e-145  98%         
JF437080.1 Cayratia trifolia voucher Ren 55095 (US) tRNA-His (...  525        4e-145  98%         
HM585666.1 Cayratia trifolia voucher Wen 10167 PsbA (psbA) gen...  521        5e-144  98%         
HQ656482.1 Cayratia debilis voucher E:8436/1259*22 tRNA-His ge...  518        6e-143  97%         
JF437078.1 Cayratia japonica voucher Wen 8330 (US) tRNA-His (t...  407        1e-109  90%         
KC166573.1 Cayratia japonica var. pseudotrifolia voucher Wen 8...  390        1e-104  89%         
JF437074.1 Cayratia corniculata voucher Wen 9461 (US) tRNA-His...  388        5e-104  89%         
KC166549.1 Cayratia albifolia voucher Wen 11588 (US) PsbA (psb...  387        2e-103  89%         
KC166564.1 Cayratia japonica voucher Wen 8537 (US) PsbA (psbA)...  385        6e-103  89%         
KC428805.1 Cayratia corniculata voucher Chen & Lu 450 (PE) Psb...  383        2e-102  89%         
KC166555.1 Cayratia corniculata voucher Wen 8245 (US) PsbA (ps...  383        2e-102  89%         
JQ182535.1 Cayratia japonica voucher Shuietal.81847 PsbA (psbA...  383        2e-102  89%         
KY766761.1 Cayratia japonica PsbA (psbA) gene, partial cds; tr...  381        8e-102  89%         
KC166553.1 Cayratia corniculata voucher Wen 11378 (US) PsbA (p...  379        3e-101  89%         
HM585664.1 Cayratia japonica voucher Shui 81847 PsbA (psbA) ge...  379        3e-101  89%         
MF785958.1 Cayratia japonica photosystem II protein D1 (psbA) ...  377        1e-100  89%         
KC166554.1 Cayratia corniculata voucher Wen 12049 (US) PsbA (p...  366        2e-97   89%         
KC166562.1 Cayratia japonica voucher Wen 12110 (US) PsbA (psbA...  359        4e-95   88%         
KC166561.1 Cayratia japonica voucher Nie & Meng 453 (US) PsbA ...  359        4e-95   88%         
JF437083.1 Cayratia japonica voucher Wen 9262 (US) tRNA-His (t...  357        1e-94   88%         
JF437084.1 Cayratia japonica voucher Wen 9263 (US) tRNA-His (t...  355        5e-94   87%         
KC166563.1 Cayratia japonica voucher Wen 12103 (US) PsbA (psbA...  353        2e-93   87%         
KX951209.1 Cayratia geniculata voucher US:Deden 865 PsbA (psbA...  342        4e-90   88%         
KT597462.1 Cayratia sp. Barcelona 3749 isolate 2529 PsbA (psbA...  342        4e-90   88%         
KC428811.1 Cayratia geniculata voucher Chen & Lu 461 (PE) PsbA...  342        4e-90   88%         
KT344235.1 Cayratia pedata voucher Wen 7428 (US) psbA-trnH int...  337        2e-88   88%         
KC428812.1 Cayratia geniculata voucher Chen & Lu 512 (PE) PsbA...  337        2e-88   88%         
KC166572.1 Cayratia pedata voucher Wen 8469 (US) PsbA (psbA) g...  337        2e-88   88%         
KC166571.1 Cayratia pedata voucher Wen 7428 (US) PsbA (psbA) g...  337        2e-88   88%         
KC166557.1 Cayratia geniculata voucher Wen 8424 (US) PsbA (psb...  337        2e-88   88%         
KC428802.1 Cayratia geniculata voucher Chen & Lu 260 (PE) PsbA...  335        7e-88   88%         
JQ182532.1 Cayratia geniculata voucher Wen10680 PsbA (psbA) ge...  335        7e-88   88%         
JQ182500.1 Cayratia sp. Wen 10301 PsbA (psbA) gene, partial cd...  335        7e-88   89%         
KC428815.1 Cayratia grandifolia voucher Wen 12263 (US) PsbA (p...  333        2e-87   88%         
HM585662.1 Cayratia geniculata voucher Wen 10275 PsbA (psbA) g...  333        2e-87   88%         
KC428797.1 Cayratia geniculata voucher Chen & Lu 125 (PE) PsbA...  331        8e-87   88%         
KC166566.1 Cayratia melananthera voucher Wen 11001 (US) PsbA (...  331        8e-87   88%         
KU167494.1 Cayratia cheniana PsbA (psbA) gene, partial cds; ps...  329        3e-86   88%         
KC428809.1 Cayratia grandifolia voucher Chen & Lu 160 (PE) Psb...  329        3e-86   91%         
KC428806.1 Cayratia mollissima voucher Chen & Lu 451 (PE) PsbA...  329        3e-86   89%         
KX951210.1 Cayratia wrayi voucher Shui et al. 81797 (KUN, US) ...  326        4e-85   89%         
KC166576.1 Cayratia wrayi voucher Deng 3983 (US) PsbA (psbA) g...  326        4e-85   89%         
JQ182497.1 Cayratia wrayi voucher Wen10913 PsbA (psbA) gene, p...  326        4e-85   89%         
KC166568.1 Cayratia mollissima voucher Wen 8331 (US) PsbA (psb...  324        1e-84   87%         
JF437059.1 Ampelocissus erdvendbergiana voucher Wen 8702 (US) ...  322        5e-84   89%         
KC428810.1 Cayratia lineata voucher Wen 12277 (US) PsbA (psbA)...  320        2e-83   87%         
KT344229.1 Ampelocissus obtusata subsp. kirkiana voucher Luke ...  316        2e-82   88%         
JQ182504.1 Ampelocissus africana voucher Luke&Luke11536 PsbA (...  316        2e-82   88%         
JQ182507.1 Ampelocissus africana voucher Luke&Luke11449 PsbA (...  316        2e-82   88%         
HM585665.1 Cayratia mollissima voucher Wen 8403 psbA-trnH inte...  315        8e-82   87%         
HM585661.1 Cayratia cordifolia voucher Wen 10548 PsbA (psbA) g...  315        8e-82   90%         
KX951220.1 Parthenocissus semicordata voucher KUN:Nie & Zhu 61...  311        1e-80   88%         
KU923384.1 Yua austro-orientalis voucher Chen, Zhang & Lu VN01...  311        1e-80   87%         
KT344222.1 Ampelocissus elephantina var. sphaerophylla voucher...  311        1e-80   88%         
KT344221.1 Ampelocissus elephantina var. sphaerophylla voucher...  311        1e-80   88%         
KT344220.1 Ampelocissus elephantina voucher Wen 9646 (US) psbA...  311        1e-80   88%         
KT344212.1 Ampelocissus abyssinica voucher 1997104708 (US) psb...  311        1e-80   88%         
KF022298.1 Ampelocissus latifolia voucher Akfandray s.n. (US) ...  311        1e-80   88%         
KC166617.1 Yua thomsonii voucher Nie & Meng 469 (US) PsbA (psb...  311        1e-80   88%         
JQ182511.1 Parthenocissus semicordata voucher Tibet887 PsbA (p...  311        1e-80   88%         
JF437171.1 Yua thomsonii voucher Nie & Meng 469 (US) tRNA-His ...  311        1e-80   88%         
JF437170.1 Yua austro-orientalis voucher S. Ickert-Bond 1313 (...  311        1e-80   87%         
JQ182526.1 Parthenocissus feddei voucher Zhang319 PsbA (psbA) ...  305        5e-79   88%         
KY766804.1 Tetrastigma planicaule PsbA (psbA) gene, partial cd...  303        2e-78   85%         
KT344213.1 Ampelocissus arachnoidea voucher Wen 10290 (US) psb...  303        2e-78   89%         
JF437132.1 Parthenocissus laetevirens voucher Wen 9379 (US) tR...  303        2e-78   90%         
KC166548.1 Cayratia acris voucher Wen 12183 (US) PsbA (psbA) g...  302        7e-78   89%         
JF437152.1 Tetrastigma triphyllum voucher Wen 9051 (US) tRNA-H...  302        7e-78   88%         
HM585789.1 Vitis flexuosa voucher Wen 10647 PsbA (psbA) gene, ...  302        7e-78   90%         
HM585659.1 Ampelocissus elephantina voucher Wen 9583 PsbA (psb...  302        7e-78   90%         
KY766800.1 Tetrastigma pachyphyllum PsbA (psbA) gene, partial ...  300        2e-77   86%         
KY766794.1 Tetrastigma lenticellatum PsbA (psbA) gene, partial...  300        2e-77   85%         
KY766770.1 Tetrastigma coriaceum PsbA (psbA) gene, partial cds...  300        2e-77   85%         
KY766765.1 Tetrastigma beauvaisii PsbA (psbA) gene, partial cd...  300        2e-77   86%         
KT597516.1 Tetrastigma harmandii isolate 3283 PsbA (psbA) gene...  300        2e-77   86%         
KT597513.1 Tetrastigma harmandii isolate 3206 PsbA (psbA) gene...  300        2e-77   86%         
KT597507.1 Tetrastigma cf. magnum PBP-2017 isolate 3019 PsbA (...  300        2e-77   85%         
KT597502.1 Tetrastigma cf. magnum PBP-2017 isolate 2844 PsbA (...  300        2e-77   85%         
KT597498.1 Tetrastigma cf. magnum PBP-2017 isolate 2792 PsbA (...  300        2e-77   85%         
KT597493.1 Tetrastigma cf. magnum PBP-2017 isolate 2476 PsbA (...  300        2e-77   85%         
KT597487.1 Tetrastigma cf. magnum PBP-2017 isolate 2422 PsbA (...  300        2e-77   85%         
KT597486.1 Tetrastigma cf. magnum PBP-2017 isolate 2420 PsbA (...  300        2e-77   85%         
KT597485.1 Tetrastigma cf. magnum PBP-2017 isolate 2418 PsbA (...  300        2e-77   85%         
KT597483.1 Tetrastigma harmandii isolate 2408 PsbA (psbA) gene...  300        2e-77   86%         
KT597482.1 Tetrastigma harmandii isolate 2403 PsbA (psbA) gene...  300        2e-77   86%         
KT597481.1 Tetrastigma harmandii isolate 2396 PsbA (psbA) gene...  300        2e-77   86%         
KT597480.1 Tetrastigma harmandii isolate 2395 PsbA (psbA) gene...  300        2e-77   86%         
KT597479.1 Tetrastigma cf. magnum PBP-2017 isolate 2394 PsbA (...  300        2e-77   85%         
KT344238.1 Parthenocissus chinensis voucher Nie & Meng 348 (KU...  300        2e-77   87%         
JF437147.1 Tetrastigma pachyphyllum voucher Wen 8319 (US) tRNA...  300        2e-77   85%         
JF437135.1 Parthenocissus tricuspidata voucher Nie & Meng 355 ...  300        2e-77   87%         
JF437134.1 Parthenocissus suberosa voucher Nie & Meng 358 (US)...  300        2e-77   87%         
JF437130.1 Parthenocissus dalzielii voucher Wen 9372 (US) tRNA...  300        2e-77   87%         

ALIGNMENTS
>KY766762.1 Cayratia trifolia PsbA (psbA) gene, partial cds; trnH-psbA intergenic 
spacer, complete sequence; and tRNA-His (trnH) gene, 
partial sequence; plastid
Length=397

 Score = 564 bits (305),  Expect = 8e-157
 Identities = 305/305 (100%), Gaps = 0/305 (0%)
 Strand=Plus/Plus

Query  1    TGGATAAGACTTTCGTCTTAGTGTATACGAGTTTTTGAATGGAAAGGAGCAATAACCAAT  60
            ||||||||||||||||||||||||||||||||||||||||||||||||||||||||||||
Sbjct  54   TGGATAAGACTTTCGTCTTAGTGTATACGAGTTTTTGAATGGAAAGGAGCAATAACCAAT  113

Query  61   TTCCCCTTATCAATATCAAGGGGATGGTATTGCTCCTTTATTTAGGAGTCtttttctttt  120
            ||||||||||||||||||||||||||||||||||||||||||||||||||||||||||||
Sbjct  114  TTCCCCTTATCAATATCAAGGGGATGGTATTGCTCCTTTATTTAGGAGTCTTTTTCTTTT  173

Query  121  cgaagttttttttatttctttatttCAACTaaaataaaaaagaaaaaGTATTCTCATAGG  180
            ||||||||||||||||||||||||||||||||||||||||||||||||||||||||||||
Sbjct  174  CGAAGTTTTTTTTATTTCTTTATTTCAACTAAAATAAAAAAGAAAAAGTATTCTCATAGG  233

Query  181  TTGGTTTATGATTGAGTATCATACTTCGGTTTGGTTTTGTTGTTTAATACCTTAATCTTA  240
            ||||||||||||||||||||||||||||||||||||||||||||||||||||||||||||
Sbjct  234  TTGGTTTATGATTGAGTATCATACTTCGGTTTGGTTTTGTTGTTTAATACCTTAATCTTA  293

Query  241  AAGTTTAAGTAAGATATTAAAAAATATAATGAATTGAGTCtttttcaattttagattttt  300
            ||||||||||||||||||||||||||||||||||||||||||||||||||||||||||||
Sbjct  294  AAGTTTAAGTAAGATATTAAAAAATATAATGAATTGAGTCTTTTTCAATTTTAGATTTTT  353

Query  301  tGAAA  305
            |||||
Sbjct  354  TGAAA  358


>KT597461.1 Cayratia trifolia isolate 3233 PsbA (psbA) gene, partial cds; 
and psbA-trnH intergenic spacer, partial sequence; chloroplast
Length=416

 Score = 540 bits (292),  Expect = 1e-149
 Identities = 301/305 (99%), Gaps = 1/305 (0%)
 Strand=Plus/Plus

Query  1    TGGATAAGACTTTCGTCTTAGTGTATACGAGTTTTTGAATGGAAAGGAGCAATAACCAAT  60
            ||||||||||||||||||||||||||||||||||||||||||||||||||||||||||||
Sbjct  57   TGGATAAGACTTTCGTCTTAGTGTATACGAGTTTTTGAATGGAAAGGAGCAATAACCAAT  116

Query  61   TTCCCCTTATCAATATCAAGGGGATGGTATTGCTCCTTTATTTAGGAGTCtttttctttt  120
            |||||| ||||||||| |||||||||||||||||||||||||||||||||||||||||||
Sbjct  117  TTCCCCCTATCAATATTAAGGGGATGGTATTGCTCCTTTATTTAGGAGTCTTTTTCTTTT  176

Query  121  cgaagttttttttatttctttatttCAACTaaaataaaaaagaaaaaGTATTCTCATAGG  180
            ||||| ||||||||||||||||||||||||||||||||||||||||||||||||||||||
Sbjct  177  CGAAG-TTTTTTTATTTCTTTATTTCAACTAAAATAAAAAAGAAAAAGTATTCTCATAGG  235

Query  181  TTGGTTTATGATTGAGTATCATACTTCGGTTTGGTTTTGTTGTTTAATACCTTAATCTTA  240
            ||||||||||||||||||||||||||||||| ||||||||||||||||||||||||||||
Sbjct  236  TTGGTTTATGATTGAGTATCATACTTCGGTTCGGTTTTGTTGTTTAATACCTTAATCTTA  295

Query  241  AAGTTTAAGTAAGATATTAAAAAATATAATGAATTGAGTCtttttcaattttagattttt  300
            ||||||||||||||||||||||||||||||||||||||||||||||||||||||||||||
Sbjct  296  AAGTTTAAGTAAGATATTAAAAAATATAATGAATTGAGTCTTTTTCAATTTTAGATTTTT  355

Query  301  tGAAA  305
            |||||
Sbjct  356  TGAAA  360


>KC428803.1 Cayratia maritima voucher Chen & Lu 373 (PE) PsbA (psbA) gene, 
partial cds; psbA-trnH intergenic spacer, complete sequence; 
and tRNA-His (trnH) gene, partial sequence; chloroplast
 KC428804.1 Cayratia maritima voucher Chen & Lu 394 (PE) PsbA (psbA) gene, 
partial cds; psbA-trnH intergenic spacer, complete sequence; 
and tRNA-His (trnH) gene, partial sequence; chloroplast
 KC428807.1 Cayratia maritima voucher Chen & Lu 491 (PE) PsbA (psbA) gene, 
partial cds; psbA-trnH intergenic spacer, complete sequence; 
and tRNA-His (trnH) gene, partial sequence; chloroplast
Length=364

 Score = 540 bits (292),  Expect = 1e-149
 Identities = 301/305 (99%), Gaps = 1/305 (0%)
 Strand=Plus/Plus

Query  1    TGGATAAGACTTTCGTCTTAGTGTATACGAGTTTTTGAATGGAAAGGAGCAATAACCAAT  60
            ||||||||||||||||||||||||||||||||||||||||||||||||||||||||||||
Sbjct  46   TGGATAAGACTTTCGTCTTAGTGTATACGAGTTTTTGAATGGAAAGGAGCAATAACCAAT  105

Query  61   TTCCCCTTATCAATATCAAGGGGATGGTATTGCTCCTTTATTTAGGAGTCtttttctttt  120
            |||||| ||||||||| |||||||||||||||||||||||||||||||||||||||||||
Sbjct  106  TTCCCCCTATCAATATTAAGGGGATGGTATTGCTCCTTTATTTAGGAGTCTTTTTCTTTT  165

Query  121  cgaagttttttttatttctttatttCAACTaaaataaaaaagaaaaaGTATTCTCATAGG  180
            ||||| ||||||||||||||||||||||||||||||||||||||||||||||||||||||
Sbjct  166  CGAAG-TTTTTTTATTTCTTTATTTCAACTAAAATAAAAAAGAAAAAGTATTCTCATAGG  224

Query  181  TTGGTTTATGATTGAGTATCATACTTCGGTTTGGTTTTGTTGTTTAATACCTTAATCTTA  240
            ||||||||||||||||||||||||||||||| ||||||||||||||||||||||||||||
Sbjct  225  TTGGTTTATGATTGAGTATCATACTTCGGTTCGGTTTTGTTGTTTAATACCTTAATCTTA  284

Query  241  AAGTTTAAGTAAGATATTAAAAAATATAATGAATTGAGTCtttttcaattttagattttt  300
            ||||||||||||||||||||||||||||||||||||||||||||||||||||||||||||
Sbjct  285  AAGTTTAAGTAAGATATTAAAAAATATAATGAATTGAGTCTTTTTCAATTTTAGATTTTT  344

Query  301  tGAAA  305
            |||||
Sbjct  345  TGAAA  349


>KC166565.1 Cayratia maritima voucher Wen 10304 (US) PsbA (psbA) gene, partial 
cds; psbA-trnH intergenic spacer, complete sequence; and 
tRNA-His (trnH) gene, partial sequence; chloroplast
Length=327

 Score = 540 bits (292),  Expect = 1e-149
 Identities = 301/305 (99%), Gaps = 1/305 (0%)
 Strand=Plus/Plus

Query  1    TGGATAAGACTTTCGTCTTAGTGTATACGAGTTTTTGAATGGAAAGGAGCAATAACCAAT  60
            ||||||||||||||||||||||||||||||||||||||||||||||||||||||||||||
Sbjct  9    TGGATAAGACTTTCGTCTTAGTGTATACGAGTTTTTGAATGGAAAGGAGCAATAACCAAT  68

Query  61   TTCCCCTTATCAATATCAAGGGGATGGTATTGCTCCTTTATTTAGGAGTCtttttctttt  120
            |||||| ||||||||| |||||||||||||||||||||||||||||||||||||||||||
Sbjct  69   TTCCCCCTATCAATATTAAGGGGATGGTATTGCTCCTTTATTTAGGAGTCTTTTTCTTTT  128

Query  121  cgaagttttttttatttctttatttCAACTaaaataaaaaagaaaaaGTATTCTCATAGG  180
            ||||| ||||||||||||||||||||||||||||||||||||||||||||||||||||||
Sbjct  129  CGAAG-TTTTTTTATTTCTTTATTTCAACTAAAATAAAAAAGAAAAAGTATTCTCATAGG  187

Query  181  TTGGTTTATGATTGAGTATCATACTTCGGTTTGGTTTTGTTGTTTAATACCTTAATCTTA  240
            ||||||||||||||||||||||||||||||| ||||||||||||||||||||||||||||
Sbjct  188  TTGGTTTATGATTGAGTATCATACTTCGGTTCGGTTTTGTTGTTTAATACCTTAATCTTA  247

Query  241  AAGTTTAAGTAAGATATTAAAAAATATAATGAATTGAGTCtttttcaattttagattttt  300
            ||||||||||||||||||||||||||||||||||||||||||||||||||||||||||||
Sbjct  248  AAGTTTAAGTAAGATATTAAAAAATATAATGAATTGAGTCTTTTTCAATTTTAGATTTTT  307

Query  301  tGAAA  305
            |||||
Sbjct  308  TGAAA  312


>JF437079.1 Cayratia maritima voucher Wen 9403 (US) tRNA-His (trnH) gene, 
partial sequence; trnH-psbA intergenic spacer, complete sequence; 
and PsbA (psbA) gene, partial cds; chloroplast
Length=414

 Score = 540 bits (292),  Expect = 1e-149
 Identities = 301/305 (99%), Gaps = 1/305 (0%)
 Strand=Plus/Minus

Query  1    TGGATAAGACTTTCGTCTTAGTGTATACGAGTTTTTGAATGGAAAGGAGCAATAACCAAT  60
            ||||||||||||||||||||||||||||||||||||||||||||||||||||||||||||
Sbjct  356  TGGATAAGACTTTCGTCTTAGTGTATACGAGTTTTTGAATGGAAAGGAGCAATAACCAAT  297

Query  61   TTCCCCTTATCAATATCAAGGGGATGGTATTGCTCCTTTATTTAGGAGTCtttttctttt  120
            |||||| ||||||||| |||||||||||||||||||||||||||||||||||||||||||
Sbjct  296  TTCCCCCTATCAATATTAAGGGGATGGTATTGCTCCTTTATTTAGGAGTCTTTTTCTTTT  237

Query  121  cgaagttttttttatttctttatttCAACTaaaataaaaaagaaaaaGTATTCTCATAGG  180
            |||||||||||| |||||||||||||||||||||||||||||||||||||||||||||||
Sbjct  236  CGAAGTTTTTTT-ATTTCTTTATTTCAACTAAAATAAAAAAGAAAAAGTATTCTCATAGG  178

Query  181  TTGGTTTATGATTGAGTATCATACTTCGGTTTGGTTTTGTTGTTTAATACCTTAATCTTA  240
            ||||||||||||||||||||||||||||||| ||||||||||||||||||||||||||||
Sbjct  177  TTGGTTTATGATTGAGTATCATACTTCGGTTCGGTTTTGTTGTTTAATACCTTAATCTTA  118

Query  241  AAGTTTAAGTAAGATATTAAAAAATATAATGAATTGAGTCtttttcaattttagattttt  300
            ||||||||||||||||||||||||||||||||||||||||||||||||||||||||||||
Sbjct  117  AAGTTTAAGTAAGATATTAAAAAATATAATGAATTGAGTCTTTTTCAATTTTAGATTTTT  58

Query  301  tGAAA  305
            |||||
Sbjct  57   TGAAA  53


>KC428800.1 Cayratia trifolia voucher Chen & Lu 218 (PE) PsbA (psbA) gene, 
partial cds; psbA-trnH intergenic spacer, complete sequence; 
and tRNA-His (trnH) gene, partial sequence; chloroplast
 KC428801.1 Cayratia trifolia voucher Chen & Lu 229 (PE) PsbA (psbA) gene, 
partial cds; psbA-trnH intergenic spacer, complete sequence; 
and tRNA-His (trnH) gene, partial sequence; chloroplast
 KC428808.1 Cayratia trifolia voucher Chen & Lu 494 (PE) PsbA (psbA) gene, 
partial cds; psbA-trnH intergenic spacer, complete sequence; 
and tRNA-His (trnH) gene, partial sequence; chloroplast
Length=365

 Score = 536 bits (290),  Expect = 2e-148
 Identities = 301/306 (98%), Gaps = 2/306 (1%)
 Strand=Plus/Plus

Query  1    TGGATAAGACTTTCGTCTTAGTGTATACGAGTTTTTGAATGGAAAGGAGCAATAACCAAT  60
            ||||||||||||||||||||||||||||||||||||||||||||||||||||||||||||
Sbjct  46   TGGATAAGACTTTCGTCTTAGTGTATACGAGTTTTTGAATGGAAAGGAGCAATAACCAAT  105

Query  61   TTCCCCTTATCAATATCAAGGGGATGGTATTGCTCCTTTATTTAGGAGTCtttttctttt  120
            |||||| |||||||||||||||||||||||||||||||||||||||||||||||||||||
Sbjct  106  TTCCCCCTATCAATATCAAGGGGATGGTATTGCTCCTTTATTTAGGAGTCTTTTTCTTTT  165

Query  121  cgaagttttttttatttctttatttCAACTaaaat-aaaaaagaaaaaGTATTCTCATAG  179
            ||||| ||||||||||||||||||||||||||||| ||||||||||||||||||||||||
Sbjct  166  CGAAG-TTTTTTTATTTCTTTATTTCAACTAAAATAAAAAAAGAAAAAGTATTCTCATAG  224

Query  180  GTTGGTTTATGATTGAGTATCATACTTCGGTTTGGTTTTGTTGTTTAATACCTTAATCTT  239
            |||||||||||||||||||||||||||||||| |||||||||||||||||||||||||||
Sbjct  225  GTTGGTTTATGATTGAGTATCATACTTCGGTTCGGTTTTGTTGTTTAATACCTTAATCTT  284

Query  240  AAAGTTTAAGTAAGATATTAAAAAATATAATGAATTGAGTCtttttcaattttagatttt  299
            |||||||||| |||||||||||||||||||||||||||||||||||||||||||||||||
Sbjct  285  AAAGTTTAAGAAAGATATTAAAAAATATAATGAATTGAGTCTTTTTCAATTTTAGATTTT  344

Query  300  ttGAAA  305
            ||||||
Sbjct  345  TTGAAA  350


>JQ182533.1 Cayratia trifolia voucher Wen10701 PsbA (psbA) gene, partial 
cds; psbA-trnH intergenic spacer, complete sequence; and tRNA-His 
(trnH) gene, partial sequence; chloroplast
Length=346

 Score = 529 bits (286),  Expect = 3e-146
 Identities = 299/305 (98%), Gaps = 1/305 (0%)
 Strand=Plus/Plus

Query  1    TGGATAAGACTTTCGTCTTAGTGTATACGAGTTTTTGAATGGAAAGGAGCAATAACCAAT  60
            ||||||||| || |||||||||||||||||||||||||||||||||||||||||||||||
Sbjct  3    TGGATAAGATTTCCGTCTTAGTGTATACGAGTTTTTGAATGGAAAGGAGCAATAACCAAT  62

Query  61   TTCCCCTTATCAATATCAAGGGGATGGTATTGCTCCTTTATTTAGGAGTCtttttctttt  120
            |||||| ||||||||| |||||||||||||||||||||||||||||||||||||||||||
Sbjct  63   TTCCCCCTATCAATATTAAGGGGATGGTATTGCTCCTTTATTTAGGAGTCTTTTTCTTTT  122

Query  121  cgaagttttttttatttctttatttCAACTaaaataaaaaagaaaaaGTATTCTCATAGG  180
            ||||| ||||||||||||||||||||||||||||||||||||||||||||||||||||||
Sbjct  123  CGAAG-TTTTTTTATTTCTTTATTTCAACTAAAATAAAAAAGAAAAAGTATTCTCATAGG  181

Query  181  TTGGTTTATGATTGAGTATCATACTTCGGTTTGGTTTTGTTGTTTAATACCTTAATCTTA  240
            ||||||||||||||||||||||||||||||| ||||||||||||||||||||||||||||
Sbjct  182  TTGGTTTATGATTGAGTATCATACTTCGGTTCGGTTTTGTTGTTTAATACCTTAATCTTA  241

Query  241  AAGTTTAAGTAAGATATTAAAAAATATAATGAATTGAGTCtttttcaattttagattttt  300
            ||||||||||||||||||||||||||||||||||||||||||||||||||||||||||||
Sbjct  242  AAGTTTAAGTAAGATATTAAAAAATATAATGAATTGAGTCTTTTTCAATTTTAGATTTTT  301

Query  301  tGAAA  305
            |||||
Sbjct  302  TGAAA  306


>KC166574.1 Cayratia trifolia voucher Wen 7488 (US) PsbA (psbA) gene, partial 
cds; psbA-trnH intergenic spacer, complete sequence; and 
tRNA-His (trnH) gene, partial sequence; chloroplast
Length=329

 Score = 525 bits (284),  Expect = 4e-145
 Identities = 299/306 (98%), Gaps = 2/306 (1%)
 Strand=Plus/Plus

Query  1    TGGATAAGACTTTCGTCTTAGTGTATACGAGTTTTTGAATGGAAAGGAGCAATAACCAAT  60
            ||||||||||||||||||||||||||||||||||||||||||||||||||||||||||||
Sbjct  10   TGGATAAGACTTTCGTCTTAGTGTATACGAGTTTTTGAATGGAAAGGAGCAATAACCAAT  69

Query  61   TTCCCCTTATCAATATCAAGGGGATGGTATTGCTCCTTTATTTAGGAGTCtttttctttt  120
            |||||| |||||||||||||||||||||||||||||| ||||||||||||||||||||||
Sbjct  70   TTCCCCCTATCAATATCAAGGGGATGGTATTGCTCCTGTATTTAGGAGTCTTTTTCTTTT  129

Query  121  cgaagttttttttatttctttatttCAACTaaaataaaaaagaaaaaGTATTCTCATAGG  180
            ||||| ||||||||||||||||||||||||||||||||||||||||||||||||||||||
Sbjct  130  CGAAG-TTTTTTTATTTCTTTATTTCAACTAAAATAAAAAAGAAAAAGTATTCTCATAGG  188

Query  181  TTGGTTTATGATTGAGTATCATACTTCGGTTTGGTTTTGTTGTTTAATACCTTAATCTTA  240
            |||||||||||||||||||||||||| |||| ||||||||||||||||||||||||||||
Sbjct  189  TTGGTTTATGATTGAGTATCATACTTTGGTTCGGTTTTGTTGTTTAATACCTTAATCTTA  248

Query  241  AAGTTTAAGTAAGATATTAAAAAATATAATGAATTGAGTCtttttcaattttagattttt  300
            ||||||||| ||||||||||||||||||||||||||||||||||||||||||||||||||
Sbjct  249  AAGTTTAAGAAAGATATTAAAAAATATAATGAATTGAGTCTTTTTCAATTTTAGATTTTT  308

Query  301  t-GAAA  305
            | ||||
Sbjct  309  TTGAAA  314


>JF437080.1 Cayratia trifolia voucher Ren 55095 (US) tRNA-His (trnH) gene, 
partial sequence; trnH-psbA intergenic spacer, complete sequence; 
and PsbA (psbA) gene, partial cds; chloroplast
 JF437081.1 Cayratia trifolia voucher Ren 55101 (US) tRNA-His (trnH) gene, 
partial sequence; trnH-psbA intergenic spacer, complete sequence; 
and PsbA (psbA) gene, partial cds; chloroplast
Length=416

 Score = 525 bits (284),  Expect = 4e-145
 Identities = 299/306 (98%), Gaps = 2/306 (1%)
 Strand=Plus/Minus

Query  1    TGGATAAGACTTTCGTCTTAGTGTATACGAGTTTTTGAATGGAAAGGAGCAATAACCAAT  60
            ||||||||||||||||||||||||||||||||||||||||||||||||||||||||||||
Sbjct  358  TGGATAAGACTTTCGTCTTAGTGTATACGAGTTTTTGAATGGAAAGGAGCAATAACCAAT  299

Query  61   TTCCCCTTATCAATATCAAGGGGATGGTATTGCTCCTTTATTTAGGAGTCtttttctttt  120
            |||||| |||||||||||||||||||||||||||||| ||||||||||||||||||||||
Sbjct  298  TTCCCCCTATCAATATCAAGGGGATGGTATTGCTCCTGTATTTAGGAGTCTTTTTCTTTT  239

Query  121  cgaagttttttttatttctttatttCAACTaaaataaaaaagaaaaaGTATTCTCATAGG  180
            |||||||||||| |||||||||||||||||||||||||||||||||||||||||||||||
Sbjct  238  CGAAGTTTTTTT-ATTTCTTTATTTCAACTAAAATAAAAAAGAAAAAGTATTCTCATAGG  180

Query  181  TTGGTTTATGATTGAGTATCATACTTCGGTTTGGTTTTGTTGTTTAATACCTTAATCTTA  240
            |||||||||||||||||||||||||| |||| ||||||||||||||||||||||||||||
Sbjct  179  TTGGTTTATGATTGAGTATCATACTTTGGTTCGGTTTTGTTGTTTAATACCTTAATCTTA  120

Query  241  AAGTTTAAGTAAGATATTAAAAAATATAATGAATTGAGTCtttttcaattttagattttt  300
            ||||||||| ||||||||||||||||||||||||||||||||||||||||||||||||||
Sbjct  119  AAGTTTAAGAAAGATATTAAAAAATATAATGAATTGAGTCTTTTTCAATTTTAGATTTTT  60

Query  301  t-GAAA  305
            | ||||
Sbjct  59   TTGAAA  54


>HM585666.1 Cayratia trifolia voucher Wen 10167 PsbA (psbA) gene, partial 
cds; and psbA-trnH intergenic spacer, partial sequence; chloroplast
Length=349

 Score = 521 bits (282),  Expect = 5e-144
 Identities = 298/305 (98%), Gaps = 4/305 (1%)
 Strand=Plus/Plus

Query  1    TGGATAAGACTTTCGTCTTAGTGTATACGAGTTTTTGAATGGAAAGGAGCAATAACCAAT  60
            ||||||||||||||||||||||||||||||||||||||||||||||||||||||||||||
Sbjct  9    TGGATAAGACTTTCGTCTTAGTGTATACGAGTTTTTGAATGGAAAGGAGCAATAACCAAT  68

Query  61   TTCCCCTTATCAATATCAAGGGGATGGTATTGCTCCTTTATTTAGGAGTCtttttctttt  120
            |||||| ||||||||| |||||||||||||||||||||||||||||||||||||||||||
Sbjct  69   TTCCCCCTATCAATATTAAGGGGATGGTATTGCTCCTTTATTTAGGAGTCTTTTTCTTTT  128

Query  121  cgaagttttttttatttctttatttCAACTaaaataaaaaagaaaaaGTATTCTCATAGG  180
            |||||  |||||||||||||||||||||||||||||||||||||||||||||||||||||
Sbjct  129  CGAAG--TTTTTTATTTCTTTATTTCAACTAAAATAAAAAAGAAAAAGTATTCTCATAGG  186

Query  181  TTGGTTTATGATTGAGTATCATACTTCGGTTTGGTTTTGTTGTTTAATACCTTAATCTTA  240
            ||||||||||||||||||||||||||||||| ||||||||||||||||||||||||||||
Sbjct  187  TTGGTTTATGATTGAGTATCATACTTCGGTTCGGTTTTGTTGTTTAATACCTTAATCTTA  246

Query  241  AAGTTTAAGTAAGATATTAAAAAATATAATGAATTGAGTCtttttcaattttagattttt  300
            ||||||||||||||||||  ||||||||||||||||||||||||||||||||||||||||
Sbjct  247  AAGTTTAAGTAAGATATT--AAAATATAATGAATTGAGTCTTTTTCAATTTTAGATTTTT  304

Query  301  tGAAA  305
            |||||
Sbjct  305  TGAAA  309


>HQ656482.1 Cayratia debilis voucher E:8436/1259*22 tRNA-His gene, partial 
sequence; trnH-psbA intergenic spacer, complete sequence; 
and photosystem II protein D1 (psbA) gene, partial cds; chloroplast
Length=435

 Score = 518 bits (280),  Expect = 6e-143
 Identities = 297/305 (97%), Gaps = 1/305 (0%)
 Strand=Plus/Minus

Query  1    TGGATAAGACTTTCGTCTTAGTGTATACGAGTTTTTGAATGGAAAGGAGCAATAACCAAT  60
            ||||||||||||||||||||||||||||||||||||||||||||||||||||||||||||
Sbjct  367  TGGATAAGACTTTCGTCTTAGTGTATACGAGTTTTTGAATGGAAAGGAGCAATAACCAAT  308

Query  61   TTCCCCTTATCAATATCAAGGGGATGGTATTGCTCCTTTATTTAGGAGTCtttttctttt  120
            |||||| |||||||||||||||||||||||||||||||||||||||||| ||||||||||
Sbjct  307  TTCCCCCTATCAATATCAAGGGGATGGTATTGCTCCTTTATTTAGGAGTGTTTTTCTTTT  248

Query  121  cgaagttttttttatttctttatttCAACTaaaataaaaaagaaaaaGTATTCTCATAGG  180
            |||||||||||| |||||||||||||||||||||||||||||||||||||||||||||||
Sbjct  247  CGAAGTTTTTTT-ATTTCTTTATTTCAACTAAAATAAAAAAGAAAAAGTATTCTCATAGG  189

Query  181  TTGGTTTATGATTGAGTATCATACTTCGGTTTGGTTTTGTTGTTTAATACCTTAATCTTA  240
            || |||||||||||||||||||| ||||||| | ||||||||||||||||||||||||||
Sbjct  188  TTAGTTTATGATTGAGTATCATATTTCGGTTCGCTTTTGTTGTTTAATACCTTAATCTTA  129

Query  241  AAGTTTAAGTAAGATATTAAAAAATATAATGAATTGAGTCtttttcaattttagattttt  300
            ||||||||||||||||||||||||||||||||||||||||||||||||||||||||||||
Sbjct  128  AAGTTTAAGTAAGATATTAAAAAATATAATGAATTGAGTCTTTTTCAATTTTAGATTTTT  69

Query  301  tGAAA  305
            || ||
Sbjct  68   TGTAA  64


>JF437078.1 Cayratia japonica voucher Wen 8330 (US) tRNA-His (trnH) gene, 
partial sequence; trnH-psbA intergenic spacer, complete sequence; 
and PsbA (psbA) gene, partial cds; chloroplast
Length=449

 Score = 407 bits (220),  Expect = 1e-109
 Identities = 290/321 (90%), Gaps = 16/321 (5%)
 Strand=Plus/Minus

Query  1    TGGATAAGACTTTCGTCTTAGTGTATACGAGTTTTTGAATGGAAAGGAGCAATAACCAAT  60
            ||||||||| |||  |||||||||||||||||||||||||| ||||||||||||||||||
Sbjct  391  TGGATAAGATTTTGATCTTAGTGTATACGAGTTTTTGAATGTAAAGGAGCAATAACCAAT  332

Query  61   TTCCCCTTATCAATATCAAGGGGATGGTATTGCTCCTTTATTTAGGAGTCtttttctttt  120
            |||||| |||||||||||||||||||||||||||||||||||||| ||||||||||||||
Sbjct  331  TTCCCCCTATCAATATCAAGGGGATGGTATTGCTCCTTTATTTAGAAGTCTTTTTCTTTT  272

Query  121  cgaagttttttttatttctttatttCAACTaaaataaaaa-ag----aaaaaGTATTCTC  175
            | ||||||||||||||||||||||||||||||||| |||| ||    |||||||||||||
Sbjct  271  CTAAGTTTTTTTTATTTCTTTATTTCAACTAAAATTAAAATAGTAATAAAAAGTATTCTC  212

Query  176  ATAGGTTGGTTTATGATTGAGTATCATACTTCGGTTTGGTTTTGTTGTTTAATACCTTAA  235
            |||||||||||| | ||||||||||||||||||||| ||||||||||||||||| |||||
Sbjct  211  ATAGGTTGGTTTTTCATTGAGTATCATACTTCGGTTCGGTTTTGTTGTTTAATATCTTAA  152

Query  236  TCTTAAAGTTTAAGTAAGATATTAAAAAA----TA-T-AATG-----AATTGAGTCtttt  284
            |||||||||| |||||||||| |||||||    || | ||||     |||||||||||||
Sbjct  151  TCTTAAAGTTAAAGTAAGATAATAAAAAAAACATAATGAATGGTGGAAATTGAGTCTTTT  92

Query  285  tcaattttagattttttGAAA  305
            ||||||||| |||||||||||
Sbjct  91   TCAATTTTATATTTTTTGAAA  71


>KC166573.1 Cayratia japonica var. pseudotrifolia voucher Wen 8085 (US) PsbA 
(psbA) gene, partial cds; psbA-trnH intergenic spacer, complete 
sequence; and tRNA-His (trnH) gene, partial sequence; 
chloroplast
Length=381

 Score = 390 bits (211),  Expect = 1e-104
 Identities = 287/321 (89%), Gaps = 16/321 (5%)
 Strand=Plus/Plus

Query  1    TGGATAAGACTTTCGTCTTAGTGTATACGAGTTTTTGAATGGAAAGGAGCAATAACCAAT  60
            ||||||||| |||  |||||||||||||||||||||||||| ||||||||||||||||||
Sbjct  46   TGGATAAGATTTTGATCTTAGTGTATACGAGTTTTTGAATGTAAAGGAGCAATAACCAAT  105

Query  61   TTCCCCTTATCAATATCAAGGGGATGGTATTGCTCCTTTATTTAGGAGTCtttttctttt  120
            |||||| || ||||||||||||||||||||||||||||||||||||| |||||| |||||
Sbjct  106  TTCCCCCTAGCAATATCAAGGGGATGGTATTGCTCCTTTATTTAGGAATCTTTTCCTTTT  165

Query  121  cgaag-ttttttttatttctttatttCAACTaaaataaaaa-ag----aaaaaGTATTCT  174
            | ||| |||||||||||||||||||||||||||||| |||| ||    ||||||||||||
Sbjct  166  CTAAGTTTTTTTTTATTTCTTTATTTCAACTAAAATTAAAATAGTAATAAAAAGTATTCT  225

Query  175  CATAGGTTGGTTTATGATTGAGTATCATACTTCGGTTTGGTTTTGTTGTTTAATACCTTA  234
            ||||||||||||| | ||||||||||||||||||||| ||||||||||||||||| ||||
Sbjct  226  CATAGGTTGGTTTCTCATTGAGTATCATACTTCGGTTCGGTTTTGTTGTTTAATATCTTA  285

Query  235  ATCTTAAAGTTTAAGTAAGATATTAAAAAA---TA-T-AATG-----AATTGAGTCtttt  284
            ||||||||||  |||||||||| |||||||   || | ||||     |||||||||||||
Sbjct  286  ATCTTAAAGTAAAAGTAAGATAATAAAAAAACATAATGAATGGTGGAAATTGAGTCTTTT  345

Query  285  tcaattttagattttttGAAA  305
            ||||||||| |||||||||||
Sbjct  346  TCAATTTTATATTTTTTGAAA  366


>JF437074.1 Cayratia corniculata voucher Wen 9461 (US) tRNA-His (trnH) gene, 
partial sequence; trnH-psbA intergenic spacer, complete 
sequence; and PsbA (psbA) gene, partial cds; chloroplast
Length=413

 Score = 388 bits (210),  Expect = 5e-104
 Identities = 287/321 (89%), Gaps = 17/321 (5%)
 Strand=Plus/Minus

Query  1    TGGATAAGACTTTCG-TCTTAGTGTATACGAGTTTTTGAATGGAAAGGAGCAATAACCAA  59
            ||||||||| ||| | |||||||||||||||||||||||||| |||||||||||||||||
Sbjct  355  TGGATAAGA-TTTAGATCTTAGTGTATACGAGTTTTTGAATGTAAAGGAGCAATAACCAA  297

Query  60   TTTCCCCTTATCAATATCAAGGGGATGGTATTGCTCCTTTATTTAGGAGTCtttttcttt  119
            ||||||| |||||||||||||||||||||||||||||||||||||| |||||||| ||||
Sbjct  296  TTTCCCCCTATCAATATCAAGGGGATGGTATTGCTCCTTTATTTAGAAGTCTTTTCCTTT  237

Query  120  tcgaagttttttttatttctttatttCAACTaaaat--aaa-a--aagaaaaaGTATTCT  174
            || |||||||||||||||||||||||||||| ||||  ||| |  || ||||||||||||
Sbjct  236  TCTAAGTTTTTTTTATTTCTTTATTTCAACTCAAATTTAAATAGTAATAAAAAGTATTCT  177

Query  175  CATAGGTTGGTTTATGATTGAGTATCATACTTCGGTTTGGTTTTGTTGTTTAATACCTTA  234
            ||||||||||||| | ||||||||||||||||||||| ||||||||||||||||| ||||
Sbjct  176  CATAGGTTGGTTTTTCATTGAGTATCATACTTCGGTTCGGTTTTGTTGTTTAATATCTTA  117

Query  235  ATCTTAAAGTTTAAGTAAGATATTAAAAAA---TA-T-AATG-----AATTGAGTCtttt  284
            |||||||| || |||||||||| |||||||   || | ||||     |||||||||||||
Sbjct  116  ATCTTAAAATTAAAGTAAGATAATAAAAAAACATAATGAATGGTGGAAATTGAGTCTTTT  57

Query  285  tcaattttagattttttGAAA  305
            ||||||||  |||||||||||
Sbjct  56   TCAATTTTCTATTTTTTGAAA  36


>KC166549.1 Cayratia albifolia voucher Wen 11588 (US) PsbA (psbA) gene, partial 
cds; psbA-trnH intergenic spacer, complete sequence; 
and tRNA-His (trnH) gene, partial sequence; chloroplast
Length=361

 Score = 387 bits (209),  Expect = 2e-103
 Identities = 289/324 (89%), Gaps = 19/324 (6%)
 Strand=Plus/Plus

Query  1    TGGATAAGACTTTCGTCTTAGTGTATACGAGTTTTTGAATGGAAAGGAGCAATAACCAAT  60
            ||||||||| |||  |||||||||||||||||||||||||| ||||||||||||||||||
Sbjct  15   TGGATAAGATTTTGATCTTAGTGTATACGAGTTTTTGAATGTAAAGGAGCAATAACCAAT  74

Query  61   TTCCCCTTATCAATATCAAGGGGATGGTATTGCTCCTTTATTTAGGAGTCtttttctttt  120
            |||||| |||||||||||||||||||||||||||||||||||||| ||||||||||||||
Sbjct  75   TTCCCCCTATCAATATCAAGGGGATGGTATTGCTCCTTTATTTAGAAGTCTTTTTCTTTT  134

Query  121  cgaag---ttttttttatttctttatttCAACTaaaataaaaa-ag----aaaaaGTATT  172
            | |||   ||||||||||||||||||||||||| |||| |||| ||    ||||||||||
Sbjct  135  CTAAGTTTTTTTTTTTATTTCTTTATTTCAACTCAAATTAAAATAGTAATAAAAAGTATT  194

Query  173  CTCATAGGTTGGTTTATGATTGAGTATCATACTTCGGTTTGGTTTTGTTGTTTAATACCT  232
            ||||||||||||||| | ||||||||||||||||||||| ||||||||||||||||| ||
Sbjct  195  CTCATAGGTTGGTTTTTCATTGAGTATCATACTTCGGTTCGGTTTTGTTGTTTAATATCT  254

Query  233  TAATCTTAAAGTTTAAGTAAGATATTAAAAAA----TA-T-AATG-----AATTGAGTCt  281
            ||||||||||||| |||||||||| |||||||    || | ||||     ||||||||||
Sbjct  255  TAATCTTAAAGTTAAAGTAAGATAATAAAAAAAACATAATGAATGGTGGAAATTGAGTCT  314

Query  282  ttttcaattttagattttttGAAA  305
            |||||||||||| |||||||||||
Sbjct  315  TTTTCAATTTTATATTTTTTGAAA  338


>KC166564.1 Cayratia japonica voucher Wen 8537 (US) PsbA (psbA) gene, partial 
cds; psbA-trnH intergenic spacer, complete sequence; and 
tRNA-His (trnH) gene, partial sequence; chloroplast
Length=382

 Score = 385 bits (208),  Expect = 6e-103
 Identities = 287/322 (89%), Gaps = 17/322 (5%)
 Strand=Plus/Plus

Query  1    TGGATAAGACTTTCGTCTTAGTGTATACGAGTTTTTGAATGGAAAGGAGCAATAACCAAT  60
            ||||||||| |||  |||||||||||||||||||||||||| ||||||||||||||||||
Sbjct  46   TGGATAAGATTTTGATCTTAGTGTATACGAGTTTTTGAATGTAAAGGAGCAATAACCAAT  105

Query  61   TTCCCCTTATCAATATCAAGGGGATGGTATTGCTCCTTTATTTAGGAGTCtttttctttt  120
            |||||| || ||||||||||||||||||||||||||||||||||||| |||||| |||||
Sbjct  106  TTCCCCCTAGCAATATCAAGGGGATGGTATTGCTCCTTTATTTAGGAATCTTTTCCTTTT  165

Query  121  cgaag--ttttttttatttctttatttCAACTaaaataaaaa-ag----aaaaaGTATTC  173
            | |||  |||||||||||||||||||||||||||||| |||| ||    |||||||||||
Sbjct  166  CTAAGTTTTTTTTTTATTTCTTTATTTCAACTAAAATTAAAATAGTAATAAAAAGTATTC  225

Query  174  TCATAGGTTGGTTTATGATTGAGTATCATACTTCGGTTTGGTTTTGTTGTTTAATACCTT  233
            |||||||||||||| | ||||||||||||||||||||| ||||||||||||||||| |||
Sbjct  226  TCATAGGTTGGTTTCTCATTGAGTATCATACTTCGGTTCGGTTTTGTTGTTTAATATCTT  285

Query  234  AATCTTAAAGTTTAAGTAAGATATTAAAAAA---TA-T-AATG-----AATTGAGTCttt  283
            |||||||||||  |||||||||| |||||||   || | ||||     ||||||||||||
Sbjct  286  AATCTTAAAGTAAAAGTAAGATAATAAAAAAACATAATGAATGGTGGAAATTGAGTCTTT  345

Query  284  ttcaattttagattttttGAAA  305
            |||||||||| |||||||||||
Sbjct  346  TTCAATTTTATATTTTTTGAAA  367


>KC428805.1 Cayratia corniculata voucher Chen & Lu 450 (PE) PsbA (psbA) gene, 
partial cds; psbA-trnH intergenic spacer, complete sequence; 
and tRNA-His (trnH) gene, partial sequence; chloroplast
Length=388

 Score = 383 bits (207),  Expect = 2e-102
 Identities = 285/320 (89%), Gaps = 15/320 (5%)
 Strand=Plus/Plus

Query  1    TGGATAAGACTTTCGTCTTAGTGTATACGAGTTTTTGAATGGAAAGGAGCAATAACCAAT  60
            ||||||||| |||  |||||||||||||||||||||||||| ||||||||||||||||||
Sbjct  46   TGGATAAGATTTTTATCTTAGTGTATACGAGTTTTTGAATGTAAAGGAGCAATAACCAAT  105

Query  61   TTCCCCTTATCAATATCAAGGGGATGGTATTGCTCCTTTATTTAGGAGTCtttttctttt  120
            |||||| |||||||||||||||||||||||||||||||||||||| |||||||| |||| 
Sbjct  106  TTCCCCCTATCAATATCAAGGGGATGGTATTGCTCCTTTATTTAGAAGTCTTTTCCTTTG  165

Query  121  cgaagttttttttatttctttatttCAACTaaaat---aa-a-aaagaaaaaGTATTCTC  175
            | ||||||||| |||||||||||||||||||||||   || |  || |||||||||||||
Sbjct  166  CTAAGTTTTTTCTATTTCTTTATTTCAACTAAAATTTTAATAGTAAAAAAAAGTATTCTC  225

Query  176  ATAGGTTGGTTTATGATTGAGTATCATACTTCGGTTTGGTTTTGTTGTTTAATACCTTAA  235
            |||||||||||| | |||||||||||||||||| || ||||||||||||||||| |||||
Sbjct  226  ATAGGTTGGTTTTTCATTGAGTATCATACTTCGTTTCGGTTTTGTTGTTTAATATCTTAA  285

Query  236  TCTTAAAGTTTAAGTAAGATATTAAAAAA---TA-T-AATG-----AATTGAGTCttttt  285
            |||||||||| |||||||||| |||||||   || | ||||     ||||||||||||||
Sbjct  286  TCTTAAAGTTAAAGTAAGATAATAAAAAAACATAATGAATGGTGGAAATTGAGTCTTTTT  345

Query  286  caattttagattttttGAAA  305
            |||||||| |||||||||||
Sbjct  346  CAATTTTATATTTTTTGAAA  365


>KC166555.1 Cayratia corniculata voucher Wen 8245 (US) PsbA (psbA) gene, 
partial cds; psbA-trnH intergenic spacer, complete sequence; 
and tRNA-His (trnH) gene, partial sequence; chloroplast
Length=388

 Score = 383 bits (207),  Expect = 2e-102
 Identities = 283/317 (89%), Gaps = 15/317 (5%)
 Strand=Plus/Plus

Query  1    TGGATAAGACTTTCGTCTTAGTGTATACGAGTTTTTGAATGGAAAGGAGCAATAACCAAT  60
            ||||||||| |||  |||||||||||||||||||||||||| ||||||||||||||||||
Sbjct  46   TGGATAAGATTTTTATCTTAGTGTATACGAGTTTTTGAATGTAAAGGAGCAATAACCAAT  105

Query  61   TTCCCCTTATCAATATCAAGGGGATGGTATTGCTCCTTTATTTAGGAGTCtttttctttt  120
            ||||||||||||||||||||||||||||||||||||||||||||| |||||||| |||||
Sbjct  106  TTCCCCTTATCAATATCAAGGGGATGGTATTGCTCCTTTATTTAGAAGTCTTTTCCTTTT  165

Query  121  cgaagttttttttatttctttatttCAACTaaaata--aa-a--aagaaaaaGTATTCTC  175
            | |||||||| ||||||||||||||||||||||||   || |  || |||||||||||||
Sbjct  166  CTAAGTTTTTGTTATTTCTTTATTTCAACTAAAATTTTAATAGTAATAAAAAGTATTCTC  225

Query  176  ATAGGTTGGTTTATGATTGAGTATCATACTTCGGTTTGGTTTTGTTGTTTAATACCTTAA  235
            |||||||||||| | |||||||||||||||||| || ||||||||||||||||| |||||
Sbjct  226  ATAGGTTGGTTTTTCATTGAGTATCATACTTCGTTTCGGTTTTGTTGTTTAATATCTTAA  285

Query  236  TCTTAAAGTTTAAGTAAGATATTAAAAAA---TA-T-AATG-----AATTGAGTCttttt  285
            |||||||||| |||||||||| |||||||   || | ||||     ||||||||||||||
Sbjct  286  TCTTAAAGTTAAAGTAAGATAATAAAAAAACATAATGAATGGTGGAAATTGAGTCTTTTT  345

Query  286  caattttagattttttG  302
             ||||||| ||||||||
Sbjct  346  AAATTTTATATTTTTTG  362


>JQ182535.1 Cayratia japonica voucher Shuietal.81847 PsbA (psbA) gene, partial 
cds; psbA-trnH intergenic spacer, complete sequence; and 
tRNA-His (trnH) gene, partial sequence; chloroplast
Length=376

 Score = 383 bits (207),  Expect = 2e-102
 Identities = 283/317 (89%), Gaps = 15/317 (5%)
 Strand=Plus/Plus

Query  1    TGGATAAGACTTTCGTCTTAGTGTATACGAGTTTTTGAATGGAAAGGAGCAATAACCAAT  60
            ||||||||| |||  |||||||||||||||||||||||||| ||||||||||||||||||
Sbjct  9    TGGATAAGATTTTTATCTTAGTGTATACGAGTTTTTGAATGTAAAGGAGCAATAACCAAT  68

Query  61   TTCCCCTTATCAATATCAAGGGGATGGTATTGCTCCTTTATTTAGGAGTCtttttctttt  120
            |||||| |||||||||||||||||||||||||||||||||||||  |||||||| |||||
Sbjct  69   TTCCCCCTATCAATATCAAGGGGATGGTATTGCTCCTTTATTTATAAGTCTTTTCCTTTT  128

Query  121  cgaagttttttttatttctttatttCAACTaaaat--aaa-a--aagaaaaaGTATTCTC  175
            | |||||||||||||||||||||||||||| ||||  ||| |  || |||||||||||||
Sbjct  129  CTAAGTTTTTTTTATTTCTTTATTTCAACTCAAATTTAAATACTAATAAAAAGTATTCTC  188

Query  176  ATAGGTTGGTTTATGATTGAGTATCATACTTCGGTTTGGTTTTGTTGTTTAATACCTTAA  235
            |||||||| ||| | ||||||||||||||||||||| ||||||||||||||||| |||||
Sbjct  189  ATAGGTTGATTTTTCATTGAGTATCATACTTCGGTTCGGTTTTGTTGTTTAATATCTTAA  248

Query  236  TCTTAAAGTTTAAGTAAGATATTAAAAAA---TA-T-AAT-G----AATTGAGTCttttt  285
            |||||||||| |||||||||| |||||||   || | ||| |    ||||||||||||||
Sbjct  249  TCTTAAAGTTAAAGTAAGATAATAAAAAAACATAATGAATCGTGGAAATTGAGTCTTTTT  308

Query  286  caattttagattttttG  302
            |||||||| ||||||||
Sbjct  309  CAATTTTATATTTTTTG  325


>KY766761.1 Cayratia japonica PsbA (psbA) gene, partial cds; trnH-psbA intergenic 
spacer, complete sequence; and tRNA-His (trnH) gene, 
partial sequence; plastid
Length=426

 Score = 381 bits (206),  Expect = 8e-102
 Identities = 287/323 (89%), Gaps = 18/323 (6%)
 Strand=Plus/Plus

Query  1    TGGATAAGACTTTCGTCTTAGTGTATACGAGTTTTTGAATGGAAAGGAGCAATAACCAAT  60
            ||| ||||| |||  |||||||||||||||||||||||||| ||||||||||||||||||
Sbjct  57   TGGGTAAGATTTTGATCTTAGTGTATACGAGTTTTTGAATGTAAAGGAGCAATAACCAAT  116

Query  61   TTCCCCTTATCAATATCAAGGGGATGGTATTGCTCCTTTATTTAGGAGTCtttttctttt  120
            |||||| |||||||||||||||||||||||||||||||||||||| ||||||||||||||
Sbjct  117  TTCCCCCTATCAATATCAAGGGGATGGTATTGCTCCTTTATTTAGAAGTCTTTTTCTTTT  176

Query  121  cgaag-ttttttttatttctttatttCAACTaaaataaaaa-ag----aaaaaGTATTCT  174
            | ||| |||||||||||||||||||||||||||||| |||| ||    ||||||||||||
Sbjct  177  CTAAGTTTTTTTTTATTTCTTTATTTCAACTAAAATTAAAATAGTAATAAAAAGTATTCT  236

Query  175  CATAGGTTGGTTTATGATTGAGTATCATACTTCGGTTTGGTTTTGTTGTTTAATACCTTA  234
            ||||||||||||| | ||||||||||||||||| ||| ||||||||||||||||| ||||
Sbjct  237  CATAGGTTGGTTTTTCATTGAGTATCATACTTCAGTTCGGTTTTGTTGTTTAATATCTTA  296

Query  235  ATCTTAAAGTTTAAGTAAGATATTAAAAAA-----TA-T-AATG-----AATTGAGTCtt  282
            ||||||||||| |||||||||| |||||||     || | ||||     |||||||||||
Sbjct  297  ATCTTAAAGTTAAAGTAAGATAATAAAAAAAAACATAATGAATGGTGGAAATTGAGTCTT  356

Query  283  tttcaattttagattttttGAAA  305
            ||||||||||  |||||||||||
Sbjct  357  TTTCAATTTTTTATTTTTTGAAA  379


>KC166553.1 Cayratia corniculata voucher Wen 11378 (US) PsbA (psbA) gene, 
partial cds; and psbA-trnH intergenic spacer, complete sequence; 
chloroplast
Length=340

 Score = 379 bits (205),  Expect = 3e-101
 Identities = 284/319 (89%), Gaps = 18/319 (6%)
 Strand=Plus/Plus

Query  1    TGGATAAGACTTTCG-TCTTAGTGTATACGAGTTTTTGAATGGAAAGGAGCAATAACCAA  59
            ||||||||| ||| | |||||||||||||||||||||||||| |||||||||||||||||
Sbjct  19   TGGATAAGA-TTTAGATCTTAGTGTATACGAGTTTTTGAATGTAAAGGAGCAATAACCAA  77

Query  60   TTTCCCCTTATCAATATCAAGGGGATGGTATTGCTCCTTTATTTAGGAGTCtttttcttt  119
            ||||||| |||||||||||||||||||||||||||||||||||||| |||||||| ||||
Sbjct  78   TTTCCCCCTATCAATATCAAGGGGATGGTATTGCTCCTTTATTTAGAAGTCTTTTCCTTT  137

Query  120  tcgaag-ttttttttatttctttatttCAACTaaaat--aaa-a--aagaaaaaGTATTC  173
            || ||| ||||||||||||||||||||||||| || |  ||| |  || |||||||||||
Sbjct  138  TCTAAGTTTTTTTTTATTTCTTTATTTCAACTCAATTTTAAATAGTAATAAAAAGTATTC  197

Query  174  TCATAGGTTGGTTTATGATTGAGTATCATACTTCGGTTTGGTTTTGTTGTTTAATACCTT  233
            |||||||||||||| | ||||||||||||||||||||| ||||||||||||||||| |||
Sbjct  198  TCATAGGTTGGTTTTTCATTGAGTATCATACTTCGGTTCGGTTTTGTTGTTTAATATCTT  257

Query  234  AATCTTAAAGTTTAAGTAAGATATTAAAAAA---TA-T-AATG-----AATTGAGTCttt  283
            ||||||||| || |||||||||| |||||||   || | ||||     ||||||||||||
Sbjct  258  AATCTTAAAATTAAAGTAAGATAATAAAAAAACATAATGAATGGTGGAAATTGAGTCTTT  317

Query  284  ttcaattttagattttttG  302
            |||||||||| ||||||||
Sbjct  318  TTCAATTTTATATTTTTTG  336


>HM585664.1 Cayratia japonica voucher Shui 81847 PsbA (psbA) gene, partial 
cds; and psbA-trnH intergenic spacer, partial sequence; chloroplast
Length=371

 Score = 379 bits (205),  Expect = 3e-101
 Identities = 280/314 (89%), Gaps = 14/314 (4%)
 Strand=Plus/Plus

Query  1    TGGATAAGACTTTCGTCTTAGTGTATACGAGTTTTTGAATGGAAAGGAGCAATAACCAAT  60
            ||||||||| |||  |||||||||||||||||||||||||| ||||||||||||||||||
Sbjct  9    TGGATAAGATTTTTATCTTAGTGTATACGAGTTTTTGAATGTAAAGGAGCAATAACCAAT  68

Query  61   TTCCCCTTATCAATATCAAGGGGATGGTATTGCTCCTTTATTTAGGAGTCtttttctttt  120
            |||||| |||||||||||||||||||||||||||||||||||||  |||||||| |||||
Sbjct  69   TTCCCCCTATCAATATCAAGGGGATGGTATTGCTCCTTTATTTATAAGTCTTTTCCTTTT  128

Query  121  cgaagttttttttatttctttatttCAACTaaaat--aaa-a--aagaaaaaGTATTCTC  175
            | |||  ||||||||||||||||||||||| ||||  ||| |  || |||||||||||||
Sbjct  129  CTAAG--TTTTTTATTTCTTTATTTCAACTCAAATTTAAATACTAATAAAAAGTATTCTC  186

Query  176  ATAGGTTGGTTTATGATTGAGTATCATACTTCGGTTTGGTTTTGTTGTTTAATACCTTAA  235
            |||||||| ||| | ||||||||||||||||||||| ||||||||||||||||| |||||
Sbjct  187  ATAGGTTGATTTTTCATTGAGTATCATACTTCGGTTCGGTTTTGTTGTTTAATATCTTAA  246

Query  236  TCTTAAAGTTTAAGTAAGATATTAAAAAATA-T-AAT-G----AATTGAGTCtttttcaa  288
            |||||||||| |||||||||| ||||| ||| | ||| |    |||||||||||||||||
Sbjct  247  TCTTAAAGTTAAAGTAAGATAATAAAACATAATGAATCGTGGAAATTGAGTCTTTTTCAA  306

Query  289  ttttagattttttG  302
            ||||| ||||||||
Sbjct  307  TTTTATATTTTTTG  320


>MF785958.1 Cayratia japonica photosystem II protein D1 (psbA) gene, partial 
cds; and psbA-trnH intergenic spacer, partial sequence; 
chloroplast
Length=413

 Score = 377 bits (204),  Expect = 1e-100
 Identities = 282/317 (89%), Gaps = 15/317 (5%)
 Strand=Plus/Plus

Query  1    TGGATAAGACTTTCGTCTTAGTGTATACGAGTTTTTGAATGGAAAGGAGCAATAACCAAT  60
            ||||||||| |||  |||||||||||||||||||||||||| ||||||||||||||||||
Sbjct  47   TGGATAAGATTTTTATCTTAGTGTATACGAGTTTTTGAATGTAAAGGAGCAATAACCAAT  106

Query  61   TTCCCCTTATCAATATCAAGGGGATGGTATTGCTCCTTTATTTAGGAGTCtttttctttt  120
            |||||| |||||||||||||||||||||||||||||||||||||  |||||||| |||||
Sbjct  107  TTCCCCCTATCAATATCAAGGGGATGGTATTGCTCCTTTATTTATAAGTCTTTTCCTTTT  166

Query  121  cgaagttttttttatttctttatttCAACTaaaat--aaa-a--aagaaaaaGTATTCTC  175
            | |||||||||||||||||||||||||||| ||||  ||| |  || |||||||||||||
Sbjct  167  CTAAGTTTTTTTTATTTCTTTATTTCAACTCAAATTTAAATACTAATAAAAAGTATTCTC  226

Query  176  ATAGGTTGGTTTATGATTGAGTATCATACTTCGGTTTGGTTTTGTTGTTTAATACCTTAA  235
            |||||||| ||| | ||||||||||||||||||||| ||||||||||||||||| |||||
Sbjct  227  ATAGGTTGATTTTTCATTGAGTATCATACTTCGGTTCGGTTTTGTTGTTTAATATCTTAA  286

Query  236  TCTTAAAGTTTAAGTAAGATATTAAAAAA---TA-T-AAT-G----AATTGAGTCttttt  285
            |||||||||| |||||||||| |||||||   || | ||| |    ||||||||||||||
Sbjct  287  TCTTAAAGTTAAAGTAAGATAATAAAAAAACATAATGAATCGTGGAAATTGAGTCTTTTT  346

Query  286  caattttagattttttG  302
            |||||||  ||||||||
Sbjct  347  CAATTTTCTATTTTTTG  363


>KC166554.1 Cayratia corniculata voucher Wen 12049 (US) PsbA (psbA) gene, 
partial cds; psbA-trnH intergenic spacer, complete sequence; 
and tRNA-His (trnH) gene, partial sequence; chloroplast
Length=382

 Score = 366 bits (198),  Expect = 2e-97
 Identities = 278/314 (89%), Gaps = 15/314 (5%)
 Strand=Plus/Plus

Query  1    TGGATAAGACTTTCGTCTTAGTGTATACGAGTTTTTGAATGGAAAGGAGCAATAACCAAT  60
            ||||||||| |||  |||||||||||||||||||||||||| ||||||||||||||||||
Sbjct  46   TGGATAAGATTTTGATCTTAGTGTATACGAGTTTTTGAATGTAAAGGAGCAATAACCAAT  105

Query  61   TTCCCCTTATCAATATCAAGGGGATGGTATTGCTCCTTTATTTAGGAGTCtttttctttt  120
            |||||| |||||||||||||||||||||||||||||||||||||| |||||||| |||||
Sbjct  106  TTCCCCCTATCAATATCAAGGGGATGGTATTGCTCCTTTATTTAGAAGTCTTTTCCTTTT  165

Query  121  cgaagttttttttatttctttatttCAACTaaaat--aaa-a--aagaaaaaGTATTCTC  175
            | |||||||||||||||||||||||||||||||||  ||| |  || |||||||||||||
Sbjct  166  CTAAGTTTTTTTTATTTCTTTATTTCAACTAAAATTTAAATAGTAATAAAAAGTATTCTC  225

Query  176  ATAGGTTGGTTTATGATTGAGTATCATACTTCGGTTTGGTTTTGTTGTTTAATACCTTAA  235
            |||||||||||| | |||||||||||||||||| || ||||||||||||||||| |||||
Sbjct  226  ATAGGTTGGTTTTTCATTGAGTATCATACTTCGCTTCGGTTTTGTTGTTTAATATCTTAA  285

Query  236  TCTTAAAGTTTAAGTAAGATATTAAAAAATA-T-AATG-----AATTGAGTCtttttcaa  288
              |||||||  ||| || |||  |||| ||| | ||||     |||||||||||||||||
Sbjct  286  AGTTAAAGT--AAGAAA-ATAAAAAAACATAATGAATGGTGGAAATTGAGTCTTTTTCAA  342

Query  289  ttttagattttttG  302
            ||||| ||||||||
Sbjct  343  TTTTATATTTTTTG  356


>KC166562.1 Cayratia japonica voucher Wen 12110 (US) PsbA (psbA) gene, partial 
cds; psbA-trnH intergenic spacer, complete sequence; and 
tRNA-His (trnH) gene, partial sequence; chloroplast
Length=353

 Score = 359 bits (194),  Expect = 4e-95
 Identities = 284/324 (88%), Gaps = 19/324 (6%)
 Strand=Plus/Plus

Query  1    TGGATAAGACTTTCGTCTTAGTGTATACGAGTTTTTGAATGGAAAGGAGCAATAACCAAT  60
            ||||||||| |||  |||||||||||||||||||||||||| ||||||||||||||||||
Sbjct  15   TGGATAAGATTTTGATCTTAGTGTATACGAGTTTTTGAATGTAAAGGAGCAATAACCAAT  74

Query  61   TTCCCCTTATCAATATCAAGGGGATGGTATTGCTCCTTTATTTAGGAGTCtttttctttt  120
            |||||| || |||||||||||||||||||||||||||||||||||||||||||| |||||
Sbjct  75   TTCCCCCTAGCAATATCAAGGGGATGGTATTGCTCCTTTATTTAGGAGTCTTTTCCTTTT  134

Query  121  cgaag----ttttttttatttctttatttCAACTaaaataaaaa-ag----aaaaaGTAT  171
              |||    |||||||||||||||||||||||||||||| |||| ||    |||||||||
Sbjct  135  TTAAGTTTTTTTTTTTTATTTCTTTATTTCAACTAAAATTAAAATAGTAATAAAAAGTAT  194

Query  172  TCTCATAGGTTGGTTTATGATTGAGTATCATACTTCGGTTTGGTTTTGTTGTTTAATACC  231
            |||||||||||||||| | ||||||||||||||||||||| |||||| |||||||||| |
Sbjct  195  TCTCATAGGTTGGTTTCTCATTGAGTATCATACTTCGGTTCGGTTTTATTGTTTAATATC  254

Query  232  TTAATCTTAAAGTTTAAGTAAGATATTAAAAAA---TA-T-AATG-----AATTGAGTCt  281
            ||||| |||||||  |||||||||| |||||||   || | ||||     ||||||||||
Sbjct  255  TTAATTTTAAAGTAAAAGTAAGATAATAAAAAAACATAATGAATGGTGGAAATTGAGTCT  314

Query  282  ttttcaattttagattttttGAAA  305
            |||||||||||  |||||||||||
Sbjct  315  TTTTCAATTTTCTATTTTTTGAAA  338


>KC166561.1 Cayratia japonica voucher Nie & Meng 453 (US) PsbA (psbA) gene, 
partial cds; psbA-trnH intergenic spacer, complete sequence; 
and tRNA-His (trnH) gene, partial sequence; chloroplast
Length=384

 Score = 359 bits (194),  Expect = 4e-95
 Identities = 284/324 (88%), Gaps = 19/324 (6%)
 Strand=Plus/Plus

Query  1    TGGATAAGACTTTCGTCTTAGTGTATACGAGTTTTTGAATGGAAAGGAGCAATAACCAAT  60
            ||||||||| |||  |||||||||||||||||||||||||| ||||||||||||||||||
Sbjct  46   TGGATAAGATTTTGATCTTAGTGTATACGAGTTTTTGAATGTAAAGGAGCAATAACCAAT  105

Query  61   TTCCCCTTATCAATATCAAGGGGATGGTATTGCTCCTTTATTTAGGAGTCtttttctttt  120
            |||||| || |||||||||||||||||||||||||||||||||||||||||||| |||||
Sbjct  106  TTCCCCCTAGCAATATCAAGGGGATGGTATTGCTCCTTTATTTAGGAGTCTTTTCCTTTT  165

Query  121  cgaag----ttttttttatttctttatttCAACTaaaataaaaa-ag----aaaaaGTAT  171
              |||    |||||||||||||||||||||||||||||| |||| ||    |||||||||
Sbjct  166  TTAAGTTTTTTTTTTTTATTTCTTTATTTCAACTAAAATTAAAATAGTAATAAAAAGTAT  225

Query  172  TCTCATAGGTTGGTTTATGATTGAGTATCATACTTCGGTTTGGTTTTGTTGTTTAATACC  231
            |||||||||||||||| | ||||||||||||||||||||| |||||| |||||||||| |
Sbjct  226  TCTCATAGGTTGGTTTCTCATTGAGTATCATACTTCGGTTCGGTTTTATTGTTTAATATC  285

Query  232  TTAATCTTAAAGTTTAAGTAAGATATTAAAAAA---TA-T-AATG-----AATTGAGTCt  281
            ||||| |||||||  |||||||||| |||||||   || | ||||     ||||||||||
Sbjct  286  TTAATTTTAAAGTAAAAGTAAGATAATAAAAAAACATAATGAATGGTGGAAATTGAGTCT  345

Query  282  ttttcaattttagattttttGAAA  305
            |||||||||||  |||||||||||
Sbjct  346  TTTTCAATTTTCTATTTTTTGAAA  369


>JF437083.1 Cayratia japonica voucher Wen 9262 (US) tRNA-His (trnH) gene, 
partial sequence; trnH-psbA intergenic spacer, complete sequence; 
and PsbA (psbA) gene, partial cds; chloroplast
Length=417

 Score = 357 bits (193),  Expect = 1e-94
 Identities = 281/320 (88%), Gaps = 20/320 (6%)
 Strand=Plus/Minus

Query  1    TGGATAAGACTTTCGTCTTAGTGTATACGAGTTTTTGAATGGAAAGGAGCAATAACCAAT  60
            ||||||||| |||  |||||||||||||||||||||||||| ||||||||||||||||||
Sbjct  361  TGGATAAGATTTTGATCTTAGTGTATACGAGTTTTTGAATGTAAAGGAGCAATAACCAAT  302

Query  61   TTCCCCTTATCAATATCAAGGGGATGGTATTGCTCCTTTATTTAGGAGTCtttttctttt  120
            |||||| || ||||||||||||||||||||||||||||||||||||| |||||| |||||
Sbjct  301  TTCCCCCTAGCAATATCAAGGGGATGGTATTGCTCCTTTATTTAGGAATCTTTTCCTTTT  242

Query  121  cgaagttttttttatttctttatttCAACTaaaataaaaa-ag----aaaaaGTATTCTC  175
            | |||||||||||     ||||||||||||||||| |||| ||    |||||||||||||
Sbjct  241  CTAAGTTTTTTTT-----TTTATTTCAACTAAAATTAAAATAGTAATAAAAAGTATTCTC  187

Query  176  ATAGGTTGGTTTATGATTGAGTATCATACTTCGGTTTGGTTTTGTTGTTTAATACCTTAA  235
            |||||||| ||| | ||||||||||||||||||||| ||||||||||||||||| |||||
Sbjct  186  ATAGGTTGATTTCTCATTGAGTATCATACTTCGGTTCGGTTTTGTTGTTTAATATCTTAA  127

Query  236  TCTTAAAGTTTAAGTAAGATATTAAAAAA---TA-T-AATG-----AATTGAGTCttttt  285
            |||||||||  |||||||||| |||||||   || | ||||     ||||||||||||||
Sbjct  126  TCTTAAAGTAAAAGTAAGATAATAAAAAAACATAATGAATGGTGGAAATTGAGTCTTTTT  67

Query  286  caattttagattttttGAAA  305
            |||||||| |||||||||||
Sbjct  66   CAATTTTATATTTTTTGAAA  47


>JF437084.1 Cayratia japonica voucher Wen 9263 (US) tRNA-His (trnH) gene, 
partial sequence; trnH-psbA intergenic spacer, complete sequence; 
and PsbA (psbA) gene, partial cds; chloroplast
Length=430

 Score = 355 bits (192),  Expect = 5e-94
 Identities = 284/325 (87%), Gaps = 20/325 (6%)
 Strand=Plus/Minus

Query  1    TGGATAAGACTTTCGTCTTAGTGTATACGAGTTTTTGAATGGAAAGGAGCAATAACCAAT  60
            ||||||||| |||  |||||||||||||||||||||||||| ||||||||||||||||||
Sbjct  378  TGGATAAGATTTTGATCTTAGTGTATACGAGTTTTTGAATGTAAAGGAGCAATAACCAAT  319

Query  61   TTCCCCTTATCAATATCAAGGGGATGGTATTGCTCCTTTATTTAGGAGTCtttttctttt  120
            |||||| || |||||||||||||||||||||||||||||||||||||||||||| |||||
Sbjct  318  TTCCCCCTAGCAATATCAAGGGGATGGTATTGCTCCTTTATTTAGGAGTCTTTTCCTTTT  259

Query  121  cgaagtttttttt-----atttctttatttCAACTaaaataaaaa-ag----aaaaaGTA  170
              |||||||||||     |||||||||||||||||||||| |||| ||    ||||||||
Sbjct  258  TTAAGTTTTTTTTTTTTTATTTCTTTATTTCAACTAAAATTAAAATAGTAATAAAAAGTA  199

Query  171  TTCTCATAGGTTGGTTTATGATTGAGTATCATACTTCGGTTTGGTTTTGTTGTTTAATAC  230
            ||||||||||||||||| | ||||||||||||||||||||| |||||| |||||||||| 
Sbjct  198  TTCTCATAGGTTGGTTTCTCATTGAGTATCATACTTCGGTTCGGTTTTATTGTTTAATAT  139

Query  231  CTTAATCTTAAAGTTTAAGTAAGATATTAAAAAA---TA-T-AATG-----AATTGAGTC  280
            |||||| |||||||  |||||||||| |||||||   || | ||||     |||||||||
Sbjct  138  CTTAATTTTAAAGTAAAAGTAAGATAATAAAAAAACATAATGAATGGTGGAAATTGAGTC  79

Query  281  tttttcaattttagattttttGAAA  305
            ||||||||||||  |||||||||||
Sbjct  78   TTTTTCAATTTTCTATTTTTTGAAA  54


>KC166563.1 Cayratia japonica voucher Wen 12103 (US) PsbA (psbA) gene, partial 
cds; psbA-trnH intergenic spacer, complete sequence; and 
tRNA-His (trnH) gene, partial sequence; chloroplast
Length=339

 Score = 353 bits (191),  Expect = 2e-93
 Identities = 283/324 (87%), Gaps = 20/324 (6%)
 Strand=Plus/Plus

Query  2    GGATAAGACTTTCGTCTTAGTGTATACGAGTTTTTGAATGGAAAGGAGCAATAACCAATT  61
            |||||||| |||  |||||||||||||||||||||||||| |||||||||||||||||||
Sbjct  1    GGATAAGATTTTGATCTTAGTGTATACGAGTTTTTGAATGTAAAGGAGCAATAACCAATT  60

Query  62   TCCCCTTATCAATATCAAGGGGATGGTATTGCTCCTTTATTTAGGAGTCtttttcttttc  121
            ||||| || |||||||||||||||||||||||||||||||||||||||||||| ||||| 
Sbjct  61   TCCCCCTAGCAATATCAAGGGGATGGTATTGCTCCTTTATTTAGGAGTCTTTTCCTTTTT  120

Query  122  gaag-----ttttttttatttctttatttCAACTaaaataaaaa-ag----aaaaaGTAT  171
             |||     |||||||||||||||||||||||||||||| |||| ||    |||||||||
Sbjct  121  TAAGTTTTTTTTTTTTTATTTCTTTATTTCAACTAAAATTAAAATAGTAATAAAAAGTAT  180

Query  172  TCTCATAGGTTGGTTTATGATTGAGTATCATACTTCGGTTTGGTTTTGTTGTTTAATACC  231
            |||||||||||||||| | ||||||||||||||||||||| |||||| |||||||||| |
Sbjct  181  TCTCATAGGTTGGTTTCTCATTGAGTATCATACTTCGGTTCGGTTTTATTGTTTAATATC  240

Query  232  TTAATCTTAAAGTTTAAGTAAGATATTAAAAAA---TA-T-AATG-----AATTGAGTCt  281
            ||||| |||||||  |||||||||| |||||||   || | ||||     ||||||||||
Sbjct  241  TTAATTTTAAAGTAAAAGTAAGATAATAAAAAAACATAATGAATGGTGGAAATTGAGTCT  300

Query  282  ttttcaattttagattttttGAAA  305
            |||||||||||  |||||||||||
Sbjct  301  TTTTCAATTTTCTATTTTTTGAAA  324


>KX951209.1 Cayratia geniculata voucher US:Deden 865 PsbA (psbA) gene, partial 
cds; psbA-trnH intergenic spacer, complete sequence; and 
tRNA-His (trnH) gene, partial sequence; chloroplast
Length=332

 Score = 342 bits (185),  Expect = 4e-90
 Identities = 270/306 (88%), Gaps = 26/306 (8%)
 Strand=Plus/Plus

Query  1    TGGATAAGACTTTC-GTCTTAGTGTATACGAGTTTTTGAATGGAAAGGAGCAATAACCAA  59
            ||||||||| |||| ||||||||||||||||||||||||||| |||||||||||||||||
Sbjct  9    TGGATAAGA-TTTCGGTCTTAGTGTATACGAGTTTTTGAATGTAAAGGAGCAATAACCAA  67

Query  60   TTTCCCCT--TATCAATATCAAGGGGATGGTATTGCTCCTTTATTTAGGAGTCtttttct  117
            ||||||||  |||||||||||||||||||||||||||||||||||||| |||||||| ||
Sbjct  68   TTTCCCCTTCTATCAATATCAAGGGGATGGTATTGCTCCTTTATTTAGTAGTCTTTTACT  127

Query  118  tttcgaagttttttttatttctttatttCAACTaaaataaaaaag----aaaaaGTATTC  173
            |||| ||| ||||||||||| |||||||||||||||| |||| ||    |||||||||||
Sbjct  128  TTTCTAAG-TTTTTTTATTTGTTTATTTCAACTAAAAAAAAATAGTACTAAAAAGTATTC  186

Query  174  TCATAGGTTGGTTTATGATTGAGTATCATACTTCGGTTTGGTTTTGTTGTTTAATACCTT  233
            ||||||||||||||||||||||||||||||||||     |||||||||||||||||||||
Sbjct  187  TCATAGGTTGGTTTATGATTGAGTATCATACTTC-----GGTTTTGTTGTTTAATACCTT  241

Query  234  AATCTTAAAGTTTAAG-TAAGATATTAAAAAAT-AT-AATG-----AATTGAGTCttttt  285
            |||||||||||  ||| ||| | |  |||| || || ||||     ||||||||||||||
Sbjct  242  AATCTTAAAGT--AAGATAATA-A-AAAAACATGATGAATGGTGGAAATTGAGTCTTTTT  297

Query  286  caattt  291
            ||||||
Sbjct  298  CAATTT  303


>KT597462.1 Cayratia sp. Barcelona 3749 isolate 2529 PsbA (psbA) gene, partial 
cds; and psbA-trnH intergenic spacer, partial sequence; 
chloroplast
Length=412

 Score = 342 bits (185),  Expect = 4e-90
 Identities = 270/306 (88%), Gaps = 26/306 (8%)
 Strand=Plus/Plus

Query  1    TGGATAAGACTTTC-GTCTTAGTGTATACGAGTTTTTGAATGGAAAGGAGCAATAACCAA  59
            ||||||||| |||| ||||||||||||||||||||||||||| |||||||||||||||||
Sbjct  57   TGGATAAGA-TTTCGGTCTTAGTGTATACGAGTTTTTGAATGTAAAGGAGCAATAACCAA  115

Query  60   TTTCCCCT--TATCAATATCAAGGGGATGGTATTGCTCCTTTATTTAGGAGTCtttttct  117
            ||||||||  |||||||||||||||||||||||||||||||||||||| |||||||| ||
Sbjct  116  TTTCCCCTTCTATCAATATCAAGGGGATGGTATTGCTCCTTTATTTAGTAGTCTTTTACT  175

Query  118  tttcgaagttttttttatttctttatttCAACTaaaataaaaaag----aaaaaGTATTC  173
            |||| ||| ||||||||||| |||||||||||||||| |||| ||    |||||||||||
Sbjct  176  TTTCTAAG-TTTTTTTATTTGTTTATTTCAACTAAAAAAAAATAGTACTAAAAAGTATTC  234

Query  174  TCATAGGTTGGTTTATGATTGAGTATCATACTTCGGTTTGGTTTTGTTGTTTAATACCTT  233
            ||||||||||||||||||||||||||||||||||     |||||||||||||||||||||
Sbjct  235  TCATAGGTTGGTTTATGATTGAGTATCATACTTC-----GGTTTTGTTGTTTAATACCTT  289

Query  234  AATCTTAAAGTTTAAG-TAAGATATTAAAAAAT-AT-AATG-----AATTGAGTCttttt  285
            |||||||||||  ||| ||| | |  |||| || || ||||     ||||||||||||||
Sbjct  290  AATCTTAAAGT--AAGATAATA-A-AAAAACATGATGAATGGTGGAAATTGAGTCTTTTT  345

Query  286  caattt  291
            ||||||
Sbjct  346  CAATTT  351


>KC428811.1 Cayratia geniculata voucher Chen & Lu 461 (PE) PsbA (psbA) gene, 
partial cds; psbA-trnH intergenic spacer, complete sequence; 
and tRNA-His (trnH) gene, partial sequence; chloroplast
Length=369

 Score = 342 bits (185),  Expect = 4e-90
 Identities = 270/306 (88%), Gaps = 26/306 (8%)
 Strand=Plus/Plus

Query  1    TGGATAAGACTTTC-GTCTTAGTGTATACGAGTTTTTGAATGGAAAGGAGCAATAACCAA  59
            ||||||||| |||| ||||||||||||||||||||||||||| |||||||||||||||||
Sbjct  46   TGGATAAGA-TTTCGGTCTTAGTGTATACGAGTTTTTGAATGTAAAGGAGCAATAACCAA  104

Query  60   TTTCCCCT--TATCAATATCAAGGGGATGGTATTGCTCCTTTATTTAGGAGTCtttttct  117
            ||||||||  |||||||||||||||||||||||||||||||||||||| |||||||| ||
Sbjct  105  TTTCCCCTTCTATCAATATCAAGGGGATGGTATTGCTCCTTTATTTAGTAGTCTTTTACT  164

Query  118  tttcgaagttttttttatttctttatttCAACTaaaataaaaaag----aaaaaGTATTC  173
            |||| ||| ||||||||||| |||||||||||||||| |||| ||    |||||||||||
Sbjct  165  TTTCTAAG-TTTTTTTATTTGTTTATTTCAACTAAAAAAAAATAGTACTAAAAAGTATTC  223

Query  174  TCATAGGTTGGTTTATGATTGAGTATCATACTTCGGTTTGGTTTTGTTGTTTAATACCTT  233
            ||||||||||||||||||||||||||||||||||     |||||||||||||||||||||
Sbjct  224  TCATAGGTTGGTTTATGATTGAGTATCATACTTC-----GGTTTTGTTGTTTAATACCTT  278

Query  234  AATCTTAAAGTTTAAG-TAAGATATTAAAAAAT-AT-AATG-----AATTGAGTCttttt  285
            |||||||||||  ||| ||| | |  |||| || || ||||     ||||||||||||||
Sbjct  279  AATCTTAAAGT--AAGATAATA-A-AAAAACATGATGAATGGTGGAAATTGAGTCTTTTT  334

Query  286  caattt  291
            ||||||
Sbjct  335  CAATTT  340


>KT344235.1 Cayratia pedata voucher Wen 7428 (US) psbA-trnH intergenic spacer 
region, partial sequence; chloroplast
Length=353

 Score = 337 bits (182),  Expect = 2e-88
 Identities = 269/306 (88%), Gaps = 25/306 (8%)
 Strand=Plus/Plus

Query  1    TGGATAAGACTTTCGTCTTAGTGTATACGAGTTTTTGAATGGAAAGGAGCAATAACCAAT  60
            ||||||||| ||||| ||||||||||||||||||||||||| |||||||||||||||| |
Sbjct  29   TGGATAAGA-TTTCGGCTTAGTGTATACGAGTTTTTGAATGTAAAGGAGCAATAACCACT  87

Query  61   TTCCCCT--TATCAATATCAAGGGGATGGTATTGCTCCTTTATTTAGGAGTCtttttctt  118
            |||||||  |||||||||||||||||||||||||||||||||||||| |||||||| |||
Sbjct  88   TTCCCCTTCTATCAATATCAAGGGGATGGTATTGCTCCTTTATTTAGTAGTCTTTTACTT  147

Query  119  ttcgaagttttttttatttctttatttCAACTaaaataaaaa-ag----aaaaaGTATTC  173
            ||| ||||||||||||||| |||||||||||||||| ||||| ||    |||||||||||
Sbjct  148  TTCTAAGTTTTTTTTATTTGTTTATTTCAACTAAAAAAAAAATAGTACTAAAAAGTATTC  207

Query  174  TCATAGGTTGGTTTATGATTGAGTATCATACTTCGGTTTGGTTTTGTTGTTTAATACCTT  233
            ||||||||||||||||||||||||||||||||||     |||||||||||||||||||||
Sbjct  208  TCATAGGTTGGTTTATGATTGAGTATCATACTTC-----GGTTTTGTTGTTTAATACCTT  262

Query  234  AATCTTAAAGTTTAAG-TAAGATATTAAAAAAT-AT-AATG-----AATTGAGTCttttt  285
            |||||||||||  ||| |||  ||  |||  || || ||||     ||||||||||||||
Sbjct  263  AATCTTAAAGT--AAGATAA--TAAAAAAGCATGATGAATGGTGGAAATTGAGTCTTTTT  318

Query  286  caattt  291
            ||||||
Sbjct  319  CAATTT  324


>KC428812.1 Cayratia geniculata voucher Chen & Lu 512 (PE) PsbA (psbA) gene, 
partial cds; psbA-trnH intergenic spacer, complete sequence; 
and tRNA-His (trnH) gene, partial sequence; chloroplast
Length=369

 Score = 337 bits (182),  Expect = 2e-88
 Identities = 269/306 (88%), Gaps = 26/306 (8%)
 Strand=Plus/Plus

Query  1    TGGATAAGACTTTC-GTCTTAGTGTATACGAGTTTTTGAATGGAAAGGAGCAATAACCAA  59
            ||||||||| |||| ||||||||||||||||||||||||||| |||||||||||||||||
Sbjct  46   TGGATAAGA-TTTCGGTCTTAGTGTATACGAGTTTTTGAATGTAAAGGAGCAATAACCAA  104

Query  60   TTTCCCCT--TATCAATATCAAGGGGATGGTATTGCTCCTTTATTTAGGAGTCtttttct  117
            ||||||||  |||||||||||||||||||||||||||||||||||||| |||||||| ||
Sbjct  105  TTTCCCCTTCTATCAATATCAAGGGGATGGTATTGCTCCTTTATTTAGTAGTCTTTTACT  164

Query  118  tttcgaagttttttttatttctttatttCAACTaaaataaaaaag----aaaaaGTATTC  173
            |||| ||| ||||||||||| |||||||||||||||| |||| ||    |||||||||||
Sbjct  165  TTTCTAAG-TTTTTTTATTTGTTTATTTCAACTAAAAAAAAATAGTACTAAAAAGTATTC  223

Query  174  TCATAGGTTGGTTTATGATTGAGTATCATACTTCGGTTTGGTTTTGTTGTTTAATACCTT  233
            |||||||||||||||||||||||||||||||||||||||  |    ||||||||||||||
Sbjct  224  TCATAGGTTGGTTTATGATTGAGTATCATACTTCGGTTT--TC---TTGTTTAATACCTT  278

Query  234  AATCTTAAAGTTTAAG-TAAGATATTAAAAAAT-AT-AATG-----AATTGAGTCttttt  285
            |||||||||||  ||| ||| | |  |||| || || ||||     ||||||||||||||
Sbjct  279  AATCTTAAAGT--AAGATAATA-A-AAAAACATGATGAATGGTGGAAATTGAGTCTTTTT  334

Query  286  caattt  291
            ||||||
Sbjct  335  CAATTT  340


>KC166572.1 Cayratia pedata voucher Wen 8469 (US) PsbA (psbA) gene, partial 
cds; psbA-trnH intergenic spacer, complete sequence; and 
tRNA-His (trnH) gene, partial sequence; chloroplast
Length=370

 Score = 337 bits (182),  Expect = 2e-88
 Identities = 269/306 (88%), Gaps = 25/306 (8%)
 Strand=Plus/Plus

Query  1    TGGATAAGACTTTCGTCTTAGTGTATACGAGTTTTTGAATGGAAAGGAGCAATAACCAAT  60
            ||||||||| ||||| ||||||||||||||||||||||||| |||||||||||||||| |
Sbjct  46   TGGATAAGA-TTTCGGCTTAGTGTATACGAGTTTTTGAATGTAAAGGAGCAATAACCACT  104

Query  61   TTCCCCT--TATCAATATCAAGGGGATGGTATTGCTCCTTTATTTAGGAGTCtttttctt  118
            |||||||  |||||||||||||||||||||||||||||||||||||| |||||||| |||
Sbjct  105  TTCCCCTTCTATCAATATCAAGGGGATGGTATTGCTCCTTTATTTAGTAGTCTTTTACTT  164

Query  119  ttcgaagttttttttatttctttatttCAACTaaaataaaaa-ag----aaaaaGTATTC  173
            ||| ||||||||||||||| |||||||||||||||| ||||| ||    |||||||||||
Sbjct  165  TTCTAAGTTTTTTTTATTTGTTTATTTCAACTAAAAAAAAAATAGTACTAAAAAGTATTC  224

Query  174  TCATAGGTTGGTTTATGATTGAGTATCATACTTCGGTTTGGTTTTGTTGTTTAATACCTT  233
            ||||||||||||||||||||||||||||||||||     |||||||||||||||||||||
Sbjct  225  TCATAGGTTGGTTTATGATTGAGTATCATACTTC-----GGTTTTGTTGTTTAATACCTT  279

Query  234  AATCTTAAAGTTTAAG-TAAGATATTAAAAAAT-AT-AATG-----AATTGAGTCttttt  285
            |||||||||||  ||| |||  ||  |||  || || ||||     ||||||||||||||
Sbjct  280  AATCTTAAAGT--AAGATAA--TAAAAAAGCATGATGAATGGTGGAAATTGAGTCTTTTT  335

Query  286  caattt  291
            ||||||
Sbjct  336  CAATTT  341


>KC166571.1 Cayratia pedata voucher Wen 7428 (US) PsbA (psbA) gene, partial 
cds; psbA-trnH intergenic spacer, complete sequence; and 
tRNA-His (trnH) gene, partial sequence; chloroplast
Length=370

 Score = 337 bits (182),  Expect = 2e-88
 Identities = 269/306 (88%), Gaps = 25/306 (8%)
 Strand=Plus/Plus

Query  1    TGGATAAGACTTTCGTCTTAGTGTATACGAGTTTTTGAATGGAAAGGAGCAATAACCAAT  60
            ||||||||| ||||| ||||||||||||||||||||||||| |||||||||||||||| |
Sbjct  46   TGGATAAGA-TTTCGGCTTAGTGTATACGAGTTTTTGAATGTAAAGGAGCAATAACCACT  104

Query  61   TTCCCCT--TATCAATATCAAGGGGATGGTATTGCTCCTTTATTTAGGAGTCtttttctt  118
            |||||||  |||||||||||||||||||||||||||||||||||||| |||||||| |||
Sbjct  105  TTCCCCTTCTATCAATATCAAGGGGATGGTATTGCTCCTTTATTTAGTAGTCTTTTACTT  164

Query  119  ttcgaagttttttttatttctttatttCAACTaaaataaaaa-ag----aaaaaGTATTC  173
            ||| ||||||||||||||| |||||||||||||||| ||||| ||    |||||||||||
Sbjct  165  TTCTAAGTTTTTTTTATTTGTTTATTTCAACTAAAAAAAAAATAGTACTAAAAAGTATTC  224

Query  174  TCATAGGTTGGTTTATGATTGAGTATCATACTTCGGTTTGGTTTTGTTGTTTAATACCTT  233
            ||||||||||||||||||||||||||||||||||     |||||||||||||||||||||
Sbjct  225  TCATAGGTTGGTTTATGATTGAGTATCATACTTC-----GGTTTTGTTGTTTAATACCTT  279

Query  234  AATCTTAAAGTTTAAG-TAAGATATTAAAAAAT-AT-AATG-----AATTGAGTCttttt  285
            |||||||||||  ||| |||  ||  |||  || || ||||     ||||||||||||||
Sbjct  280  AATCTTAAAGT--AAGATAA--TAAAAAAGCATGATGAATGGTGGAAATTGAGTCTTTTT  335

Query  286  caattt  291
            ||||||
Sbjct  336  CAATTT  341


>KC166557.1 Cayratia geniculata voucher Wen 8424 (US) PsbA (psbA) gene, partial 
cds; and psbA-trnH intergenic spacer, complete sequence; 
chloroplast
Length=323

 Score = 337 bits (182),  Expect = 2e-88
 Identities = 270/307 (88%), Gaps = 27/307 (9%)
 Strand=Plus/Plus

Query  1    TGGATAAGACTTTC-GTCTTAGTGTATACGAGTTTTTGAATGGAAAGGAGCAATAACCAA  59
            ||||||||| |||| ||||||||||||||||||||||||||| |||||||||||||||||
Sbjct  9    TGGATAAGA-TTTCGGTCTTAGTGTATACGAGTTTTTGAATGTAAAGGAGCAATAACCAA  67

Query  60   TTTCCCCT--TATCAATATCAAGGGGATGGTATTGCTCCTTTATTTAGGAGTCtttttct  117
            ||||||||  |||||||||||||||||||||||||||||||||||||| |||||||| ||
Sbjct  68   TTTCCCCTTCTATCAATATCAAGGGGATGGTATTGCTCCTTTATTTAGTAGTCTTTTACT  127

Query  118  tttcgaagttttttttatttctttatttCAACTaaaa--taaa-aa-a-gaaaaaGTATT  172
            |||| ||| ||||||||||| ||||||||||||||||   ||| || |  ||||||||||
Sbjct  128  TTTCTAAG-TTTTTTTATTTGTTTATTTCAACTAAAAAAAAAATAATACTAAAAAGTATT  186

Query  173  CTCATAGGTTGGTTTATGATTGAGTATCATACTTCGGTTTGGTTTTGTTGTTTAATACCT  232
            |||||||||||||||||||||||||||||||||||     ||||||||||||||||||||
Sbjct  187  CTCATAGGTTGGTTTATGATTGAGTATCATACTTC-----GGTTTTGTTGTTTAATACCT  241

Query  233  TAATCTTAAAGTTTAAG-TAAGATATTAAAAAAT-AT-AATG-----AATTGAGTCtttt  284
            ||||||||||||  ||| ||| | |  |||| || || ||||     |||||||||||||
Sbjct  242  TAATCTTAAAGT--AAGATAATA-A-AAAAACATGATGAATGGTGGAAATTGAGTCTTTT  297

Query  285  tcaattt  291
            |||||||
Sbjct  298  TCAATTT  304


>KC428802.1 Cayratia geniculata voucher Chen & Lu 260 (PE) PsbA (psbA) gene, 
partial cds; psbA-trnH intergenic spacer, complete sequence; 
and tRNA-His (trnH) gene, partial sequence; chloroplast
Length=368

 Score = 335 bits (181),  Expect = 7e-88
 Identities = 268/305 (88%), Gaps = 25/305 (8%)
 Strand=Plus/Plus

Query  1    TGGATAAGACTTTC-GTCTTAGTGTATACGAGTTTTTGAATGGAAAGGAGCAATAACCAA  59
            ||||||||| |||| ||||||||||||||||||||||||||| |||||||||||||||||
Sbjct  46   TGGATAAGA-TTTCGGTCTTAGTGTATACGAGTTTTTGAATGTAAAGGAGCAATAACCAA  104

Query  60   TTTCCCCT--TATCAATATCAAGGGGATGGTATTGCTCCTTTATTTAGGAGTCtttttct  117
            ||||||||  |||||||||||||||||||||||||||||||||||||| |||||||| ||
Sbjct  105  TTTCCCCTTCTATCAATATCAAGGGGATGGTATTGCTCCTTTATTTAGTAGTCTTTTACT  164

Query  118  tttcgaagttttttttatttctttatttCAACTaaaataaaaa--a-gaaaaaGTATTCT  174
            |||| ||| ||||||||||| |||||||||||||||| ||| |  |  ||||||||||||
Sbjct  165  TTTCTAAG-TTTTTTTATTTGTTTATTTCAACTAAAAAAAATAGTACTAAAAAGTATTCT  223

Query  175  CATAGGTTGGTTTATGATTGAGTATCATACTTCGGTTTGGTTTTGTTGTTTAATACCTTA  234
            |||||||||||||||||||||||||||||||||     ||||||||||||||||||||||
Sbjct  224  CATAGGTTGGTTTATGATTGAGTATCATACTTC-----GGTTTTGTTGTTTAATACCTTA  278

Query  235  ATCTTAAAGTTTAAG-TAAGATATTAAAAAAT-AT-AATG-----AATTGAGTCtttttc  286
            ||||||||||  ||| ||| | |  |||| || || ||||     |||||||| ||||||
Sbjct  279  ATCTTAAAGT--AAGATAATA-A-AAAAACATGATGAATGGTGGAAATTGAGTATTTTTC  334

Query  287  aattt  291
            |||||
Sbjct  335  AATTT  339


>JQ182532.1 Cayratia geniculata voucher Wen10680 PsbA (psbA) gene, partial 
cds; psbA-trnH intergenic spacer, complete sequence; and tRNA-His 
(trnH) gene, partial sequence; chloroplast
Length=356

 Score = 335 bits (181),  Expect = 7e-88
 Identities = 268/305 (88%), Gaps = 25/305 (8%)
 Strand=Plus/Plus

Query  1    TGGATAAGACTTTC-GTCTTAGTGTATACGAGTTTTTGAATGGAAAGGAGCAATAACCAA  59
            ||||||||| |||| ||||||||||||||||||||||||||| |||||||||||||||||
Sbjct  9    TGGATAAGA-TTTCGGTCTTAGTGTATACGAGTTTTTGAATGTAAAGGAGCAATAACCAA  67

Query  60   TTTCCCCT--TATCAATATCAAGGGGATGGTATTGCTCCTTTATTTAGGAGTCtttttct  117
            ||||||||  |||||||||||||||||||||||||||||||||||||| |||||||| ||
Sbjct  68   TTTCCCCTTCTATCAATATCAAGGGGATGGTATTGCTCCTTTATTTAGTAGTCTTTTACT  127

Query  118  tttcgaagttttttttatttctttatttCAACTaaaataaaaa--a-gaaaaaGTATTCT  174
            |||| ||| ||||||||||| |||||||||||||||| ||| |  |  ||||||||||||
Sbjct  128  TTTCTAAG-TTTTTTTATTTGTTTATTTCAACTAAAAAAAATAGTACTAAAAAGTATTCT  186

Query  175  CATAGGTTGGTTTATGATTGAGTATCATACTTCGGTTTGGTTTTGTTGTTTAATACCTTA  234
            |||||||||||||||||||||||||||||||||     ||||||||||||||||||||||
Sbjct  187  CATAGGTTGGTTTATGATTGAGTATCATACTTC-----GGTTTTGTTGTTTAATACCTTA  241

Query  235  ATCTTAAAGTTTAAG-TAAGATATTAAAAAAT-AT-AATG-----AATTGAGTCtttttc  286
            ||||||||||  ||| ||| | |  |||| || || ||||     |||||||| ||||||
Sbjct  242  ATCTTAAAGT--AAGATAATA-A-AAAAACATGATGAATGGTGGAAATTGAGTATTTTTC  297

Query  287  aattt  291
            |||||
Sbjct  298  AATTT  302


>JQ182500.1 Cayratia sp. Wen 10301 PsbA (psbA) gene, partial cds; and psbA-trnH 
intergenic spacer, complete sequence; chloroplast
Length=325

 Score = 335 bits (181),  Expect = 7e-88
 Identities = 252/282 (89%), Gaps = 21/282 (7%)
 Strand=Plus/Plus

Query  1    TGGATAAGACTTTC-GTCTTAGTGTATACGAGTTTTTGAATGGAAAGGAGCAATAACCAA  59
            ||||||||| |||| ||||||||||||||||||||||||||| |||||||||||||||||
Sbjct  9    TGGATAAGA-TTTCGGTCTTAGTGTATACGAGTTTTTGAATGTAAAGGAGCAATAACCAA  67

Query  60   TTTCCCCT--TATCAATATCAAGGGGATGGTATTGCTCCTTTATTTAGGAGTCtttttct  117
            ||||||||  |||||||||||||||||||||||||||||||||||||| |||||||| ||
Sbjct  68   TTTCCCCTTCTATCAATATCAAGGGGATGGTATTGCTCCTTTATTTAGTAGTCTTTTACT  127

Query  118  tttcgaagttttttttatttctttatttCAACTaaaataaaaaag----aaaaaGTATTC  173
            |||| ||| ||||||||||| |||||||||||||||| |||| ||    |||||||||||
Sbjct  128  TTTCTAAG-TTTTTTTATTTGTTTATTTCAACTAAAAAAAAATAGTACTAAAAAGTATTC  186

Query  174  TCATAGGTTGGTTTATGATTGAGTATCATACTTCGGTTTGGTTTTGTTGTTTAATACCTT  233
            ||||||||||||||||||||||||||||||||||     |||||||||||||||||||||
Sbjct  187  TCATAGGTTGGTTTATGATTGAGTATCATACTTC-----GGTTTTGTTGTTTAATACCTT  241

Query  234  AATCTTAAAGTTTAAG-TAAGATATTAAAAAATATAATGAAT  274
            |||||||||||  ||| |||  ||  |||||| || ||||||
Sbjct  242  AATCTTAAAGT--AAGATAA--TA--AAAAAACATGATGAAT  277


>KC428815.1 Cayratia grandifolia voucher Wen 12263 (US) PsbA (psbA) gene, 
partial cds; psbA-trnH intergenic spacer, complete sequence; 
and tRNA-His (trnH) gene, partial sequence; chloroplast
Length=385

 Score = 333 bits (180),  Expect = 2e-87
 Identities = 265/302 (88%), Gaps = 22/302 (7%)
 Strand=Plus/Plus

Query  1    TGGATAAGACTTTC-GTCTTAGTGTATACGAGTTTTTGAATGGAAAGGAGCAATAACCAA  59
            ||||||||| |||| ||||||||||||||||| ||||||||| |||||||||||||||||
Sbjct  46   TGGATAAGA-TTTCGGTCTTAGTGTATACGAGGTTTTGAATGTAAAGGAGCAATAACCAA  104

Query  60   TTTCCCCT--TATCAATATCAAGGGGATGGTATTGCTCCTTTATTTAGGAGTCtttttct  117
            ||||||||  |||||||||||||||||||||||||||||||||||||| |||||||| ||
Sbjct  105  TTTCCCCTTCTATCAATATCAAGGGGATGGTATTGCTCCTTTATTTAGTAGTCTTTTACT  164

Query  118  tttcgaagttttttttatttctttatttCAACTaaaataaaaaagaaaaaGTATTCTCAT  177
            |||| ||| ||||||||||| ||||||||||||||||  ||||  |||||||||||||||
Sbjct  165  TTTCTAAG-TTTTTTTATTTGTTTATTTCAACTAAAAACAAAATTAAAAAGTATTCTCAT  223

Query  178  AGGTTGGTTTATGATTGAGTATCATACTTCGGTTTGGTTTTGTTGTTTAATACCTTAATC  237
            |||||||||||||||||||||| |||||||     |||||||||||||||||||||||||
Sbjct  224  AGGTTGGTTTATGATTGAGTATAATACTTC-----GGTTTTGTTGTTTAATACCTTAATC  278

Query  238  TTAAAGTTTAAG-TAAGATATTAAAAAAT-AT-AATG-----AATTGAGTCtttttcaat  289
            |||||||  ||| ||| | |  |||| || || ||||     |||| |||||||||||||
Sbjct  279  TTAAAGT--AAGATAATA-A-AAAAACATGATGAATGGTGGAAATTTAGTCTTTTTCAAT  334

Query  290  tt  291
            ||
Sbjct  335  TT  336


>HM585662.1 Cayratia geniculata voucher Wen 10275 PsbA (psbA) gene, partial 
cds; and psbA-trnH intergenic spacer, partial sequence; chloroplast
Length=353

 Score = 333 bits (180),  Expect = 2e-87
 Identities = 268/305 (88%), Gaps = 28/305 (9%)
 Strand=Plus/Plus

Query  1    TGGATAAGACTTTC-GTCTTAGTGTATACGAGTTTTTGAATGGAAAGGAGCAATAACCAA  59
            ||||||||| |||| ||||||||||||||||||||||||||| |||||||||||||||||
Sbjct  9    TGGATAAGA-TTTCGGTCTTAGTGTATACGAGTTTTTGAATGTAAAGGAGCAATAACCAA  67

Query  60   TTTCCCCT--TATCAATATCAAGGGGATGGTATTGCTCCTTTATTTAGGAGTCtttttct  117
            ||||||||  |||||||||||||||||||||||||||||||||||||| |||||||| ||
Sbjct  68   TTTCCCCTTCTATCAATATCAAGGGGATGGTATTGCTCCTTTATTTAGTAGTCTTTTACT  127

Query  118  tttcgaagttttttttatttctttatttCAACTaaaataaaaaag----aaaaaGTATTC  173
            |||| |||  |||||||||| |||||||||||||||| |||| ||    |||||||||||
Sbjct  128  TTTCTAAG--TTTTTTATTTGTTTATTTCAACTAAAAAAAAATAGTACTAAAAAGTATTC  185

Query  174  TCATAGGTTGGTTTATGATTGAGTATCATACTTCGGTTTGGTTTTGTTGTTTAATACCTT  233
            ||||||||||||||||||||||||||||||||||     |||||||||||||||||||||
Sbjct  186  TCATAGGTTGGTTTATGATTGAGTATCATACTTC-----GGTTTTGTTGTTTAATACCTT  240

Query  234  AATCTTAAAGTTTAAGTAAGATATTAAAAAAT-AT-AATG-----AATTGAGTCtttttc  286
            |||||||||||  ||| |  | || |||| || || ||||     |||||||||||||||
Sbjct  241  AATCTTAAAGT--AAG-AT-A-AT-AAAACATGATGAATGGTGGAAATTGAGTCTTTTTC  294

Query  287  aattt  291
            |||||
Sbjct  295  AATTT  299


>KC428797.1 Cayratia geniculata voucher Chen & Lu 125 (PE) PsbA (psbA) gene, 
partial cds; psbA-trnH intergenic spacer, complete sequence; 
and tRNA-His (trnH) gene, partial sequence; chloroplast
 KC428798.1 Cayratia geniculata voucher Chen & Lu 128 (PE) PsbA (psbA) gene, 
partial cds; psbA-trnH intergenic spacer, complete sequence; 
and tRNA-His (trnH) gene, partial sequence; chloroplast
 KC428799.1 Cayratia geniculata voucher Chen & Lu 131 (PE) PsbA (psbA) gene, 
partial cds; psbA-trnH intergenic spacer, complete sequence; 
and tRNA-His (trnH) gene, partial sequence; chloroplast
Length=369

 Score = 331 bits (179),  Expect = 8e-87
 Identities = 268/306 (88%), Gaps = 26/306 (8%)
 Strand=Plus/Plus

Query  1    TGGATAAGACTTTC-GTCTTAGTGTATACGAGTTTTTGAATGGAAAGGAGCAATAACCAA  59
            ||||||||| |||| ||||||||||||||||| |||||| || |||||||||||||||||
Sbjct  46   TGGATAAGA-TTTCGGTCTTAGTGTATACGAGGTTTTGACTGTAAAGGAGCAATAACCAA  104

Query  60   TTTCCCCT--TATCAATATCAAGGGGATGGTATTGCTCCTTTATTTAGGAGTCtttttct  117
            ||||||||  |||||||||||||||||||||||||||||||||||||| |||||||| ||
Sbjct  105  TTTCCCCTTCTATCAATATCAAGGGGATGGTATTGCTCCTTTATTTAGTAGTCTTTTACT  164

Query  118  tttcgaagttttttttatttctttatttCAACTaaaataaaaaag----aaaaaGTATTC  173
            |||| ||| ||||||||||| |||||||||||||||| |||| ||    |||||||||||
Sbjct  165  TTTCTAAG-TTTTTTTATTTGTTTATTTCAACTAAAAAAAAATAGTACTAAAAAGTATTC  223

Query  174  TCATAGGTTGGTTTATGATTGAGTATCATACTTCGGTTTGGTTTTGTTGTTTAATACCTT  233
            ||||||||||||||||||||||||||||||||||     |||||||||||||||||||||
Sbjct  224  TCATAGGTTGGTTTATGATTGAGTATCATACTTC-----GGTTTTGTTGTTTAATACCTT  278

Query  234  AATCTTAAAGTTTAAG-TAAGATATTAAAAAAT-AT-AATG-----AATTGAGTCttttt  285
            |||||||||||  ||| ||| | |  |||| || || ||||     ||||||||||||||
Sbjct  279  AATCTTAAAGT--AAGATAATA-A-AAAAACATGATGAATGGTGGAAATTGAGTCTTTTT  334

Query  286  caattt  291
            ||||||
Sbjct  335  CAATTT  340


>KC166566.1 Cayratia melananthera voucher Wen 11001 (US) PsbA (psbA) gene, 
partial cds; psbA-trnH intergenic spacer, complete sequence; 
and tRNA-His (trnH) gene, partial sequence; chloroplast
Length=330

 Score = 331 bits (179),  Expect = 8e-87
 Identities = 269/307 (88%), Gaps = 27/307 (9%)
 Strand=Plus/Plus

Query  1    TGGATAAGACTTTC-GTCTTAGTGTATACGAGTTTTTGAATGGAAAGGAGCAATAACCAA  59
            ||||||||| |||| ||||||||||||||||||||||||||| ||||||||||||||| |
Sbjct  6    TGGATAAGA-TTTCGGTCTTAGTGTATACGAGTTTTTGAATGTAAAGGAGCAATAACCTA  64

Query  60   TTTCCCCT--TATCAATATCAAGGGGATGGTATTGCTCCTTTATTTAGGAGTCtttttct  117
            ||||||||  |||||||||||||||||||||||||||||||||||||| |||||||| ||
Sbjct  65   TTTCCCCTTCTATCAATATCAAGGGGATGGTATTGCTCCTTTATTTAGTAGTCTTTTACT  124

Query  118  tttcgaagttttttttatttctttatttCAACTaaaataaaaa-ag----aaaaaGTATT  172
            |||| ||| ||||||||||| |||||||||||||||| ||||| ||    ||||||||||
Sbjct  125  TTTCTAAG-TTTTTTTATTTGTTTATTTCAACTAAAAAAAAAATAGTACTAAAAAGTATT  183

Query  173  CTCATAGGTTGGTTTATGATTGAGTATCATACTTCGGTTTGGTTTTGTTGTTTAATACCT  232
            |||||||||||||||||||||||||||||||||||     ||||||||||||||||||||
Sbjct  184  CTCATAGGTTGGTTTATGATTGAGTATCATACTTC-----GGTTTTGTTGTTTAATACCT  238

Query  233  TAATCTTAAAGTTTAAG-TAAGATATTAAAAAAT-AT-AATG-----AATTGAGTCtttt  284
            ||||||||| ||  ||| ||| | |  |||| || || ||||     |||||||||||||
Sbjct  239  TAATCTTAACGT--AAGATAATA-A-AAAAACATGATGAATGGTGGAAATTGAGTCTTTT  294

Query  285  tcaattt  291
            |||||||
Sbjct  295  TCAATTT  301


>KU167494.1 Cayratia cheniana PsbA (psbA) gene, partial cds; psbA-trnH intergenic 
spacer, complete sequence; and tRNA-His gene, partial 
sequence; chloroplast
Length=368

 Score = 329 bits (178),  Expect = 3e-86
 Identities = 267/305 (88%), Gaps = 25/305 (8%)
 Strand=Plus/Plus

Query  1    TGGATAAGACTTTC-GTCTTAGTGTATACGAGTTTTTGAATGGAAAGGAGCAATAACCAA  59
            ||||||||| |||| ||||||||||||||||||||||||||| |||||||||||||||||
Sbjct  46   TGGATAAGA-TTTCGGTCTTAGTGTATACGAGTTTTTGAATGTAAAGGAGCAATAACCAA  104

Query  60   TTT-CCCCT-TATCAATATCAAGGGGATGGTATTGCTCCTTTATTTAGGAGTCtttttct  117
            ||| ||| | |||||||||||||||||||||||||||||||||||||| |||||||| ||
Sbjct  105  TTTTCCCTTCTATCAATATCAAGGGGATGGTATTGCTCCTTTATTTAGTAGTCTTTTACT  164

Query  118  tttcgaagttttttttatttctttatttCAACTaaaataaaaa--a-gaaaaaGTATTCT  174
            |||| ||| ||||||||||| |||||||||||||||| ||| |  |  ||||||||||||
Sbjct  165  TTTCTAAG-TTTTTTTATTTGTTTATTTCAACTAAAAAAAATAGTACTAAAAAGTATTCT  223

Query  175  CATAGGTTGGTTTATGATTGAGTATCATACTTCGGTTTGGTTTTGTTGTTTAATACCTTA  234
            |||||||||||||||||||||||||||||||||     ||||||||||||||||||||||
Sbjct  224  CATAGGTTGGTTTATGATTGAGTATCATACTTC-----GGTTTTGTTGTTTAATACCTTA  278

Query  235  ATCTTAAAGTTTAAG-TAAGATATTAAAAAAT-AT-AATG-----AATTGAGTCtttttc  286
            ||||||||||  ||| ||| | |  |||| || || ||||     |||||||||||||||
Sbjct  279  ATCTTAAAGT--AAGATAATA-A-AAAAACATGATGAATGGTGGAAATTGAGTCTTTTTC  334

Query  287  aattt  291
            | |||
Sbjct  335  ACTTT  339


>KC428809.1 Cayratia grandifolia voucher Chen & Lu 160 (PE) PsbA (psbA) gene, 
partial cds; psbA-trnH intergenic spacer, complete sequence; 
and tRNA-His (trnH) gene, partial sequence; chloroplast
Length=390

 Score = 329 bits (178),  Expect = 3e-86
 Identities = 230/252 (91%), Gaps = 15/252 (6%)
 Strand=Plus/Plus

Query  1    TGGATAAGACTTTC-GTCTTAGTGTATACGAGTTTTTGAATGGAAAGGAGCAATAACCAA  59
            ||||||||| |||| ||||||||||||||||||||||||||| |||||||||||||||||
Sbjct  46   TGGATAAGA-TTTCGGTCTTAGTGTATACGAGTTTTTGAATGTAAAGGAGCAATAACCAA  104

Query  60   TTTCCCCT--TATCAATATCAAGGGGATGGTATTGCTCCTTTATTTAGGAGTCtttttct  117
            ||||||||  |||||||||||||||||||||||||||||||||||||| |||||||| ||
Sbjct  105  TTTCCCCTTCTATCAATATCAAGGGGATGGTATTGCTCCTTTATTTAGTAGTCTTTTACT  164

Query  118  tttcgaagttttttttatttctttatttCAACTaaaataaaaa-ag----aaaaaGTATT  172
            |||| ||| ||||||||||| |||||||||||||||| ||||| ||    ||||||||||
Sbjct  165  TTTCTAAG-TTTTTTTATTTGTTTATTTCAACTAAAAAAAAAATAGTACTAAAAAGTATT  223

Query  173  CTCATAGGTTGGTTTATGATTGAGTATCATACTTCGGTTTGGTTTTGTTGTTTAATACCT  232
            ||||||||||||||||||||||||||| |||||||     ||||||||||||||||||||
Sbjct  224  CTCATAGGTTGGTTTATGATTGAGTATAATACTTC-----GGTTTTGTTGTTTAATACCT  278

Query  233  TAATCTTAAAGT  244
            ||||||||||||
Sbjct  279  TAATCTTAAAGT  290


>KC428806.1 Cayratia mollissima voucher Chen & Lu 451 (PE) PsbA (psbA) gene, 
partial cds; psbA-trnH intergenic spacer, complete sequence; 
and tRNA-His (trnH) gene, partial sequence; chloroplast
Length=369

 Score = 329 bits (178),  Expect = 3e-86
 Identities = 251/282 (89%), Gaps = 21/282 (7%)
 Strand=Plus/Plus

Query  1    TGGATAAGACTTTC-GTCTTAGTGTATACGAGTTTTTGAATGGAAAGGAGCAATAACCAA  59
            ||||||||| |||| ||||||||||||||||||||||||||| |||||||||||||||||
Sbjct  46   TGGATAAGA-TTTCGGTCTTAGTGTATACGAGTTTTTGAATGTAAAGGAGCAATAACCAA  104

Query  60   TTTCCCCT--TATCAATATCAAGGGGATGGTATTGCTCCTTTATTTAGGAGTCtttttct  117
            ||||||||  |||||||||||||||||||||||||||||||||||||| |||||||| ||
Sbjct  105  TTTCCCCTTCTATCAATATCAAGGGGATGGTATTGCTCCTTTATTTAGTAGTCTTTTACT  164

Query  118  tttcgaagttttttttatttctttatttCAACTaaaataaaaaag----aaaaaGTATTC  173
            |||| ||| |||||| |||| |||||||||||||||| |||| ||    |||||||||||
Sbjct  165  TTTCTAAG-TTTTTTGATTTGTTTATTTCAACTAAAAAAAAATAGTACTAAAAAGTATTC  223

Query  174  TCATAGGTTGGTTTATGATTGAGTATCATACTTCGGTTTGGTTTTGTTGTTTAATACCTT  233
            ||||||||||||||||||||||||||||||||||     |||||||||||||||||||||
Sbjct  224  TCATAGGTTGGTTTATGATTGAGTATCATACTTC-----GGTTTTGTTGTTTAATACCTT  278

Query  234  AATCTTAAAGTTTAAG-TAAGATATTAAAAAATATAATGAAT  274
            |||||||||||  ||| |||  ||  |||||| || ||||||
Sbjct  279  AATCTTAAAGT--AAGATAA--TA--AAAAAACATGATGAAT  314


>KX951210.1 Cayratia wrayi voucher Shui et al. 81797 (KUN, US) PsbA (psbA) 
gene, partial cds; psbA-trnH intergenic spacer, complete sequence; 
and tRNA-His (trnH) gene, partial sequence; chloroplast
Length=328

 Score = 326 bits (176),  Expect = 4e-85
 Identities = 252/284 (89%), Gaps = 23/284 (8%)
 Strand=Plus/Plus

Query  1    TGGATAAGACTTTC-GTCTTAGTGTATACGAGTTTTTGAATGGAAAGGAGCAATAACCAA  59
            ||||||||| |||| ||||||||||||||||||||||||||| |||||||||||||||||
Sbjct  3    TGGATAAGA-TTTCGGTCTTAGTGTATACGAGTTTTTGAATGTAAAGGAGCAATAACCAA  61

Query  60   TTTCCCCT--TATCAATATCAAGGGGATGGTATTGCTCCTTTATTTAGGAGTCtttttct  117
            ||||||||  |||||||||||||||||||||||||||||||||||||  ||||||||  |
Sbjct  62   TTTCCCCTTCTATCAATATCAAGGGGATGGTATTGCTCCTTTATTTAATAGTCTTTTAGT  121

Query  118  tttcgaagttttttttatttctttatttCAACTaaaataaaaaa--g----aaaaaGTAT  171
            |||| ||| ||||||||||| |||||||||||||||| ||||||  |    |||||||||
Sbjct  122  TTTCTAAG-TTTTTTTATTTGTTTATTTCAACTAAAAAAAAAAATAGTACTAAAAAGTAT  180

Query  172  TCTCATAGGTTGGTTTATGATTGAGTATCATACTTCGGTTTGGTTTTGTTGTTTAATACC  231
            ||||||||||||||||||||||||||||||||||||     |||||||||||||||||||
Sbjct  181  TCTCATAGGTTGGTTTATGATTGAGTATCATACTTC-----GGTTTTGTTGTTTAATACC  235

Query  232  TTAATCTTAAAGTTTAAG-TAAGATATTAAAAAATATAATGAAT  274
            |||||||||||||  ||| |||  ||  |||||| |||||||||
Sbjct  236  TTAATCTTAAAGT--AAGATAA--TA--AAAAAACATAATGAAT  273


>KC166576.1 Cayratia wrayi voucher Deng 3983 (US) PsbA (psbA) gene, partial 
cds; and psbA-trnH intergenic spacer, complete sequence; 
chloroplast
Length=316

 Score = 326 bits (176),  Expect = 4e-85
 Identities = 252/284 (89%), Gaps = 23/284 (8%)
 Strand=Plus/Plus

Query  1    TGGATAAGACTTTC-GTCTTAGTGTATACGAGTTTTTGAATGGAAAGGAGCAATAACCAA  59
            ||||||||| |||| ||||||||||||||||||||||||||| |||||||||||||||||
Sbjct  9    TGGATAAGA-TTTCGGTCTTAGTGTATACGAGTTTTTGAATGTAAAGGAGCAATAACCAA  67

Query  60   TTTCCCCT--TATCAATATCAAGGGGATGGTATTGCTCCTTTATTTAGGAGTCtttttct  117
            ||||||||  |||||||||||||||||||||||||||||||||||||  ||||||||  |
Sbjct  68   TTTCCCCTTCTATCAATATCAAGGGGATGGTATTGCTCCTTTATTTAATAGTCTTTTAGT  127

Query  118  tttcgaagttttttttatttctttatttCAACTaaaataaaaaa--g----aaaaaGTAT  171
            |||| ||| ||||||||||| |||||||||||||||| ||||||  |    |||||||||
Sbjct  128  TTTCTAAG-TTTTTTTATTTGTTTATTTCAACTAAAAAAAAAAATAGTACTAAAAAGTAT  186

Query  172  TCTCATAGGTTGGTTTATGATTGAGTATCATACTTCGGTTTGGTTTTGTTGTTTAATACC  231
            ||||||||||||||||||||||||||||||||||||     |||||||||||||||||||
Sbjct  187  TCTCATAGGTTGGTTTATGATTGAGTATCATACTTC-----GGTTTTGTTGTTTAATACC  241

Query  232  TTAATCTTAAAGTTTAAG-TAAGATATTAAAAAATATAATGAAT  274
            |||||||||||||  ||| |||  ||  |||||| |||||||||
Sbjct  242  TTAATCTTAAAGT--AAGATAA--TA--AAAAAACATAATGAAT  279


>JQ182497.1 Cayratia wrayi voucher Wen10913 PsbA (psbA) gene, partial cds; 
and psbA-trnH intergenic spacer, complete sequence; chloroplast
Length=327

 Score = 326 bits (176),  Expect = 4e-85
 Identities = 252/284 (89%), Gaps = 23/284 (8%)
 Strand=Plus/Plus

Query  1    TGGATAAGACTTTC-GTCTTAGTGTATACGAGTTTTTGAATGGAAAGGAGCAATAACCAA  59
            ||||||||| |||| ||||||||||||||||||||||||||| |||||||||||||||||
Sbjct  9    TGGATAAGA-TTTCGGTCTTAGTGTATACGAGTTTTTGAATGTAAAGGAGCAATAACCAA  67

Query  60   TTTCCCCT--TATCAATATCAAGGGGATGGTATTGCTCCTTTATTTAGGAGTCtttttct  117
            ||||||||  |||||||||||||||||||||||||||||||||||||  ||||||||  |
Sbjct  68   TTTCCCCTTCTATCAATATCAAGGGGATGGTATTGCTCCTTTATTTAATAGTCTTTTAGT  127

Query  118  tttcgaagttttttttatttctttatttCAACTaaaataaaaaa--g----aaaaaGTAT  171
            |||| ||| ||||||||||| |||||||||||||||| ||||||  |    |||||||||
Sbjct  128  TTTCTAAG-TTTTTTTATTTGTTTATTTCAACTAAAAAAAAAAATAGTACTAAAAAGTAT  186

Query  172  TCTCATAGGTTGGTTTATGATTGAGTATCATACTTCGGTTTGGTTTTGTTGTTTAATACC  231
            ||||||||||||||||||||||||||||||||||||     |||||||||||||||||||
Sbjct  187  TCTCATAGGTTGGTTTATGATTGAGTATCATACTTC-----GGTTTTGTTGTTTAATACC  241

Query  232  TTAATCTTAAAGTTTAAG-TAAGATATTAAAAAATATAATGAAT  274
            |||||||||||||  ||| |||  ||  |||||| |||||||||
Sbjct  242  TTAATCTTAAAGT--AAGATAA--TA--AAAAAACATAATGAAT  279


>KC166568.1 Cayratia mollissima voucher Wen 8331 (US) PsbA (psbA) gene, partial 
cds; psbA-trnH intergenic spacer, complete sequence; 
and tRNA-His (trnH) gene, partial sequence; chloroplast
Length=357

 Score = 324 bits (175),  Expect = 1e-84
 Identities = 269/309 (87%), Gaps = 27/309 (9%)
 Strand=Plus/Plus

Query  1    TGGATAAGACTTTC-GTCTTAGTGTATACGAGTTTTTGAATGGAAAGGAGCAATAACCAA  59
            ||||||||| |||| ||||||||||||||||||||||||||| |||||||||||||||||
Sbjct  29   TGGATAAGA-TTTCGGTCTTAGTGTATACGAGTTTTTGAATGTAAAGGAGCAATAACCAA  87

Query  60   TTTCCCCT--TATCAATATCAAGGGGATGGTATTGCTCCTTTATTTAGGAGTCtttttct  117
            ||||||||  |||||||||||||||||||||||||||||||| ||||| |||||||| ||
Sbjct  88   TTTCCCCTTCTATCAATATCAAGGGGATGGTATTGCTCCTTTCTTTAGTAGTCTTTTACT  147

Query  118  tttcgaagttttttttatttctttatttCAACTaaaa----taaa-aa-a-gaaaaaGTA  170
            |||| ||| ||||||||||| ||||||||||||||||     ||| || |  ||||||||
Sbjct  148  TTTCTAAG-TTTTTTTATTTGTTTATTTCAACTAAAAAAAAAAAATAATACTAAAAAGTA  206

Query  171  TTCTCATAGGTTGGTTTATGATTGAGTATCATACTTCGGTTTGGTTTTGTTGTTTAATAC  230
            |||||||||||||||||||||||||||||||||||||     ||||||||||||||||||
Sbjct  207  TTCTCATAGGTTGGTTTATGATTGAGTATCATACTTC-----GGTTTTGTTGTTTAATAC  261

Query  231  CTTAATCTTAAAGTTTAAG-TAAGATATTAAAAAAT-AT-AATG-----AATTGAGTCtt  282
            ||||||||||||||  ||| ||| | |  |||| || || ||||     |||||||||||
Sbjct  262  CTTAATCTTAAAGT--AAGATAATAAAAAAAAACATGATGAATGGTGGAAATTGAGTCTT  319

Query  283  tttcaattt  291
            |||||||||
Sbjct  320  TTTCAATTT  328


>JF437059.1 Ampelocissus erdvendbergiana voucher Wen 8702 (US) tRNA-His (trnH) 
gene, partial sequence; trnH-psbA intergenic spacer, complete 
sequence; and PsbA (psbA) gene, partial cds; chloroplast
Length=423

 Score = 322 bits (174),  Expect = 5e-84
 Identities = 249/281 (89%), Gaps = 22/281 (8%)
 Strand=Plus/Minus

Query  1    TGGATAAGACTTTCGTCTTAGTGTATACGAGTTTTTGAATGGAAAGGAGCAATAACCAAT  60
            ||||||||| || |||||||||||||||||||||||||||| ||||||||||||||||||
Sbjct  365  TGGATAAGATTTCCGTCTTAGTGTATACGAGTTTTTGAATGTAAAGGAGCAATAACCAAT  306

Query  61   TTCCCCTTATCAATATCAA-GGGGATGGTATTGCTCCTTTATTTAGGAGTCtttttcttt  119
            |||| |||  |  |||||| |||||||||||||||||||||||||| |||||||| ||||
Sbjct  305  TTCCTCTT--C--TATCAAGGGGGATGGTATTGCTCCTTTATTTAGTAGTCTTTTACTTT  250

Query  120  tcgaagttttttttatttctttatttCAACTaaaa-taaaa----aagaaaaaGTATTCT  174
            || |||||||||||||||||||||||||||||||| |||||    || ||||||||||||
Sbjct  249  TCTAAGTTTTTTTTATTTCTTTATTTCAACTAAAACTAAAATGGTAATAAAAAGTATTCT  190

Query  175  CATAGGTTGGTTTATGATTGAGTATCATACTTCGGTTTGGTTTTGTTGTTTAATACCTTA  234
            ||||||||||||||||||||||||||||||||     |||||||||||||||||||||||
Sbjct  189  CATAGGTTGGTTTATGATTGAGTATCATACTT-----TGGTTTTGTTGTTTAATACCTTA  135

Query  235  ATCTTAAAGTTTAAG-TAAGATATTAAAAAATATAATGAAT  274
            ||||||||||  ||| |||  ||  |||||| || ||||||
Sbjct  134  ATCTTAAAGT--AAGATAA--TA--AAAAAACATGATGAAT  100


>KC428810.1 Cayratia lineata voucher Wen 12277 (US) PsbA (psbA) gene, partial 
cds; psbA-trnH intergenic spacer, complete sequence; and 
tRNA-His (trnH) gene, partial sequence; chloroplast
Length=390

 Score = 320 bits (173),  Expect = 2e-83
 Identities = 267/307 (87%), Gaps = 27/307 (9%)
 Strand=Plus/Plus

Query  1    TGGATAAGACTTTC-GTCTTAGTGTATACGAGTTTTTGAATGGAAAGGAGCAATAACCAA  59
            ||||||||| |||| ||||||||||||||||| ||||||||| |||||||||||||||||
Sbjct  46   TGGATAAGA-TTTCGGTCTTAGTGTATACGAGGTTTTGAATGTAAAGGAGCAATAACCAA  104

Query  60   TTTCCCCT--TATCAATATCAAGGGGATGGTATTGCTCCTTTATTTAGGAGTCtttttct  117
            ||||||||  |||||||||||||||||||||||||||||||||||||| |||||||| ||
Sbjct  105  TTTCCCCTTCTATCAATATCAAGGGGATGGTATTGCTCCTTTATTTAGTAGTCTTTTACT  164

Query  118  tttcgaagttttttttatttctttatttCAACTaaaataaaaa-ag----aaaaaGTATT  172
            |||| ||| ||||||||||| ||||||||||||||||  |||| ||    ||||||||||
Sbjct  165  TTTCTAAG-TTTTTTTATTTGTTTATTTCAACTAAAAACAAAATAGTACTAAAAAGTATT  223

Query  173  CTCATAGGTTGGTTTATGATTGAGTATCATACTTCGGTTTGGTTTTGTTGTTTAATACCT  232
            ||||||||||||||||||||||||||| |||||||     ||||||||||||||||||||
Sbjct  224  CTCATAGGTTGGTTTATGATTGAGTATAATACTTC-----GGTTTTGTTGTTTAATACCT  278

Query  233  TAATCTTAAAGTTTAAG-TAAGATATTAAAAAAT-AT-AATG-----AATTGAGTCtttt  284
            ||||||||||||  ||| ||| | |  |||| || || ||||     |||| ||||||||
Sbjct  279  TAATCTTAAAGT--AAGATAATA-A-AAAAACATGATGAATGGTGGAAATTTAGTCTTTT  334

Query  285  tcaattt  291
            |||||||
Sbjct  335  TCAATTT  341


>KT344229.1 Ampelocissus obtusata subsp. kirkiana voucher Luke & Luke 11620 
(US) psbA-trnH intergenic spacer region, partial sequence; 
chloroplast
Length=384

 Score = 316 bits (171),  Expect = 2e-82
 Identities = 248/281 (88%), Gaps = 22/281 (8%)
 Strand=Plus/Plus

Query  1    TGGATAAGACTTTCGTCTTAGTGTATACGAGTTTTTGAATGGAAAGGAGCAATAACCAAT  60
            ||||||||| || |||||||||||||||||||||||||||| ||||||||||||||||||
Sbjct  58   TGGATAAGATTTCCGTCTTAGTGTATACGAGTTTTTGAATGTAAAGGAGCAATAACCAAT  117

Query  61   TTCCCCTTATCAATATCAA-GGGGATGGTATTGCTCCTTTATTTAGGAGTCtttttcttt  119
            |||| |||  |  |||||| |||||||||||||||||||||||||| |||||||  ||||
Sbjct  118  TTCCTCTT--C--TATCAAGGGGGATGGTATTGCTCCTTTATTTAGTAGTCTTTGACTTT  173

Query  120  tcgaagttttttttatttctttatttCAACTaaaa-t-aaa-a--aagaaaaaGTATTCT  174
            || |||||||||||||||||||||||||||||||| | ||| |  || ||||||||||||
Sbjct  174  TCTAAGTTTTTTTTATTTCTTTATTTCAACTAAAACTCAAATAGTAATAAAAAGTATTCT  233

Query  175  CATAGGTTGGTTTATGATTGAGTATCATACTTCGGTTTGGTTTTGTTGTTTAATACCTTA  234
            ||||||||||||||||||||||||||||||     |||||||||||||||||||||||||
Sbjct  234  CATAGGTTGGTTTATGATTGAGTATCATAC-----TTTGGTTTTGTTGTTTAATACCTTA  288

Query  235  ATCTTAAAGTTTAAG-TAAGATATTAAAAAATATAATGAAT  274
            ||||||||||  ||| |||  ||  |||||| || ||||||
Sbjct  289  ATCTTAAAGT--AAGATAA--TA--AAAAAACATGATGAAT  323


>JQ182504.1 Ampelocissus africana voucher Luke&Luke11536 PsbA (psbA) gene, 
partial cds; psbA-trnH intergenic spacer, complete sequence; 
and tRNA-His (trnH) gene, partial sequence; chloroplast
 JQ182510.1 Ampelocissus obtusata voucher Luke&Luke11590 PsbA (psbA) gene, 
partial cds; psbA-trnH intergenic spacer, complete sequence; 
and tRNA-His (trnH) gene, partial sequence; chloroplast
Length=386

 Score = 316 bits (171),  Expect = 2e-82
 Identities = 248/281 (88%), Gaps = 22/281 (8%)
 Strand=Plus/Plus

Query  1    TGGATAAGACTTTCGTCTTAGTGTATACGAGTTTTTGAATGGAAAGGAGCAATAACCAAT  60
            ||||||||| || |||||||||||||||||||||||||||| ||||||||||||||||||
Sbjct  60   TGGATAAGATTTCCGTCTTAGTGTATACGAGTTTTTGAATGTAAAGGAGCAATAACCAAT  119

Query  61   TTCCCCTTATCAATATCAA-GGGGATGGTATTGCTCCTTTATTTAGGAGTCtttttcttt  119
            |||| |||  |  |||||| |||||||||||||||||||||||||| |||||||  ||||
Sbjct  120  TTCCTCTT--C--TATCAAGGGGGATGGTATTGCTCCTTTATTTAGTAGTCTTTGACTTT  175

Query  120  tcgaagttttttttatttctttatttCAACTaaaa-t-aaa-a--aagaaaaaGTATTCT  174
            || |||||||||||||||||||||||||||||||| | ||| |  || ||||||||||||
Sbjct  176  TCTAAGTTTTTTTTATTTCTTTATTTCAACTAAAACTCAAATAGTAATAAAAAGTATTCT  235

Query  175  CATAGGTTGGTTTATGATTGAGTATCATACTTCGGTTTGGTTTTGTTGTTTAATACCTTA  234
            ||||||||||||||||||||||||||||||     |||||||||||||||||||||||||
Sbjct  236  CATAGGTTGGTTTATGATTGAGTATCATAC-----TTTGGTTTTGTTGTTTAATACCTTA  290

Query  235  ATCTTAAAGTTTAAG-TAAGATATTAAAAAATATAATGAAT  274
            ||||||||||  ||| |||  ||  |||||| || ||||||
Sbjct  291  ATCTTAAAGT--AAGATAA--TA--AAAAAACATGATGAAT  325


>JQ182507.1 Ampelocissus africana voucher Luke&Luke11449 PsbA (psbA) gene, 
partial cds; psbA-trnH intergenic spacer, complete sequence; 
and tRNA-His (trnH) gene, partial sequence; chloroplast
Length=420

 Score = 316 bits (171),  Expect = 2e-82
 Identities = 248/281 (88%), Gaps = 22/281 (8%)
 Strand=Plus/Plus

Query  1    TGGATAAGACTTTCGTCTTAGTGTATACGAGTTTTTGAATGGAAAGGAGCAATAACCAAT  60
            ||||||||| || |||||||||||||||||||||||||||| ||||||||||||||||||
Sbjct  60   TGGATAAGATTTCCGTCTTAGTGTATACGAGTTTTTGAATGTAAAGGAGCAATAACCAAT  119

Query  61   TTCCCCTTATCAATATCAA-GGGGATGGTATTGCTCCTTTATTTAGGAGTCtttttcttt  119
            |||| |||  |  |||||| |||||||||||||||||||||||||| |||||||  ||||
Sbjct  120  TTCCTCTT--C--TATCAAGGGGGATGGTATTGCTCCTTTATTTAGTAGTCTTTGACTTT  175

Query  120  tcgaagttttttttatttctttatttCAACTaaaa-t-aaa-a--aagaaaaaGTATTCT  174
            || |||||||||||||||||||||||||||||||| | ||| |  || ||||||||||||
Sbjct  176  TCTAAGTTTTTTTTATTTCTTTATTTCAACTAAAACTCAAATAGTAATAAAAAGTATTCT  235

Query  175  CATAGGTTGGTTTATGATTGAGTATCATACTTCGGTTTGGTTTTGTTGTTTAATACCTTA  234
            ||||||||||||||||||||||||||||||     |||||||||||||||||||||||||
Sbjct  236  CATAGGTTGGTTTATGATTGAGTATCATAC-----TTTGGTTTTGTTGTTTAATACCTTA  290

Query  235  ATCTTAAAGTTTAAG-TAAGATATTAAAAAATATAATGAAT  274
            ||||||||||  ||| |||  ||  |||||| || ||||||
Sbjct  291  ATCTTAAAGT--AAGATAA--TA--AAAAAACATGATGAAT  325


>HM585665.1 Cayratia mollissima voucher Wen 8403 psbA-trnH intergenic spacer, 
partial sequence; chloroplast
Length=337

 Score = 315 bits (170),  Expect = 8e-82
 Identities = 258/295 (87%), Gaps = 27/295 (9%)
 Strand=Plus/Plus

Query  11   TTTC-GTCTTAGTGTATACGAGTTTTTGAATGGAAAGGAGCAATAACCAATTTCCCCT--  67
            |||| ||||||||||||||||||||||||||| |||||||||||||||||||||||||  
Sbjct  2    TTTCGGTCTTAGTGTATACGAGTTTTTGAATGTAAAGGAGCAATAACCAATTTCCCCTTC  61

Query  68   TATCAATATCAAGGGGATGGTATTGCTCCTTTATTTAGGAGTCtttttcttttcgaagtt  127
            |||||||||||||||||||||||||||||||||||||| |||||||| |||||| |||  
Sbjct  62   TATCAATATCAAGGGGATGGTATTGCTCCTTTATTTAGTAGTCTTTTACTTTTCTAAG--  119

Query  128  ttttttatttctttatttCAACTaaaataaaaaag----aaaaaGTATTCTCATAGGTTG  183
            |||||||||| |||||||||||||||| |||| ||    |||||||||||||||||||||
Sbjct  120  TTTTTTATTTGTTTATTTCAACTAAAAAAAAATAGTACTAAAAAGTATTCTCATAGGTTG  179

Query  184  GTTTATGATTGAGTATCATACTTCGGTTTGGTTTTGTTGTTTAATACCTTAATCTTAAAG  243
            ||||||||||||||||||||||||      ||||||||||||||||||||||||||||||
Sbjct  180  GTTTATGATTGAGTATCATACTTCA-----GTTTTGTTGTTTAATACCTTAATCTTAAAG  234

Query  244  TTTAAGTAAGATATTAAAAAAT-AT-AATG-----AATTGAGTCtttttcaattt  291
            |  ||| |  | || |||| || || ||||     ||||||||||||||||||||
Sbjct  235  T--AAG-AT-A-AT-AAAACATGATGAATGGTGGAAATTGAGTCTTTTTCAATTT  283


>HM585661.1 Cayratia cordifolia voucher Wen 10548 PsbA (psbA) gene, partial 
cds; and psbA-trnH intergenic spacer, partial sequence; chloroplast
Length=346

 Score = 315 bits (170),  Expect = 8e-82
 Identities = 230/255 (90%), Gaps = 19/255 (7%)
 Strand=Plus/Plus

Query  1    TGGATAAGACTTTC-GTCTTAGTGTATACGAGTTTTTGAATGGAAAGGAGCAATAACCAA  59
            ||||||||| |||| ||||||||||||||||||||||||||| |||||||||||||||||
Sbjct  2    TGGATAAGA-TTTCGGTCTTAGTGTATACGAGTTTTTGAATGTAAAGGAGCAATAACCAA  60

Query  60   ---TTTCCCC-T-TATCAATATCAAGGGGATGGTATTGCTCCTTTATTTAGGAGTCtttt  114
               ||||||| | |||||||||||||||||||||||||||||||||||||| ||||||||
Sbjct  61   AAATTTCCCCTTCTATCAATATCAAGGGGATGGTATTGCTCCTTTATTTAGTAGTCTTTT  120

Query  115  tcttttcgaagttttttttatttctttatttCAACTaaaataaaaa-ag----aaaaaGT  169
             |||||| |||  |||||||||| |||||||||||||||| ||||| ||    |||||||
Sbjct  121  ACTTTTCTAAG--TTTTTTATTTGTTTATTTCAACTAAAAAAAAAATAGTACTAAAAAGT  178

Query  170  ATTCTCATAGGTTGGTTTATGATTGAGTATCATACTTCGGTTTGGTTTTGTTGTTTAATA  229
            ||||||||||||||||||||||||||||||||||||||     |||||||||||||||||
Sbjct  179  ATTCTCATAGGTTGGTTTATGATTGAGTATCATACTTC-----GGTTTTGTTGTTTAATA  233

Query  230  CCTTAATCTTAAAGT  244
            |||||||||||||||
Sbjct  234  CCTTAATCTTAAAGT  248


>KX951220.1 Parthenocissus semicordata voucher KUN:Nie & Zhu 610 PsbA (psbA) 
gene, partial cds; psbA-trnH intergenic spacer, complete 
sequence; and tRNA-His (trnH) gene, partial sequence; chloroplast
Length=352

 Score = 311 bits (168),  Expect = 1e-80
 Identities = 247/281 (88%), Gaps = 22/281 (8%)
 Strand=Plus/Plus

Query  1    TGGATAAGACTTTCGTCTTAGTGTATACGAGTTTTTGAATGGAAAGGAGCAATAACCAAT  60
            ||||||||| || |||||||||||||||||||||||||||| ||||||||||||||||||
Sbjct  26   TGGATAAGATTTCCGTCTTAGTGTATACGAGTTTTTGAATGTAAAGGAGCAATAACCAAT  85

Query  61   TTCCCCTTATCAATATCAA-GGGGATGGTATTGCTCCTTTATTTAGGAGTCtttttcttt  119
            |||| |||  |  |||||| |||||||||||||||||||||||||| |||||||| ||||
Sbjct  86   TTCCTCTT--C--TATCAAGGGGGATGGTATTGCTCCTTTATTTAGTAGTCTTTTACTTT  141

Query  120  tcgaagttttttttatttctttatttCAACT-aaaat-aaa-a--aagaaaaaGTATTCT  174
            || |||||||||||||| ||||||||||||| ||| | ||| |  || ||||||||||||
Sbjct  142  TCTAAGTTTTTTTTATTCCTTTATTTCAACTCAAACTAAAATAGTAATAAAAAGTATTCT  201

Query  175  CATAGGTTGGTTTATGATTGAGTATCATACTTCGGTTTGGTTTTGTTGTTTAATACCTTA  234
            ||||||||||||||||||||||||||||||     |||||||||||||||||||||||||
Sbjct  202  CATAGGTTGGTTTATGATTGAGTATCATAC-----TTTGGTTTTGTTGTTTAATACCTTA  256

Query  235  ATCTTAAAGTTTAAG-TAAGATATTAAAAAATATAATGAAT  274
            ||||||||||  ||| |||  ||  |||||| || ||||||
Sbjct  257  ATCTTAAAGT--AAGATAA--TA--AAAAAACATGATGAAT  291


>KU923384.1 Yua austro-orientalis voucher Chen, Zhang & Lu VN0150 (PE) tRNA-His 
(trnH) gene, partial sequence; trnH-psbA intergenic spacer, 
complete sequence; and psbA (psbA) gene, partial cds; 
chloroplast
Length=372

 Score = 311 bits (168),  Expect = 1e-80
 Identities = 264/305 (87%), Gaps = 27/305 (9%)
 Strand=Plus/Minus

Query  1    TGGATAAGACTTTCGTCTTAGTGTATACGAGTTTTTGAATGGAAAGGAGCAATAACCAAT  60
            ||||||||| || |||||||||||||||||||||||||||| ||||||||||||||||||
Sbjct  327  TGGATAAGATTTCCGTCTTAGTGTATACGAGTTTTTGAATGTAAAGGAGCAATAACCAAT  268

Query  61   TTCCCCTTATCAATATCAA-GGGGATGGTATTGCTCCTTTATTTAGGAGTCtttttcttt  119
            |||| |||  |  |||||| ||||||||||||||||||||||||||  ||||||| ||||
Sbjct  267  TTCCTCTT--C--TATCAAGGGGGATGGTATTGCTCCTTTATTTAGTCGTCTTTTACTTT  212

Query  120  tcgaagttttttttatttctttatttCAACTaaaa-t-aaa-a--aagaaaaaGTATTCT  174
            || |||||||||||||| ||||||||||||||||| | ||| |  || ||||||||||||
Sbjct  211  TCTAAGTTTTTTTTATTCCTTTATTTCAACTAAAACTAAAATAGTAATAAAAAGTATTCT  152

Query  175  CATAGGTTGGTTTATGATTGAGTATCATACTTCGGTTTGGTTTTGTTGTTTAATACCTTA  234
            ||||||||||||||||||||||||||||||||     |||||||||||||||||||||||
Sbjct  151  CATAGGTTGGTTTATGATTGAGTATCATACTT-----TGGTTTTGTTGTTTAATACCTTA  97

Query  235  ATCTTAAAGTTTAAG-TAAGATATTAAAAAAT-AT-AATG-----AATTGAGTCtttttc  286
            ||||||||||  ||| ||| | |  |||| || || ||||     |||||| ||||||||
Sbjct  96   ATCTTAAAGT--AAGATAATA-A-AAAAACATGATGAATGGTGGAAATTGAATCTTTTTC  41

Query  287  aattt  291
            |||||
Sbjct  40   AATTT  36


>KT344222.1 Ampelocissus elephantina var. sphaerophylla voucher Wen 9640 
(US) psbA-trnH intergenic spacer region, partial sequence; chloroplast
Length=412

 Score = 311 bits (168),  Expect = 1e-80
 Identities = 248/282 (88%), Gaps = 23/282 (8%)
 Strand=Plus/Plus

Query  1    TGGATAAGACTTTCGTCTTAGTGTATACGAGTTTTTGAATGGAAAGGAGCAATAACCAAT  60
            ||||||||| || |||||||||||||||||||||||||||| ||||||||||||||||||
Sbjct  60   TGGATAAGATTTCCGTCTTAGTGTATACGAGTTTTTGAATGTAAAGGAGCAATAACCAAT  119

Query  61   TTCCCCTTATCAATATCAA-GGGGATGGTATTGCTCCTTTATTTAGGAGTCtttttcttt  119
            |||| |||  |  |||||| |||||||||||||||||||||||||| |||||||| ||||
Sbjct  120  TTCCTCTT--C--TATCAAGGGGGATGGTATTGCTCCTTTATTTAGTAGTCTTTTACTTT  175

Query  120  tcgaag-ttttttttatttctttatttCAACTaaaa-t-aaa-a--aagaaaaaGTATTC  173
            || ||| ||||||||||||||||||||||||||||| | ||| |  || |||||||||||
Sbjct  176  TCTAAGTTTTTTTTTATTTCTTTATTTCAACTAAAACTAAAATAGTAATAAAAAGTATTC  235

Query  174  TCATAGGTTGGTTTATGATTGAGTATCATACTTCGGTTTGGTTTTGTTGTTTAATACCTT  233
            |||| ||||||||||||||||||||||||||     ||||||||||||||||||||||||
Sbjct  236  TCATGGGTTGGTTTATGATTGAGTATCATAC-----TTTGGTTTTGTTGTTTAATACCTT  290

Query  234  AATCTTAAAGTTTAAG-TAAGATATTAAAAAATATAATGAAT  274
            |||||||||||  ||| |||  ||  |||||| || ||||||
Sbjct  291  AATCTTAAAGT--AAGATAA--TA--AAAAAACATGATGAAT  326


>KT344221.1 Ampelocissus elephantina var. sphaerophylla voucher Wen 9540 
(US) psbA-trnH intergenic spacer region, partial sequence; chloroplast
Length=387

 Score = 311 bits (168),  Expect = 1e-80
 Identities = 248/282 (88%), Gaps = 23/282 (8%)
 Strand=Plus/Plus

Query  1    TGGATAAGACTTTCGTCTTAGTGTATACGAGTTTTTGAATGGAAAGGAGCAATAACCAAT  60
            ||||||||| || |||||||||||||||||||||||||||| ||||||||||||||||||
Sbjct  60   TGGATAAGATTTCCGTCTTAGTGTATACGAGTTTTTGAATGTAAAGGAGCAATAACCAAT  119

Query  61   TTCCCCTTATCAATATCAA-GGGGATGGTATTGCTCCTTTATTTAGGAGTCtttttcttt  119
            |||| |||  |  |||||| |||||||||||||||||||||||||| |||||||| ||||
Sbjct  120  TTCCTCTT--C--TATCAAGGGGGATGGTATTGCTCCTTTATTTAGTAGTCTTTTACTTT  175

Query  120  tcgaag-ttttttttatttctttatttCAACTaaaa-t-aaa-a--aagaaaaaGTATTC  173
            || ||| ||||||||||||||||||||||||||||| | ||| |  || |||||||||||
Sbjct  176  TCTAAGTTTTTTTTTATTTCTTTATTTCAACTAAAACTAAAATAGTAATAAAAAGTATTC  235

Query  174  TCATAGGTTGGTTTATGATTGAGTATCATACTTCGGTTTGGTTTTGTTGTTTAATACCTT  233
            |||| ||||||||||||||||||||||||||     ||||||||||||||||||||||||
Sbjct  236  TCATGGGTTGGTTTATGATTGAGTATCATAC-----TTTGGTTTTGTTGTTTAATACCTT  290

Query  234  AATCTTAAAGTTTAAG-TAAGATATTAAAAAATATAATGAAT  274
            |||||||||||  ||| |||  ||  |||||| || ||||||
Sbjct  291  AATCTTAAAGT--AAGATAA--TA--AAAAAACATGATGAAT  326


>KT344220.1 Ampelocissus elephantina voucher Wen 9646 (US) psbA-trnH intergenic 
spacer region, partial sequence; chloroplast
 KT344223.1 Ampelocissus elephantina var. sphaerophylla voucher Wen 9560 
(US) psbA-trnH intergenic spacer region, partial sequence; chloroplast
Length=411

 Score = 311 bits (168),  Expect = 1e-80
 Identities = 248/282 (88%), Gaps = 23/282 (8%)
 Strand=Plus/Plus

Query  1    TGGATAAGACTTTCGTCTTAGTGTATACGAGTTTTTGAATGGAAAGGAGCAATAACCAAT  60
            ||||||||| || |||||||||||||||||||||||||||| ||||||||||||||||||
Sbjct  59   TGGATAAGATTTCCGTCTTAGTGTATACGAGTTTTTGAATGTAAAGGAGCAATAACCAAT  118

Query  61   TTCCCCTTATCAATATCAA-GGGGATGGTATTGCTCCTTTATTTAGGAGTCtttttcttt  119
            |||| |||  |  |||||| |||||||||||||||||||||||||| |||||||| ||||
Sbjct  119  TTCCTCTT--C--TATCAAGGGGGATGGTATTGCTCCTTTATTTAGTAGTCTTTTACTTT  174

Query  120  tcgaag-ttttttttatttctttatttCAACTaaaa-t-aaa-a--aagaaaaaGTATTC  173
            || ||| ||||||||||||||||||||||||||||| | ||| |  || |||||||||||
Sbjct  175  TCTAAGTTTTTTTTTATTTCTTTATTTCAACTAAAACTAAAATAGTAATAAAAAGTATTC  234

Query  174  TCATAGGTTGGTTTATGATTGAGTATCATACTTCGGTTTGGTTTTGTTGTTTAATACCTT  233
            |||| ||||||||||||||||||||||||||     ||||||||||||||||||||||||
Sbjct  235  TCATGGGTTGGTTTATGATTGAGTATCATAC-----TTTGGTTTTGTTGTTTAATACCTT  289

Query  234  AATCTTAAAGTTTAAG-TAAGATATTAAAAAATATAATGAAT  274
            |||||||||||  ||| |||  ||  |||||| || ||||||
Sbjct  290  AATCTTAAAGT--AAGATAA--TA--AAAAAACATGATGAAT  325


>KT344212.1 Ampelocissus abyssinica voucher 1997104708 (US) psbA-trnH intergenic 
spacer region, partial sequence; chloroplast
Length=384

 Score = 311 bits (168),  Expect = 1e-80
 Identities = 248/282 (88%), Gaps = 23/282 (8%)
 Strand=Plus/Plus

Query  1    TGGATAAGACTTTCGTCTTAGTGTATACGAGTTTTTGAATGGAAAGGAGCAATAACCAAT  60
            ||||||||| || |||||||||||||||||||||||||||| ||||||||||||||||||
Sbjct  57   TGGATAAGATTTCCGTCTTAGTGTATACGAGTTTTTGAATGTAAAGGAGCAATAACCAAT  116

Query  61   TTCCCCTTATCAATATCAA-GGGGATGGTATTGCTCCTTTATTTAGGAGTCtttttcttt  119
            |||| |||  |  |||||| |||||||||||||||||||||||||| |||||||| ||||
Sbjct  117  TTCCTCTT--C--TATCAAGGGGGATGGTATTGCTCCTTTATTTAGTAGTCTTTTACTTT  172

Query  120  tcgaag-ttttttttatttctttatttCAACTaaaa-t-aaa-a--aagaaaaaGTATTC  173
            || ||| ||||||||||||||||||||||||||||| | ||| |  || |||||||||||
Sbjct  173  TCTAAGTTTTTTTTTATTTCTTTATTTCAACTAAAACTAAAATAGTAATAAAAAGTATTC  232

Query  174  TCATAGGTTGGTTTATGATTGAGTATCATACTTCGGTTTGGTTTTGTTGTTTAATACCTT  233
            |||| ||||||||||||||||||||||||||     ||||||||||||||||||||||||
Sbjct  233  TCATGGGTTGGTTTATGATTGAGTATCATAC-----TTTGGTTTTGTTGTTTAATACCTT  287

Query  234  AATCTTAAAGTTTAAG-TAAGATATTAAAAAATATAATGAAT  274
            |||||||||||  ||| |||  ||  |||||| || ||||||
Sbjct  288  AATCTTAAAGT--AAGATAA--TA--AAAAAACATGATGAAT  323


>KF022298.1 Ampelocissus latifolia voucher Akfandray s.n. (US) PsbA (psbA) 
gene, partial cds; trnH-psbA intergenic spacer, complete sequence; 
and tRNA-His (trnH) gene, partial sequence; chloroplast
 KT344228.1 Vitis latifolia voucher Akfandray psbA-trnH intergenic spacer 
region, partial sequence; chloroplast
Length=355

 Score = 311 bits (168),  Expect = 1e-80
 Identities = 248/282 (88%), Gaps = 23/282 (8%)
 Strand=Plus/Plus

Query  1    TGGATAAGACTTTCGTCTTAGTGTATACGAGTTTTTGAATGGAAAGGAGCAATAACCAAT  60
            ||||||||| || |||||||||||||||||||||||||||| ||||||||||||||||||
Sbjct  28   TGGATAAGATTTCCGTCTTAGTGTATACGAGTTTTTGAATGTAAAGGAGCAATAACCAAT  87

Query  61   TTCCCCTTATCAATATCAA-GGGGATGGTATTGCTCCTTTATTTAGGAGTCtttttcttt  119
            |||| |||  |  |||||| |||||||||||||||||||||||||| |||||||| ||||
Sbjct  88   TTCCTCTT--C--TATCAAGGGGGATGGTATTGCTCCTTTATTTAGTAGTCTTTTACTTT  143

Query  120  tcgaag-ttttttttatttctttatttCAACTaaaa-t-aaa-a--aagaaaaaGTATTC  173
            || ||| ||||||||||||||||||||||||||||| | ||| |  || |||||||||||
Sbjct  144  TCTAAGTTTTTTTTTATTTCTTTATTTCAACTAAAACTAAAATAGTAATAAAAAGTATTC  203

Query  174  TCATAGGTTGGTTTATGATTGAGTATCATACTTCGGTTTGGTTTTGTTGTTTAATACCTT  233
            |||| ||||||||||||||||||||||||||     ||||||||||||||||||||||||
Sbjct  204  TCATGGGTTGGTTTATGATTGAGTATCATAC-----TTTGGTTTTGTTGTTTAATACCTT  258

Query  234  AATCTTAAAGTTTAAG-TAAGATATTAAAAAATATAATGAAT  274
            |||||||||||  ||| |||  ||  |||||| || ||||||
Sbjct  259  AATCTTAAAGT--AAGATAA--TA--AAAAAACATGATGAAT  294


>KC166617.1 Yua thomsonii voucher Nie & Meng 469 (US) PsbA (psbA) gene, partial 
cds; psbA-trnH intergenic spacer, complete sequence; 
and tRNA-His (trnH) gene, partial sequence; chloroplast
Length=342

 Score = 311 bits (168),  Expect = 1e-80
 Identities = 247/281 (88%), Gaps = 22/281 (8%)
 Strand=Plus/Plus

Query  1    TGGATAAGACTTTCGTCTTAGTGTATACGAGTTTTTGAATGGAAAGGAGCAATAACCAAT  60
            ||||||||| || |||||||||||||||||||||||||||| ||||||||||||||||||
Sbjct  16   TGGATAAGATTTCCGTCTTAGTGTATACGAGTTTTTGAATGTAAAGGAGCAATAACCAAT  75

Query  61   TTCCCCTTATCAATATCAA-GGGGATGGTATTGCTCCTTTATTTAGGAGTCtttttcttt  119
            |||| |||  |  |||||| ||||||||||||||||||||||||||  ||||||| ||||
Sbjct  76   TTCCTCTT--C--TATCAAGGGGGATGGTATTGCTCCTTTATTTAGTCGTCTTTTACTTT  131

Query  120  tcgaagttttttttatttctttatttCAACTaaaa-t-aaa-a--aagaaaaaGTATTCT  174
            || |||||||||||||| ||||||||||||||||| | ||| |  || ||||||||||||
Sbjct  132  TCTAAGTTTTTTTTATTCCTTTATTTCAACTAAAACTAAAATAGTAATAAAAAGTATTCT  191

Query  175  CATAGGTTGGTTTATGATTGAGTATCATACTTCGGTTTGGTTTTGTTGTTTAATACCTTA  234
            ||||||||||||||||||||||||||||||     |||||||||||||||||||||||||
Sbjct  192  CATAGGTTGGTTTATGATTGAGTATCATAC-----TTTGGTTTTGTTGTTTAATACCTTA  246

Query  235  ATCTTAAAGTTTAAG-TAAGATATTAAAAAATATAATGAAT  274
            ||||||||||  ||| |||  ||  |||||| || ||||||
Sbjct  247  ATCTTAAAGT--AAGATAA--TA--AAAAAACATGATGAAT  281


>JQ182511.1 Parthenocissus semicordata voucher Tibet887 PsbA (psbA) gene, 
partial cds; psbA-trnH intergenic spacer, complete sequence; 
and tRNA-His (trnH) gene, partial sequence; chloroplast
Length=386

 Score = 311 bits (168),  Expect = 1e-80
 Identities = 247/281 (88%), Gaps = 22/281 (8%)
 Strand=Plus/Plus

Query  1    TGGATAAGACTTTCGTCTTAGTGTATACGAGTTTTTGAATGGAAAGGAGCAATAACCAAT  60
            ||||||||| || |||||||||||||||||||||||||||| ||||||||||||||||||
Sbjct  60   TGGATAAGATTTCCGTCTTAGTGTATACGAGTTTTTGAATGTAAAGGAGCAATAACCAAT  119

Query  61   TTCCCCTTATCAATATCAA-GGGGATGGTATTGCTCCTTTATTTAGGAGTCtttttcttt  119
            |||| |||  |  |||||| |||||||||||||||||||||||||| |||||||| ||||
Sbjct  120  TTCCTCTT--C--TATCAAGGGGGATGGTATTGCTCCTTTATTTAGTAGTCTTTTACTTT  175

Query  120  tcgaagttttttttatttctttatttCAACT-aaaat-aaa-a--aagaaaaaGTATTCT  174
            || |||||||||||||| ||||||||||||| ||| | ||| |  || ||||||||||||
Sbjct  176  TCTAAGTTTTTTTTATTCCTTTATTTCAACTCAAACTAAAATAGTAATAAAAAGTATTCT  235

Query  175  CATAGGTTGGTTTATGATTGAGTATCATACTTCGGTTTGGTTTTGTTGTTTAATACCTTA  234
            ||||||||||||||||||||||||||||||     |||||||||||||||||||||||||
Sbjct  236  CATAGGTTGGTTTATGATTGAGTATCATAC-----TTTGGTTTTGTTGTTTAATACCTTA  290

Query  235  ATCTTAAAGTTTAAG-TAAGATATTAAAAAATATAATGAAT  274
            ||||||||||  ||| |||  ||  |||||| || ||||||
Sbjct  291  ATCTTAAAGT--AAGATAA--TA--AAAAAACATGATGAAT  325


>JF437171.1 Yua thomsonii voucher Nie & Meng 469 (US) tRNA-His (trnH) gene, 
partial sequence; trnH-psbA intergenic spacer, complete sequence; 
and PsbA (psbA) gene, partial cds; chloroplast
Length=342

 Score = 311 bits (168),  Expect = 1e-80
 Identities = 247/281 (88%), Gaps = 22/281 (8%)
 Strand=Plus/Minus

Query  1    TGGATAAGACTTTCGTCTTAGTGTATACGAGTTTTTGAATGGAAAGGAGCAATAACCAAT  60
            ||||||||| || |||||||||||||||||||||||||||| ||||||||||||||||||
Sbjct  327  TGGATAAGATTTCCGTCTTAGTGTATACGAGTTTTTGAATGTAAAGGAGCAATAACCAAT  268

Query  61   TTCCCCTTATCAATATCAA-GGGGATGGTATTGCTCCTTTATTTAGGAGTCtttttcttt  119
            |||| |||  |  |||||| ||||||||||||||||||||||||||  ||||||| ||||
Sbjct  267  TTCCTCTT--C--TATCAAGGGGGATGGTATTGCTCCTTTATTTAGTCGTCTTTTACTTT  212

Query  120  tcgaagttttttttatttctttatttCAACTaaaa-t-aaa-a--aagaaaaaGTATTCT  174
            || |||||||||||||| ||||||||||||||||| | ||| |  || ||||||||||||
Sbjct  211  TCTAAGTTTTTTTTATTCCTTTATTTCAACTAAAACTAAAATAGTAATAAAAAGTATTCT  152

Query  175  CATAGGTTGGTTTATGATTGAGTATCATACTTCGGTTTGGTTTTGTTGTTTAATACCTTA  234
            ||||||||||||||||||||||||||||||||     |||||||||||||||||||||||
Sbjct  151  CATAGGTTGGTTTATGATTGAGTATCATACTT-----TGGTTTTGTTGTTTAATACCTTA  97

Query  235  ATCTTAAAGTTTAAG-TAAGATATTAAAAAATATAATGAAT  274
            ||||||||||  ||| |||  ||  |||||| || ||||||
Sbjct  96   ATCTTAAAGT--AAGATAA--TA--AAAAAACATGATGAAT  62


>JF437170.1 Yua austro-orientalis voucher S. Ickert-Bond 1313 (US) tRNA-His 
(trnH) gene, partial sequence; trnH-psbA intergenic spacer, 
complete sequence; and PsbA (psbA) gene, partial cds; chloroplast
Length=372

 Score = 311 bits (168),  Expect = 1e-80
 Identities = 264/305 (87%), Gaps = 27/305 (9%)
 Strand=Plus/Minus

Query  1    TGGATAAGACTTTCGTCTTAGTGTATACGAGTTTTTGAATGGAAAGGAGCAATAACCAAT  60
            ||||||||| || |||||||||||||||||||||||||||| ||||||||||||||||||
Sbjct  327  TGGATAAGATTTCCGTCTTAGTGTATACGAGTTTTTGAATGTAAAGGAGCAATAACCAAT  268

Query  61   TTCCCCTTATCAATATCAA-GGGGATGGTATTGCTCCTTTATTTAGGAGTCtttttcttt  119
            |||| |||  |  |||||| ||||||||||||||||||||||||||  ||||||| ||||
Sbjct  267  TTCCTCTT--C--TATCAAGGGGGATGGTATTGCTCCTTTATTTAGTCGTCTTTTACTTT  212

Query  120  tcgaagttttttttatttctttatttCAACTaaaa-t-aaa-a--aagaaaaaGTATTCT  174
            || |||||||||||||| ||||||||||||||||| | ||| |  || ||||||||||||
Sbjct  211  TCTAAGTTTTTTTTATTCCTTTATTTCAACTAAAACTAAAATAGTAATAAAAAGTATTCT  152

Query  175  CATAGGTTGGTTTATGATTGAGTATCATACTTCGGTTTGGTTTTGTTGTTTAATACCTTA  234
            ||||||||||||||||||||||||||||||||     |||||||||||||||||||||||
Sbjct  151  CATAGGTTGGTTTATGATTGAGTATCATACTT-----TGGTTTTGTTGTTTAATACCTTA  97

Query  235  ATCTTAAAGTTTAAG-TAAGATATTAAAAAAT-AT-AATG-----AATTGAGTCtttttc  286
            ||||||||||  ||| ||| | |  |||| || || ||||     |||||| ||||||||
Sbjct  96   ATCTTAAAGT--AAGATAATA-A-AAAAACATGATGAATGGTGGAAATTGAATCTTTTTC  41

Query  287  aattt  291
            |||||
Sbjct  40   AATTT  36


>JQ182526.1 Parthenocissus feddei voucher Zhang319 PsbA (psbA) gene, partial 
cds; psbA-trnH intergenic spacer, complete sequence; and 
tRNA-His (trnH) gene, partial sequence; chloroplast
Length=387

 Score = 305 bits (165),  Expect = 5e-79
 Identities = 246/281 (88%), Gaps = 21/281 (7%)
 Strand=Plus/Plus

Query  1    TGGATAAGACTTTCGTCTTAGTGTATACGAGTTTTTGAATGGAAAGGAGCAATAACCAAT  60
            ||||||||| || |||||||||||||||||||||||||||| ||||||||||||||||||
Sbjct  60   TGGATAAGATTTCCGTCTTAGTGTATACGAGTTTTTGAATGTAAAGGAGCAATAACCAAT  119

Query  61   TTCCCCTTATCAATATCAA-GGGGATGGTATTGCTCCTTTATTTAGGAGTCtttttcttt  119
            |||| |||  |  |||||| |||||||||||||||||||||||||| |||||||| ||||
Sbjct  120  TTCCTCTT--C--TATCAAGGGGGATGGTATTGCTCCTTTATTTAGTAGTCTTTTACTTT  175

Query  120  tcgaag-ttttttttatttctttatttCAACT-aaaat-aaa-a--aagaaaaaGTATTC  173
            || ||| ||||||||||| ||||||||||||| ||| | ||| |  || |||||||||||
Sbjct  176  TCTAAGTTTTTTTTTATTCCTTTATTTCAACTCAAACTAAAATAGTAATAAAAAGTATTC  235

Query  174  TCATAGGTTGGTTTATGATTGAGTATCATACTTCGGTTTGGTTTTGTTGTTTAATACCTT  233
            |||||||||||||||||||||||||||||||     ||||||||||||||||||||||||
Sbjct  236  TCATAGGTTGGTTTATGATTGAGTATCATAC-----TTTGGTTTTGTTGTTTAATACCTT  290

Query  234  AATCTTAAAGTTTAAGTAAGATATTAAAAAATATAATGAAT  274
            |||||||||||  |||  || ||  |||||| || ||||||
Sbjct  291  AATCTTAAAGT--AAGATAG-TA--AAAAAACATGATGAAT  326


>KY766804.1 Tetrastigma planicaule PsbA (psbA) gene, partial cds; trnH-psbA 
intergenic spacer, complete sequence; and tRNA-His (trnH) 
gene, partial sequence; plastid
Length=421

 Score = 303 bits (164),  Expect = 2e-78
 Identities = 264/309 (85%), Gaps = 19/309 (6%)
 Strand=Plus/Plus

Query  1    TGGATAAGACTTTCGTCTTAGTGTATACGAGTTTTTGAATGGAAAGGAGCAATAACCAAT  60
            ||||||||| ||| ||||||||||||||||||||||||||| ||||||||||||||||||
Sbjct  57   TGGATAAGATTTTTGTCTTAGTGTATACGAGTTTTTGAATGTAAAGGAGCAATAACCAAT  116

Query  61   TTCCCC-T-TATCAATATCAAGGGGATGGTATTGCTCCTTTATTTAGGAGTCtttttctt  118
            |||||| | ||||||||||||||||||||||||||||||||||||||  || |||| |||
Sbjct  117  TTCCCCCTCTATCAATATCAAGGGGATGGTATTGCTCCTTTATTTAGTCGTTTTTTACTT  176

Query  119  ttcgaagttttttttatttctttatttCAACTaaaataaaaaagaaaaaGTATTCTCATA  178
            ||| ||||||||||||||||   |  | || |||||  | ||| ||||||||||||||||
Sbjct  177  TTCTAAGTTTTTTTTATTTC---AACTAAAATAAAAATATAAATAAAAAGTATTCTCATA  233

Query  179  GGTTGGTTTATGATTGAGTATCATACTTCGGTTTGGTTTTGTTGT---TTAATAC-CTTA  234
            |||||||||||||||||||||||||||||||||| ||| | |  |   |||||   ||||
Sbjct  234  GGTTGGTTTATGATTGAGTATCATACTTCGGTTTTGTTGTTTAATACCTTAATCTTCTTA  293

Query  235  ATCTTAAAGTTTAAGTAAGATATTAAAAAAT-A---T-AATG-----AATTGAGTCtttt  284
            ||||||||||| |||||||||| |||||||  |   | ||||     |||||||||||||
Sbjct  294  ATCTTAAAGTTAAAGTAAGATAATAAAAAAACACGATGAATGGTGGAAATTGAGTCTTTT  353

Query  285  tcaatttta  293
            |||||||||
Sbjct  354  TCAATTTTA  362


>KT344213.1 Ampelocissus arachnoidea voucher Wen 10290 (US) psbA-trnH intergenic 
spacer region, partial sequence; chloroplast
Length=416

 Score = 303 bits (164),  Expect = 2e-78
 Identities = 225/252 (89%), Gaps = 14/252 (6%)
 Strand=Plus/Plus

Query  1    TGGATAAGACTTTCGTCTTAGTGTATACGAGTTTTTGAATGGAAAGGAGCAATAACCAAT  60
            ||||||||| || |||||||||||||||||||||||||||| ||||||||||||||||||
Sbjct  60   TGGATAAGATTTCCGTCTTAGTGTATACGAGTTTTTGAATGTAAAGGAGCAATAACCAAT  119

Query  61   TTCC-CCT-TATCAATATCAAGGGGATGGTATTGCTCCTTTATTTAGGAGTCtttttctt  118
            |||| | | ||||||    | |||||||||||||||||||||||||| |||||||| |||
Sbjct  120  TTCCTCTTCTATCAA-GGGAGGGGGATGGTATTGCTCCTTTATTTAGTAGTCTTTTACTT  178

Query  119  ttcgaag-ttttttttatttctttatttCAACTaaaa-t-aaa-a--aagaaaaaGTATT  172
            ||| ||| ||||||||||||||||||||||||||||| | ||| |  || ||||||||||
Sbjct  179  TTCTAAGTTTTTTTTTATTTCTTTATTTCAACTAAAACTAAAATAGTAATAAAAAGTATT  238

Query  173  CTCATAGGTTGGTTTATGATTGAGTATCATACTTCGGTTTGGTTTTGTTGTTTAATACCT  232
            ||||| ||||||||||||||||||||||||||     |||||||||||||||||||||||
Sbjct  239  CTCATGGGTTGGTTTATGATTGAGTATCATAC-----TTTGGTTTTGTTGTTTAATACCT  293

Query  233  TAATCTTAAAGT  244
            ||||||||||||
Sbjct  294  TAATCTTAAAGT  305


>JF437132.1 Parthenocissus laetevirens voucher Wen 9379 (US) tRNA-His (trnH) 
gene, partial sequence; trnH-psbA intergenic spacer, complete 
sequence; and PsbA (psbA) gene, partial cds; chloroplast
Length=414

 Score = 303 bits (164),  Expect = 2e-78
 Identities = 224/250 (90%), Gaps = 15/250 (6%)
 Strand=Plus/Minus

Query  1    TGGATAAGACTTTCGTCTTAGTGTATACGAGTTTTTGAATGGAAAGGAGCAATAACCAAT  60
            ||||||||| || |||||||||||||||||||||||||||| ||||||||||||||||||
Sbjct  357  TGGATAAGATTTCCGTCTTAGTGTATACGAGTTTTTGAATGTAAAGGAGCAATAACCAAT  298

Query  61   TTCCCCTTATCAATATCAA-GGGGATGGTATTGCTCCTTTATTTAGGAGTCtttttcttt  119
            |  ||||  ||  |||||| |||||||||||||||||||||||||| |||||||| ||||
Sbjct  297  T--CCCTCTTC--TATCAAGGGGGATGGTATTGCTCCTTTATTTAGTAGTCTTTTACTTT  242

Query  120  tcgaagttttttttatttctttatttCAACT-aaaat-aaa-a--aagaaaaaGTATTCT  174
            || |||||||||||||| ||||||||||||| ||| | ||| |  || ||||||||||||
Sbjct  241  TCTAAGTTTTTTTTATTCCTTTATTTCAACTCAAACTAAAATAGTAATAAAAAGTATTCT  182

Query  175  CATAGGTTGGTTTATGATTGAGTATCATACTTCGGTTTGGTTTTGTTGTTTAATACCTTA  234
            ||||||||||||||||||||||||||||||||     |||||||||||||||||||||||
Sbjct  181  CATAGGTTGGTTTATGATTGAGTATCATACTT-----TGGTTTTGTTGTTTAATACCTTA  127

Query  235  ATCTTAAAGT  244
            ||||||||||
Sbjct  126  ATCTTAAAGT  117


>KC166548.1 Cayratia acris voucher Wen 12183 (US) PsbA (psbA) gene, partial 
cds; psbA-trnH intergenic spacer, complete sequence; and 
tRNA-His (trnH) gene, partial sequence; chloroplast
 KT344234.1 Cayratia acris voucher Wen 12183 (US) psbA-trnH intergenic spacer 
region, partial sequence; chloroplast
Length=370

 Score = 302 bits (163),  Expect = 7e-78
 Identities = 224/251 (89%), Gaps = 13/251 (5%)
 Strand=Plus/Plus

Query  1    TGGATAAGACTTTCGTCTTAGTGTATACGAGTTTTTGAATGGAAAGGAGCAATAACCAAT  60
            ||||||||| ||  |||||||||||||||||| |||||||| ||||||||||||||||||
Sbjct  46   TGGATAAGATTTAGGTCTTAGTGTATACGAGTGTTTGAATGTAAAGGAGCAATAACCAAT  105

Query  61   TTCCCCT--TATCAATATCAAGGGGATGGTATTGCTCCTTTATTTAGGAGTCtttttctt  118
            |||||||  ||||||||||||||| |||||||||||||||||||||| |||||||| |||
Sbjct  106  TTCCCCTTCTATCAATATCAAGGGTATGGTATTGCTCCTTTATTTAGTAGTCTTTTACTT  165

Query  119  ttcgaagttttttttatttctttatttCAACTaaaataaaaa-ag----aaaaaGTATTC  173
            ||| |||||||||| ||||  ||||||||||||||| || || ||    |||||||||||
Sbjct  166  TTCTAAGTTTTTTT-ATTTGCTTATTTCAACTAAAAAAACAATAGTACTAAAAAGTATTC  224

Query  174  TCATAGGTTGGTTTATGATTGAGTATCATACTTCGGTTTGGTTTTGTTGTTTAATACCTT  233
            |||||||||||||||||||||||||| |||||||     |||||||||||||||||||||
Sbjct  225  TCATAGGTTGGTTTATGATTGAGTATAATACTTC-----GGTTTTGTTGTTTAATACCTT  279

Query  234  AATCTTAAAGT  244
            |||||||||||
Sbjct  280  AATCTTAAAGT  290


>JF437152.1 Tetrastigma triphyllum voucher Wen 9051 (US) tRNA-His (trnH) 
gene, partial sequence; trnH-psbA intergenic spacer, complete 
sequence; and PsbA (psbA) gene, partial cds; chloroplast
Length=432

 Score = 302 bits (163),  Expect = 7e-78
 Identities = 237/270 (88%), Gaps = 16/270 (6%)
 Strand=Plus/Minus

Query  1    TGGATAAGACTTTCGTCTTAGTGTATACGAGTTTTTGAATGGAAAGGAGCAATAACCAAT  60
            ||||||||| ||| ||||||||||||||||||||||||||| ||||||||||||||||||
Sbjct  374  TGGATAAGATTTTTGTCTTAGTGTATACGAGTTTTTGAATGTAAAGGAGCAATAACCAAT  315

Query  61   TTCCCCTT--ATCAATATCAAGGGG-ATGGTATTGCTCCTTTATTTAGGAGTCtttttct  117
            ||||||||  ||||||||||||||| |||||||||||||||||||||| ||| |||| ||
Sbjct  314  TTCCCCTTCTATCAATATCAAGGGGGATGGTATTGCTCCTTTATTTAGTAGTTTTTTACT  255

Query  118  tttcgaagttttttttatttctttatttCAACTaaaataaaaaagaaaaaGTATTCTCAT  177
            |||| ||  | |   | ||| |||||||||||| |||||||||  |||||||||||||||
Sbjct  254  TTTCTAA--TCTAAGT-TTT-TTTATTTCAACTCAAATAAAAA-TAAAAAGTATTCTCAT  200

Query  178  AGGTTGGTTTATGATTGAGTATCATACTTCGGTTTGGTTTTGTTGTTTAATACCTTAATC  237
            |||||||||||||||||||||||||||||||||||     ||||||||||||||||||||
Sbjct  199  AGGTTGGTTTATGATTGAGTATCATACTTCGGTTT-----TGTTGTTTAATACCTTAATC  145

Query  238  TTA--AAGTTT-AAGTAAGATATTAAAAAA  264
            ||   ||  || |||||||||| |||||||
Sbjct  144  TTCTTAATCTTAAAGTAAGATAATAAAAAA  115


>HM585789.1 Vitis flexuosa voucher Wen 10647 PsbA (psbA) gene, partial cds; 
and psbA-trnH intergenic spacer, partial sequence; chloroplast
Length=355

 Score = 302 bits (163),  Expect = 7e-78
 Identities = 224/250 (90%), Gaps = 17/250 (7%)
 Strand=Plus/Plus

Query  1    TGGATAAGACTTTCGTCTTAGTGTATACGAGTTTTTGAATGGAAAGGAGCAATAACCAAT  60
            ||||||||| || ||||||||||| |||||||||||||||| ||||||||||||||||||
Sbjct  9    TGGATAAGATTTCCGTCTTAGTGTTTACGAGTTTTTGAATGTAAAGGAGCAATAACCAAT  68

Query  61   TTCCCCTTATCAATATCAA-GGGGATGGTATTGCTCCTTTATTTAGGAGTCtttttcttt  119
            |||| ||| |   |||||| |||||||||||||||||||||||||| |||||||| ||||
Sbjct  69   TTCCTCTT-T---TATCAAGGGGGATGGTATTGCTCCTTTATTTAGTAGTCTTTTACTTT  124

Query  120  tcgaagttttttttatttctttatttCAACTaaaa-t-aaa-a--aagaaaaaGTATTCT  174
            || |||  ||||||||||||||||||||||||||| | ||| |  || ||||||||||||
Sbjct  125  TCTAAG--TTTTTTATTTCTTTATTTCAACTAAAACTAAAATAGTAATAAAAAGTATTCT  182

Query  175  CATAGGTTGGTTTATGATTGAGTATCATACTTCGGTTTGGTTTTGTTGTTTAATACCTTA  234
            ||||||||||||||||||||||||||||||     |||||||||||||||||||||||||
Sbjct  183  CATAGGTTGGTTTATGATTGAGTATCATAC-----TTTGGTTTTGTTGTTTAATACCTTA  237

Query  235  ATCTTAAAGT  244
            ||||||||||
Sbjct  238  ATCTTAAAGT  247


>HM585659.1 Ampelocissus elephantina voucher Wen 9583 PsbA (psbA) gene, partial 
cds; and psbA-trnH intergenic spacer, partial sequence; 
chloroplast
Length=355

 Score = 302 bits (163),  Expect = 7e-78
 Identities = 224/250 (90%), Gaps = 17/250 (7%)
 Strand=Plus/Plus

Query  1    TGGATAAGACTTTCGTCTTAGTGTATACGAGTTTTTGAATGGAAAGGAGCAATAACCAAT  60
            ||||||||| || |||||||||||||||||||||||||||| ||||||||||||||||||
Sbjct  9    TGGATAAGATTTCCGTCTTAGTGTATACGAGTTTTTGAATGTAAAGGAGCAATAACCAAT  68

Query  61   TTCCCCTTATCAATATCAA-GGGGATGGTATTGCTCCTTTATTTAGGAGTCtttttcttt  119
            |||| |||  |  |||||| |||||||||||||||||||||||||| |||||||| ||||
Sbjct  69   TTCCTCTT--C--TATCAAGGGGGATGGTATTGCTCCTTTATTTAGTAGTCTTTTACTTT  124

Query  120  tcgaagttttttttatttctttatttCAACTaaaa-t-aaa-a--aagaaaaaGTATTCT  174
            || |||  ||||||||||||||||||||||||||| | ||| |  || ||||||||||||
Sbjct  125  TCTAAG--TTTTTTATTTCTTTATTTCAACTAAAACTAAAATAGTAATAAAAAGTATTCT  182

Query  175  CATAGGTTGGTTTATGATTGAGTATCATACTTCGGTTTGGTTTTGTTGTTTAATACCTTA  234
            ||| ||||||||||||||||||||||||||     |||||||||||||||||||||||||
Sbjct  183  CATGGGTTGGTTTATGATTGAGTATCATAC-----TTTGGTTTTGTTGTTTAATACCTTA  237

Query  235  ATCTTAAAGT  244
            ||||||||||
Sbjct  238  ATCTTAAAGT  247


>KY766800.1 Tetrastigma pachyphyllum PsbA (psbA) gene, partial cds; trnH-psbA 
intergenic spacer, complete sequence; and tRNA-His (trnH) 
gene, partial sequence; plastid
 KY766815.1 Tetrastigma tonkinense PsbA (psbA) gene, partial cds; trnH-psbA 
intergenic spacer, complete sequence; and tRNA-His (trnH) 
gene, partial sequence; plastid
Length=405

 Score = 300 bits (162),  Expect = 2e-77
 Identities = 267/312 (86%), Gaps = 29/312 (9%)
 Strand=Plus/Plus

Query  1    TGGATAAGACTTTCGTCTTAGTGTATACGAGTTTTTGAATGGAAAGGAGCAATAACCAAT  60
            ||||||||| ||| ||||||||||||||||||||||||||| ||||||||||||||||||
Sbjct  57   TGGATAAGATTTTGGTCTTAGTGTATACGAGTTTTTGAATGTAAAGGAGCAATAACCAAT  116

Query  61   TTCCCCTT--ATCAATATCAA-GGGGATGGTATTGCTCCTTTATTTAGGAGTCtttttct  117
            ||||||||  ||||||||||| |||||||||||||||||||||||||| ||| |||| ||
Sbjct  117  TTCCCCTTCGATCAATATCAAGGGGGATGGTATTGCTCCTTTATTTAGTAGTTTTTTACT  176

Query  118  tttcgaagttttttttatttctttatttCAACTaaaataaaaaagaaaaaGTATTCTCAT  177
            |||| ||||||||        ||||||||||||||||||||||   ||||||||||||||
Sbjct  177  TTTCTAAGTTTTT--------TTTATTTCAACTAAAATAAAAATC-AAAAGTATTCTCAT  227

Query  178  AGGTTGGTTTATGATTGAGTATCATACTTCGGTTTGGTTTTGTTGTTTAATACCTTAATC  237
            ||||||||||||||||||||||||||||||     ||||||||||||||||||||||  |
Sbjct  228  AGGTTGGTTTATGATTGAGTATCATACTTC-----GGTTTTGTTGTTTAATACCTTA--C  280

Query  238  TTAAAGTTTAAGTAAGATATTAAAAAAT-A---T-AATG-----AATTGAGTCtttttca  287
            ||||  || |||||||||| |||||||  |   | ||||     ||||||||||||||||
Sbjct  281  TTAATCTTAAAGTAAGATAATAAAAAAACACGATGAATGGTGGAAATTGAGTCTTTTTCA  340

Query  288  attttagatttt  299
            ||||| || |||
Sbjct  341  ATTTTTGAATTT  352


>KY766794.1 Tetrastigma lenticellatum PsbA (psbA) gene, partial cds; trnH-psbA 
intergenic spacer, complete sequence; and tRNA-His (trnH) 
gene, partial sequence; plastid
Length=422

 Score = 300 bits (162),  Expect = 2e-77
 Identities = 264/310 (85%), Gaps = 20/310 (6%)
 Strand=Plus/Plus

Query  1    TGGATAAGACTTTCGTCTTAGTGTATACGAGTTTTTGAATGGAAAGGAGCAATAACCAAT  60
            ||||||||| ||| ||||||||||||||||||||||||||| ||||||||||||||||||
Sbjct  57   TGGATAAGATTTTTGTCTTAGTGTATACGAGTTTTTGAATGTAAAGGAGCAATAACCAAT  116

Query  61   TTCCCC-T-TATCAATATCAA-GGGGATGGTATTGCTCCTTTATTTAGGAGTCtttttct  117
            |||||| | |||||||||||| ||||||||||||||||||||||||||  || |||| ||
Sbjct  117  TTCCCCCTCTATCAATATCAAGGGGGATGGTATTGCTCCTTTATTTAGTCGTTTTTTACT  176

Query  118  tttcgaagttttttttatttctttatttCAACTaaaataaaaaagaaaaaGTATTCTCAT  177
            |||| ||||||||||||||||   | |  ||  |||||| |||  |||||||||||||||
Sbjct  177  TTTCTAAGTTTTTTTTATTTCA--ACTAAAATAAAAATATAAAT-AAAAAGTATTCTCAT  233

Query  178  AGGTTGGTTTATGATTGAGTATCATACTTCGGTTTGGTTTTGTTGT---TTAATAC-CTT  233
            ||||||||||||||||||||||||||||||||||| ||| | |  |   |||||   |||
Sbjct  234  AGGTTGGTTTATGATTGAGTATCATACTTCGGTTTTGTTGTTTAATACCTTAATCTTCTT  293

Query  234  AATCTTAAAGTTTAAGTAAGATATTAAAAAAT-A---T-AATG-----AATTGAGTCttt  283
            |||||||||||| |||||||||| |||||||  |   | ||||     ||||||||||||
Sbjct  294  AATCTTAAAGTTAAAGTAAGATAATAAAAAAACACGATGAATGGTGGAAATTGAGTCTTT  353

Query  284  ttcaatttta  293
            ||||||||||
Sbjct  354  TTCAATTTTA  363


>KY766770.1 Tetrastigma coriaceum PsbA (psbA) gene, partial cds; trnH-psbA 
intergenic spacer, complete sequence; and tRNA-His (trnH) 
gene, partial sequence; plastid
 KY766772.1 Tetrastigma cruciatum PsbA (psbA) gene, partial cds; trnH-psbA 
intergenic spacer, complete sequence; and tRNA-His (trnH) 
gene, partial sequence; plastid
Length=411

 Score = 300 bits (162),  Expect = 2e-77
 Identities = 266/312 (85%), Gaps = 23/312 (7%)
 Strand=Plus/Plus

Query  1    TGGATAAGACTTTCGTCTTAGTGTATACGAGTTTTTGAATGGAAAGGAGCAATAACCAAT  60
            ||||||||| ||| ||||||||||||||||||||||||||| ||||||||||||||||||
Sbjct  57   TGGATAAGATTTTGGTCTTAGTGTATACGAGTTTTTGAATGTAAAGGAGCAATAACCAAT  116

Query  61   TTCCCCT--TATCAATATCAA-GGGGATGGTATTGCTCCTTTATTTAGGAGTCtttttct  117
            |||||||  |||||||||||| |||||||||||||||||||||||||| ||| |||| ||
Sbjct  117  TTCCCCTTCTATCAATATCAAGGGGGATGGTATTGCTCCTTTATTTAGTAGTTTTTTACT  176

Query  118  tttcgaagttttttttatttctttatttCAACTaaaataaaaaagaaaaaGTATTCTCAT  177
            |||| ||||||||||||||||   | |  ||  |||||| |||   ||||||||||||||
Sbjct  177  TTTCTAAGTTTTTTTTATTTCA--ACTAAAATAAAAATATAAATC-AAAAGTATTCTCAT  233

Query  178  AGGTTGGTTTATGATTGAGTATCATACTTCGGTTTGGTTTTGTTGTTTAATACCTTAATC  237
            ||||||||||||||||||||||||||||||     ||||||||||||||||||||||  |
Sbjct  234  AGGTTGGTTTATGATTGAGTATCATACTTC-----GGTTTTGTTGTTTAATACCTTA--C  286

Query  238  TTAAAGTTTAAGTAAGATATTAAAAAAT-A---T-AATG-----AATTGAGTCtttttca  287
            ||||  || |||||||||| |||||||  |   | ||||     ||||||||||||||||
Sbjct  287  TTAATCTTAAAGTAAGATAATAAAAAAACACGATGAATGGTGGAAATTGAGTCTTTTTCA  346

Query  288  attttagatttt  299
            ||||| || |||
Sbjct  347  ATTTTTGAATTT  358


>KY766765.1 Tetrastigma beauvaisii PsbA (psbA) gene, partial cds; trnH-psbA 
intergenic spacer, complete sequence; and tRNA-His (trnH) 
gene, partial sequence; plastid
Length=402

 Score = 300 bits (162),  Expect = 2e-77
 Identities = 267/312 (86%), Gaps = 29/312 (9%)
 Strand=Plus/Plus

Query  1    TGGATAAGACTTTCGTCTTAGTGTATACGAGTTTTTGAATGGAAAGGAGCAATAACCAAT  60
            ||||||||| ||| ||||||||||||||||||||||||||| ||||||||||||||||||
Sbjct  54   TGGATAAGATTTTGGTCTTAGTGTATACGAGTTTTTGAATGTAAAGGAGCAATAACCAAT  113

Query  61   TTCCCCTT--ATCAATATCAA-GGGGATGGTATTGCTCCTTTATTTAGGAGTCtttttct  117
            ||||||||  ||||||||||| |||||||||||||||||||||||||| ||| |||| ||
Sbjct  114  TTCCCCTTCGATCAATATCAAGGGGGATGGTATTGCTCCTTTATTTAGTAGTTTTTTACT  173

Query  118  tttcgaagttttttttatttctttatttCAACTaaaataaaaaagaaaaaGTATTCTCAT  177
            |||| ||||||||        ||||||||||||||||||||||   ||||||||||||||
Sbjct  174  TTTCTAAGTTTTT--------TTTATTTCAACTAAAATAAAAATC-AAAAGTATTCTCAT  224

Query  178  AGGTTGGTTTATGATTGAGTATCATACTTCGGTTTGGTTTTGTTGTTTAATACCTTAATC  237
            ||||||||||||||||||||||||||||||     ||||||||||||||||||||||  |
Sbjct  225  AGGTTGGTTTATGATTGAGTATCATACTTC-----GGTTTTGTTGTTTAATACCTTA--C  277

Query  238  TTAAAGTTTAAGTAAGATATTAAAAAAT-A---T-AATG-----AATTGAGTCtttttca  287
            ||||  || |||||||||| |||||||  |   | ||||     ||||||||||||||||
Sbjct  278  TTAATCTTAAAGTAAGATAATAAAAAAACACGATGAATGGTGGAAATTGAGTCTTTTTCA  337

Query  288  attttagatttt  299
            ||||| || |||
Sbjct  338  ATTTTTGAATTT  349


>KT597516.1 Tetrastigma harmandii isolate 3283 PsbA (psbA) gene, partial 
cds; and psbA-trnH intergenic spacer, partial sequence; chloroplast
Length=417

 Score = 300 bits (162),  Expect = 2e-77
 Identities = 267/312 (86%), Gaps = 29/312 (9%)
 Strand=Plus/Plus

Query  1    TGGATAAGACTTTCGTCTTAGTGTATACGAGTTTTTGAATGGAAAGGAGCAATAACCAAT  60
            ||||||||| ||| ||||||||||||||||||||||||||| ||||||||||||||||||
Sbjct  55   TGGATAAGATTTTGGTCTTAGTGTATACGAGTTTTTGAATGTAAAGGAGCAATAACCAAT  114

Query  61   TTCCCCTT--ATCAATATCAA-GGGGATGGTATTGCTCCTTTATTTAGGAGTCtttttct  117
            ||||||||  ||||||||||| |||||||||||||||||||||||||| ||| |||| ||
Sbjct  115  TTCCCCTTCGATCAATATCAAGGGGGATGGTATTGCTCCTTTATTTAGTAGTTTTTTACT  174

Query  118  tttcgaagttttttttatttctttatttCAACTaaaataaaaaagaaaaaGTATTCTCAT  177
            |||| ||||||||        ||||||||||||||||||||||   ||||||||||||||
Sbjct  175  TTTCTAAGTTTTT--------TTTATTTCAACTAAAATAAAAATC-AAAAGTATTCTCAT  225

Query  178  AGGTTGGTTTATGATTGAGTATCATACTTCGGTTTGGTTTTGTTGTTTAATACCTTAATC  237
            ||||||||||||||||||||||||||||||     ||||||||||||||||||||||  |
Sbjct  226  AGGTTGGTTTATGATTGAGTATCATACTTC-----GGTTTTGTTGTTTAATACCTTA--C  278

Query  238  TTAAAGTTTAAGTAAGATATTAAAAAAT-A---T-AATG-----AATTGAGTCtttttca  287
            ||||  || |||||||||| |||||||  |   | ||||     ||||||||||||||||
Sbjct  279  TTAATCTTAAAGTAAGATAATAAAAAAACACGATGAATGGTGGAAATTGAGTCTTTTTCA  338

Query  288  attttagatttt  299
            ||||| || |||
Sbjct  339  ATTTTTGAATTT  350


>KT597513.1 Tetrastigma harmandii isolate 3206 PsbA (psbA) gene, partial 
cds; and psbA-trnH intergenic spacer, partial sequence; chloroplast
Length=430

 Score = 300 bits (162),  Expect = 2e-77
 Identities = 267/312 (86%), Gaps = 29/312 (9%)
 Strand=Plus/Plus

Query  1    TGGATAAGACTTTCGTCTTAGTGTATACGAGTTTTTGAATGGAAAGGAGCAATAACCAAT  60
            ||||||||| ||| ||||||||||||||||||||||||||| ||||||||||||||||||
Sbjct  68   TGGATAAGATTTTGGTCTTAGTGTATACGAGTTTTTGAATGTAAAGGAGCAATAACCAAT  127

Query  61   TTCCCCTT--ATCAATATCAA-GGGGATGGTATTGCTCCTTTATTTAGGAGTCtttttct  117
            ||||||||  ||||||||||| |||||||||||||||||||||||||| ||| |||| ||
Sbjct  128  TTCCCCTTCGATCAATATCAAGGGGGATGGTATTGCTCCTTTATTTAGTAGTTTTTTACT  187

Query  118  tttcgaagttttttttatttctttatttCAACTaaaataaaaaagaaaaaGTATTCTCAT  177
            |||| ||||||||        ||||||||||||||||||||||   ||||||||||||||
Sbjct  188  TTTCTAAGTTTTT--------TTTATTTCAACTAAAATAAAAATC-AAAAGTATTCTCAT  238

Query  178  AGGTTGGTTTATGATTGAGTATCATACTTCGGTTTGGTTTTGTTGTTTAATACCTTAATC  237
            ||||||||||||||||||||||||||||||     ||||||||||||||||||||||  |
Sbjct  239  AGGTTGGTTTATGATTGAGTATCATACTTC-----GGTTTTGTTGTTTAATACCTTA--C  291

Query  238  TTAAAGTTTAAGTAAGATATTAAAAAAT-A---T-AATG-----AATTGAGTCtttttca  287
            ||||  || |||||||||| |||||||  |   | ||||     ||||||||||||||||
Sbjct  292  TTAATCTTAAAGTAAGATAATAAAAAAACACGATGAATGGTGGAAATTGAGTCTTTTTCA  351

Query  288  attttagatttt  299
            ||||| || |||
Sbjct  352  ATTTTTGAATTT  363


>KT597507.1 Tetrastigma cf. magnum PBP-2017 isolate 3019 PsbA (psbA) gene, 
partial cds; and psbA-trnH intergenic spacer, partial sequence; 
chloroplast
Length=427

 Score = 300 bits (162),  Expect = 2e-77
 Identities = 266/312 (85%), Gaps = 23/312 (7%)
 Strand=Plus/Plus

Query  1    TGGATAAGACTTTCGTCTTAGTGTATACGAGTTTTTGAATGGAAAGGAGCAATAACCAAT  60
            ||||||||| ||| ||||||||||||||||||||||||||| ||||||||||||||||||
Sbjct  59   TGGATAAGATTTTGGTCTTAGTGTATACGAGTTTTTGAATGTAAAGGAGCAATAACCAAT  118

Query  61   TTCCCCT--TATCAATATCAA-GGGGATGGTATTGCTCCTTTATTTAGGAGTCtttttct  117
            |||||||  |||||||||||| |||||||||||||||||||||||||| ||| |||| ||
Sbjct  119  TTCCCCTTCTATCAATATCAAGGGGGATGGTATTGCTCCTTTATTTAGTAGTTTTTTACT  178

Query  118  tttcgaagttttttttatttctttatttCAACTaaaataaaaaagaaaaaGTATTCTCAT  177
            |||| ||||||||||||||||   | |  ||  |||||| |||   ||||||||||||||
Sbjct  179  TTTCTAAGTTTTTTTTATTTCA--ACTAAAATAAAAATATAAATC-AAAAGTATTCTCAT  235

Query  178  AGGTTGGTTTATGATTGAGTATCATACTTCGGTTTGGTTTTGTTGTTTAATACCTTAATC  237
            ||||||||||||||||||||||||||||||     ||||||||||||||||||||||  |
Sbjct  236  AGGTTGGTTTATGATTGAGTATCATACTTC-----GGTTTTGTTGTTTAATACCTTA--C  288

Query  238  TTAAAGTTTAAGTAAGATATTAAAAAAT-A---T-AATG-----AATTGAGTCtttttca  287
            ||||  || |||||||||| |||||||  |   | ||||     ||||||||||||||||
Sbjct  289  TTAATCTTAAAGTAAGATAATAAAAAAACACGATGAATGGTGGAAATTGAGTCTTTTTCA  348

Query  288  attttagatttt  299
            ||||| || |||
Sbjct  349  ATTTTTGAATTT  360


>KT597502.1 Tetrastigma cf. magnum PBP-2017 isolate 2844 PsbA (psbA) gene, 
partial cds; and psbA-trnH intergenic spacer, partial sequence; 
chloroplast
Length=444

 Score = 300 bits (162),  Expect = 2e-77
 Identities = 266/312 (85%), Gaps = 23/312 (7%)
 Strand=Plus/Plus

Query  1    TGGATAAGACTTTCGTCTTAGTGTATACGAGTTTTTGAATGGAAAGGAGCAATAACCAAT  60
            ||||||||| ||| ||||||||||||||||||||||||||| ||||||||||||||||||
Sbjct  68   TGGATAAGATTTTGGTCTTAGTGTATACGAGTTTTTGAATGTAAAGGAGCAATAACCAAT  127

Query  61   TTCCCCT--TATCAATATCAA-GGGGATGGTATTGCTCCTTTATTTAGGAGTCtttttct  117
            |||||||  |||||||||||| |||||||||||||||||||||||||| ||| |||| ||
Sbjct  128  TTCCCCTTCTATCAATATCAAGGGGGATGGTATTGCTCCTTTATTTAGTAGTTTTTTACT  187

Query  118  tttcgaagttttttttatttctttatttCAACTaaaataaaaaagaaaaaGTATTCTCAT  177
            |||| ||||||||||||||||   | |  ||  |||||| |||   ||||||||||||||
Sbjct  188  TTTCTAAGTTTTTTTTATTTCA--ACTAAAATAAAAATATAAATC-AAAAGTATTCTCAT  244

Query  178  AGGTTGGTTTATGATTGAGTATCATACTTCGGTTTGGTTTTGTTGTTTAATACCTTAATC  237
            ||||||||||||||||||||||||||||||     ||||||||||||||||||||||  |
Sbjct  245  AGGTTGGTTTATGATTGAGTATCATACTTC-----GGTTTTGTTGTTTAATACCTTA--C  297

Query  238  TTAAAGTTTAAGTAAGATATTAAAAAAT-A---T-AATG-----AATTGAGTCtttttca  287
            ||||  || |||||||||| |||||||  |   | ||||     ||||||||||||||||
Sbjct  298  TTAATCTTAAAGTAAGATAATAAAAAAACACGATGAATGGTGGAAATTGAGTCTTTTTCA  357

Query  288  attttagatttt  299
            ||||| || |||
Sbjct  358  ATTTTTGAATTT  369


>KT597498.1 Tetrastigma cf. magnum PBP-2017 isolate 2792 PsbA (psbA) gene, 
partial cds; and psbA-trnH intergenic spacer, partial sequence; 
chloroplast
Length=445

 Score = 300 bits (162),  Expect = 2e-77
 Identities = 266/312 (85%), Gaps = 23/312 (7%)
 Strand=Plus/Plus

Query  1    TGGATAAGACTTTCGTCTTAGTGTATACGAGTTTTTGAATGGAAAGGAGCAATAACCAAT  60
            ||||||||| ||| ||||||||||||||||||||||||||| ||||||||||||||||||
Sbjct  68   TGGATAAGATTTTGGTCTTAGTGTATACGAGTTTTTGAATGTAAAGGAGCAATAACCAAT  127

Query  61   TTCCCCT--TATCAATATCAA-GGGGATGGTATTGCTCCTTTATTTAGGAGTCtttttct  117
            |||||||  |||||||||||| |||||||||||||||||||||||||| ||| |||| ||
Sbjct  128  TTCCCCTTCTATCAATATCAAGGGGGATGGTATTGCTCCTTTATTTAGTAGTTTTTTACT  187

Query  118  tttcgaagttttttttatttctttatttCAACTaaaataaaaaagaaaaaGTATTCTCAT  177
            |||| ||||||||||||||||   | |  ||  |||||| |||   ||||||||||||||
Sbjct  188  TTTCTAAGTTTTTTTTATTTCA--ACTAAAATAAAAATATAAATC-AAAAGTATTCTCAT  244

Query  178  AGGTTGGTTTATGATTGAGTATCATACTTCGGTTTGGTTTTGTTGTTTAATACCTTAATC  237
            ||||||||||||||||||||||||||||||     ||||||||||||||||||||||  |
Sbjct  245  AGGTTGGTTTATGATTGAGTATCATACTTC-----GGTTTTGTTGTTTAATACCTTA--C  297

Query  238  TTAAAGTTTAAGTAAGATATTAAAAAAT-A---T-AATG-----AATTGAGTCtttttca  287
            ||||  || |||||||||| |||||||  |   | ||||     ||||||||||||||||
Sbjct  298  TTAATCTTAAAGTAAGATAATAAAAAAACACGATGAATGGTGGAAATTGAGTCTTTTTCA  357

Query  288  attttagatttt  299
            ||||| || |||
Sbjct  358  ATTTTTGAATTT  369


>KT597493.1 Tetrastigma cf. magnum PBP-2017 isolate 2476 PsbA (psbA) gene, 
partial cds; and psbA-trnH intergenic spacer, partial sequence; 
chloroplast
Length=426

 Score = 300 bits (162),  Expect = 2e-77
 Identities = 266/312 (85%), Gaps = 23/312 (7%)
 Strand=Plus/Plus

Query  1    TGGATAAGACTTTCGTCTTAGTGTATACGAGTTTTTGAATGGAAAGGAGCAATAACCAAT  60
            ||||||||| ||| ||||||||||||||||||||||||||| ||||||||||||||||||
Sbjct  57   TGGATAAGATTTTGGTCTTAGTGTATACGAGTTTTTGAATGTAAAGGAGCAATAACCAAT  116

Query  61   TTCCCCT--TATCAATATCAA-GGGGATGGTATTGCTCCTTTATTTAGGAGTCtttttct  117
            |||||||  |||||||||||| |||||||||||||||||||||||||| ||| |||| ||
Sbjct  117  TTCCCCTTCTATCAATATCAAGGGGGATGGTATTGCTCCTTTATTTAGTAGTTTTTTACT  176

Query  118  tttcgaagttttttttatttctttatttCAACTaaaataaaaaagaaaaaGTATTCTCAT  177
            |||| ||||||||||||||||   | |  ||  |||||| |||   ||||||||||||||
Sbjct  177  TTTCTAAGTTTTTTTTATTTCA--ACTAAAATAAAAATATAAATC-AAAAGTATTCTCAT  233

Query  178  AGGTTGGTTTATGATTGAGTATCATACTTCGGTTTGGTTTTGTTGTTTAATACCTTAATC  237
            ||||||||||||||||||||||||||||||     ||||||||||||||||||||||  |
Sbjct  234  AGGTTGGTTTATGATTGAGTATCATACTTC-----GGTTTTGTTGTTTAATACCTTA--C  286

Query  238  TTAAAGTTTAAGTAAGATATTAAAAAAT-A---T-AATG-----AATTGAGTCtttttca  287
            ||||  || |||||||||| |||||||  |   | ||||     ||||||||||||||||
Sbjct  287  TTAATCTTAAAGTAAGATAATAAAAAAACACGATGAATGGTGGAAATTGAGTCTTTTTCA  346

Query  288  attttagatttt  299
            ||||| || |||
Sbjct  347  ATTTTTGAATTT  358


>KT597487.1 Tetrastigma cf. magnum PBP-2017 isolate 2422 PsbA (psbA) gene, 
partial cds; and psbA-trnH intergenic spacer, partial sequence; 
chloroplast
Length=424

 Score = 300 bits (162),  Expect = 2e-77
 Identities = 266/312 (85%), Gaps = 23/312 (7%)
 Strand=Plus/Plus

Query  1    TGGATAAGACTTTCGTCTTAGTGTATACGAGTTTTTGAATGGAAAGGAGCAATAACCAAT  60
            ||||||||| ||| ||||||||||||||||||||||||||| ||||||||||||||||||
Sbjct  57   TGGATAAGATTTTGGTCTTAGTGTATACGAGTTTTTGAATGTAAAGGAGCAATAACCAAT  116

Query  61   TTCCCCT--TATCAATATCAA-GGGGATGGTATTGCTCCTTTATTTAGGAGTCtttttct  117
            |||||||  |||||||||||| |||||||||||||||||||||||||| ||| |||| ||
Sbjct  117  TTCCCCTTCTATCAATATCAAGGGGGATGGTATTGCTCCTTTATTTAGTAGTTTTTTACT  176

Query  118  tttcgaagttttttttatttctttatttCAACTaaaataaaaaagaaaaaGTATTCTCAT  177
            |||| ||||||||||||||||   | |  ||  |||||| |||   ||||||||||||||
Sbjct  177  TTTCTAAGTTTTTTTTATTTCA--ACTAAAATAAAAATAGAAATC-AAAAGTATTCTCAT  233

Query  178  AGGTTGGTTTATGATTGAGTATCATACTTCGGTTTGGTTTTGTTGTTTAATACCTTAATC  237
            ||||||||||||||||||||||||||||||     ||||||||||||||||||||||  |
Sbjct  234  AGGTTGGTTTATGATTGAGTATCATACTTC-----GGTTTTGTTGTTTAATACCTTA--C  286

Query  238  TTAAAGTTTAAGTAAGATATTAAAAAAT-A---T-AATG-----AATTGAGTCtttttca  287
            ||||  || |||||||||| |||||||  |   | ||||     ||||||||||||||||
Sbjct  287  TTAATCTTAAAGTAAGATAATAAAAAAACACGATGAATGGTGGAAATTGAGTCTTTTTCA  346

Query  288  attttagatttt  299
            ||||| || |||
Sbjct  347  ATTTTTGAATTT  358


>KT597486.1 Tetrastigma cf. magnum PBP-2017 isolate 2420 PsbA (psbA) gene, 
partial cds; and psbA-trnH intergenic spacer, partial sequence; 
chloroplast
Length=444

 Score = 300 bits (162),  Expect = 2e-77
 Identities = 266/312 (85%), Gaps = 23/312 (7%)
 Strand=Plus/Plus

Query  1    TGGATAAGACTTTCGTCTTAGTGTATACGAGTTTTTGAATGGAAAGGAGCAATAACCAAT  60
            ||||||||| ||| ||||||||||||||||||||||||||| ||||||||||||||||||
Sbjct  67   TGGATAAGATTTTGGTCTTAGTGTATACGAGTTTTTGAATGTAAAGGAGCAATAACCAAT  126

Query  61   TTCCCCT--TATCAATATCAA-GGGGATGGTATTGCTCCTTTATTTAGGAGTCtttttct  117
            |||||||  |||||||||||| |||||||||||||||||||||||||| ||| |||| ||
Sbjct  127  TTCCCCTTCTATCAATATCAAGGGGGATGGTATTGCTCCTTTATTTAGTAGTTTTTTACT  186

Query  118  tttcgaagttttttttatttctttatttCAACTaaaataaaaaagaaaaaGTATTCTCAT  177
            |||| ||||||||||||||||   | |  ||  |||||| |||   ||||||||||||||
Sbjct  187  TTTCTAAGTTTTTTTTATTTCA--ACTAAAATAAAAATAGAAATC-AAAAGTATTCTCAT  243

Query  178  AGGTTGGTTTATGATTGAGTATCATACTTCGGTTTGGTTTTGTTGTTTAATACCTTAATC  237
            ||||||||||||||||||||||||||||||     ||||||||||||||||||||||  |
Sbjct  244  AGGTTGGTTTATGATTGAGTATCATACTTC-----GGTTTTGTTGTTTAATACCTTA--C  296

Query  238  TTAAAGTTTAAGTAAGATATTAAAAAAT-A---T-AATG-----AATTGAGTCtttttca  287
            ||||  || |||||||||| |||||||  |   | ||||     ||||||||||||||||
Sbjct  297  TTAATCTTAAAGTAAGATAATAAAAAAACACGATGAATGGTGGAAATTGAGTCTTTTTCA  356

Query  288  attttagatttt  299
            ||||| || |||
Sbjct  357  ATTTTTGAATTT  368


>KT597485.1 Tetrastigma cf. magnum PBP-2017 isolate 2418 PsbA (psbA) gene, 
partial cds; and psbA-trnH intergenic spacer, partial sequence; 
chloroplast
Length=391

 Score = 300 bits (162),  Expect = 2e-77
 Identities = 266/312 (85%), Gaps = 23/312 (7%)
 Strand=Plus/Plus

Query  1    TGGATAAGACTTTCGTCTTAGTGTATACGAGTTTTTGAATGGAAAGGAGCAATAACCAAT  60
            ||||||||| ||| ||||||||||||||||||||||||||| ||||||||||||||||||
Sbjct  68   TGGATAAGATTTTGGTCTTAGTGTATACGAGTTTTTGAATGTAAAGGAGCAATAACCAAT  127

Query  61   TTCCCCT--TATCAATATCAA-GGGGATGGTATTGCTCCTTTATTTAGGAGTCtttttct  117
            |||||||  |||||||||||| |||||||||||||||||||||||||| ||| |||| ||
Sbjct  128  TTCCCCTTCTATCAATATCAAGGGGGATGGTATTGCTCCTTTATTTAGTAGTTTTTTACT  187

Query  118  tttcgaagttttttttatttctttatttCAACTaaaataaaaaagaaaaaGTATTCTCAT  177
            |||| ||||||||||||||||   | |  ||  |||||| |||   ||||||||||||||
Sbjct  188  TTTCTAAGTTTTTTTTATTTCA--ACTAAAATAAAAATATAAATC-AAAAGTATTCTCAT  244

Query  178  AGGTTGGTTTATGATTGAGTATCATACTTCGGTTTGGTTTTGTTGTTTAATACCTTAATC  237
            ||||||||||||||||||||||||||||||     ||||||||||||||||||||||  |
Sbjct  245  AGGTTGGTTTATGATTGAGTATCATACTTC-----GGTTTTGTTGTTTAATACCTTA--C  297

Query  238  TTAAAGTTTAAGTAAGATATTAAAAAAT-A---T-AATG-----AATTGAGTCtttttca  287
            ||||  || |||||||||| |||||||  |   | ||||     ||||||||||||||||
Sbjct  298  TTAATCTTAAAGTAAGATAATAAAAAAACACGATGAATGGTGGAAATTGAGTCTTTTTCA  357

Query  288  attttagatttt  299
            ||||| || |||
Sbjct  358  ATTTTTGAATTT  369


>KT597483.1 Tetrastigma harmandii isolate 2408 PsbA (psbA) gene, partial 
cds; and psbA-trnH intergenic spacer, partial sequence; chloroplast
Length=418

 Score = 300 bits (162),  Expect = 2e-77
 Identities = 267/312 (86%), Gaps = 29/312 (9%)
 Strand=Plus/Plus

Query  1    TGGATAAGACTTTCGTCTTAGTGTATACGAGTTTTTGAATGGAAAGGAGCAATAACCAAT  60
            ||||||||| ||| ||||||||||||||||||||||||||| ||||||||||||||||||
Sbjct  57   TGGATAAGATTTTGGTCTTAGTGTATACGAGTTTTTGAATGTAAAGGAGCAATAACCAAT  116

Query  61   TTCCCCTT--ATCAATATCAA-GGGGATGGTATTGCTCCTTTATTTAGGAGTCtttttct  117
            ||||||||  ||||||||||| |||||||||||||||||||||||||| ||| |||| ||
Sbjct  117  TTCCCCTTCGATCAATATCAAGGGGGATGGTATTGCTCCTTTATTTAGTAGTTTTTTACT  176

Query  118  tttcgaagttttttttatttctttatttCAACTaaaataaaaaagaaaaaGTATTCTCAT  177
            |||| ||||||||        ||||||||||||||||||||||   ||||||||||||||
Sbjct  177  TTTCTAAGTTTTT--------TTTATTTCAACTAAAATAAAAATC-AAAAGTATTCTCAT  227

Query  178  AGGTTGGTTTATGATTGAGTATCATACTTCGGTTTGGTTTTGTTGTTTAATACCTTAATC  237
            ||||||||||||||||||||||||||||||     ||||||||||||||||||||||  |
Sbjct  228  AGGTTGGTTTATGATTGAGTATCATACTTC-----GGTTTTGTTGTTTAATACCTTA--C  280

Query  238  TTAAAGTTTAAGTAAGATATTAAAAAAT-A---T-AATG-----AATTGAGTCtttttca  287
            ||||  || |||||||||| |||||||  |   | ||||     ||||||||||||||||
Sbjct  281  TTAATCTTAAAGTAAGATAATAAAAAAACACGATGAATGGTGGAAATTGAGTCTTTTTCA  340

Query  288  attttagatttt  299
            ||||| || |||
Sbjct  341  ATTTTTGAATTT  352


>KT597482.1 Tetrastigma harmandii isolate 2403 PsbA (psbA) gene, partial 
cds; and psbA-trnH intergenic spacer, partial sequence; chloroplast
Length=417

 Score = 300 bits (162),  Expect = 2e-77
 Identities = 267/312 (86%), Gaps = 29/312 (9%)
 Strand=Plus/Plus

Query  1    TGGATAAGACTTTCGTCTTAGTGTATACGAGTTTTTGAATGGAAAGGAGCAATAACCAAT  60
            ||||||||| ||| ||||||||||||||||||||||||||| ||||||||||||||||||
Sbjct  56   TGGATAAGATTTTGGTCTTAGTGTATACGAGTTTTTGAATGTAAAGGAGCAATAACCAAT  115

Query  61   TTCCCCTT--ATCAATATCAA-GGGGATGGTATTGCTCCTTTATTTAGGAGTCtttttct  117
            ||||||||  ||||||||||| |||||||||||||||||||||||||| ||| |||| ||
Sbjct  116  TTCCCCTTCGATCAATATCAAGGGGGATGGTATTGCTCCTTTATTTAGTAGTTTTTTACT  175

Query  118  tttcgaagttttttttatttctttatttCAACTaaaataaaaaagaaaaaGTATTCTCAT  177
            |||| ||||||||        ||||||||||||||||||||||   ||||||||||||||
Sbjct  176  TTTCTAAGTTTTT--------TTTATTTCAACTAAAATAAAAATC-AAAAGTATTCTCAT  226

Query  178  AGGTTGGTTTATGATTGAGTATCATACTTCGGTTTGGTTTTGTTGTTTAATACCTTAATC  237
            ||||||||||||||||||||||||||||||     ||||||||||||||||||||||  |
Sbjct  227  AGGTTGGTTTATGATTGAGTATCATACTTC-----GGTTTTGTTGTTTAATACCTTA--C  279

Query  238  TTAAAGTTTAAGTAAGATATTAAAAAAT-A---T-AATG-----AATTGAGTCtttttca  287
            ||||  || |||||||||| |||||||  |   | ||||     ||||||||||||||||
Sbjct  280  TTAATCTTAAAGTAAGATAATAAAAAAACACGATGAATGGTGGAAATTGAGTCTTTTTCA  339

Query  288  attttagatttt  299
            ||||| || |||
Sbjct  340  ATTTTTGAATTT  351


>KT597481.1 Tetrastigma harmandii isolate 2396 PsbA (psbA) gene, partial 
cds; and psbA-trnH intergenic spacer, partial sequence; chloroplast
Length=439

 Score = 300 bits (162),  Expect = 2e-77
 Identities = 267/312 (86%), Gaps = 29/312 (9%)
 Strand=Plus/Plus

Query  1    TGGATAAGACTTTCGTCTTAGTGTATACGAGTTTTTGAATGGAAAGGAGCAATAACCAAT  60
            ||||||||| ||| ||||||||||||||||||||||||||| ||||||||||||||||||
Sbjct  68   TGGATAAGATTTTGGTCTTAGTGTATACGAGTTTTTGAATGTAAAGGAGCAATAACCAAT  127

Query  61   TTCCCCTT--ATCAATATCAA-GGGGATGGTATTGCTCCTTTATTTAGGAGTCtttttct  117
            ||||||||  ||||||||||| |||||||||||||||||||||||||| ||| |||| ||
Sbjct  128  TTCCCCTTCGATCAATATCAAGGGGGATGGTATTGCTCCTTTATTTAGTAGTTTTTTACT  187

Query  118  tttcgaagttttttttatttctttatttCAACTaaaataaaaaagaaaaaGTATTCTCAT  177
            |||| ||||||||        ||||||||||||||||||||||   ||||||||||||||
Sbjct  188  TTTCTAAGTTTTT--------TTTATTTCAACTAAAATAAAAATC-AAAAGTATTCTCAT  238

Query  178  AGGTTGGTTTATGATTGAGTATCATACTTCGGTTTGGTTTTGTTGTTTAATACCTTAATC  237
            ||||||||||||||||||||||||||||||     ||||||||||||||||||||||  |
Sbjct  239  AGGTTGGTTTATGATTGAGTATCATACTTC-----GGTTTTGTTGTTTAATACCTTA--C  291

Query  238  TTAAAGTTTAAGTAAGATATTAAAAAAT-A---T-AATG-----AATTGAGTCtttttca  287
            ||||  || |||||||||| |||||||  |   | ||||     ||||||||||||||||
Sbjct  292  TTAATCTTAAAGTAAGATAATAAAAAAACACGATGAATGGTGGAAATTGAGTCTTTTTCA  351

Query  288  attttagatttt  299
            ||||| || |||
Sbjct  352  ATTTTTGAATTT  363


>KT597480.1 Tetrastigma harmandii isolate 2395 PsbA (psbA) gene, partial 
cds; and psbA-trnH intergenic spacer, partial sequence; chloroplast
Length=421

 Score = 300 bits (162),  Expect = 2e-77
 Identities = 267/312 (86%), Gaps = 29/312 (9%)
 Strand=Plus/Plus

Query  1    TGGATAAGACTTTCGTCTTAGTGTATACGAGTTTTTGAATGGAAAGGAGCAATAACCAAT  60
            ||||||||| ||| ||||||||||||||||||||||||||| ||||||||||||||||||
Sbjct  59   TGGATAAGATTTTGGTCTTAGTGTATACGAGTTTTTGAATGTAAAGGAGCAATAACCAAT  118

Query  61   TTCCCCTT--ATCAATATCAA-GGGGATGGTATTGCTCCTTTATTTAGGAGTCtttttct  117
            ||||||||  ||||||||||| |||||||||||||||||||||||||| ||| |||| ||
Sbjct  119  TTCCCCTTCGATCAATATCAAGGGGGATGGTATTGCTCCTTTATTTAGTAGTTTTTTACT  178

Query  118  tttcgaagttttttttatttctttatttCAACTaaaataaaaaagaaaaaGTATTCTCAT  177
            |||| ||||||||        ||||||||||||||||||||||   ||||||||||||||
Sbjct  179  TTTCTAAGTTTTT--------TTTATTTCAACTAAAATAAAAATC-AAAAGTATTCTCAT  229

Query  178  AGGTTGGTTTATGATTGAGTATCATACTTCGGTTTGGTTTTGTTGTTTAATACCTTAATC  237
            ||||||||||||||||||||||||||||||     ||||||||||||||||||||||  |
Sbjct  230  AGGTTGGTTTATGATTGAGTATCATACTTC-----GGTTTTGTTGTTTAATACCTTA--C  282

Query  238  TTAAAGTTTAAGTAAGATATTAAAAAAT-A---T-AATG-----AATTGAGTCtttttca  287
            ||||  || |||||||||| |||||||  |   | ||||     ||||||||||||||||
Sbjct  283  TTAATCTTAAAGTAAGATAATAAAAAAACACGATGAATGGTGGAAATTGAGTCTTTTTCA  342

Query  288  attttagatttt  299
            ||||| || |||
Sbjct  343  ATTTTTGAATTT  354


>KT597479.1 Tetrastigma cf. magnum PBP-2017 isolate 2394 PsbA (psbA) gene, 
partial cds; and psbA-trnH intergenic spacer, partial sequence; 
chloroplast
Length=448

 Score = 300 bits (162),  Expect = 2e-77
 Identities = 266/312 (85%), Gaps = 23/312 (7%)
 Strand=Plus/Plus

Query  1    TGGATAAGACTTTCGTCTTAGTGTATACGAGTTTTTGAATGGAAAGGAGCAATAACCAAT  60
            ||||||||| ||| ||||||||||||||||||||||||||| ||||||||||||||||||
Sbjct  71   TGGATAAGATTTTGGTCTTAGTGTATACGAGTTTTTGAATGTAAAGGAGCAATAACCAAT  130

Query  61   TTCCCCT--TATCAATATCAA-GGGGATGGTATTGCTCCTTTATTTAGGAGTCtttttct  117
            |||||||  |||||||||||| |||||||||||||||||||||||||| ||| |||| ||
Sbjct  131  TTCCCCTTCTATCAATATCAAGGGGGATGGTATTGCTCCTTTATTTAGTAGTTTTTTACT  190

Query  118  tttcgaagttttttttatttctttatttCAACTaaaataaaaaagaaaaaGTATTCTCAT  177
            |||| ||||||||||||||||   | |  ||  |||||| |||   ||||||||||||||
Sbjct  191  TTTCTAAGTTTTTTTTATTTCA--ACTAAAATAAAAATATAAATC-AAAAGTATTCTCAT  247

Query  178  AGGTTGGTTTATGATTGAGTATCATACTTCGGTTTGGTTTTGTTGTTTAATACCTTAATC  237
            ||||||||||||||||||||||||||||||     ||||||||||||||||||||||  |
Sbjct  248  AGGTTGGTTTATGATTGAGTATCATACTTC-----GGTTTTGTTGTTTAATACCTTA--C  300

Query  238  TTAAAGTTTAAGTAAGATATTAAAAAAT-A---T-AATG-----AATTGAGTCtttttca  287
            ||||  || |||||||||| |||||||  |   | ||||     ||||||||||||||||
Sbjct  301  TTAATCTTAAAGTAAGATAATAAAAAAACACGATGAATGGTGGAAATTGAGTCTTTTTCA  360

Query  288  attttagatttt  299
            ||||| || |||
Sbjct  361  ATTTTTGAATTT  372


>KT344238.1 Parthenocissus chinensis voucher Nie & Meng 348 (KUN, US) psbA-trnH 
intergenic spacer region, partial sequence; chloroplast
Length=361

 Score = 300 bits (162),  Expect = 2e-77
 Identities = 245/281 (87%), Gaps = 21/281 (7%)
 Strand=Plus/Plus

Query  1    TGGATAAGACTTTCGTCTTAGTGTATACGAGTTTTTGAATGGAAAGGAGCAATAACCAAT  60
            ||||||||| || |||||||||||||||||||||||||||| ||||||||||||||||||
Sbjct  9    TGGATAAGATTTCCGTCTTAGTGTATACGAGTTTTTGAATGTAAAGGAGCAATAACCAAT  68

Query  61   TTCCCCTTATCAATATCAA-GGGGATGGTATTGCTCCTTTATTTAGGAGTCtttttcttt  119
            |||| |||  |  |||||| |||||||||||||||||||||||||| |||||||| ||||
Sbjct  69   TTCCTCTT--C--TATCAAGGGGGATGGTATTGCTCCTTTATTTAGTAGTCTTTTACTTT  124

Query  120  tcgaag-ttttttttatttctttatttCAACT-aaaat-aaa-a--aagaaaaaGTATTC  173
            || ||| ||||||||||| ||||||||||||| ||| | ||| |  || |||||||||||
Sbjct  125  TCTAAGTTTTTTTTTATTCCTTTATTTCAACTCAAACTAAAATAGTAATAAAAAGTATTC  184

Query  174  TCATAGGTTGGTTTATGATTGAGTATCATACTTCGGTTTGGTTTTGTTGTTTAATACCTT  233
            |||||||||||||||||||||||||||||||     ||||||||||||||||||||| ||
Sbjct  185  TCATAGGTTGGTTTATGATTGAGTATCATAC-----TTTGGTTTTGTTGTTTAATACTTT  239

Query  234  AATCTTAAAGTTTAAGTAAGATATTAAAAAATATAATGAAT  274
            |||||||||||  |||  || ||  |||||| || ||||||
Sbjct  240  AATCTTAAAGT--AAGATAG-TA--AAAAAACATGATGAAT  275


>JF437147.1 Tetrastigma pachyphyllum voucher Wen 8319 (US) tRNA-His (trnH) 
gene, partial sequence; trnH-psbA intergenic spacer, complete 
sequence; and PsbA (psbA) gene, partial cds; chloroplast
Length=427

 Score = 300 bits (162),  Expect = 2e-77
 Identities = 266/312 (85%), Gaps = 23/312 (7%)
 Strand=Plus/Minus

Query  1    TGGATAAGACTTTCGTCTTAGTGTATACGAGTTTTTGAATGGAAAGGAGCAATAACCAAT  60
            ||||||||| ||| ||||||||||||||||||||||||||| ||||||||||||||||||
Sbjct  369  TGGATAAGATTTTGGTCTTAGTGTATACGAGTTTTTGAATGTAAAGGAGCAATAACCAAT  310

Query  61   TTCCCCTT--ATCAATATCAAGGG-GATGGTATTGCTCCTTTATTTAGGAGTCtttttct  117
            ||||||||  |||||||||||||| ||||||||||||||||||||||| ||| |||| ||
Sbjct  309  TTCCCCTTCTATCAATATCAAGGGAGATGGTATTGCTCCTTTATTTAGTAGTTTTTTACT  250

Query  118  tttcgaagttttttttatttctttatttCAACTaaaataaaaaagaaaaaGTATTCTCAT  177
            |||| ||||||||||||||||   |  | || |||||  | |||  ||||||||||||||
Sbjct  249  TTTCTAAGTTTTTTTTATTTC---AACTAAAATAAAAATATAAATCAAAAGTATTCTCAT  193

Query  178  AGGTTGGTTTATGATTGAGTATCATACTTCGGTTTGGTTTTGTTGTTTAATACCTTAATC  237
            |||||||||||||||||||||||||||||||||||     |||||||||||||||||  |
Sbjct  192  AGGTTGGTTTATGATTGAGTATCATACTTCGGTTT-----TGTTGTTTAATACCTTA--C  140

Query  238  TTAAAGTTTAAGTAAGATATTAAAAAAT-A---T-AATG-----AATTGAGTCtttttca  287
            ||||  || |||||||||| |||||||  |   | ||||     ||||||||||||||||
Sbjct  139  TTAATCTTAAAGTAAGATAATAAAAAAACACGATGAATGGTGGAAATTGAGTCTTTTTCA  80

Query  288  attttagatttt  299
            ||||| || |||
Sbjct  79   ATTTTTGAATTT  68


>JF437135.1 Parthenocissus tricuspidata voucher Nie & Meng 355 (US) tRNA-His 
(trnH) gene, partial sequence; trnH-psbA intergenic spacer, 
complete sequence; and PsbA (psbA) gene, partial cds; chloroplast
Length=422

 Score = 300 bits (162),  Expect = 2e-77
 Identities = 245/281 (87%), Gaps = 22/281 (8%)
 Strand=Plus/Minus

Query  1    TGGATAAGACTTTCGTCTTAGTGTATACGAGTTTTTGAATGGAAAGGAGCAATAACCAAT  60
            ||||||| | || |||||||||||||||||||||||||||| ||||||||||||||||||
Sbjct  364  TGGATAATATTTCCGTCTTAGTGTATACGAGTTTTTGAATGTAAAGGAGCAATAACCAAT  305

Query  61   TTCCCCTTATCAATATCAA-GGGGATGGTATTGCTCCTTTATTTAGGAGTCtttttcttt  119
            |||| |||  |  |||||| |||||||||||||||||||||||||| |||||||| ||||
Sbjct  304  TTCCTCTT--C--TATCAAGGGGGATGGTATTGCTCCTTTATTTAGTAGTCTTTTACTTT  249

Query  120  tcgaagttttttttatttctttatttCAACT-aaaat-aaa-a--aagaaaaaGTATTCT  174
            || |||||||||||||| ||||||||||||| ||| | ||| |  || ||||||||||||
Sbjct  248  TCTAAGTTTTTTTTATTCCTTTATTTCAACTCAAACTAAAATAGTAATAAAAAGTATTCT  189

Query  175  CATAGGTTGGTTTATGATTGAGTATCATACTTCGGTTTGGTTTTGTTGTTTAATACCTTA  234
            ||||||||||||||||||||||||||||||||     ||||||||||||||||||| |||
Sbjct  188  CATAGGTTGGTTTATGATTGAGTATCATACTT-----TGGTTTTGTTGTTTAATACTTTA  134

Query  235  ATCTTAAAGTTTAAG-TAAGATATTAAAAAATATAATGAAT  274
            ||||||||||  ||| |||  ||  |||||| || ||||||
Sbjct  133  ATCTTAAAGT--AAGATAA--TA--AAAAAACATGATGAAT  99


>JF437134.1 Parthenocissus suberosa voucher Nie & Meng 358 (US) tRNA-His 
(trnH) gene, partial sequence; trnH-psbA intergenic spacer, 
complete sequence; and PsbA (psbA) gene, partial cds; chloroplast
Length=420

 Score = 300 bits (162),  Expect = 2e-77
 Identities = 245/281 (87%), Gaps = 22/281 (8%)
 Strand=Plus/Minus

Query  1    TGGATAAGACTTTCGTCTTAGTGTATACGAGTTTTTGAATGGAAAGGAGCAATAACCAAT  60
            ||||||| | || |||||||||||||||||||||||||||| ||||||||||||||||||
Sbjct  365  TGGATAATATTTCCGTCTTAGTGTATACGAGTTTTTGAATGTAAAGGAGCAATAACCAAT  306

Query  61   TTCCCCTTATCAATATCAA-GGGGATGGTATTGCTCCTTTATTTAGGAGTCtttttcttt  119
            |||| |||  |  |||||| |||||||||||||||||||||||||| |||||||| ||||
Sbjct  305  TTCCTCTT--C--TATCAAGGGGGATGGTATTGCTCCTTTATTTAGTAGTCTTTTACTTT  250

Query  120  tcgaagttttttttatttctttatttCAACT-aaaat-aaa-a--aagaaaaaGTATTCT  174
            || |||||||||||||| ||||||||||||| ||| | ||| |  || ||||||||||||
Sbjct  249  TCTAAGTTTTTTTTATTCCTTTATTTCAACTCAAACTAAAATAGTAATAAAAAGTATTCT  190

Query  175  CATAGGTTGGTTTATGATTGAGTATCATACTTCGGTTTGGTTTTGTTGTTTAATACCTTA  234
            ||||||||||||||||||||||||||||||||     ||||||||||||||||||| |||
Sbjct  189  CATAGGTTGGTTTATGATTGAGTATCATACTT-----TGGTTTTGTTGTTTAATACTTTA  135

Query  235  ATCTTAAAGTTTAAG-TAAGATATTAAAAAATATAATGAAT  274
            ||||||||||  ||| |||  ||  |||||| || ||||||
Sbjct  134  ATCTTAAAGT--AAGATAA--TA--AAAAAACATGATGAAT  100


>JF437130.1 Parthenocissus dalzielii voucher Wen 9372 (US) tRNA-His (trnH) 
gene, partial sequence; trnH-psbA intergenic spacer, complete 
sequence; and PsbA (psbA) gene, partial cds; chloroplast
Length=423

 Score = 300 bits (162),  Expect = 2e-77
 Identities = 245/281 (87%), Gaps = 22/281 (8%)
 Strand=Plus/Minus

Query  1    TGGATAAGACTTTCGTCTTAGTGTATACGAGTTTTTGAATGGAAAGGAGCAATAACCAAT  60
            ||||||| | || |||||||||||||||||||||||||||| ||||||||||||||||||
Sbjct  365  TGGATAATATTTCCGTCTTAGTGTATACGAGTTTTTGAATGTAAAGGAGCAATAACCAAT  306

Query  61   TTCCCCTTATCAATATCAA-GGGGATGGTATTGCTCCTTTATTTAGGAGTCtttttcttt  119
            |||| |||  |  |||||| |||||||||||||||||||||||||| |||||||| ||||
Sbjct  305  TTCCTCTT--C--TATCAAGGGGGATGGTATTGCTCCTTTATTTAGTAGTCTTTTACTTT  250

Query  120  tcgaagttttttttatttctttatttCAACT-aaaat-aaa-a--aagaaaaaGTATTCT  174
            || |||||||||||||| ||||||||||||| ||| | ||| |  || ||||||||||||
Sbjct  249  TCTAAGTTTTTTTTATTCCTTTATTTCAACTCAAACTAAAATAGTAATAAAAAGTATTCT  190

Query  175  CATAGGTTGGTTTATGATTGAGTATCATACTTCGGTTTGGTTTTGTTGTTTAATACCTTA  234
            ||||||||||||||||||||||||||||||||     ||||||||||||||||||| |||
Sbjct  189  CATAGGTTGGTTTATGATTGAGTATCATACTT-----TGGTTTTGTTGTTTAATACTTTA  135

Query  235  ATCTTAAAGTTTAAG-TAAGATATTAAAAAATATAATGAAT  274
            ||||||||||  ||| |||  ||  |||||| || ||||||
Sbjct  134  ATCTTAAAGT--AAGATAA--TA--AAAAAACATGATGAAT  100


  Database: Nucleotide collection (nt)
    Posted date:  Jun 15, 2019  6:40 PM
  Number of letters in database: 218,532,353,722
  Number of sequences in database:  52,478,804

Lambda      K        H
    1.33    0.621     1.12 
Gapped
Lambda      K        H
    1.28    0.460    0.850 
Matrix: blastn matrix:1 -2
Gap Penalties: Existence: 0, Extension: 0
Number of Sequences: 52478804
Number of Hits to DB: 0
Number of extensions: 0
Number of successful extensions: 0
Number of sequences better than 10: 268
Number of HSP's better than 10 without gapping: 0
Number of HSP's gapped: 313
Number of HSP's successfully gapped: 302
Length of query: 305
Length of database: 218532353722
Length adjustment: 34
Effective length of query: 271
Effective length of database: 216748074386
Effective search space: 58738728158606
Effective search space used: 58738728158606
A: 0
X1: 13 (25.0 bits)
X2: 32 (59.1 bits)
X3: 54 (99.7 bits)
S1: 13 (25.1 bits)
S2: 23 (43.6 bits)
