# Supplementary material for: Assessing the Identity of Commercial Herbs From a Cambodian Market Using DNA Barcoding
Source: Front Pharmacol. 2020 Mar 24;11:244. doi: 10.3389/fphar.2020.00244 (PMC7105672; doi:10.3389/fphar.2020.00244)
Supplement: Supplementary file 2 [file Data_Sheet_2.zip › blast search result/psbA-trnH /JPZ41.txt]

BLASTN 2.9.0+
Reference: Zheng Zhang, Scott Schwartz, Lukas Wagner, and
Webb Miller (2000), "A greedy algorithm for aligning DNA
sequences", J Comput Biol 2000; 7(1-2):203-14.


Reference for database indexing: Aleksandr Morgulis, George
Coulouris, Yan Raytselis, Thomas L. Madden, Richa Agarwala,
Alejandro A. Schaffer (2008), "Database Indexing for
Production MegaBLAST Searches", Bioinformatics 24:1757-1764.


RID: J5Y2GRAT014


Database: Nucleotide collection (nt)
           52,478,804 sequences; 218,532,353,722 total letters
Query= 41

Length=356


                                                                   Score        E      Max
Sequences producing significant alignments:                       (Bits)     Value   ident

GU135326.1 Albizia lebbeck voucher J.R. Abbott 23666 (FLAS) Ps...  658        0.0     100%        
MH621765.1 Albizia lebbeck voucher Trotta950225 psbA-trnH inte...  645        0.0     100%        
EU811983.1 Albizia lebbeck voucher DS14500_JM1596 psbA gene, p...  643        1e-180  99%         
KP095327.1 Albizia corniculata isolate SCBGP104_1 photosystem ...  595        3e-166  97%         
KX852437.1 Albizia odoratissima chloroplast, complete genome       593        1e-165  97%         
KR532933.1 Albizia odoratissima isolate BB0235 psbA-trnH inter...  588        5e-164  97%         
JX856817.1 Albizia lebbeck isolate 534 trnH-psbA intergenic sp...  584        7e-163  100%        
KR532921.1 Albizia crassiramea isolate BB0221 psbA-trnH interg...  580        9e-162  97%         
KR532919.1 Albizia bracteata isolate L015 psbA-trnH intergenic...  580        9e-162  97%         
KM895420.1 Archidendron grandiflorum voucher 129308758 trnH-ps...  580        9e-162  96%         
KX852441.2 Pararchidendron pruinosum chloroplast, complete genome  579        3e-161  96%         
LN885333.1 Pararchidendron pruinosum chloroplast partial genom...  579        3e-161  96%         
KP095345.1 Archidendron turgidum isolate SCBGP316_2 photosyste...  579        3e-161  96%         
KP095329.1 Archidendron turgidum isolate SCBGP545_1 photosyste...  579        3e-161  96%         
HQ415445.1 Archidendron turgidum trnH-psbA intergenic spacer, ...  579        3e-161  96%         
AF524980.1 Pararchidendron pruinosum psbA gene, partial sequen...  579        3e-161  96%         
EU811972.1 Acacia scleroxyla voucher DS14503_JM1593 psbA gene,...  577        1e-160  96%         
EU811953.1 Pararchidendron pruinosum voucher 615549_JM215 psbA...  577        1e-160  96%         
KY688525.1 Parasenegalia muricata isolate JM 1066 PsbA (psbA) ...  575        4e-160  96%         
KR532926.1 Albizia crassiramea isolate J679 psbA-trnH intergen...  575        4e-160  97%         
KR532925.1 Archidendron kerrii isolate G051 psbA-trnH intergen...  575        4e-160  97%         
KR532924.1 Albizia lucidior isolate J636 psbA-trnH intergenic ...  575        4e-160  97%         
KJ426929.1 Senegalia muricata voucher 0118735329 PsbA (psbA) g...  575        4e-160  96%         
AF525008.1 Acacia coulteri psbA gene, partial sequence; psbA-t...  575        4e-160  97%         
KY859036.1 Mariosousa coulteri voucher DS15948 PsbA (psbA) gen...  573        2e-159  97%         
KR532920.1 Albizia procera isolate BB0223 psbA-trnH intergenic...  573        2e-159  97%         
EU811993.1 Mariosousa coulteri voucher DS15953_JM1323 psbA gen...  573        2e-159  97%         
EU811974.1 Senegalia muricata voucher DS14548_JM1606 psbA gene...  573        2e-159  96%         
HG964007.1 Fabaceae sp. NPL0396 chloroplast DNA containing psb...  571        5e-159  96%         
HG963540.1 Lysiloma divaricatum chloroplast DNA containing psb...  571        5e-159  96%         
GQ982133.1 Abarema macradenia voucher STRI:BCI 006831 photosys...  571        5e-159  96%         
KY859048.1 Parasenegalia skleroxyla voucher DS14514 PsbA (psbA...  569        2e-158  96%         
KY859042.1 Parasenegalia muricata voucher DS14548 PsbA (psbA) ...  569        2e-158  96%         
LN899057.1 Magnoliophyta environmental sample chloroplast DNA ...  569        2e-158  96%         
HG964066.1 Magnoliophyta environmental sample chloroplast DNA ...  569        2e-158  96%         
KP095333.1 Archidendron lucidum isolate SCBGP088_2 photosystem...  569        2e-158  96%         
KP095332.1 Archidendron lucidum isolate SCBGP088_1 photosystem...  569        2e-158  96%         
HQ415452.1 Archidendron lucidum trnH-psbA intergenic spacer, p...  569        2e-158  96%         
GU396770.1 Pithecellobium clypearia isolate PS0296MT02 PsbA (p...  569        2e-158  96%         
AF524983.1 Pseudosamanea guachapele psbA gene, partial sequenc...  569        2e-158  96%         
MH621976.1 Lysiloma sabicu voucher Trotta950379 psbA-trnH inte...  568        7e-158  96%         
KY859045.1 Mariosousa russelliana voucher DS16161 PsbA (psbA) ...  568        7e-158  96%         
KM895244.1 Archidendron muellerianum voucher 1076420380 trnH-p...  568        7e-158  96%         
AF524978.1 Lysiloma tergeminum psbA gene, partial sequence; ps...  568        7e-158  96%         
KY859037.1 Mariosousa dolichostachya voucher DS16044 PsbA (psb...  566        3e-157  96%         
KR532944.1 Archidendron alternifoliolatum isolate G181 psbA-tr...  566        3e-157  96%         
KR532941.1 Archidendron alternifoliolatum isolate BB0241 psbA-...  566        3e-157  96%         
KR532936.1 Archidendron alternifoliolatum isolate BB0819 psbA-...  566        3e-157  96%         
KR532935.1 Archidendron dalatense isolate J013 psbA-trnH inter...  566        3e-157  96%         
KM895048.1 Archidendropsis thozetiana voucher 129308747 trnH-p...  566        3e-157  96%         
GQ428675.1 Abarema jupunba voucher M17116437 psbA-trnH interge...  566        3e-157  96%         
GQ428674.1 Abarema jupunba voucher M17116526 psbA-trnH interge...  566        3e-157  96%         
GQ982357.1 Schizolobium parahyba voucher STRI:BCI 446986 photo...  566        3e-157  96%         
EU811998.1 Lysiloma tergeminum voucher CANB 615625_JM331 psbA ...  566        3e-157  96%         
EU811992.1 Mariosousa dolichostachya voucher DS16040_JM1339 ps...  566        3e-157  96%         
AF524974.1 Havardia pallens psbA gene, partial sequence; psbA-...  566        3e-157  96%         
AF524968.1 Cathormion umbellatum psbA gene, partial sequence; ...  566        3e-157  96%         
KY859049.1 Mariosousa usumacintensis voucher DS16025 PsbA (psb...  564        9e-157  96%         
KY592536.1 Inga porcata isolate 0701799 PsbA (psbA) gene, part...  564        9e-157  96%         
EU811996.1 Chloroleucon mangense voucher CANB 615623_JM364 psb...  564        9e-157  96%         
EU811957.1 Chloroleucon sp. DS14537_JM1602 psbA gene, partial ...  564        9e-157  96%         
EU811943.1 Albizia bermudiana voucher DLEG 92-0265_JM216 psbA ...  564        9e-157  96%         
KX247941.1 Abarema jupunba isolate Q665 psbA-trnH intergenic s...  562        3e-156  96%         
KX247940.1 Abarema jupunba isolate V133 psbA-trnH intergenic s...  562        3e-156  96%         
AF525009.1 Acacia dolichostachya psbA gene, partial sequence; ...  562        3e-156  96%         
AF524977.1 Lysiloma acapulcense psbA gene, partial sequence; p...  562        3e-156  96%         
MF786068.1 Abarema barbouriana voucher US:3451749 photosystem ...  560        1e-155  95%         
KX247944.1 Abarema mataybifolia isolate K201 psbA-trnH interge...  560        1e-155  95%         
KP095344.1 Archidendron turgidum isolate SCBGP316_1 photosyste...  560        1e-155  96%         
FJ038942.2 Inga sp. MAG-2009 voucher MG150 PsbA (psbA) gene, p...  560        1e-155  96%         
HQ426986.1 Albizia kalkora isolate 24 PsbA (psbA) gene, partia...  560        1e-155  96%         
GQ428686.1 Inga fanchoniana voucher NH200301 psbA-trnH interge...  560        1e-155  96%         
GQ118885.1 Inga tenuistipula voucher Kyle Dexter 110 (K) PsbA ...  560        1e-155  96%         
AM922056.1 Inga tenuistipula plastid psbA gene (partial), psbA...  560        1e-155  96%         
AF524965.1 Albizia kalkora psbA gene, partial sequence; psbA-t...  560        1e-155  96%         
MH621975.1 Lysiloma latisiliquum voucher Trotta950105 psbA-trn...  558        4e-155  96%         
MH749235.1 Ebenopsis ebano voucher US:Gostel291 photosystem II...  558        4e-155  95%         
KY688490.1 Senegalia galpinii isolate OM 418 PsbA (psbA) gene,...  558        4e-155  95%         
KX852444.1 Pithecellobium flexicaule chloroplast, complete genome  558        4e-155  95%         
KY592545.1 Inga sapindoides isolate 0701802 PsbA (psbA) gene, ...  558        4e-155  96%         
KY592540.1 Inga retinocarpa isolate 1003476 PsbA (psbA) gene, ...  558        4e-155  95%         
KX248059.1 Balizia pedicellaris isolate V99 psbA-trnH intergen...  558        4e-155  95%         
KX248058.1 Balizia pedicellaris isolate V93 psbA-trnH intergen...  558        4e-155  95%         
KX248057.1 Balizia pedicellaris isolate P776 psbA-trnH interge...  558        4e-155  95%         
KT722510.1 Inga huberi voucher FG89 PsbA (psbA) gene, partial ...  558        4e-155  96%         
GQ428685.1 Inga huberi voucher M17116525 psbA-trnH intergenic ...  558        4e-155  96%         
EU811999.1 Calliandra juzepczukii voucher 615620_JM223 psbA ge...  558        4e-155  95%         
AF525010.1 Acacia galpinii psbA gene, partial sequence; psbA-t...  558        4e-155  95%         
AF524970.1 Ebenopsis ebano psbA gene, partial sequence; psbA-t...  558        4e-155  95%         
KY859035.1 Mariosousa compacta voucher Gonzalez Medrano 1905 P...  556        2e-154  96%         
LN899129.1 Magnoliophyta environmental sample chloroplast DNA ...  556        2e-154  95%         
LN899083.1 Magnoliophyta environmental sample chloroplast DNA ...  556        2e-154  95%         
LN899070.1 Magnoliophyta environmental sample chloroplast DNA ...  556        2e-154  95%         
LN899069.1 Magnoliophyta environmental sample chloroplast DNA ...  556        2e-154  95%         
LN899068.1 Magnoliophyta environmental sample chloroplast DNA ...  556        2e-154  95%         
LN899065.1 Magnoliophyta environmental sample chloroplast DNA ...  556        2e-154  95%         
LN885325.1 Acacia umbraculiformis chloroplast partial genome, ...  556        2e-154  95%         
HG963602.1 Pithecellobium lanceolatum chloroplast DNA containi...  556        2e-154  95%         
HG963628.1 Pithecellobium dulce chloroplast DNA containing psb...  556        2e-154  95%         
KJ686660.1 Archidendron lucidum isolate tree tag 033505 vouche...  556        2e-154  96%         

ALIGNMENTS
>GU135326.1 Albizia lebbeck voucher J.R. Abbott 23666 (FLAS) PsbA (psbA) 
gene, partial cds; and psbA-trnH intergenic spacer, partial 
sequence; chloroplast
Length=424

 Score = 658 bits (356),  Expect = 0.0
 Identities = 356/356 (100%), Gaps = 0/356 (0%)
 Strand=Plus/Plus

Query  1    TGGATAAAATCTTGGTTTTAATGTATACGAGTTTTTGAACGTAAAGGAGCAATAATGAAT  60
            ||||||||||||||||||||||||||||||||||||||||||||||||||||||||||||
Sbjct  39   TGGATAAAATCTTGGTTTTAATGTATACGAGTTTTTGAACGTAAAGGAGCAATAATGAAT  98

Query  61   TTCTTGTTCTATCAAGTCAAGAGGGTTAATATTGCTCCTTTACTTTTTAGTAGTTTCATA  120
            ||||||||||||||||||||||||||||||||||||||||||||||||||||||||||||
Sbjct  99   TTCTTGTTCTATCAAGTCAAGAGGGTTAATATTGCTCCTTTACTTTTTAGTAGTTTCATA  158

Query  121  CATCAATTTTGCATTTACTTCAACATTCTTTACCATTGTTTTAAGATAAGaaaaaaaTAT  180
            ||||||||||||||||||||||||||||||||||||||||||||||||||||||||||||
Sbjct  159  CATCAATTTTGCATTTACTTCAACATTCTTTACCATTGTTTTAAGATAAGAAAAAAATAT  218

Query  181  TGGAGtttcatactttttgtttcttttttactaatttattttatacgtttttctcagcaa  240
            ||||||||||||||||||||||||||||||||||||||||||||||||||||||||||||
Sbjct  219  TGGAGTTTCATACTTTTTGTTTCTTTTTTACTAATTTATTTTATACGTTTTTCTCAGCAA  278

Query  241  tctttctttatcctttGAAATGaaaaataaaaaaaTGAGAAATGAATGTTTTAATTCTAG  300
            ||||||||||||||||||||||||||||||||||||||||||||||||||||||||||||
Sbjct  279  TCTTTCTTTATCCTTTGAAATGAAAAATAAAAAAATGAGAAATGAATGTTTTAATTCTAG  338

Query  301  TCTATTGTATCTTAGAAGACGAGTAAAAACTTCACAAAATAATGaaaaaaaaaaaa  356
            ||||||||||||||||||||||||||||||||||||||||||||||||||||||||
Sbjct  339  TCTATTGTATCTTAGAAGACGAGTAAAAACTTCACAAAATAATGAAAAAAAAAAAA  394


>MH621765.1 Albizia lebbeck voucher Trotta950225 psbA-trnH intergenic spacer, 
partial sequence; chloroplast
Length=431

 Score = 645 bits (349),  Expect = 0.0
 Identities = 349/349 (100%), Gaps = 0/349 (0%)
 Strand=Plus/Plus

Query  8    AATCTTGGTTTTAATGTATACGAGTTTTTGAACGTAAAGGAGCAATAATGAATTTCTTGT  67
            ||||||||||||||||||||||||||||||||||||||||||||||||||||||||||||
Sbjct  1    AATCTTGGTTTTAATGTATACGAGTTTTTGAACGTAAAGGAGCAATAATGAATTTCTTGT  60

Query  68   TCTATCAAGTCAAGAGGGTTAATATTGCTCCTTTACTTTTTAGTAGTTTCATACATCAAT  127
            ||||||||||||||||||||||||||||||||||||||||||||||||||||||||||||
Sbjct  61   TCTATCAAGTCAAGAGGGTTAATATTGCTCCTTTACTTTTTAGTAGTTTCATACATCAAT  120

Query  128  TTTGCATTTACTTCAACATTCTTTACCATTGTTTTAAGATAAGaaaaaaaTATTGGAGtt  187
            ||||||||||||||||||||||||||||||||||||||||||||||||||||||||||||
Sbjct  121  TTTGCATTTACTTCAACATTCTTTACCATTGTTTTAAGATAAGAAAAAAATATTGGAGTT  180

Query  188  tcatactttttgtttcttttttactaatttattttatacgtttttctcagcaatctttct  247
            ||||||||||||||||||||||||||||||||||||||||||||||||||||||||||||
Sbjct  181  TCATACTTTTTGTTTCTTTTTTACTAATTTATTTTATACGTTTTTCTCAGCAATCTTTCT  240

Query  248  ttatcctttGAAATGaaaaataaaaaaaTGAGAAATGAATGTTTTAATTCTAGTCTATTG  307
            ||||||||||||||||||||||||||||||||||||||||||||||||||||||||||||
Sbjct  241  TTATCCTTTGAAATGAAAAATAAAAAAATGAGAAATGAATGTTTTAATTCTAGTCTATTG  300

Query  308  TATCTTAGAAGACGAGTAAAAACTTCACAAAATAATGaaaaaaaaaaaa  356
            |||||||||||||||||||||||||||||||||||||||||||||||||
Sbjct  301  TATCTTAGAAGACGAGTAAAAACTTCACAAAATAATGAAAAAAAAAAAA  349


>EU811983.1 Albizia lebbeck voucher DS14500_JM1596 psbA gene, partial sequence; 
psbA-trnH intergenic spacer, complete sequence; and tRNA-His 
(trnH) gene, partial sequence; chloroplast
Length=397

 Score = 643 bits (348),  Expect = 1e-180
 Identities = 353/355 (99%), Gaps = 2/355 (1%)
 Strand=Plus/Plus

Query  2    GGATAAAATCTTGGTTTTAATGTATACGAGTTTTTGAACGTAAAGGAGCAATAATGAATT  61
            ||||||||||||||||||||||||||||||||||||||||||||||||||||||||||||
Sbjct  1    GGATAAAATCTTGGTTTTAATGTATACGAGTTTTTGAACGTAAAGGAGCAATAATGAATT  60

Query  62   TCTTGTTCTATCAAGTCAAGAGGGTTAATATTGCTCCTTTACTTTTTAGTAGTTTCATAC  121
            ||||||||||||||||||||||||||||||||||||||||||||||||||||||||||||
Sbjct  61   TCTTGTTCTATCAAGTCAAGAGGGTTAATATTGCTCCTTTACTTTTTAGTAGTTTCATAC  120

Query  122  ATCAATTTTGCATTTACTTCAACATTCTTTACCATTGTTTTAAGATAAGaaaaaaaTATT  181
            ||||||||||||||||||||||||||||||||||||||||||||||||||||||||||||
Sbjct  121  ATCAATTTTGCATTTACTTCAACATTCTTTACCATTGTTTTAAGATAAGAAAAAAATATT  180

Query  182  GGAGtttcatactttttgtttcttttttactaatttattttatacgtttttctcagcaat  241
            ||||||||||||||||||||||||||||||||||||||||||||||||||||||||||||
Sbjct  181  GGAGTTTCATACTTTTTGTTTCTTTTTTACTAATTTATTTTATACGTTTTTCTCAGCAAT  240

Query  242  ctttctttatcctttGAAATGaaaaataaaaaaaTGAGAAATGAATGTTTTAATTCTAGT  301
            ||||||||||||||||||||||||||||||||||||||||||||||||||||||||||||
Sbjct  241  CTTTCTTTATCCTTTGAAATGAAAAATAAAAAAATGAGAAATGAATGTTTTAATTCTAGT  300

Query  302  CTATTGTATCTTAGAAGACGAGTAAAAACTTCACAAAATAATGaaaaaaaaaaaa  356
            |||||||||||||||||||||||||||||||  ||||||||||||||||||||||
Sbjct  301  CTATTGTATCTTAGAAGACGAGTAAAAACTT--CAAAATAATGAAAAAAAAAAAA  353


>KP095327.1 Albizia corniculata isolate SCBGP104_1 photosystem II protein 
D1 (psbA), psbA-trnH intergenic spacer, and tRNA-His (trnH), 
region; chloroplast
 KP095328.1 Albizia corniculata isolate SCBGP104_2 photosystem II protein 
D1 (psbA), psbA-trnH intergenic spacer, and tRNA-His (trnH), 
region; chloroplast
Length=406

 Score = 595 bits (322),  Expect = 3e-166
 Identities = 346/356 (97%), Gaps = 8/356 (2%)
 Strand=Plus/Plus

Query  1    TGGATAAAATCTTGGTTTTAATGTATACGAGTTTTTGAACGTAAAGGAGCAATAATGAAT  60
            |||||||||||||||||||||||||||||||||||||||||||||||||||||||| |||
Sbjct  13   TGGATAAAATCTTGGTTTTAATGTATACGAGTTTTTGAACGTAAAGGAGCAATAATTAAT  72

Query  61   TTCTTGTTCTATCAAGTCAAGAGGGTTAATATTGCTCCTTTACTTTTTAGTAGTTTCATA  120
            |||||||||||     ||||||||||||||||||||||||||||||||||||||||||||
Sbjct  73   TTCTTGTTCTA-----TCAAGAGGGTTAATATTGCTCCTTTACTTTTTAGTAGTTTCATA  127

Query  121  CATCAATTTTGCATTTACTTCAACATTCTTTACCATTGTTTTAAGATAAGaaaaaaaTAT  180
            ||||||||||||||||||||||||||||||||||||||||||||||||||||||||||||
Sbjct  128  CATCAATTTTGCATTTACTTCAACATTCTTTACCATTGTTTTAAGATAAGAAAAAAATAT  187

Query  181  TGGAGtttcatactttttgtttcttttttactaatttattttatacgtttttctcagcaa  240
            |||||||||||||||||||||||||||| |||||||||||||||||||||||||||||||
Sbjct  188  TGGAGTTTCATACTTTTTGTTTCTTTTTGACTAATTTATTTTATACGTTTTTCTCAGCAA  247

Query  241  tctttctttatcctttGAAATGaaaaat-aaaaaaaTGAGAAATGAATGTTTTAATTCTA  299
            |||||||||||||||||||||||||||| |||||||||||||||||||||||||||||||
Sbjct  248  TCTTTCTTTATCCTTTGAAATGAAAAATAAAAAAAATGAGAAATGAATGTTTTAATTCTA  307

Query  300  GTCTATTGTATCTTAGAAGACGAGTAAAAACTTCACAAAATAATGaaaaaaaaaaa  355
            |||||||||||||||||||||||||||||||||  |||||||||||||||||||||
Sbjct  308  GTCTATTGTATCTTAGAAGACGAGTAAAAACTT--CAAAATAATGAAAAAAAAAAA  361


>KX852437.1 Albizia odoratissima chloroplast, complete genome
Length=174861

 Score = 593 bits (321),  Expect = 1e-165
 Identities = 345/355 (97%), Gaps = 7/355 (2%)
 Strand=Plus/Minus

Query  1    TGGATAAAATCTTGGTTTTAATGTATACGAGTTTTTGAACGTAAAGGAGCAATAATGAAT  60
            |||||||||||||||||||||||||||||||||||||||||||||||||||||||| |||
Sbjct  475  TGGATAAAATCTTGGTTTTAATGTATACGAGTTTTTGAACGTAAAGGAGCAATAATTAAT  416

Query  61   TTCTTGTTCTATCAAGTCAAGAGGGTTAATATTGCTCCTTTACTTTTTAGTAGTTTCATA  120
            ||||||||||||||||     |||||||||||||||||||||||||||||||||||||||
Sbjct  415  TTCTTGTTCTATCAAG-----AGGGTTAATATTGCTCCTTTACTTTTTAGTAGTTTCATA  361

Query  121  CATCAATTTTGCATTTACTTCAACATTCTTTACCATTGTTTTAAGATAAGaaaaaaaTAT  180
            ||||||||||||||||||||||||||||||||||||||||||||||||||||||||||||
Sbjct  360  CATCAATTTTGCATTTACTTCAACATTCTTTACCATTGTTTTAAGATAAGAAAAAAATAT  301

Query  181  TGGAGtttcatactttttgtttcttttttactaatttattttatacgtttttctcagcaa  240
            |||||||||||||||||||||||||||| |||||||||||||||||||||||||||||||
Sbjct  300  TGGAGTTTCATACTTTTTGTTTCTTTTTGACTAATTTATTTTATACGTTTTTCTCAGCAA  241

Query  241  tctttctttatcctttGAAATGaaaaataaaaaaaTGAGAAATGAATGTTTTAATTCTAG  300
            ||||||||||||||||||||||||||||||||||||||||||||||| ||||||||||||
Sbjct  240  TCTTTCTTTATCCTTTGAAATGAAAAATAAAAAAATGAGAAATGAATCTTTTAATTCTAG  181

Query  301  TCTATTGTATCTTAGAAGACGAGTAAAAACTTCACAAAATAATGaaaaaaaaaaa  355
            ||||||||||||||||||||||||||||||||||  |||||||||||||||||||
Sbjct  180  TCTATTGTATCTTAGAAGACGAGTAAAAACTTCA--AAATAATGAAAAAAAAAAA  128


>KR532933.1 Albizia odoratissima isolate BB0235 psbA-trnH intergenic spacer 
region, complete sequence; chloroplast
Length=388

 Score = 588 bits (318),  Expect = 5e-164
 Identities = 340/349 (97%), Gaps = 7/349 (2%)
 Strand=Plus/Plus

Query  8    AATCTTGGTTTTAATGTATACGAGTTTTTGAACGTAAAGGAGCAATAATGAATTTCTTGT  67
            ||||||||||||||||||||||||||||||||||||||||||||||||| ||||||||||
Sbjct  1    AATCTTGGTTTTAATGTATACGAGTTTTTGAACGTAAAGGAGCAATAATTAATTTCTTGT  60

Query  68   TCTATCAAGTCAAGAGGGTTAATATTGCTCCTTTACTTTTTAGTAGTTTCATACATCAAT  127
            ||||     |||||||||||||||||||||||||||||||||||||||||||||||||||
Sbjct  61   TCTA-----TCAAGAGGGTTAATATTGCTCCTTTACTTTTTAGTAGTTTCATACATCAAT  115

Query  128  TTTGCATTTACTTCAACATTCTTTACCATTGTTTTAAGATAAGaaaaaaaTATTGGAGtt  187
            ||||||||||||||||||||||||||||||||||||||||||||||||||||||||||||
Sbjct  116  TTTGCATTTACTTCAACATTCTTTACCATTGTTTTAAGATAAGAAAAAAATATTGGAGTT  175

Query  188  tcatactttttgtttcttttttactaatttattttatacgtttttctcagcaatctttct  247
            ||||||||||||||||||||| ||||||||||||||||||||||||||||||||||||||
Sbjct  176  TCATACTTTTTGTTTCTTTTTGACTAATTTATTTTATACGTTTTTCTCAGCAATCTTTCT  235

Query  248  ttatcctttGAAATGaaaaataaaaaaaTGAGAAATGAATGTTTTAATTCTAGTCTATTG  307
            ||||||||||||||||||||||||||||||||||||||||||||||||||||||||||||
Sbjct  236  TTATCCTTTGAAATGAAAAATAAAAAAATGAGAAATGAATGTTTTAATTCTAGTCTATTG  295

Query  308  TATCTTAGAAGACGAGTAAAAACTTCACAAAATAATGaaaaaaaaaaaa  356
            |||||||||||||||||||||||||  ||||||||||||||||||||||
Sbjct  296  TATCTTAGAAGACGAGTAAAAACTT--CAAAATAATGAAAAAAAAAAAA  342


>JX856817.1 Albizia lebbeck isolate 534 trnH-psbA intergenic spacer, partial 
sequence; chloroplast
Length=359

 Score = 584 bits (316),  Expect = 7e-163
 Identities = 316/316 (100%), Gaps = 0/316 (0%)
 Strand=Plus/Minus

Query  41   GTAAAGGAGCAATAATGAATTTCTTGTTCTATCAAGTCAAGAGGGTTAATATTGCTCCTT  100
            ||||||||||||||||||||||||||||||||||||||||||||||||||||||||||||
Sbjct  359  GTAAAGGAGCAATAATGAATTTCTTGTTCTATCAAGTCAAGAGGGTTAATATTGCTCCTT  300

Query  101  TACTTTTTAGTAGTTTCATACATCAATTTTGCATTTACTTCAACATTCTTTACCATTGTT  160
            ||||||||||||||||||||||||||||||||||||||||||||||||||||||||||||
Sbjct  299  TACTTTTTAGTAGTTTCATACATCAATTTTGCATTTACTTCAACATTCTTTACCATTGTT  240

Query  161  TTAAGATAAGaaaaaaaTATTGGAGtttcatactttttgtttcttttttactaatttatt  220
            ||||||||||||||||||||||||||||||||||||||||||||||||||||||||||||
Sbjct  239  TTAAGATAAGAAAAAAATATTGGAGTTTCATACTTTTTGTTTCTTTTTTACTAATTTATT  180

Query  221  ttatacgtttttctcagcaatctttctttatcctttGAAATGaaaaataaaaaaaTGAGA  280
            ||||||||||||||||||||||||||||||||||||||||||||||||||||||||||||
Sbjct  179  TTATACGTTTTTCTCAGCAATCTTTCTTTATCCTTTGAAATGAAAAATAAAAAAATGAGA  120

Query  281  AATGAATGTTTTAATTCTAGTCTATTGTATCTTAGAAGACGAGTAAAAACTTCACAAAAT  340
            ||||||||||||||||||||||||||||||||||||||||||||||||||||||||||||
Sbjct  119  AATGAATGTTTTAATTCTAGTCTATTGTATCTTAGAAGACGAGTAAAAACTTCACAAAAT  60

Query  341  AATGaaaaaaaaaaaa  356
            ||||||||||||||||
Sbjct  59   AATGAAAAAAAAAAAA  44


>KR532921.1 Albizia crassiramea isolate BB0221 psbA-trnH intergenic spacer 
region, complete sequence; chloroplast
Length=395

 Score = 580 bits (314),  Expect = 9e-162
 Identities = 338/348 (97%), Gaps = 7/348 (2%)
 Strand=Plus/Plus

Query  8    AATCTTGGTTTTAATGTATACGAGTTTTTGAACGTAAAGGAGCAATAATGAATTTCTTGT  67
            ||||||||||||||||||||||||||||||||||||||||||||||||| ||||||||||
Sbjct  1    AATCTTGGTTTTAATGTATACGAGTTTTTGAACGTAAAGGAGCAATAATTAATTTCTTGT  60

Query  68   TCTATCAAGTCAAGAGGGTTAATATTGCTCCTTTACTTTTTAGTAGTTTCATACATCAAT  127
            ||||     |||||||||||||||||||||||||||||||||||||||||||||||||||
Sbjct  61   TCTA-----TCAAGAGGGTTAATATTGCTCCTTTACTTTTTAGTAGTTTCATACATCAAT  115

Query  128  TTTGCATTTACTTCAACATTCTTTACCATTGTTTTAAGATAAGaaaaaaaTATTGGAGtt  187
            ||||||||||||||||||||||||||||||||||||||||||||||||||||||||||||
Sbjct  116  TTTGCATTTACTTCAACATTCTTTACCATTGTTTTAAGATAAGAAAAAAATATTGGAGTT  175

Query  188  tcatactttttgtttcttttttactaatttattttatacgtttttctcagcaatctttct  247
            ||||||||||||||||||||| ||||||||||||||||||||||||||||||||||||||
Sbjct  176  TCATACTTTTTGTTTCTTTTTGACTAATTTATTTTATACGTTTTTCTCAGCAATCTTTCT  235

Query  248  ttatcctttGAAATGaaaaataaaaaaaTGAGAAATGAATGTTTTAATTCTAGTCTATTG  307
            |||||||||||||||||||||||||||||||||||||||| |||||||||||||||||||
Sbjct  236  TTATCCTTTGAAATGAAAAATAAAAAAATGAGAAATGAATCTTTTAATTCTAGTCTATTG  295

Query  308  TATCTTAGAAGACGAGTAAAAACTTCACAAAATAATGaaaaaaaaaaa  355
            |||||||||||||||||||||||||  |||||||||||||||||||||
Sbjct  296  TATCTTAGAAGACGAGTAAAAACTT--CAAAATAATGAAAAAAAAAAA  341


>KR532919.1 Albizia bracteata isolate L015 psbA-trnH intergenic spacer region, 
complete sequence; chloroplast
Length=414

 Score = 580 bits (314),  Expect = 9e-162
 Identities = 338/348 (97%), Gaps = 7/348 (2%)
 Strand=Plus/Plus

Query  8    AATCTTGGTTTTAATGTATACGAGTTTTTGAACGTAAAGGAGCAATAATGAATTTCTTGT  67
            ||||||||||||||||||||||||||||||||||||||||||||||||| ||||||||||
Sbjct  1    AATCTTGGTTTTAATGTATACGAGTTTTTGAACGTAAAGGAGCAATAATTAATTTCTTGT  60

Query  68   TCTATCAAGTCAAGAGGGTTAATATTGCTCCTTTACTTTTTAGTAGTTTCATACATCAAT  127
            ||||     |||||||||||||||||||||||||||||||||||||||||||||||||||
Sbjct  61   TCTA-----TCAAGAGGGTTAATATTGCTCCTTTACTTTTTAGTAGTTTCATACATCAAT  115

Query  128  TTTGCATTTACTTCAACATTCTTTACCATTGTTTTAAGATAAGaaaaaaaTATTGGAGtt  187
            ||||||||||||||||||||||||||||||||||||||||||||||||||||||||||||
Sbjct  116  TTTGCATTTACTTCAACATTCTTTACCATTGTTTTAAGATAAGAAAAAAATATTGGAGTT  175

Query  188  tcatactttttgtttcttttttactaatttattttatacgtttttctcagcaatctttct  247
            ||||||||||||||||||||| ||||||||||||||||||||||||||||||||||||||
Sbjct  176  TCATACTTTTTGTTTCTTTTTGACTAATTTATTTTATACGTTTTTCTCAGCAATCTTTCT  235

Query  248  ttatcctttGAAATGaaaaataaaaaaaTGAGAAATGAATGTTTTAATTCTAGTCTATTG  307
            |||||||||||||||||||||||||||||||||||||||| |||||||||||||||||||
Sbjct  236  TTATCCTTTGAAATGAAAAATAAAAAAATGAGAAATGAATCTTTTAATTCTAGTCTATTG  295

Query  308  TATCTTAGAAGACGAGTAAAAACTTCACAAAATAATGaaaaaaaaaaa  355
            |||||||||||||||||||||||||  |||||||||||||||||||||
Sbjct  296  TATCTTAGAAGACGAGTAAAAACTT--CAAAATAATGAAAAAAAAAAA  341


>KM895420.1 Archidendron grandiflorum voucher 129308758 trnH-psbA intergenic 
spacer, partial sequence; chloroplast
Length=437

 Score = 580 bits (314),  Expect = 9e-162
 Identities = 344/357 (96%), Gaps = 8/357 (2%)
 Strand=Plus/Plus

Query  1    TGGATAAAATCTTGGTTTTAATGTATACGAGTTTTTGAACGTAAAGGAGCAATAATGAAT  60
            |||||||||||||||| ||||||||||||||||||||||||||||||||||||||| |||
Sbjct  28   TGGATAAAATCTTGGTCTTAATGTATACGAGTTTTTGAACGTAAAGGAGCAATAATTAAT  87

Query  61   TTCTTGTTCTATCAAGTCAAGAGGGTTAATATTGCTCCTTTACTTTTTAGTAGTTTCATA  120
            || ||||||||     ||||||||||||||||||||||||||||||||||||||||||||
Sbjct  88   TTATTGTTCTA-----TCAAGAGGGTTAATATTGCTCCTTTACTTTTTAGTAGTTTCATA  142

Query  121  CATCAATTTTGCATTTACTTCAACATTCTTTACCATTGTTTTAAGATAAGaaaaaaaTAT  180
            ||||||||||| ||||||||||||||||||||||||||||||||||||||||||||||||
Sbjct  143  CATCAATTTTGTATTTACTTCAACATTCTTTACCATTGTTTTAAGATAAGAAAAAAATAT  202

Query  181  TGGAGtttcatactttttgtttcttttttactaatttattttatacgtttttctcagcaa  240
            ||||||||||||||||||||||||||||||||||||||||||||||||||||||||||||
Sbjct  203  TGGAGTTTCATACTTTTTGTTTCTTTTTTACTAATTTATTTTATACGTTTTTCTCAGCAA  262

Query  241  tctttctttatcctttGAAATGaaaaat-aaaaaaaTGAGAAATGAATGTTTTAATTCTA  299
            |||||||||||| ||||||||||||||| |||||||||||||||||||||||||||||||
Sbjct  263  TCTTTCTTTATCTTTTGAAATGAAAAATAAAAAAAATGAGAAATGAATGTTTTAATTCTA  322

Query  300  GTCTATTGTATCTTAGAAGACGAGTAAAAACTTCACAAAATAATGaaaaaaaaaaaa  356
            |||||||||||||||||||||||||||||||||  ||||||||||||||||||||||
Sbjct  323  GTCTATTGTATCTTAGAAGACGAGTAAAAACTT--CAAAATAATGAAAAAAAAAAAA  377


>KX852441.2 Pararchidendron pruinosum chloroplast, complete genome
Length=176692

 Score = 579 bits (313),  Expect = 3e-161
 Identities = 343/356 (96%), Gaps = 8/356 (2%)
 Strand=Plus/Minus

Query  1    TGGATAAAATCTTGGTTTTAATGTATACGAGTTTTTGAACGTAAAGGAGCAATAATGAAT  60
            |||||||||||||||| ||||||||||||||||||||||||||||||||||||||| |||
Sbjct  472  TGGATAAAATCTTGGTCTTAATGTATACGAGTTTTTGAACGTAAAGGAGCAATAATTAAT  413

Query  61   TTCTTGTTCTATCAAGTCAAGAGGGTTAATATTGCTCCTTTACTTTTTAGTAGTTTCATA  120
            || |||||||||||||     |||||||||||||||||||||||||||||||||||||||
Sbjct  412  TTATTGTTCTATCAAG-----AGGGTTAATATTGCTCCTTTACTTTTTAGTAGTTTCATA  358

Query  121  CATCAATTTTGCATTTACTTCAACATTCTTTACCATTGTTTTAAGATAAGaaaaaaaTAT  180
            ||||||||||| ||||||||||||||||||||||||||||||||||||||||||||||||
Sbjct  357  CATCAATTTTGTATTTACTTCAACATTCTTTACCATTGTTTTAAGATAAGAAAAAAATAT  298

Query  181  TGGAGtttcatactttttgtttcttttttactaatttattttatacgtttttctcagcaa  240
            ||||||||||||||||||||||||||||||||||||||||||||||||||||||||||||
Sbjct  297  TGGAGTTTCATACTTTTTGTTTCTTTTTTACTAATTTATTTTATACGTTTTTCTCAGCAA  238

Query  241  tctttctttatcctttGAAATGaaaaataaaaaaa-TGAGAAATGAATGTTTTAATTCTA  299
            |||||||||||| |||||||||||||||||||||| ||||||||||||||||||||||||
Sbjct  237  TCTTTCTTTATCTTTTGAAATGAAAAATAAAAAAAATGAGAAATGAATGTTTTAATTCTA  178

Query  300  GTCTATTGTATCTTAGAAGACGAGTAAAAACTTCACAAAATAATGaaaaaaaaaaa  355
            ||||||||||||||||||||||||||||||||| | ||||||||||||||||||||
Sbjct  177  GTCTATTGTATCTTAGAAGACGAGTAAAAACTT-A-AAAATAATGAAAAAAAAAAA  124


>LN885333.1 Pararchidendron pruinosum chloroplast partial genome, isolate 
028PPR
Length=158986

 Score = 579 bits (313),  Expect = 3e-161
 Identities = 343/356 (96%), Gaps = 8/356 (2%)
 Strand=Plus/Minus

Query  1    TGGATAAAATCTTGGTTTTAATGTATACGAGTTTTTGAACGTAAAGGAGCAATAATGAAT  60
            |||||||||||||||| ||||||||||||||||||||||||||||||||||||||| |||
Sbjct  510  TGGATAAAATCTTGGTCTTAATGTATACGAGTTTTTGAACGTAAAGGAGCAATAATTAAT  451

Query  61   TTCTTGTTCTATCAAGTCAAGAGGGTTAATATTGCTCCTTTACTTTTTAGTAGTTTCATA  120
            || |||||||||||||     |||||||||||||||||||||||||||||||||||||||
Sbjct  450  TTATTGTTCTATCAAG-----AGGGTTAATATTGCTCCTTTACTTTTTAGTAGTTTCATA  396

Query  121  CATCAATTTTGCATTTACTTCAACATTCTTTACCATTGTTTTAAGATAAGaaaaaaaTAT  180
            ||||||||||| ||||||||||||||||||||||||||||||||||||||||||||||||
Sbjct  395  CATCAATTTTGTATTTACTTCAACATTCTTTACCATTGTTTTAAGATAAGAAAAAAATAT  336

Query  181  TGGAGtttcatactttttgtttcttttttactaatttattttatacgtttttctcagcaa  240
            ||||||||||||||||||||||||||||||||||||||||||||||||||||||||||||
Sbjct  335  TGGAGTTTCATACTTTTTGTTTCTTTTTTACTAATTTATTTTATACGTTTTTCTCAGCAA  276

Query  241  tctttctttatcctttGAAATGaaaaataaaaaaa-TGAGAAATGAATGTTTTAATTCTA  299
            |||||||||||| |||||||||||||||||||||| ||||||||||||||||||||||||
Sbjct  275  TCTTTCTTTATCTTTTGAAATGAAAAATAAAAAAAATGAGAAATGAATGTTTTAATTCTA  216

Query  300  GTCTATTGTATCTTAGAAGACGAGTAAAAACTTCACAAAATAATGaaaaaaaaaaa  355
            ||||||||||||||||||||||||||||||||| | ||||||||||||||||||||
Sbjct  215  GTCTATTGTATCTTAGAAGACGAGTAAAAACTT-A-AAAATAATGAAAAAAAAAAA  162


>KP095345.1 Archidendron turgidum isolate SCBGP316_2 photosystem II protein 
D1 (psbA), psbA-trnH intergenic spacer, and tRNA-His (trnH), 
region; chloroplast
Length=376

 Score = 579 bits (313),  Expect = 3e-161
 Identities = 343/356 (96%), Gaps = 7/356 (2%)
 Strand=Plus/Plus

Query  1    TGGATAAAATCTTGGTTTTAATGTATACGAGTTTTTGAACGTAAAGGAGCAATAATGAAT  60
            |||||||||||||||| ||||||||||||||||||||||||||||||||||||||| |||
Sbjct  9    TGGATAAAATCTTGGTCTTAATGTATACGAGTTTTTGAACGTAAAGGAGCAATAATTAAT  68

Query  61   TTCTTGTTCTATCAAGTCAAGAGGGTTAATATTGCTCCTTTACTTTTTAGTAGTTTCATA  120
            || ||||||||     ||||||||||||||||||||||||||||||||||||||||||||
Sbjct  69   TTATTGTTCTA-----TCAAGAGGGTTAATATTGCTCCTTTACTTTTTAGTAGTTTCATA  123

Query  121  CATCAATTTTGCATTTACTTCAACATTCTTTACCATTGTTTTAAGATAAGaaaaaaaTAT  180
            ||||||||||| ||||||||||||||||||||||||||||||||||||||||||||||||
Sbjct  124  CATCAATTTTGTATTTACTTCAACATTCTTTACCATTGTTTTAAGATAAGAAAAAAATAT  183

Query  181  TGGAGtttcatactttttgtttcttttttactaatttattttatacgtttttctcagcaa  240
            |||||||||||||||||||||||||||||| |||||||||||||||||||||||||||||
Sbjct  184  TGGAGTTTCATACTTTTTGTTTCTTTTTTATTAATTTATTTTATACGTTTTTCTCAGCAA  243

Query  241  tctttctttatcctttGAAATGaaaaataaaaaaaTGAGAAATGAATGTTTTAATTCTAG  300
            |||||||||||| |||||||||||||||||||||||||||||||||||||||||||||||
Sbjct  244  TCTTTCTTTATCTTTTGAAATGAAAAATAAAAAAATGAGAAATGAATGTTTTAATTCTAG  303

Query  301  TCTATTGTATCTTAGAAGACGAGTAAAAACTTCACAAAATAATGaaaaaaaaaaaa  356
            ||||||||||||||||||||||||||||||||  ||||||||||||||||||||||
Sbjct  304  TCTATTGTATCTTAGAAGACGAGTAAAAACTT--CAAAATAATGAAAAAAAAAAAA  357


>KP095329.1 Archidendron turgidum isolate SCBGP545_1 photosystem II protein 
D1 (psbA), psbA-trnH intergenic spacer, and tRNA-His (trnH), 
region; chloroplast
Length=385

 Score = 579 bits (313),  Expect = 3e-161
 Identities = 343/356 (96%), Gaps = 7/356 (2%)
 Strand=Plus/Plus

Query  1    TGGATAAAATCTTGGTTTTAATGTATACGAGTTTTTGAACGTAAAGGAGCAATAATGAAT  60
            |||||||||||||||| ||||||||||||||||||||||||||||||||||||||| |||
Sbjct  9    TGGATAAAATCTTGGTCTTAATGTATACGAGTTTTTGAACGTAAAGGAGCAATAATTAAT  68

Query  61   TTCTTGTTCTATCAAGTCAAGAGGGTTAATATTGCTCCTTTACTTTTTAGTAGTTTCATA  120
            || ||||||||     ||||||||||||||||||||||||||||||||||||||||||||
Sbjct  69   TTATTGTTCTA-----TCAAGAGGGTTAATATTGCTCCTTTACTTTTTAGTAGTTTCATA  123

Query  121  CATCAATTTTGCATTTACTTCAACATTCTTTACCATTGTTTTAAGATAAGaaaaaaaTAT  180
            ||||||||||| ||||||||||||||||||||||||||||||||||||||||||||||||
Sbjct  124  CATCAATTTTGTATTTACTTCAACATTCTTTACCATTGTTTTAAGATAAGAAAAAAATAT  183

Query  181  TGGAGtttcatactttttgtttcttttttactaatttattttatacgtttttctcagcaa  240
            |||||||||||||||||||||||||||||| |||||||||||||||||||||||||||||
Sbjct  184  TGGAGTTTCATACTTTTTGTTTCTTTTTTATTAATTTATTTTATACGTTTTTCTCAGCAA  243

Query  241  tctttctttatcctttGAAATGaaaaataaaaaaaTGAGAAATGAATGTTTTAATTCTAG  300
            |||||||||||| |||||||||||||||||||||||||||||||||||||||||||||||
Sbjct  244  TCTTTCTTTATCTTTTGAAATGAAAAATAAAAAAATGAGAAATGAATGTTTTAATTCTAG  303

Query  301  TCTATTGTATCTTAGAAGACGAGTAAAAACTTCACAAAATAATGaaaaaaaaaaaa  356
            ||||||||||||||||||||||||||||||||  ||||||||||||||||||||||
Sbjct  304  TCTATTGTATCTTAGAAGACGAGTAAAAACTT--CAAAATAATGAAAAAAAAAAAA  357


>HQ415445.1 Archidendron turgidum trnH-psbA intergenic spacer, partial sequence; 
chloroplast
Length=385

 Score = 579 bits (313),  Expect = 3e-161
 Identities = 343/356 (96%), Gaps = 7/356 (2%)
 Strand=Plus/Minus

Query  1    TGGATAAAATCTTGGTTTTAATGTATACGAGTTTTTGAACGTAAAGGAGCAATAATGAAT  60
            |||||||||||||||| ||||||||||||||||||||||||||||||||||||||| |||
Sbjct  377  TGGATAAAATCTTGGTCTTAATGTATACGAGTTTTTGAACGTAAAGGAGCAATAATTAAT  318

Query  61   TTCTTGTTCTATCAAGTCAAGAGGGTTAATATTGCTCCTTTACTTTTTAGTAGTTTCATA  120
            || |||||||||||||     |||||||||||||||||||||||||||||||||||||||
Sbjct  317  TTATTGTTCTATCAAG-----AGGGTTAATATTGCTCCTTTACTTTTTAGTAGTTTCATA  263

Query  121  CATCAATTTTGCATTTACTTCAACATTCTTTACCATTGTTTTAAGATAAGaaaaaaaTAT  180
            ||||||||||| ||||||||||||||||||||||||||||||||||||||||||||||||
Sbjct  262  CATCAATTTTGTATTTACTTCAACATTCTTTACCATTGTTTTAAGATAAGAAAAAAATAT  203

Query  181  TGGAGtttcatactttttgtttcttttttactaatttattttatacgtttttctcagcaa  240
            |||||||||||||||||||||||||||||| |||||||||||||||||||||||||||||
Sbjct  202  TGGAGTTTCATACTTTTTGTTTCTTTTTTATTAATTTATTTTATACGTTTTTCTCAGCAA  143

Query  241  tctttctttatcctttGAAATGaaaaataaaaaaaTGAGAAATGAATGTTTTAATTCTAG  300
            |||||||||||| |||||||||||||||||||||||||||||||||||||||||||||||
Sbjct  142  TCTTTCTTTATCTTTTGAAATGAAAAATAAAAAAATGAGAAATGAATGTTTTAATTCTAG  83

Query  301  TCTATTGTATCTTAGAAGACGAGTAAAAACTTCACAAAATAATGaaaaaaaaaaaa  356
            ||||||||||||||||||||||||||||||||||  ||||||||||||||||||||
Sbjct  82   TCTATTGTATCTTAGAAGACGAGTAAAAACTTCA--AAATAATGAAAAAAAAAAAA  29


>AF524980.1 Pararchidendron pruinosum psbA gene, partial sequence; psbA-trnH 
intergenic spacer, complete sequence; and tRNA-His (trnH) 
gene, partial sequence; chloroplast genes for chloroplast 
products
Length=489

 Score = 579 bits (313),  Expect = 3e-161
 Identities = 343/356 (96%), Gaps = 8/356 (2%)
 Strand=Plus/Plus

Query  1    TGGATAAAATCTTGGTTTTAATGTATACGAGTTTTTGAACGTAAAGGAGCAATAATGAAT  60
            |||||||||||||||| ||||||||||||||||||||||||||||||||||||||| |||
Sbjct  55   TGGATAAAATCTTGGTCTTAATGTATACGAGTTTTTGAACGTAAAGGAGCAATAATTAAT  114

Query  61   TTCTTGTTCTATCAAGTCAAGAGGGTTAATATTGCTCCTTTACTTTTTAGTAGTTTCATA  120
            || ||||||||     ||||||||||||||||||||||||||||||||||||||||||||
Sbjct  115  TTATTGTTCTA-----TCAAGAGGGTTAATATTGCTCCTTTACTTTTTAGTAGTTTCATA  169

Query  121  CATCAATTTTGCATTTACTTCAACATTCTTTACCATTGTTTTAAGATAAGaaaaaaaTAT  180
            ||||||||||| ||||||||||||||||||||||||||||||||||||||||||||||||
Sbjct  170  CATCAATTTTGTATTTACTTCAACATTCTTTACCATTGTTTTAAGATAAGAAAAAAATAT  229

Query  181  TGGAGtttcatactttttgtttcttttttactaatttattttatacgtttttctcagcaa  240
            ||||||||||||||||||||||||||||||||||||||||||||||||||||||||||||
Sbjct  230  TGGAGTTTCATACTTTTTGTTTCTTTTTTACTAATTTATTTTATACGTTTTTCTCAGCAA  289

Query  241  tctttctttatcctttGAAATGaaaaat-aaaaaaaTGAGAAATGAATGTTTTAATTCTA  299
            |||||||||||| ||||||||||||||| |||||||||||||||||||||||||||||||
Sbjct  290  TCTTTCTTTATCTTTTGAAATGAAAAATAAAAAAAATGAGAAATGAATGTTTTAATTCTA  349

Query  300  GTCTATTGTATCTTAGAAGACGAGTAAAAACTTCACAAAATAATGaaaaaaaaaaa  355
            ||||||||||||||||||||||||||||||||| | ||||||||||||||||||||
Sbjct  350  GTCTATTGTATCTTAGAAGACGAGTAAAAACTT-A-AAAATAATGAAAAAAAAAAA  403


>EU811972.1 Acacia scleroxyla voucher DS14503_JM1593 psbA gene, partial sequence; 
psbA-trnH intergenic spacer, complete sequence; and 
tRNA-His (trnH) gene, partial sequence; chloroplast
Length=389

 Score = 577 bits (312),  Expect = 1e-160
 Identities = 342/355 (96%), Gaps = 7/355 (2%)
 Strand=Plus/Plus

Query  2    GGATAAAATCTTGGTTTTAATGTATACGAGTTTTTGAACGTAAAGGAGCAATAATGAATT  61
            ||||||||||||||| ||||||||||||||||||||||||||||||||||||||| ||||
Sbjct  1    GGATAAAATCTTGGTCTTAATGTATACGAGTTTTTGAACGTAAAGGAGCAATAATTAATT  60

Query  62   TCTTGTTCTATCAAGTCAAGAGGGTTAATATTGCTCCTTTACTTTTTAGTAGTTTCATAC  121
            ||||||||||     |||||||||||||||||||||||||||||||||||||||||||||
Sbjct  61   TCTTGTTCTA-----TCAAGAGGGTTAATATTGCTCCTTTACTTTTTAGTAGTTTCATAC  115

Query  122  ATCAATTTTGCATTTACTTCAACATTCTTTACCATTGTTTTAAGATAAGaaaaaaaTATT  181
            |||||||||| |||||||||||||||||||||||||||||||||||||||||||||||||
Sbjct  116  ATCAATTTTGTATTTACTTCAACATTCTTTACCATTGTTTTAAGATAAGAAAAAAATATT  175

Query  182  GGAGtttcatactttttgtttcttttttactaatttattttatacgtttttctcagcaat  241
            |||||||||| |||||||||||||||||||||||||||||||||||||||||||||||||
Sbjct  176  GGAGTTTCATCCTTTTTGTTTCTTTTTTACTAATTTATTTTATACGTTTTTCTCAGCAAT  235

Query  242  ctttctttatcctttGAAATGaaaaataaaaaaaTGAGAAATGAATGTTTTAATTCTAGT  301
            ||||||||||| |||||||||||||||||||||||||||||||||||||| |||||||||
Sbjct  236  CTTTCTTTATCTTTTGAAATGAAAAATAAAAAAATGAGAAATGAATGTTTAAATTCTAGT  295

Query  302  CTATTGTATCTTAGAAGACGAGTAAAAACTTCACAAAATAATGaaaaaaaaaaaa  356
            |||||||||||||||||||||||||||||||  ||||||||||||||||||||||
Sbjct  296  CTATTGTATCTTAGAAGACGAGTAAAAACTT--CAAAATAATGAAAAAAAAAAAA  348


>EU811953.1 Pararchidendron pruinosum voucher 615549_JM215 psbA gene, partial 
sequence; psbA-trnH intergenic spacer, complete sequence; 
and tRNA-His (trnH) gene, partial sequence; chloroplast
 JF420193.1 Pararchidendron pruinosum voucher ANBG 820099 psbA-trnH intergenic 
spacer, partial sequence; chloroplast
Length=396

 Score = 577 bits (312),  Expect = 1e-160
 Identities = 342/355 (96%), Gaps = 8/355 (2%)
 Strand=Plus/Plus

Query  2    GGATAAAATCTTGGTTTTAATGTATACGAGTTTTTGAACGTAAAGGAGCAATAATGAATT  61
            ||||||||||||||| ||||||||||||||||||||||||||||||||||||||| ||||
Sbjct  1    GGATAAAATCTTGGTCTTAATGTATACGAGTTTTTGAACGTAAAGGAGCAATAATTAATT  60

Query  62   TCTTGTTCTATCAAGTCAAGAGGGTTAATATTGCTCCTTTACTTTTTAGTAGTTTCATAC  121
            | ||||||||     |||||||||||||||||||||||||||||||||||||||||||||
Sbjct  61   TATTGTTCTA-----TCAAGAGGGTTAATATTGCTCCTTTACTTTTTAGTAGTTTCATAC  115

Query  122  ATCAATTTTGCATTTACTTCAACATTCTTTACCATTGTTTTAAGATAAGaaaaaaaTATT  181
            |||||||||| |||||||||||||||||||||||||||||||||||||||||||||||||
Sbjct  116  ATCAATTTTGTATTTACTTCAACATTCTTTACCATTGTTTTAAGATAAGAAAAAAATATT  175

Query  182  GGAGtttcatactttttgtttcttttttactaatttattttatacgtttttctcagcaat  241
            ||||||||||||||||||||||||||||||||||||||||||||||||||||||||||||
Sbjct  176  GGAGTTTCATACTTTTTGTTTCTTTTTTACTAATTTATTTTATACGTTTTTCTCAGCAAT  235

Query  242  ctttctttatcctttGAAATGaaaaat-aaaaaaaTGAGAAATGAATGTTTTAATTCTAG  300
            ||||||||||| ||||||||||||||| ||||||||||||||||||||||||||||||||
Sbjct  236  CTTTCTTTATCTTTTGAAATGAAAAATAAAAAAAATGAGAAATGAATGTTTTAATTCTAG  295

Query  301  TCTATTGTATCTTAGAAGACGAGTAAAAACTTCACAAAATAATGaaaaaaaaaaa  355
            |||||||||||||||||||||||||||||||| | ||||||||||||||||||||
Sbjct  296  TCTATTGTATCTTAGAAGACGAGTAAAAACTT-A-AAAATAATGAAAAAAAAAAA  348


>KY688525.1 Parasenegalia muricata isolate JM 1066 PsbA (psbA) gene, partial 
cds; and psbA-trnH intergenic spacer, partial sequence; 
chloroplast
 KY688526.1 Parasenegalia muricata isolate JM 1069 PsbA (psbA) gene, partial 
cds; and psbA-trnH intergenic spacer, partial sequence; 
chloroplast
Length=418

 Score = 575 bits (311),  Expect = 4e-160
 Identities = 343/357 (96%), Gaps = 8/357 (2%)
 Strand=Plus/Plus

Query  1    TGGATAAAATCTTGGTTTTAATGTATACGAGTTTTTGAACGTAAAGGAGCAATAATGAAT  60
            |||||||||||||||| ||||||||||||||||||||||||||||||||||||||| |||
Sbjct  15   TGGATAAAATCTTGGTCTTAATGTATACGAGTTTTTGAACGTAAAGGAGCAATAATTAAT  74

Query  61   TTCTTGTTCTATCAAGTCAAGAGGGTTAATATTGCTCCTTTACTTTTTAGTAGTTTCATA  120
            |||||||||||     ||||||||||||||||||||||||||||||||||||||||||||
Sbjct  75   TTCTTGTTCTA-----TCAAGAGGGTTAATATTGCTCCTTTACTTTTTAGTAGTTTCATA  129

Query  121  CATCAATTTTGCATTTACTTCAACATTCTTTACCATTGTTTTAAGATAAGaaaaaaaTAT  180
            ||||||||||| ||||||||||||||||||||||||||||||||||||||||||||||||
Sbjct  130  CATCAATTTTGTATTTACTTCAACATTCTTTACCATTGTTTTAAGATAAGAAAAAAATAT  189

Query  181  TGGAGtttcatactttttgtttcttttttactaatttattttatacgtttttctcagcaa  240
            ||||||||||| ||||||||||||||||||||||||||||||||||||||||||||||||
Sbjct  190  TGGAGTTTCATCCTTTTTGTTTCTTTTTTACTAATTTATTTTATACGTTTTTCTCAGCAA  249

Query  241  tctttctttatcctttGAAATGaaaaataaaaaaaTGAGAAATGAATGTTTTAATTCTAG  300
            |||||||||||| |||||||||||||||||||||||||||||||||||||| ||||||||
Sbjct  250  TCTTTCTTTATCTTTTGAAATGAAAAATAAAAAAATGAGAAATGAATGTTTAAATTCTAG  309

Query  301  TCTATTGTATCTTAGAAGACGAGTAAAAACTTCACAAAATAATGaaaaaaaaa-aaa  356
            ||||||||||||||||||||||||||||||||  ||||||||||||||||||| |||
Sbjct  310  TCTATTGTATCTTAGAAGACGAGTAAAAACTT--CAAAATAATGAAAAAAAAAGAAA  364


>KR532926.1 Albizia crassiramea isolate J679 psbA-trnH intergenic spacer 
region, complete sequence; chloroplast
 KR532927.1 Albizia lucidior isolate J287 psbA-trnH intergenic spacer region, 
complete sequence; chloroplast
 KR532928.1 Albizia lucidior isolate J518 psbA-trnH intergenic spacer region, 
complete sequence; chloroplast
 KR532929.1 Albizia lucidior isolate J539 psbA-trnH intergenic spacer region, 
complete sequence; chloroplast
 KR532930.1 Archidendron alternifoliolatum isolate J136 psbA-trnH intergenic 
spacer region, complete sequence; chloroplast
 KR532931.1 Archidendron alternifoliolatum isolate J325 psbA-trnH intergenic 
spacer region, complete sequence; chloroplast
 KR532932.1 Archidendron dalatense isolate J378 psbA-trnH intergenic spacer 
region, complete sequence; chloroplast
Length=383

 Score = 575 bits (311),  Expect = 4e-160
 Identities = 335/345 (97%), Gaps = 7/345 (2%)
 Strand=Plus/Plus

Query  8    AATCTTGGTTTTAATGTATACGAGTTTTTGAACGTAAAGGAGCAATAATGAATTTCTTGT  67
            ||||||||| ||||||||||||||||||||||||||||||||||||||||||||||||||
Sbjct  1    AATCTTGGTCTTAATGTATACGAGTTTTTGAACGTAAAGGAGCAATAATGAATTTCTTGT  60

Query  68   TCTATCAAGTCAAGAGGGTTAATATTGCTCCTTTACTTTTTAGTAGTTTCATACATCAAT  127
            ||||     |||||||||||||||||||||||||||||||||||||||||||||||||||
Sbjct  61   TCTA-----TCAAGAGGGTTAATATTGCTCCTTTACTTTTTAGTAGTTTCATACATCAAT  115

Query  128  TTTGCATTTACTTCAACATTCTTTACCATTGTTTTAAGATAAGaaaaaaaTATTGGAGtt  187
            |||| |||||||||||||||||||||||||||||||||||||||||||||||||||||||
Sbjct  116  TTTGTATTTACTTCAACATTCTTTACCATTGTTTTAAGATAAGAAAAAAATATTGGAGTT  175

Query  188  tcatactttttgtttcttttttactaatttattttatacgtttttctcagcaatctttct  247
            ||||||||||||||||||||||||||||||||||| ||||||||||||||||||||||||
Sbjct  176  TCATACTTTTTGTTTCTTTTTTACTAATTTATTTTTTACGTTTTTCTCAGCAATCTTTCT  235

Query  248  ttatcctttGAAATGaaaaataaaaaaaTGAGAAATGAATGTTTTAATTCTAGTCTATTG  307
            ||||||||||||||||||||||||||||||||||||||||||||||||||||||||||||
Sbjct  236  TTATCCTTTGAAATGAAAAATAAAAAAATGAGAAATGAATGTTTTAATTCTAGTCTATTG  295

Query  308  TATCTTAGAAGACGAGTAAAAACTTCACAAAATAATGaaaaaaaa  352
            |||||||||||||||||||||||||  ||||||||||||||||||
Sbjct  296  TATCTTAGAAGACGAGTAAAAACTT--CAAAATAATGAAAAAAAA  338


>KR532925.1 Archidendron kerrii isolate G051 psbA-trnH intergenic spacer 
region, complete sequence; chloroplast
Length=382

 Score = 575 bits (311),  Expect = 4e-160
 Identities = 335/345 (97%), Gaps = 7/345 (2%)
 Strand=Plus/Plus

Query  8    AATCTTGGTTTTAATGTATACGAGTTTTTGAACGTAAAGGAGCAATAATGAATTTCTTGT  67
            ||||||||| ||||||||||||||||||||||||||||||||||||||||||||||||||
Sbjct  1    AATCTTGGTCTTAATGTATACGAGTTTTTGAACGTAAAGGAGCAATAATGAATTTCTTGT  60

Query  68   TCTATCAAGTCAAGAGGGTTAATATTGCTCCTTTACTTTTTAGTAGTTTCATACATCAAT  127
            ||||     |||||||||||||||||||||||||||||||||||||||||||||||||||
Sbjct  61   TCTA-----TCAAGAGGGTTAATATTGCTCCTTTACTTTTTAGTAGTTTCATACATCAAT  115

Query  128  TTTGCATTTACTTCAACATTCTTTACCATTGTTTTAAGATAAGaaaaaaaTATTGGAGtt  187
            |||| |||||||||||||||||||||||||||||||||||||||||||||||||||||||
Sbjct  116  TTTGTATTTACTTCAACATTCTTTACCATTGTTTTAAGATAAGAAAAAAATATTGGAGTT  175

Query  188  tcatactttttgtttcttttttactaatttattttatacgtttttctcagcaatctttct  247
            ||||||||||||||||||||||||||||||||||| ||||||||||||||||||||||||
Sbjct  176  TCATACTTTTTGTTTCTTTTTTACTAATTTATTTTTTACGTTTTTCTCAGCAATCTTTCT  235

Query  248  ttatcctttGAAATGaaaaataaaaaaaTGAGAAATGAATGTTTTAATTCTAGTCTATTG  307
            ||||||||||||||||||||||||||||||||||||||||||||||||||||||||||||
Sbjct  236  TTATCCTTTGAAATGAAAAATAAAAAAATGAGAAATGAATGTTTTAATTCTAGTCTATTG  295

Query  308  TATCTTAGAAGACGAGTAAAAACTTCACAAAATAATGaaaaaaaa  352
            |||||||||||||||||||||||||  ||||||||||||||||||
Sbjct  296  TATCTTAGAAGACGAGTAAAAACTT--CAAAATAATGAAAAAAAA  338


>KR532924.1 Albizia lucidior isolate J636 psbA-trnH intergenic spacer region, 
complete sequence; chloroplast
Length=385

 Score = 575 bits (311),  Expect = 4e-160
 Identities = 335/345 (97%), Gaps = 7/345 (2%)
 Strand=Plus/Plus

Query  8    AATCTTGGTTTTAATGTATACGAGTTTTTGAACGTAAAGGAGCAATAATGAATTTCTTGT  67
            ||||||||| ||||||||||||||||||||||||||||||||||||||||||||||||||
Sbjct  1    AATCTTGGTCTTAATGTATACGAGTTTTTGAACGTAAAGGAGCAATAATGAATTTCTTGT  60

Query  68   TCTATCAAGTCAAGAGGGTTAATATTGCTCCTTTACTTTTTAGTAGTTTCATACATCAAT  127
            ||||     |||||||||||||||||||||||||||||||||||||||||||||||||||
Sbjct  61   TCTA-----TCAAGAGGGTTAATATTGCTCCTTTACTTTTTAGTAGTTTCATACATCAAT  115

Query  128  TTTGCATTTACTTCAACATTCTTTACCATTGTTTTAAGATAAGaaaaaaaTATTGGAGtt  187
            |||| |||||||||||||||||||||||||||||||||||||||||||||||||||||||
Sbjct  116  TTTGTATTTACTTCAACATTCTTTACCATTGTTTTAAGATAAGAAAAAAATATTGGAGTT  175

Query  188  tcatactttttgtttcttttttactaatttattttatacgtttttctcagcaatctttct  247
            ||||||||||||||||||||||||||||||||||| ||||||||||||||||||||||||
Sbjct  176  TCATACTTTTTGTTTCTTTTTTACTAATTTATTTTTTACGTTTTTCTCAGCAATCTTTCT  235

Query  248  ttatcctttGAAATGaaaaataaaaaaaTGAGAAATGAATGTTTTAATTCTAGTCTATTG  307
            ||||||||||||||||||||||||||||||||||||||||||||||||||||||||||||
Sbjct  236  TTATCCTTTGAAATGAAAAATAAAAAAATGAGAAATGAATGTTTTAATTCTAGTCTATTG  295

Query  308  TATCTTAGAAGACGAGTAAAAACTTCACAAAATAATGaaaaaaaa  352
            |||||||||||||||||||||||||  ||||||||||||||||||
Sbjct  296  TATCTTAGAAGACGAGTAAAAACTT--CAAAATAATGAAAAAAAA  338


>KJ426929.1 Senegalia muricata voucher 0118735329 PsbA (psbA) gene, partial 
cds; psbA-trnH intergenic spacer, complete sequence; and 
tRNA-His (trnH) gene, partial sequence; chloroplast
Length=467

 Score = 575 bits (311),  Expect = 4e-160
 Identities = 343/357 (96%), Gaps = 8/357 (2%)
 Strand=Plus/Plus

Query  1    TGGATAAAATCTTGGTTTTAATGTATACGAGTTTTTGAACGTAAAGGAGCAATAATGAAT  60
            |||||||||||||||| ||||||||||||||||||||||||||||||||||||||| |||
Sbjct  47   TGGATAAAATCTTGGTCTTAATGTATACGAGTTTTTGAACGTAAAGGAGCAATAATTAAT  106

Query  61   TTCTTGTTCTATCAAGTCAAGAGGGTTAATATTGCTCCTTTACTTTTTAGTAGTTTCATA  120
            |||||||||||     ||||||||||||||||||||||||||||||||||||||||||||
Sbjct  107  TTCTTGTTCTA-----TCAAGAGGGTTAATATTGCTCCTTTACTTTTTAGTAGTTTCATA  161

Query  121  CATCAATTTTGCATTTACTTCAACATTCTTTACCATTGTTTTAAGATAAGaaaaaaaTAT  180
            ||||||||||| ||||||||||||||||||||||||||||||||||||||||||||||||
Sbjct  162  CATCAATTTTGTATTTACTTCAACATTCTTTACCATTGTTTTAAGATAAGAAAAAAATAT  221

Query  181  TGGAGtttcatactttttgtttcttttttactaatttattttatacgtttttctcagcaa  240
            ||||||||||| ||||||||||||||||||||||||||||||||||||||||||||||||
Sbjct  222  TGGAGTTTCATCCTTTTTGTTTCTTTTTTACTAATTTATTTTATACGTTTTTCTCAGCAA  281

Query  241  tctttctttatcctttGAAATGaaaaataaaaaaaTGAGAAATGAATGTTTTAATTCTAG  300
            |||||||||||| |||||||||||||||||||||||||||||||||||||| ||||||||
Sbjct  282  TCTTTCTTTATCTTTTGAAATGAAAAATAAAAAAATGAGAAATGAATGTTTAAATTCTAG  341

Query  301  TCTATTGTATCTTAGAAGACGAGTAAAAACTTCACAAAATAATGaaaaaaaaa-aaa  356
            ||||||||||||||||||||||||||||||||  ||||||||||||||||||| |||
Sbjct  342  TCTATTGTATCTTAGAAGACGAGTAAAAACTT--CAAAATAATGAAAAAAAAAGAAA  396


>AF525008.1 Acacia coulteri psbA gene, partial sequence; psbA-trnH intergenic 
spacer, complete sequence; and tRNA-His (trnH) gene, partial 
sequence; chloroplast genes for chloroplast products
Length=491

 Score = 575 bits (311),  Expect = 4e-160
 Identities = 339/351 (97%), Gaps = 7/351 (2%)
 Strand=Plus/Plus

Query  1    TGGATAAAATCTTGGTTTTAATGTATACGAGTTTTTGAACGTAAAGGAGCAATAATGAAT  60
            |||||||||||||||| |||||||||||||||||||||||||||||||||||||||||||
Sbjct  55   TGGATAAAATCTTGGTCTTAATGTATACGAGTTTTTGAACGTAAAGGAGCAATAATGAAT  114

Query  61   TTCTTGTTCTATCAAGTCAAGAGGGTTAATATTGCTCCTTTACTTTTTAGTAGTTTCATA  120
            |||||||||||     ||||||||||||||||||||||||||||||||||||||||||||
Sbjct  115  TTCTTGTTCTA-----TCAAGAGGGTTAATATTGCTCCTTTACTTTTTAGTAGTTTCATA  169

Query  121  CATCAATTTTGCATTTACTTCAACATTCTTTACCATTGTTTTAAGATAAGaaaaaaaTAT  180
            ||||||||||| ||||||||||||||||||||||||||||||||||||||||||||||||
Sbjct  170  CATCAATTTTGTATTTACTTCAACATTCTTTACCATTGTTTTAAGATAAGAAAAAAATAT  229

Query  181  TGGAGtttcatactttttgtttcttttttactaatttattttatacgtttttctcagcaa  240
            |||||||||||||||||||||| |||||||||||||||||||||||||||||||||||||
Sbjct  230  TGGAGTTTCATACTTTTTGTTTATTTTTTACTAATTTATTTTATACGTTTTTCTCAGCAA  289

Query  241  tctttctttatcctttGAAATGaaaaataaaaaaaTGAGAAATGAATGTTTTAATTCTAG  300
            |||||||||||| |||||||||||||||||||||||||||||||||||||| ||||||||
Sbjct  290  TCTTTCTTTATCTTTTGAAATGAAAAATAAAAAAATGAGAAATGAATGTTTAAATTCTAG  349

Query  301  TCTATTGTATCTTAGAAGACGAGTAAAAACTTCACAAAATAATGaaaaaaa  351
            ||||||||||||||||||||||||||||||||  |||||||||||||||||
Sbjct  350  TCTATTGTATCTTAGAAGACGAGTAAAAACTT--CAAAATAATGAAAAAAA  398


>KY859036.1 Mariosousa coulteri voucher DS15948 PsbA (psbA) gene, partial 
cds; and psbA-trnH intergenic spacer, partial sequence; chloroplast
Length=439

 Score = 573 bits (310),  Expect = 2e-159
 Identities = 338/350 (97%), Gaps = 7/350 (2%)
 Strand=Plus/Plus

Query  1    TGGATAAAATCTTGGTTTTAATGTATACGAGTTTTTGAACGTAAAGGAGCAATAATGAAT  60
            |||||||||||||||| |||||||||||||||||||||||||||||||||||||||||||
Sbjct  55   TGGATAAAATCTTGGTCTTAATGTATACGAGTTTTTGAACGTAAAGGAGCAATAATGAAT  114

Query  61   TTCTTGTTCTATCAAGTCAAGAGGGTTAATATTGCTCCTTTACTTTTTAGTAGTTTCATA  120
            |||||||||||     ||||||||||||||||||||||||||||||||||||||||||||
Sbjct  115  TTCTTGTTCTA-----TCAAGAGGGTTAATATTGCTCCTTTACTTTTTAGTAGTTTCATA  169

Query  121  CATCAATTTTGCATTTACTTCAACATTCTTTACCATTGTTTTAAGATAAGaaaaaaaTAT  180
            ||||||||||| ||||||||||||||||||||||||||||||||||||||||||||||||
Sbjct  170  CATCAATTTTGTATTTACTTCAACATTCTTTACCATTGTTTTAAGATAAGAAAAAAATAT  229

Query  181  TGGAGtttcatactttttgtttcttttttactaatttattttatacgtttttctcagcaa  240
            |||||||||||||||||||||| |||||||||||||||||||||||||||||||||||||
Sbjct  230  TGGAGTTTCATACTTTTTGTTTATTTTTTACTAATTTATTTTATACGTTTTTCTCAGCAA  289

Query  241  tctttctttatcctttGAAATGaaaaataaaaaaaTGAGAAATGAATGTTTTAATTCTAG  300
            |||||||||||| |||||||||||||||||||||||||||||||||||||| ||||||||
Sbjct  290  TCTTTCTTTATCTTTTGAAATGAAAAATAAAAAAATGAGAAATGAATGTTTAAATTCTAG  349

Query  301  TCTATTGTATCTTAGAAGACGAGTAAAAACTTCACAAAATAATGaaaaaa  350
            ||||||||||||||||||||||||||||||||  ||||||||||||||||
Sbjct  350  TCTATTGTATCTTAGAAGACGAGTAAAAACTT--CAAAATAATGAAAAAA  397


>KR532920.1 Albizia procera isolate BB0223 psbA-trnH intergenic spacer region, 
complete sequence; chloroplast
Length=390

 Score = 573 bits (310),  Expect = 2e-159
 Identities = 334/344 (97%), Gaps = 7/344 (2%)
 Strand=Plus/Plus

Query  12   TTGGTTTTAATGTATACGAGTTTTTGAACGTAAAGGAGCAATAATGAATTTCTTGTTCTA  71
            ||||||||||||||||||||||||||||||||||||||||||||| ||||||||||||||
Sbjct  1    TTGGTTTTAATGTATACGAGTTTTTGAACGTAAAGGAGCAATAATTAATTTCTTGTTCTA  60

Query  72   TCAAGTCAAGAGGGTTAATATTGCTCCTTTACTTTTTAGTAGTTTCATACATCAATTTTG  131
                 |||||||||||||||||||||||||||||||||||||||||||||||||||||||
Sbjct  61   -----TCAAGAGGGTTAATATTGCTCCTTTACTTTTTAGTAGTTTCATACATCAATTTTG  115

Query  132  CATTTACTTCAACATTCTTTACCATTGTTTTAAGATAAGaaaaaaaTATTGGAGtttcat  191
            ||||||||||||||||||||||||||||||||||||||||||||||||||||||||||||
Sbjct  116  CATTTACTTCAACATTCTTTACCATTGTTTTAAGATAAGAAAAAAATATTGGAGTTTCAT  175

Query  192  actttttgtttcttttttactaatttattttatacgtttttctcagcaatctttctttat  251
            ||||||||||||||||| ||||||||||||||||||||||||||||||||||||||||||
Sbjct  176  ACTTTTTGTTTCTTTTTGACTAATTTATTTTATACGTTTTTCTCAGCAATCTTTCTTTAT  235

Query  252  cctttGAAATGaaaaataaaaaaaTGAGAAATGAATGTTTTAATTCTAGTCTATTGTATC  311
            |||||||||||||||||||||||||||||||||||| |||||||||||||||||||||||
Sbjct  236  CCTTTGAAATGAAAAATAAAAAAATGAGAAATGAATCTTTTAATTCTAGTCTATTGTATC  295

Query  312  TTAGAAGACGAGTAAAAACTTCACAAAATAATGaaaaaaaaaaa  355
            |||||||||||||||||||||  |||||||||||||||||||||
Sbjct  296  TTAGAAGACGAGTAAAAACTT--CAAAATAATGAAAAAAAAAAA  337


>EU811993.1 Mariosousa coulteri voucher DS15953_JM1323 psbA gene, partial 
sequence; psbA-trnH intergenic spacer, complete sequence; and 
tRNA-His (trnH) gene, partial sequence; chloroplast
Length=425

 Score = 573 bits (310),  Expect = 2e-159
 Identities = 338/350 (97%), Gaps = 7/350 (2%)
 Strand=Plus/Plus

Query  2    GGATAAAATCTTGGTTTTAATGTATACGAGTTTTTGAACGTAAAGGAGCAATAATGAATT  61
            ||||||||||||||| ||||||||||||||||||||||||||||||||||||||||||||
Sbjct  1    GGATAAAATCTTGGTCTTAATGTATACGAGTTTTTGAACGTAAAGGAGCAATAATGAATT  60

Query  62   TCTTGTTCTATCAAGTCAAGAGGGTTAATATTGCTCCTTTACTTTTTAGTAGTTTCATAC  121
            ||||||||||     |||||||||||||||||||||||||||||||||||||||||||||
Sbjct  61   TCTTGTTCTA-----TCAAGAGGGTTAATATTGCTCCTTTACTTTTTAGTAGTTTCATAC  115

Query  122  ATCAATTTTGCATTTACTTCAACATTCTTTACCATTGTTTTAAGATAAGaaaaaaaTATT  181
            |||||||||| |||||||||||||||||||||||||||||||||||||||||||||||||
Sbjct  116  ATCAATTTTGTATTTACTTCAACATTCTTTACCATTGTTTTAAGATAAGAAAAAAATATT  175

Query  182  GGAGtttcatactttttgtttcttttttactaatttattttatacgtttttctcagcaat  241
            ||||||||||||||||||||| ||||||||||||||||||||||||||||||||||||||
Sbjct  176  GGAGTTTCATACTTTTTGTTTATTTTTTACTAATTTATTTTATACGTTTTTCTCAGCAAT  235

Query  242  ctttctttatcctttGAAATGaaaaataaaaaaaTGAGAAATGAATGTTTTAATTCTAGT  301
            ||||||||||| |||||||||||||||||||||||||||||||||||||| |||||||||
Sbjct  236  CTTTCTTTATCTTTTGAAATGAAAAATAAAAAAATGAGAAATGAATGTTTAAATTCTAGT  295

Query  302  CTATTGTATCTTAGAAGACGAGTAAAAACTTCACAAAATAATGaaaaaaa  351
            |||||||||||||||||||||||||||||||  |||||||||||||||||
Sbjct  296  CTATTGTATCTTAGAAGACGAGTAAAAACTT--CAAAATAATGAAAAAAA  343


>EU811974.1 Senegalia muricata voucher DS14548_JM1606 psbA gene, partial 
sequence; psbA-trnH intergenic spacer, complete sequence; and 
tRNA-His (trnH) gene, partial sequence; chloroplast
Length=435

 Score = 573 bits (310),  Expect = 2e-159
 Identities = 342/356 (96%), Gaps = 8/356 (2%)
 Strand=Plus/Plus

Query  2    GGATAAAATCTTGGTTTTAATGTATACGAGTTTTTGAACGTAAAGGAGCAATAATGAATT  61
            ||||||||||||||| ||||||||||||||||||||||||||||||||||||||| ||||
Sbjct  1    GGATAAAATCTTGGTCTTAATGTATACGAGTTTTTGAACGTAAAGGAGCAATAATTAATT  60

Query  62   TCTTGTTCTATCAAGTCAAGAGGGTTAATATTGCTCCTTTACTTTTTAGTAGTTTCATAC  121
            ||||||||||     |||||||||||||||||||||||||||||||||||||||||||||
Sbjct  61   TCTTGTTCTA-----TCAAGAGGGTTAATATTGCTCCTTTACTTTTTAGTAGTTTCATAC  115

Query  122  ATCAATTTTGCATTTACTTCAACATTCTTTACCATTGTTTTAAGATAAGaaaaaaaTATT  181
            |||||||||| |||||||||||||||||||||||||||||||||||||||||||||||||
Sbjct  116  ATCAATTTTGTATTTACTTCAACATTCTTTACCATTGTTTTAAGATAAGAAAAAAATATT  175

Query  182  GGAGtttcatactttttgtttcttttttactaatttattttatacgtttttctcagcaat  241
            |||||||||| |||||||||||||||||||||||||||||||||||||||||||||||||
Sbjct  176  GGAGTTTCATCCTTTTTGTTTCTTTTTTACTAATTTATTTTATACGTTTTTCTCAGCAAT  235

Query  242  ctttctttatcctttGAAATGaaaaataaaaaaaTGAGAAATGAATGTTTTAATTCTAGT  301
            ||||||||||| |||||||||||||||||||||||||||||||||||||| |||||||||
Sbjct  236  CTTTCTTTATCTTTTGAAATGAAAAATAAAAAAATGAGAAATGAATGTTTAAATTCTAGT  295

Query  302  CTATTGTATCTTAGAAGACGAGTAAAAACTTCACAAAATAATGaaaaaaaaa-aaa  356
            |||||||||||||||||||||||||||||||  ||||||||||||||||||| |||
Sbjct  296  CTATTGTATCTTAGAAGACGAGTAAAAACTT--CAAAATAATGAAAAAAAAAGAAA  349


>HG964007.1 Fabaceae sp. NPL0396 chloroplast DNA containing psbA-trnH IGS, 
specimen voucher NPL0396
Length=404

 Score = 571 bits (309),  Expect = 5e-159
 Identities = 342/356 (96%), Gaps = 9/356 (3%)
 Strand=Plus/Plus

Query  1    TGGATAAAATCTTGGTTTTAATGTATACGAGTTTTTGAACGTAAAGGAGCAATAATGAAT  60
            |||||||||||||||| |||||||||||||||||||||||||||||||||||||||||||
Sbjct  19   TGGATAAAATCTTGGTCTTAATGTATACGAGTTTTTGAACGTAAAGGAGCAATAATGAAT  78

Query  61   TTCTTGTTCTATCAAGTCAAGAGGGTTAATATTGCTCCTTTACTTTTTAGTAGTTTCATA  120
            |||||||||||     ||||||||||||||||||||||||||||||||||||||||||||
Sbjct  79   TTCTTGTTCTA-----TCAAGAGGGTTAATATTGCTCCTTTACTTTTTAGTAGTTTCATA  133

Query  121  CATCAATTTTGCATTTACTTCAACATTCTTTACCATTGTTTTAAGATAAG-aaaaaaaTA  179
            ||||||||||| ||||| |||||||||||||||||||||||||||||||| |||||||||
Sbjct  134  CATCAATTTTGTATTTATTTCAACATTCTTTACCATTGTTTTAAGATAAGAAAAAAAATA  193

Query  180  TTGGAGtttcatactttttgtttcttttttactaatttattttatacgtttttctcagca  239
            ||||||||||||||||||||||||||||||||||||||||||||||||||||||||||||
Sbjct  194  TTGGAGTTTCATACTTTTTGTTTCTTTTTTACTAATTTATTTTATACGTTTTTCTCAGCA  253

Query  240  atctttctttatcctttGAAATGaaaaat-aaaaaaaTGAGAAATGAATGTTTTAATTCT  298
            ||||||||||||| ||||||||||||||| ||||||||||||||||||||||||||||||
Sbjct  254  ATCTTTCTTTATCTTTTGAAATGAAAAATAAAAAAAATGAGAAATGAATGTTTTAATTCT  313

Query  299  AGTCTATTGTATCTTAGAAGACGAGTAAAAACTTCACAAAATAATGaaaaaaaaaa  354
            ||||||||||||||||||||| ||||||||||||  ||||||||||||||||||||
Sbjct  314  AGTCTATTGTATCTTAGAAGATGAGTAAAAACTT--CAAAATAATGAAAAAAAAAA  367


>HG963540.1 Lysiloma divaricatum chloroplast DNA containing psbA-trnH IGS, 
specimen voucher NPL0086
Length=398

 Score = 571 bits (309),  Expect = 5e-159
 Identities = 342/356 (96%), Gaps = 9/356 (3%)
 Strand=Plus/Plus

Query  1    TGGATAAAATCTTGGTTTTAATGTATACGAGTTTTTGAACGTAAAGGAGCAATAATGAAT  60
            |||||||||||||||| |||||||||||||||||||||||||||||||||||||||||||
Sbjct  15   TGGATAAAATCTTGGTCTTAATGTATACGAGTTTTTGAACGTAAAGGAGCAATAATGAAT  74

Query  61   TTCTTGTTCTATCAAGTCAAGAGGGTTAATATTGCTCCTTTACTTTTTAGTAGTTTCATA  120
            |||||||||||     ||||||||||||||||||||||||||||||||||||||||||||
Sbjct  75   TTCTTGTTCTA-----TCAAGAGGGTTAATATTGCTCCTTTACTTTTTAGTAGTTTCATA  129

Query  121  CATCAATTTTGCATTTACTTCAACATTCTTTACCATTGTTTTAAGATAAG-aaaaaaaTA  179
            ||||||||||| ||||| |||||||||||||||||||||||||||||||| |||||||||
Sbjct  130  CATCAATTTTGTATTTATTTCAACATTCTTTACCATTGTTTTAAGATAAGAAAAAAAATA  189

Query  180  TTGGAGtttcatactttttgtttcttttttactaatttattttatacgtttttctcagca  239
            ||||||||||||||||||||||||||||||||||||||||||||||||||||||||||||
Sbjct  190  TTGGAGTTTCATACTTTTTGTTTCTTTTTTACTAATTTATTTTATACGTTTTTCTCAGCA  249

Query  240  atctttctttatcctttGAAATGaaaaat-aaaaaaaTGAGAAATGAATGTTTTAATTCT  298
            ||||||||||||| ||||||||||||||| ||||||||||||||||||||||||||||||
Sbjct  250  ATCTTTCTTTATCTTTTGAAATGAAAAATAAAAAAAATGAGAAATGAATGTTTTAATTCT  309

Query  299  AGTCTATTGTATCTTAGAAGACGAGTAAAAACTTCACAAAATAATGaaaaaaaaaa  354
            ||||||||||||||||||||| ||||||||||||  ||||||||||||||||||||
Sbjct  310  AGTCTATTGTATCTTAGAAGATGAGTAAAAACTT--CAAAATAATGAAAAAAAAAA  363


>GQ982133.1 Abarema macradenia voucher STRI:BCI 006831 photosystem II protein 
D1 (psbA) gene, partial cds; psbA-trnH intergenic spacer, 
complete sequence; and tRNA-His gene, partial sequence; chloroplast
Length=442

 Score = 571 bits (309),  Expect = 5e-159
 Identities = 341/355 (96%), Gaps = 7/355 (2%)
 Strand=Plus/Plus

Query  1    TGGATAAAATCTTGGTTTTAATGTATACGAGTTTTTGAACGTAAAGGAGCAATAATGAAT  60
            |||||||||||||||| ||||||||||||||||||||||||||||||||||||||| |||
Sbjct  35   TGGATAAAATCTTGGTCTTAATGTATACGAGTTTTTGAACGTAAAGGAGCAATAATTAAT  94

Query  61   TTCTTGTTCTATCAAGTCAAGAGGGTTAATATTGCTCCTTTACTTTTTAGTAGTTTCATA  120
            || ||||||||     ||||||||||||||||||||||||||||||||||||||||||||
Sbjct  95   TTATTGTTCTA-----TCAAGAGGGTTAATATTGCTCCTTTACTTTTTAGTAGTTTCATA  149

Query  121  CATCAATTTTGCATTTACTTCAACATTCTTTACCATTGTTTTAAGATAAGaaaaaaaTAT  180
            ||||||||||| |||||||||||||||||||||||||||||| |||||||||||||||||
Sbjct  150  CATCAATTTTGTATTTACTTCAACATTCTTTACCATTGTTTTTAGATAAGAAAAAAATAT  209

Query  181  TGGAGtttcatactttttgtttcttttttactaatttattttatacgtttttctcagcaa  240
            |||||||| |||||||||||||||||||||||||||||||||||||||||||||||||||
Sbjct  210  TGGAGTTTAATACTTTTTGTTTCTTTTTTACTAATTTATTTTATACGTTTTTCTCAGCAA  269

Query  241  tctttctttatcctttGAAATGaaaaataaaaaaaTGAGAAATGAATGTTTTAATTCTAG  300
            |||||||||||| |||||||||||||||||||||||||||||||||||||||||||||||
Sbjct  270  TCTTTCTTTATCTTTTGAAATGAAAAATAAAAAAATGAGAAATGAATGTTTTAATTCTAG  329

Query  301  TCTATTGTATCTTAGAAGACGAGTAAAAACTTCACAAAATAATGaaaaaaaaaaa  355
            ||||||||||||||||||||||||||||||||  |||||||||||||||||||||
Sbjct  330  TCTATTGTATCTTAGAAGACGAGTAAAAACTT--CAAAATAATGAAAAAAAAAAA  382


>KY859048.1 Parasenegalia skleroxyla voucher DS14514 PsbA (psbA) gene, partial 
cds; and psbA-trnH intergenic spacer, partial sequence; 
chloroplast
Length=411

 Score = 569 bits (308),  Expect = 2e-158
 Identities = 340/354 (96%), Gaps = 7/354 (2%)
 Strand=Plus/Plus

Query  1    TGGATAAAATCTTGGTTTTAATGTATACGAGTTTTTGAACGTAAAGGAGCAATAATGAAT  60
            |||||||||||||||| ||||||||||||||||||||||||||||||||||||||| |||
Sbjct  24   TGGATAAAATCTTGGTCTTAATGTATACGAGTTTTTGAACGTAAAGGAGCAATAATTAAT  83

Query  61   TTCTTGTTCTATCAAGTCAAGAGGGTTAATATTGCTCCTTTACTTTTTAGTAGTTTCATA  120
            |||||||||||     ||||||||||||||||||||||||||||||||||||||||||||
Sbjct  84   TTCTTGTTCTA-----TCAAGAGGGTTAATATTGCTCCTTTACTTTTTAGTAGTTTCATA  138

Query  121  CATCAATTTTGCATTTACTTCAACATTCTTTACCATTGTTTTAAGATAAGaaaaaaaTAT  180
            ||||||||||| ||||||||||||||||||||||||||||||||||||||||||||||||
Sbjct  139  CATCAATTTTGTATTTACTTCAACATTCTTTACCATTGTTTTAAGATAAGAAAAAAATAT  198

Query  181  TGGAGtttcatactttttgtttcttttttactaatttattttatacgtttttctcagcaa  240
            ||||||||||| ||||||||||||||||||||||||||||||||||||||||||||||||
Sbjct  199  TGGAGTTTCATCCTTTTTGTTTCTTTTTTACTAATTTATTTTATACGTTTTTCTCAGCAA  258

Query  241  tctttctttatcctttGAAATGaaaaataaaaaaaTGAGAAATGAATGTTTTAATTCTAG  300
            |||||||||||| |||||||||||||||||||||||||||||||||||||| ||||||||
Sbjct  259  TCTTTCTTTATCTTTTGAAATGAAAAATAAAAAAATGAGAAATGAATGTTTAAATTCTAG  318

Query  301  TCTATTGTATCTTAGAAGACGAGTAAAAACTTCACAAAATAATGaaaaaaaaaa  354
            ||||||||||||||||||||||||||||||||  |||||||||||||||| |||
Sbjct  319  TCTATTGTATCTTAGAAGACGAGTAAAAACTT--CAAAATAATGAAAAAAGAAA  370


>KY859042.1 Parasenegalia muricata voucher DS14548 PsbA (psbA) gene, partial 
cds; and psbA-trnH intergenic spacer, partial sequence; 
chloroplast
Length=442

 Score = 569 bits (308),  Expect = 2e-158
 Identities = 340/354 (96%), Gaps = 7/354 (2%)
 Strand=Plus/Plus

Query  1    TGGATAAAATCTTGGTTTTAATGTATACGAGTTTTTGAACGTAAAGGAGCAATAATGAAT  60
            |||||||||||||||| ||||||||||||||||||||||||||||||||||||||| |||
Sbjct  55   TGGATAAAATCTTGGTCTTAATGTATACGAGTTTTTGAACGTAAAGGAGCAATAATTAAT  114

Query  61   TTCTTGTTCTATCAAGTCAAGAGGGTTAATATTGCTCCTTTACTTTTTAGTAGTTTCATA  120
            |||||||||||     ||||||||||||||||||||||||||||||||||||||||||||
Sbjct  115  TTCTTGTTCTA-----TCAAGAGGGTTAATATTGCTCCTTTACTTTTTAGTAGTTTCATA  169

Query  121  CATCAATTTTGCATTTACTTCAACATTCTTTACCATTGTTTTAAGATAAGaaaaaaaTAT  180
            ||||||||||| ||||||||||||||||||||||||||||||||||||||||||||||||
Sbjct  170  CATCAATTTTGTATTTACTTCAACATTCTTTACCATTGTTTTAAGATAAGAAAAAAATAT  229

Query  181  TGGAGtttcatactttttgtttcttttttactaatttattttatacgtttttctcagcaa  240
            ||||||||||| ||||||||||||||||||||||||||||||||||||||||||||||||
Sbjct  230  TGGAGTTTCATCCTTTTTGTTTCTTTTTTACTAATTTATTTTATACGTTTTTCTCAGCAA  289

Query  241  tctttctttatcctttGAAATGaaaaataaaaaaaTGAGAAATGAATGTTTTAATTCTAG  300
            |||||||||||| |||||||||||||||||||||||||||||||||||||| ||||||||
Sbjct  290  TCTTTCTTTATCTTTTGAAATGAAAAATAAAAAAATGAGAAATGAATGTTTAAATTCTAG  349

Query  301  TCTATTGTATCTTAGAAGACGAGTAAAAACTTCACAAAATAATGaaaaaaaaaa  354
            ||||||||||||||||||||||||||||||||  |||||||||||||||| |||
Sbjct  350  TCTATTGTATCTTAGAAGACGAGTAAAAACTT--CAAAATAATGAAAAAAGAAA  401


>LN899057.1 Magnoliophyta environmental sample chloroplast DNA containing 
psbA-trnH IGS, isolated from Glenidion sp., bio-material IBE<ESP>:JGZ-2669
Length=423

 Score = 569 bits (308),  Expect = 2e-158
 Identities = 343/358 (96%), Gaps = 9/358 (3%)
 Strand=Plus/Plus

Query  1    TGGATAAAATCTTGGTTTTAATGTATACGAGTTTTTGAACGTAAAGGAGCAATAATGAAT  60
            |||||||||||||||| ||||||||||||||||||||||||||||||||||||||| |||
Sbjct  25   TGGATAAAATCTTGGTCTTAATGTATACGAGTTTTTGAACGTAAAGGAGCAATAATTAAT  84

Query  61   TTCTTGTTCTATCAAGTCAAGAGGGTTAATATTGCTCCTTTACTTTTTAGTAGTTTCATA  120
            || ||||||||     ||||||||||||||||||||||||||||||||||||||||||||
Sbjct  85   TTATTGTTCTA-----TCAAGAGGGTTAATATTGCTCCTTTACTTTTTAGTAGTTTCATA  139

Query  121  CATCAATTTTGCATTTACTTCAACATTCTTTACCATTGTTTTAAGATAAGaaaaaa-aTA  179
            ||||||||||| |||||||||||||||||||||||||||||||||||||||||||| |||
Sbjct  140  CATCAATTTTGTATTTACTTCAACATTCTTTACCATTGTTTTAAGATAAGAAAAAAGATA  199

Query  180  TTGGAGtttcatactttttgtttcttttttactaatttattttatacgtttttctcagca  239
            ||||||||||||||||||||||||||||||||||||||||||||||||||||||||||||
Sbjct  200  TTGGAGTTTCATACTTTTTGTTTCTTTTTTACTAATTTATTTTATACGTTTTTCTCAGCA  259

Query  240  atctttctttatcctttGAAATGaaaaataaaaaaaTGAGAAATGAATGTTTTAATTCTA  299
            ||||||||||||| ||||||||||||||||||||||||| ||||||||||||||||||||
Sbjct  260  ATCTTTCTTTATCTTTTGAAATGAAAAATAAAAAAATGACAAATGAATGTTTTAATTCTA  319

Query  300  GTCTATTGTATCTTAGAAGACGAGTAAAAACTTCACAAAATAATGaaaaaaaaa-aaa  356
            |||||||||||||||||||||||||||||||||  ||||||||||||||||||| |||
Sbjct  320  GTCTATTGTATCTTAGAAGACGAGTAAAAACTT--CAAAATAATGAAAAAAAAAGAAA  375


>HG964066.1 Magnoliophyta environmental sample chloroplast DNA containing 
psbA-trnH IGS, isolated from Heterispa vinula voucher HIS2389, 
sequence 1
Length=422

 Score = 569 bits (308),  Expect = 2e-158
 Identities = 343/358 (96%), Gaps = 9/358 (3%)
 Strand=Plus/Plus

Query  1    TGGATAAAATCTTGGTTTTAATGTATACGAGTTTTTGAACGTAAAGGAGCAATAATGAAT  60
            |||||||||||||||| ||||||||||||||||||||||||||||||||||||||| |||
Sbjct  23   TGGATAAAATCTTGGTCTTAATGTATACGAGTTTTTGAACGTAAAGGAGCAATAATTAAT  82

Query  61   TTCTTGTTCTATCAAGTCAAGAGGGTTAATATTGCTCCTTTACTTTTTAGTAGTTTCATA  120
            || ||||||||     ||||||||||||||||||||||||||||||||||||||||||||
Sbjct  83   TTATTGTTCTA-----TCAAGAGGGTTAATATTGCTCCTTTACTTTTTAGTAGTTTCATA  137

Query  121  CATCAATTTTGCATTTACTTCAACATTCTTTACCATTGTTTTAAGATAAGaaaaaa-aTA  179
            ||||||||||| |||||||||||||||||||||||||||||||||||||||||||| |||
Sbjct  138  CATCAATTTTGTATTTACTTCAACATTCTTTACCATTGTTTTAAGATAAGAAAAAAGATA  197

Query  180  TTGGAGtttcatactttttgtttcttttttactaatttattttatacgtttttctcagca  239
            ||||||||||||||||||||||||||||||||||||||||||||||||||||||||||||
Sbjct  198  TTGGAGTTTCATACTTTTTGTTTCTTTTTTACTAATTTATTTTATACGTTTTTCTCAGCA  257

Query  240  atctttctttatcctttGAAATGaaaaataaaaaaaTGAGAAATGAATGTTTTAATTCTA  299
            ||||||||||||| ||||||||||||||||||||||||| ||||||||||||||||||||
Sbjct  258  ATCTTTCTTTATCTTTTGAAATGAAAAATAAAAAAATGACAAATGAATGTTTTAATTCTA  317

Query  300  GTCTATTGTATCTTAGAAGACGAGTAAAAACTTCACAAAATAATGaaaaaaaaa-aaa  356
            |||||||||||||||||||||||||||||||||  ||||||||||||||||||| |||
Sbjct  318  GTCTATTGTATCTTAGAAGACGAGTAAAAACTT--CAAAATAATGAAAAAAAAAGAAA  373


>KP095333.1 Archidendron lucidum isolate SCBGP088_2 photosystem II protein 
D1 (psbA), psbA-trnH intergenic spacer, and tRNA-His (trnH), 
region; chloroplast
Length=402

 Score = 569 bits (308),  Expect = 2e-158
 Identities = 340/354 (96%), Gaps = 7/354 (2%)
 Strand=Plus/Plus

Query  1    TGGATAAAATCTTGGTTTTAATGTATACGAGTTTTTGAACGTAAAGGAGCAATAATGAAT  60
            |||||||||||||||| ||||||||||||||||||||||||||||||||||||||| |||
Sbjct  13   TGGATAAAATCTTGGTCTTAATGTATACGAGTTTTTGAACGTAAAGGAGCAATAATTAAT  72

Query  61   TTCTTGTTCTATCAAGTCAAGAGGGTTAATATTGCTCCTTTACTTTTTAGTAGTTTCATA  120
            || ||||||||     ||||||||||||||||||||||||||||||||||||||||||||
Sbjct  73   TTATTGTTCTA-----TCAAGAGGGTTAATATTGCTCCTTTACTTTTTAGTAGTTTCATA  127

Query  121  CATCAATTTTGCATTTACTTCAACATTCTTTACCATTGTTTTAAGATAAGaaaaaaaTAT  180
            ||||||||||| ||||||||||||||||||||||||||||||||||||||||||| ||||
Sbjct  128  CATCAATTTTGTATTTACTTCAACATTCTTTACCATTGTTTTAAGATAAGAAAAAGATAT  187

Query  181  TGGAGtttcatactttttgtttcttttttactaatttattttatacgtttttctcagcaa  240
            ||||||||||||||||||||||||||||||||||||||||||||||||||||||||||||
Sbjct  188  TGGAGTTTCATACTTTTTGTTTCTTTTTTACTAATTTATTTTATACGTTTTTCTCAGCAA  247

Query  241  tctttctttatcctttGAAATGaaaaataaaaaaaTGAGAAATGAATGTTTTAATTCTAG  300
            |||||||||||| |||||||||||||| ||||||||||||||||||||||||||||||||
Sbjct  248  TCTTTCTTTATCTTTTGAAATGAAAAAGAAAAAAATGAGAAATGAATGTTTTAATTCTAG  307

Query  301  TCTATTGTATCTTAGAAGACGAGTAAAAACTTCACAAAATAATGaaaaaaaaaa  354
            |||||||||||||||||||||||||||||||| | |||||||||||||||||||
Sbjct  308  TCTATTGTATCTTAGAAGACGAGTAAAAACTT-A-AAAATAATGAAAAAAAAAA  359


>KP095332.1 Archidendron lucidum isolate SCBGP088_1 photosystem II protein 
D1 (psbA), psbA-trnH intergenic spacer, and tRNA-His (trnH), 
region; chloroplast
Length=404

 Score = 569 bits (308),  Expect = 2e-158
 Identities = 340/354 (96%), Gaps = 7/354 (2%)
 Strand=Plus/Plus

Query  1    TGGATAAAATCTTGGTTTTAATGTATACGAGTTTTTGAACGTAAAGGAGCAATAATGAAT  60
            |||||||||||||||| ||||||||||||||||||||||||||||||||||||||| |||
Sbjct  13   TGGATAAAATCTTGGTCTTAATGTATACGAGTTTTTGAACGTAAAGGAGCAATAATTAAT  72

Query  61   TTCTTGTTCTATCAAGTCAAGAGGGTTAATATTGCTCCTTTACTTTTTAGTAGTTTCATA  120
            || ||||||||     ||||||||||||||||||||||||||||||||||||||||||||
Sbjct  73   TTATTGTTCTA-----TCAAGAGGGTTAATATTGCTCCTTTACTTTTTAGTAGTTTCATA  127

Query  121  CATCAATTTTGCATTTACTTCAACATTCTTTACCATTGTTTTAAGATAAGaaaaaaaTAT  180
            ||||||||||| ||||||||||||||||||||||||||||||||||||||||||| ||||
Sbjct  128  CATCAATTTTGTATTTACTTCAACATTCTTTACCATTGTTTTAAGATAAGAAAAAGATAT  187

Query  181  TGGAGtttcatactttttgtttcttttttactaatttattttatacgtttttctcagcaa  240
            ||||||||||||||||||||||||||||||||||||||||||||||||||||||||||||
Sbjct  188  TGGAGTTTCATACTTTTTGTTTCTTTTTTACTAATTTATTTTATACGTTTTTCTCAGCAA  247

Query  241  tctttctttatcctttGAAATGaaaaataaaaaaaTGAGAAATGAATGTTTTAATTCTAG  300
            |||||||||||| |||||||||||||| ||||||||||||||||||||||||||||||||
Sbjct  248  TCTTTCTTTATCTTTTGAAATGAAAAAGAAAAAAATGAGAAATGAATGTTTTAATTCTAG  307

Query  301  TCTATTGTATCTTAGAAGACGAGTAAAAACTTCACAAAATAATGaaaaaaaaaa  354
            |||||||||||||||||||||||||||||||| | |||||||||||||||||||
Sbjct  308  TCTATTGTATCTTAGAAGACGAGTAAAAACTT-A-AAAATAATGAAAAAAAAAA  359


>HQ415452.1 Archidendron lucidum trnH-psbA intergenic spacer, partial sequence; 
chloroplast
Length=404

 Score = 569 bits (308),  Expect = 2e-158
 Identities = 340/354 (96%), Gaps = 7/354 (2%)
 Strand=Plus/Minus

Query  1    TGGATAAAATCTTGGTTTTAATGTATACGAGTTTTTGAACGTAAAGGAGCAATAATGAAT  60
            |||||||||||||||| ||||||||||||||||||||||||||||||||||||||| |||
Sbjct  390  TGGATAAAATCTTGGTCTTAATGTATACGAGTTTTTGAACGTAAAGGAGCAATAATTAAT  331

Query  61   TTCTTGTTCTATCAAGTCAAGAGGGTTAATATTGCTCCTTTACTTTTTAGTAGTTTCATA  120
            || |||||||||||||     |||||||||||||||||||||||||||||||||||||||
Sbjct  330  TTATTGTTCTATCAAG-----AGGGTTAATATTGCTCCTTTACTTTTTAGTAGTTTCATA  276

Query  121  CATCAATTTTGCATTTACTTCAACATTCTTTACCATTGTTTTAAGATAAGaaaaaaaTAT  180
            ||||||||||| ||||||||||||||||||||||||||||||||||||||||||| ||||
Sbjct  275  CATCAATTTTGTATTTACTTCAACATTCTTTACCATTGTTTTAAGATAAGAAAAAGATAT  216

Query  181  TGGAGtttcatactttttgtttcttttttactaatttattttatacgtttttctcagcaa  240
            ||||||||||||||||||||||||||||||||||||||||||||||||||||||||||||
Sbjct  215  TGGAGTTTCATACTTTTTGTTTCTTTTTTACTAATTTATTTTATACGTTTTTCTCAGCAA  156

Query  241  tctttctttatcctttGAAATGaaaaataaaaaaaTGAGAAATGAATGTTTTAATTCTAG  300
            |||||||||||| |||||||||||||| ||||||||||||||||||||||||||||||||
Sbjct  155  TCTTTCTTTATCTTTTGAAATGAAAAAGAAAAAAATGAGAAATGAATGTTTTAATTCTAG  96

Query  301  TCTATTGTATCTTAGAAGACGAGTAAAAACTTCACAAAATAATGaaaaaaaaaa  354
            |||||||||||||||||||||||||||||||| | |||||||||||||||||||
Sbjct  95   TCTATTGTATCTTAGAAGACGAGTAAAAACTT-A-AAAATAATGAAAAAAAAAA  44


>GU396770.1 Pithecellobium clypearia isolate PS0296MT02 PsbA (psbA) gene, 
partial cds; psbA-trnH intergenic spacer, complete sequence; 
and tRNA-His (trnH) gene, partial sequence; chloroplast
Length=468

 Score = 569 bits (308),  Expect = 2e-158
 Identities = 340/354 (96%), Gaps = 7/354 (2%)
 Strand=Plus/Plus

Query  1    TGGATAAAATCTTGGTTTTAATGTATACGAGTTTTTGAACGTAAAGGAGCAATAATGAAT  60
            |||||||||||||||| ||||||||||||||||||||||||||||||||||||||| |||
Sbjct  47   TGGATAAAATCTTGGTCTTAATGTATACGAGTTTTTGAACGTAAAGGAGCAATAATTAAT  106

Query  61   TTCTTGTTCTATCAAGTCAAGAGGGTTAATATTGCTCCTTTACTTTTTAGTAGTTTCATA  120
            || ||||||||     ||||||||||||||||||||||||||||||||||||||||||||
Sbjct  107  TTATTGTTCTA-----TCAAGAGGGTTAATATTGCTCCTTTACTTTTTAGTAGTTTCATA  161

Query  121  CATCAATTTTGCATTTACTTCAACATTCTTTACCATTGTTTTAAGATAAGaaaaaaaTAT  180
            ||||||||||| ||||||||||||||||||||||||||||||||||||||||||| ||||
Sbjct  162  CATCAATTTTGTATTTACTTCAACATTCTTTACCATTGTTTTAAGATAAGAAAAAGATAT  221

Query  181  TGGAGtttcatactttttgtttcttttttactaatttattttatacgtttttctcagcaa  240
            ||||||||||||||||||||||||||||||||||||||||||||||||||||||||||||
Sbjct  222  TGGAGTTTCATACTTTTTGTTTCTTTTTTACTAATTTATTTTATACGTTTTTCTCAGCAA  281

Query  241  tctttctttatcctttGAAATGaaaaataaaaaaaTGAGAAATGAATGTTTTAATTCTAG  300
            |||||||||||| |||||||||||||| ||||||||||||||||||||||||||||||||
Sbjct  282  TCTTTCTTTATCTTTTGAAATGAAAAAGAAAAAAATGAGAAATGAATGTTTTAATTCTAG  341

Query  301  TCTATTGTATCTTAGAAGACGAGTAAAAACTTCACAAAATAATGaaaaaaaaaa  354
            |||||||||||||||||||||||||||||||| | |||||||||||||||||||
Sbjct  342  TCTATTGTATCTTAGAAGACGAGTAAAAACTT-A-AAAATAATGAAAAAAAAAA  393


>AF524983.1 Pseudosamanea guachapele psbA gene, partial sequence; psbA-trnH 
intergenic spacer, complete sequence; and tRNA-His (trnH) 
gene, partial sequence; chloroplast genes for chloroplast products
Length=448

 Score = 569 bits (308),  Expect = 2e-158
 Identities = 343/358 (96%), Gaps = 9/358 (3%)
 Strand=Plus/Plus

Query  1    TGGATAAAATCTTGGTTTTAATGTATACGAGTTTTTGAACGTAAAGGAGCAATAATGAAT  60
            |||||||||||||||| ||||||||||||||||||||||||||||||||||||||| |||
Sbjct  31   TGGATAAAATCTTGGTCTTAATGTATACGAGTTTTTGAACGTAAAGGAGCAATAATTAAT  90

Query  61   TTCTTGTTCTATCAAGTCAAGAGGGTTAATATTGCTCCTTTACTTTTTAGTAGTTTCATA  120
            || ||||||||     ||||||||||||||||||||||||||||||||||||||||||||
Sbjct  91   TTATTGTTCTA-----TCAAGAGGGTTAATATTGCTCCTTTACTTTTTAGTAGTTTCATA  145

Query  121  CATCAATTTTGCATTTACTTCAACATTCTTTACCATTGTTTTAAGATAAGaaaaaa-aTA  179
            ||||||||||| |||||||||||||||||||||||||||||||||||||||||||| |||
Sbjct  146  CATCAATTTTGTATTTACTTCAACATTCTTTACCATTGTTTTAAGATAAGAAAAAAGATA  205

Query  180  TTGGAGtttcatactttttgtttcttttttactaatttattttatacgtttttctcagca  239
            ||||||||||||||||||||||||||||||||||||||||||||||||||||||||||||
Sbjct  206  TTGGAGTTTCATACTTTTTGTTTCTTTTTTACTAATTTATTTTATACGTTTTTCTCAGCA  265

Query  240  atctttctttatcctttGAAATGaaaaataaaaaaaTGAGAAATGAATGTTTTAATTCTA  299
            ||||||||||||| ||||||||||||||||||||||||| ||||||||||||||||||||
Sbjct  266  ATCTTTCTTTATCTTTTGAAATGAAAAATAAAAAAATGACAAATGAATGTTTTAATTCTA  325

Query  300  GTCTATTGTATCTTAGAAGACGAGTAAAAACTTCACAAAATAATGaaaaaaaaa-aaa  356
            |||||||||||||||||||||||||||||||||  ||||||||||||||||||| |||
Sbjct  326  GTCTATTGTATCTTAGAAGACGAGTAAAAACTT--CAAAATAATGAAAAAAAAAGAAA  381


>MH621976.1 Lysiloma sabicu voucher Trotta950379 psbA-trnH intergenic spacer, 
partial sequence; chloroplast
Length=425

 Score = 568 bits (307),  Expect = 7e-158
 Identities = 337/350 (96%), Gaps = 8/350 (2%)
 Strand=Plus/Plus

Query  8    AATCTTGGTTTTAATGTATACGAGTTTTTGAACGTAAAGGAGCAATAATGAATTTCTTGT  67
            ||||||||| ||||||||||||||||||||||||||||||||||||||| ||||||||||
Sbjct  1    AATCTTGGTCTTAATGTATACGAGTTTTTGAACGTAAAGGAGCAATAATTAATTTCTTGT  60

Query  68   TCTATCAAGTCAAGAGGGTTAATATTGCTCCTTTACTTTTTAGTAGTTTCATACATCAAT  127
            ||||     |||||||||||||||||||||||||||||||||||||||||||||||||||
Sbjct  61   TCTA-----TCAAGAGGGTTAATATTGCTCCTTTACTTTTTAGTAGTTTCATACATCAAT  115

Query  128  TTTGCATTTACTTCAACATTCTTTACCATTGTTTTAAGATAAGaaaaaaaTATTGGAGtt  187
            |||| |||||||||||||||||||||||||||||||||||||||||||||||||||||||
Sbjct  116  TTTGTATTTACTTCAACATTCTTTACCATTGTTTTAAGATAAGAAAAAAATATTGGAGTT  175

Query  188  tcatactttttgtttcttttttactaatttattttatacgtttttctcagcaatctttct  247
            ||||||||||||||||||||||||||||||||||||||||||||||||||||||||||||
Sbjct  176  TCATACTTTTTGTTTCTTTTTTACTAATTTATTTTATACGTTTTTCTCAGCAATCTTTCT  235

Query  248  ttatcctttGAAATGaaaaataaaaaa-aTGAGAAATGAATGTTTTAATTCTAGTCTATT  306
            ||||| ||||||||||||||||||||| ||||||||||||||||||||||||||||||||
Sbjct  236  TTATCTTTTGAAATGAAAAATAAAAAAGATGAGAAATGAATGTTTTAATTCTAGTCTATT  295

Query  307  GTATCTTAGAAGACGAGTAAAAACTTCACAAAATAATGaaaaaaaaaaaa  356
            ||||||||||||| ||||||||||||  ||||||||||||||||||||||
Sbjct  296  GTATCTTAGAAGATGAGTAAAAACTT--CAAAATAATGAAAAAAAAAAAA  343


>KY859045.1 Mariosousa russelliana voucher DS16161 PsbA (psbA) gene, partial 
cds; and psbA-trnH intergenic spacer, partial sequence; 
chloroplast
 KY859046.1 Mariosousa russelliana voucher T. R. Van Devender 94-828 PsbA 
(psbA) gene, partial cds; and psbA-trnH intergenic spacer, 
partial sequence; chloroplast
Length=438

 Score = 568 bits (307),  Expect = 7e-158
 Identities = 337/350 (96%), Gaps = 7/350 (2%)
 Strand=Plus/Plus

Query  1    TGGATAAAATCTTGGTTTTAATGTATACGAGTTTTTGAACGTAAAGGAGCAATAATGAAT  60
            |||||||||||||||| ||||||||||||||||||||||||||||||||||||||| |||
Sbjct  55   TGGATAAAATCTTGGTCTTAATGTATACGAGTTTTTGAACGTAAAGGAGCAATAATTAAT  114

Query  61   TTCTTGTTCTATCAAGTCAAGAGGGTTAATATTGCTCCTTTACTTTTTAGTAGTTTCATA  120
            |||||||||||     ||||||||||||||||||||||||||||||||||||||||||||
Sbjct  115  TTCTTGTTCTA-----TCAAGAGGGTTAATATTGCTCCTTTACTTTTTAGTAGTTTCATA  169

Query  121  CATCAATTTTGCATTTACTTCAACATTCTTTACCATTGTTTTAAGATAAGaaaaaaaTAT  180
            ||||||||||  ||||||||||||||||||||||||||||||||||||||||||||||||
Sbjct  170  CATCAATTTTTTATTTACTTCAACATTCTTTACCATTGTTTTAAGATAAGAAAAAAATAT  229

Query  181  TGGAGtttcatactttttgtttcttttttactaatttattttatacgtttttctcagcaa  240
            ||||||||||||||||||||||||||||||||||||||||||||||||||||||||||||
Sbjct  230  TGGAGTTTCATACTTTTTGTTTCTTTTTTACTAATTTATTTTATACGTTTTTCTCAGCAA  289

Query  241  tctttctttatcctttGAAATGaaaaataaaaaaaTGAGAAATGAATGTTTTAATTCTAG  300
            |||||||||||| |||||||||||||||||||||||||||||||||||||| ||||||||
Sbjct  290  TCTTTCTTTATCTTTTGAAATGAAAAATAAAAAAATGAGAAATGAATGTTTAAATTCTAG  349

Query  301  TCTATTGTATCTTAGAAGACGAGTAAAAACTTCACAAAATAATGaaaaaa  350
            ||||||||||||||||||||||||||||||||  ||||||||||||||||
Sbjct  350  TCTATTGTATCTTAGAAGACGAGTAAAAACTT--CAAAATAATGAAAAAA  397


>KM895244.1 Archidendron muellerianum voucher 1076420380 trnH-psbA intergenic 
spacer, partial sequence; chloroplast
Length=433

 Score = 568 bits (307),  Expect = 7e-158
 Identities = 342/357 (96%), Gaps = 9/357 (3%)
 Strand=Plus/Plus

Query  1    TGGATAAAATCTTGGTTTTAATGTATACGAGTTTTTGAACGTAAAGGAGCAATAATGAAT  60
            || ||||||||||||| ||||||||||||||||||||||||||||||||||||||| |||
Sbjct  29   TGTATAAAATCTTGGTCTTAATGTATACGAGTTTTTGAACGTAAAGGAGCAATAATTAAT  88

Query  61   TTCTTGTTCTATCAAGTCAAGAGGGTTAATATTGCTCCTTTACTTTTTAGTAGTTTCATA  120
            || ||||||||     ||||||||||||||||||||||||||||||||||||||||||||
Sbjct  89   TTATTGTTCTA-----TCAAGAGGGTTAATATTGCTCCTTTACTTTTTAGTAGTTTCATA  143

Query  121  CATCAATTTTGCATTTACTTCAACATTCTTTACCATTGTTTTAAGATAAGaaaaaaaTAT  180
            ||||||||||| ||||||||||||||||||||||||||||||||||||||||||||||||
Sbjct  144  CATCAATTTTGTATTTACTTCAACATTCTTTACCATTGTTTTAAGATAAGAAAAAAATAT  203

Query  181  TGGAGtttcatactttttgtttcttttttactaatttattttatacgtttttctcagcaa  240
            ||||||||||||||||||||||||||||||||||||||||||||||||||||||||||||
Sbjct  204  TGGAGTTTCATACTTTTTGTTTCTTTTTTACTAATTTATTTTATACGTTTTTCTCAGCAA  263

Query  241  tctttctttatcctttGAAATGaaaaat--aaaaaaaTGAGAAATGAATGTTTTAATTCT  298
            |||||||||||| |||||||||||||||  ||||||||||||||||||||||||||||||
Sbjct  264  TCTTTCTTTATCTTTTGAAATGAAAAATAAAAAAAAATGAGAAATGAATGTTTTAATTCT  323

Query  299  AGTCTATTGTATCTTAGAAGACGAGTAAAAACTTCACAAAATAATGaaaaaaaaaaa  355
            ||||||||||||||||||||||||||||||||||  |||||||||||||||||||||
Sbjct  324  AGTCTATTGTATCTTAGAAGACGAGTAAAAACTT--CAAAATAATGAAAAAAAAAAA  378


>AF524978.1 Lysiloma tergeminum psbA gene, partial sequence; psbA-trnH intergenic 
spacer, complete sequence; and tRNA-His (trnH) gene, 
partial sequence; chloroplast genes for chloroplast products
Length=490

 Score = 568 bits (307),  Expect = 7e-158
 Identities = 341/356 (96%), Gaps = 8/356 (2%)
 Strand=Plus/Plus

Query  1    TGGATAAAATCTTGGTTTTAATGTATACGAGTTTTTGAACGTAAAGGAGCAATAATGAAT  60
            ||||||||| |||||| ||||||||||||||||||||||||||||||||||||||| |||
Sbjct  55   TGGATAAAA-CTTGGTCTTAATGTATACGAGTTTTTGAACGTAAAGGAGCAATAATTAAT  113

Query  61   TTCTTGTTCTATCAAGTCAAGAGGGTTAATATTGCTCCTTTACTTTTTAGTAGTTTCATA  120
            |||||||||||     ||||||||||||||||||||||||||||||||||||||||||||
Sbjct  114  TTCTTGTTCTA-----TCAAGAGGGTTAATATTGCTCCTTTACTTTTTAGTAGTTTCATA  168

Query  121  CATCAATTTTGCATTTACTTCAACATTCTTTACCATTGTTTTAAGATAAGaaaaaaaTAT  180
            ||||||||||| ||||||||||||||||||||||||||||||||||||||||||||||||
Sbjct  169  CATCAATTTTGTATTTACTTCAACATTCTTTACCATTGTTTTAAGATAAGAAAAAAATAT  228

Query  181  TGGAGtttcatactttttgtttcttttttactaatttattttatacgtttttctcagcaa  240
            ||||||||||||||||||||||||||||||||||||||||||||||||||||||||||||
Sbjct  229  TGGAGTTTCATACTTTTTGTTTCTTTTTTACTAATTTATTTTATACGTTTTTCTCAGCAA  288

Query  241  tctttctttatcctttGAAATGaaaaataaaaaaaTGAGAAATGAATGTTTTAATTCTAG  300
            |||||||||||| |||||||||||||||||||||||||||||||| ||||||||||||||
Sbjct  289  TCTTTCTTTATCTTTTGAAATGAAAAATAAAAAAATGAGAAATGAGTGTTTTAATTCTAG  348

Query  301  TCTATTGTATCTTAGAAGACGAGTAAAAACTTCACAAAATAATGaaaaaaaaaaaa  356
            | ||||||||||||||||| ||||||||||||  ||||||||||||||||||||||
Sbjct  349  TTTATTGTATCTTAGAAGATGAGTAAAAACTT--CAAAATAATGAAAAAAAAAAAA  402


>KY859037.1 Mariosousa dolichostachya voucher DS16044 PsbA (psbA) gene, partial 
cds; and psbA-trnH intergenic spacer, partial sequence; 
chloroplast
Length=438

 Score = 566 bits (306),  Expect = 3e-157
 Identities = 336/349 (96%), Gaps = 7/349 (2%)
 Strand=Plus/Plus

Query  1    TGGATAAAATCTTGGTTTTAATGTATACGAGTTTTTGAACGTAAAGGAGCAATAATGAAT  60
            |||||||||||||||| |||||||||||||||||||||||||||||||||||||||||||
Sbjct  55   TGGATAAAATCTTGGTCTTAATGTATACGAGTTTTTGAACGTAAAGGAGCAATAATGAAT  114

Query  61   TTCTTGTTCTATCAAGTCAAGAGGGTTAATATTGCTCCTTTACTTTTTAGTAGTTTCATA  120
            |||||||||||     ||||||||||||||||||||||||||||||||||||||||||||
Sbjct  115  TTCTTGTTCTA-----TCAAGAGGGTTAATATTGCTCCTTTACTTTTTAGTAGTTTCATA  169

Query  121  CATCAATTTTGCATTTACTTCAACATTCTTTACCATTGTTTTAAGATAAGaaaaaaaTAT  180
            ||||||||||| ||||||||||||||||||||||||||||||||||||||||||||||||
Sbjct  170  CATCAATTTTGTATTTACTTCAACATTCTTTACCATTGTTTTAAGATAAGAAAAAAATAT  229

Query  181  TGGAGtttcatactttttgtttcttttttactaatttattttatacgtttttctcagcaa  240
            |||||||||||||||||||||| |||||||||||||||||||||||||||||||||||||
Sbjct  230  TGGAGTTTCATACTTTTTGTTTATTTTTTACTAATTTATTTTATACGTTTTTCTCAGCAA  289

Query  241  tctttctttatcctttGAAATGaaaaataaaaaaaTGAGAAATGAATGTTTTAATTCTAG  300
            |||||||||||| |||||||| ||||||||||||||||||||||||||||| ||||||||
Sbjct  290  TCTTTCTTTATCTTTTGAAATAAAAAATAAAAAAATGAGAAATGAATGTTTAAATTCTAG  349

Query  301  TCTATTGTATCTTAGAAGACGAGTAAAAACTTCACAAAATAATGaaaaa  349
            ||||||||||||||||||||||||||||||||  |||||||||||||||
Sbjct  350  TCTATTGTATCTTAGAAGACGAGTAAAAACTT--CAAAATAATGAAAAA  396


>KR532944.1 Archidendron alternifoliolatum isolate G181 psbA-trnH intergenic 
spacer region, complete sequence; chloroplast
Length=401

 Score = 566 bits (306),  Expect = 3e-157
 Identities = 336/349 (96%), Gaps = 7/349 (2%)
 Strand=Plus/Plus

Query  8    AATCTTGGTTTTAATGTATACGAGTTTTTGAACGTAAAGGAGCAATAATGAATTTCTTGT  67
            ||||||||| ||||||||||||||||||||||||||||||||||||||| ||||| ||||
Sbjct  1    AATCTTGGTCTTAATGTATACGAGTTTTTGAACGTAAAGGAGCAATAATTAATTTATTGT  60

Query  68   TCTATCAAGTCAAGAGGGTTAATATTGCTCCTTTACTTTTTAGTAGTTTCATACATCAAT  127
            ||||     |||||||||||||||||||||||||||||||||||||||||||||||||||
Sbjct  61   TCTA-----TCAAGAGGGTTAATATTGCTCCTTTACTTTTTAGTAGTTTCATACATCAAT  115

Query  128  TTTGCATTTACTTCAACATTCTTTACCATTGTTTTAAGATAAGaaaaaaaTATTGGAGtt  187
            |||| |||||||||||||||||||||||||||||||||||||||||||||||||||||||
Sbjct  116  TTTGTATTTACTTCAACATTCTTTACCATTGTTTTAAGATAAGAAAAAAATATTGGAGTT  175

Query  188  tcatactttttgtttcttttttactaatttattttatacgtttttctcagcaatctttct  247
            ||||||||||||||||||||||| ||||||||||||||||||||||||||||||||||||
Sbjct  176  TCATACTTTTTGTTTCTTTTTTATTAATTTATTTTATACGTTTTTCTCAGCAATCTTTCT  235

Query  248  ttatcctttGAAATGaaaaataaaaaaaTGAGAAATGAATGTTTTAATTCTAGTCTATTG  307
            ||||| ||||||||||||||||||||||||||||||||||||||||||||||||||||||
Sbjct  236  TTATCTTTTGAAATGAAAAATAAAAAAATGAGAAATGAATGTTTTAATTCTAGTCTATTG  295

Query  308  TATCTTAGAAGACGAGTAAAAACTTCACAAAATAATGaaaaaaaaaaaa  356
            |||||||||||||||||||||||||  ||||||||||||||||||||||
Sbjct  296  TATCTTAGAAGACGAGTAAAAACTT--CAAAATAATGAAAAAAAAAAAA  342


>KR532941.1 Archidendron alternifoliolatum isolate BB0241 psbA-trnH intergenic 
spacer region, complete sequence; chloroplast
 KR532942.1 Archidendron alternifoliolatum isolate BB0242 psbA-trnH intergenic 
spacer region, complete sequence; chloroplast
 KR532943.1 Archidendron alternifoliolatum isolate BB0818 psbA-trnH intergenic 
spacer region, complete sequence; chloroplast
Length=393

 Score = 566 bits (306),  Expect = 3e-157
 Identities = 336/349 (96%), Gaps = 7/349 (2%)
 Strand=Plus/Plus

Query  8    AATCTTGGTTTTAATGTATACGAGTTTTTGAACGTAAAGGAGCAATAATGAATTTCTTGT  67
            ||||||||| ||||||||||||||||||||||||||||||||||||||| ||||| ||||
Sbjct  1    AATCTTGGTCTTAATGTATACGAGTTTTTGAACGTAAAGGAGCAATAATTAATTTATTGT  60

Query  68   TCTATCAAGTCAAGAGGGTTAATATTGCTCCTTTACTTTTTAGTAGTTTCATACATCAAT  127
            ||||     |||||||||||||||||||||||||||||||||||||||||||||||||||
Sbjct  61   TCTA-----TCAAGAGGGTTAATATTGCTCCTTTACTTTTTAGTAGTTTCATACATCAAT  115

Query  128  TTTGCATTTACTTCAACATTCTTTACCATTGTTTTAAGATAAGaaaaaaaTATTGGAGtt  187
            |||| |||||||||||||||||||||||||||||||||||||||||||||||||||||||
Sbjct  116  TTTGTATTTACTTCAACATTCTTTACCATTGTTTTAAGATAAGAAAAAAATATTGGAGTT  175

Query  188  tcatactttttgtttcttttttactaatttattttatacgtttttctcagcaatctttct  247
            ||||||||||||||||||||||| ||||||||||||||||||||||||||||||||||||
Sbjct  176  TCATACTTTTTGTTTCTTTTTTATTAATTTATTTTATACGTTTTTCTCAGCAATCTTTCT  235

Query  248  ttatcctttGAAATGaaaaataaaaaaaTGAGAAATGAATGTTTTAATTCTAGTCTATTG  307
            ||||| ||||||||||||||||||||||||||||||||||||||||||||||||||||||
Sbjct  236  TTATCTTTTGAAATGAAAAATAAAAAAATGAGAAATGAATGTTTTAATTCTAGTCTATTG  295

Query  308  TATCTTAGAAGACGAGTAAAAACTTCACAAAATAATGaaaaaaaaaaaa  356
            |||||||||||||||||||||||||  ||||||||||||||||||||||
Sbjct  296  TATCTTAGAAGACGAGTAAAAACTT--CAAAATAATGAAAAAAAAAAAA  342


>KR532936.1 Archidendron alternifoliolatum isolate BB0819 psbA-trnH intergenic 
spacer region, complete sequence; chloroplast
Length=385

 Score = 566 bits (306),  Expect = 3e-157
 Identities = 336/349 (96%), Gaps = 7/349 (2%)
 Strand=Plus/Plus

Query  8    AATCTTGGTTTTAATGTATACGAGTTTTTGAACGTAAAGGAGCAATAATGAATTTCTTGT  67
            ||||||||| ||||||||||||||||||||||||||||||||||||||| ||||| ||||
Sbjct  1    AATCTTGGTCTTAATGTATACGAGTTTTTGAACGTAAAGGAGCAATAATTAATTTATTGT  60

Query  68   TCTATCAAGTCAAGAGGGTTAATATTGCTCCTTTACTTTTTAGTAGTTTCATACATCAAT  127
            ||||     |||||||||||||||||||||||||||||||||||||||||||||||||||
Sbjct  61   TCTA-----TCAAGAGGGTTAATATTGCTCCTTTACTTTTTAGTAGTTTCATACATCAAT  115

Query  128  TTTGCATTTACTTCAACATTCTTTACCATTGTTTTAAGATAAGaaaaaaaTATTGGAGtt  187
            |||| |||||||||||||||||||||||||||||||||||||||||||||||||||||||
Sbjct  116  TTTGTATTTACTTCAACATTCTTTACCATTGTTTTAAGATAAGAAAAAAATATTGGAGTT  175

Query  188  tcatactttttgtttcttttttactaatttattttatacgtttttctcagcaatctttct  247
            ||||||||||||||||||||||| ||||||||||||||||||||||||||||||||||||
Sbjct  176  TCATACTTTTTGTTTCTTTTTTATTAATTTATTTTATACGTTTTTCTCAGCAATCTTTCT  235

Query  248  ttatcctttGAAATGaaaaataaaaaaaTGAGAAATGAATGTTTTAATTCTAGTCTATTG  307
            ||||| ||||||||||||||||||||||||||||||||||||||||||||||||||||||
Sbjct  236  TTATCTTTTGAAATGAAAAATAAAAAAATGAGAAATGAATGTTTTAATTCTAGTCTATTG  295

Query  308  TATCTTAGAAGACGAGTAAAAACTTCACAAAATAATGaaaaaaaaaaaa  356
            |||||||||||||||||||||||||  ||||||||||||||||||||||
Sbjct  296  TATCTTAGAAGACGAGTAAAAACTT--CAAAATAATGAAAAAAAAAAAA  342


>KR532935.1 Archidendron dalatense isolate J013 psbA-trnH intergenic spacer 
region, complete sequence; chloroplast
Length=392

 Score = 566 bits (306),  Expect = 3e-157
 Identities = 336/349 (96%), Gaps = 7/349 (2%)
 Strand=Plus/Plus

Query  8    AATCTTGGTTTTAATGTATACGAGTTTTTGAACGTAAAGGAGCAATAATGAATTTCTTGT  67
            ||||||||| ||||||||||||||||||||||||||||||||||||||| ||||| ||||
Sbjct  1    AATCTTGGTCTTAATGTATACGAGTTTTTGAACGTAAAGGAGCAATAATTAATTTATTGT  60

Query  68   TCTATCAAGTCAAGAGGGTTAATATTGCTCCTTTACTTTTTAGTAGTTTCATACATCAAT  127
            ||||     |||||||||||||||||||||||||||||||||||||||||||||||||||
Sbjct  61   TCTA-----TCAAGAGGGTTAATATTGCTCCTTTACTTTTTAGTAGTTTCATACATCAAT  115

Query  128  TTTGCATTTACTTCAACATTCTTTACCATTGTTTTAAGATAAGaaaaaaaTATTGGAGtt  187
            |||| |||||||||||||||||||||||||||||||||||||||||||||||||||||||
Sbjct  116  TTTGTATTTACTTCAACATTCTTTACCATTGTTTTAAGATAAGAAAAAAATATTGGAGTT  175

Query  188  tcatactttttgtttcttttttactaatttattttatacgtttttctcagcaatctttct  247
            ||||||||||||||||||||||| ||||||||||||||||||||||||||||||||||||
Sbjct  176  TCATACTTTTTGTTTCTTTTTTATTAATTTATTTTATACGTTTTTCTCAGCAATCTTTCT  235

Query  248  ttatcctttGAAATGaaaaataaaaaaaTGAGAAATGAATGTTTTAATTCTAGTCTATTG  307
            ||||| ||||||||||||||||||||||||||||||||||||||||||||||||||||||
Sbjct  236  TTATCTTTTGAAATGAAAAATAAAAAAATGAGAAATGAATGTTTTAATTCTAGTCTATTG  295

Query  308  TATCTTAGAAGACGAGTAAAAACTTCACAAAATAATGaaaaaaaaaaaa  356
            |||||||||||||||||||||||||  ||||||||||||||||||||||
Sbjct  296  TATCTTAGAAGACGAGTAAAAACTT--CAAAATAATGAAAAAAAAAAAA  342


>KM895048.1 Archidendropsis thozetiana voucher 129308747 trnH-psbA intergenic 
spacer, partial sequence; chloroplast
Length=431

 Score = 566 bits (306),  Expect = 3e-157
 Identities = 340/355 (96%), Gaps = 7/355 (2%)
 Strand=Plus/Plus

Query  1    TGGATAAAATCTTGGTTTTAATGTATACGAGTTTTTGAACGTAAAGGAGCAATAATGAAT  60
            |||||||||||||||| ||||||||||||||||||||||||||||||||||||||| |||
Sbjct  30   TGGATAAAATCTTGGTCTTAATGTATACGAGTTTTTGAACGTAAAGGAGCAATAATTAAT  89

Query  61   TTCTTGTTCTATCAAGTCAAGAGGGTTAATATTGCTCCTTTACTTTTTAGTAGTTTCATA  120
            || ||||||||     ||||||||||||||||||||||||||||||||||||||||||||
Sbjct  90   TTATTGTTCTA-----TCAAGAGGGTTAATATTGCTCCTTTACTTTTTAGTAGTTTCATA  144

Query  121  CATCAATTTTGCATTTACTTCAACATTCTTTACCATTGTTTTAAGATAAGaaaaaaaTAT  180
            ||||||||||| |||| |||||||||||||||||||||||||||||||||||||| ||||
Sbjct  145  CATCAATTTTGTATTTTCTTCAACATTCTTTACCATTGTTTTAAGATAAGAAAAAGATAT  204

Query  181  TGGAGtttcatactttttgtttcttttttactaatttattttatacgtttttctcagcaa  240
            ||||||||||||||||||||||||||||||||||||||||||||||||||||||||||||
Sbjct  205  TGGAGTTTCATACTTTTTGTTTCTTTTTTACTAATTTATTTTATACGTTTTTCTCAGCAA  264

Query  241  tctttctttatcctttGAAATGaaaaataaaaaaaTGAGAAATGAATGTTTTAATTCTAG  300
            |||||||||||| |||||||||||||||||||||||||||||||||| ||||||||||||
Sbjct  265  TCTTTCTTTATCTTTTGAAATGAAAAATAAAAAAATGAGAAATGAATCTTTTAATTCTAG  324

Query  301  TCTATTGTATCTTAGAAGACGAGTAAAAACTTCACAAAATAATGaaaaaaaaaaa  355
            ||||||||||||||||||||||||||||||||  |||||||||||||||||||||
Sbjct  325  TCTATTGTATCTTAGAAGACGAGTAAAAACTT--CAAAATAATGAAAAAAAAAAA  377


>GQ428675.1 Abarema jupunba voucher M17116437 psbA-trnH intergenic spacer, 
partial sequence; chloroplast
Length=389

 Score = 566 bits (306),  Expect = 3e-157
 Identities = 340/355 (96%), Gaps = 7/355 (2%)
 Strand=Plus/Plus

Query  1    TGGATAAAATCTTGGTTTTAATGTATACGAGTTTTTGAACGTAAAGGAGCAATAATGAAT  60
            |||||||||||||||| ||||||||||||||||||||||||||||||||||||||| |||
Sbjct  9    TGGATAAAATCTTGGTCTTAATGTATACGAGTTTTTGAACGTAAAGGAGCAATAATTAAT  68

Query  61   TTCTTGTTCTATCAAGTCAAGAGGGTTAATATTGCTCCTTTACTTTTTAGTAGTTTCATA  120
            || ||||||||     |||||||||||||||||||||||||||||||||||||||| |||
Sbjct  69   TTATTGTTCTA-----TCAAGAGGGTTAATATTGCTCCTTTACTTTTTAGTAGTTTTATA  123

Query  121  CATCAATTTTGCATTTACTTCAACATTCTTTACCATTGTTTTAAGATAAGaaaaaaaTAT  180
            ||||||||||| |||||||||||||||||||||||||||||| |||||||||||||||||
Sbjct  124  CATCAATTTTGTATTTACTTCAACATTCTTTACCATTGTTTTTAGATAAGAAAAAAATAT  183

Query  181  TGGAGtttcatactttttgtttcttttttactaatttattttatacgtttttctcagcaa  240
            |||||||| |||||||||||||||||||||||||||||||||||||||||||||||||||
Sbjct  184  TGGAGTTTAATACTTTTTGTTTCTTTTTTACTAATTTATTTTATACGTTTTTCTCAGCAA  243

Query  241  tctttctttatcctttGAAATGaaaaataaaaaaaTGAGAAATGAATGTTTTAATTCTAG  300
            |||||||||||| |||||||||||||||||||||||||||||||||||||||||||||||
Sbjct  244  TCTTTCTTTATCTTTTGAAATGAAAAATAAAAAAATGAGAAATGAATGTTTTAATTCTAG  303

Query  301  TCTATTGTATCTTAGAAGACGAGTAAAAACTTCACAAAATAATGaaaaaaaaaaa  355
            ||||||||||||||||||||||||||||||||  |||||||||||||||||||||
Sbjct  304  TCTATTGTATCTTAGAAGACGAGTAAAAACTT--CAAAATAATGAAAAAAAAAAA  356


>GQ428674.1 Abarema jupunba voucher M17116526 psbA-trnH intergenic spacer, 
partial sequence; chloroplast
Length=385

 Score = 566 bits (306),  Expect = 3e-157
 Identities = 340/355 (96%), Gaps = 7/355 (2%)
 Strand=Plus/Plus

Query  1    TGGATAAAATCTTGGTTTTAATGTATACGAGTTTTTGAACGTAAAGGAGCAATAATGAAT  60
            |||||||||||||||| ||||||||||||||||||||||||||||||||||||||| |||
Sbjct  2    TGGATAAAATCTTGGTCTTAATGTATACGAGTTTTTGAACGTAAAGGAGCAATAATTAAT  61

Query  61   TTCTTGTTCTATCAAGTCAAGAGGGTTAATATTGCTCCTTTACTTTTTAGTAGTTTCATA  120
            || ||||||||     |||||||||||||||||||||||||||||||||||||||| |||
Sbjct  62   TTATTGTTCTA-----TCAAGAGGGTTAATATTGCTCCTTTACTTTTTAGTAGTTTTATA  116

Query  121  CATCAATTTTGCATTTACTTCAACATTCTTTACCATTGTTTTAAGATAAGaaaaaaaTAT  180
            ||||||||||| |||||||||||||||||||||||||||||| |||||||||||||||||
Sbjct  117  CATCAATTTTGTATTTACTTCAACATTCTTTACCATTGTTTTTAGATAAGAAAAAAATAT  176

Query  181  TGGAGtttcatactttttgtttcttttttactaatttattttatacgtttttctcagcaa  240
            |||||||| |||||||||||||||||||||||||||||||||||||||||||||||||||
Sbjct  177  TGGAGTTTAATACTTTTTGTTTCTTTTTTACTAATTTATTTTATACGTTTTTCTCAGCAA  236

Query  241  tctttctttatcctttGAAATGaaaaataaaaaaaTGAGAAATGAATGTTTTAATTCTAG  300
            |||||||||||| |||||||||||||||||||||||||||||||||||||||||||||||
Sbjct  237  TCTTTCTTTATCTTTTGAAATGAAAAATAAAAAAATGAGAAATGAATGTTTTAATTCTAG  296

Query  301  TCTATTGTATCTTAGAAGACGAGTAAAAACTTCACAAAATAATGaaaaaaaaaaa  355
            ||||||||||||||||||||||||||||||||  |||||||||||||||||||||
Sbjct  297  TCTATTGTATCTTAGAAGACGAGTAAAAACTT--CAAAATAATGAAAAAAAAAAA  349


>GQ982357.1 Schizolobium parahyba voucher STRI:BCI 446986 photosystem II 
protein D1 (psbA) gene, partial sequence; psbA-trnH intergenic 
spacer, complete sequence; and tRNA-His gene, partial sequence; 
chloroplast
Length=393

 Score = 566 bits (306),  Expect = 3e-157
 Identities = 338/352 (96%), Gaps = 7/352 (2%)
 Strand=Plus/Plus

Query  4    ATAAAATCTTGGTTTTAATGTATACGAGTTTTTGAACGTAAAGGAGCAATAATGAATTTC  63
            ||||||||||||| ||||||||||||||||||||||||||||||||||||||| ||||| 
Sbjct  1    ATAAAATCTTGGTCTTAATGTATACGAGTTTTTGAACGTAAAGGAGCAATAATTAATTTA  60

Query  64   TTGTTCTATCAAGTCAAGAGGGTTAATATTGCTCCTTTACTTTTTAGTAGTTTCATACAT  123
            ||||||||     |||||||||||||||||||||||||||||||||||||||||||||||
Sbjct  61   TTGTTCTA-----TCAAGAGGGTTAATATTGCTCCTTTACTTTTTAGTAGTTTCATACAT  115

Query  124  CAATTTTGCATTTACTTCAACATTCTTTACCATTGTTTTAAGATAAGaaaaaaaTATTGG  183
            |||||||| |||||||||||||||||||||||||||||| ||||||||||||||||||||
Sbjct  116  CAATTTTGTATTTACTTCAACATTCTTTACCATTGTTTTTAGATAAGAAAAAAATATTGG  175

Query  184  AGtttcatactttttgtttcttttttactaatttattttatacgtttttctcagcaatct  243
            ||||| ||||||||||||||||||||||||||||||||||||||||||||||||||||||
Sbjct  176  AGTTTAATACTTTTTGTTTCTTTTTTACTAATTTATTTTATACGTTTTTCTCAGCAATCT  235

Query  244  ttctttatcctttGAAATGaaaaataaaaaaaTGAGAAATGAATGTTTTAATTCTAGTCT  303
            ||||||||| ||||||||||||||||||||||||||||||||||||||||||||||||||
Sbjct  236  TTCTTTATCTTTTGAAATGAAAAATAAAAAAATGAGAAATGAATGTTTTAATTCTAGTCT  295

Query  304  ATTGTATCTTAGAAGACGAGTAAAAACTTCACAAAATAATGaaaaaaaaaaa  355
            |||||||||||||||||||||||||||||  |||||||||||||||||||||
Sbjct  296  ATTGTATCTTAGAAGACGAGTAAAAACTT--CAAAATAATGAAAAAAAAAAA  345


>EU811998.1 Lysiloma tergeminum voucher CANB 615625_JM331 psbA gene, partial 
sequence; psbA-trnH intergenic spacer, complete sequence; 
and tRNA-His (trnH) gene, partial sequence; chloroplast
Length=433

 Score = 566 bits (306),  Expect = 3e-157
 Identities = 340/355 (96%), Gaps = 8/355 (2%)
 Strand=Plus/Plus

Query  2    GGATAAAATCTTGGTTTTAATGTATACGAGTTTTTGAACGTAAAGGAGCAATAATGAATT  61
            |||||||| |||||| ||||||||||||||||||||||||||||||||||||||| ||||
Sbjct  1    GGATAAAA-CTTGGTCTTAATGTATACGAGTTTTTGAACGTAAAGGAGCAATAATTAATT  59

Query  62   TCTTGTTCTATCAAGTCAAGAGGGTTAATATTGCTCCTTTACTTTTTAGTAGTTTCATAC  121
            ||||||||||     |||||||||||||||||||||||||||||||||||||||||||||
Sbjct  60   TCTTGTTCTA-----TCAAGAGGGTTAATATTGCTCCTTTACTTTTTAGTAGTTTCATAC  114

Query  122  ATCAATTTTGCATTTACTTCAACATTCTTTACCATTGTTTTAAGATAAGaaaaaaaTATT  181
            |||||||||| |||||||||||||||||||||||||||||||||||||||||||||||||
Sbjct  115  ATCAATTTTGTATTTACTTCAACATTCTTTACCATTGTTTTAAGATAAGAAAAAAATATT  174

Query  182  GGAGtttcatactttttgtttcttttttactaatttattttatacgtttttctcagcaat  241
            ||||||||||||||||||||||||||||||||||||||||||||||||||||||||||||
Sbjct  175  GGAGTTTCATACTTTTTGTTTCTTTTTTACTAATTTATTTTATACGTTTTTCTCAGCAAT  234

Query  242  ctttctttatcctttGAAATGaaaaataaaaaaaTGAGAAATGAATGTTTTAATTCTAGT  301
            ||||||||||| |||||||||||||||||||||||||||||||| |||||||||||||||
Sbjct  235  CTTTCTTTATCTTTTGAAATGAAAAATAAAAAAATGAGAAATGAGTGTTTTAATTCTAGT  294

Query  302  CTATTGTATCTTAGAAGACGAGTAAAAACTTCACAAAATAATGaaaaaaaaaaaa  356
             ||||||||||||||||| ||||||||||||  ||||||||||||||||||||||
Sbjct  295  TTATTGTATCTTAGAAGATGAGTAAAAACTT--CAAAATAATGAAAAAAAAAAAA  347


>EU811992.1 Mariosousa dolichostachya voucher DS16040_JM1339 psbA gene, partial 
sequence; psbA-trnH intergenic spacer, complete sequence; 
and tRNA-His (trnH) gene, partial sequence; chloroplast
Length=423

 Score = 566 bits (306),  Expect = 3e-157
 Identities = 336/349 (96%), Gaps = 7/349 (2%)
 Strand=Plus/Plus

Query  2    GGATAAAATCTTGGTTTTAATGTATACGAGTTTTTGAACGTAAAGGAGCAATAATGAATT  61
            ||||||||||||||| ||||||||||||||||||||||||||||||||||||||||||||
Sbjct  1    GGATAAAATCTTGGTCTTAATGTATACGAGTTTTTGAACGTAAAGGAGCAATAATGAATT  60

Query  62   TCTTGTTCTATCAAGTCAAGAGGGTTAATATTGCTCCTTTACTTTTTAGTAGTTTCATAC  121
            ||||||||||     |||||||||||||||||||||||||||||||||||||||||||||
Sbjct  61   TCTTGTTCTA-----TCAAGAGGGTTAATATTGCTCCTTTACTTTTTAGTAGTTTCATAC  115

Query  122  ATCAATTTTGCATTTACTTCAACATTCTTTACCATTGTTTTAAGATAAGaaaaaaaTATT  181
            |||||||||| |||||||||||||||||||||||||||||||||||||||||||||||||
Sbjct  116  ATCAATTTTGTATTTACTTCAACATTCTTTACCATTGTTTTAAGATAAGAAAAAAATATT  175

Query  182  GGAGtttcatactttttgtttcttttttactaatttattttatacgtttttctcagcaat  241
            ||||||||||||||||||||| ||||||||||||||||||||||||||||||||||||||
Sbjct  176  GGAGTTTCATACTTTTTGTTTATTTTTTACTAATTTATTTTATACGTTTTTCTCAGCAAT  235

Query  242  ctttctttatcctttGAAATGaaaaataaaaaaaTGAGAAATGAATGTTTTAATTCTAGT  301
            ||||||||||| |||||||| ||||||||||||||||||||||||||||| |||||||||
Sbjct  236  CTTTCTTTATCTTTTGAAATAAAAAATAAAAAAATGAGAAATGAATGTTTAAATTCTAGT  295

Query  302  CTATTGTATCTTAGAAGACGAGTAAAAACTTCACAAAATAATGaaaaaa  350
            |||||||||||||||||||||||||||||||  ||||||||||||||||
Sbjct  296  CTATTGTATCTTAGAAGACGAGTAAAAACTT--CAAAATAATGAAAAAA  342


>AF524974.1 Havardia pallens psbA gene, partial sequence; psbA-trnH intergenic 
spacer, complete sequence; and tRNA-His (trnH) gene, partial 
sequence; chloroplast genes for chloroplast products
Length=470

 Score = 566 bits (306),  Expect = 3e-157
 Identities = 340/355 (96%), Gaps = 8/355 (2%)
 Strand=Plus/Plus

Query  1    TGGATAAAATCTTGGTTTTAATGTATACGAGTTTTTGAACGTAAAGGAGCAATAATGAAT  60
            |||||||||||||||| ||||||||||||||||||||||||||||||||||||||| |||
Sbjct  50   TGGATAAAATCTTGGTCTTAATGTATACGAGTTTTTGAACGTAAAGGAGCAATAATTAAT  109

Query  61   TTCTTGTTCTATCAAGTCAAGAGGGTTAATATTGCTCCTTTACTTTTTAGTAGTTTCATA  120
            |||||||||||     ||||||||||||||||||||||||||||||||||||||||||||
Sbjct  110  TTCTTGTTCTA-----TCAAGAGGGTTAATATTGCTCCTTTACTTTTTAGTAGTTTCATA  164

Query  121  CATCAATTTTGCATTTACTTCAACATTCTTTACCATTGTTTTAAGATAAGaaaaaaaTAT  180
            ||||||||||| |||||||||||||||||||||||||||||||||||||| ||||||| |
Sbjct  165  CATCAATTTTGTATTTACTTCAACATTCTTTACCATTGTTTTAAGATAAG-AAAAAATCT  223

Query  181  TGGAGtttcatactttttgtttcttttttactaatttattttatacgtttttctcagcaa  240
            ||||||||||||||||||||||||||||||||||||||||||||||||||||||||||||
Sbjct  224  TGGAGTTTCATACTTTTTGTTTCTTTTTTACTAATTTATTTTATACGTTTTTCTCAGCAA  283

Query  241  tctttctttatcctttGAAATGaaaaataaaaaaaTGAGAAATGAATGTTTTAATTCTAG  300
            |||||||||||| |||||||||||||| ||||||||||||||||||||||||||||||||
Sbjct  284  TCTTTCTTTATCTTTTGAAATGAAAAAAAAAAAAATGAGAAATGAATGTTTTAATTCTAG  343

Query  301  TCTATTGTATCTTAGAAGACGAGTAAAAACTTCACAAAATAATGaaaaaaaaaaa  355
            ||||||||||||| ||||||||||||||||||| | |||||||||||||||||||
Sbjct  344  TCTATTGTATCTTCGAAGACGAGTAAAAACTTC-C-AAATAATGAAAAAAAAAAA  396


>AF524968.1 Cathormion umbellatum psbA gene, partial sequence; psbA-trnH 
intergenic spacer, complete sequence; and tRNA-His (trnH) gene, 
partial sequence; chloroplast genes for chloroplast products
Length=495

 Score = 566 bits (306),  Expect = 3e-157
 Identities = 338/353 (96%), Gaps = 7/353 (2%)
 Strand=Plus/Plus

Query  1    TGGATAAAATCTTGGTTTTAATGTATACGAGTTTTTGAACGTAAAGGAGCAATAATGAAT  60
            |||||||||||||||| ||||||||||||||||||||||||||||||||||||| | |||
Sbjct  55   TGGATAAAATCTTGGTCTTAATGTATACGAGTTTTTGAACGTAAAGGAGCAATATTAAAT  114

Query  61   TTCTTGTTCTATCAAGTCAAGAGGGTTAATATTGCTCCTTTACTTTTTAGTAGTTTCATA  120
            |||||||||||     ||||||||||||||||||||||||||||||||||||||||||||
Sbjct  115  TTCTTGTTCTA-----TCAAGAGGGTTAATATTGCTCCTTTACTTTTTAGTAGTTTCATA  169

Query  121  CATCAATTTTGCATTTACTTCAACATTCTTTACCATTGTTTTAAGATAAGaaaaaaaTAT  180
            ||| ||||||  ||||||||||||||||||||||||||||||||||||||||||||||||
Sbjct  170  CATTAATTTTTTATTTACTTCAACATTCTTTACCATTGTTTTAAGATAAGAAAAAAATAT  229

Query  181  TGGAGtttcatactttttgtttcttttttactaatttattttatacgtttttctcagcaa  240
            ||||||||||||||||||||||||||||||||||||||||||||||||||||||||||||
Sbjct  230  TGGAGTTTCATACTTTTTGTTTCTTTTTTACTAATTTATTTTATACGTTTTTCTCAGCAA  289

Query  241  tctttctttatcctttGAAATGaaaaataaaaaaaTGAGAAATGAATGTTTTAATTCTAG  300
            ||||||||||||||||||||||||||||||||||||||||||||||||||||||||||||
Sbjct  290  TCTTTCTTTATCCTTTGAAATGAAAAATAAAAAAATGAGAAATGAATGTTTTAATTCTAG  349

Query  301  TCTATTGTATCTTAGAAGACGAGTAAAAACTTCACAAAATAATGaaaaaaaaa  353
            ||||||||||||||||||||||||||||  ||  |||||||||||||||||||
Sbjct  350  TCTATTGTATCTTAGAAGACGAGTAAAANNTT--CAAAATAATGAAAAAAAAA  400


>KY859049.1 Mariosousa usumacintensis voucher DS16025 PsbA (psbA) gene, partial 
cds; and psbA-trnH intergenic spacer, partial sequence; 
chloroplast
Length=439

 Score = 564 bits (305),  Expect = 9e-157
 Identities = 337/351 (96%), Gaps = 8/351 (2%)
 Strand=Plus/Plus

Query  1    TGGAT-AAAATCTTGGTTTTAATGTATACGAGTTTTTGAACGTAAAGGAGCAATAATGAA  59
            ||||| ||||||||||| ||||||||||||||||||||||||||||||||||||||||||
Sbjct  55   TGGATAAAAATCTTGGTCTTAATGTATACGAGTTTTTGAACGTAAAGGAGCAATAATGAA  114

Query  60   TTTCTTGTTCTATCAAGTCAAGAGGGTTAATATTGCTCCTTTACTTTTTAGTAGTTTCAT  119
            ||||||||||||     |||||||||||||||||||||||||||||||||||||||||||
Sbjct  115  TTTCTTGTTCTA-----TCAAGAGGGTTAATATTGCTCCTTTACTTTTTAGTAGTTTCAT  169

Query  120  ACATCAATTTTGCATTTACTTCAACATTCTTTACCATTGTTTTAAGATAAGaaaaaaaTA  179
            |||||||||||| |||||||||||||||||||||||||||||||||||||||||||||||
Sbjct  170  ACATCAATTTTGTATTTACTTCAACATTCTTTACCATTGTTTTAAGATAAGAAAAAAATA  229

Query  180  TTGGAGtttcatactttttgtttcttttttactaatttattttatacgtttttctcagca  239
            ||||||||||||||||||||||| ||||||||||||||||||||||||||||||||||||
Sbjct  230  TTGGAGTTTCATACTTTTTGTTTATTTTTTACTAATTTATTTTATACGTTTTTCTCAGCA  289

Query  240  atctttctttatcctttGAAATGaaaaataaaaaaaTGAGAAATGAATGTTTTAATTCTA  299
            ||||||||||||| |||||||| ||||||||||||||||||||||||||||| |||||||
Sbjct  290  ATCTTTCTTTATCTTTTGAAATAAAAAATAAAAAAATGAGAAATGAATGTTTAAATTCTA  349

Query  300  GTCTATTGTATCTTAGAAGACGAGTAAAAACTTCACAAAATAATGaaaaaa  350
            |||||||||||||||||||||||||||||||||  ||||||||||||||||
Sbjct  350  GTCTATTGTATCTTAGAAGACGAGTAAAAACTT--CAAAATAATGAAAAAA  398


>KY592536.1 Inga porcata isolate 0701799 PsbA (psbA) gene, partial cds; psbA-trnH 
intergenic spacer, complete sequence; and tRNA-His 
(trnH) gene, partial sequence; chloroplast
Length=462

 Score = 564 bits (305),  Expect = 9e-157
 Identities = 337/351 (96%), Gaps = 7/351 (2%)
 Strand=Plus/Plus

Query  1    TGGATAAAATCTTGGTTTTAATGTATACGAGTTTTTGAACGTAAAGGAGCAATAATGAAT  60
            |||||||||||||||| ||||||||||||||||||| ||||||||||||||||||| |||
Sbjct  33   TGGATAAAATCTTGGTCTTAATGTATACGAGTTTTTAAACGTAAAGGAGCAATAATTAAT  92

Query  61   TTCTTGTTCTATCAAGTCAAGAGGGTTAATATTGCTCCTTTACTTTTTAGTAGTTTCATA  120
            |||||||||||     ||||||||||||||||||||||||||||||||||||||||||||
Sbjct  93   TTCTTGTTCTA-----TCAAGAGGGTTAATATTGCTCCTTTACTTTTTAGTAGTTTCATA  147

Query  121  CATCAATTTTGCATTTACTTCAACATTCTTTACCATTGTTTTAAGATAAGaaaaaaaTAT  180
            ||||||||||| |||||||||||||||||||||||||||||||||||| |||||||||||
Sbjct  148  CATCAATTTTGTATTTACTTCAACATTCTTTACCATTGTTTTAAGATAGGAAAAAAATAT  207

Query  181  TGGAGtttcatactttttgtttcttttttactaatttattttatacgtttttctcagcaa  240
            ||||||||||||||||||||||||||||||||||||||||||||||||||||| ||||||
Sbjct  208  TGGAGTTTCATACTTTTTGTTTCTTTTTTACTAATTTATTTTATACGTTTTTCCCAGCAA  267

Query  241  tctttctttatcctttGAAATGaaaaataaaaaaaTGAGAAATGAATGTTTTAATTCTAG  300
            |||||||||||| |||||||||||||||||||||||||||||||||||||||||||||||
Sbjct  268  TCTTTCTTTATCTTTTGAAATGAAAAATAAAAAAATGAGAAATGAATGTTTTAATTCTAG  327

Query  301  TCTATTGTATCTTAGAAGACGAGTAAAAACTTCACAAAATAATGaaaaaaa  351
            ||||||||||||||||||||||||||||||||  |||||||||||||||||
Sbjct  328  TCTATTGTATCTTAGAAGACGAGTAAAAACTT--CAAAATAATGAAAAAAA  376


>EU811996.1 Chloroleucon mangense voucher CANB 615623_JM364 psbA gene, partial 
sequence; psbA-trnH intergenic spacer, complete sequence; 
and tRNA-His (trnH) gene, partial sequence; chloroplast
Length=407

 Score = 564 bits (305),  Expect = 9e-157
 Identities = 339/354 (96%), Gaps = 7/354 (2%)
 Strand=Plus/Plus

Query  2    GGATAAAATCTTGGTTTTAATGTATACGAGTTTTTGAACGTAAAGGAGCAATAATGAATT  61
            ||||||||| ||||| ||||||||||||||||||||||||||||||||||||||| ||||
Sbjct  1    GGATAAAATATTGGTCTTAATGTATACGAGTTTTTGAACGTAAAGGAGCAATAATTAATT  60

Query  62   TCTTGTTCTATCAAGTCAAGAGGGTTAATATTGCTCCTTTACTTTTTAGTAGTTTCATAC  121
            | |||||||||||||   | | ||||||||||||||||||||||||||||||||||||||
Sbjct  61   TATTGTTCTATCAAG---A-A-GGTTAATATTGCTCCTTTACTTTTTAGTAGTTTCATAC  115

Query  122  ATCAATTTTGCATTTACTTCAACATTCTTTACCATTGTTTTAAGATAAGaaaaaaaTATT  181
            |||||||||| |||||||||||||||||||||||||||||||||||||||||||||||||
Sbjct  116  ATCAATTTTGTATTTACTTCAACATTCTTTACCATTGTTTTAAGATAAGAAAAAAATATT  175

Query  182  GGAGtttcatactttttgtttcttttttactaatttattttatacgtttttctcagcaat  241
            |||||||||||||||||||||||||||||||||||||||||||||||||||||||| |||
Sbjct  176  GGAGTTTCATACTTTTTGTTTCTTTTTTACTAATTTATTTTATACGTTTTTCTCAGAAAT  235

Query  242  ctttctttatcctttGAAATGaaaaataaaaaaaTGAGAAATGAATGTTTTAATTCTAGT  301
            ||||||||||| ||||||||||||||| ||||||||||||||||||||||||||||||||
Sbjct  236  CTTTCTTTATCTTTTGAAATGAAAAATCAAAAAATGAGAAATGAATGTTTTAATTCTAGT  295

Query  302  CTATTGTATCTTAGAAGACGAGTAAAAACTTCACAAAATAATGaaaaaaaaaaa  355
            |||||||||||||||||||||||||||||||  |||||||||||||||||||||
Sbjct  296  CTATTGTATCTTAGAAGACGAGTAAAAACTT--CAAAATAATGAAAAAAAAAAA  347


>EU811957.1 Chloroleucon sp. DS14537_JM1602 psbA gene, partial sequence; 
psbA-trnH intergenic spacer, complete sequence; and tRNA-His 
(trnH) gene, partial sequence; chloroplast
Length=385

 Score = 564 bits (305),  Expect = 9e-157
 Identities = 339/354 (96%), Gaps = 7/354 (2%)
 Strand=Plus/Plus

Query  2    GGATAAAATCTTGGTTTTAATGTATACGAGTTTTTGAACGTAAAGGAGCAATAATGAATT  61
            ||||||||| ||||| ||||||||||||||||||||||||||||||||||||||| ||||
Sbjct  1    GGATAAAATATTGGTCTTAATGTATACGAGTTTTTGAACGTAAAGGAGCAATAATTAATT  60

Query  62   TCTTGTTCTATCAAGTCAAGAGGGTTAATATTGCTCCTTTACTTTTTAGTAGTTTCATAC  121
            | |||||||||||||   | | ||||||||||||||||||||||||||||||||||||||
Sbjct  61   TATTGTTCTATCAAG---A-A-GGTTAATATTGCTCCTTTACTTTTTAGTAGTTTCATAC  115

Query  122  ATCAATTTTGCATTTACTTCAACATTCTTTACCATTGTTTTAAGATAAGaaaaaaaTATT  181
            |||||||||| |||||||||||||||||||||||||||||||||||||||||||||||||
Sbjct  116  ATCAATTTTGTATTTACTTCAACATTCTTTACCATTGTTTTAAGATAAGAAAAAAATATT  175

Query  182  GGAGtttcatactttttgtttcttttttactaatttattttatacgtttttctcagcaat  241
            |||||||||||||||||||||||||||||||||||||||||||||||||||||||| |||
Sbjct  176  GGAGTTTCATACTTTTTGTTTCTTTTTTACTAATTTATTTTATACGTTTTTCTCAGAAAT  235

Query  242  ctttctttatcctttGAAATGaaaaataaaaaaaTGAGAAATGAATGTTTTAATTCTAGT  301
            ||||||||||| ||||||||||||||| ||||||||||||||||||||||||||||||||
Sbjct  236  CTTTCTTTATCTTTTGAAATGAAAAATCAAAAAATGAGAAATGAATGTTTTAATTCTAGT  295

Query  302  CTATTGTATCTTAGAAGACGAGTAAAAACTTCACAAAATAATGaaaaaaaaaaa  355
            |||||||||||||||||||||||||||||||  |||||||||||||||||||||
Sbjct  296  CTATTGTATCTTAGAAGACGAGTAAAAACTT--CAAAATAATGAAAAAAAAAAA  347


>EU811943.1 Albizia bermudiana voucher DLEG 92-0265_JM216 psbA gene, partial 
sequence; psbA-trnH intergenic spacer, complete sequence; 
and tRNA-His (trnH) gene, partial sequence; chloroplast
Length=375

 Score = 564 bits (305),  Expect = 9e-157
 Identities = 340/355 (96%), Gaps = 9/355 (3%)
 Strand=Plus/Plus

Query  2    GGATAAAATCTTGGTTTTAATGTATACGAGTTTTTGAACGTAAAGGAGCAATAATGAATT  61
            ||||||||||||||| ||||||||||||||||||||||||||||||||||||||| ||||
Sbjct  1    GGATAAAATCTTGGTCTTAATGTATACGAGTTTTTGAACGTAAAGGAGCAATAATTAATT  60

Query  62   TCTTGTTCTATCAAGTCAAGAGGGTTAATATTGCTCCTTTACTTTTTAGTAGTTTCATAC  121
            ||||||||||     |||||||||||||||||||||||||||||||||||||||||||||
Sbjct  61   TCTTGTTCTA-----TCAAGAGGGTTAATATTGCTCCTTTACTTTTTAGTAGTTTCATAC  115

Query  122  ATCAATTTTGCATTTACTTCAACATTCTTTACCATTGTTTTAAGATAAGaaaaaaaTATT  181
            |||||||||| |||||||||||||||||||||||||||||||||||||||||||||||||
Sbjct  116  ATCAATTTTGTATTTACTTCAACATTCTTTACCATTGTTTTAAGATAAGAAAAAAATATT  175

Query  182  GGAGtttcatactttttgtttcttttttactaatttattttatacgtttttctcagcaat  241
            ||||||||||||||||||||| ||||||||||||||||||||||||||||||||||||||
Sbjct  176  GGAGTTTCATACTTTTTGTTTATTTTTTACTAATTTATTTTATACGTTTTTCTCAGCAAT  235

Query  242  ctttctttatcctttGAAATGaaaaataaaaaaaTGAGAAATGAATGTTTTAATTCTAGT  301
            |||||||||||||||||||||||||  |||||||||||||||||||| ||||||||||||
Sbjct  236  CTTTCTTTATCCTTTGAAATGAAAA--AAAAAAATGAGAAATGAATGCTTTAATTCTAGT  293

Query  302  CTATTGTATCTTAGAAGACGAGTAAAAACTTCACAAAATAATGaaaaaaaaaaaa  356
             ||||||||||||||||||||||||||||||  ||||||||||||||||||||||
Sbjct  294  ATATTGTATCTTAGAAGACGAGTAAAAACTT--CAAAATAATGAAAAAAAAAAAA  346


>KX247941.1 Abarema jupunba isolate Q665 psbA-trnH intergenic spacer, partial 
sequence; chloroplast
 KX247942.1 Abarema jupunba isolate Q421 psbA-trnH intergenic spacer, partial 
sequence; chloroplast
 KX247943.1 Abarema jupunba isolate P94 psbA-trnH intergenic spacer, partial 
sequence; chloroplast
Length=354

 Score = 562 bits (304),  Expect = 3e-156
 Identities = 340/356 (96%), Gaps = 8/356 (2%)
 Strand=Plus/Plus

Query  1    TGGATAAAATCTTGGTTTTAATGTATACGAGTTTTTGAACGTAAAGGAGCAATAATGAAT  60
            |||||||||||||||| ||||||||||||||||||||||||| ||||||||||||| |||
Sbjct  1    TGGATAAAATCTTGGTCTTAATGTATACGAGTTTTTGAACGT-AAGGAGCAATAATTAAT  59

Query  61   TTCTTGTTCTATCAAGTCAAGAGGGTTAATATTGCTCCTTTACTTTTTAGTAGTTTCATA  120
            || ||||||||     |||||||||||||||||||||||||||||||||||||||| |||
Sbjct  60   TTATTGTTCTA-----TCAAGAGGGTTAATATTGCTCCTTTACTTTTTAGTAGTTTTATA  114

Query  121  CATCAATTTTGCATTTACTTCAACATTCTTTACCATTGTTTTAAGATAAGaaaaaaaTAT  180
            ||||||||||| |||||||||||||||||||||||||||||| |||||||||||||||||
Sbjct  115  CATCAATTTTGTATTTACTTCAACATTCTTTACCATTGTTTTTAGATAAGAAAAAAATAT  174

Query  181  TGGAGtttcatactttttgtttcttttttactaatttattttatacgtttttctcagcaa  240
            |||||||| |||||||||||||||||||||||||||||||||||||||||||||||||||
Sbjct  175  TGGAGTTTAATACTTTTTGTTTCTTTTTTACTAATTTATTTTATACGTTTTTCTCAGCAA  234

Query  241  tctttctttatcctttGAAATGaaaaataaaaaaaTGAGAAATGAATGTTTTAATTCTAG  300
            |||||||||||| |||||||||||||||||||||||||||||||||||||||||||||||
Sbjct  235  TCTTTCTTTATCTTTTGAAATGAAAAATAAAAAAATGAGAAATGAATGTTTTAATTCTAG  294

Query  301  TCTATTGTATCTTAGAAGACGAGTAAAAACTTCACAAAATAATGaaaaaaaaaaaa  356
            ||||||||||||||||||||||||||||||||  ||||||||||||||||||||||
Sbjct  295  TCTATTGTATCTTAGAAGACGAGTAAAAACTT--CAAAATAATGAAAAAAAAAAAA  348


>KX247940.1 Abarema jupunba isolate V133 psbA-trnH intergenic spacer, partial 
sequence; chloroplast
Length=354

 Score = 562 bits (304),  Expect = 3e-156
 Identities = 340/356 (96%), Gaps = 8/356 (2%)
 Strand=Plus/Plus

Query  1    TGGATAAAATCTTGGTTTTAATGTATACGAGTTTTTGAACGTAAAGGAGCAATAATGAAT  60
            |||||||||||||||| ||||||||||||||||||||||||| ||||||||||||| |||
Sbjct  1    TGGATAAAATCTTGGTCTTAATGTATACGAGTTTTTGAACGT-AAGGAGCAATAATTAAT  59

Query  61   TTCTTGTTCTATCAAGTCAAGAGGGTTAATATTGCTCCTTTACTTTTTAGTAGTTTCATA  120
            || ||||||||     |||||||||||||||||||||||||||||||||||||||| |||
Sbjct  60   TTATTGTTCTA-----TCAAGAGGGTTAATATTGCTCCTTTACTTTTTAGTAGTTTTATA  114

Query  121  CATCAATTTTGCATTTACTTCAACATTCTTTACCATTGTTTTAAGATAAGaaaaaaaTAT  180
            ||||||||||| |||||||||||||||||||||||||||||| |||||||||||||||||
Sbjct  115  CATCAATTTTGTATTTACTTCAACATTCTTTACCATTGTTTTTAGATAAGAAAAAAATAT  174

Query  181  TGGAGtttcatactttttgtttcttttttactaatttattttatacgtttttctcagcaa  240
            |||||||| |||||||||||||||||||||||||||||||||||||||||||||||||||
Sbjct  175  TGGAGTTTAATACTTTTTGTTTCTTTTTTACTAATTTATTTTATACGTTTTTCTCAGCAA  234

Query  241  tctttctttatcctttGAAATGaaaaataaaaaaaTGAGAAATGAATGTTTTAATTCTAG  300
            |||||||||||| |||||||||||||||||||||||||||||||||||||||||||||||
Sbjct  235  TCTTTCTTTATCTTTTGAAATGAAAAATAAAAAAATGAGAAATGAATGTTTTAATTCTAG  294

Query  301  TCTATTGTATCTTAGAAGACGAGTAAAAACTTCACAAAATAATGaaaaaaaaaaaa  356
            ||||||||||||||||||||||||||||||||  ||||||||||||||||||||||
Sbjct  295  TCTATTGTATCTTAGAAGACGAGTAAAAACTT--CAAAATAATGAAAAAAAAAAAA  348


>AF525009.1 Acacia dolichostachya psbA gene, partial sequence; psbA-trnH 
intergenic spacer, complete sequence; and tRNA-His (trnH) gene, 
partial sequence; chloroplast genes for chloroplast products
Length=487

 Score = 562 bits (304),  Expect = 3e-156
 Identities = 336/350 (96%), Gaps = 7/350 (2%)
 Strand=Plus/Plus

Query  1    TGGATAAAATCTTGGTTTTAATGTATACGAGTTTTTGAACGTAAAGGAGCAATAATGAAT  60
            |||||||||||||||| |||||||||||||||||||||||||||||||||||||||||||
Sbjct  55   TGGATAAAATCTTGGTCTTAATGTATACGAGTTTTTGAACGTAAAGGAGCAATAATGAAT  114

Query  61   TTCTTGTTCTATCAAGTCAAGAGGGTTAATATTGCTCCTTTACTTTTTAGTAGTTTCATA  120
            |||||||||||     ||||||||||||||||||||||||||||||||||||||||||||
Sbjct  115  TTCTTGTTCTA-----TCAAGAGGGTTAATATTGCTCCTTTACTTTTTAGTAGTTTCATA  169

Query  121  CATCAATTTTGCATTTACTTCAACATTCTTTACCATTGTTTTAAGATAAGaaaaaaaTAT  180
            ||||||||||| ||||||||||||||||||||||||||||||||||||||||||||||||
Sbjct  170  CATCAATTTTGTATTTACTTCAACATTCTTTACCATTGTTTTAAGATAAGAAAAAAATAT  229

Query  181  TGGAGtttcatactttttgtttcttttttactaatttattttatacgtttttctcagcaa  240
            |||||||||||||||||||||| |||||||||||||||||||||||||||||||||||||
Sbjct  230  TGGAGTTTCATACTTTTTGTTTATTTTTTACTAATTTATTTTATACGTTTTTCTCAGCAA  289

Query  241  tctttctttatcctttGAAATGaaaaataaaaaaaTGAGAAATGAATGTTTTAATTCTAG  300
            |||||||||||| |||||||| ||||||||||||||||||||||||||||| ||||||||
Sbjct  290  TCTTTCTTTATCTTTTGAAATAAAAAATAAAAAAATGAGAAATGAATGTTTAAATTCTAG  349

Query  301  TCTATTGTATCTTAGAAGACGAGTAAAAACTTCACAAAATAATGaaaaaa  350
            ||||||||||||||| ||||||||||||||||  ||||||||||||||||
Sbjct  350  TCTATTGTATCTTAGGAGACGAGTAAAAACTT--CAAAATAATGAAAAAA  397


>AF524977.1 Lysiloma acapulcense psbA gene, partial sequence; psbA-trnH intergenic 
spacer, complete sequence; and tRNA-His (trnH) gene, 
partial sequence; chloroplast genes for chloroplast products
Length=457

 Score = 562 bits (304),  Expect = 3e-156
 Identities = 340/356 (96%), Gaps = 8/356 (2%)
 Strand=Plus/Plus

Query  1    TGGATAAAATCTTGGTTTTAATGTATACGAGTTTTTGAACGTAAAGGAGCAATAATGAAT  60
            |||||||||||||||| ||||||||||||||||||||||||||||||||||||||| |||
Sbjct  36   TGGATAAAATCTTGGTCTTAATGTATACGAGTTTTTGAACGTAAAGGAGCAATAATTAAT  95

Query  61   TTCTTGTTCTATCAAGTCAAGAGGGTTAATATTGCTCCTTTACTTTTTAGTAGTTTCATA  120
            |||||||||||     ||||||||||||||||||||||||||||||||||||||||||||
Sbjct  96   TTCTTGTTCTA-----TCAAGAGGGTTAATATTGCTCCTTTACTTTTTAGTAGTTTCATA  150

Query  121  CATCAATTTTGCATTTACTTCAACATTCTTTACCATTGTTTTAAGATAAGaaaaaaaTAT  180
            ||||||||||| ||||||||||||||||||||||||||||||||||||||||||||||||
Sbjct  151  CATCAATTTTGTATTTACTTCAACATTCTTTACCATTGTTTTAAGATAAGAAAAAAATAT  210

Query  181  TGGAGtttcatactttttgtttcttttttactaatttattttatacgtttttctcagcaa  240
            |||||| |||||||||||||||||||||||||||||||||||||||||||||||||| ||
Sbjct  211  TGGAGTCTCATACTTTTTGTTTCTTTTTTACTAATTTATTTTATACGTTTTTCTCAGAAA  270

Query  241  tctttctttatcctttGAAATGaaaaataaaaaaaTGAGAAATGAATGTTTTAATTCTAG  300
            |||||||||||| ||||||||||||||  |||||||||||||||||||||||||||||||
Sbjct  271  TCTTTCTTTATCTTTTGAAATGAAAAAG-AAAAAATGAGAAATGAATGTTTTAATTCTAG  329

Query  301  TCTATTGTATCTTAGAAGACGAGTAAAAACTTCACAAAATAATGaaaaaaaaaaaa  356
            ||||||||||||||||||| ||||||||||||  ||||||||||||||||||||||
Sbjct  330  TCTATTGTATCTTAGAAGATGAGTAAAAACTT--CAAAATAATGAAAAAAAAAAAA  383


>MF786068.1 Abarema barbouriana voucher US:3451749 photosystem II protein 
D1 (psbA) gene, partial cds; and psbA-trnH intergenic spacer, 
partial sequence; chloroplast
Length=390

 Score = 560 bits (303),  Expect = 1e-155
 Identities = 339/355 (95%), Gaps = 7/355 (2%)
 Strand=Plus/Plus

Query  1    TGGATAAAATCTTGGTTTTAATGTATACGAGTTTTTGAACGTAAAGGAGCAATAATGAAT  60
            |||||||||||||||| ||||||||||||||||||||||||||||||||||||||| |||
Sbjct  7    TGGATAAAATCTTGGTCTTAATGTATACGAGTTTTTGAACGTAAAGGAGCAATAATTAAT  66

Query  61   TTCTTGTTCTATCAAGTCAAGAGGGTTAATATTGCTCCTTTACTTTTTAGTAGTTTCATA  120
            || ||||||||     ||||||||||||||||||||||||||||||||||||||||||||
Sbjct  67   TTATTGTTCTA-----TCAAGAGGGTTAATATTGCTCCTTTACTTTTTAGTAGTTTCATA  121

Query  121  CATCAATTTTGCATTTACTTCAACATTCTTTACCATTGTTTTAAGATAAGaaaaaaaTAT  180
            ||||||||||| |||||||||||||||||||||||||||||| |||||||||||||||||
Sbjct  122  CATCAATTTTGTATTTACTTCAACATTCTTTACCATTGTTTTTAGATAAGAAAAAAATAT  181

Query  181  TGGAGtttcatactttttgtttcttttttactaatttattttatacgtttttctcagcaa  240
            |||||||| |||||||||||||||||||||||||||||||||||||||||||||||||||
Sbjct  182  TGGAGTTTAATACTTTTTGTTTCTTTTTTACTAATTTATTTTATACGTTTTTCTCAGCAA  241

Query  241  tctttctttatcctttGAAATGaaaaataaaaaaaTGAGAAATGAATGTTTTAATTCTAG  300
            |  ||||||||| |||||||||||||||||||||||||||||||||||||||||||||||
Sbjct  242  TTCTTCTTTATCTTTTGAAATGAAAAATAAAAAAATGAGAAATGAATGTTTTAATTCTAG  301

Query  301  TCTATTGTATCTTAGAAGACGAGTAAAAACTTCACAAAATAATGaaaaaaaaaaa  355
            ||||||||||||||||||||||||||||||||  |||||||||||||||||||||
Sbjct  302  TCTATTGTATCTTAGAAGACGAGTAAAAACTT--CAAAATAATGAAAAAAAAAAA  354


>KX247944.1 Abarema mataybifolia isolate K201 psbA-trnH intergenic spacer, 
partial sequence; chloroplast
 KX247945.1 Abarema mataybifolia isolate K880 psbA-trnH intergenic spacer, 
partial sequence; chloroplast
 KX247946.1 Abarema mataybifolia isolate K247 psbA-trnH intergenic spacer, 
partial sequence; chloroplast
 KX247947.1 Abarema mataybifolia isolate Q729 psbA-trnH intergenic spacer, 
partial sequence; chloroplast
Length=353

 Score = 560 bits (303),  Expect = 1e-155
 Identities = 339/355 (95%), Gaps = 8/355 (2%)
 Strand=Plus/Plus

Query  1    TGGATAAAATCTTGGTTTTAATGTATACGAGTTTTTGAACGTAAAGGAGCAATAATGAAT  60
            |||||||||||||||| ||||||||||||||||||||||||| ||||||||||||| |||
Sbjct  1    TGGATAAAATCTTGGTCTTAATGTATACGAGTTTTTGAACGT-AAGGAGCAATAATTAAT  59

Query  61   TTCTTGTTCTATCAAGTCAAGAGGGTTAATATTGCTCCTTTACTTTTTAGTAGTTTCATA  120
            || ||||||||     |||||||||||||||||||||||||||||||||||||||| |||
Sbjct  60   TTATTGTTCTA-----TCAAGAGGGTTAATATTGCTCCTTTACTTTTTAGTAGTTTTATA  114

Query  121  CATCAATTTTGCATTTACTTCAACATTCTTTACCATTGTTTTAAGATAAGaaaaaaaTAT  180
            ||||||||||| |||||||||||||||||||||||||||||| |||||||||||||||||
Sbjct  115  CATCAATTTTGTATTTACTTCAACATTCTTTACCATTGTTTTTAGATAAGAAAAAAATAT  174

Query  181  TGGAGtttcatactttttgtttcttttttactaatttattttatacgtttttctcagcaa  240
            |||||||| |||||||||||||||||||||||||||||||||||||||||||||||||||
Sbjct  175  TGGAGTTTAATACTTTTTGTTTCTTTTTTACTAATTTATTTTATACGTTTTTCTCAGCAA  234

Query  241  tctttctttatcctttGAAATGaaaaataaaaaaaTGAGAAATGAATGTTTTAATTCTAG  300
            |||||||||||| |||||||||||||||||||||||||||||||||||||||||||||||
Sbjct  235  TCTTTCTTTATCTTTTGAAATGAAAAATAAAAAAATGAGAAATGAATGTTTTAATTCTAG  294

Query  301  TCTATTGTATCTTAGAAGACGAGTAAAAACTTCACAAAATAATGaaaaaaaaaaa  355
            ||||||||||||||||||||||||||||||||  |||||||||||||||||||||
Sbjct  295  TCTATTGTATCTTAGAAGACGAGTAAAAACTT--CAAAATAATGAAAAAAAAAAA  347


>KP095344.1 Archidendron turgidum isolate SCBGP316_1 photosystem II protein 
D1 (psbA), psbA-trnH intergenic spacer, and tRNA-His (trnH), 
region; chloroplast
Length=358

 Score = 560 bits (303),  Expect = 1e-155
 Identities = 333/346 (96%), Gaps = 7/346 (2%)
 Strand=Plus/Plus

Query  11   CTTGGTTTTAATGTATACGAGTTTTTGAACGTAAAGGAGCAATAATGAATTTCTTGTTCT  70
            |||||| ||||||||||||||||||||||||||||||||||||||| ||||| |||||||
Sbjct  1    CTTGGTCTTAATGTATACGAGTTTTTGAACGTAAAGGAGCAATAATTAATTTATTGTTCT  60

Query  71   ATCAAGTCAAGAGGGTTAATATTGCTCCTTTACTTTTTAGTAGTTTCATACATCAATTTT  130
            |     ||||||||||||||||||||||||||||||||||||||||||||||||||||||
Sbjct  61   A-----TCAAGAGGGTTAATATTGCTCCTTTACTTTTTAGTAGTTTCATACATCAATTTT  115

Query  131  GCATTTACTTCAACATTCTTTACCATTGTTTTAAGATAAGaaaaaaaTATTGGAGtttca  190
            | ||||||||||||||||||||||||||||||||||||||||||||||||||||||||||
Sbjct  116  GTATTTACTTCAACATTCTTTACCATTGTTTTAAGATAAGAAAAAAATATTGGAGTTTCA  175

Query  191  tactttttgtttcttttttactaatttattttatacgtttttctcagcaatctttcttta  250
            |||||||||||||||||||| |||||||||||||||||||||||||||||||||||||||
Sbjct  176  TACTTTTTGTTTCTTTTTTATTAATTTATTTTATACGTTTTTCTCAGCAATCTTTCTTTA  235

Query  251  tcctttGAAATGaaaaataaaaaaaTGAGAAATGAATGTTTTAATTCTAGTCTATTGTAT  310
            || |||||||||||||||||||||||||||||||||||||||||||||||||||||||||
Sbjct  236  TCTTTTGAAATGAAAAATAAAAAAATGAGAAATGAATGTTTTAATTCTAGTCTATTGTAT  295

Query  311  CTTAGAAGACGAGTAAAAACTTCACAAAATAATGaaaaaaaaaaaa  356
            ||||||||||||||||||||||  ||||||||||||||||||||||
Sbjct  296  CTTAGAAGACGAGTAAAAACTT--CAAAATAATGAAAAAAAAAAAA  339


>FJ038942.2 Inga sp. MAG-2009 voucher MG150 PsbA (psbA) gene, partial cds; 
and psbA-trnH intergenic spacer, partial sequence; chloroplast
Length=487

 Score = 560 bits (303),  Expect = 1e-155
 Identities = 337/352 (96%), Gaps = 8/352 (2%)
 Strand=Plus/Plus

Query  1    TGGATAAAATCTTGGTTTTAATGTATACGAGTTTTTGAACGTAAAGGAGCAATAATGAAT  60
            |||||||||||||||| ||||||||||||||||||| ||||||||||||||||||| |||
Sbjct  56   TGGATAAAATCTTGGTCTTAATGTATACGAGTTTTTAAACGTAAAGGAGCAATAATTAAT  115

Query  61   TTCTTGTTCTATCAAGTCAAGAGGGTTAATATTGCTCCTTTACTTTTTAGTAGTTTCATA  120
            |||||||||||     ||||||||||||||||||||||||||||||||||||||||||||
Sbjct  116  TTCTTGTTCTA-----TCAAGAGGGTTAATATTGCTCCTTTACTTTTTAGTAGTTTCATA  170

Query  121  CATCAATTTTGCATTTACTTCAACATTCTTTACCATTGTTTTAAGATAAG-aaaaaaaTA  179
            ||||||||||| |||||||||||||||||||||||||||||||||||| | |||||||||
Sbjct  171  CATCAATTTTGTATTTACTTCAACATTCTTTACCATTGTTTTAAGATAGGAAAAAAAATA  230

Query  180  TTGGAGtttcatactttttgtttcttttttactaatttattttatacgtttttctcagca  239
            |||||||||||||||||||||||||||||||||||||||||||||||||||||| |||||
Sbjct  231  TTGGAGTTTCATACTTTTTGTTTCTTTTTTACTAATTTATTTTATACGTTTTTCCCAGCA  290

Query  240  atctttctttatcctttGAAATGaaaaataaaaaaaTGAGAAATGAATGTTTTAATTCTA  299
            ||||||||||||| ||||||||||||||||||||||||||||||||||||||||||||||
Sbjct  291  ATCTTTCTTTATCTTTTGAAATGAAAAATAAAAAAATGAGAAATGAATGTTTTAATTCTA  350

Query  300  GTCTATTGTATCTTAGAAGACGAGTAAAAACTTCACAAAATAATGaaaaaaa  351
            |||||||||||||||||||||||||||||||||  |||||||||||||||||
Sbjct  351  GTCTATTGTATCTTAGAAGACGAGTAAAAACTT--CAAAATAATGAAAAAAA  400


>HQ426986.1 Albizia kalkora isolate 24 PsbA (psbA) gene, partial cds; and 
psbA-trnH intergenic spacer, partial sequence; chloroplast
Length=411

 Score = 560 bits (303),  Expect = 1e-155
 Identities = 340/356 (96%), Gaps = 10/356 (3%)
 Strand=Plus/Plus

Query  1    TGGATAAAATCTTGGTTTTAATGTATACGAGTTTTTGAACGTAAAGGAGCAATAATGAAT  60
            |||||||||||||||| ||||||||||||||||||||||||||||||||||||||| |||
Sbjct  26   TGGATAAAATCTTGGTCTTAATGTATACGAGTTTTTGAACGTAAAGGAGCAATAATTAAT  85

Query  61   TTCTTGTTCTATCAAGTCAAGAGGGTTAATATTGCTCCTTTACTTTTTAGTAGTTTCATA  120
            |||||||||||     ||||||||||||||||||||||||||||||||||||||||||||
Sbjct  86   TTCTTGTTCTA-----TCAAGAGGGTTAATATTGCTCCTTTACTTTTTAGTAGTTTCATA  140

Query  121  CATCAATTTTGCATTTACTTCAACATTCTTTACCATTGTTTTAAGATAAGaaaaaaaTAT  180
            ||||||||||| ||||||||||||||||||||||||||||||||||||||||||||||||
Sbjct  141  CATCAATTTTGTATTTACTTCAACATTCTTTACCATTGTTTTAAGATAAGAAAAAAATAT  200

Query  181  TGGAGtttcatactttttgtttcttttttactaatttattttatacgtttttctcagcaa  240
            |||||||||||||||||||||| |||||||||||||||||||||||||||||||||||||
Sbjct  201  TGGAGTTTCATACTTTTTGTTTATTTTTTACTAATTTATTTTATACGTTTTTCTCAGCAA  260

Query  241  tctttctttatcctttGAAATGaaaaataaaaaaaTGAGAAATGAATGTTTTAATTCTAG  300
            |||||||||||||||||||||||||   |||||||||||||||||||| |||||||||||
Sbjct  261  TCTTTCTTTATCCTTTGAAATGAAA---AAAAAAATGAGAAATGAATGCTTTAATTCTAG  317

Query  301  TCTATTGTATCTTAGAAGACGAGTAAAAACTTCACAAAATAATGaaaaaaaaaaaa  356
            | ||||||||||||||||||||||||||||||  ||||||||||||||||||||||
Sbjct  318  TATATTGTATCTTAGAAGACGAGTAAAAACTT--CAAAATAATGAAAAAAAAAAAA  371


>GQ428686.1 Inga fanchoniana voucher NH200301 psbA-trnH intergenic spacer, 
partial sequence; chloroplast
Length=492

 Score = 560 bits (303),  Expect = 1e-155
 Identities = 337/352 (96%), Gaps = 8/352 (2%)
 Strand=Plus/Plus

Query  1    TGGATAAAATCTTGGTTTTAATGTATACGAGTTTTTGAACGTAAAGGAGCAATAATGAAT  60
            |||||||||||||||| ||||||||||||||||||| ||||||||||||||||||| |||
Sbjct  59   TGGATAAAATCTTGGTCTTAATGTATACGAGTTTTTAAACGTAAAGGAGCAATAATTAAT  118

Query  61   TTCTTGTTCTATCAAGTCAAGAGGGTTAATATTGCTCCTTTACTTTTTAGTAGTTTCATA  120
            |||||||||||     ||||||||||||||||||||||||||||||||||||||||||||
Sbjct  119  TTCTTGTTCTA-----TCAAGAGGGTTAATATTGCTCCTTTACTTTTTAGTAGTTTCATA  173

Query  121  CATCAATTTTGCATTTACTTCAACATTCTTTACCATTGTTTTAAGATAAGaaaaaaaTAT  180
            ||||||||||| |||||||||||||||||||||||||||||||||||| |||||||||||
Sbjct  174  CATCAATTTTGTATTTACTTCAACATTCTTTACCATTGTTTTAAGATAGGAAAAAAATAT  233

Query  181  TGGAGtttcatactttttgtttcttttttactaatttattttatacgtttttctcagcaa  240
            ||||||||||||||||||||||||||||||||||||||||||||||||||||| ||||||
Sbjct  234  TGGAGTTTCATACTTTTTGTTTCTTTTTTACTAATTTATTTTATACGTTTTTCCCAGCAA  293

Query  241  tctttctttatcctttGAAATGaaaaat-aaaaaaaTGAGAAATGAATGTTTTAATTCTA  299
            |||||||||||| ||||||||||||||| |||||||||||||||||||||||||||||||
Sbjct  294  TCTTTCTTTATCTTTTGAAATGAAAAATAAAAAAAATGAGAAATGAATGTTTTAATTCTA  353

Query  300  GTCTATTGTATCTTAGAAGACGAGTAAAAACTTCACAAAATAATGaaaaaaa  351
            |||||||||||||||||||||||||||||||||  |||||||||||||||||
Sbjct  354  GTCTATTGTATCTTAGAAGACGAGTAAAAACTT--CAAAATAATGAAAAAAA  403


>GQ118885.1 Inga tenuistipula voucher Kyle Dexter 110 (K) PsbA (psbA) gene, 
partial cds; psbA-trnH intergenic spacer, complete sequence; 
and tRNA-His (tRNA-His) gene, partial sequence; chloroplast
Length=488

 Score = 560 bits (303),  Expect = 1e-155
 Identities = 337/352 (96%), Gaps = 8/352 (2%)
 Strand=Plus/Plus

Query  1    TGGATAAAATCTTGGTTTTAATGTATACGAGTTTTTGAACGTAAAGGAGCAATAATGAAT  60
            |||||||||||||||| ||||||||||||||||||| ||||||||||||||||||| |||
Sbjct  58   TGGATAAAATCTTGGTCTTAATGTATACGAGTTTTTAAACGTAAAGGAGCAATAATTAAT  117

Query  61   TTCTTGTTCTATCAAGTCAAGAGGGTTAATATTGCTCCTTTACTTTTTAGTAGTTTCATA  120
            |||||||||||     ||||||||||||||||||||||||||||||||||||||||||||
Sbjct  118  TTCTTGTTCTA-----TCAAGAGGGTTAATATTGCTCCTTTACTTTTTAGTAGTTTCATA  172

Query  121  CATCAATTTTGCATTTACTTCAACATTCTTTACCATTGTTTTAAGATAAGaaaaaaaTAT  180
            ||||||||||| |||||||||||||||||||||||||||||||||||| |||||||||||
Sbjct  173  CATCAATTTTGTATTTACTTCAACATTCTTTACCATTGTTTTAAGATAGGAAAAAAATAT  232

Query  181  TGGAGtttcatactttttgtttcttttttactaatttattttatacgtttttctcagcaa  240
            ||||||||||||||||||||||||||||||||||||||||||||||||||||| ||||||
Sbjct  233  TGGAGTTTCATACTTTTTGTTTCTTTTTTACTAATTTATTTTATACGTTTTTCCCAGCAA  292

Query  241  tctttctttatcctttGAAATGaaaaat-aaaaaaaTGAGAAATGAATGTTTTAATTCTA  299
            |||||||||||| ||||||||||||||| |||||||||||||||||||||||||||||||
Sbjct  293  TCTTTCTTTATCTTTTGAAATGAAAAATAAAAAAAATGAGAAATGAATGTTTTAATTCTA  352

Query  300  GTCTATTGTATCTTAGAAGACGAGTAAAAACTTCACAAAATAATGaaaaaaa  351
            |||||||||||||||||||||||||||||||||  |||||||||||||||||
Sbjct  353  GTCTATTGTATCTTAGAAGACGAGTAAAAACTT--CAAAATAATGAAAAAAA  402


>AM922056.1 Inga tenuistipula plastid psbA gene (partial), psbA-trnH intergenic 
spacer, tRNA-His gene (partial), isolate EDNA06-00052
Length=469

 Score = 560 bits (303),  Expect = 1e-155
 Identities = 337/352 (96%), Gaps = 8/352 (2%)
 Strand=Plus/Plus

Query  1    TGGATAAAATCTTGGTTTTAATGTATACGAGTTTTTGAACGTAAAGGAGCAATAATGAAT  60
            |||||||||||||||| ||||||||||||||||||| ||||||||||||||||||| |||
Sbjct  47   TGGATAAAATCTTGGTCTTAATGTATACGAGTTTTTAAACGTAAAGGAGCAATAATTAAT  106

Query  61   TTCTTGTTCTATCAAGTCAAGAGGGTTAATATTGCTCCTTTACTTTTTAGTAGTTTCATA  120
            |||||||||||     ||||||||||||||||||||||||||||||||||||||||||||
Sbjct  107  TTCTTGTTCTA-----TCAAGAGGGTTAATATTGCTCCTTTACTTTTTAGTAGTTTCATA  161

Query  121  CATCAATTTTGCATTTACTTCAACATTCTTTACCATTGTTTTAAGATAAGaaaaaaaTAT  180
            ||||||||||| |||||||||||||||||||||||||||||||||||| |||||||||||
Sbjct  162  CATCAATTTTGTATTTACTTCAACATTCTTTACCATTGTTTTAAGATAGGAAAAAAATAT  221

Query  181  TGGAGtttcatactttttgtttcttttttactaatttattttatacgtttttctcagcaa  240
            ||||||||||||||||||||||||||||||||||||||||||||||||||||| ||||||
Sbjct  222  TGGAGTTTCATACTTTTTGTTTCTTTTTTACTAATTTATTTTATACGTTTTTCCCAGCAA  281

Query  241  tctttctttatcctttGAAATGaaaaat-aaaaaaaTGAGAAATGAATGTTTTAATTCTA  299
            |||||||||||| ||||||||||||||| |||||||||||||||||||||||||||||||
Sbjct  282  TCTTTCTTTATCTTTTGAAATGAAAAATAAAAAAAATGAGAAATGAATGTTTTAATTCTA  341

Query  300  GTCTATTGTATCTTAGAAGACGAGTAAAAACTTCACAAAATAATGaaaaaaa  351
            |||||||||||||||||||||||||||||||||  |||||||||||||||||
Sbjct  342  GTCTATTGTATCTTAGAAGACGAGTAAAAACTT--CAAAATAATGAAAAAAA  391


>AF524965.1 Albizia kalkora psbA gene, partial sequence; psbA-trnH intergenic 
spacer, complete sequence; and tRNA-His (trnH) gene, partial 
sequence; chloroplast genes for chloroplast products
Length=453

 Score = 560 bits (303),  Expect = 1e-155
 Identities = 340/356 (96%), Gaps = 10/356 (3%)
 Strand=Plus/Plus

Query  1    TGGATAAAATCTTGGTTTTAATGTATACGAGTTTTTGAACGTAAAGGAGCAATAATGAAT  60
            |||||||||||||||| ||||||||||||||||||||||||||||||||||||||| |||
Sbjct  45   TGGATAAAATCTTGGTCTTAATGTATACGAGTTTTTGAACGTAAAGGAGCAATAATTAAT  104

Query  61   TTCTTGTTCTATCAAGTCAAGAGGGTTAATATTGCTCCTTTACTTTTTAGTAGTTTCATA  120
            |||||||||||     ||||||||||||||||||||||||||||||||||||||||||||
Sbjct  105  TTCTTGTTCTA-----TCAAGAGGGTTAATATTGCTCCTTTACTTTTTAGTAGTTTCATA  159

Query  121  CATCAATTTTGCATTTACTTCAACATTCTTTACCATTGTTTTAAGATAAGaaaaaaaTAT  180
            ||||||||||| ||||||||||||||||||||||||||||||||||||||||||||||||
Sbjct  160  CATCAATTTTGTATTTACTTCAACATTCTTTACCATTGTTTTAAGATAAGAAAAAAATAT  219

Query  181  TGGAGtttcatactttttgtttcttttttactaatttattttatacgtttttctcagcaa  240
            |||||||||||||||||||||| |||||||||||||||||||||||||||||||||||||
Sbjct  220  TGGAGTTTCATACTTTTTGTTTATTTTTTACTAATTTATTTTATACGTTTTTCTCAGCAA  279

Query  241  tctttctttatcctttGAAATGaaaaataaaaaaaTGAGAAATGAATGTTTTAATTCTAG  300
            |||||||||||||||||||||||||   |||||||||||||||||||| |||||||||||
Sbjct  280  TCTTTCTTTATCCTTTGAAATGAAA---AAAAAAATGAGAAATGAATGCTTTAATTCTAG  336

Query  301  TCTATTGTATCTTAGAAGACGAGTAAAAACTTCACAAAATAATGaaaaaaaaaaaa  356
            | ||||||||||||||||||||||||||||||  ||||||||||||||||||||||
Sbjct  337  TATATTGTATCTTAGAAGACGAGTAAAAACTT--CAAAATAATGAAAAAAAAAAAA  390


>MH621975.1 Lysiloma latisiliquum voucher Trotta950105 psbA-trnH intergenic 
spacer, partial sequence; chloroplast
Length=423

 Score = 558 bits (302),  Expect = 4e-155
 Identities = 334/348 (96%), Gaps = 8/348 (2%)
 Strand=Plus/Plus

Query  8    AATCTTGGTTTTAATGTATACGAGTTTTTGAACGTAAAGGAGCAATAATGAATTTCTTGT  67
            ||||||||| ||||||||||||||||||||||||||||||||||||||| ||||||||||
Sbjct  1    AATCTTGGTCTTAATGTATACGAGTTTTTGAACGTAAAGGAGCAATAATTAATTTCTTGT  60

Query  68   TCTATCAAGTCAAGAGGGTTAATATTGCTCCTTTACTTTTTAGTAGTTTCATACATCAAT  127
            ||||     |||||||||||||||||||||||||||||||||||||||||||||||||||
Sbjct  61   TCTA-----TCAAGAGGGTTAATATTGCTCCTTTACTTTTTAGTAGTTTCATACATCAAT  115

Query  128  TTTGCATTTACTTCAACATTCTTTACCATTGTTTTAAGATAAGaaaaaaaTATTGGAGtt  187
            |||| |||||||||||||||||||||||||||||||||||||||||||||||||||||||
Sbjct  116  TTTGTATTTACTTCAACATTCTTTACCATTGTTTTAAGATAAGAAAAAAATATTGGAGTT  175

Query  188  tcatactttttgtttcttttttactaatttattttatacgtttttctcagcaatctttct  247
            |||||||||||||||||||||||||||||||||||||| |||||||||||||||||||||
Sbjct  176  TCATACTTTTTGTTTCTTTTTTACTAATTTATTTTATATGTTTTTCTCAGCAATCTTTCT  235

Query  248  ttatcctttGAAATGaaaaat-aaaaaaaTGAGAAATGAATGTTTTAATTCTAGTCTATT  306
            ||||| ||||||||||||||| ||||||||||||||||||||||||||||||||||||||
Sbjct  236  TTATCTTTTGAAATGAAAAATAAAAAAAATGAGAAATGAATGTTTTAATTCTAGTCTATT  295

Query  307  GTATCTTAGAAGACGAGTAAAAACTTCACAAAATAATGaaaaaaaaaa  354
            ||||||||||||| ||||||||||||  ||||||||||||||||||||
Sbjct  296  GTATCTTAGAAGATGAGTAAAAACTT--CAAAATAATGAAAAAAAAAA  341


>MH749235.1 Ebenopsis ebano voucher US:Gostel291 photosystem II protein D1 
(psbA) gene, partial cds; and psbA-trnH intergenic spacer 
region, complete sequence; chloroplast
Length=467

 Score = 558 bits (302),  Expect = 4e-155
 Identities = 341/358 (95%), Gaps = 10/358 (3%)
 Strand=Plus/Plus

Query  1    TGGATAAAATCTTGGTTTTAATGTATACGAGTTTTTGAACGTAAAGGAGCAATAATGAAT  60
            |||||||||||||||| ||||||||||||||||||||||||||||||||||||||| |||
Sbjct  47   TGGATAAAATCTTGGTCTTAATGTATACGAGTTTTTGAACGTAAAGGAGCAATAATTAAT  106

Query  61   TTCTTGTTCTATCAAGTCAAGAGGGTTAATATTGCTCCTTTACTTTTTAGTAGTTTCATA  120
            |||||||||||     ||||||||||||||||||||||||||||||||||||||||||||
Sbjct  107  TTCTTGTTCTA-----TCAAGAGGGTTAATATTGCTCCTTTACTTTTTAGTAGTTTCATA  161

Query  121  CATCAATTTTGCATTTACTTCAACATTCTTTACCATTGTTTTAAGATAAGaaaaaaaTAT  180
            ||||||||||| ||||| |||||||||||||||||||||||||||||||| ||||||| |
Sbjct  162  CATCAATTTTGTATTTATTTCAACATTCTTTACCATTGTTTTAAGATAAG-AAAAAATCT  220

Query  181  TGGAGtttcatactttttgtttcttttttactaatttattttatacgtttttctcagcaa  240
            ||||||||||||||||||||||||||||||||||||||||||||||||||||||||||||
Sbjct  221  TGGAGTTTCATACTTTTTGTTTCTTTTTTACTAATTTATTTTATACGTTTTTCTCAGCAA  280

Query  241  tctttctttatcctttGAAATGaaaaat-aaaaaaaTGAGAAATGAATGTTTTAATTCTA  299
            |||||||||||| ||||||||||||||| |||||||||||||||||||||||||||||||
Sbjct  281  TCTTTCTTTATCTTTTGAAATGAAAAATAAAAAAAATGAGAAATGAATGTTTTAATTCTA  340

Query  300  GTCTATTGTATCTTAGAAGACGAGTAAAAACTTCACAAAATAATGaaaaaaaaa-aaa  356
            |||||||||||||| ||||||||||||||||||  ||||||||||||||||||| |||
Sbjct  341  GTCTATTGTATCTTCGAAGACGAGTAAAAACTT--CAAAATAATGAAAAAAAAAGAAA  396


>KY688490.1 Senegalia galpinii isolate OM 418 PsbA (psbA) gene, partial cds; 
and psbA-trnH intergenic spacer, partial sequence; chloroplast
Length=418

 Score = 558 bits (302),  Expect = 4e-155
 Identities = 341/358 (95%), Gaps = 10/358 (3%)
 Strand=Plus/Plus

Query  1    TGGATAAAATCTTGGTTTTAATGTATACGAGTTTTTGAACGTAAAGGAGCAATAATGAAT  60
            |||||||||||||||| ||||||||||||||||||||||||||||||||||||||| |||
Sbjct  15   TGGATAAAATCTTGGTCTTAATGTATACGAGTTTTTGAACGTAAAGGAGCAATAATTAAT  74

Query  61   TTCTTGTTCTATCAAGTCAAGAGGGTTAATATTGCTCCTTTACTTTTTAGTAGTTTCATA  120
            |||||||||||     ||||||||||||||||||||||||||||||||||||||||||||
Sbjct  75   TTCTTGTTCTA-----TCAAGAGGGTTAATATTGCTCCTTTACTTTTTAGTAGTTTCATA  129

Query  121  CATCAATTTTGCATTTACTTCAACATTCTTTACCATTGTTTTAAGATAAGaaaaaaaTAT  180
            ||||||||||| ||||| |||||||||||||||||||||||||||||||| ||||||| |
Sbjct  130  CATCAATTTTGTATTTATTTCAACATTCTTTACCATTGTTTTAAGATAAG-AAAAAATCT  188

Query  181  TGGAGtttcatactttttgtttcttttttactaatttattttatacgtttttctcagcaa  240
            ||||||||||||||||||||||||||||||||||||||||||||||||||||||||||||
Sbjct  189  TGGAGTTTCATACTTTTTGTTTCTTTTTTACTAATTTATTTTATACGTTTTTCTCAGCAA  248

Query  241  tctttctttatcctttGAAATGaaaaat-aaaaaaaTGAGAAATGAATGTTTTAATTCTA  299
            |||||||||||| ||||||||||||||| |||||||||||||||||||||||||||||||
Sbjct  249  TCTTTCTTTATCTTTTGAAATGAAAAATAAAAAAAATGAGAAATGAATGTTTTAATTCTA  308

Query  300  GTCTATTGTATCTTAGAAGACGAGTAAAAACTTCACAAAATAATGaaaaaaaaa-aaa  356
            |||||||||||||| ||||||||||||||||||  ||||||||||||||||||| |||
Sbjct  309  GTCTATTGTATCTTCGAAGACGAGTAAAAACTT--CAAAATAATGAAAAAAAAAGAAA  364


>KX852444.1 Pithecellobium flexicaule chloroplast, complete genome
Length=178887

 Score = 558 bits (302),  Expect = 4e-155
 Identities = 341/358 (95%), Gaps = 10/358 (3%)
 Strand=Plus/Minus

Query  1    TGGATAAAATCTTGGTTTTAATGTATACGAGTTTTTGAACGTAAAGGAGCAATAATGAAT  60
            |||||||||||||||| ||||||||||||||||||||||||||||||||||||||| |||
Sbjct  496  TGGATAAAATCTTGGTCTTAATGTATACGAGTTTTTGAACGTAAAGGAGCAATAATTAAT  437

Query  61   TTCTTGTTCTATCAAGTCAAGAGGGTTAATATTGCTCCTTTACTTTTTAGTAGTTTCATA  120
            ||||||||||||||||     |||||||||||||||||||||||||||||||||||||||
Sbjct  436  TTCTTGTTCTATCAAG-----AGGGTTAATATTGCTCCTTTACTTTTTAGTAGTTTCATA  382

Query  121  CATCAATTTTGCATTTACTTCAACATTCTTTACCATTGTTTTAAGATAAGaaaaaaaTAT  180
            ||||||||||| ||||| |||||||||||||||||||||||||||||||||||||| | |
Sbjct  381  CATCAATTTTGTATTTATTTCAACATTCTTTACCATTGTTTTAAGATAAGAAAAAA-TCT  323

Query  181  TGGAGtttcatactttttgtttcttttttactaatttattttatacgtttttctcagcaa  240
            ||||||||||||||||||||||||||||||||||||||||||||||||||||||||||||
Sbjct  322  TGGAGTTTCATACTTTTTGTTTCTTTTTTACTAATTTATTTTATACGTTTTTCTCAGCAA  263

Query  241  tctttctttatcctttGAAATGaaaaataaaaaaa-TGAGAAATGAATGTTTTAATTCTA  299
            |||||||||||| |||||||||||||||||||||| ||||||||||||||||||||||||
Sbjct  262  TCTTTCTTTATCTTTTGAAATGAAAAATAAAAAAAATGAGAAATGAATGTTTTAATTCTA  203

Query  300  GTCTATTGTATCTTAGAAGACGAGTAAAAACTTCACAAAATAATGaaaaaaaaa-aaa  356
            |||||||||||||| ||||||||||||||||||||  ||||||||||||||||| |||
Sbjct  202  GTCTATTGTATCTTCGAAGACGAGTAAAAACTTCA--AAATAATGAAAAAAAAAGAAA  147


>KY592545.1 Inga sapindoides isolate 0701802 PsbA (psbA) gene, partial cds; 
psbA-trnH intergenic spacer, complete sequence; and tRNA-His 
(trnH) gene, partial sequence; chloroplast
Length=445

 Score = 558 bits (302),  Expect = 4e-155
 Identities = 336/351 (96%), Gaps = 8/351 (2%)
 Strand=Plus/Plus

Query  1    TGGATAAAATCTTGGTTTTAATGTATACGAGTTTTTGAACGTAAAGGAGCAATAATGAAT  60
            |||||||||||||||| ||||||||||||||||||| ||||||||||||||||||| |||
Sbjct  33   TGGATAAAATCTTGGTCTTAATGTATACGAGTTTTTAAACGTAAAGGAGCAATAATTAAT  92

Query  61   TTCTTGTTCTATCAAGTCAAGAGGGTTAATATTGCTCCTTTACTTTTTAGTAGTTTCATA  120
            ||||||||||||||||   |||  ||||||||||||||||||||||||||||||||||||
Sbjct  93   TTCTTGTTCTATCAAG---AGA--GTTAATATTGCTCCTTTACTTTTTAGTAGTTTCATA  147

Query  121  CATCAATTTTGCATTTACTTCAACATTCTTTACCATTGTTTTAAGATAAGaaaaaaaTAT  180
            ||||||||||| |||||||||||||||||||||||||||||||||||| |||||||||||
Sbjct  148  CATCAATTTTGTATTTACTTCAACATTCTTTACCATTGTTTTAAGATAGGAAAAAAATAT  207

Query  181  TGGAGtttcatactttttgtttcttttttactaatttattttatacgtttttctcagcaa  240
            ||||||||||||||||||||||||||||||||||||||||||||||||||||| ||||||
Sbjct  208  TGGAGTTTCATACTTTTTGTTTCTTTTTTACTAATTTATTTTATACGTTTTTCCCAGCAA  267

Query  241  tctttctttatcctttGAAATGaaaaataaaaaaaTGAGAAATGAATGTTTTAATTCTAG  300
            |||||||||||| |||||||||||||| ||||||||||||||||||||||||||||||||
Sbjct  268  TCTTTCTTTATCTTTTGAAATGAAAAA-AAAAAAATGAGAAATGAATGTTTTAATTCTAG  326

Query  301  TCTATTGTATCTTAGAAGACGAGTAAAAACTTCACAAAATAATGaaaaaaa  351
            ||||||||||||||||||||||||||||||||  |||||||||||||||||
Sbjct  327  TCTATTGTATCTTAGAAGACGAGTAAAAACTT--CAAAATAATGAAAAAAA  375


>KY592540.1 Inga retinocarpa isolate 1003476 PsbA (psbA) gene, partial cds; 
psbA-trnH intergenic spacer, complete sequence; and tRNA-His 
(trnH) gene, partial sequence; chloroplast
Length=467

 Score = 558 bits (302),  Expect = 4e-155
 Identities = 338/354 (95%), Gaps = 8/354 (2%)
 Strand=Plus/Plus

Query  1    TGGATAAAATCTTGGTTTTAATGTATACGAGTTTTTGAACGTAAAGGAGCAATAATGAAT  60
            |||||||||||||||| ||||||||||||||||||| ||||||||||||||||||| |||
Sbjct  33   TGGATAAAATCTTGGTCTTAATGTATACGAGTTTTTAAACGTAAAGGAGCAATAATTAAT  92

Query  61   TTCTTGTTCTATCAAGTCAAGAGGGTTAATATTGCTCCTTTACTTTTTAGTAGTTTCATA  120
            |||||||||||     ||||||||||||||||||||||||||||||||||||||||||||
Sbjct  93   TTCTTGTTCTA-----TCAAGAGGGTTAATATTGCTCCTTTACTTTTTAGTAGTTTCATA  147

Query  121  CATCAATTTTGCATTTACTTCAACATTCTTTACCATTGTTTTAAGATAAG-aaaaaaaTA  179
            ||||||||||| |||||||||||||||||||||||||||||||||||| | |||||||||
Sbjct  148  CATCAATTTTGTATTTACTTCAACATTCTTTACCATTGTTTTAAGATAGGAAAAAAAATA  207

Query  180  TTGGAGtttcatactttttgtttcttttttactaatttattttatacgtttttctcagca  239
            |||||||||||||||||||||||||||||||||||||||||||||||||||||| |||||
Sbjct  208  TTGGAGTTTCATACTTTTTGTTTCTTTTTTACTAATTTATTTTATACGTTTTTCCCAGCA  267

Query  240  atctttctttatcctttGAAATGaaaaataaaaaaaTGAGAAATGAATGTTTTAATTCTA  299
            ||||||||||||| ||||||||||||||||||||||||||||||||||||||||||||||
Sbjct  268  ATCTTTCTTTATCTTTTGAAATGAAAAATAAAAAAATGAGAAATGAATGTTTTAATTCTA  327

Query  300  GTCTATTGTATCTTAGAAGACGAGTAAAAACTTCACAA-AAT-AATGaaaaaaa  351
            ||||||||||||||||||||||||||||||||||| || ||| |||||||||||
Sbjct  328  GTCTATTGTATCTTAGAAGACGAGTAAAAACTTCAAAATAATGAATGAAAAAAA  381


>KX248059.1 Balizia pedicellaris isolate V99 psbA-trnH intergenic spacer, 
partial sequence; chloroplast
Length=441

 Score = 558 bits (302),  Expect = 4e-155
 Identities = 338/354 (95%), Gaps = 8/354 (2%)
 Strand=Plus/Plus

Query  1    TGGATAAAATCTTGGTTTTAATGTATACGAGTTTTTGAACGTAAAGGAGCAATAATGAAT  60
            |||||||||||||||| |||||||||||||| |||||||||||||||||||||||| |||
Sbjct  1    TGGATAAAATCTTGGTCTTAATGTATACGAG-TTTTGAACGTAAAGGAGCAATAATTAAT  59

Query  61   TTCTTGTTCTATCAAGTCAAGAGGGTTAATATTGCTCCTTTACTTTTTAGTAGTTTCATA  120
            || ||||||||     ||||||||||||||||||||||||||||||||||||||||||||
Sbjct  60   TTATTGTTCTA-----TCAAGAGGGTTAATATTGCTCCTTTACTTTTTAGTAGTTTCATA  114

Query  121  CATCAATTTTGCATTTACTTCAACATTCTTTACCATTGTTTTAAGATAAGaaaaaaaTAT  180
            ||||||||||| |||||||||||||||||||||||||||||| |||||||||||||||||
Sbjct  115  CATCAATTTTGTATTTACTTCAACATTCTTTACCATTGTTTTTAGATAAGAAAAAAATAT  174

Query  181  TGGAGtttcatactttttgtttcttttttactaatttattttatacgtttttctcagcaa  240
            |||||||| |||||||||||||||||||||||||||||||||||||||||||||||||||
Sbjct  175  TGGAGTTTAATACTTTTTGTTTCTTTTTTACTAATTTATTTTATACGTTTTTCTCAGCAA  234

Query  241  tctttctttatcctttGAAATGaaaaataaaaaaaTGAGAAATGAATGTTTTAATTCTAG  300
            |||||||||||| |||||||||||||||||||||||||||||| ||||||||||||||||
Sbjct  235  TCTTTCTTTATCTTTTGAAATGAAAAATAAAAAAATGAGAAATTAATGTTTTAATTCTAG  294

Query  301  TCTATTGTATCTTAGAAGACGAGTAAAAACTTCACAAAATAATGaaaaaaaaaa  354
            ||||||||||||||||||||||||||||||||  ||||||||||||||||||||
Sbjct  295  TCTATTGTATCTTAGAAGACGAGTAAAAACTT--CAAAATAATGAAAAAAAAAA  346


>KX248058.1 Balizia pedicellaris isolate V93 psbA-trnH intergenic spacer, 
partial sequence; chloroplast
Length=439

 Score = 558 bits (302),  Expect = 4e-155
 Identities = 338/354 (95%), Gaps = 8/354 (2%)
 Strand=Plus/Plus

Query  1    TGGATAAAATCTTGGTTTTAATGTATACGAGTTTTTGAACGTAAAGGAGCAATAATGAAT  60
            |||||||||||||||| |||||||||||||| |||||||||||||||||||||||| |||
Sbjct  3    TGGATAAAATCTTGGTCTTAATGTATACGAG-TTTTGAACGTAAAGGAGCAATAATTAAT  61

Query  61   TTCTTGTTCTATCAAGTCAAGAGGGTTAATATTGCTCCTTTACTTTTTAGTAGTTTCATA  120
            || ||||||||     ||||||||||||||||||||||||||||||||||||||||||||
Sbjct  62   TTATTGTTCTA-----TCAAGAGGGTTAATATTGCTCCTTTACTTTTTAGTAGTTTCATA  116

Query  121  CATCAATTTTGCATTTACTTCAACATTCTTTACCATTGTTTTAAGATAAGaaaaaaaTAT  180
            ||||||||||| |||||||||||||||||||||||||||||| |||||||||||||||||
Sbjct  117  CATCAATTTTGTATTTACTTCAACATTCTTTACCATTGTTTTTAGATAAGAAAAAAATAT  176

Query  181  TGGAGtttcatactttttgtttcttttttactaatttattttatacgtttttctcagcaa  240
            |||||||| |||||||||||||||||||||||||||||||||||||||||||||||||||
Sbjct  177  TGGAGTTTAATACTTTTTGTTTCTTTTTTACTAATTTATTTTATACGTTTTTCTCAGCAA  236

Query  241  tctttctttatcctttGAAATGaaaaataaaaaaaTGAGAAATGAATGTTTTAATTCTAG  300
            |||||||||||| |||||||||||||||||||||||||||||| ||||||||||||||||
Sbjct  237  TCTTTCTTTATCTTTTGAAATGAAAAATAAAAAAATGAGAAATTAATGTTTTAATTCTAG  296

Query  301  TCTATTGTATCTTAGAAGACGAGTAAAAACTTCACAAAATAATGaaaaaaaaaa  354
            ||||||||||||||||||||||||||||||||  ||||||||||||||||||||
Sbjct  297  TCTATTGTATCTTAGAAGACGAGTAAAAACTT--CAAAATAATGAAAAAAAAAA  348


>KX248057.1 Balizia pedicellaris isolate P776 psbA-trnH intergenic spacer, 
partial sequence; chloroplast
Length=449

 Score = 558 bits (302),  Expect = 4e-155
 Identities = 338/354 (95%), Gaps = 8/354 (2%)
 Strand=Plus/Plus

Query  1    TGGATAAAATCTTGGTTTTAATGTATACGAGTTTTTGAACGTAAAGGAGCAATAATGAAT  60
            |||||||||||||||| |||||||||||||| |||||||||||||||||||||||| |||
Sbjct  13   TGGATAAAATCTTGGTCTTAATGTATACGAG-TTTTGAACGTAAAGGAGCAATAATTAAT  71

Query  61   TTCTTGTTCTATCAAGTCAAGAGGGTTAATATTGCTCCTTTACTTTTTAGTAGTTTCATA  120
            || ||||||||     ||||||||||||||||||||||||||||||||||||||||||||
Sbjct  72   TTATTGTTCTA-----TCAAGAGGGTTAATATTGCTCCTTTACTTTTTAGTAGTTTCATA  126

Query  121  CATCAATTTTGCATTTACTTCAACATTCTTTACCATTGTTTTAAGATAAGaaaaaaaTAT  180
            ||||||||||| |||||||||||||||||||||||||||||| |||||||||||||||||
Sbjct  127  CATCAATTTTGTATTTACTTCAACATTCTTTACCATTGTTTTTAGATAAGAAAAAAATAT  186

Query  181  TGGAGtttcatactttttgtttcttttttactaatttattttatacgtttttctcagcaa  240
            |||||||| |||||||||||||||||||||||||||||||||||||||||||||||||||
Sbjct  187  TGGAGTTTAATACTTTTTGTTTCTTTTTTACTAATTTATTTTATACGTTTTTCTCAGCAA  246

Query  241  tctttctttatcctttGAAATGaaaaataaaaaaaTGAGAAATGAATGTTTTAATTCTAG  300
            |||||||||||| |||||||||||||||||||||||||||||| ||||||||||||||||
Sbjct  247  TCTTTCTTTATCTTTTGAAATGAAAAATAAAAAAATGAGAAATTAATGTTTTAATTCTAG  306

Query  301  TCTATTGTATCTTAGAAGACGAGTAAAAACTTCACAAAATAATGaaaaaaaaaa  354
            ||||||||||||||||||||||||||||||||  ||||||||||||||||||||
Sbjct  307  TCTATTGTATCTTAGAAGACGAGTAAAAACTT--CAAAATAATGAAAAAAAAAA  358


>KT722510.1 Inga huberi voucher FG89 PsbA (psbA) gene, partial cds; psbA-trnH 
intergenic spacer, complete sequence; and tRNA-His (trnH) 
gene, partial sequence; plastid
Length=462

 Score = 558 bits (302),  Expect = 4e-155
 Identities = 336/351 (96%), Gaps = 7/351 (2%)
 Strand=Plus/Plus

Query  1    TGGATAAAATCTTGGTTTTAATGTATACGAGTTTTTGAACGTAAAGGAGCAATAATGAAT  60
            |||||||||||||||| ||||||||||||||||||| ||||||||||||||||||| |||
Sbjct  33   TGGATAAAATCTTGGTCTTAATGTATACGAGTTTTTAAACGTAAAGGAGCAATAATTAAT  92

Query  61   TTCTTGTTCTATCAAGTCAAGAGGGTTAATATTGCTCCTTTACTTTTTAGTAGTTTCATA  120
            |||||||||||     |||||||||||||||||||||||||||||||||||||||| |||
Sbjct  93   TTCTTGTTCTA-----TCAAGAGGGTTAATATTGCTCCTTTACTTTTTAGTAGTTTTATA  147

Query  121  CATCAATTTTGCATTTACTTCAACATTCTTTACCATTGTTTTAAGATAAGaaaaaaaTAT  180
            ||||||||||| |||||||||||||||||||||||||||||||||||| |||||||||||
Sbjct  148  CATCAATTTTGTATTTACTTCAACATTCTTTACCATTGTTTTAAGATAGGAAAAAAATAT  207

Query  181  TGGAGtttcatactttttgtttcttttttactaatttattttatacgtttttctcagcaa  240
            ||||||||||||||||||||||||||||||||||||||||||||||||||||| ||||||
Sbjct  208  TGGAGTTTCATACTTTTTGTTTCTTTTTTACTAATTTATTTTATACGTTTTTCCCAGCAA  267

Query  241  tctttctttatcctttGAAATGaaaaataaaaaaaTGAGAAATGAATGTTTTAATTCTAG  300
            |||||||||||| |||||||||||||||||||||||||||||||||||||||||||||||
Sbjct  268  TCTTTCTTTATCTTTTGAAATGAAAAATAAAAAAATGAGAAATGAATGTTTTAATTCTAG  327

Query  301  TCTATTGTATCTTAGAAGACGAGTAAAAACTTCACAAAATAATGaaaaaaa  351
            ||||||||||||||||||||||||||||||||  |||||||||||||||||
Sbjct  328  TCTATTGTATCTTAGAAGACGAGTAAAAACTT--CAAAATAATGAAAAAAA  376


>GQ428685.1 Inga huberi voucher M17116525 psbA-trnH intergenic spacer, partial 
sequence; chloroplast
Length=505

 Score = 558 bits (302),  Expect = 4e-155
 Identities = 336/351 (96%), Gaps = 7/351 (2%)
 Strand=Plus/Plus

Query  1    TGGATAAAATCTTGGTTTTAATGTATACGAGTTTTTGAACGTAAAGGAGCAATAATGAAT  60
            |||||||||||||||| ||||||||||||||||||| ||||||||||||||||||| |||
Sbjct  60   TGGATAAAATCTTGGTCTTAATGTATACGAGTTTTTAAACGTAAAGGAGCAATAATTAAT  119

Query  61   TTCTTGTTCTATCAAGTCAAGAGGGTTAATATTGCTCCTTTACTTTTTAGTAGTTTCATA  120
            |||||||||||     |||||||||||||||||||||||||||||||||||||||| |||
Sbjct  120  TTCTTGTTCTA-----TCAAGAGGGTTAATATTGCTCCTTTACTTTTTAGTAGTTTTATA  174

Query  121  CATCAATTTTGCATTTACTTCAACATTCTTTACCATTGTTTTAAGATAAGaaaaaaaTAT  180
            ||||||||||| |||||||||||||||||||||||||||||||||||| |||||||||||
Sbjct  175  CATCAATTTTGTATTTACTTCAACATTCTTTACCATTGTTTTAAGATAGGAAAAAAATAT  234

Query  181  TGGAGtttcatactttttgtttcttttttactaatttattttatacgtttttctcagcaa  240
            ||||||||||||||||||||||||||||||||||||||||||||||||||||| ||||||
Sbjct  235  TGGAGTTTCATACTTTTTGTTTCTTTTTTACTAATTTATTTTATACGTTTTTCCCAGCAA  294

Query  241  tctttctttatcctttGAAATGaaaaataaaaaaaTGAGAAATGAATGTTTTAATTCTAG  300
            |||||||||||| |||||||||||||||||||||||||||||||||||||||||||||||
Sbjct  295  TCTTTCTTTATCTTTTGAAATGAAAAATAAAAAAATGAGAAATGAATGTTTTAATTCTAG  354

Query  301  TCTATTGTATCTTAGAAGACGAGTAAAAACTTCACAAAATAATGaaaaaaa  351
            ||||||||||||||||||||||||||||||||  |||||||||||||||||
Sbjct  355  TCTATTGTATCTTAGAAGACGAGTAAAAACTT--CAAAATAATGAAAAAAA  403


>EU811999.1 Calliandra juzepczukii voucher 615620_JM223 psbA gene, partial 
sequence; psbA-trnH intergenic spacer, complete sequence; 
and tRNA-His (trnH) gene, partial sequence; chloroplast
Length=407

 Score = 558 bits (302),  Expect = 4e-155
 Identities = 339/355 (95%), Gaps = 10/355 (3%)
 Strand=Plus/Plus

Query  2    GGATAAAATCTTGGTTTTAATGTATACGAGTTTTTGAACGTAAAGGAGCAATAATGAATT  61
            ||||||||||||||| ||||||||||||||||||||||||||||||||||||||| ||||
Sbjct  1    GGATAAAATCTTGGTCTTAATGTATACGAGTTTTTGAACGTAAAGGAGCAATAATTAATT  60

Query  62   TCTTGTTCTATCAAGTCAAGAGGGTTAATATTGCTCCTTTACTTTTTAGTAGTTTCATAC  121
            ||||||||||     |||||||||||||||||||||||||||||||||||||||||||||
Sbjct  61   TCTTGTTCTA-----TCAAGAGGGTTAATATTGCTCCTTTACTTTTTAGTAGTTTCATAC  115

Query  122  ATCAATTTTGCATTTACTTCAACATTCTTTACCATTGTTTTAAGATAAGaaaaaaaTATT  181
            |||||||||| |||||||||||||||||||||||||||||||||||||||||||||||||
Sbjct  116  ATCAATTTTGTATTTACTTCAACATTCTTTACCATTGTTTTAAGATAAGAAAAAAATATT  175

Query  182  GGAGtttcatactttttgtttcttttttactaatttattttatacgtttttctcagcaat  241
            ||||||||||||||||||||| ||||||||||||||||||||||||||||||||||||||
Sbjct  176  GGAGTTTCATACTTTTTGTTTATTTTTTACTAATTTATTTTATACGTTTTTCTCAGCAAT  235

Query  242  ctttctttatcctttGAAATGaaaaataaaaaaaTGAGAAATGAATGTTTTAATTCTAGT  301
            ||||||||||||||||||||||||   |||||||||||||||||||| ||||||||||||
Sbjct  236  CTTTCTTTATCCTTTGAAATGAAA---AAAAAAATGAGAAATGAATGCTTTAATTCTAGT  292

Query  302  CTATTGTATCTTAGAAGACGAGTAAAAACTTCACAAAATAATGaaaaaaaaaaaa  356
             ||||||||||||||||||||||||||||||  ||||||||||||||||||||||
Sbjct  293  ATATTGTATCTTAGAAGACGAGTAAAAACTT--CAAAATAATGAAAAAAAAAAAA  345


>AF525010.1 Acacia galpinii psbA gene, partial sequence; psbA-trnH intergenic 
spacer, complete sequence; and tRNA-His (trnH) gene, partial 
sequence; chloroplast genes for chloroplast products
Length=487

 Score = 558 bits (302),  Expect = 4e-155
 Identities = 341/358 (95%), Gaps = 10/358 (3%)
 Strand=Plus/Plus

Query  1    TGGATAAAATCTTGGTTTTAATGTATACGAGTTTTTGAACGTAAAGGAGCAATAATGAAT  60
            |||||||||||||||| ||||||||||||||||||||||||||||||||||||||| |||
Sbjct  55   TGGATAAAATCTTGGTCTTAATGTATACGAGTTTTTGAACGTAAAGGAGCAATAATTAAT  114

Query  61   TTCTTGTTCTATCAAGTCAAGAGGGTTAATATTGCTCCTTTACTTTTTAGTAGTTTCATA  120
            |||||||||||     ||||||||||||||||||||||||||||||||||||||||||||
Sbjct  115  TTCTTGTTCTA-----TCAAGAGGGTTAATATTGCTCCTTTACTTTTTAGTAGTTTCATA  169

Query  121  CATCAATTTTGCATTTACTTCAACATTCTTTACCATTGTTTTAAGATAAGaaaaaaaTAT  180
            ||||||||||| ||||| |||||||||||||||||||||||||||||||| ||||||| |
Sbjct  170  CATCAATTTTGTATTTATTTCAACATTCTTTACCATTGTTTTAAGATAAG-AAAAAATCT  228

Query  181  TGGAGtttcatactttttgtttcttttttactaatttattttatacgtttttctcagcaa  240
            ||||||||||||||||||||||||||||||||||||||||||||||||||||||||||||
Sbjct  229  TGGAGTTTCATACTTTTTGTTTCTTTTTTACTAATTTATTTTATACGTTTTTCTCAGCAA  288

Query  241  tctttctttatcctttGAAATGaaaaat-aaaaaaaTGAGAAATGAATGTTTTAATTCTA  299
            |||||||||||| ||||||||||||||| |||||||||||||||||||||||||||||||
Sbjct  289  TCTTTCTTTATCTTTTGAAATGAAAAATAAAAAAAATGAGAAATGAATGTTTTAATTCTA  348

Query  300  GTCTATTGTATCTTAGAAGACGAGTAAAAACTTCACAAAATAATGaaaaaaaaa-aaa  356
            |||||||||||||| ||||||||||||||||||  ||||||||||||||||||| |||
Sbjct  349  GTCTATTGTATCTTCGAAGACGAGTAAAAACTT--CAAAATAATGAAAAAAAAAGAAA  404


>AF524970.1 Ebenopsis ebano psbA gene, partial sequence; psbA-trnH intergenic 
spacer, complete sequence; and tRNA-His (trnH) gene, partial 
sequence; chloroplast genes for chloroplast products
Length=454

 Score = 558 bits (302),  Expect = 4e-155
 Identities = 341/358 (95%), Gaps = 10/358 (3%)
 Strand=Plus/Plus

Query  1    TGGATAAAATCTTGGTTTTAATGTATACGAGTTTTTGAACGTAAAGGAGCAATAATGAAT  60
            |||||||||||||||| ||||||||||||||||||||||||||||||||||||||| |||
Sbjct  55   TGGATAAAATCTTGGTCTTAATGTATACGAGTTTTTGAACGTAAAGGAGCAATAATTAAT  114

Query  61   TTCTTGTTCTATCAAGTCAAGAGGGTTAATATTGCTCCTTTACTTTTTAGTAGTTTCATA  120
            |||||||||||     ||||||||||||||||||||||||||||||||||||||||||||
Sbjct  115  TTCTTGTTCTA-----TCAAGAGGGTTAATATTGCTCCTTTACTTTTTAGTAGTTTCATA  169

Query  121  CATCAATTTTGCATTTACTTCAACATTCTTTACCATTGTTTTAAGATAAGaaaaaaaTAT  180
            ||||||||||| ||||| |||||||||||||||||||||||||||||||| ||||||| |
Sbjct  170  CATCAATTTTGTATTTATTTCAACATTCTTTACCATTGTTTTAAGATAAG-AAAAAATCT  228

Query  181  TGGAGtttcatactttttgtttcttttttactaatttattttatacgtttttctcagcaa  240
            ||||||||||||||||||||||||||||||||||||||||||||||||||||||||||||
Sbjct  229  TGGAGTTTCATACTTTTTGTTTCTTTTTTACTAATTTATTTTATACGTTTTTCTCAGCAA  288

Query  241  tctttctttatcctttGAAATGaaaaat-aaaaaaaTGAGAAATGAATGTTTTAATTCTA  299
            |||||||||||| ||||||||||||||| |||||||||||||||||||||||||||||||
Sbjct  289  TCTTTCTTTATCTTTTGAAATGAAAAATAAAAAAAATGAGAAATGAATGTTTTAATTCTA  348

Query  300  GTCTATTGTATCTTAGAAGACGAGTAAAAACTTCACAAAATAATGaaaaaaaaa-aaa  356
            |||||||||||||| ||||||||||||||||||  ||||||||||||||||||| |||
Sbjct  349  GTCTATTGTATCTTCGAAGACGAGTAAAAACTT--CAAAATAATGAAAAAAAAAGAAA  404


>KY859035.1 Mariosousa compacta voucher Gonzalez Medrano 1905 PsbA (psbA) 
gene, partial cds; and psbA-trnH intergenic spacer, partial 
sequence; chloroplast
Length=438

 Score = 556 bits (301),  Expect = 2e-154
 Identities = 335/350 (96%), Gaps = 7/350 (2%)
 Strand=Plus/Plus

Query  1    TGGATAAAATCTTGGTTTTAATGTATACGAGTTTTTGAACGTAAAGGAGCAATAATGAAT  60
            |||||||||||||||| |||||||||||||||||||||||||||||||||||||||||||
Sbjct  55   TGGATAAAATCTTGGTCTTAATGTATACGAGTTTTTGAACGTAAAGGAGCAATAATGAAT  114

Query  61   TTCTTGTTCTATCAAGTCAAGAGGGTTAATATTGCTCCTTTACTTTTTAGTAGTTTCATA  120
            |||||||||||     ||||||||||||||||||||||||||||||||||||||||||||
Sbjct  115  TTCTTGTTCTA-----TCAAGAGGGTTAATATTGCTCCTTTACTTTTTAGTAGTTTCATA  169

Query  121  CATCAATTTTGCATTTACTTCAACATTCTTTACCATTGTTTTAAGATAAGaaaaaaaTAT  180
            ||||||||||| ||||||||||||||||||||||||||||||||||||||||||||||||
Sbjct  170  CATCAATTTTGTATTTACTTCAACATTCTTTACCATTGTTTTAAGATAAGAAAAAAATAT  229

Query  181  TGGAGtttcatactttttgtttcttttttactaatttattttatacgtttttctcagcaa  240
            |||||||||||||||||||||| ||||||||||||||||||||||||||||| |||||||
Sbjct  230  TGGAGTTTCATACTTTTTGTTTATTTTTTACTAATTTATTTTATACGTTTTTATCAGCAA  289

Query  241  tctttctttatcctttGAAATGaaaaataaaaaaaTGAGAAATGAATGTTTTAATTCTAG  300
            |||||||||||| |||||||| ||||||||||||||||||||||||||||| ||||||||
Sbjct  290  TCTTTCTTTATCTTTTGAAATTAAAAATAAAAAAATGAGAAATGAATGTTTAAATTCTAG  349

Query  301  TCTATTGTATCTTAGAAGACGAGTAAAAACTTCACAAAATAATGaaaaaa  350
            |||||| |||||||||||||||||||||||||  ||||||||||||||||
Sbjct  350  TCTATTCTATCTTAGAAGACGAGTAAAAACTT--CAAAATAATGAAAAAA  397


>LN899129.1 Magnoliophyta environmental sample chloroplast DNA containing 
psbA-trnH IGS, isolated from Syphrea sp., bio-material IBE<ESP>:JGZ-3661
Length=353

 Score = 556 bits (301),  Expect = 2e-154
 Identities = 340/357 (95%), Gaps = 9/357 (3%)
 Strand=Plus/Plus

Query  1    TGGATAAAATCTTGGTTTTAATGTATACGAGTTTTTGAACGTAAAGGAGCAATAATGAAT  60
            ||||||||||| |||| ||||||||||||||||||||||||||||||||||||||| |||
Sbjct  5    TGGATAAAATCCTGGTCTTAATGTATACGAGTTTTTGAACGTAAAGGAGCAATAATTAAT  64

Query  61   TTCTTGTTCTATCAAGTCAAGAGGGTTAATATTGCTCCTTTACTTTTTAGTAGTTTCATA  120
            |||||||||||     ||||||||||||||||||||||||||||||||||||||||||||
Sbjct  65   TTCTTGTTCTA-----TCAAGAGGGTTAATATTGCTCCTTTACTTTTTAGTAGTTTCATA  119

Query  121  CATCAATTTTGCATTTACTTCAACATTCTTTACCATTGTTTTAAGATAAGaaaaaaaTAT  180
            ||||||||||| |||||||||||||||||||||||||||||||||||||| ||||||| |
Sbjct  120  CATCAATTTTGTATTTACTTCAACATTCTTTACCATTGTTTTAAGATAAG-AAAAAATCT  178

Query  181  TGGAGtttcatactttttgtttcttttttactaatttattttatacgtttttctcagcaa  240
            |||||||||||||||||| |||||||||||||||||||||||||||||||||||||||||
Sbjct  179  TGGAGTTTCATACTTTTTATTTCTTTTTTACTAATTTATTTTATACGTTTTTCTCAGCAA  238

Query  241  tctttctttatcctttGAAATGaaaaat-aaaaaaaTGAGAAATGAATGTTTTAATTCTA  299
            |||||||||||| ||||||||||||||| |||||||||||||||||||||||||||||||
Sbjct  239  TCTTTCTTTATCTTTTGAAATGAAAAATAAAAAAAATGAGAAATGAATGTTTTAATTCTA  298

Query  300  GTCTATTGTATCTTAGAAGACGAGTAAAAACTTCACAAAATAATGaaaaaaaaaaaa  356
            |||||||||||||| ||||||||||||||||||  ||||||||||||||||||||||
Sbjct  299  GTCTATTGTATCTTTGAAGACGAGTAAAAACTT--CAAAATAATGAAAAAAAAAAAA  353


>LN899083.1 Magnoliophyta environmental sample chloroplast DNA containing 
psbA-trnH IGS, isolated from Glenidion sp., bio-material IBE<ESP>:JGZ-3649
Length=360

 Score = 556 bits (301),  Expect = 2e-154
 Identities = 340/357 (95%), Gaps = 9/357 (3%)
 Strand=Plus/Plus

Query  1    TGGATAAAATCTTGGTTTTAATGTATACGAGTTTTTGAACGTAAAGGAGCAATAATGAAT  60
            ||||||||||| |||| ||||||||||||||||||||||||||||||||||||||| |||
Sbjct  9    TGGATAAAATCCTGGTCTTAATGTATACGAGTTTTTGAACGTAAAGGAGCAATAATTAAT  68

Query  61   TTCTTGTTCTATCAAGTCAAGAGGGTTAATATTGCTCCTTTACTTTTTAGTAGTTTCATA  120
            |||||||||||     ||||||||||||||||||||||||||||||||||||||||||||
Sbjct  69   TTCTTGTTCTA-----TCAAGAGGGTTAATATTGCTCCTTTACTTTTTAGTAGTTTCATA  123

Query  121  CATCAATTTTGCATTTACTTCAACATTCTTTACCATTGTTTTAAGATAAGaaaaaaaTAT  180
            ||||||||||| |||||||||||||||||||||||||||||||||||||| ||||||| |
Sbjct  124  CATCAATTTTGTATTTACTTCAACATTCTTTACCATTGTTTTAAGATAAG-AAAAAATCT  182

Query  181  TGGAGtttcatactttttgtttcttttttactaatttattttatacgtttttctcagcaa  240
            |||||||||||||||||| |||||||||||||||||||||||||||||||||||||||||
Sbjct  183  TGGAGTTTCATACTTTTTATTTCTTTTTTACTAATTTATTTTATACGTTTTTCTCAGCAA  242

Query  241  tctttctttatcctttGAAATGaaaaat-aaaaaaaTGAGAAATGAATGTTTTAATTCTA  299
            |||||||||||| ||||||||||||||| |||||||||||||||||||||||||||||||
Sbjct  243  TCTTTCTTTATCTTTTGAAATGAAAAATAAAAAAAATGAGAAATGAATGTTTTAATTCTA  302

Query  300  GTCTATTGTATCTTAGAAGACGAGTAAAAACTTCACAAAATAATGaaaaaaaaaaaa  356
            |||||||||||||| ||||||||||||||||||  ||||||||||||||||||||||
Sbjct  303  GTCTATTGTATCTTTGAAGACGAGTAAAAACTT--CAAAATAATGAAAAAAAAAAAA  357


>LN899070.1 Magnoliophyta environmental sample chloroplast DNA containing 
psbA-trnH IGS, isolated from Glenidion sp., bio-material IBE<ESP>:JGZ-3623
Length=379

 Score = 556 bits (301),  Expect = 2e-154
 Identities = 340/357 (95%), Gaps = 9/357 (3%)
 Strand=Plus/Plus

Query  1    TGGATAAAATCTTGGTTTTAATGTATACGAGTTTTTGAACGTAAAGGAGCAATAATGAAT  60
            ||||||||||| |||| ||||||||||||||||||||||||||||||||||||||| |||
Sbjct  26   TGGATAAAATCCTGGTCTTAATGTATACGAGTTTTTGAACGTAAAGGAGCAATAATTAAT  85

Query  61   TTCTTGTTCTATCAAGTCAAGAGGGTTAATATTGCTCCTTTACTTTTTAGTAGTTTCATA  120
            |||||||||||     ||||||||||||||||||||||||||||||||||||||||||||
Sbjct  86   TTCTTGTTCTA-----TCAAGAGGGTTAATATTGCTCCTTTACTTTTTAGTAGTTTCATA  140

Query  121  CATCAATTTTGCATTTACTTCAACATTCTTTACCATTGTTTTAAGATAAGaaaaaaaTAT  180
            ||||||||||| |||||||||||||||||||||||||||||||||||||| ||||||| |
Sbjct  141  CATCAATTTTGTATTTACTTCAACATTCTTTACCATTGTTTTAAGATAAG-AAAAAATCT  199

Query  181  TGGAGtttcatactttttgtttcttttttactaatttattttatacgtttttctcagcaa  240
            |||||||||||||||||| |||||||||||||||||||||||||||||||||||||||||
Sbjct  200  TGGAGTTTCATACTTTTTATTTCTTTTTTACTAATTTATTTTATACGTTTTTCTCAGCAA  259

Query  241  tctttctttatcctttGAAATGaaaaat-aaaaaaaTGAGAAATGAATGTTTTAATTCTA  299
            |||||||||||| ||||||||||||||| |||||||||||||||||||||||||||||||
Sbjct  260  TCTTTCTTTATCTTTTGAAATGAAAAATAAAAAAAATGAGAAATGAATGTTTTAATTCTA  319

Query  300  GTCTATTGTATCTTAGAAGACGAGTAAAAACTTCACAAAATAATGaaaaaaaaaaaa  356
            |||||||||||||| ||||||||||||||||||  ||||||||||||||||||||||
Sbjct  320  GTCTATTGTATCTTTGAAGACGAGTAAAAACTT--CAAAATAATGAAAAAAAAAAAA  374


>LN899069.1 Magnoliophyta environmental sample chloroplast DNA containing 
psbA-trnH IGS, isolated from Glenidion sp., bio-material IBE<ESP>:JGZ-3621
Length=379

 Score = 556 bits (301),  Expect = 2e-154
 Identities = 340/357 (95%), Gaps = 9/357 (3%)
 Strand=Plus/Plus

Query  1    TGGATAAAATCTTGGTTTTAATGTATACGAGTTTTTGAACGTAAAGGAGCAATAATGAAT  60
            ||||||||||| |||| ||||||||||||||||||||||||||||||||||||||| |||
Sbjct  27   TGGATAAAATCCTGGTCTTAATGTATACGAGTTTTTGAACGTAAAGGAGCAATAATTAAT  86

Query  61   TTCTTGTTCTATCAAGTCAAGAGGGTTAATATTGCTCCTTTACTTTTTAGTAGTTTCATA  120
            |||||||||||     ||||||||||||||||||||||||||||||||||||||||||||
Sbjct  87   TTCTTGTTCTA-----TCAAGAGGGTTAATATTGCTCCTTTACTTTTTAGTAGTTTCATA  141

Query  121  CATCAATTTTGCATTTACTTCAACATTCTTTACCATTGTTTTAAGATAAGaaaaaaaTAT  180
            ||||||||||| |||||||||||||||||||||||||||||||||||||| ||||||| |
Sbjct  142  CATCAATTTTGTATTTACTTCAACATTCTTTACCATTGTTTTAAGATAAG-AAAAAATCT  200

Query  181  TGGAGtttcatactttttgtttcttttttactaatttattttatacgtttttctcagcaa  240
            |||||||||||||||||| |||||||||||||||||||||||||||||||||||||||||
Sbjct  201  TGGAGTTTCATACTTTTTATTTCTTTTTTACTAATTTATTTTATACGTTTTTCTCAGCAA  260

Query  241  tctttctttatcctttGAAATGaaaaat-aaaaaaaTGAGAAATGAATGTTTTAATTCTA  299
            |||||||||||| ||||||||||||||| |||||||||||||||||||||||||||||||
Sbjct  261  TCTTTCTTTATCTTTTGAAATGAAAAATAAAAAAAATGAGAAATGAATGTTTTAATTCTA  320

Query  300  GTCTATTGTATCTTAGAAGACGAGTAAAAACTTCACAAAATAATGaaaaaaaaaaaa  356
            |||||||||||||| ||||||||||||||||||  ||||||||||||||||||||||
Sbjct  321  GTCTATTGTATCTTTGAAGACGAGTAAAAACTT--CAAAATAATGAAAAAAAAAAAA  375


>LN899068.1 Magnoliophyta environmental sample chloroplast DNA containing 
psbA-trnH IGS, isolated from Glenidion sp., bio-material IBE<ESP>:JGZ-3620
Length=353

 Score = 556 bits (301),  Expect = 2e-154
 Identities = 340/357 (95%), Gaps = 9/357 (3%)
 Strand=Plus/Plus

Query  1    TGGATAAAATCTTGGTTTTAATGTATACGAGTTTTTGAACGTAAAGGAGCAATAATGAAT  60
            ||||||||||| |||| ||||||||||||||||||||||||||||||||||||||| |||
Sbjct  1    TGGATAAAATCCTGGTCTTAATGTATACGAGTTTTTGAACGTAAAGGAGCAATAATTAAT  60

Query  61   TTCTTGTTCTATCAAGTCAAGAGGGTTAATATTGCTCCTTTACTTTTTAGTAGTTTCATA  120
            |||||||||||     ||||||||||||||||||||||||||||||||||||||||||||
Sbjct  61   TTCTTGTTCTA-----TCAAGAGGGTTAATATTGCTCCTTTACTTTTTAGTAGTTTCATA  115

Query  121  CATCAATTTTGCATTTACTTCAACATTCTTTACCATTGTTTTAAGATAAGaaaaaaaTAT  180
            ||||||||||| |||||||||||||||||||||||||||||||||||||| ||||||| |
Sbjct  116  CATCAATTTTGTATTTACTTCAACATTCTTTACCATTGTTTTAAGATAAG-AAAAAATCT  174

Query  181  TGGAGtttcatactttttgtttcttttttactaatttattttatacgtttttctcagcaa  240
            |||||||||||||||||| |||||||||||||||||||||||||||||||||||||||||
Sbjct  175  TGGAGTTTCATACTTTTTATTTCTTTTTTACTAATTTATTTTATACGTTTTTCTCAGCAA  234

Query  241  tctttctttatcctttGAAATGaaaaat-aaaaaaaTGAGAAATGAATGTTTTAATTCTA  299
            |||||||||||| ||||||||||||||| |||||||||||||||||||||||||||||||
Sbjct  235  TCTTTCTTTATCTTTTGAAATGAAAAATAAAAAAAATGAGAAATGAATGTTTTAATTCTA  294

Query  300  GTCTATTGTATCTTAGAAGACGAGTAAAAACTTCACAAAATAATGaaaaaaaaaaaa  356
            |||||||||||||| ||||||||||||||||||  ||||||||||||||||||||||
Sbjct  295  GTCTATTGTATCTTTGAAGACGAGTAAAAACTT--CAAAATAATGAAAAAAAAAAAA  349


>LN899065.1 Magnoliophyta environmental sample chloroplast DNA containing 
psbA-trnH IGS, isolated from Glenidion sp., bio-material IBE<ESP>:JGZ-3444
Length=361

 Score = 556 bits (301),  Expect = 2e-154
 Identities = 340/357 (95%), Gaps = 9/357 (3%)
 Strand=Plus/Plus

Query  1    TGGATAAAATCTTGGTTTTAATGTATACGAGTTTTTGAACGTAAAGGAGCAATAATGAAT  60
            ||||||||||| |||| ||||||||||||||||||||||||||||||||||||||| |||
Sbjct  9    TGGATAAAATCCTGGTCTTAATGTATACGAGTTTTTGAACGTAAAGGAGCAATAATTAAT  68

Query  61   TTCTTGTTCTATCAAGTCAAGAGGGTTAATATTGCTCCTTTACTTTTTAGTAGTTTCATA  120
            |||||||||||     ||||||||||||||||||||||||||||||||||||||||||||
Sbjct  69   TTCTTGTTCTA-----TCAAGAGGGTTAATATTGCTCCTTTACTTTTTAGTAGTTTCATA  123

Query  121  CATCAATTTTGCATTTACTTCAACATTCTTTACCATTGTTTTAAGATAAGaaaaaaaTAT  180
            ||||||||||| |||||||||||||||||||||||||||||||||||||| ||||||| |
Sbjct  124  CATCAATTTTGTATTTACTTCAACATTCTTTACCATTGTTTTAAGATAAG-AAAAAATCT  182

Query  181  TGGAGtttcatactttttgtttcttttttactaatttattttatacgtttttctcagcaa  240
            |||||||||||||||||| |||||||||||||||||||||||||||||||||||||||||
Sbjct  183  TGGAGTTTCATACTTTTTATTTCTTTTTTACTAATTTATTTTATACGTTTTTCTCAGCAA  242

Query  241  tctttctttatcctttGAAATGaaaaat-aaaaaaaTGAGAAATGAATGTTTTAATTCTA  299
            |||||||||||| ||||||||||||||| |||||||||||||||||||||||||||||||
Sbjct  243  TCTTTCTTTATCTTTTGAAATGAAAAATAAAAAAAATGAGAAATGAATGTTTTAATTCTA  302

Query  300  GTCTATTGTATCTTAGAAGACGAGTAAAAACTTCACAAAATAATGaaaaaaaaaaaa  356
            |||||||||||||| ||||||||||||||||||  ||||||||||||||||||||||
Sbjct  303  GTCTATTGTATCTTTGAAGACGAGTAAAAACTT--CAAAATAATGAAAAAAAAAAAA  357


>LN885325.1 Acacia umbraculiformis chloroplast partial genome, isolate 008UMB
Length=175596

 Score = 556 bits (301),  Expect = 2e-154
 Identities = 340/357 (95%), Gaps = 10/357 (3%)
 Strand=Plus/Minus

Query  1    TGGATAAAATCTTGGTTTTAATGTATACGAGTTTTTGAACGTAAAGGAGCAATAATGAAT  60
            |||||||||||||||| ||||||||||||||||||||||||||||||||||||||| |||
Sbjct  477  TGGATAAAATCTTGGTCTTAATGTATACGAGTTTTTGAACGTAAAGGAGCAATAATTAAT  418

Query  61   TTCTTGTTCTATCAAGTCAAGAGGGTTAATATTGCTCCTTTACTTTTTAGTAGTTTCATA  120
            || |||||||||||||     |||||||||||||||||||||||||||||||||||||||
Sbjct  417  TTATTGTTCTATCAAG-----AGGGTTAATATTGCTCCTTTACTTTTTAGTAGTTTCATA  363

Query  121  CATCAATTTTGCATTTACTTCAACATTCTTTACCATTGTTTTAAGATAAGaaaaaaaTAT  180
            ||||||||||| |||||||||||||||||||||| |||||||||||||||||||||||||
Sbjct  362  CATCAATTTTGTATTTACTTCAACATTCTTTACCGTTGTTTTAAGATAAGAAAAAAATAT  303

Query  181  TGGAGtttcatactttttgtttcttttttactaatttattttatacgtttttctcagcaa  240
            ||||||||||||||||||||||||||||||||||||||||||||||||||||||||||||
Sbjct  302  TGGAGTTTCATACTTTTTGTTTCTTTTTTACTAATTTATTTTATACGTTTTTCTCAGCAA  243

Query  241  tctttctttatcctttGAAATGaaaaataaaaaaaTGAGAAATGAATGTTTTAATTCTAG  300
            ||||||||| || |||||||||||||| ||||||| ||||||||||||||||||||||||
Sbjct  242  TCTTTCTTTCTCTTTTGAAATGAAAAA-AAAAAAA-GAGAAATGAATGTTTTAATTCTAG  185

Query  301  TCTATTGTATCTTAGAAGACGAGTAAAAACTTCACAAAATAATGaaaaaaaaa-aaa  356
            ||||||||||||||||||||||||||||||||||  ||||||||||||||||| |||
Sbjct  184  TCTATTGTATCTTAGAAGACGAGTAAAAACTTCA--AAATAATGAAAAAAAAAGAAA  130


>HG963602.1 Pithecellobium lanceolatum chloroplast DNA containing psbA-trnH 
IGS, specimen voucher NPL0168
Length=379

 Score = 556 bits (301),  Expect = 2e-154
 Identities = 340/357 (95%), Gaps = 9/357 (3%)
 Strand=Plus/Plus

Query  1    TGGATAAAATCTTGGTTTTAATGTATACGAGTTTTTGAACGTAAAGGAGCAATAATGAAT  60
            ||||||||||| |||| ||||||||||||||||||||||||||||||||||||||| |||
Sbjct  26   TGGATAAAATCCTGGTCTTAATGTATACGAGTTTTTGAACGTAAAGGAGCAATAATTAAT  85

Query  61   TTCTTGTTCTATCAAGTCAAGAGGGTTAATATTGCTCCTTTACTTTTTAGTAGTTTCATA  120
            |||||||||||     ||||||||||||||||||||||||||||||||||||||||||||
Sbjct  86   TTCTTGTTCTA-----TCAAGAGGGTTAATATTGCTCCTTTACTTTTTAGTAGTTTCATA  140

Query  121  CATCAATTTTGCATTTACTTCAACATTCTTTACCATTGTTTTAAGATAAGaaaaaaaTAT  180
            ||||||||||| |||||||||||||||||||||||||||||||||||||| ||||||| |
Sbjct  141  CATCAATTTTGTATTTACTTCAACATTCTTTACCATTGTTTTAAGATAAG-AAAAAATCT  199

Query  181  TGGAGtttcatactttttgtttcttttttactaatttattttatacgtttttctcagcaa  240
            |||||||||||||||||| |||||||||||||||||||||||||||||||||||||||||
Sbjct  200  TGGAGTTTCATACTTTTTATTTCTTTTTTACTAATTTATTTTATACGTTTTTCTCAGCAA  259

Query  241  tctttctttatcctttGAAATGaaaaat-aaaaaaaTGAGAAATGAATGTTTTAATTCTA  299
            |||||||||||| ||||||||||||||| |||||||||||||||||||||||||||||||
Sbjct  260  TCTTTCTTTATCTTTTGAAATGAAAAATAAAAAAAATGAGAAATGAATGTTTTAATTCTA  319

Query  300  GTCTATTGTATCTTAGAAGACGAGTAAAAACTTCACAAAATAATGaaaaaaaaaaaa  356
            |||||||||||||| ||||||||||||||||||  ||||||||||||||||||||||
Sbjct  320  GTCTATTGTATCTTTGAAGACGAGTAAAAACTT--CAAAATAATGAAAAAAAAAAAA  374


>HG963628.1 Pithecellobium dulce chloroplast DNA containing psbA-trnH IGS, 
specimen voucher NPL0206
Length=390

 Score = 556 bits (301),  Expect = 2e-154
 Identities = 340/357 (95%), Gaps = 9/357 (3%)
 Strand=Plus/Plus

Query  1    TGGATAAAATCTTGGTTTTAATGTATACGAGTTTTTGAACGTAAAGGAGCAATAATGAAT  60
            ||||||||||| |||| ||||||||||||||||||||||||||||||||||||||| |||
Sbjct  15   TGGATAAAATCCTGGTCTTAATGTATACGAGTTTTTGAACGTAAAGGAGCAATAATTAAT  74

Query  61   TTCTTGTTCTATCAAGTCAAGAGGGTTAATATTGCTCCTTTACTTTTTAGTAGTTTCATA  120
            |||||||||||     ||||||||||||||||||||||||||||||||||||||||||||
Sbjct  75   TTCTTGTTCTA-----TCAAGAGGGTTAATATTGCTCCTTTACTTTTTAGTAGTTTCATA  129

Query  121  CATCAATTTTGCATTTACTTCAACATTCTTTACCATTGTTTTAAGATAAGaaaaaaaTAT  180
            ||||||||||| |||||||||||||||||||||||||||||||||||||| ||||||| |
Sbjct  130  CATCAATTTTGTATTTACTTCAACATTCTTTACCATTGTTTTAAGATAAG-AAAAAATCT  188

Query  181  TGGAGtttcatactttttgtttcttttttactaatttattttatacgtttttctcagcaa  240
            |||||||||||||||||| |||||||||||||||||||||||||||||||||||||||||
Sbjct  189  TGGAGTTTCATACTTTTTATTTCTTTTTTACTAATTTATTTTATACGTTTTTCTCAGCAA  248

Query  241  tctttctttatcctttGAAATGaaaaat-aaaaaaaTGAGAAATGAATGTTTTAATTCTA  299
            |||||||||||| ||||||||||||||| |||||||||||||||||||||||||||||||
Sbjct  249  TCTTTCTTTATCTTTTGAAATGAAAAATAAAAAAAATGAGAAATGAATGTTTTAATTCTA  308

Query  300  GTCTATTGTATCTTAGAAGACGAGTAAAAACTTCACAAAATAATGaaaaaaaaaaaa  356
            |||||||||||||| ||||||||||||||||||  ||||||||||||||||||||||
Sbjct  309  GTCTATTGTATCTTTGAAGACGAGTAAAAACTT--CAAAATAATGAAAAAAAAAAAA  363


>KJ686660.1 Archidendron lucidum isolate tree tag 033505 voucher TNM:S144918 
psbA-trnH intergenic spacer, complete sequence; chloroplast
 KJ686661.1 Archidendron lucidum isolate tree tag 081054 voucher TNM:S146253 
psbA-trnH intergenic spacer, complete sequence; chloroplast
 KJ686662.1 Archidendron lucidum isolate tree tag 220819 voucher TNM:S146266 
psbA-trnH intergenic spacer, complete sequence; chloroplast
 KJ687280.1 Archidendron lucidum isolate tree tag 54174 voucher TNM:S145176 
psbA-trnH intergenic spacer, complete sequence; chloroplast
 KJ687281.1 Archidendron lucidum isolate tree tag A23432 voucher TNM:S145362 
psbA-trnH intergenic spacer, complete sequence; chloroplast
 KJ687282.1 Archidendron lucidum isolate tree tag Y0506907 voucher TNM:S145360 
psbA-trnH intergenic spacer, complete sequence; chloroplast
Length=385

 Score = 556 bits (301),  Expect = 2e-154
 Identities = 333/347 (96%), Gaps = 7/347 (2%)
 Strand=Plus/Plus

Query  8    AATCTTGGTTTTAATGTATACGAGTTTTTGAACGTAAAGGAGCAATAATGAATTTCTTGT  67
            ||||||||| ||||||||||||||||||||||||||||||||||||||| ||||| ||||
Sbjct  1    AATCTTGGTCTTAATGTATACGAGTTTTTGAACGTAAAGGAGCAATAATTAATTTATTGT  60

Query  68   TCTATCAAGTCAAGAGGGTTAATATTGCTCCTTTACTTTTTAGTAGTTTCATACATCAAT  127
            ||||     |||||||||||||||||||||||||||||||||||||||||||||||||||
Sbjct  61   TCTA-----TCAAGAGGGTTAATATTGCTCCTTTACTTTTTAGTAGTTTCATACATCAAT  115

Query  128  TTTGCATTTACTTCAACATTCTTTACCATTGTTTTAAGATAAGaaaaaaaTATTGGAGtt  187
            |||| ||||||||||||||||||||||||||||||||||||||||||| |||||||||||
Sbjct  116  TTTGTATTTACTTCAACATTCTTTACCATTGTTTTAAGATAAGAAAAAGATATTGGAGTT  175

Query  188  tcatactttttgtttcttttttactaatttattttatacgtttttctcagcaatctttct  247
            ||||||||||||||||||||||||||||||||||||||||||||||||||||||||||||
Sbjct  176  TCATACTTTTTGTTTCTTTTTTACTAATTTATTTTATACGTTTTTCTCAGCAATCTTTCT  235

Query  248  ttatcctttGAAATGaaaaataaaaaaaTGAGAAATGAATGTTTTAATTCTAGTCTATTG  307
            ||||| |||||||||||||| |||||||||||||||||||||||||||||||||||||||
Sbjct  236  TTATCTTTTGAAATGAAAAAGAAAAAAATGAGAAATGAATGTTTTAATTCTAGTCTATTG  295

Query  308  TATCTTAGAAGACGAGTAAAAACTTCACAAAATAATGaaaaaaaaaa  354
            ||||||||||||||||||||||||| | |||||||||||||||||||
Sbjct  296  TATCTTAGAAGACGAGTAAAAACTT-A-AAAATAATGAAAAAAAAAA  340


  Database: Nucleotide collection (nt)
    Posted date:  Jun 15, 2019  6:40 PM
  Number of letters in database: 218,532,353,722
  Number of sequences in database:  52,478,804

Lambda      K        H
    1.33    0.621     1.12 
Gapped
Lambda      K        H
    1.28    0.460    0.850 
Matrix: blastn matrix:1 -2
Gap Penalties: Existence: 0, Extension: 0
Number of Sequences: 52478804
Number of Hits to DB: 6303592
Number of extensions: 12
Number of successful extensions: 12
Number of sequences better than 10: 12
Number of HSP's better than 10 without gapping: 0
Number of HSP's gapped: 12
Number of HSP's successfully gapped: 12
Length of query: 356
Length of database: 218532353722
Length adjustment: 34
Effective length of query: 322
Effective length of database: 216748074386
Effective search space: 69792879952292
Effective search space used: 69792879952292
A: 0
X1: 13 (25.0 bits)
X2: 32 (59.1 bits)
X3: 54 (99.7 bits)
S1: 13 (25.1 bits)
S2: 23 (43.6 bits)
