# Supplementary material for: Assessing the Identity of Commercial Herbs From a Cambodian Market Using DNA Barcoding
Source: Front Pharmacol. 2020 Mar 24;11:244. doi: 10.3389/fphar.2020.00244 (PMC7105672; doi:10.3389/fphar.2020.00244)
Supplement: Supplementary file 2 [file Data_Sheet_2.zip › blast search result/psbA-trnH /JPZ40.txt]

BLASTN 2.9.0+
Reference: Zheng Zhang, Scott Schwartz, Lukas Wagner, and
Webb Miller (2000), "A greedy algorithm for aligning DNA
sequences", J Comput Biol 2000; 7(1-2):203-14.


Reference for database indexing: Aleksandr Morgulis, George
Coulouris, Yan Raytselis, Thomas L. Madden, Richa Agarwala,
Alejandro A. Schaffer (2008), "Database Indexing for
Production MegaBLAST Searches", Bioinformatics 24:1757-1764.


RID: J5Y1P0D0014


Database: Nucleotide collection (nt)
           52,478,804 sequences; 218,532,353,722 total letters
Query= 40

Length=262


                                                                   Score        E      Max
Sequences producing significant alignments:                       (Bits)     Value   ident

KM895062.1 Erythrina vespertilio voucher 1076420369 trnH-psbA ...  399        2e-107  95%         
KM895353.1 Erythrina numerosa voucher 1076420471 trnH-psbA int...  364        7e-97   95%         
GQ982212.1 Erythrina costaricensis voucher STRI:BCI 032088 pho...  364        7e-97   93%         
JX856879.1 Erythrina suberosa isolate ES2 trnH-psbA intergenic...  363        3e-96   96%         
MH069915.1 Erythrina variegata voucher A2529 psbA-trnH interge...  353        2e-93   95%         
HG963885.1 Erythrina berteroana chloroplast DNA containing psb...  353        2e-93   92%         
JX856883.1 Erythrina vespertilio isolate EV1 trnH-psbA interge...  350        2e-92   95%         
JX856882.1 Erythrina vespertilio isolate 189 trnH-psbA interge...  350        2e-92   95%         
HG963644.1 Erythrina fusca chloroplast DNA containing psbA-trn...  348        7e-92   92%         
JX856884.1 Erythrina vespertilio isolate EV2 trnH-psbA interge...  348        7e-92   95%         
JX856881.1 Erythrina velutina isolate EVL2 trnH-psbA intergeni...  342        3e-90   94%         
JX856880.1 Erythrina velutina isolate EVL1 trnH-psbA intergeni...  342        3e-90   94%         
KM895261.1 Erythrina numerosa voucher 1076419119 trnH-psbA int...  333        2e-87   94%         
MH621898.1 Erythrina herbacea voucher Trotta950163 psbA-trnH i...  303        2e-78   94%         
GQ982307.1 Ormosia amazonica voucher STRI:BCI 113390 photosyst...  274        1e-69   91%         
JX506544.1 Aganope balansae voucher Poilane 26751 (P) PsbA (ps...  82.4       8e-12   80%         

ALIGNMENTS
>KM895062.1 Erythrina vespertilio voucher 1076420369 trnH-psbA intergenic 
spacer, partial sequence; chloroplast
Length=285

 Score = 399 bits (216),  Expect = 2e-107
 Identities = 245/258 (95%), Gaps = 8/258 (3%)
 Strand=Plus/Plus

Query  1    CGAAGTTCCATCTATAAATGGATAAATTTTTGATTTTACATTAAAGAT------TTAAAC  54
            |||||||||||||||||||||||||||||||||| |||||||||||||      ||||||
Sbjct  18   CGAAGTTCCATCTATAAATGGATAAATTTTTGATCTTACATTAAAGATCTTAAATTAAAC  77

Query  55   TAGATAGGTTTTTGAAAGTAAAGGAGGAATATAAActttgtttatattcctcctttactt  114
            ||||||||||||||||||||||||||||||||||||||| ||||||||||||||||||||
Sbjct  78   TAGATAGGTTTTTGAAAGTAAAGGAGGAATATAAACTTTTTTTATATTCCTCCTTTACTT  137

Query  115  ttctttttcttgacatacgttttttgatttttttcaggatcttttagtatttttGTTCCT  174
            ||||||||||||||||||||||||||||||||||||||||||||||| ||||||||||||
Sbjct  138  TTCTTTTTCTTGACATACGTTTTTTGATTTTTTTCAGGATCTTTTAGCATTTTTGTTCCT  197

Query  175  ATCTTAGAACaaaaaaaaaaGAAAGGGTAGAAATTTAAGTAGAGATCATTTTTACTATAA  234
            |||||||||| |||||||||||||||||| ||||||| ||||||||||||||||||||||
Sbjct  198  ATCTTAGAAC-AAAAAAAAAGAAAGGGTARAAATTTAGGTAGAGATCATTTTTACTATAA  256

Query  235  GGGCGGA-GTAGCCAAGT  251
            ||||||| ||||||||||
Sbjct  257  GGGCGGATGTAGCCAAGT  274


>KM895353.1 Erythrina numerosa voucher 1076420471 trnH-psbA intergenic spacer, 
partial sequence; chloroplast
Length=240

 Score = 364 bits (197),  Expect = 7e-97
 Identities = 225/238 (95%), Gaps = 7/238 (3%)
 Strand=Plus/Plus

Query  10   ATCTATAAATGGATAAATTTTTGATTTTACATTAAAGAT------TTAAACTAGATAGGT  63
            ||||||||||||||||||||||||| |||||||||||||      |||||||||||||||
Sbjct  1    ATCTATAAATGGATAAATTTTTGATCTTACATTAAAGATCTTAAATTAAACTAGATAGGT  60

Query  64   TTTTGAAAGTAAAGGAGGAATATAAActttgtttatattcctcctttacttttctttttc  123
            |||||||||||||||||||||||||||||| |||||||||||||||||||||||||||||
Sbjct  61   TTTTGAAAGTAAAGGAGGAATATAAACTTTTTTTATATTCCTCCTTTACTTTTCTTTTTC  120

Query  124  ttgacatacgttttttgatttttttcaggatcttttagtatttttGTTCCTATCTTAGAA  183
            |||||||||||||||||||||||||||||||||||||| |||||||||||||||||| ||
Sbjct  121  TTGACATACGTTTTTTGATTTTTTTCAGGATCTTTTAGCATTTTTGTTCCTATCTTARAA  180

Query  184  CaaaaaaaaaaGAAAGGGTAGAAATTTAAGTAGAGATCATTTTTACTATAAGGGCGGA  241
            | |||||||||||||||||| ||||||| |||||||||||||||||||||||||||||
Sbjct  181  C-AAAAAAAAAGAAAGGGTARAAATTTAGGTAGAGATCATTTTTACTATAAGGGCGGA  237


>GQ982212.1 Erythrina costaricensis voucher STRI:BCI 032088 photosystem II 
protein D1 (psbA) gene, partial sequence; psbA-trnH intergenic 
spacer, complete sequence; and tRNA-His gene, partial sequence; 
chloroplast
Length=293

 Score = 364 bits (197),  Expect = 7e-97
 Identities = 240/258 (93%), Gaps = 13/258 (5%)
 Strand=Plus/Plus

Query  1    CGAAGTTCCATCTATAAATGGATAAATTTTTGATTTTACATTAAAGAT------TTAAAC  54
            |||||||||||||||||||||||||||||| ||| |||||||||||||      ||||||
Sbjct  29   CGAAGTTCCATCTATAAATGGATAAATTTTGGATCTTACATTAAAGATCTTAAATTAAAC  88

Query  55   TAGATAGGTTTTTGAAAGTAAAGGAGGAATATAAActttgtttatattcctcctttactt  114
            |||||||||||||||||||||||||||||||||||| ||||||||||||||||||||   
Sbjct  89   TAGATAGGTTTTTGAAAGTAAAGGAGGAATATAAACATTGTTTATATTCCTCCTTTA---  145

Query  115  ttctttttcttgacatacgttttttgatttttttcaggatcttttagtatttttGTTCCT  174
              ||||||||||||||||||||||||||||||||||||||||||||||||||||| ||||
Sbjct  146  --CTTTTTCTTGACATACGTTTTTTGATTTTTTTCAGGATCTTTTAGTATTTTTGATCCT  203

Query  175  ATCTTAGAACaaaaaaaaaaGAAAGGGTAGAAATTTAAGTAGAGATCATTTTTACTATAA  234
            |||||||||| |||||||||||||||||||||||||| ||||||||||||||||||||||
Sbjct  204  ATCTTAGAAC-AAAAAAAAAGAAAGGGTAGAAATTTAGGTAGAGATCATTTTTACTATAA  262

Query  235  GGGCGGA-GTAGCCAAGT  251
            ||||||| ||||||||||
Sbjct  263  GGGCGGATGTAGCCAAGT  280


>JX856879.1 Erythrina suberosa isolate ES2 trnH-psbA intergenic spacer, partial 
sequence; and PsbA (psbA) gene, partial cds; chloroplast
Length=268

 Score = 363 bits (196),  Expect = 3e-96
 Identities = 221/231 (96%), Gaps = 10/231 (4%)
 Strand=Plus/Minus

Query  1    CGAAGTTCCATCTATAAATGGATAAATTTTTGATTTTACATTAAAGATTTAAACTAGATA  60
            ||||||||||||||||||||||||||||||||||||||||||||||||||||||||||||
Sbjct  222  CGAAGTTCCATCTATAAATGGATAAATTTTTGATTTTACATTAAAGATTTAAACTAGATA  163

Query  61   GGTTTTTGAAAGTAAAGGAGGAATATAAActttgtttatattcctcctttacttttcttt  120
            ||||||||||||||||||||||||||||||||||||||||||||||||||||||||||||
Sbjct  162  GGTTTTTGAAAGTAAAGGAGGAATATAAACTTTGTTTATATTCCTCCTTTACTTTTCTTT  103

Query  121  ttcttgacatacgttttttgatttttttcaggatcttttagtatttttGTTCCTATCTTA  180
            ||||||||||||||||||||||||||||||||||||||||||||||||   | | |   |
Sbjct  102  TTCTTGACATACGTTTTTTGATTTTTTTCAGGATCTTTTAGTATTTTT---C-T-T---A  51

Query  181  GAAC-aaaaaaaaaaGAAAGGGTAGAAATTTAAGTAGAGATCATTTTTACT  230
            |||| |||||||||||||||||||||||||||||||||||||||||| |||
Sbjct  50   GAACAAAAAAAAAAAGAAAGGGTAGAAATTTAAGTAGAGATCATTTT-ACT  1


>MH069915.1 Erythrina variegata voucher A2529 psbA-trnH intergenic spacer, 
partial sequence; chloroplast
Length=261

 Score = 353 bits (191),  Expect = 2e-93
 Identities = 219/231 (95%), Gaps = 7/231 (3%)
 Strand=Plus/Minus

Query  1    CGAAGTTCCATCTATAAATGGATAAATTTTTGATTTTACATTAAAGAT------TTAAAC  54
            |||||||||||||||||||||||||||||| ||| |||||||||||||      ||||||
Sbjct  230  CGAAGTTCCATCTATAAATGGATAAATTTTGGATCTTACATTAAAGATCTTAAATTAAAC  171

Query  55   TAGATAGGTTTTTGAAAGTAAAGGAGGAATATAAActttgtttatattcctcctttactt  114
            ||||||||||||||||||||||||||||||||||||||| ||||||||||||||||||||
Sbjct  170  TAGATAGGTTTTTGAAAGTAAAGGAGGAATATAAACTTTTTTTATATTCCTCCTTTACTT  111

Query  115  ttctttttcttgacatacgttttttgatttttttcaggatcttttagtatttttGTTCCT  174
            ||||||||||||||||||||||||||||||||||||||||||||||| ||||||||||||
Sbjct  110  TTCTTTTTCTTGACATACGTTTTTTGATTTTTTTCAGGATCTTTTAGCATTTTTGTTCCT  51

Query  175  ATCTTAGAACaaaaaaaaaaGAAAGGGTAGAAATTTAAGTAGAGATCATTT  225
            ||||||||||||||||||| ||||||||||||||||| |||||||||||||
Sbjct  50   ATCTTAGAACAAAAAAAAA-GAAAGGGTAGAAATTTAGGTAGAGATCATTT  1


>HG963885.1 Erythrina berteroana chloroplast DNA containing psbA-trnH IGS, 
specimen voucher NPL0599
Length=293

 Score = 353 bits (191),  Expect = 2e-93
 Identities = 238/258 (92%), Gaps = 13/258 (5%)
 Strand=Plus/Plus

Query  1    CGAAGTTCCATCTATAAATGGATAAATTTTTGATTTTACATTAAAGAT------TTAAAC  54
            |||||||||||||||||||||||||||||| ||| |||||||||||||      ||||||
Sbjct  29   CGAAGTTCCATCTATAAATGGATAAATTTTGGATCTTACATTAAAGATCTTAAATTAAAC  88

Query  55   TAGATAGGTTTTTGAAAGTAAAGGAGGAATATAAActttgtttatattcctcctttactt  114
            ||||||||||||||||||||||||||||||||||||  |||||||||||||||||||   
Sbjct  89   TAGATAGGTTTTTGAAAGTAAAGGAGGAATATAAACAATGTTTATATTCCTCCTTTA---  145

Query  115  ttctttttcttgacatacgttttttgatttttttcaggatcttttagtatttttGTTCCT  174
              ||||||||||||||||||||||||||||||||||||||||||||| ||||||| ||||
Sbjct  146  --CTTTTTCTTGACATACGTTTTTTGATTTTTTTCAGGATCTTTTAGCATTTTTGATCCT  203

Query  175  ATCTTAGAACaaaaaaaaaaGAAAGGGTAGAAATTTAAGTAGAGATCATTTTTACTATAA  234
            |||||||||| |||||||||||||||||||||||||| ||||||||||||||||||||||
Sbjct  204  ATCTTAGAAC-AAAAAAAAAGAAAGGGTAGAAATTTAGGTAGAGATCATTTTTACTATAA  262

Query  235  GGGCGGA-GTAGCCAAGT  251
            ||||||| ||||||||||
Sbjct  263  GGGCGGATGTAGCCAAGT  280


>JX856883.1 Erythrina vespertilio isolate EV1 trnH-psbA intergenic spacer, 
partial sequence; and PsbA (psbA) gene, partial cds; chloroplast
Length=276

 Score = 350 bits (189),  Expect = 2e-92
 Identities = 217/229 (95%), Gaps = 7/229 (3%)
 Strand=Plus/Minus

Query  1    CGAAGTTCCATCTATAAATGGATAAATTTTTGATTTTACATTAAAGAT------TTAAAC  54
            |||||||||||||||||||||||||||||| ||| |||||||||||||      ||||||
Sbjct  228  CGAAGTTCCATCTATAAATGGATAAATTTTGGATCTTACATTAAAGATCTTAAATTAAAC  169

Query  55   TAGATAGGTTTTTGAAAGTAAAGGAGGAATATAAActttgtttatattcctcctttactt  114
            ||||||||||||||||||||||||||||||||||||||| ||||||||||||||||||||
Sbjct  168  TAGATAGGTTTTTGAAAGTAAAGGAGGAATATAAACTTTTTTTATATTCCTCCTTTACTT  109

Query  115  ttctttttcttgacatacgttttttgatttttttcaggatcttttagtatttttGTTCCT  174
            ||||||||||||||||||||||||||||||||||||||||||||||| ||||||||||||
Sbjct  108  TTCTTTTTCTTGACATACGTTTTTTGATTTTTTTCAGGATCTTTTAGCATTTTTGTTCCT  49

Query  175  ATCTTAGAACaaaaaaaaaaGAAAGGGTAGAAATTTAAGTAGAGATCAT  223
            ||||||||||||||||||| ||||||||||||||||| |||||||||||
Sbjct  48   ATCTTAGAACAAAAAAAAA-GAAAGGGTAGAAATTTAGGTAGAGATCAT  1


>JX856882.1 Erythrina vespertilio isolate 189 trnH-psbA intergenic spacer, 
partial sequence; and PsbA (psbA) gene, partial cds; chloroplast
Length=277

 Score = 350 bits (189),  Expect = 2e-92
 Identities = 217/229 (95%), Gaps = 7/229 (3%)
 Strand=Plus/Minus

Query  1    CGAAGTTCCATCTATAAATGGATAAATTTTTGATTTTACATTAAAGAT------TTAAAC  54
            |||||||||||||||||||||||||||||| ||| |||||||||||||      ||||||
Sbjct  228  CGAAGTTCCATCTATAAATGGATAAATTTTGGATCTTACATTAAAGATCTTAAATTAAAC  169

Query  55   TAGATAGGTTTTTGAAAGTAAAGGAGGAATATAAActttgtttatattcctcctttactt  114
            ||||||||||||||||||||||||||||||||||||||| ||||||||||||||||||||
Sbjct  168  TAGATAGGTTTTTGAAAGTAAAGGAGGAATATAAACTTTTTTTATATTCCTCCTTTACTT  109

Query  115  ttctttttcttgacatacgttttttgatttttttcaggatcttttagtatttttGTTCCT  174
            ||||||||||||||||||||||||||||||||||||||||||||||| ||||||||||||
Sbjct  108  TTCTTTTTCTTGACATACGTTTTTTGATTTTTTTCAGGATCTTTTAGCATTTTTGTTCCT  49

Query  175  ATCTTAGAACaaaaaaaaaaGAAAGGGTAGAAATTTAAGTAGAGATCAT  223
            ||||||||||||||||||| ||||||||||||||||| |||||||||||
Sbjct  48   ATCTTAGAACAAAAAAAAA-GAAAGGGTAGAAATTTAGGTAGAGATCAT  1


>HG963644.1 Erythrina fusca chloroplast DNA containing psbA-trnH IGS, specimen 
voucher NPL0230
Length=293

 Score = 348 bits (188),  Expect = 7e-92
 Identities = 237/258 (92%), Gaps = 13/258 (5%)
 Strand=Plus/Plus

Query  1    CGAAGTTCCATCTATAAATGGATAAATTTTTGATTTTACATTAAAGAT------TTAAAC  54
            |||||||||||||||||||||||||||||  ||| |||||||| ||||      ||||||
Sbjct  29   CGAAGTTCCATCTATAAATGGATAAATTTCGGATCTTACATTACAGATCTTAAATTAAAC  88

Query  55   TAGATAGGTTTTTGAAAGTAAAGGAGGAATATAAActttgtttatattcctcctttactt  114
            |||||||||||||||||||||||||||||||||||||||||||||||||||||||||   
Sbjct  89   TAGATAGGTTTTTGAAAGTAAAGGAGGAATATAAACTTTGTTTATATTCCTCCTTTA---  145

Query  115  ttctttttcttgacatacgttttttgatttttttcaggatcttttagtatttttGTTCCT  174
              |||||||||||||||||| ||||||| |||||||||||||||||| ||||||||||||
Sbjct  146  --CTTTTTCTTGACATACGTATTTTGATCTTTTTCAGGATCTTTTAGCATTTTTGTTCCT  203

Query  175  ATCTTAGAACaaaaaaaaaaGAAAGGGTAGAAATTTAAGTAGAGATCATTTTTACTATAA  234
            |||||||||| |||||||||||||||||||||||||| ||||||||||||||||||||||
Sbjct  204  ATCTTAGAAC-AAAAAAAAAGAAAGGGTAGAAATTTAGGTAGAGATCATTTTTACTATAA  262

Query  235  GGGCGGA-GTAGCCAAGT  251
            ||||||| ||||||||||
Sbjct  263  GGGCGGATGTAGCCAAGT  280


>JX856884.1 Erythrina vespertilio isolate EV2 trnH-psbA intergenic spacer, 
partial sequence; and PsbA (psbA) gene, partial cds; chloroplast
Length=276

 Score = 348 bits (188),  Expect = 7e-92
 Identities = 216/228 (95%), Gaps = 7/228 (3%)
 Strand=Plus/Minus

Query  1    CGAAGTTCCATCTATAAATGGATAAATTTTTGATTTTACATTAAAGAT------TTAAAC  54
            |||||||||||||||||||||||||||||| ||| |||||||||||||      ||||||
Sbjct  227  CGAAGTTCCATCTATAAATGGATAAATTTTGGATCTTACATTAAAGATCTTAAATTAAAC  168

Query  55   TAGATAGGTTTTTGAAAGTAAAGGAGGAATATAAActttgtttatattcctcctttactt  114
            ||||||||||||||||||||||||||||||||||||||| ||||||||||||||||||||
Sbjct  167  TAGATAGGTTTTTGAAAGTAAAGGAGGAATATAAACTTTTTTTATATTCCTCCTTTACTT  108

Query  115  ttctttttcttgacatacgttttttgatttttttcaggatcttttagtatttttGTTCCT  174
            ||||||||||||||||||||||||||||||||||||||||||||||| ||||||||||||
Sbjct  107  TTCTTTTTCTTGACATACGTTTTTTGATTTTTTTCAGGATCTTTTAGCATTTTTGTTCCT  48

Query  175  ATCTTAGAACaaaaaaaaaaGAAAGGGTAGAAATTTAAGTAGAGATCA  222
            ||||||||||||||||||| ||||||||||||||||| ||||||||||
Sbjct  47   ATCTTAGAACAAAAAAAAA-GAAAGGGTAGAAATTTAGGTAGAGATCA  1


>JX856881.1 Erythrina velutina isolate EVL2 trnH-psbA intergenic spacer, 
partial sequence; and PsbA (psbA) gene, partial cds; chloroplast
Length=276

 Score = 342 bits (185),  Expect = 3e-90
 Identities = 215/228 (94%), Gaps = 7/228 (3%)
 Strand=Plus/Minus

Query  1    CGAAGTTCCATCTATAAATGGATAAATTTTTGATTTTACATTAAAGAT------TTAAAC  54
            |||||||||||||||||||||||||||||||||| |||||||||||||      ||||||
Sbjct  227  CGAAGTTCCATCTATAAATGGATAAATTTTTGATCTTACATTAAAGATCTTAAATTAAAC  168

Query  55   TAGATAGGTTTTTGAAAGTAAAGGAGGAATATAAActttgtttatattcctcctttactt  114
            ||||||||||||||||||||||||||||||||||||||| ||||||||||||||||||||
Sbjct  167  TAGATAGGTTTTTGAAAGTAAAGGAGGAATATAAACTTTTTTTATATTCCTCCTTTACTT  108

Query  115  ttctttttcttgacatacgttttttgatttttttcaggatcttttagtatttttGTTCCT  174
            |||||||||||||||||||||||||||||||||| |||||||||||| ||||||||||||
Sbjct  107  TTCTTTTTCTTGACATACGTTTTTTGATTTTTTTAAGGATCTTTTAGCATTTTTGTTCCT  48

Query  175  ATCTTAGAACaaaaaaaaaaGAAAGGGTAGAAATTTAAGTAGAGATCA  222
            ||||||||||||||||||| |||| |||||||||||| ||||||||||
Sbjct  47   ATCTTAGAACAAAAAAAAA-GAAAAGGTAGAAATTTAGGTAGAGATCA  1


>JX856880.1 Erythrina velutina isolate EVL1 trnH-psbA intergenic spacer, 
partial sequence; and PsbA (psbA) gene, partial cds; chloroplast
Length=275

 Score = 342 bits (185),  Expect = 3e-90
 Identities = 215/228 (94%), Gaps = 7/228 (3%)
 Strand=Plus/Minus

Query  1    CGAAGTTCCATCTATAAATGGATAAATTTTTGATTTTACATTAAAGAT------TTAAAC  54
            |||||||||||||||||||||||||||||||||| |||||||||||||      ||||||
Sbjct  227  CGAAGTTCCATCTATAAATGGATAAATTTTTGATCTTACATTAAAGATCTTAAATTAAAC  168

Query  55   TAGATAGGTTTTTGAAAGTAAAGGAGGAATATAAActttgtttatattcctcctttactt  114
            ||||||||||||||||||||||||||||||||||||||| ||||||||||||||||||||
Sbjct  167  TAGATAGGTTTTTGAAAGTAAAGGAGGAATATAAACTTTTTTTATATTCCTCCTTTACTT  108

Query  115  ttctttttcttgacatacgttttttgatttttttcaggatcttttagtatttttGTTCCT  174
            |||||||||||||||||||||||||||||||||| |||||||||||| ||||||||||||
Sbjct  107  TTCTTTTTCTTGACATACGTTTTTTGATTTTTTTAAGGATCTTTTAGCATTTTTGTTCCT  48

Query  175  ATCTTAGAACaaaaaaaaaaGAAAGGGTAGAAATTTAAGTAGAGATCA  222
            ||||||||||||||||||| |||| |||||||||||| ||||||||||
Sbjct  47   ATCTTAGAACAAAAAAAAA-GAAAAGGTAGAAATTTAGGTAGAGATCA  1


>KM895261.1 Erythrina numerosa voucher 1076419119 trnH-psbA intergenic spacer, 
partial sequence; chloroplast
Length=223

 Score = 333 bits (180),  Expect = 2e-87
 Identities = 209/223 (94%), Gaps = 7/223 (3%)
 Strand=Plus/Plus

Query  1    CGAAGTTCCATCTATAAATGGATAAATTTTTGATTTTACATTAAAGAT------TTAAAC  54
            |||||||||||||||||||||||||||||||||| |||||||||||||      ||||||
Sbjct  2    CGAAGTTCCATCTATAAATGGATAAATTTTTGATCTTACATTAAAGATYTTAAATTAAAC  61

Query  55   TAGATAGGTTTTTGAAAGTAAAGGAGGAATATAAActttgtttatattcctcctttactt  114
            ||||||||||||||||||||||||||||||||||||||| ||||||||||||||||||||
Sbjct  62   TAGATAGGTTTTTGAAAGTAAAGGAGGAATATAAACTTTTTTTATATTCCTCCTTTACTT  121

Query  115  ttctttttcttgacatacgttttttgatttttttcaggatcttttagtatttttGTTCCT  174
            ||||||||||||||||||||||||||||||||||||||||||||||| ||||||||||||
Sbjct  122  TTCTTTTTCTTGACATACGTTTTTTGATTTTTTTCAGGATCTTTTAGCATTTTTGTTCCT  181

Query  175  ATCTTAGAACaaaaaaaaaaGAAAGGGTAGAAATTTAAGTAGA  217
            |||||| ||||||||||||  |||||||| ||||||| |||||
Sbjct  182  ATCTTARAACAAAAAAAAAR-AAAGGGTARAAATTTAGGTAGA  223


>MH621898.1 Erythrina herbacea voucher Trotta950163 psbA-trnH intergenic 
spacer, partial sequence; chloroplast
Length=298

 Score = 303 bits (164),  Expect = 2e-78
 Identities = 192/204 (94%), Gaps = 7/204 (3%)
 Strand=Plus/Plus

Query  49   TTAAACTAGATAGGTTTTTGAAAGTAAAGGAGGAATATAAActttgtttatattcctcct  108
            |||||||||||||||||||||||| |||||||||||||||||  ||||||||||||||||
Sbjct  24   TTAAACTAGATAGGTTTTTGAAAGGAAAGGAGGAATATAAACAATGTTTATATTCCTCCT  83

Query  109  ttacttttctttttcttgacatacgttttttgatttttttcaggatcttttagtattttt  168
            || |    ||||||||||||||||||||||||||||||||||||||||||||||||||||
Sbjct  84   TT-C----CTTTTTCTTGACATACGTTTTTTGATTTTTTTCAGGATCTTTTAGTATTTTT  138

Query  169  GTTCCTATCTTAGAACaaaaaaaaaaGAAAGGGTAGAAATTTAAGTAGAGATCATTTTTA  228
            | |||||||||||||| |||||||||||||||||||||||||| ||||||||||||||||
Sbjct  139  GATCCTATCTTAGAAC-AAAAAAAAAGAAAGGGTAGAAATTTAGGTAGAGATCATTTTTA  197

Query  229  CTATAAGGGCGGA-GTAGCCAAGT  251
            ||||||||||||| ||||||||||
Sbjct  198  CTATAAGGGCGGATGTAGCCAAGT  221


>GQ982307.1 Ormosia amazonica voucher STRI:BCI 113390 photosystem II protein 
D1 (psbA) gene and psbA-trnH intergenic spacer, partial 
sequence; chloroplast
Length=203

 Score = 274 bits (148),  Expect = 1e-69
 Identities = 190/208 (91%), Gaps = 13/208 (6%)
 Strand=Plus/Plus

Query  24   AAATTTTTGATTTTACATTAAAGAT------TTAAACTAGATAGGTTTTTGAAAGTAAAG  77
            ||||||| |||||| ||||||||||      |||||||||||||||||||||||||||||
Sbjct  3    AAATTTTGGATTTTNCATTAAAGATCTTAAATTAAACTAGATAGGTTTTTGAAAGTAAAG  62

Query  78   GAGGAATATAAActttgtttatattcctcctttacttttctttttcttgacatacgtttt  137
            ||||||||||||| ||||||||||||||||||||     |||||||||||||||||||||
Sbjct  63   GAGGAATATAAACATTGTTTATATTCCTCCTTTA-----CTTTTTCTTGACATACGTTTT  117

Query  138  ttgatttttttcaggatcttttagtatttttGTTCCTATCTTAGAACaaaaaaaaaaGAA  197
            |||||||||||||||||||||||||||||||| |||||||||||||| ||||||||||||
Sbjct  118  TTGATTTTTTTCAGGATCTTTTAGTATTTTTGATCCTATCTTAGAAC-AAAAAAAAAGAA  176

Query  198  AGGGTAGAAATTTAAGTAGAGATCATTT  225
            |||||||||||||| ||||||||| |||
Sbjct  177  AGGGTAGAAATTTAGGTAGAGATC-TTT  203


>JX506544.1 Aganope balansae voucher Poilane 26751 (P) PsbA (psbA) gene, 
partial cds; and psbA-trnH intergenic spacer, partial sequence; 
chloroplast
Length=485

 Score = 82.4 bits (44),  Expect = 8e-12
 Identities = 99/123 (80%), Gaps = 14/123 (11%)
 Strand=Plus/Plus

Query  1    CGAAGTTCCATCTATAAATGGATAAATTTTTGATTTTACATTAAAGATTTAAACTAGATA  60
            ||||| ||||||||||||||||||||||||||||    | ||||||   || | | |  |
Sbjct  29   CGAAGCTCCATCTATAAATGGATAAATTTTTGAT----C-TTAAAG---TATA-T-G--A  76

Query  61   GGTTTTTGAAAGTAAAGGAGGAATATAAActttgtttatattcctcctttactttt-ctt  119
             ||||||||||||||||||| ||||| |||   |||  |||| ||||||||||||| |||
Sbjct  77   -GTTTTTGAAAGTAAAGGAGCAATATCAACAGAGTTCGTATTGCTCCTTTACTTTTACTT  135

Query  120  ttt  122
            |||
Sbjct  136  TTT  138


  Database: Nucleotide collection (nt)
    Posted date:  Jun 15, 2019  6:40 PM
  Number of letters in database: 218,532,353,722
  Number of sequences in database:  52,478,804

Lambda      K        H
    1.33    0.621     1.12 
Gapped
Lambda      K        H
    1.28    0.460    0.850 
Matrix: blastn matrix:1 -2
Gap Penalties: Existence: 0, Extension: 0
Number of Sequences: 52478804
Number of Hits to DB: 4325222
Number of extensions: 0
Number of successful extensions: 0
Number of sequences better than 10: 0
Number of HSP's better than 10 without gapping: 0
Number of HSP's gapped: 0
Number of HSP's successfully gapped: 0
Length of query: 262
Length of database: 218532353722
Length adjustment: 34
Effective length of query: 228
Effective length of database: 216748074386
Effective search space: 49418560960008
Effective search space used: 49418560960008
A: 0
X1: 13 (25.0 bits)
X2: 32 (59.1 bits)
X3: 54 (99.7 bits)
S1: 13 (25.1 bits)
S2: 23 (43.6 bits)
