# Supplementary material for: Assessing the Identity of Commercial Herbs From a Cambodian Market Using DNA Barcoding
Source: Front Pharmacol. 2020 Mar 24;11:244. doi: 10.3389/fphar.2020.00244 (PMC7105672; doi:10.3389/fphar.2020.00244)
Supplement: Supplementary file 2 [file Data_Sheet_2.zip › blast search result/psbA-trnH /JPZ47.txt]

BLASTN 2.9.0+
Reference: Zheng Zhang, Scott Schwartz, Lukas Wagner, and
Webb Miller (2000), "A greedy algorithm for aligning DNA
sequences", J Comput Biol 2000; 7(1-2):203-14.


Reference for database indexing: Aleksandr Morgulis, George
Coulouris, Yan Raytselis, Thomas L. Madden, Richa Agarwala,
Alejandro A. Schaffer (2008), "Database Indexing for
Production MegaBLAST Searches", Bioinformatics 24:1757-1764.


RID: J5YPS7HN01N


Database: Nucleotide collection (nt)
           52,478,804 sequences; 218,532,353,722 total letters
Query= 47

Length=230


                                                                   Score        E      Max
Sequences producing significant alignments:                       (Bits)     Value   ident

KP095190.1 Tetracera asiatica isolate SCBGP297_2 photosystem I...  425        3e-115  100%        
KP095189.1 Tetracera asiatica isolate SCBGP297_1 photosystem I...  425        3e-115  100%        
FJ038909.2 Davilla kunthii voucher SM26514 PsbA (psbA) gene, p...  418        5e-113  100%        
HG963538.1 Tetracera volubilis chloroplast DNA containing psbA...  411        8e-111  99%         
FJ038910.2 Dilleniaceae sp. MAG-2009 voucher BR2445 PsbA (psbA...  409        3e-110  99%         
KT869321.1 Tetracera empedoclea voucher CN Fraga 3354 (RB) trn...  339        4e-89   95%         
MH070012.1 Tetracera indica voucher A2453 psbA-trnH intergenic...  281        6e-72   100%        
KT869322.1 Tetracera willdenowiana voucher CN Fraga s.n. (RB) ...  268        5e-68   92%         
KT869315.1 Doliocarpus validus voucher CN Fraga 2782 (RB) trnH...  183        2e-42   85%         
KT869319.1 Neodillenia coussapoana voucher Macia 2330 (QCA) tr...  180        2e-41   85%         
KT869318.1 Hibbertia volubilis voucher Chase 554 (K) trnH-psbA...  169        5e-38   84%         
KT869312.1 Doliocarpus dentatus voucher CN Fraga 2742 (RB) trn...  163        2e-36   86%         
KM895326.1 Hibbertia scandens voucher 129308687 trnH-psbA inte...  161        9e-36   83%         
KT869305.1 Davilla sp. ACM-2016c voucher CN Fraga 2775 (RB) tr...  148        7e-32   83%         
KT869286.1 Davilla flexuosa voucher CN Fraga 2585 (RB) trnH-ps...  148        7e-32   83%         
KT869291.1 Davilla lacunosa voucher Saavedra 834 (RB) trnH-psb...  147        2e-31   83%         
KT869285.1 Davilla cuspidulata voucher CN Fraga 3205 (RB) trnH...  147        2e-31   83%         
KT869303.1 Davilla strigosa voucher CN Fraga 2974 (RB) trnH-ps...  145        9e-31   82%         
KT869295.1 Davilla macrocarpa voucher CN Fraga 3259 (RB) trnH-...  145        9e-31   82%         
KT869284.1 Davilla grandiflora voucher Giacomin 1278 (BHCB) tr...  145        9e-31   82%         
KT869282.1 Davilla cearensis voucher CN Fraga 2212 (RB) trnH-p...  145        9e-31   82%         
KT869279.1 Davilla alata voucher CN Fraga 2950 (RB) trnH-psbA ...  145        9e-31   83%         
KT869293.1 Davilla latifolia voucher CN Fraga 2081 (RB) trnH-p...  143        3e-30   83%         
KT869296.1 Davilla minutifolia voucher CN Fraga 2703 (RB) trnH...  141        1e-29   82%         
KT869300.1 Davilla rugosa voucher CN Fraga 2872 (RB) trnH-psbA...  139        4e-29   94%         
KT869292.1 Davilla lanosa voucher CN Fraga 3037 (RB) trnH-psbA...  139        4e-29   94%         
KT869290.1 Davilla sp. ACM-2016a voucher CN Fraga 3411 (RB) tr...  132        7e-27   82%         
KT869297.1 Davilla neei voucher CN Fraga 2943 (RB) trnH-psbA i...  115        7e-22   83%         
KM522849.1 Diospyros lotus chloroplast, complete genome            80.5       2e-11   79%         
HQ427082.1 Diospyros glaucifolia isolate 149-2 PsbA (psbA) gen...  80.5       2e-11   79%         
KT869301.1 Davilla sessilifolia voucher CN Fraga 2600 (RB) trn...  78.7       9e-11   96%         
KT869298.1 Davilla nitida voucher Aymard 876 (PORT) trnH-psbA ...  78.7       9e-11   96%         
KT869289.1 Davilla grandifolia voucher CN Fraga 2016 (RB) trnH...  78.7       9e-11   96%         
KT869288.1 Davilla bahiana voucher CN Fraga 3271 (RB) trnH-psb...  78.7       9e-11   96%         
KT869283.1 Davilla sp. ACM-2016b voucher CN Fraga 2588 (RB) tr...  78.7       9e-11   96%         
KT869280.1 Davilla angustifolia voucher Giacomin 1144 (BHCB) t...  78.7       9e-11   96%         
KP095203.1 Diospyros morrisiana isolate SCBGP168_2 photosystem...  78.7       9e-11   79%         
KP095202.1 Diospyros morrisiana isolate SCBGP168_1 photosystem...  78.7       9e-11   79%         
HQ427083.1 Diospyros morrisiana isolate 150 PsbA (psbA) gene, ...  78.7       9e-11   79%         
HQ415533.1 Diospyros morrisiana trnH-psbA intergenic spacer, p...  78.7       9e-11   79%         
MF288575.1 Diospyros sp. 'deyangshi' chloroplast, complete genome  75.0       1e-09   78%         
KM522850.1 Diospyros oleifera chloroplast, complete genome         75.0       1e-09   78%         
KM504956.1 Diospyros glaucifolia chloroplast, complete genome      75.0       1e-09   78%         
KP095201.1 Diospyros kaki isolate SCBGP264_2 photosystem II pr...  75.0       1e-09   78%         
KP095200.1 Diospyros kaki isolate SCBGP264_1 photosystem II pr...  75.0       1e-09   78%         
NC_039555.1 Diospyros virginiana chloroplast, complete genome      73.1       4e-09   79%         
MF288577.1 Diospyros virginiana chloroplast, complete genome       73.1       4e-09   79%         
KT869294.1 Davilla pedicellaris voucher CN Fraga 2988 (RB) trn...  73.1       4e-09   94%         
KT869281.1 Davilla elliptica voucher CN Fraga 2825 (RB) trnH-p...  73.1       4e-09   94%         
KT223565.1 Diospyros kaki chloroplast, complete genome             73.1       4e-09   79%         
KM522848.1 Diospyros sp. LHM-2015 chloroplast, complete genome     73.1       4e-09   84%         
KC668005.1 Napoleonaea talbotii voucher PM4859 trnH-psbA inter...  73.1       4e-09   96%         
KC668003.1 Napoleonaea talbotii voucher PM5010 trnH-psbA inter...  73.1       4e-09   96%         
HE966603.1 Diospyros kaki chloroplast DNA containing psbA-trnH...  73.1       4e-09   87%         
DQ450994.1 Dipentodon sinicus haplotype 6 PsbA (psbA) gene, pa...  73.1       4e-09   98%         
HE966604.1 Diospyros lotus chloroplast DNA containing psbA-trn...  71.3       1e-08   78%         
MH117120.1 Helwingia japonica voucher YLDP270D trnH-psbA inter...  67.6       2e-07   95%         
MH117119.1 Helwingia japonica voucher YLDP270C trnH-psbA inter...  67.6       2e-07   95%         
MF785814.1 Helwingia sp. US:3528040 photosystem II protein D1 ...  67.6       2e-07   95%         
KX434807.1 Helwingia himalaica voucher YX1678 chloroplast, com...  67.6       2e-07   95%         
FR748001.1 Spathelia vernicosa chloroplast partial psbA gene f...  67.6       2e-07   95%         
FR747991.1 Spathelia splendens chloroplast partial psbA gene f...  67.6       2e-07   95%         
FR747999.1 Spathelia wrightii chloroplast partial psbA gene fo...  67.6       2e-07   95%         
FR747998.1 Spathelia splendens chloroplast partial psbA gene f...  67.6       2e-07   95%         
FR747997.1 Spathelia vernicosa chloroplast partial psbA gene f...  67.6       2e-07   95%         
FR747996.1 Spathelia vernicosa chloroplast partial psbA gene f...  67.6       2e-07   95%         
FR747995.1 Spathelia splendens chloroplast partial psbA gene f...  67.6       2e-07   95%         
FR747994.1 Spathelia cubensis chloroplast partial psbA gene fo...  67.6       2e-07   95%         
FR747992.1 Spathelia wrightii chloroplast partial psbA gene fo...  67.6       2e-07   95%         
FR747989.1 Spathelia sorbifolia chloroplast partial psbA gene ...  67.6       2e-07   95%         
FR747988.1 Spathelia sorbifolia chloroplast partial psbA gene ...  67.6       2e-07   95%         
FR747985.1 Spathelia brittonii chloroplast partial psbA gene f...  67.6       2e-07   95%         
KY766766.1 Tetrastigma campylocarpum PsbA (psbA) gene, partial...  65.8       7e-07   93%         
KJ686793.1 Diospyros morrisiana isolate tree tag 140712 vouche...  65.8       7e-07   78%         
FR747990.1 Spathelia coccinea chloroplast partial psbA gene fo...  63.9       2e-06   95%         
NC_041213.1 Nyssa yunnanensis chloroplast, complete genome         62.1       9e-06   83%         
MG916687.1 Nyssa yunnanensis chloroplast, complete genome          62.1       9e-06   83%         
MG525000.1 Nyssa sinensis chloroplast, complete genome             62.1       9e-06   83%         
MG524995.1 Nyssa wenshanensis chloroplast, complete genome         62.1       9e-06   83%         
LC311048.1 Helwingia japonica chloroplast DNA, psbA-trnH inter...  62.1       9e-06   97%         
LC311047.1 Helwingia japonica chloroplast DNA, psbA-trnH inter...  62.1       9e-06   97%         
LC311046.1 Helwingia japonica chloroplast DNA, psbA-trnH inter...  62.1       9e-06   97%         
LC311044.1 Helwingia japonica chloroplast DNA, psbA-trnH inter...  62.1       9e-06   97%         
LC311043.1 Helwingia japonica chloroplast DNA, psbA-trnH inter...  62.1       9e-06   97%         
LC311042.1 Helwingia japonica chloroplast DNA, psbA-trnH inter...  62.1       9e-06   97%         
LC311041.1 Helwingia japonica chloroplast DNA, psbA-trnH inter...  62.1       9e-06   97%         
LC311040.1 Helwingia japonica chloroplast DNA, psbA-trnH inter...  62.1       9e-06   97%         
LC311039.1 Helwingia japonica chloroplast DNA, psbA-trnH inter...  62.1       9e-06   97%         
LC311038.1 Helwingia japonica chloroplast DNA, psbA-trnH inter...  62.1       9e-06   97%         
LC311037.1 Helwingia japonica chloroplast DNA, psbA-trnH inter...  62.1       9e-06   97%         
LC311036.1 Helwingia japonica chloroplast DNA, psbA-trnH inter...  62.1       9e-06   97%         
LC311035.1 Helwingia japonica chloroplast DNA, psbA-trnH inter...  62.1       9e-06   97%         
LC311034.1 Helwingia japonica chloroplast DNA, psbA-trnH inter...  62.1       9e-06   97%         
LC311033.1 Helwingia japonica chloroplast DNA, psbA-trnH inter...  62.1       9e-06   97%         
LC311031.1 Helwingia japonica chloroplast DNA, psbA-trnH inter...  62.1       9e-06   97%         
LC311030.1 Helwingia japonica chloroplast DNA, psbA-trnH inter...  62.1       9e-06   97%         
LC311029.1 Helwingia japonica chloroplast DNA, psbA-trnH inter...  62.1       9e-06   97%         
LC311028.1 Helwingia japonica chloroplast DNA, psbA-trnH inter...  62.1       9e-06   97%         
LC311027.1 Helwingia japonica chloroplast DNA, psbA-trnH inter...  62.1       9e-06   97%         
LC311057.1 Helwingia omeiensis chloroplast DNA, psbA-trnH inte...  62.1       9e-06   97%         

ALIGNMENTS
>KP095190.1 Tetracera asiatica isolate SCBGP297_2 photosystem II protein 
D1 (psbA), psbA-trnH intergenic spacer, and tRNA-His (trnH), 
region; chloroplast
Length=281

 Score = 425 bits (230),  Expect = 3e-115
 Identities = 230/230 (100%), Gaps = 0/230 (0%)
 Strand=Plus/Plus

Query  1    ATAAATGTATAAGACTTTGGTCTTAGTGTAGACGAGTTTTTGAACAGTTTGAACATAAAG  60
            ||||||||||||||||||||||||||||||||||||||||||||||||||||||||||||
Sbjct  11   ATAAATGTATAAGACTTTGGTCTTAGTGTAGACGAGTTTTTGAACAGTTTGAACATAAAG  70

Query  61   GAGCAATAACAAATTTCTTCTTAAGAGTTGTTATTGCTCTCTTTAATTTAGTAGtttttt  120
            ||||||||||||||||||||||||||||||||||||||||||||||||||||||||||||
Sbjct  71   GAGCAATAACAAATTTCTTCTTAAGAGTTGTTATTGCTCTCTTTAATTTAGTAGTTTTTT  130

Query  121  tctaacgtgagttttctttcttttttttttttAAGTATTCTTATGGGTCGGTTTGTGACT  180
            ||||||||||||||||||||||||||||||||||||||||||||||||||||||||||||
Sbjct  131  TCTAACGTGAGTTTTCTTTCTTTTTTTTTTTTAAGTATTCTTATGGGTCGGTTTGTGACT  190

Query  181  CAATATCATATTTTCGTTTTGTATTAATTTATATATGTTTTATGTTTTTC  230
            ||||||||||||||||||||||||||||||||||||||||||||||||||
Sbjct  191  CAATATCATATTTTCGTTTTGTATTAATTTATATATGTTTTATGTTTTTC  240


>KP095189.1 Tetracera asiatica isolate SCBGP297_1 photosystem II protein 
D1 (psbA), psbA-trnH intergenic spacer, and tRNA-His (trnH), 
region; chloroplast
Length=283

 Score = 425 bits (230),  Expect = 3e-115
 Identities = 230/230 (100%), Gaps = 0/230 (0%)
 Strand=Plus/Plus

Query  1    ATAAATGTATAAGACTTTGGTCTTAGTGTAGACGAGTTTTTGAACAGTTTGAACATAAAG  60
            ||||||||||||||||||||||||||||||||||||||||||||||||||||||||||||
Sbjct  11   ATAAATGTATAAGACTTTGGTCTTAGTGTAGACGAGTTTTTGAACAGTTTGAACATAAAG  70

Query  61   GAGCAATAACAAATTTCTTCTTAAGAGTTGTTATTGCTCTCTTTAATTTAGTAGtttttt  120
            ||||||||||||||||||||||||||||||||||||||||||||||||||||||||||||
Sbjct  71   GAGCAATAACAAATTTCTTCTTAAGAGTTGTTATTGCTCTCTTTAATTTAGTAGTTTTTT  130

Query  121  tctaacgtgagttttctttcttttttttttttAAGTATTCTTATGGGTCGGTTTGTGACT  180
            ||||||||||||||||||||||||||||||||||||||||||||||||||||||||||||
Sbjct  131  TCTAACGTGAGTTTTCTTTCTTTTTTTTTTTTAAGTATTCTTATGGGTCGGTTTGTGACT  190

Query  181  CAATATCATATTTTCGTTTTGTATTAATTTATATATGTTTTATGTTTTTC  230
            ||||||||||||||||||||||||||||||||||||||||||||||||||
Sbjct  191  CAATATCATATTTTCGTTTTGTATTAATTTATATATGTTTTATGTTTTTC  240


>FJ038909.2 Davilla kunthii voucher SM26514 PsbA (psbA) gene, partial cds; 
and psbA-trnH intergenic spacer, partial sequence; chloroplast
Length=291

 Score = 418 bits (226),  Expect = 5e-113
 Identities = 229/230 (99%), Gaps = 1/230 (0%)
 Strand=Plus/Plus

Query  2    TAAATGTATAAGACTTTGGTCTTAGTGTAGACGAGTTTTTGAACAGTTTGAACATAAAGG  61
            ||||||||||||||||||||||||||||||||||||||||||||||||||||||||||||
Sbjct  7    TAAATGTATAAGACTTTGGTCTTAGTGTAGACGAGTTTTTGAACAGTTTGAACATAAAGG  66

Query  62   AGCAATAACAAATTTCTTCTTAAGAGTTGTTATTGCTCTCTTTAATTTAGTAGttttttt  121
            ||||||||||||||||||||||||||||||||||||||||||||||||||||||||||||
Sbjct  67   AGCAATAACAAATTTCTTCTTAAGAGTTGTTATTGCTCTCTTTAATTTAGTAGTTTTTTT  126

Query  122  ctaacgtgagttttctttc-ttttttttttttAAGTATTCTTATGGGTCGGTTTGTGACT  180
            ||||||||||||||||||| ||||||||||||||||||||||||||||||||||||||||
Sbjct  127  CTAACGTGAGTTTTCTTTCTTTTTTTTTTTTTAAGTATTCTTATGGGTCGGTTTGTGACT  186

Query  181  CAATATCATATTTTCGTTTTGTATTAATTTATATATGTTTTATGTTTTTC  230
            ||||||||||||||||||||||||||||||||||||||||||||||||||
Sbjct  187  CAATATCATATTTTCGTTTTGTATTAATTTATATATGTTTTATGTTTTTC  236


>HG963538.1 Tetracera volubilis chloroplast DNA containing psbA-trnH IGS, 
specimen voucher NPL0082
Length=280

 Score = 411 bits (222),  Expect = 8e-111
 Identities = 227/229 (99%), Gaps = 2/229 (1%)
 Strand=Plus/Plus

Query  2    TAAATGTATAAGACTTTGGTCTTAGTGTAGACGAGTTTTTGAACAGTTTGAACATAAAGG  61
            ||||||||||||||||||||||||||||||||||||||||||||||||||||||||||||
Sbjct  12   TAAATGTATAAGACTTTGGTCTTAGTGTAGACGAGTTTTTGAACAGTTTGAACATAAAGG  71

Query  62   AGCAATAACAAATTTCTTCTTAAGAGTTGTTATTGCTCTCTTTAATTTAGTAGttttttt  121
            ||||||||||||||||||||||||||||||||||||||||||||||||||||||||||||
Sbjct  72   AGCAATAACAAATTTCTTCTTAAGAGTTGTTATTGCTCTCTTTAATTTAGTAGTTTTTTT  131

Query  122  ctaacgtgagttttctttcttttttttttttAAGTATTCTTATGGGTCGGTTTGTGACTC  181
            |||||||||||||||||||  |||||||||||||||||||||||||||||||||||||||
Sbjct  132  CTAACGTGAGTTTTCTTTC--TTTTTTTTTTAAGTATTCTTATGGGTCGGTTTGTGACTC  189

Query  182  AATATCATATTTTCGTTTTGTATTAATTTATATATGTTTTATGTTTTTC  230
            |||||||||||||||||||||||||||||||||||||||||||||||||
Sbjct  190  AATATCATATTTTCGTTTTGTATTAATTTATATATGTTTTATGTTTTTC  238


>FJ038910.2 Dilleniaceae sp. MAG-2009 voucher BR2445 PsbA (psbA) gene, partial 
cds; and psbA-trnH intergenic spacer, partial sequence; 
chloroplast
Length=282

 Score = 409 bits (221),  Expect = 3e-110
 Identities = 228/231 (99%), Gaps = 2/231 (1%)
 Strand=Plus/Plus

Query  2    TAAATGTATAAGACTTTGGTCTTAGTGTAGACGAGTTTTTGAACAGTTTGAACATAAAGG  61
            ||||||||||||||||||||||||||||||||||||||||||||||||||||||||||||
Sbjct  7    TAAATGTATAAGACTTTGGTCTTAGTGTAGACGAGTTTTTGAACAGTTTGAACATAAAGG  66

Query  62   AGCAATAACAAATTTCTTCTTAAGAGTTGTTATTGCTCTCTTTAATTTAGTAGttttttt  121
            ||||||||||||||||||||||||||||||||||||||||||||||||||||||||||||
Sbjct  67   AGCAATAACAAATTTCTTCTTAAGAGTTGTTATTGCTCTCTTTAATTTAGTAGTTTTTTT  126

Query  122  ctaacgtgagttttctttc--ttttttttttttAAGTATTCTTATGGGTCGGTTTGTGAC  179
            |||||||||||||||||||  ||||||||||||||||||||||||||||||||||| |||
Sbjct  127  CTAACGTGAGTTTTCTTTCTTTTTTTTTTTTTTAAGTATTCTTATGGGTCGGTTTGGGAC  186

Query  180  TCAATATCATATTTTCGTTTTGTATTAATTTATATATGTTTTATGTTTTTC  230
            |||||||||||||||||||||||||||||||||||||||||||||||||||
Sbjct  187  TCAATATCATATTTTCGTTTTGTATTAATTTATATATGTTTTATGTTTTTC  237


>KT869321.1 Tetracera empedoclea voucher CN Fraga 3354 (RB) trnH-psbA intergenic 
spacer region, partial sequence; plastid
Length=287

 Score = 339 bits (183),  Expect = 4e-89
 Identities = 209/221 (95%), Gaps = 4/221 (2%)
 Strand=Plus/Minus

Query  14   ACTTTGGTCTTAGTGTAGACGAGTTTTTGAACAGTTTGAACATAAAGGAGCAATAACAAA  73
            |||||| ||||||||||||||||| |||||||||||||||||||||||||||||||||||
Sbjct  287  ACTTTGTTCTTAGTGTAGACGAGTCTTTGAACAGTTTGAACATAAAGGAGCAATAACAAA  228

Query  74   TTTCTTCTTAAGAGTTGTT-ATT-GCTCTCTTTAA-TTTAGTAGtttttttctaacgtga  130
            ||||||||||||||||||| ||| ||||||||||| ||||||||||||||||||||||||
Sbjct  227  TTTCTTCTTAAGAGTTGTTTATTCGCTCTCTTTAATTTTAGTAGTTTTTTTCTAACGTGA  168

Query  131  gttttctttctttttttttttt-AAGTATTCTTATGGGTCGGTTTGTGACTCAATATCAT  189
            |||||||||||||||||||||| ||||||| ||||||||||||||| ||| |||||||| 
Sbjct  167  GTTTTCTTTCTTTTTTTTTTTTTAAGTATTTTTATGGGTCGGTTTGGGACCCAATATCAA  108

Query  190  ATTTTCGTTTTGTATTAATTTATATATGTTTTATGTTTTTC  230
            |||||||||||||||||||||| | ||||||||||||||||
Sbjct  107  ATTTTCGTTTTGTATTAATTTAAAAATGTTTTATGTTTTTC  67


>MH070012.1 Tetracera indica voucher A2453 psbA-trnH intergenic spacer, partial 
sequence; chloroplast
Length=160

 Score = 281 bits (152),  Expect = 6e-72
 Identities = 152/152 (100%), Gaps = 0/152 (0%)
 Strand=Plus/Minus

Query  1    ATAAATGTATAAGACTTTGGTCTTAGTGTAGACGAGTTTTTGAACAGTTTGAACATAAAG  60
            ||||||||||||||||||||||||||||||||||||||||||||||||||||||||||||
Sbjct  152  ATAAATGTATAAGACTTTGGTCTTAGTGTAGACGAGTTTTTGAACAGTTTGAACATAAAG  93

Query  61   GAGCAATAACAAATTTCTTCTTAAGAGTTGTTATTGCTCTCTTTAATTTAGTAGtttttt  120
            ||||||||||||||||||||||||||||||||||||||||||||||||||||||||||||
Sbjct  92   GAGCAATAACAAATTTCTTCTTAAGAGTTGTTATTGCTCTCTTTAATTTAGTAGTTTTTT  33

Query  121  tctaacgtgagttttctttctttttttttttt  152
            ||||||||||||||||||||||||||||||||
Sbjct  32   TCTAACGTGAGTTTTCTTTCTTTTTTTTTTTT  1


>KT869322.1 Tetracera willdenowiana voucher CN Fraga s.n. (RB) trnH-psbA 
intergenic spacer region, partial sequence; plastid
Length=307

 Score = 268 bits (145),  Expect = 5e-68
 Identities = 180/195 (92%), Gaps = 9/195 (5%)
 Strand=Plus/Minus

Query  40   TTGAACAGTTTGAACATAAAGGAGCAATAACAAATTTCTTCTTAA-GAGTTGTTATTGCT  98
            ||||| || || || |||||||||||||||||||||||||||||| ||| | ||| ||||
Sbjct  274  TTGAA-AG-TTCAA-ATAAAGGAGCAATAACAAATTTCTTCTTAAAGAG-TCTTA-TGCT  220

Query  99   CTCTTTAATTTAGT-AGtttttttctaac-gtgagttttctttcttttttttttttAAGT  156
            |||||||||||||| |||||||||||||| | ||||||||||||||||||||||||||||
Sbjct  219  CTCTTTAATTTAGTTAGTTTTTTTCTAACCGGGAGTTTTCTTTCTTTTTTTTTTTTAAGT  160

Query  157  ATTCTTATGGGTCGGTTTGTGACTCAATA-TCATATTTTCGTTTTGTATTAATTTATATA  215
            ||| |||||||||||||||||||||||   ||||||||||||||||||||||||||||||
Sbjct  159  ATTTTTATGGGTCGGTTTGTGACTCAAAGGTCATATTTTCGTTTTGTATTAATTTATATA  100

Query  216  TGTTTTATGTTTTTC  230
            |||||||||||||||
Sbjct  99   TGTTTTATGTTTTTC  85


>KT869315.1 Doliocarpus validus voucher CN Fraga 2782 (RB) trnH-psbA intergenic 
spacer region, partial sequence; plastid
Length=325

 Score = 183 bits (99),  Expect = 2e-42
 Identities = 160/188 (85%), Gaps = 10/188 (5%)
 Strand=Plus/Minus

Query  48   TTTGAACATAAAGGAGCAATAACAAATTTCTTCTTAAGAGTTGTTATTGCTC---TCTTT  104
            ||||||||||||||||||||||||||||| || |||||  ||||||||||||   |||||
Sbjct  300  TTTGAACATAAAGGAGCAATAACAAATTTATTATTAAGGATTGTTATTGCTCCTTTCTTT  241

Query  105  AATTTAGTAGtttttttctaacgtgagttttctttcttttttttttttAAGTATTCTTAT  164
            ||||||||||||||||||| ||||||||||| ||| |   ||||||||||||||||||||
Sbjct  240  AATTTAGTAGTTTTTTTCTGACGTGAGTTTTATTT-TA--TTTTTTTTAAGTATTCTTAT  184

Query  165  GGGTCGGTTTGTGACTCAATATCATATTTTCGTTTTG--TATTA-ATTTATATATGTTT-  220
            |||  | || |||||||||||| |||||||||||||   ||||| | ||||  || | | 
Sbjct  183  GGGCTGATTCGTGACTCAATATTATATTTTCGTTTTCAATATTATAATTATTAATTTATA  124

Query  221  TATGTTTT  228
            ||||||||
Sbjct  123  TATGTTTT  116


>KT869319.1 Neodillenia coussapoana voucher Macia 2330 (QCA) trnH-psbA intergenic 
spacer region, partial sequence; plastid
Length=253

 Score = 180 bits (97),  Expect = 2e-41
 Identities = 160/188 (85%), Gaps = 14/188 (7%)
 Strand=Plus/Minus

Query  48   TTTGAACATAAAGGAGCAATAACAAATTTCTTCTTAAGAGTTGTTATTGCTC---TCTTT  104
            |||||||||||||||||||||||||||||||||||||| |||||||||||||   |||||
Sbjct  228  TTTGAACATAAAGGAGCAATAACAAATTTCTTCTTAAGGGTTGTTATTGCTCCTTTCTTT  169

Query  105  AATTTAGTAGtttttttctaacgtgagttttctttcttttttttttttAAGTATTCTTAT  164
            ||||||||||||||||||| ||||||||||| ||| |     ||||||||||||||||||
Sbjct  168  AATTTAGTAGTTTTTTTCTGACGTGAGTTTTATTT-TA----TTTTTTAAGTATTCTTAT  114

Query  165  GGGTCGGTTTGTGACTCAATATCATAT-T-TTCGTTT-TGTATTAATTTATATATGTTTT  221
            ||| |  || ||||||||||||||||| | ||  ||| | |||   ||||| ||||||||
Sbjct  113  GGGCCTATTCGTGACTCAATATCATATATATTAATTTATATATGT-TTTAT-TATGTTTT  56

Query  222  ATGTTTTT  229
             | |||||
Sbjct  55   -TATTTTT  49


>KT869318.1 Hibbertia volubilis voucher Chase 554 (K) trnH-psbA intergenic 
spacer region, partial sequence; plastid
Length=289

 Score = 169 bits (91),  Expect = 5e-38
 Identities = 158/188 (84%), Gaps = 14/188 (7%)
 Strand=Plus/Minus

Query  48   TTTGAACATAAAGGAGCAATAACAAATTTCTTCTTAAGAGTTGTTATTGCTC---TCTTT  104
            ||||||||||||||||||||||||||||||||||||||  ||||||||||||   |||||
Sbjct  264  TTTGAACATAAAGGAGCAATAACAAATTTCTTCTTAAGGTTTGTTATTGCTCCTTTCTTT  205

Query  105  AATTTAGTAG--tttttttctaacgtgagttttctttcttttttttttttAAGTATTCTT  162
            ||||||| ||  ||||||||| ||||||||||| |||||||||||||    |||||| ||
Sbjct  204  AATTTAGAAGGGTTTTTTTCTGACGTGAGTTTTATTTCTTTTTTTTT----AGTATTTTT  149

Query  163  ATGGGTCGGTTTGTGACTCAATATCATATTTTCGTTTT----GTATTAATTTATATATGT  218
            |||| | ||||  | | |||||||||||||||  ||||    |||||||||| |||||||
Sbjct  148  ATGGATTGGTTCATCATTCAATATCATATTTTTTTTTTTTTTGTATTAATTTCTATATGT  89

Query  219  TTTATGTT  226
             | |||||
Sbjct  88   AT-ATGTT  82


>KT869312.1 Doliocarpus dentatus voucher CN Fraga 2742 (RB) trnH-psbA intergenic 
spacer region, partial sequence; plastid
Length=290

 Score = 163 bits (88),  Expect = 2e-36
 Identities = 137/159 (86%), Gaps = 9/159 (6%)
 Strand=Plus/Minus

Query  48   TTTGAACATAAAGGAGCAATAACAAATTTCTTCTTAAGAGTTGTTATTGCTC---TCTTT  104
            ||||||||||||||||||||||||||||| || |||||  ||||||||||||   |||||
Sbjct  265  TTTGAACATAAAGGAGCAATAACAAATTTATTATTAAGGATTGTTATTGCTCCTTTCTTT  206

Query  105  AATTTAGTAGtttttttctaacgtgagttttctttcttttttttttttAAGTATTCTTAT  164
            ||||||||||||||||||| ||||||||||| ||| |   ||||||||||||||| ||||
Sbjct  205  AATTTAGTAGTTTTTTTCTGACGTGAGTTTTATTT-TA--TTTTTTTTAAGTATTTTTAT  149

Query  165  --GGGTCGGTTTGTGAC-TCAATATCATATTTTCGTTTT  200
              |||  | || ||||| ||||||| |||||||||||||
Sbjct  148  ATGGGCTGATTCGTGACTTCAATATTATATTTTCGTTTT  110


>KM895326.1 Hibbertia scandens voucher 129308687 trnH-psbA intergenic spacer, 
partial sequence; chloroplast
Length=205

 Score = 161 bits (87),  Expect = 9e-36
 Identities = 163/197 (83%), Gaps = 16/197 (8%)
 Strand=Plus/Plus

Query  1    ATAAATGTATAAGACTTTGGTCTTAGTGTAGACGAGTTTTTGAACAGTTTGAACATAAAG  60
            ||||||| |||||||||| | |||| |||| |||||||         |||||||||||||
Sbjct  16   ATAAATGGATAAGACTTTAGCCTTAATGTATACGAGTT---------TTTGAACATAAAG  66

Query  61   GAGCAATAACAAATTTCTTCTTAAGAGTTGTTATTGCTC---TCTTTAATTTAGTAGttt  117
            |||||||||||||||||||||||||  ||||||||||||   |||||||||||| |||||
Sbjct  67   GAGCAATAACAAATTTCTTCTTAAGGTTTGTTATTGCTCCTTTCTTTAATTTAGAAGTTT  126

Query  118  ttttctaacgtgagttttctttcttttttttttttAAGTATTCTTATGGGTCGGTTTGTG  177
            |||||| ||||||||||| |||||||||||||  ||  | || |||||| | ||||  | 
Sbjct  127  TTTTCTGACGTGAGTTTTATTTCTTTTTTTTTARTA--T-TT-TTATGGATTGGTTCATC  182

Query  178  ACTCAATATCATATTTT  194
            | |||||||||||||||
Sbjct  183  ATTCAATATCATATTTT  199


>KT869305.1 Davilla sp. ACM-2016c voucher CN Fraga 2775 (RB) trnH-psbA intergenic 
spacer region, partial sequence; plastid
Length=288

 Score = 148 bits (80),  Expect = 7e-32
 Identities = 150/180 (83%), Gaps = 19/180 (11%)
 Strand=Plus/Minus

Query  48   TTTGAACATAAAGGAGCAATAACAAATTTCTTCTTAAGAGTTGTTATTGCTC---TCTTT  104
            |||||||||||||||||||||||||||||||||||||| |||||||||||||   |||||
Sbjct  263  TTTGAACATAAAGGAGCAATAACAAATTTCTTCTTAAGGGTTGTTATTGCTCCTTTCTTT  204

Query  105  AATTTAGTAGtttttttctaacgtgagttttctttcttttttttttttAAGTATTCTTAT  164
            ||||||||||||||||||| |||||||||||            |||||||||||||||||
Sbjct  203  AATTTAGTAGTTTTTTTCTGACGTGAGTTTT------------TTTTTAAGTATTCTTAT  156

Query  165  GGGTCGGTTTGTGACTCAATATCATA-TTTTCGTTTTGTATTAATTTATATATGTTTTAT  223
            |||| | || |||||||||||| ||| || |   ||| |||   ||||||||||||||||
Sbjct  155  GGGTTGATTCGTGACTCAATATTATAATTATTAATTTATAT---TTTATATATGTTTTAT  99


>KT869286.1 Davilla flexuosa voucher CN Fraga 2585 (RB) trnH-psbA intergenic 
spacer region, partial sequence; plastid
Length=297

 Score = 148 bits (80),  Expect = 7e-32
 Identities = 150/180 (83%), Gaps = 19/180 (11%)
 Strand=Plus/Minus

Query  48   TTTGAACATAAAGGAGCAATAACAAATTTCTTCTTAAGAGTTGTTATTGCTC---TCTTT  104
            |||||||||||||||||||||||||||||||||||||| |||||||||||||   |||||
Sbjct  272  TTTGAACATAAAGGAGCAATAACAAATTTCTTCTTAAGGGTTGTTATTGCTCCTTTCTTT  213

Query  105  AATTTAGTAGtttttttctaacgtgagttttctttcttttttttttttAAGTATTCTTAT  164
            ||||||||||||||||||| |||||||||||            |||||||||||||||||
Sbjct  212  AATTTAGTAGTTTTTTTCTGACGTGAGTTTT------------TTTTTAAGTATTCTTAT  165

Query  165  GGGTCGGTTTGTGACTCAATATCATA-TTTTCGTTTTGTATTAATTTATATATGTTTTAT  223
            |||| | || |||||||||||| ||| || |   ||| |||   ||||||||||||||||
Sbjct  164  GGGTTGATTCGTGACTCAATATTATAATTATTAATTTATAT---TTTATATATGTTTTAT  108


>KT869291.1 Davilla lacunosa voucher Saavedra 834 (RB) trnH-psbA intergenic 
spacer region, partial sequence; plastid
Length=293

 Score = 147 bits (79),  Expect = 2e-31
 Identities = 151/182 (83%), Gaps = 20/182 (11%)
 Strand=Plus/Minus

Query  48   TTTGAACATAAAGGAGCAATAACAAATTTCTTCTTAAGAGTTGTTATTGCTC---TCTTT  104
            |||||||||||||||||||||||||||||||||||||| |||||||||||||   |||||
Sbjct  268  TTTGAACATAAAGGAGCAATAACAAATTTCTTCTTAAGGGTTGTTATTGCTCCTTTCTTT  209

Query  105  AATTTAGTAGtttttttctaacgtgagttttctttcttttttttttttAAGTATTCTTAT  164
            ||||||||||||||||||| ||||||||||| ||| |||          |||||||||||
Sbjct  208  AATTTAGTAGTTTTTTTCTGACGTGAGTTTT-TTT-TTT----------AGTATTCTTAT  161

Query  165  GGGTCGGTTTGTGACTCAATATCATA-TT-TTCGTTT-TGTATTAATTTATATATGTTTT  221
            |||| | || |||||||||||| ||| || ||  ||| | |||   |||| |||||||||
Sbjct  160  GGGTTGATTCGTGACTCAATATTATAATTATTAATTTATATATGT-TTTA-ATATGTTTT  103

Query  222  AT  223
            ||
Sbjct  102  AT  101


>KT869285.1 Davilla cuspidulata voucher CN Fraga 3205 (RB) trnH-psbA intergenic 
spacer region, partial sequence; plastid
Length=293

 Score = 147 bits (79),  Expect = 2e-31
 Identities = 151/182 (83%), Gaps = 20/182 (11%)
 Strand=Plus/Minus

Query  48   TTTGAACATAAAGGAGCAATAACAAATTTCTTCTTAAGAGTTGTTATTGCTC---TCTTT  104
            |||||||||||||||||||||||||||||||||||||| |||||||||||||   |||||
Sbjct  268  TTTGAACATAAAGGAGCAATAACAAATTTCTTCTTAAGGGTTGTTATTGCTCCTTTCTTT  209

Query  105  AATTTAGTAGtttttttctaacgtgagttttctttcttttttttttttAAGTATTCTTAT  164
            ||||||||||||||||||| ||||||||||| ||| |||          |||||||||||
Sbjct  208  AATTTAGTAGTTTTTTTCTGACGTGAGTTTT-TTT-TTT----------AGTATTCTTAT  161

Query  165  GGGTCGGTTTGTGACTCAATATCATA-TT-TTCGTTT-TGTATTAATTTATATATGTTTT  221
            |||| | || |||||||||||| ||| || ||  ||| | |||   |||| |||||||||
Sbjct  160  GGGTTGATTCGTGACTCAATATTATAATTATTAATTTATATATGT-TTTA-ATATGTTTT  103

Query  222  AT  223
            ||
Sbjct  102  AT  101


>KT869303.1 Davilla strigosa voucher CN Fraga 2974 (RB) trnH-psbA intergenic 
spacer region, partial sequence; plastid
Length=284

 Score = 145 bits (78),  Expect = 9e-31
 Identities = 155/188 (82%), Gaps = 21/188 (11%)
 Strand=Plus/Minus

Query  48   TTTGAACATAAAGGAGCAATAACAAATTTCTTCTTAAGAGTTGTTATTGCTC---TCTTT  104
            |||||||||||||||||||||||||||||||||||||| |||||||||||||   |||||
Sbjct  259  TTTGAACATAAAGGAGCAATAACAAATTTCTTCTTAAGGGTTGTTATTGCTCCTTTCTTT  200

Query  105  AATTTAGTAGtttttttctaacgtgagttttctttcttttttttttttAAGTATTCTTAT  164
            ||||||||||||||||||| ||||||||||| ||| |||          |||||||||||
Sbjct  199  AATTTAGTAGTTTTTTTCTGACGTGAGTTTT-TTT-TTT----------AGTATTCTTAT  152

Query  165  GGGTCGGTTTGTGACTCAATATCATA-TT-TTCGTTT-TGTATTAATTTATATATGTTTT  221
            |||| | || |||||||||||| ||| || ||  ||| | |||   ||||| ||||||||
Sbjct  151  GGGTTGATTCGTGACTCAATATTATAATTATTAATTTATATATGT-TTTAT-TATGTTTT  94

Query  222  ATGTTTTT  229
             | |||||
Sbjct  93   -TATTTTT  87


>KT869295.1 Davilla macrocarpa voucher CN Fraga 3259 (RB) trnH-psbA intergenic 
spacer region, partial sequence; plastid
Length=273

 Score = 145 bits (78),  Expect = 9e-31
 Identities = 155/188 (82%), Gaps = 21/188 (11%)
 Strand=Plus/Minus

Query  48   TTTGAACATAAAGGAGCAATAACAAATTTCTTCTTAAGAGTTGTTATTGCTC---TCTTT  104
            |||||||||||||||||||||||||||||||||||||| |||||||||||||   |||||
Sbjct  248  TTTGAACATAAAGGAGCAATAACAAATTTCTTCTTAAGGGTTGTTATTGCTCCTTTCTTT  189

Query  105  AATTTAGTAGtttttttctaacgtgagttttctttcttttttttttttAAGTATTCTTAT  164
            ||||||||||||||||||| |||||||||||            |||||||||||||||||
Sbjct  188  AATTTAGTAGTTTTTTTCTGACGTGAGTTTT------------TTTTTAAGTATTCTTAT  141

Query  165  GGGTCGGTTTGTGACTCAATATCATA-TT-TTCGTTT-TGTATTAATTTATATATGTTTT  221
            |||| | || |||||||||||| ||| || ||  ||| | |||   ||||| ||||||||
Sbjct  140  GGGTTGATTCGTGACTCAATATTATAATTATTAATTTATATATGT-TTTAT-TATGTTTT  83

Query  222  ATGTTTTT  229
             | |||||
Sbjct  82   -TATTTTT  76


>KT869284.1 Davilla grandiflora voucher Giacomin 1278 (BHCB) trnH-psbA intergenic 
spacer region, partial sequence; plastid
 KT869306.1 Davilla villosa voucher CN Fraga 2714 (RB) trnH-psbA intergenic 
spacer region, partial sequence; plastid
Length=278

 Score = 145 bits (78),  Expect = 9e-31
 Identities = 155/188 (82%), Gaps = 21/188 (11%)
 Strand=Plus/Minus

Query  48   TTTGAACATAAAGGAGCAATAACAAATTTCTTCTTAAGAGTTGTTATTGCTC---TCTTT  104
            |||||||||||||||||||||||||||||||||||||| |||||||||||||   |||||
Sbjct  253  TTTGAACATAAAGGAGCAATAACAAATTTCTTCTTAAGGGTTGTTATTGCTCCTTTCTTT  194

Query  105  AATTTAGTAGtttttttctaacgtgagttttctttcttttttttttttAAGTATTCTTAT  164
            ||||||||||||||||||| ||||||||||| ||| |||          |||||||||||
Sbjct  193  AATTTAGTAGTTTTTTTCTGACGTGAGTTTT-TTT-TTT----------AGTATTCTTAT  146

Query  165  GGGTCGGTTTGTGACTCAATATCATA-TT-TTCGTTT-TGTATTAATTTATATATGTTTT  221
            |||| | || |||||||||||| ||| || ||  ||| | |||   ||||| ||||||||
Sbjct  145  GGGTTGATTCGTGACTCAATATTATAATTATTAATTTATATATGT-TTTAT-TATGTTTT  88

Query  222  ATGTTTTT  229
             | |||||
Sbjct  87   -TATTTTT  81


>KT869282.1 Davilla cearensis voucher CN Fraga 2212 (RB) trnH-psbA intergenic 
spacer region, partial sequence; plastid
Length=282

 Score = 145 bits (78),  Expect = 9e-31
 Identities = 155/188 (82%), Gaps = 21/188 (11%)
 Strand=Plus/Minus

Query  48   TTTGAACATAAAGGAGCAATAACAAATTTCTTCTTAAGAGTTGTTATTGCTC---TCTTT  104
            |||||||||||||||||||||||||||||||||||||| |||||||||||||   |||||
Sbjct  257  TTTGAACATAAAGGAGCAATAACAAATTTCTTCTTAAGGGTTGTTATTGCTCCTTTCTTT  198

Query  105  AATTTAGTAGtttttttctaacgtgagttttctttcttttttttttttAAGTATTCTTAT  164
            ||||||||||||||||||| ||||||||||| ||| |||          |||||||||||
Sbjct  197  AATTTAGTAGTTTTTTTCTGACGTGAGTTTT-TTT-TTT----------AGTATTCTTAT  150

Query  165  GGGTCGGTTTGTGACTCAATATCATA-TT-TTCGTTT-TGTATTAATTTATATATGTTTT  221
            |||| | || |||||||||||| ||| || ||  ||| | |||   ||||| ||||||||
Sbjct  149  GGGTTGATTCGTGACTCAATATTATAATTATTAATTTATATATGT-TTTAT-TATGTTTT  92

Query  222  ATGTTTTT  229
             | |||||
Sbjct  91   -TATTTTT  85


>KT869279.1 Davilla alata voucher CN Fraga 2950 (RB) trnH-psbA intergenic 
spacer region, partial sequence; plastid
Length=294

 Score = 145 bits (78),  Expect = 9e-31
 Identities = 152/184 (83%), Gaps = 20/184 (11%)
 Strand=Plus/Minus

Query  48   TTTGAACATAAAGGAGCAATAACAAATTTCTTCTTAAGAGTTGTTATTGCTC---TCTTT  104
            ||||||||||||||||||||||||||||| |||||||| |||||||||||||   |||||
Sbjct  269  TTTGAACATAAAGGAGCAATAACAAATTTATTCTTAAGGGTTGTTATTGCTCCTTTCTTT  210

Query  105  AATTTAGTAGtttttttctaacgtgagttttctttcttttttttttttAAGTATTCTTAT  164
            ||||||||||||||||||| |||||||||||            |||||||||||||||||
Sbjct  209  AATTTAGTAGTTTTTTTCTGACGTGAGTTTT------------TTTTTAAGTATTCTTAT  162

Query  165  GGGTCGGTTTGTGACTCAATATCATA-TT-TTCGTTT-TGTAT-TAAT-TTATATATGTT  219
            |||| | || |||||||||||| ||| || ||  ||| | ||| |  | |||||||||||
Sbjct  161  GGGTTGATTCGTGACTCAATATTATAATTATTAATTTATATATGTTTTATTATATATGTT  102

Query  220  TTAT  223
            ||||
Sbjct  101  TTAT  98


>KT869293.1 Davilla latifolia voucher CN Fraga 2081 (RB) trnH-psbA intergenic 
spacer region, partial sequence; plastid
 KT869304.1 Davilla tintinnabulata voucher CN Fraga 2897 (RB) trnH-psbA intergenic 
spacer region, partial sequence; plastid
Length=275

 Score = 143 bits (77),  Expect = 3e-30
 Identities = 149/179 (83%), Gaps = 23/179 (13%)
 Strand=Plus/Minus

Query  48   TTTGAACATAAAGGAGCAATAACAAATTTCTTCTTAAGAGTTGTTATTGCTC---TCTTT  104
            |||||||||||||||||||||||||||||||||||||| |||||||||||||   |||||
Sbjct  250  TTTGAACATAAAGGAGCAATAACAAATTTCTTCTTAAGGGTTGTTATTGCTCCTTTCTTT  191

Query  105  AATTTAGTAGtttttttctaacgtgagttttctttcttttttttttttAAGTATTCTTAT  164
            ||||||||||||||||||| |||||||||||            |||||||||||||||||
Sbjct  190  AATTTAGTAGTTTTTTTCTGACGTGAGTTTT------------TTTTTAAGTATTCTTAT  143

Query  165  GGGTCGGTTTGTGACTCAATATCATATTTTCGTTTTGTATTAATTTATATATGTTTTAT  223
            |||| | || |||||||||||| ||||  |       ||||||||||||||||||||||
Sbjct  142  GGGTTGATTCGTGACTCAATAT-ATATAAT-------TATTAATTTATATATGTTTTAT  92


>KT869296.1 Davilla minutifolia voucher CN Fraga 2703 (RB) trnH-psbA intergenic 
spacer region, partial sequence; plastid
Length=292

 Score = 141 bits (76),  Expect = 1e-29
 Identities = 155/189 (82%), Gaps = 21/189 (11%)
 Strand=Plus/Minus

Query  48   TTTGAACATAAAGGAGCAATAACAAATTTCTTCTTAAGAGTTGTTATTGCTC---TCTTT  104
            |||||||||||||||||||||||||||||||||||||| |||||||||||||   |||||
Sbjct  267  TTTGAACATAAAGGAGCAATAACAAATTTCTTCTTAAGGGTTGTTATTGCTCCTTTCTTT  208

Query  105  AATTTAGTAGtttttttctaacgtgagttttctttcttttttttttttAAGTATTCTTAT  164
            ||||||||||||||||||| ||||||||||| ||| |||          |||||||||||
Sbjct  207  AATTTAGTAGTTTTTTTCTGACGTGAGTTTT-TTT-TTT----------AGTATTCTTAT  160

Query  165  GGGTCGGTTTGTGACTCAA-TATCATA-TT-TTCGTTTTGTAT-TAATTTATATATGTTT  220
            |||| | || ||||||||| ||| ||| || ||   ||| ||| |  ||||| |||||||
Sbjct  159  GGGTTGATTCGTGACTCAAATATTATAATTATTAAATTTATATATGTTTTAT-TATGTTT  101

Query  221  TATGTTTTT  229
            | | |||||
Sbjct  100  T-TATTTTT  93


>KT869300.1 Davilla rugosa voucher CN Fraga 2872 (RB) trnH-psbA intergenic 
spacer region, partial sequence; plastid
Length=287

 Score = 139 bits (75),  Expect = 4e-29
 Identities = 89/95 (94%), Gaps = 3/95 (3%)
 Strand=Plus/Minus

Query  48   TTTGAACATAAAGGAGCAATAACAAATTTCTTCTTAAGAGTTGTTATTGCTC---TCTTT  104
            |||||||||||||||||||||||||||||||||||||| |||||||||||||   |||||
Sbjct  262  TTTGAACATAAAGGAGCAATAACAAATTTCTTCTTAAGGGTTGTTATTGCTCCTTTCTTT  203

Query  105  AATTTAGTAGtttttttctaacgtgagttttcttt  139
            ||||||||||||||||||| ||||||||||| |||
Sbjct  202  AATTTAGTAGTTTTTTTCTGACGTGAGTTTTTTTT  168


>KT869292.1 Davilla lanosa voucher CN Fraga 3037 (RB) trnH-psbA intergenic 
spacer region, partial sequence; plastid
Length=240

 Score = 139 bits (75),  Expect = 4e-29
 Identities = 89/95 (94%), Gaps = 3/95 (3%)
 Strand=Plus/Minus

Query  48   TTTGAACATAAAGGAGCAATAACAAATTTCTTCTTAAGAGTTGTTATTGCTC---TCTTT  104
            |||||||||||||||||||||||||||||||||||||| |||||||||||||   |||||
Sbjct  215  TTTGAACATAAAGGAGCAATAACAAATTTCTTCTTAAGGGTTGTTATTGCTCCTTTCTTT  156

Query  105  AATTTAGTAGtttttttctaacgtgagttttcttt  139
            ||||||||||||||||||| ||||||||||| |||
Sbjct  155  AATTTAGTAGTTTTTTTCTGACGTGAGTTTTTTTT  121


>KT869290.1 Davilla sp. ACM-2016a voucher CN Fraga 3411 (RB) trnH-psbA intergenic 
spacer region, partial sequence; plastid
Length=222

 Score = 132 bits (71),  Expect = 7e-27
 Identities = 148/181 (82%), Gaps = 21/181 (12%)
 Strand=Plus/Minus

Query  48   TTTGAACATAAAGGAGCAATAACAAATTTCTTCTTAAGAGTTGTTATTGCTC---TCTTT  104
            ||||||||||||||||||||||||||||| |||||||| |||||||||||||   |||||
Sbjct  195  TTTGAACATAAAGGAGCAATAACAAATTTATTCTTAAGGGTTGTTATTGCTCCTTTCTTT  136

Query  105  AATTTAGTAGtttttttc-taacgtgagttttctttcttttttttttttAAGTATTCTTA  163
            |||||||||||||||||| | ||||||||||| ||| ||           ||||||||||
Sbjct  135  AATTTAGTAGTTTTTTTCCTGACGTGAGTTTT-TTT-TT-----------AGTATTCTTA  89

Query  164  TGGGTCGGTTTGTGACTCAATATCATA-TTTTCGTTTTGTATTAATTTATATATGTTTTA  222
            ||||| | || |||||||||||| ||| || |   ||| ||| |  ||||||||||||||
Sbjct  88   TGGGTTGATTCGTGACTCAATATTATAATTATTAATTTATAT-A--TTATATATGTTTTA  32

Query  223  T  223
            |
Sbjct  31   T  31


>KT869297.1 Davilla neei voucher CN Fraga 2943 (RB) trnH-psbA intergenic 
spacer region, partial sequence; plastid
Length=249

 Score = 115 bits (62),  Expect = 7e-22
 Identities = 121/146 (83%), Gaps = 18/146 (12%)
 Strand=Plus/Minus

Query  48   TTTGAACATAAAGGAGCAATAACAAATTTCTTCTT-AAGAGTTGTTATTG-CT-C--TCT  102
            ||||||||||||||||||||||||||||| ||||| ||| |||||||||| || |  |||
Sbjct  223  TTTGAACATAAAGGAGCAATAACAAATTTTTTCTTTAAGGGTTGTTATTGGCTCCTTTCT  164

Query  103  TTAA-TTTAGTAGtttttttct-aacgtgagttttctttcttttttttttttAAGTATTC  160
            |||| ||||||||||||||| |  |||||||          ||||||||||| |||||||
Sbjct  163  TTAATTTTAGTAGTTTTTTTTTGGACGTGAG----------TTTTTTTTTTT-AGTATTC  115

Query  161  TTATGGGTCGGTTTGTGACTCAATAT  186
            |||||||| | || ||||||||||||
Sbjct  114  TTATGGGTTGATTCGTGACTCAATAT  89


>KM522849.1 Diospyros lotus chloroplast, complete genome
Length=157590

 Score = 80.5 bits (43),  Expect = 2e-11
 Identities = 103/130 (79%), Gaps = 12/130 (9%)
 Strand=Plus/Minus

Query  3    AAATGTATAAGACTTTGGTCTTAGTGTAGACGAGTTTTTGAACAGTTTGAACATAAAGGA  62
            ||||| ||||||||||||||||||||||||||||||||  || | || |||  ||| |||
Sbjct  507  AAATGGATAAGACTTTGGTCTTAGTGTAGACGAGTTTTAAAA-A-TT-GAAAGTAAGGGA  451

Query  63   GCAATAACAAA--T-TTCTTCT-T-AAGAGTTG-TTATTGCTCTCTTTAATTT-AGTAGt  115
            |||||||| ||  | || |||| | |||||    ||||||||| ||||| ||| | |  |
Sbjct  450  GCAATAACCAACCTCTTGTTCTATCAAGAGGGCATTATTGCTC-CTTTACTTTCAATTTT  392

Query  116  ttttttctaa  125
            |||||| |||
Sbjct  391  TTTTTT-TAA  383


>HQ427082.1 Diospyros glaucifolia isolate 149-2 PsbA (psbA) gene, partial 
cds; and psbA-trnH intergenic spacer, partial sequence; chloroplast
Length=473

 Score = 80.5 bits (43),  Expect = 2e-11
 Identities = 103/130 (79%), Gaps = 12/130 (9%)
 Strand=Plus/Plus

Query  3    AAATGTATAAGACTTTGGTCTTAGTGTAGACGAGTTTTTGAACAGTTTGAACATAAAGGA  62
            ||||| ||||||||||||||||||||||||||||||||  || | || |||  ||| |||
Sbjct  46   AAATGGATAAGACTTTGGTCTTAGTGTAGACGAGTTTTAAAA-A-TT-GAAAGTAAGGGA  102

Query  63   GCAATAACAAA--T-TTCTTCT-T-AAGAGTTG-TTATTGCTCTCTTTAATTT-AGTAGt  115
            |||||||| ||  | || |||| | |||||    ||||||||| ||||| ||| | |  |
Sbjct  103  GCAATAACCAACCTCTTGTTCTATCAAGAGGGCATTATTGCTC-CTTTACTTTCAATTTT  161

Query  116  ttttttctaa  125
            |||||| |||
Sbjct  162  TTTTTT-TAA  170


>KT869301.1 Davilla sessilifolia voucher CN Fraga 2600 (RB) trnH-psbA intergenic 
spacer region, partial sequence; plastid
Length=297

 Score = 78.7 bits (42),  Expect = 9e-11
 Identities = 47/49 (96%), Gaps = 1/49 (2%)
 Strand=Plus/Plus

Query  57   AAAGGAGCAATAACAAATTTCTTCTTAAGAGTTGTTATTGCTCTCTTTA  105
            ||||||||||||||||||||||||||||| ||||||||||||| |||||
Sbjct  217  AAAGGAGCAATAACAAATTTCTTCTTAAGGGTTGTTATTGCTC-CTTTA  264


>KT869298.1 Davilla nitida voucher Aymard 876 (PORT) trnH-psbA intergenic 
spacer region, partial sequence; plastid
Length=275

 Score = 78.7 bits (42),  Expect = 9e-11
 Identities = 47/49 (96%), Gaps = 1/49 (2%)
 Strand=Plus/Plus

Query  57   AAAGGAGCAATAACAAATTTCTTCTTAAGAGTTGTTATTGCTCTCTTTA  105
            ||||||||||||||||||||||||||||| ||||||||||||| |||||
Sbjct  195  AAAGGAGCAATAACAAATTTCTTCTTAAGGGTTGTTATTGCTC-CTTTA  242


>KT869289.1 Davilla grandifolia voucher CN Fraga 2016 (RB) trnH-psbA intergenic 
spacer region, partial sequence; plastid
Length=274

 Score = 78.7 bits (42),  Expect = 9e-11
 Identities = 47/49 (96%), Gaps = 1/49 (2%)
 Strand=Plus/Plus

Query  57   AAAGGAGCAATAACAAATTTCTTCTTAAGAGTTGTTATTGCTCTCTTTA  105
            ||||||||||||||||||||||||||||| ||||||||||||| |||||
Sbjct  194  AAAGGAGCAATAACAAATTTCTTCTTAAGGGTTGTTATTGCTC-CTTTA  241


>KT869288.1 Davilla bahiana voucher CN Fraga 3271 (RB) trnH-psbA intergenic 
spacer region, partial sequence; plastid
Length=282

 Score = 78.7 bits (42),  Expect = 9e-11
 Identities = 47/49 (96%), Gaps = 1/49 (2%)
 Strand=Plus/Plus

Query  57   AAAGGAGCAATAACAAATTTCTTCTTAAGAGTTGTTATTGCTCTCTTTA  105
            ||||||||||||||||||||||||||||| ||||||||||||| |||||
Sbjct  202  AAAGGAGCAATAACAAATTTCTTCTTAAGGGTTGTTATTGCTC-CTTTA  249


>KT869283.1 Davilla sp. ACM-2016b voucher CN Fraga 2588 (RB) trnH-psbA intergenic 
spacer region, partial sequence; plastid
Length=295

 Score = 78.7 bits (42),  Expect = 9e-11
 Identities = 47/49 (96%), Gaps = 1/49 (2%)
 Strand=Plus/Plus

Query  57   AAAGGAGCAATAACAAATTTCTTCTTAAGAGTTGTTATTGCTCTCTTTA  105
            ||||||||||||||||||||||||||||| ||||||||||||| |||||
Sbjct  215  AAAGGAGCAATAACAAATTTCTTCTTAAGGGTTGTTATTGCTC-CTTTA  262


>KT869280.1 Davilla angustifolia voucher Giacomin 1144 (BHCB) trnH-psbA intergenic 
spacer region, partial sequence; plastid
Length=253

 Score = 78.7 bits (42),  Expect = 9e-11
 Identities = 47/49 (96%), Gaps = 1/49 (2%)
 Strand=Plus/Plus

Query  57   AAAGGAGCAATAACAAATTTCTTCTTAAGAGTTGTTATTGCTCTCTTTA  105
            ||||||||||||||||||||||||||||| ||||||||||||| |||||
Sbjct  173  AAAGGAGCAATAACAAATTTCTTCTTAAGGGTTGTTATTGCTC-CTTTA  220


>KP095203.1 Diospyros morrisiana isolate SCBGP168_2 photosystem II protein 
D1 (psbA), psbA-trnH intergenic spacer, and tRNA-His (trnH), 
region; chloroplast
Length=455

 Score = 78.7 bits (42),  Expect = 9e-11
 Identities = 100/126 (79%), Gaps = 11/126 (9%)
 Strand=Plus/Plus

Query  3    AAATGTATAAGACTTTGGTCTTAGTGTAGACGAGTTTTTGAACAGTTTGAACATAAAGGA  62
            ||||| ||||||||||||||||||||||||||||||||  || | || |||  ||| |||
Sbjct  52   AAATGGATAAGACTTTGGTCTTAGTGTAGACGAGTTTTAAAA-A-TT-GAAAGTAAGGGA  108

Query  63   GCAATAACAAA--T-TTCTTCT-T-AAGAGTTG-TTATTGCTCTCTTTAATTT-AGTAGt  115
            |||||||| ||  | || |||| | |||||    ||||||||| ||||| ||| | |  |
Sbjct  109  GCAATAACCAACCTCTTGTTCTATCAAGAGGGCATTATTGCTC-CTTTACTTTCATTTAT  167

Query  116  tttttt  121
            ||||||
Sbjct  168  TTTTTT  173


>KP095202.1 Diospyros morrisiana isolate SCBGP168_1 photosystem II protein 
D1 (psbA), psbA-trnH intergenic spacer, and tRNA-His (trnH), 
region; chloroplast
Length=507

 Score = 78.7 bits (42),  Expect = 9e-11
 Identities = 100/126 (79%), Gaps = 11/126 (9%)
 Strand=Plus/Plus

Query  3    AAATGTATAAGACTTTGGTCTTAGTGTAGACGAGTTTTTGAACAGTTTGAACATAAAGGA  62
            ||||| ||||||||||||||||||||||||||||||||  || | || |||  ||| |||
Sbjct  52   AAATGGATAAGACTTTGGTCTTAGTGTAGACGAGTTTTAAAA-A-TT-GAAAGTAAGGGA  108

Query  63   GCAATAACAAA--T-TTCTTCT-T-AAGAGTTG-TTATTGCTCTCTTTAATTT-AGTAGt  115
            |||||||| ||  | || |||| | |||||    ||||||||| ||||| ||| | |  |
Sbjct  109  GCAATAACCAACCTCTTGTTCTATCAAGAGGGCATTATTGCTC-CTTTACTTTCATTTAT  167

Query  116  tttttt  121
            ||||||
Sbjct  168  TTTTTT  173


>HQ427083.1 Diospyros morrisiana isolate 150 PsbA (psbA) gene, partial cds; 
and psbA-trnH intergenic spacer, partial sequence; chloroplast
Length=471

 Score = 78.7 bits (42),  Expect = 9e-11
 Identities = 100/126 (79%), Gaps = 11/126 (9%)
 Strand=Plus/Plus

Query  3    AAATGTATAAGACTTTGGTCTTAGTGTAGACGAGTTTTTGAACAGTTTGAACATAAAGGA  62
            ||||| ||||||||||||||||||||||||||||||||  || | || |||  ||| |||
Sbjct  46   AAATGGATAAGACTTTGGTCTTAGTGTAGACGAGTTTTAAAA-A-TT-GAAAGTAAGGGA  102

Query  63   GCAATAACAAA--T-TTCTTCT-T-AAGAGTTG-TTATTGCTCTCTTTAATTT-AGTAGt  115
            |||||||| ||  | || |||| | |||||    ||||||||| ||||| ||| | |  |
Sbjct  103  GCAATAACCAACCTCTTGTTCTATCAAGAGGGCATTATTGCTC-CTTTACTTTCATTTAT  161

Query  116  tttttt  121
            ||||||
Sbjct  162  TTTTTT  167


>HQ415533.1 Diospyros morrisiana trnH-psbA intergenic spacer, partial sequence; 
chloroplast
Length=458

 Score = 78.7 bits (42),  Expect = 9e-11
 Identities = 100/126 (79%), Gaps = 11/126 (9%)
 Strand=Plus/Minus

Query  3    AAATGTATAAGACTTTGGTCTTAGTGTAGACGAGTTTTTGAACAGTTTGAACATAAAGGA  62
            ||||| ||||||||||||||||||||||||||||||||  || | || |||  ||| |||
Sbjct  404  AAATGGATAAGACTTTGGTCTTAGTGTAGACGAGTTTTAAAA-A-TT-GAAAGTAAGGGA  348

Query  63   GCAATAACAAA--T-TTCTTCT-T-AAGAGTTG-TTATTGCTCTCTTTAATTT-AGTAGt  115
            |||||||| ||  | || |||| | |||||    ||||||||| ||||| ||| | |  |
Sbjct  347  GCAATAACCAACCTCTTGTTCTATCAAGAGGGCATTATTGCTC-CTTTACTTTCATTTAT  289

Query  116  tttttt  121
            ||||||
Sbjct  288  TTTTTT  283


>MF288575.1 Diospyros sp. 'deyangshi' chloroplast, complete genome
Length=157934

 Score = 75.0 bits (40),  Expect = 1e-09
 Identities = 102/130 (78%), Gaps = 12/130 (9%)
 Strand=Plus/Minus

Query  3    AAATGTATAAGACTTTGGTCTTAGTGTAGACGAGTTTTTGAACAGTTTGAACATAAAGGA  62
            ||||| |||||||||||||||||||||||||||||||  ||| | || |||  ||| |||
Sbjct  519  AAATGGATAAGACTTTGGTCTTAGTGTAGACGAGTTT--GAAAAATT-GAAAGTAAGGGA  463

Query  63   GCAATAACAAA--T-TTCTTCT-T-AAGAGTTG-TTATTGCTCTCTTTAATTT-AGTAGt  115
            |||||||| ||  | || |||| | |||||    |||||| || ||||| ||| | |  |
Sbjct  462  GCAATAACCAACCTCTTGTTCTATCAAGAGGGCATTATTGTTC-CTTTACTTTCAATTTT  404

Query  116  ttttttctaa  125
            |||||| |||
Sbjct  403  TTTTTT-TAA  395


>KM522850.1 Diospyros oleifera chloroplast, complete genome
Length=157724

 Score = 75.0 bits (40),  Expect = 1e-09
 Identities = 102/130 (78%), Gaps = 12/130 (9%)
 Strand=Plus/Minus

Query  3    AAATGTATAAGACTTTGGTCTTAGTGTAGACGAGTTTTTGAACAGTTTGAACATAAAGGA  62
            ||||| |||||||||||||||||||||||||||||||  ||| | || |||  ||| |||
Sbjct  512  AAATGGATAAGACTTTGGTCTTAGTGTAGACGAGTTT--GAAAAATT-GAAAGTAAGGGA  456

Query  63   GCAATAACAAA--T-TTCTTCT-T-AAGAGTTG-TTATTGCTCTCTTTAATTT-AGTAGt  115
            |||||||| ||  | || |||| | |||||    |||||| || ||||| ||| | |  |
Sbjct  455  GCAATAACCAACCTCTTGTTCTATCAAGAGGGCATTATTGTTC-CTTTACTTTCAATTTT  397

Query  116  ttttttctaa  125
            |||||| |||
Sbjct  396  TTTTTT-TAA  388


>KM504956.1 Diospyros glaucifolia chloroplast, complete genome
Length=157593

 Score = 75.0 bits (40),  Expect = 1e-09
 Identities = 102/130 (78%), Gaps = 12/130 (9%)
 Strand=Plus/Minus

Query  3    AAATGTATAAGACTTTGGTCTTAGTGTAGACGAGTTTTTGAACAGTTTGAACATAAAGGA  62
            ||||| ||||||||||||||||||||||||||||||||  || | || |||  ||| |||
Sbjct  507  AAATGGATAAGACTTTGGTCTTAGTGTAGACGAGTTTTAAAA-A-TT-GAAAGTAAGGGA  451

Query  63   GCAATAACAAA--T-TTCTTCT-T-AAGAGTTG-TTATTGCTCTCTTTAATTT-AGTAGt  115
            |||||||| ||  | || |||| | |||||    ||||||||| ||| | ||| | |  |
Sbjct  450  GCAATAACCAACCTCTTGTTCTATCAAGAGGGCATTATTGCTCCCTT-ACTTTCAATTTT  392

Query  116  ttttttctaa  125
            |||||| |||
Sbjct  391  TTTTTT-TAA  383


>KP095201.1 Diospyros kaki isolate SCBGP264_2 photosystem II protein D1 (psbA), 
psbA-trnH intergenic spacer, and tRNA-His (trnH), region; 
chloroplast
Length=513

 Score = 75.0 bits (40),  Expect = 1e-09
 Identities = 102/130 (78%), Gaps = 12/130 (9%)
 Strand=Plus/Plus

Query  3    AAATGTATAAGACTTTGGTCTTAGTGTAGACGAGTTTTTGAACAGTTTGAACATAAAGGA  62
            ||||| |||||||||||||||||||||||||||||||  ||| | || |||  ||| |||
Sbjct  51   AAATGGATAAGACTTTGGTCTTAGTGTAGACGAGTTT--GAAAAATT-GAAAGTAAGGGA  107

Query  63   GCAATAACAAA--T-TTCTTCT-T-AAGAGTTG-TTATTGCTCTCTTTAATTT-AGTAGt  115
            |||||||| ||  | || |||| | |||||    |||||| || ||||| ||| | |  |
Sbjct  108  GCAATAACCAACCTCTTGTTCTATCAAGAGGGCATTATTGTTC-CTTTACTTTCAATTTT  166

Query  116  ttttttctaa  125
            |||||| |||
Sbjct  167  TTTTTT-TAA  175


>KP095200.1 Diospyros kaki isolate SCBGP264_1 photosystem II protein D1 (psbA), 
psbA-trnH intergenic spacer, and tRNA-His (trnH), region; 
chloroplast
Length=514

 Score = 75.0 bits (40),  Expect = 1e-09
 Identities = 102/130 (78%), Gaps = 12/130 (9%)
 Strand=Plus/Plus

Query  3    AAATGTATAAGACTTTGGTCTTAGTGTAGACGAGTTTTTGAACAGTTTGAACATAAAGGA  62
            ||||| |||||||||||||||||||||||||||||||  ||| | || |||  ||| |||
Sbjct  52   AAATGGATAAGACTTTGGTCTTAGTGTAGACGAGTTT--GAAAAATT-GAAAGTAAGGGA  108

Query  63   GCAATAACAAA--T-TTCTTCT-T-AAGAGTTG-TTATTGCTCTCTTTAATTT-AGTAGt  115
            |||||||| ||  | || |||| | |||||    |||||| || ||||| ||| | |  |
Sbjct  109  GCAATAACCAACCTCTTGTTCTATCAAGAGGGCATTATTGTTC-CTTTACTTTCAATTTT  167

Query  116  ttttttctaa  125
            |||||| |||
Sbjct  168  TTTTTT-TAA  176


>NC_039555.1 Diospyros virginiana chloroplast, complete genome
Length=157761

 Score = 73.1 bits (39),  Expect = 4e-09
 Identities = 99/126 (79%), Gaps = 11/126 (9%)
 Strand=Plus/Minus

Query  3    AAATGTATAAGACTTTGGTCTTAGTGTAGACGAGTTTTTGAACAGTTTGAACATAAAGGA  62
            ||||| ||||||||||||||||||||||||||||||||  || | || |||  ||| | |
Sbjct  536  AAATGGATAAGACTTTGGTCTTAGTGTAGACGAGTTTTAAAA-A-TT-GAAAGTAAGGCA  480

Query  63   GCAATAACAAA--T-TTCTTCT-T-AAGAGTTG-TTATTGCTCTCTTTAATTT-AGTAGt  115
            |||||||| ||  | || |||| | |||||    ||||||||| ||||| ||| | |  |
Sbjct  479  GCAATAACTAACCTCTTGTTCTATCAAGAGGGCATTATTGCTC-CTTTACTTTCAATTTT  421

Query  116  tttttt  121
            ||||||
Sbjct  420  TTTTTT  415


>MF288577.1 Diospyros virginiana chloroplast, complete genome
Length=157761

 Score = 73.1 bits (39),  Expect = 4e-09
 Identities = 99/126 (79%), Gaps = 11/126 (9%)
 Strand=Plus/Minus

Query  3    AAATGTATAAGACTTTGGTCTTAGTGTAGACGAGTTTTTGAACAGTTTGAACATAAAGGA  62
            ||||| ||||||||||||||||||||||||||||||||  || | || |||  ||| | |
Sbjct  536  AAATGGATAAGACTTTGGTCTTAGTGTAGACGAGTTTTAAAA-A-TT-GAAAGTAAGGCA  480

Query  63   GCAATAACAAA--T-TTCTTCT-T-AAGAGTTG-TTATTGCTCTCTTTAATTT-AGTAGt  115
            |||||||| ||  | || |||| | |||||    ||||||||| ||||| ||| | |  |
Sbjct  479  GCAATAACTAACCTCTTGTTCTATCAAGAGGGCATTATTGCTC-CTTTACTTTCAATTTT  421

Query  116  tttttt  121
            ||||||
Sbjct  420  TTTTTT  415


>KT869294.1 Davilla pedicellaris voucher CN Fraga 2988 (RB) trnH-psbA intergenic 
spacer region, partial sequence; plastid
Length=285

 Score = 73.1 bits (39),  Expect = 4e-09
 Identities = 46/49 (94%), Gaps = 1/49 (2%)
 Strand=Plus/Plus

Query  57   AAAGGAGCAATAACAAATTTCTTCTTAAGAGTTGTTATTGCTCTCTTTA  105
            ||||||||||||||||||||||||||||| ||| ||||||||| |||||
Sbjct  205  AAAGGAGCAATAACAAATTTCTTCTTAAGGGTTTTTATTGCTC-CTTTA  252


>KT869281.1 Davilla elliptica voucher CN Fraga 2825 (RB) trnH-psbA intergenic 
spacer region, partial sequence; plastid
Length=273

 Score = 73.1 bits (39),  Expect = 4e-09
 Identities = 46/49 (94%), Gaps = 1/49 (2%)
 Strand=Plus/Plus

Query  57   AAAGGAGCAATAACAAATTTCTTCTTAAGAGTTGTTATTGCTCTCTTTA  105
            ||||||||||||||||||||||||||||  ||||||||||||| |||||
Sbjct  193  AAAGGAGCAATAACAAATTTCTTCTTAAAGGTTGTTATTGCTC-CTTTA  240


>KT223565.1 Diospyros kaki chloroplast, complete genome
Length=157784

 Score = 73.1 bits (39),  Expect = 4e-09
 Identities = 99/126 (79%), Gaps = 11/126 (9%)
 Strand=Plus/Minus

Query  3    AAATGTATAAGACTTTGGTCTTAGTGTAGACGAGTTTTTGAACAGTTTGAACATAAAGGA  62
            ||||| ||||||||||||||||||||||||||||||||  || | || |||  ||| |||
Sbjct  534  AAATGGATAAGACTTTGGTCTTAGTGTAGACGAGTTTTAAAA-A-TT-GAAAGTAAGGGA  478

Query  63   GCAATAACAAA--T-TTCTTCT-T-AAGAGTTG-TTATTGCTCTCTTTAATTT-AGTAGt  115
            |||||||| ||  | || |||| | |||||    |||||| || ||||| ||| | |  |
Sbjct  477  GCAATAACCAACCTCTTGTTCTATCAAGAGGGCATTATTGTTC-CTTTACTTTCAATTTT  419

Query  116  tttttt  121
            ||||||
Sbjct  418  TTTTTT  413


>KM522848.1 Diospyros sp. LHM-2015 chloroplast, complete genome
Length=157321

 Score = 73.1 bits (39),  Expect = 4e-09
 Identities = 65/77 (84%), Gaps = 3/77 (4%)
 Strand=Plus/Minus

Query  3    AAATGTATAAGACTTTGGTCTTAGTGTAGACGAGTTTTTGAACAGTTTGAACATAAAGGA  62
            ||||| ||||||||||||||||||||||||||||||||  || | || |||  ||| |||
Sbjct  485  AAATGGATAAGACTTTGGTCTTAGTGTAGACGAGTTTTAAAA-A-TT-GAAAGTAAGGGA  429

Query  63   GCAATAACAAATTTCTT  79
            |||||||| || || ||
Sbjct  428  GCAATAACCAACTTATT  412


>KC668005.1 Napoleonaea talbotii voucher PM4859 trnH-psbA intergenic spacer, 
partial sequence; chloroplast
Length=359

 Score = 73.1 bits (39),  Expect = 4e-09
 Identities = 44/46 (96%), Gaps = 1/46 (2%)
 Strand=Plus/Minus

Query  3    AAATGTATAAGACTTTGGTCTTAGTGTAGACGAGTTTTTGAACAGT  48
            ||||| |||||||||||||||||||||||||||||||||||| |||
Sbjct  308  AAATGGATAAGACTTTGGTCTTAGTGTAGACGAGTTTTTGAA-AGT  264


>KC668003.1 Napoleonaea talbotii voucher PM5010 trnH-psbA intergenic spacer, 
partial sequence; chloroplast
 KC688832.1 Napoleonaea talbotii voucher PM5416 trnH-psbA intergenic spacer, 
partial sequence; chloroplast
Length=361

 Score = 73.1 bits (39),  Expect = 4e-09
 Identities = 44/46 (96%), Gaps = 1/46 (2%)
 Strand=Plus/Minus

Query  3    AAATGTATAAGACTTTGGTCTTAGTGTAGACGAGTTTTTGAACAGT  48
            ||||| |||||||||||||||||||||||||||||||||||| |||
Sbjct  310  AAATGGATAAGACTTTGGTCTTAGTGTAGACGAGTTTTTGAA-AGT  266


>HE966603.1 Diospyros kaki chloroplast DNA containing psbA-trnH IGS, specimen 
voucher MIB:ZPL:03671
Length=434

 Score = 73.1 bits (39),  Expect = 4e-09
 Identities = 59/68 (87%), Gaps = 3/68 (4%)
 Strand=Plus/Plus

Query  3   AAATGTATAAGACTTTGGTCTTAGTGTAGACGAGTTTTTGAACAGTTTGAACATAAAGGA  62
           ||||| ||||||||||||||||||||||||||||||||  || | || |||  ||| |||
Sbjct  2   AAATGGATAAGACTTTGGTCTTAGTGTAGACGAGTTTTAAAA-A-TT-GAAAGTAAGGGA  58

Query  63  GCAATAAC  70
           ||||||||
Sbjct  59  GCAATAAC  66


>DQ450994.1 Dipentodon sinicus haplotype 6 PsbA (psbA) gene, partial cds; 
and psbA-trnH intergenic spacer, complete sequence and tRNA-His 
(trnH) gene, partial sequence; chloroplast
Length=442

 Score = 73.1 bits (39),  Expect = 4e-09
 Identities = 41/42 (98%), Gaps = 0/42 (0%)
 Strand=Plus/Plus

Query  3   AAATGTATAAGACTTTGGTCTTAGTGTAGACGAGTTTTTGAA  44
           |||||||||||||||||||||||||||| |||||||||||||
Sbjct  51  AAATGTATAAGACTTTGGTCTTAGTGTATACGAGTTTTTGAA  92


>HE966604.1 Diospyros lotus chloroplast DNA containing psbA-trnH IGS, specimen 
voucher MIB:ZPL:03689
Length=424

 Score = 71.3 bits (38),  Expect = 1e-08
 Identities = 100/128 (78%), Gaps = 12/128 (9%)
 Strand=Plus/Plus

Query  5    ATGTATAAGACTTTGGTCTTAGTGTAGACGAGTTTTTGAACAGTTTGAACATAAAGGAGC  64
            ||| ||||||||||||||||||||||||||||||||  || | || |||  ||| |||||
Sbjct  1    ATGGATAAGACTTTGGTCTTAGTGTAGACGAGTTTTAAAA-A-TT-GAAAGTAAGGGAGC  57

Query  65   AATAACAAA--T-TTCTTCT-T-AAGAGTTG-TTATTGCTCTCTTTAATTT-AGTAGttt  117
            ||||||  |  | || |||| | |||||    ||||||||| ||||| ||| | |  |||
Sbjct  58   AATAACCCACCTCTTGTTCTATCAAGAGGGCATTATTGCTC-CTTTACTTTCAATTTTTT  116

Query  118  ttttctaa  125
            |||| |||
Sbjct  117  TTTT-TAA  123


>MH117120.1 Helwingia japonica voucher YLDP270D trnH-psbA intergenic spacer 
region, partial sequence; chloroplast
Length=420

 Score = 67.6 bits (36),  Expect = 2e-07
 Identities = 40/42 (95%), Gaps = 0/42 (0%)
 Strand=Plus/Plus

Query  3   AAATGTATAAGACTTTGGTCTTAGTGTAGACGAGTTTTTGAA  44
           ||||| ||||||| ||||||||||||||||||||||||||||
Sbjct  44  AAATGGATAAGACCTTGGTCTTAGTGTAGACGAGTTTTTGAA  85


>MH117119.1 Helwingia japonica voucher YLDP270C trnH-psbA intergenic spacer 
region, partial sequence; chloroplast
Length=420

 Score = 67.6 bits (36),  Expect = 2e-07
 Identities = 40/42 (95%), Gaps = 0/42 (0%)
 Strand=Plus/Plus

Query  3   AAATGTATAAGACTTTGGTCTTAGTGTAGACGAGTTTTTGAA  44
           ||||| ||||||| ||||||||||||||||||||||||||||
Sbjct  44  AAATGGATAAGACCTTGGTCTTAGTGTAGACGAGTTTTTGAA  85


>MF785814.1 Helwingia sp. US:3528040 photosystem II protein D1 (psbA) gene, 
partial cds; and psbA-trnH intergenic spacer, partial sequence; 
chloroplast
Length=411

 Score = 67.6 bits (36),  Expect = 2e-07
 Identities = 40/42 (95%), Gaps = 0/42 (0%)
 Strand=Plus/Plus

Query  3   AAATGTATAAGACTTTGGTCTTAGTGTAGACGAGTTTTTGAA  44
           ||||| ||||||| ||||||||||||||||||||||||||||
Sbjct  44  AAATGGATAAGACCTTGGTCTTAGTGTAGACGAGTTTTTGAA  85


>KX434807.1 Helwingia himalaica voucher YX1678 chloroplast, complete genome
Length=158362

 Score = 67.6 bits (36),  Expect = 2e-07
 Identities = 40/42 (95%), Gaps = 0/42 (0%)
 Strand=Plus/Minus

Query  3    AAATGTATAAGACTTTGGTCTTAGTGTAGACGAGTTTTTGAA  44
            ||||| ||||||| ||||||||||||||||||||||||||||
Sbjct  483  AAATGGATAAGACCTTGGTCTTAGTGTAGACGAGTTTTTGAA  442


>FR748001.1 Spathelia vernicosa chloroplast partial psbA gene for photosystem 
II protein D1 and psbA-trnH IGS, specimen voucher FR: J 
Gutierrez 482
Length=514

 Score = 67.6 bits (36),  Expect = 2e-07
 Identities = 40/42 (95%), Gaps = 0/42 (0%)
 Strand=Plus/Plus

Query  3   AAATGTATAAGACTTTGGTCTTAGTGTAGACGAGTTTTTGAA  44
           ||||| |||||| |||||||||||||||||||||||||||||
Sbjct  21  AAATGGATAAGATTTTGGTCTTAGTGTAGACGAGTTTTTGAA  62


>FR747991.1 Spathelia splendens chloroplast partial psbA gene for photosystem 
II protein D1 and psbA-trnH IGS, specimen voucher JE: I 
Arias et al. 58486
 FR748000.1 Spathelia wrightii chloroplast partial psbA gene for photosystem 
II protein D1 and psbA-trnH IGS, specimen voucher L: WW 
Thomas 14899
Length=515

 Score = 67.6 bits (36),  Expect = 2e-07
 Identities = 40/42 (95%), Gaps = 0/42 (0%)
 Strand=Plus/Plus

Query  3   AAATGTATAAGACTTTGGTCTTAGTGTAGACGAGTTTTTGAA  44
           ||||| |||||| |||||||||||||||||||||||||||||
Sbjct  21  AAATGGATAAGATTTTGGTCTTAGTGTAGACGAGTTTTTGAA  62


>FR747999.1 Spathelia wrightii chloroplast partial psbA gene for photosystem 
II protein D1 and psbA-trnH IGS, specimen voucher HAC: WW 
Thomas 14880
Length=506

 Score = 67.6 bits (36),  Expect = 2e-07
 Identities = 40/42 (95%), Gaps = 0/42 (0%)
 Strand=Plus/Plus

Query  3   AAATGTATAAGACTTTGGTCTTAGTGTAGACGAGTTTTTGAA  44
           ||||| |||||| |||||||||||||||||||||||||||||
Sbjct  20  AAATGGATAAGATTTTGGTCTTAGTGTAGACGAGTTTTTGAA  61


>FR747998.1 Spathelia splendens chloroplast partial psbA gene for photosystem 
II protein D1 and psbA-trnH IGS, specimen voucher L: WW 
Thomas 14990
Length=516

 Score = 67.6 bits (36),  Expect = 2e-07
 Identities = 40/42 (95%), Gaps = 0/42 (0%)
 Strand=Plus/Plus

Query  3   AAATGTATAAGACTTTGGTCTTAGTGTAGACGAGTTTTTGAA  44
           ||||| |||||| |||||||||||||||||||||||||||||
Sbjct  21  AAATGGATAAGATTTTGGTCTTAGTGTAGACGAGTTTTTGAA  62


>FR747997.1 Spathelia vernicosa chloroplast partial psbA gene for photosystem 
II protein D1 and psbA-trnH IGS, specimen voucher FR: A 
Urquiola et al. 241
Length=508

 Score = 67.6 bits (36),  Expect = 2e-07
 Identities = 40/42 (95%), Gaps = 0/42 (0%)
 Strand=Plus/Plus

Query  3   AAATGTATAAGACTTTGGTCTTAGTGTAGACGAGTTTTTGAA  44
           ||||| |||||| |||||||||||||||||||||||||||||
Sbjct  14  AAATGGATAAGATTTTGGTCTTAGTGTAGACGAGTTTTTGAA  55


>FR747996.1 Spathelia vernicosa chloroplast partial psbA gene for photosystem 
II protein D1 and psbA-trnH IGS, specimen voucher L: WW 
Thomas 15019
Length=505

 Score = 67.6 bits (36),  Expect = 2e-07
 Identities = 40/42 (95%), Gaps = 0/42 (0%)
 Strand=Plus/Plus

Query  3   AAATGTATAAGACTTTGGTCTTAGTGTAGACGAGTTTTTGAA  44
           ||||| |||||| |||||||||||||||||||||||||||||
Sbjct  21  AAATGGATAAGATTTTGGTCTTAGTGTAGACGAGTTTTTGAA  62


>FR747995.1 Spathelia splendens chloroplast partial psbA gene for photosystem 
II protein D1 and psbA-trnH IGS, specimen voucher L: P. 
Vasquez 2009-2
Length=499

 Score = 67.6 bits (36),  Expect = 2e-07
 Identities = 40/42 (95%), Gaps = 0/42 (0%)
 Strand=Plus/Plus

Query  3   AAATGTATAAGACTTTGGTCTTAGTGTAGACGAGTTTTTGAA  44
           ||||| |||||| |||||||||||||||||||||||||||||
Sbjct  15  AAATGGATAAGATTTTGGTCTTAGTGTAGACGAGTTTTTGAA  56


>FR747994.1 Spathelia cubensis chloroplast partial psbA gene for photosystem 
II protein D1 and psbA-trnH IGS, specimen voucher L: P Vasquez 
2009-1
Length=516

 Score = 67.6 bits (36),  Expect = 2e-07
 Identities = 40/42 (95%), Gaps = 0/42 (0%)
 Strand=Plus/Plus

Query  3   AAATGTATAAGACTTTGGTCTTAGTGTAGACGAGTTTTTGAA  44
           ||||| |||||| |||||||||||||||||||||||||||||
Sbjct  21  AAATGGATAAGATTTTGGTCTTAGTGTAGACGAGTTTTTGAA  62


>FR747992.1 Spathelia wrightii chloroplast partial psbA gene for photosystem 
II protein D1 and psbA-trnH IGS, specimen voucher JE: A. 
Alvarez de Zayas et al. 55636
Length=501

 Score = 67.6 bits (36),  Expect = 2e-07
 Identities = 40/42 (95%), Gaps = 0/42 (0%)
 Strand=Plus/Plus

Query  3   AAATGTATAAGACTTTGGTCTTAGTGTAGACGAGTTTTTGAA  44
           ||||| |||||| |||||||||||||||||||||||||||||
Sbjct  6   AAATGGATAAGATTTTGGTCTTAGTGTAGACGAGTTTTTGAA  47


>FR747989.1 Spathelia sorbifolia chloroplast partial psbA gene for photosystem 
II protein D1 and psbA-trnH IGS, specimen voucher L: M. 
Appelhans, P. Lewis, H. Jacobs MA452
Length=501

 Score = 67.6 bits (36),  Expect = 2e-07
 Identities = 40/42 (95%), Gaps = 0/42 (0%)
 Strand=Plus/Plus

Query  3   AAATGTATAAGACTTTGGTCTTAGTGTAGACGAGTTTTTGAA  44
           ||||| |||||| |||||||||||||||||||||||||||||
Sbjct  15  AAATGGATAAGATTTTGGTCTTAGTGTAGACGAGTTTTTGAA  56


>FR747988.1 Spathelia sorbifolia chloroplast partial psbA gene for photosystem 
II protein D1 and psbA-trnH IGS, specimen voucher L: M. 
Appelhans, P. Lewis, H. Jacobs MA451
Length=493

 Score = 67.6 bits (36),  Expect = 2e-07
 Identities = 40/42 (95%), Gaps = 0/42 (0%)
 Strand=Plus/Plus

Query  3   AAATGTATAAGACTTTGGTCTTAGTGTAGACGAGTTTTTGAA  44
           ||||| |||||| |||||||||||||||||||||||||||||
Sbjct  9   AAATGGATAAGATTTTGGTCTTAGTGTAGACGAGTTTTTGAA  50


>FR747985.1 Spathelia brittonii chloroplast partial psbA gene for photosystem 
II protein D1 and psbA-trnH IGS, specimen voucher FR: A 
Urquiola et al. 210
Length=511

 Score = 67.6 bits (36),  Expect = 2e-07
 Identities = 40/42 (95%), Gaps = 0/42 (0%)
 Strand=Plus/Plus

Query  3   AAATGTATAAGACTTTGGTCTTAGTGTAGACGAGTTTTTGAA  44
           ||||| |||||| |||||||||||||||||||||||||||||
Sbjct  21  AAATGGATAAGATTTTGGTCTTAGTGTAGACGAGTTTTTGAA  62


>KY766766.1 Tetrastigma campylocarpum PsbA (psbA) gene, partial cds; trnH-psbA 
intergenic spacer, complete sequence; and tRNA-His (trnH) 
gene, partial sequence; plastid
Length=417

 Score = 65.8 bits (35),  Expect = 7e-07
 Identities = 41/44 (93%), Gaps = 0/44 (0%)
 Strand=Plus/Plus

Query  1   ATAAATGTATAAGACTTTGGTCTTAGTGTAGACGAGTTTTTGAA  44
           ||||||| |||||  |||||||||||||||||||||||||||||
Sbjct  52  ATAAATGGATAAGGTTTTGGTCTTAGTGTAGACGAGTTTTTGAA  95


>KJ686793.1 Diospyros morrisiana isolate tree tag 140712 voucher TNM:S144723 
psbA-trnH intergenic spacer, complete sequence; chloroplast
 KJ686794.1 Diospyros morrisiana isolate tree tag 231029 voucher TNM:S144785 
psbA-trnH intergenic spacer, complete sequence; chloroplast
 KJ686795.1 Diospyros morrisiana isolate tree tag 081056 voucher TNM:S146254 
psbA-trnH intergenic spacer, complete sequence; chloroplast
Length=410

 Score = 65.8 bits (35),  Expect = 7e-07
 Identities = 91/116 (78%), Gaps = 11/116 (9%)
 Strand=Plus/Plus

Query  13   GACTTTGGTCTTAGTGTAGACGAGTTTTTGAACAGTTTGAACATAAAGGAGCAATAACAA  72
            ||||||||||||||||||||||||||||  || | || |||  ||| ||||||||||| |
Sbjct  1    GACTTTGGTCTTAGTGTAGACGAGTTTTAAAA-A-TT-GAAAGTAAGGGAGCAATAACCA  57

Query  73   A--T-TTCTTCT-T-AAGAGTTG-TTATTGCTCTCTTTAATTT-AGTAGttttttt  121
            |  | || |||| | |||||    ||||||||| ||||| ||| | |  |||||||
Sbjct  58   ACCTCTTGTTCTATCAAGAGGGCATTATTGCTC-CTTTACTTTCATTTATTTTTTT  112


>FR747990.1 Spathelia coccinea chloroplast partial psbA gene for photosystem 
II protein D1 and psbA-trnH IGS, specimen voucher UCWI: 
CD Adams 12844
Length=510

 Score = 63.9 bits (34),  Expect = 2e-06
 Identities = 38/40 (95%), Gaps = 0/40 (0%)
 Strand=Plus/Plus

Query  5   ATGTATAAGACTTTGGTCTTAGTGTAGACGAGTTTTTGAA  44
           ||| |||||| |||||||||||||||||||||||||||||
Sbjct  23  ATGGATAAGATTTTGGTCTTAGTGTAGACGAGTTTTTGAA  62


>NC_041213.1 Nyssa yunnanensis chloroplast, complete genome
Length=156544

 Score = 62.1 bits (33),  Expect = 9e-06
 Identities = 66/80 (83%), Gaps = 9/80 (11%)
 Strand=Plus/Minus

Query  3    AAATGTATAAGACTTTGGTCTTAGTGTAGACGAGTTTTTGAACAGTTTGAACATAAAGGA  62
            ||||| |||||||||||||||||||||||||||||       |   ||||| ||||||||
Sbjct  452  AAATGGATAAGACTTTGGTCTTAGTGTAGACGAGT-------C--CTTGAAAATAAAGGA  402

Query  63   GCAATAACAAATTTCTTCTT  82
            |||||||| |||||||| ||
Sbjct  401  GCAATAACCAATTTCTTGTT  382


>MG916687.1 Nyssa yunnanensis chloroplast, complete genome
Length=156544

 Score = 62.1 bits (33),  Expect = 9e-06
 Identities = 66/80 (83%), Gaps = 9/80 (11%)
 Strand=Plus/Minus

Query  3    AAATGTATAAGACTTTGGTCTTAGTGTAGACGAGTTTTTGAACAGTTTGAACATAAAGGA  62
            ||||| |||||||||||||||||||||||||||||       |   ||||| ||||||||
Sbjct  452  AAATGGATAAGACTTTGGTCTTAGTGTAGACGAGT-------C--CTTGAAAATAAAGGA  402

Query  63   GCAATAACAAATTTCTTCTT  82
            |||||||| |||||||| ||
Sbjct  401  GCAATAACCAATTTCTTGTT  382


>MG525000.1 Nyssa sinensis chloroplast, complete genome
Length=156567

 Score = 62.1 bits (33),  Expect = 9e-06
 Identities = 66/80 (83%), Gaps = 9/80 (11%)
 Strand=Plus/Minus

Query  3    AAATGTATAAGACTTTGGTCTTAGTGTAGACGAGTTTTTGAACAGTTTGAACATAAAGGA  62
            ||||| |||||||||||||||||||||||||||||       |   ||||| ||||||||
Sbjct  451  AAATGGATAAGACTTTGGTCTTAGTGTAGACGAGT-------C--CTTGAAAATAAAGGA  401

Query  63   GCAATAACAAATTTCTTCTT  82
            |||||||| |||||||| ||
Sbjct  400  GCAATAACCAATTTCTTGTT  381


>MG524995.1 Nyssa wenshanensis chloroplast, complete genome
Length=156598

 Score = 62.1 bits (33),  Expect = 9e-06
 Identities = 66/80 (83%), Gaps = 9/80 (11%)
 Strand=Plus/Minus

Query  3    AAATGTATAAGACTTTGGTCTTAGTGTAGACGAGTTTTTGAACAGTTTGAACATAAAGGA  62
            ||||| |||||||||||||||||||||||||||||       |   ||||| ||||||||
Sbjct  451  AAATGGATAAGACTTTGGTCTTAGTGTAGACGAGT-------C--CTTGAAAATAAAGGA  401

Query  63   GCAATAACAAATTTCTTCTT  82
            |||||||| |||||||| ||
Sbjct  400  GCAATAACCAATTTCTTGTT  381


>LC311048.1 Helwingia japonica chloroplast DNA, psbA-trnH intergenic spacer 
region, partial sequence, haplotype: V
Length=362

 Score = 62.1 bits (33),  Expect = 9e-06
 Identities = 35/36 (97%), Gaps = 0/36 (0%)
 Strand=Plus/Plus

Query  9   ATAAGACTTTGGTCTTAGTGTAGACGAGTTTTTGAA  44
           ||||||| ||||||||||||||||||||||||||||
Sbjct  1   ATAAGACCTTGGTCTTAGTGTAGACGAGTTTTTGAA  36


>LC311047.1 Helwingia japonica chloroplast DNA, psbA-trnH intergenic spacer 
region, partial sequence, haplotype: U
Length=382

 Score = 62.1 bits (33),  Expect = 9e-06
 Identities = 35/36 (97%), Gaps = 0/36 (0%)
 Strand=Plus/Plus

Query  9   ATAAGACTTTGGTCTTAGTGTAGACGAGTTTTTGAA  44
           ||||||| ||||||||||||||||||||||||||||
Sbjct  1   ATAAGACCTTGGTCTTAGTGTAGACGAGTTTTTGAA  36


>LC311046.1 Helwingia japonica chloroplast DNA, psbA-trnH intergenic spacer 
region, partial sequence, haplotype: T
Length=362

 Score = 62.1 bits (33),  Expect = 9e-06
 Identities = 35/36 (97%), Gaps = 0/36 (0%)
 Strand=Plus/Plus

Query  9   ATAAGACTTTGGTCTTAGTGTAGACGAGTTTTTGAA  44
           ||||||| ||||||||||||||||||||||||||||
Sbjct  1   ATAAGACCTTGGTCTTAGTGTAGACGAGTTTTTGAA  36


>LC311044.1 Helwingia japonica chloroplast DNA, psbA-trnH intergenic spacer 
region, partial sequence, haplotype: R
Length=342

 Score = 62.1 bits (33),  Expect = 9e-06
 Identities = 35/36 (97%), Gaps = 0/36 (0%)
 Strand=Plus/Plus

Query  9   ATAAGACTTTGGTCTTAGTGTAGACGAGTTTTTGAA  44
           ||||||| ||||||||||||||||||||||||||||
Sbjct  1   ATAAGACCTTGGTCTTAGTGTAGACGAGTTTTTGAA  36


>LC311043.1 Helwingia japonica chloroplast DNA, psbA-trnH intergenic spacer 
region, partial sequence, haplotype: Q
Length=362

 Score = 62.1 bits (33),  Expect = 9e-06
 Identities = 35/36 (97%), Gaps = 0/36 (0%)
 Strand=Plus/Plus

Query  9   ATAAGACTTTGGTCTTAGTGTAGACGAGTTTTTGAA  44
           ||||||| ||||||||||||||||||||||||||||
Sbjct  1   ATAAGACCTTGGTCTTAGTGTAGACGAGTTTTTGAA  36


>LC311042.1 Helwingia japonica chloroplast DNA, psbA-trnH intergenic spacer 
region, partial sequence, haplotype: P
Length=342

 Score = 62.1 bits (33),  Expect = 9e-06
 Identities = 35/36 (97%), Gaps = 0/36 (0%)
 Strand=Plus/Plus

Query  9   ATAAGACTTTGGTCTTAGTGTAGACGAGTTTTTGAA  44
           ||||||| ||||||||||||||||||||||||||||
Sbjct  1   ATAAGACCTTGGTCTTAGTGTAGACGAGTTTTTGAA  36


>LC311041.1 Helwingia japonica chloroplast DNA, psbA-trnH intergenic spacer 
region, partial sequence, haplotype: O
Length=400

 Score = 62.1 bits (33),  Expect = 9e-06
 Identities = 35/36 (97%), Gaps = 0/36 (0%)
 Strand=Plus/Plus

Query  9   ATAAGACTTTGGTCTTAGTGTAGACGAGTTTTTGAA  44
           ||||||| ||||||||||||||||||||||||||||
Sbjct  1   ATAAGACCTTGGTCTTAGTGTAGACGAGTTTTTGAA  36


>LC311040.1 Helwingia japonica chloroplast DNA, psbA-trnH intergenic spacer 
region, partial sequence, haplotype: N
Length=362

 Score = 62.1 bits (33),  Expect = 9e-06
 Identities = 35/36 (97%), Gaps = 0/36 (0%)
 Strand=Plus/Plus

Query  9   ATAAGACTTTGGTCTTAGTGTAGACGAGTTTTTGAA  44
           ||||||| ||||||||||||||||||||||||||||
Sbjct  1   ATAAGACCTTGGTCTTAGTGTAGACGAGTTTTTGAA  36


>LC311039.1 Helwingia japonica chloroplast DNA, psbA-trnH intergenic spacer 
region, partial sequence, haplotype: M
Length=342

 Score = 62.1 bits (33),  Expect = 9e-06
 Identities = 35/36 (97%), Gaps = 0/36 (0%)
 Strand=Plus/Plus

Query  9   ATAAGACTTTGGTCTTAGTGTAGACGAGTTTTTGAA  44
           ||||||| ||||||||||||||||||||||||||||
Sbjct  1   ATAAGACCTTGGTCTTAGTGTAGACGAGTTTTTGAA  36


>LC311038.1 Helwingia japonica chloroplast DNA, psbA-trnH intergenic spacer 
region, partial sequence, haplotype: L
Length=362

 Score = 62.1 bits (33),  Expect = 9e-06
 Identities = 35/36 (97%), Gaps = 0/36 (0%)
 Strand=Plus/Plus

Query  9   ATAAGACTTTGGTCTTAGTGTAGACGAGTTTTTGAA  44
           ||||||| ||||||||||||||||||||||||||||
Sbjct  1   ATAAGACCTTGGTCTTAGTGTAGACGAGTTTTTGAA  36


>LC311037.1 Helwingia japonica chloroplast DNA, psbA-trnH intergenic spacer 
region, partial sequence, haplotype: K
Length=422

 Score = 62.1 bits (33),  Expect = 9e-06
 Identities = 35/36 (97%), Gaps = 0/36 (0%)
 Strand=Plus/Plus

Query  9   ATAAGACTTTGGTCTTAGTGTAGACGAGTTTTTGAA  44
           ||||||| ||||||||||||||||||||||||||||
Sbjct  1   ATAAGACCTTGGTCTTAGTGTAGACGAGTTTTTGAA  36


>LC311036.1 Helwingia japonica chloroplast DNA, psbA-trnH intergenic spacer 
region, partial sequence, haplotype: J
Length=342

 Score = 62.1 bits (33),  Expect = 9e-06
 Identities = 35/36 (97%), Gaps = 0/36 (0%)
 Strand=Plus/Plus

Query  9   ATAAGACTTTGGTCTTAGTGTAGACGAGTTTTTGAA  44
           ||||||| ||||||||||||||||||||||||||||
Sbjct  1   ATAAGACCTTGGTCTTAGTGTAGACGAGTTTTTGAA  36


>LC311035.1 Helwingia japonica chloroplast DNA, psbA-trnH intergenic spacer 
region, partial sequence, haplotype: I
Length=400

 Score = 62.1 bits (33),  Expect = 9e-06
 Identities = 35/36 (97%), Gaps = 0/36 (0%)
 Strand=Plus/Plus

Query  9   ATAAGACTTTGGTCTTAGTGTAGACGAGTTTTTGAA  44
           ||||||| ||||||||||||||||||||||||||||
Sbjct  1   ATAAGACCTTGGTCTTAGTGTAGACGAGTTTTTGAA  36


>LC311034.1 Helwingia japonica chloroplast DNA, psbA-trnH intergenic spacer 
region, partial sequence, haplotype: H
Length=362

 Score = 62.1 bits (33),  Expect = 9e-06
 Identities = 35/36 (97%), Gaps = 0/36 (0%)
 Strand=Plus/Plus

Query  9   ATAAGACTTTGGTCTTAGTGTAGACGAGTTTTTGAA  44
           ||||||| ||||||||||||||||||||||||||||
Sbjct  1   ATAAGACCTTGGTCTTAGTGTAGACGAGTTTTTGAA  36


>LC311033.1 Helwingia japonica chloroplast DNA, psbA-trnH intergenic spacer 
region, partial sequence, haplotype: G
Length=462

 Score = 62.1 bits (33),  Expect = 9e-06
 Identities = 35/36 (97%), Gaps = 0/36 (0%)
 Strand=Plus/Plus

Query  9   ATAAGACTTTGGTCTTAGTGTAGACGAGTTTTTGAA  44
           ||||||| ||||||||||||||||||||||||||||
Sbjct  1   ATAAGACCTTGGTCTTAGTGTAGACGAGTTTTTGAA  36


>LC311031.1 Helwingia japonica chloroplast DNA, psbA-trnH intergenic spacer 
region, partial sequence, haplotype: E
Length=362

 Score = 62.1 bits (33),  Expect = 9e-06
 Identities = 35/36 (97%), Gaps = 0/36 (0%)
 Strand=Plus/Plus

Query  9   ATAAGACTTTGGTCTTAGTGTAGACGAGTTTTTGAA  44
           ||||||| ||||||||||||||||||||||||||||
Sbjct  1   ATAAGACCTTGGTCTTAGTGTAGACGAGTTTTTGAA  36


>LC311030.1 Helwingia japonica chloroplast DNA, psbA-trnH intergenic spacer 
region, partial sequence, haplotype: D
Length=362

 Score = 62.1 bits (33),  Expect = 9e-06
 Identities = 35/36 (97%), Gaps = 0/36 (0%)
 Strand=Plus/Plus

Query  9   ATAAGACTTTGGTCTTAGTGTAGACGAGTTTTTGAA  44
           ||||||| ||||||||||||||||||||||||||||
Sbjct  1   ATAAGACCTTGGTCTTAGTGTAGACGAGTTTTTGAA  36


>LC311029.1 Helwingia japonica chloroplast DNA, psbA-trnH intergenic spacer 
region, partial sequence, haplotype: C
Length=362

 Score = 62.1 bits (33),  Expect = 9e-06
 Identities = 35/36 (97%), Gaps = 0/36 (0%)
 Strand=Plus/Plus

Query  9   ATAAGACTTTGGTCTTAGTGTAGACGAGTTTTTGAA  44
           ||||||| ||||||||||||||||||||||||||||
Sbjct  1   ATAAGACCTTGGTCTTAGTGTAGACGAGTTTTTGAA  36


>LC311028.1 Helwingia japonica chloroplast DNA, psbA-trnH intergenic spacer 
region, partial sequence, haplotype: B
Length=362

 Score = 62.1 bits (33),  Expect = 9e-06
 Identities = 35/36 (97%), Gaps = 0/36 (0%)
 Strand=Plus/Plus

Query  9   ATAAGACTTTGGTCTTAGTGTAGACGAGTTTTTGAA  44
           ||||||| ||||||||||||||||||||||||||||
Sbjct  1   ATAAGACCTTGGTCTTAGTGTAGACGAGTTTTTGAA  36


>LC311027.1 Helwingia japonica chloroplast DNA, psbA-trnH intergenic spacer 
region, partial sequence, haplotype: A
Length=342

 Score = 62.1 bits (33),  Expect = 9e-06
 Identities = 35/36 (97%), Gaps = 0/36 (0%)
 Strand=Plus/Plus

Query  9   ATAAGACTTTGGTCTTAGTGTAGACGAGTTTTTGAA  44
           ||||||| ||||||||||||||||||||||||||||
Sbjct  1   ATAAGACCTTGGTCTTAGTGTAGACGAGTTTTTGAA  36


>LC311057.1 Helwingia omeiensis chloroplast DNA, psbA-trnH intergenic spacer 
region, partial sequence, haplotype: X4
Length=342

 Score = 62.1 bits (33),  Expect = 9e-06
 Identities = 35/36 (97%), Gaps = 0/36 (0%)
 Strand=Plus/Plus

Query  9   ATAAGACTTTGGTCTTAGTGTAGACGAGTTTTTGAA  44
           ||||||| ||||||||||||||||||||||||||||
Sbjct  1   ATAAGACCTTGGTCTTAGTGTAGACGAGTTTTTGAA  36


  Database: Nucleotide collection (nt)
    Posted date:  Jun 15, 2019  6:40 PM
  Number of letters in database: -510,978,370
  Number of sequences in database:  52,478,804

Lambda      K        H
    1.33    0.621     1.12 
Gapped
Lambda      K        H
    1.28    0.460    0.850 
Matrix: blastn matrix:1 -2
Gap Penalties: Existence: 0, Extension: 0
Number of Sequences: 52478804
Number of Hits to DB: 5208484
Number of extensions: 1
Number of successful extensions: 1
Number of sequences better than 10: 1
Number of HSP's better than 10 without gapping: 0
Number of HSP's gapped: 1
Number of HSP's successfully gapped: 1
Length of query: 230
Length of database: 218532353722
Length adjustment: 33
Effective length of query: 197
Effective length of database: 216800553190
Effective search space: 42709708978430
Effective search space used: 42709708978430
A: 0
X1: 13 (25.0 bits)
X2: 32 (59.1 bits)
X3: 54 (99.7 bits)
S1: 13 (25.1 bits)
S2: 23 (43.6 bits)
