# Supplementary material for: Assessing the Identity of Commercial Herbs From a Cambodian Market Using DNA Barcoding
Source: Front Pharmacol. 2020 Mar 24;11:244. doi: 10.3389/fphar.2020.00244 (PMC7105672; doi:10.3389/fphar.2020.00244)
Supplement: Supplementary file 2 [file Data_Sheet_2.zip › blast search result/psbA-trnH /JPZ21.txt]

BLASTN 2.9.0+
Reference: Zheng Zhang, Scott Schwartz, Lukas Wagner, and
Webb Miller (2000), "A greedy algorithm for aligning DNA
sequences", J Comput Biol 2000; 7(1-2):203-14.


Reference for database indexing: Aleksandr Morgulis, George
Coulouris, Yan Raytselis, Thomas L. Madden, Richa Agarwala,
Alejandro A. Schaffer (2008), "Database Indexing for
Production MegaBLAST Searches", Bioinformatics 24:1757-1764.


RID: J5WS5F0J014


Database: Nucleotide collection (nt)
           52,478,804 sequences; 218,532,353,722 total letters
Query= 21

Length=564


                                                                   Score        E     Max
Sequences producing significant alignments:                       (Bits)     Value  ident

HQ913657.1 Ananas ananassoides isolate Crayn 12 PsbA (psbA) ge...  1042       0.0    100%        
AB331266.1 Ananas comosus chloroplast rpl2, trnH, rps19, psbA ...  1042       0.0    100%        
MF786192.1 Ananas comosus voucher US:Redden7167 photosystem II...  1002       0.0    99%         
HQ913714.1 Pseudananas sagenarius isolate Chase 24447 PsbA (ps...  1002       0.0    99%         
HQ913654.1 Aechmea organensis isolate J035 PsbA (psbA) gene, p...  1002       0.0    99%         
HQ913679.1 Edmundoa perplexa isolate Crayn 68 PsbA (psbA) gene...  996        0.0    98%         
HQ913658.1 Ananas nanus isolate Schulte H040 PsbA (psbA) gene,...  996        0.0    98%         
HQ913649.1 Aechmea bromeliifolia isolate Schulte H152 PsbA (ps...  996        0.0    98%         
HQ913697.1 Lymania alvimii isolate Crayn 86 PsbA (psbA) gene, ...  992        0.0    98%         
HQ913660.1 Araeococcus pectinatus isolate Crayn 85 PsbA (psbA)...  992        0.0    98%         
HQ913659.1 Araeococcus goeldianus isolate Schulte H206 PsbA (p...  987        0.0    98%         
HQ913703.1 Neoregelia pineliana isolate Schulte H221 PsbA (psb...  985        0.0    98%         
HQ913661.1 Billbergia decora isolate Schulte H129 PsbA (psbA) ...  985        0.0    98%         
HQ913652.1 Aechmea lingulata isolate Schulte H255 PsbA (psbA) ...  985        0.0    98%         
HQ913694.1 Hohenbergia stellata isolate Schulte H037 PsbA (psb...  981        0.0    98%         
HQ913655.1 Aechmea racinae isolate Schulte H257 PsbA (psbA) ge...  981        0.0    98%         
KT337479.1 Aechmea pineliana PsbA (psbA) gene, partial cds; an...  979        0.0    98%         
HQ913719.1 Quesnelia quesneliana isolate Schulte B004 PsbA (ps...  979        0.0    98%         
HG963690.1 Aechmea magdalenae chloroplast DNA containing psbA-...  977        0.0    98%         
KJ666579.1 Orthophytum ulei PsbA (psbA) gene, partial cds; and...  976        0.0    99%         
HQ913651.1 Aechmea haltonii isolate Crayn 16 PsbA (psbA) gene,...  976        0.0    98%         
KT337478.1 Aechmea bromeliifolia var. albobracteata PsbA (psbA...  974        0.0    98%         
KJ580257.1 Aechmea costantinii PsbA (psbA) gene, partial cds; ...  974        0.0    99%         
HQ913653.1 Aechmea nudicaulis var. nudicaulis isolate Schulte ...  974        0.0    98%         
EF110645.1 Aechmea turbinocalyx psbA-trnH intergenic spacer, p...  974        0.0    98%         
KJ666570.1 Orthophytum ophiuroides PsbA (psbA) gene, partial c...  970        0.0    98%         
KJ666539.1 Cryptanthus tiradentesensis PsbA (psbA) gene, parti...  970        0.0    98%         
KJ580258.1 Aechmea leptantha PsbA (psbA) gene, partial cds; an...  970        0.0    99%         
HQ913672.1 Cryptanthus beuckeri isolate Crayn 72 PsbA (psbA) g...  970        0.0    98%         
HQ913670.1 Chevaliera sphaerocephala isolate Schulte H030 PsbA...  970        0.0    97%         
MH749280.1 Araeococcus micranthus voucher M:2014-1679 photosys...  968        0.0    98%         
JN204638.1 Canistrum aurantiacum voucher Martinelli 15337 PsbA...  968        0.0    99%         
KJ580174.1 Neoglaziovia burle-marxii PsbA (psbA) gene, partial...  966        0.0    99%         
KJ580169.1 Aechmea werdermannii PsbA (psbA) gene, partial cds;...  966        0.0    98%         
HQ913715.1 Puya aequatorialis isolate Crayn 4 PsbA (psbA) gene...  966        0.0    97%         
KJ666560.1 Orthophytum heleniceae PsbA (psbA) gene, partial cd...  965        0.0    98%         
HQ913648.1 Acanthostachys strobilacea isolate Schulte H019 Psb...  965        0.0    97%         
EF110657.1 Aechmea capixabae psbA-trnH intergenic spacer, part...  965        0.0    98%         
EF110653.1 Aechmea pedicellata psbA-trnH intergenic spacer, pa...  965        0.0    98%         
EF110649.1 Lymania alvimii psbA-trnH intergenic spacer, partia...  965        0.0    98%         
KJ580251.1 Orthophytum navioides PsbA (psbA) gene, partial cds...  963        0.0    98%         
KJ580178.1 Ananas nanus PsbA (psbA) gene, partial cds; and psb...  963        0.0    98%         
KJ580176.1 Ananas comosus PsbA (psbA) gene, partial cds; and p...  963        0.0    98%         
EF110666.1 Aechmea gracilis psbA-trnH intergenic spacer, parti...  963        0.0    98%         
EF110651.1 Lymania smithii psbA-trnH intergenic spacer, partia...  963        0.0    98%         
KJ666541.1 Lapanthus itambensis PsbA (psbA) gene, partial cds;...  961        0.0    98%         
KJ666540.1 Lapanthus duartei PsbA (psbA) gene, partial cds; an...  961        0.0    98%         
JN204617.1 Aechmea lingulata voucher Martinelli 15461 PsbA gen...  961        0.0    99%         
JN204599.1 Aechmea blumenavii voucher Martinelli 14997 PsbA ge...  961        0.0    99%         
HQ913716.1 Puya chilensis isolate Givnish B0185 PsbA (psbA) ge...  961        0.0    97%         
HQ913704.1 Ochagavia carnea isolate Schulte H117 PsbA (psbA) g...  961        0.0    97%         
EF110665.1 Aechmea carvalhoi psbA-trnH intergenic spacer, part...  961        0.0    98%         
KJ666569.1 Orthophytum mucugense PsbA (psbA) gene, partial cds...  959        0.0    98%         
KJ666538.1 Cryptanthus microglazioui PsbA (psbA) gene, partial...  959        0.0    98%         
EF110656.1 Ronnbergia neoregelioides psbA-trnH intergenic spac...  959        0.0    98%         
EF110652.1 Lymania spiculata psbA-trnH intergenic spacer, part...  959        0.0    98%         
EF110646.1 Araeococcus goeldianus psbA-trnH intergenic spacer,...  959        0.0    98%         
KJ580229.1 Hohenbergiopsis guatemalensis PsbA (psbA) gene, par...  957        0.0    98%         
KJ580223.1 Hohenbergia attenuata PsbA (psbA) gene, partial cds...  957        0.0    98%         
KJ580189.1 Billbergia kuhlmannii PsbA (psbA) gene, partial cds...  957        0.0    98%         
KJ580166.1 Aechmea capixabae PsbA (psbA) gene, partial cds; an...  957        0.0    98%         
KJ580146.1 Aechmea organensis PsbA (psbA) gene, partial cds; a...  957        0.0    98%         
KJ580139.1 Aechmea gracilis PsbA (psbA) gene, partial cds; and...  957        0.0    98%         
JN204632.1 Billbergia euphemiae voucher Martinelli 15746 PsbA ...  957        0.0    99%         
HQ913681.1 Encholirium inerme isolate Crayn 55 PsbA (psbA) gen...  957        0.0    97%         
EF110663.1 Lymania sp. TME-2007 psbA-trnH intergenic spacer, p...  957        0.0    98%         
JN204630.1 Billbergia euphemiae voucher Martinelli 15438 PsbA ...  955        0.0    98%         
JN204625.1 Aechmea recurvata voucher Martinelli 14935 PsbA gen...  955        0.0    98%         
JN204603.1 Aechmea bromeliifolia voucher Martinelli 15243 PsbA...  955        0.0    98%         
HQ913711.1 Pitcairnia orchidifolia isolate Crayn 66 PsbA (psbA...  955        0.0    97%         
EF110662.1 Aechmea miniata psbA-trnH intergenic spacer, partia...  955        0.0    98%         
KJ580260.1 Portea filifera PsbA (psbA) gene, partial cds; and ...  953        0.0    98%         
KJ580162.1 Aechmea pedicellata PsbA (psbA) gene, partial cds; ...  953        0.0    98%         
HQ913687.1 Greigia sphacelata isolate Schulte H004 PsbA (psbA)...  953        0.0    97%         
HQ913650.1 Aechmea drakeana isolate Schulte H042 PsbA (psbA) g...  953        0.0    97%         
EF110659.1 Aechmea racinae psbA-trnH intergenic spacer, partia...  953        0.0    98%         
KJ580269.1 Ronnbergia neoregelioides PsbA (psbA) gene, partial...  952        0.0    98%         
KJ580172.1 Canistrum aurantiacum PsbA (psbA) gene, partial cds...  952        0.0    98%         
KJ580144.1 Aechmea mutica PsbA (psbA) gene, partial cds; and p...  952        0.0    98%         
JN204636.1 Canistrum aurantiacum voucher Martinelli 15117 PsbA...  952        0.0    98%         
HQ913735.1 Canistrum superbum isolate Schulte H049 PsbA (psbA)...  952        0.0    97%         
HQ913713.1 Pitcairnia wendlandii isolate Crayn 99 PsbA (psbA) ...  952        0.0    97%         
HQ913712.1 Pitcairnia poortmanii isolate Crayn 103 PsbA (psbA)...  952        0.0    97%         
EF110667.1 Aechmea lingulata psbA-trnH intergenic spacer, part...  952        0.0    98%         
KJ580252.1 Portea fosteriana PsbA (psbA) gene, partial cds; an...  950        0.0    98%         
KJ580202.1 Canistropsis albiflora PsbA (psbA) gene, partial cd...  950        0.0    98%         
KJ580184.1 Billbergia brachysiphon PsbA (psbA) gene, partial c...  950        0.0    98%         
KJ580142.1 Aechmea lamarchei PsbA (psbA) gene, partial cds; an...  950        0.0    98%         
HQ913717.1 Puya laxa isolate Schulte H006 PsbA (psbA) gene, pa...  950        0.0    97%         
HQ913673.1 Deinacanthon urbanianum isolate Schulte H018 PsbA (...  950        0.0    97%         
KJ580271.1 Wittrockia paulistana PsbA (psbA) gene, partial cds...  948        0.0    98%         
KJ580253.1 Portea petropolitana var. petropolitana PsbA (psbA)...  948        0.0    98%         
KJ580171.1 Araeococcus micranthus PsbA (psbA) gene, partial cd...  948        0.0    98%         
KJ676900.1 Cryptanthus diamantinensis PsbA (psbA) gene, partia...  948        0.0    98%         
JN204624.1 Aechmea ramosa voucher Martinelli 15143 PsbA gene, ...  948        0.0    98%         
HQ913722.1 Aechmea allenii isolate Schulte H120 PsbA (psbA) ge...  948        0.0    97%         
KJ580222.1 Fernseea itatiaiae PsbA (psbA) gene, partial cds; a...  946        0.0    98%         
KJ580204.1 Canistropsis burchellii PsbA (psbA) gene, partial c...  946        0.0    98%         
KJ580207.1 Canistropsis marceloi PsbA (psbA) gene, partial cds...  944        0.0    98%         
KJ580186.1 Billbergia decora PsbA (psbA) gene, partial cds; an...  944        0.0    98%         

ALIGNMENTS
>HQ913657.1 Ananas ananassoides isolate Crayn 12 PsbA (psbA) gene, partial 
cds; and psbA-trnH intergenic spacer, partial sequence; chloroplast
Length=616

 Score = 1042 bits (564),  Expect = 0.0
 Identities = 564/564 (100%), Gaps = 0/564 (0%)
 Strand=Plus/Plus

Query  1    TCTACAAATGGATAAGACAGAAGTCTTAATGTATATGAATTGCTGAAGGAAAAATACCCA  60
            ||||||||||||||||||||||||||||||||||||||||||||||||||||||||||||
Sbjct  39   TCTACAAATGGATAAGACAGAAGTCTTAATGTATATGAATTGCTGAAGGAAAAATACCCA  98

Query  61   ATATCTTGCTAAACAAGATATTGGGTATTTTTTCTTCTCAATTTTTCTATTCCAAATTCC  120
            ||||||||||||||||||||||||||||||||||||||||||||||||||||||||||||
Sbjct  99   ATATCTTGCTAAACAAGATATTGGGTATTTTTTCTTCTCAATTTTTCTATTCCAAATTCC  158

Query  121  AATTAACTTAATTAACGACGAGATTTATTATCGTTTCTTGCATGTCTCGCGAAAGTCAGA  180
            ||||||||||||||||||||||||||||||||||||||||||||||||||||||||||||
Sbjct  159  AATTAACTTAATTAACGACGAGATTTATTATCGTTTCTTGCATGTCTCGCGAAAGTCAGA  218

Query  181  GTAGGCGCGAATTCTCCCAATTTGTGACCTACCATACGATCTGTTATATAAATAGGTAAA  240
            ||||||||||||||||||||||||||||||||||||||||||||||||||||||||||||
Sbjct  219  GTAGGCGCGAATTCTCCCAATTTGTGACCTACCATACGATCTGTTATATAAATAGGTAAA  278

Query  241  TGTTCCTTTCCATTATGAATAGCGATTGTATGGCCAATCATTGTGGGTATAATGGTAGAT  300
            ||||||||||||||||||||||||||||||||||||||||||||||||||||||||||||
Sbjct  279  TGTTCCTTTCCATTATGAATAGCGATTGTATGGCCAATCATTGTGGGTATAATGGTAGAT  338

Query  301  GCCCGAGACCAAGTTACTATTATTTCTTTCTCCTCCCTCATGTTGAGTTTTTCAATTTTT  360
            ||||||||||||||||||||||||||||||||||||||||||||||||||||||||||||
Sbjct  339  GCCCGAGACCAAGTTACTATTATTTCTTTCTCCTCCCTCATGTTGAGTTTTTCAATTTTT  398

Query  361  CCCGCTAAATGATTAGCTACAAAAGGAtttttttttAGTGAACGTGTCACAGCTGATTAC  420
            ||||||||||||||||||||||||||||||||||||||||||||||||||||||||||||
Sbjct  399  CCCGCTAAATGATTAGCTACAAAAGGATTTTTTTTTAGTGAACGTGTCACAGCTGATTAC  458

Query  421  TCCtttttttttACATTTTAAAGATTGGCATTCTATGTCCAATATCTCGATCTAAGTATG  480
            ||||||||||||||||||||||||||||||||||||||||||||||||||||||||||||
Sbjct  459  TCCTTTTTTTTTACATTTTAAAGATTGGCATTCTATGTCCAATATCTCGATCTAAGTATG  518

Query  481  GAGGTCAGAATAAATACAATAATGATGAATGGAAAAAAGATAAAATCCTTTAGCTAGATA  540
            ||||||||||||||||||||||||||||||||||||||||||||||||||||||||||||
Sbjct  519  GAGGTCAGAATAAATACAATAATGATGAATGGAAAAAAGATAAAATCCTTTAGCTAGATA  578

Query  541  AGATAAGGGGCGGATGTAGCCAAG  564
            ||||||||||||||||||||||||
Sbjct  579  AGATAAGGGGCGGATGTAGCCAAG  602


>AB331266.1 Ananas comosus chloroplast rpl2, trnH, rps19, psbA genes, partial 
and complete cds and complete sequence
Length=870

 Score = 1042 bits (564),  Expect = 0.0
 Identities = 564/564 (100%), Gaps = 0/564 (0%)
 Strand=Plus/Minus

Query  1    TCTACAAATGGATAAGACAGAAGTCTTAATGTATATGAATTGCTGAAGGAAAAATACCCA  60
            ||||||||||||||||||||||||||||||||||||||||||||||||||||||||||||
Sbjct  828  TCTACAAATGGATAAGACAGAAGTCTTAATGTATATGAATTGCTGAAGGAAAAATACCCA  769

Query  61   ATATCTTGCTAAACAAGATATTGGGTATTTTTTCTTCTCAATTTTTCTATTCCAAATTCC  120
            ||||||||||||||||||||||||||||||||||||||||||||||||||||||||||||
Sbjct  768  ATATCTTGCTAAACAAGATATTGGGTATTTTTTCTTCTCAATTTTTCTATTCCAAATTCC  709

Query  121  AATTAACTTAATTAACGACGAGATTTATTATCGTTTCTTGCATGTCTCGCGAAAGTCAGA  180
            ||||||||||||||||||||||||||||||||||||||||||||||||||||||||||||
Sbjct  708  AATTAACTTAATTAACGACGAGATTTATTATCGTTTCTTGCATGTCTCGCGAAAGTCAGA  649

Query  181  GTAGGCGCGAATTCTCCCAATTTGTGACCTACCATACGATCTGTTATATAAATAGGTAAA  240
            ||||||||||||||||||||||||||||||||||||||||||||||||||||||||||||
Sbjct  648  GTAGGCGCGAATTCTCCCAATTTGTGACCTACCATACGATCTGTTATATAAATAGGTAAA  589

Query  241  TGTTCCTTTCCATTATGAATAGCGATTGTATGGCCAATCATTGTGGGTATAATGGTAGAT  300
            ||||||||||||||||||||||||||||||||||||||||||||||||||||||||||||
Sbjct  588  TGTTCCTTTCCATTATGAATAGCGATTGTATGGCCAATCATTGTGGGTATAATGGTAGAT  529

Query  301  GCCCGAGACCAAGTTACTATTATTTCTTTCTCCTCCCTCATGTTGAGTTTTTCAATTTTT  360
            ||||||||||||||||||||||||||||||||||||||||||||||||||||||||||||
Sbjct  528  GCCCGAGACCAAGTTACTATTATTTCTTTCTCCTCCCTCATGTTGAGTTTTTCAATTTTT  469

Query  361  CCCGCTAAATGATTAGCTACAAAAGGAtttttttttAGTGAACGTGTCACAGCTGATTAC  420
            ||||||||||||||||||||||||||||||||||||||||||||||||||||||||||||
Sbjct  468  CCCGCTAAATGATTAGCTACAAAAGGATTTTTTTTTAGTGAACGTGTCACAGCTGATTAC  409

Query  421  TCCtttttttttACATTTTAAAGATTGGCATTCTATGTCCAATATCTCGATCTAAGTATG  480
            ||||||||||||||||||||||||||||||||||||||||||||||||||||||||||||
Sbjct  408  TCCTTTTTTTTTACATTTTAAAGATTGGCATTCTATGTCCAATATCTCGATCTAAGTATG  349

Query  481  GAGGTCAGAATAAATACAATAATGATGAATGGAAAAAAGATAAAATCCTTTAGCTAGATA  540
            ||||||||||||||||||||||||||||||||||||||||||||||||||||||||||||
Sbjct  348  GAGGTCAGAATAAATACAATAATGATGAATGGAAAAAAGATAAAATCCTTTAGCTAGATA  289

Query  541  AGATAAGGGGCGGATGTAGCCAAG  564
            ||||||||||||||||||||||||
Sbjct  288  AGATAAGGGGCGGATGTAGCCAAG  265


>MF786192.1 Ananas comosus voucher US:Redden7167 photosystem II protein D1 
gene, partial cds; and psbA-trnH intergenic spacer, partial 
sequence; chloroplast
Length=584

 Score = 1002 bits (542),  Expect = 0.0
 Identities = 561/569 (99%), Gaps = 5/569 (1%)
 Strand=Plus/Plus

Query  1    TCTACAAATGGATAAGACAGAAGTCTTAATGTATATGAATTGCTGAAGGAAA-----AAT  55
            ||||||||||||||||||||||||||||||||||||||||||||||||||||     |||
Sbjct  2    TCTACAAATGGATAAGACAGAAGTCTTAATGTATATGAATTGCTGAAGGAAAGGAACAAT  61

Query  56   ACCCAATATCTTGCTAAACAAGATATTGGGTATTTTTTCTTCTCAATTTTTCTATTCCAA  115
            ||||||||||||| | | ||||||||||||||||||||||||||||||||||||||||||
Sbjct  62   ACCCAATATCTTGTTTAGCAAGATATTGGGTATTTTTTCTTCTCAATTTTTCTATTCCAA  121

Query  116  ATTCCAATTAACTTAATTAACGACGAGATTTATTATCGTTTCTTGCATGTCTCGCGAAAG  175
            ||||||||||||||||||||||||||||||||||||||||||||||||||||||||||||
Sbjct  122  ATTCCAATTAACTTAATTAACGACGAGATTTATTATCGTTTCTTGCATGTCTCGCGAAAG  181

Query  176  TCAGAGTAGGCGCGAATTCTCCCAATTTGTGACCTACCATACGATCTGTTATATAAATAG  235
            ||||||||||||||||||||||||||||||||||||||||||||||||||||||||||||
Sbjct  182  TCAGAGTAGGCGCGAATTCTCCCAATTTGTGACCTACCATACGATCTGTTATATAAATAG  241

Query  236  GTAAATGTTCCTTTCCATTATGAATAGCGATTGTATGGCCAATCATTGTGGGTATAATGG  295
            ||||||||||||||||||||||||||||||||||||||||||||||||||||||||||||
Sbjct  242  GTAAATGTTCCTTTCCATTATGAATAGCGATTGTATGGCCAATCATTGTGGGTATAATGG  301

Query  296  TAGATGCCCGAGACCAAGTTACTATTATTTCTTTCTCCTCCCTCATGTTGAGTTTTTCAA  355
            ||||||||||||||||||||||||||||||||||||||||||||||||||||||||||||
Sbjct  302  TAGATGCCCGAGACCAAGTTACTATTATTTCTTTCTCCTCCCTCATGTTGAGTTTTTCAA  361

Query  356  TTTTTCCCGCTAAATGATTAGCTACAAAAGGAtttttttttAGTGAACGTGTCACAGCTG  415
            ||||||||||||||||||||||||||||||||||||||||||||||||||||||||||||
Sbjct  362  TTTTTCCCGCTAAATGATTAGCTACAAAAGGATTTTTTTTTAGTGAACGTGTCACAGCTG  421

Query  416  ATTACTCCtttttttttACATTTTAAAGATTGGCATTCTATGTCCAATATCTCGATCTAA  475
            ||||||||||||||||||||||||||||||||||||||||||||||||||||||||||||
Sbjct  422  ATTACTCCTTTTTTTTTACATTTTAAAGATTGGCATTCTATGTCCAATATCTCGATCTAA  481

Query  476  GTATGGAGGTCAGAATAAATACAATAATGATGAATGGAAAAAAGATAAAATCCTTTAGCT  535
            ||||||||||||||||||||||||||||||||||||||||||||||||||||||||||||
Sbjct  482  GTATGGAGGTCAGAATAAATACAATAATGATGAATGGAAAAAAGATAAAATCCTTTAGCT  541

Query  536  AGATAAGATAAGGGGCGGATGTAGCCAAG  564
            |||||||||||||||||||||||||||||
Sbjct  542  AGATAAGATAAGGGGCGGATGTAGCCAAG  570


 Score = 80.5 bits (43),  Expect = 7e-11
 Identities = 54/59 (92%), Gaps = 1/59 (2%)
 Strand=Plus/Minus

Query  38   AATTGCTGAAGGAAAAATACCCAATATCTTGCTAAACAAGATATTGGGTATTTTTTCTT  96
            |||||  |||| |||||||||||||||||||||||||||||||||||||||| || |||
Sbjct  109  AATTG-AGAAGAAAAAATACCCAATATCTTGCTAAACAAGATATTGGGTATTGTTCCTT  52


>HQ913714.1 Pseudananas sagenarius isolate Chase 24447 PsbA (psbA) gene, 
partial cds; and psbA-trnH intergenic spacer, partial sequence; 
chloroplast
Length=621

 Score = 1002 bits (542),  Expect = 0.0
 Identities = 561/569 (99%), Gaps = 5/569 (1%)
 Strand=Plus/Plus

Query  1    TCTACAAATGGATAAGACAGAAGTCTTAATGTATATGAATTGCTGAAGGAAA-----AAT  55
            ||||||||||||||||||||||||||||||||||||||||||||||||||||     |||
Sbjct  39   TCTACAAATGGATAAGACAGAAGTCTTAATGTATATGAATTGCTGAAGGAAAGGAACAAT  98

Query  56   ACCCAATATCTTGCTAAACAAGATATTGGGTATTTTTTCTTCTCAATTTTTCTATTCCAA  115
            ||||||||||||| | | ||||||||||||||||||||||||||||||||||||||||||
Sbjct  99   ACCCAATATCTTGTTTAGCAAGATATTGGGTATTTTTTCTTCTCAATTTTTCTATTCCAA  158

Query  116  ATTCCAATTAACTTAATTAACGACGAGATTTATTATCGTTTCTTGCATGTCTCGCGAAAG  175
            ||||||||||||||||||||||||||||||||||||||||||||||||||||||||||||
Sbjct  159  ATTCCAATTAACTTAATTAACGACGAGATTTATTATCGTTTCTTGCATGTCTCGCGAAAG  218

Query  176  TCAGAGTAGGCGCGAATTCTCCCAATTTGTGACCTACCATACGATCTGTTATATAAATAG  235
            ||||||||||||||||||||||||||||||||||||||||||||||||||||||||||||
Sbjct  219  TCAGAGTAGGCGCGAATTCTCCCAATTTGTGACCTACCATACGATCTGTTATATAAATAG  278

Query  236  GTAAATGTTCCTTTCCATTATGAATAGCGATTGTATGGCCAATCATTGTGGGTATAATGG  295
            ||||||||||||||||||||||||||||||||||||||||||||||||||||||||||||
Sbjct  279  GTAAATGTTCCTTTCCATTATGAATAGCGATTGTATGGCCAATCATTGTGGGTATAATGG  338

Query  296  TAGATGCCCGAGACCAAGTTACTATTATTTCTTTCTCCTCCCTCATGTTGAGTTTTTCAA  355
            ||||||||||||||||||||||||||||||||||||||||||||||||||||||||||||
Sbjct  339  TAGATGCCCGAGACCAAGTTACTATTATTTCTTTCTCCTCCCTCATGTTGAGTTTTTCAA  398

Query  356  TTTTTCCCGCTAAATGATTAGCTACAAAAGGAtttttttttAGTGAACGTGTCACAGCTG  415
            ||||||||||||||||||||||||||||||||||||||||||||||||||||||||||||
Sbjct  399  TTTTTCCCGCTAAATGATTAGCTACAAAAGGATTTTTTTTTAGTGAACGTGTCACAGCTG  458

Query  416  ATTACTCCtttttttttACATTTTAAAGATTGGCATTCTATGTCCAATATCTCGATCTAA  475
            ||||||||||||||||||||||||||||||||||||||||||||||||||||||||||||
Sbjct  459  ATTACTCCTTTTTTTTTACATTTTAAAGATTGGCATTCTATGTCCAATATCTCGATCTAA  518

Query  476  GTATGGAGGTCAGAATAAATACAATAATGATGAATGGAAAAAAGATAAAATCCTTTAGCT  535
            ||||||||||||||||||||||||||||||||||||||||||||||||||||||||||||
Sbjct  519  GTATGGAGGTCAGAATAAATACAATAATGATGAATGGAAAAAAGATAAAATCCTTTAGCT  578

Query  536  AGATAAGATAAGGGGCGGATGTAGCCAAG  564
            |||||||||||||||||||||||||||||
Sbjct  579  AGATAAGATAAGGGGCGGATGTAGCCAAG  607


 Score = 80.5 bits (43),  Expect = 7e-11
 Identities = 54/59 (92%), Gaps = 1/59 (2%)
 Strand=Plus/Minus

Query  38   AATTGCTGAAGGAAAAATACCCAATATCTTGCTAAACAAGATATTGGGTATTTTTTCTT  96
            |||||  |||| |||||||||||||||||||||||||||||||||||||||| || |||
Sbjct  146  AATTG-AGAAGAAAAAATACCCAATATCTTGCTAAACAAGATATTGGGTATTGTTCCTT  89


>HQ913654.1 Aechmea organensis isolate J035 PsbA (psbA) gene, partial cds; 
and psbA-trnH intergenic spacer, partial sequence; chloroplast
 HQ913667.1 Nidularium billbergioides isolate Schulte H217 PsbA (psbA) gene, 
partial cds; and psbA-trnH intergenic spacer, partial sequence; 
chloroplast
Length=621

 Score = 1002 bits (542),  Expect = 0.0
 Identities = 561/569 (99%), Gaps = 5/569 (1%)
 Strand=Plus/Plus

Query  1    TCTACAAATGGATAAGACAGAAGTCTTAATGTATATGAATTGCTGAAGGAAA-----AAT  55
            ||||||||||||||||||||||||||||||||||||||||||||||||||||     |||
Sbjct  39   TCTACAAATGGATAAGACAGAAGTCTTAATGTATATGAATTGCTGAAGGAAAGGAACAAT  98

Query  56   ACCCAATATCTTGCTAAACAAGATATTGGGTATTTTTTCTTCTCAATTTTTCTATTCCAA  115
            |||||||||||||||||||||||||||||||||||||||||||||||||||||||||  |
Sbjct  99   ACCCAATATCTTGCTAAACAAGATATTGGGTATTTTTTCTTCTCAATTTTTCTATTCTTA  158

Query  116  ATTCCAATTAACTTAATTAACGACGAGATTTATTATCGTTTCTTGCATGTCTCGCGAAAG  175
            ||||||||||||||||||||||||||||||||||||||||||||||||||||||||||||
Sbjct  159  ATTCCAATTAACTTAATTAACGACGAGATTTATTATCGTTTCTTGCATGTCTCGCGAAAG  218

Query  176  TCAGAGTAGGCGCGAATTCTCCCAATTTGTGACCTACCATACGATCTGTTATATAAATAG  235
            ||||||||||||||||||||||||||||||||||||||||||||||||||||||||||||
Sbjct  219  TCAGAGTAGGCGCGAATTCTCCCAATTTGTGACCTACCATACGATCTGTTATATAAATAG  278

Query  236  GTAAATGTTCCTTTCCATTATGAATAGCGATTGTATGGCCAATCATTGTGGGTATAATGG  295
            ||||||||||||||||||||||||||||||||||||||||||||||||||||||||||||
Sbjct  279  GTAAATGTTCCTTTCCATTATGAATAGCGATTGTATGGCCAATCATTGTGGGTATAATGG  338

Query  296  TAGATGCCCGAGACCAAGTTACTATTATTTCTTTCTCCTCCCTCATGTTGAGTTTTTCAA  355
            |||||||||||||||||||||||||||||||||||||||||||||||||||||||||| |
Sbjct  339  TAGATGCCCGAGACCAAGTTACTATTATTTCTTTCTCCTCCCTCATGTTGAGTTTTTCCA  398

Query  356  TTTTTCCCGCTAAATGATTAGCTACAAAAGGAtttttttttAGTGAACGTGTCACAGCTG  415
            ||||||||||||||||||||||||||||||||||||||||||||||||||||||||||||
Sbjct  399  TTTTTCCCGCTAAATGATTAGCTACAAAAGGATTTTTTTTTAGTGAACGTGTCACAGCTG  458

Query  416  ATTACTCCtttttttttACATTTTAAAGATTGGCATTCTATGTCCAATATCTCGATCTAA  475
            ||||||||||||||||||||||||||||||||||||||||||||||||||||||||||||
Sbjct  459  ATTACTCCTTTTTTTTTACATTTTAAAGATTGGCATTCTATGTCCAATATCTCGATCTAA  518

Query  476  GTATGGAGGTCAGAATAAATACAATAATGATGAATGGAAAAAAGATAAAATCCTTTAGCT  535
            ||||||||||||||||||||||||||||||||||||||||||||||||||||||||||||
Sbjct  519  GTATGGAGGTCAGAATAAATACAATAATGATGAATGGAAAAAAGATAAAATCCTTTAGCT  578

Query  536  AGATAAGATAAGGGGCGGATGTAGCCAAG  564
            |||||||||||||||||||||||||||||
Sbjct  579  AGATAAGATAAGGGGCGGATGTAGCCAAG  607


>HQ913679.1 Edmundoa perplexa isolate Crayn 68 PsbA (psbA) gene, partial 
cds; and psbA-trnH intergenic spacer, partial sequence; chloroplast
Length=620

 Score = 996 bits (539),  Expect = 0.0
 Identities = 560/569 (98%), Gaps = 6/569 (1%)
 Strand=Plus/Plus

Query  1    TCTACAAATGGATAAGACAGAAGTCTTAATGTATATGAATTGCTGAAGGAAA-----AAT  55
            ||||||||||||||||||||||||||||||||||||||||||||||||||||     |||
Sbjct  39   TCTACAAATGGATAAGACAGAAGTCTTAATGTATATGAATTGCTGAAGGAAAGGAACAAT  98

Query  56   ACCCAATATCTTGCTAAACAAGATATTGGGTATTTTTTCTTCTCAATTTTTCTATTCCAA  115
            |||||||||||||||||||||||||||||||||||||||||||||||||||||||||  |
Sbjct  99   ACCCAATATCTTGCTAAACAAGATATTGGGTATTTTTTCTTCTCAATTTTTCTATTCTTA  158

Query  116  ATTCCAATTAACTTAATTAACGACGAGATTTATTATCGTTTCTTGCATGTCTCGCGAAAG  175
            ||||||||||||||||||||||||||||||||||||||||||||||||||||||||||||
Sbjct  159  ATTCCAATTAACTTAATTAACGACGAGATTTATTATCGTTTCTTGCATGTCTCGCGAAAG  218

Query  176  TCAGAGTAGGCGCGAATTCTCCCAATTTGTGACCTACCATACGATCTGTTATATAAATAG  235
            ||||||||||||||||||||||||||||||||||||||||||||||||||||||||||||
Sbjct  219  TCAGAGTAGGCGCGAATTCTCCCAATTTGTGACCTACCATACGATCTGTTATATAAATAG  278

Query  236  GTAAATGTTCCTTTCCATTATGAATAGCGATTGTATGGCCAATCATTGTGGGTATAATGG  295
            ||||||||||||||||||||||||||||||||||||||||||||||||||||||||||||
Sbjct  279  GTAAATGTTCCTTTCCATTATGAATAGCGATTGTATGGCCAATCATTGTGGGTATAATGG  338

Query  296  TAGATGCCCGAGACCAAGTTACTATTATTTCTTTCTCCTCCCTCATGTTGAGTTTTTCAA  355
            |||||||||||||||||||||||||||||||||||||||||||||||||||||||||| |
Sbjct  339  TAGATGCCCGAGACCAAGTTACTATTATTTCTTTCTCCTCCCTCATGTTGAGTTTTTCCA  398

Query  356  TTTTTCCCGCTAAATGATTAGCTACAAAAGGAtttttttttAGTGAACGTGTCACAGCTG  415
            ||||||||||||||||||||||||||||||||||||||||||||||||||||||||||||
Sbjct  399  TTTTTCCCGCTAAATGATTAGCTACAAAAGGATTTTTTTTTAGTGAACGTGTCACAGCTG  458

Query  416  ATTACTCCtttttttttACATTTTAAAGATTGGCATTCTATGTCCAATATCTCGATCTAA  475
            |||||||| |||||||||||||||||||||||||||||||||||||||||||||||||||
Sbjct  459  ATTACTCC-TTTTTTTTACATTTTAAAGATTGGCATTCTATGTCCAATATCTCGATCTAA  517

Query  476  GTATGGAGGTCAGAATAAATACAATAATGATGAATGGAAAAAAGATAAAATCCTTTAGCT  535
            ||||||||||||||||||||||||||||||||||||||||||||||||||||||||||||
Sbjct  518  GTATGGAGGTCAGAATAAATACAATAATGATGAATGGAAAAAAGATAAAATCCTTTAGCT  577

Query  536  AGATAAGATAAGGGGCGGATGTAGCCAAG  564
            |||||||||||||||||||||||||||||
Sbjct  578  AGATAAGATAAGGGGCGGATGTAGCCAAG  606


>HQ913658.1 Ananas nanus isolate Schulte H040 PsbA (psbA) gene, partial cds; 
and psbA-trnH intergenic spacer, partial sequence; chloroplast
Length=621

 Score = 996 bits (539),  Expect = 0.0
 Identities = 560/569 (98%), Gaps = 5/569 (1%)
 Strand=Plus/Plus

Query  1    TCTACAAATGGATAAGACAGAAGTCTTAATGTATATGAATTGCTGAAGGAAA-----AAT  55
            ||||||||||||||||||||||||||||||||||||||||||||||||||||     |||
Sbjct  39   TCTACAAATGGATAAGACAGAAGTCTTAATGTATATGAATTGCTGAAGGAAAGGAACAAT  98

Query  56   ACCCAATATCTTGCTAAACAAGATATTGGGTATTTTTTCTTCTCAATTTTTCTATTCCAA  115
            ||||||||||||| | | ||||||||||||||||||||||||||||||||||||||||||
Sbjct  99   ACCCAATATCTTGTTTAGCAAGATATTGGGTATTTTTTCTTCTCAATTTTTCTATTCCAA  158

Query  116  ATTCCAATTAACTTAATTAACGACGAGATTTATTATCGTTTCTTGCATGTCTCGCGAAAG  175
            ||||||||||||||||||||||||||||||||||||||||||||||||||||||||||||
Sbjct  159  ATTCCAATTAACTTAATTAACGACGAGATTTATTATCGTTTCTTGCATGTCTCGCGAAAG  218

Query  176  TCAGAGTAGGCGCGAATTCTCCCAATTTGTGACCTACCATACGATCTGTTATATAAATAG  235
            ||||||||||||||||||||||||||||||||||||||||||||||||||||||||||||
Sbjct  219  TCAGAGTAGGCGCGAATTCTCCCAATTTGTGACCTACCATACGATCTGTTATATAAATAG  278

Query  236  GTAAATGTTCCTTTCCATTATGAATAGCGATTGTATGGCCAATCATTGTGGGTATAATGG  295
            ||||||||||||||||||||||||||||||||||||||||||||||||||||||||||||
Sbjct  279  GTAAATGTTCCTTTCCATTATGAATAGCGATTGTATGGCCAATCATTGTGGGTATAATGG  338

Query  296  TAGATGCCCGAGACCAAGTTACTATTATTTCTTTCTCCTCCCTCATGTTGAGTTTTTCAA  355
            |||||||||||||||||||||||||||||||||||||||||||||||||||||||||| |
Sbjct  339  TAGATGCCCGAGACCAAGTTACTATTATTTCTTTCTCCTCCCTCATGTTGAGTTTTTCCA  398

Query  356  TTTTTCCCGCTAAATGATTAGCTACAAAAGGAtttttttttAGTGAACGTGTCACAGCTG  415
            ||||||||||||||||||||||||||||||||||||||||||||||||||||||||||||
Sbjct  399  TTTTTCCCGCTAAATGATTAGCTACAAAAGGATTTTTTTTTAGTGAACGTGTCACAGCTG  458

Query  416  ATTACTCCtttttttttACATTTTAAAGATTGGCATTCTATGTCCAATATCTCGATCTAA  475
            ||||||||||||||||||||||||||||||||||||||||||||||||||||||||||||
Sbjct  459  ATTACTCCTTTTTTTTTACATTTTAAAGATTGGCATTCTATGTCCAATATCTCGATCTAA  518

Query  476  GTATGGAGGTCAGAATAAATACAATAATGATGAATGGAAAAAAGATAAAATCCTTTAGCT  535
            ||||||||||||||||||||||||||||||||||||||||||||||||||||||||||||
Sbjct  519  GTATGGAGGTCAGAATAAATACAATAATGATGAATGGAAAAAAGATAAAATCCTTTAGCT  578

Query  536  AGATAAGATAAGGGGCGGATGTAGCCAAG  564
            |||||||||||||||||||||||||||||
Sbjct  579  AGATAAGATAAGGGGCGGATGTAGCCAAG  607


 Score = 80.5 bits (43),  Expect = 7e-11
 Identities = 54/59 (92%), Gaps = 1/59 (2%)
 Strand=Plus/Minus

Query  38   AATTGCTGAAGGAAAAATACCCAATATCTTGCTAAACAAGATATTGGGTATTTTTTCTT  96
            |||||  |||| |||||||||||||||||||||||||||||||||||||||| || |||
Sbjct  146  AATTG-AGAAGAAAAAATACCCAATATCTTGCTAAACAAGATATTGGGTATTGTTCCTT  89


>HQ913649.1 Aechmea bromeliifolia isolate Schulte H152 PsbA (psbA) gene, 
partial cds; and psbA-trnH intergenic spacer, partial sequence; 
chloroplast
Length=621

 Score = 996 bits (539),  Expect = 0.0
 Identities = 560/569 (98%), Gaps = 5/569 (1%)
 Strand=Plus/Plus

Query  1    TCTACAAATGGATAAGACAGAAGTCTTAATGTATATGAATTGCTGAAGGAAA-----AAT  55
            ||||||||||||||||||||||||||||||||||||||||||||||||||||     |||
Sbjct  39   TCTACAAATGGATAAGACAGAAGTCTTAATGTATATGAATTGCTGAAGGAAAGGAACAAT  98

Query  56   ACCCAATATCTTGCTAAACAAGATATTGGGTATTTTTTCTTCTCAATTTTTCTATTCCAA  115
            |||||||||||||||||||||||||||||||||||||||||||||||||||||||||  |
Sbjct  99   ACCCAATATCTTGCTAAACAAGATATTGGGTATTTTTTCTTCTCAATTTTTCTATTCTTA  158

Query  116  ATTCCAATTAACTTAATTAACGACGAGATTTATTATCGTTTCTTGCATGTCTCGCGAAAG  175
            ||||||||||||||||||||||||| ||||||||||||||||||||||||||||||||||
Sbjct  159  ATTCCAATTAACTTAATTAACGACGGGATTTATTATCGTTTCTTGCATGTCTCGCGAAAG  218

Query  176  TCAGAGTAGGCGCGAATTCTCCCAATTTGTGACCTACCATACGATCTGTTATATAAATAG  235
            |||||||||||||||||||||||||||||||||||||||||||||| |||||||||||||
Sbjct  219  TCAGAGTAGGCGCGAATTCTCCCAATTTGTGACCTACCATACGATCAGTTATATAAATAG  278

Query  236  GTAAATGTTCCTTTCCATTATGAATAGCGATTGTATGGCCAATCATTGTGGGTATAATGG  295
            ||||||||||||||||||||||||||||||||||||||||||||||||||||||||||||
Sbjct  279  GTAAATGTTCCTTTCCATTATGAATAGCGATTGTATGGCCAATCATTGTGGGTATAATGG  338

Query  296  TAGATGCCCGAGACCAAGTTACTATTATTTCTTTCTCCTCCCTCATGTTGAGTTTTTCAA  355
            ||||||||||||||||||||||||||||||||||||||||||||||||||||||||||||
Sbjct  339  TAGATGCCCGAGACCAAGTTACTATTATTTCTTTCTCCTCCCTCATGTTGAGTTTTTCAA  398

Query  356  TTTTTCCCGCTAAATGATTAGCTACAAAAGGAtttttttttAGTGAACGTGTCACAGCTG  415
            ||||||||||||||||||||||||||||||||||||||||||||||||||||||||||||
Sbjct  399  TTTTTCCCGCTAAATGATTAGCTACAAAAGGATTTTTTTTTAGTGAACGTGTCACAGCTG  458

Query  416  ATTACTCCtttttttttACATTTTAAAGATTGGCATTCTATGTCCAATATCTCGATCTAA  475
            ||||||||||||||||||||||||||||||||||||||||||||||||||||||||||||
Sbjct  459  ATTACTCCTTTTTTTTTACATTTTAAAGATTGGCATTCTATGTCCAATATCTCGATCTAA  518

Query  476  GTATGGAGGTCAGAATAAATACAATAATGATGAATGGAAAAAAGATAAAATCCTTTAGCT  535
            ||||||||||||||||||||||||||||||||||||||||||||||||||||||||||||
Sbjct  519  GTATGGAGGTCAGAATAAATACAATAATGATGAATGGAAAAAAGATAAAATCCTTTAGCT  578

Query  536  AGATAAGATAAGGGGCGGATGTAGCCAAG  564
            |||||||||||||||||||||||||||||
Sbjct  579  AGATAAGATAAGGGGCGGATGTAGCCAAG  607


>HQ913697.1 Lymania alvimii isolate Crayn 86 PsbA (psbA) gene, partial cds; 
and psbA-trnH intergenic spacer, partial sequence; chloroplast
Length=623

 Score = 992 bits (537),  Expect = 0.0
 Identities = 561/571 (98%), Gaps = 7/571 (1%)
 Strand=Plus/Plus

Query  1    TCTACAAATGGATAAGACAGAAGTCTTAATGTATATGAATTGCTGAAGGAAA-----AAT  55
            ||||||||||||||||||||||||||||||||||||||||||||||||||||     |||
Sbjct  39   TCTACAAATGGATAAGACAGAAGTCTTAATGTATATGAATTGCTGAAGGAAAGGAACAAT  98

Query  56   ACCCAATATCTTGCTAAACAAGATATTGGGTATTTTTTCTTCTCAATTTTTC--TATTCC  113
            ||||||||||||| | | ||||||||||||||||||||||||||||||||||  ||||||
Sbjct  99   ACCCAATATCTTGTTTAGCAAGATATTGGGTATTTTTTCTTCTCAATTTTTCTATATTCC  158

Query  114  AAATTCCAATTAACTTAATTAACGACGAGATTTATTATCGTTTCTTGCATGTCTCGCGAA  173
            ||||||||||||||||||||||||||||||||||||||||||||||||||||||||||||
Sbjct  159  AAATTCCAATTAACTTAATTAACGACGAGATTTATTATCGTTTCTTGCATGTCTCGCGAA  218

Query  174  AGTCAGAGTAGGCGCGAATTCTCCCAATTTGTGACCTACCATACGATCTGTTATATAAAT  233
            ||||||||||||||||||||||||||||||||||||||||||||||||||||||||||||
Sbjct  219  AGTCAGAGTAGGCGCGAATTCTCCCAATTTGTGACCTACCATACGATCTGTTATATAAAT  278

Query  234  AGGTAAATGTTCCTTTCCATTATGAATAGCGATTGTATGGCCAATCATTGTGGGTATAAT  293
            ||||||||||||||||||||||||||||||||||||||||||||||||||||||||||||
Sbjct  279  AGGTAAATGTTCCTTTCCATTATGAATAGCGATTGTATGGCCAATCATTGTGGGTATAAT  338

Query  294  GGTAGATGCCCGAGACCAAGTTACTATTATTTCTTTCTCCTCCCTCATGTTGAGTTTTTC  353
            ||||||||||||||||||||||||||||||||||||||||||||||||||||||||||||
Sbjct  339  GGTAGATGCCCGAGACCAAGTTACTATTATTTCTTTCTCCTCCCTCATGTTGAGTTTTTC  398

Query  354  AATTTTTCCCGCTAAATGATTAGCTACAAAAGGAtttttttttAGTGAACGTGTCACAGC  413
            ||||||||||||||||||||||||||||||||||||||||||||||||||||||||||||
Sbjct  399  AATTTTTCCCGCTAAATGATTAGCTACAAAAGGATTTTTTTTTAGTGAACGTGTCACAGC  458

Query  414  TGATTACTCCtttttttttACATTTTAAAGATTGGCATTCTATGTCCAATATCTCGATCT  473
            ||||||||||||||||||||||||||||||||||||||||||||||||||||||||||||
Sbjct  459  TGATTACTCCTTTTTTTTTACATTTTAAAGATTGGCATTCTATGTCCAATATCTCGATCT  518

Query  474  AAGTATGGAGGTCAGAATAAATACAATAATGATGAATGGAAAAAAGATAAAATCCTTTAG  533
            ||||||||||||||||||||||||||||||||||||||||||||||||||||||||||||
Sbjct  519  AAGTATGGAGGTCAGAATAAATACAATAATGATGAATGGAAAAAAGATAAAATCCTTTAG  578

Query  534  CTAGATAAGATAAGGGGCGGATGTAGCCAAG  564
            |||||||||||||||||||||||||||||||
Sbjct  579  CTAGATAAGATAAGGGGCGGATGTAGCCAAG  609


 Score = 80.5 bits (43),  Expect = 7e-11
 Identities = 54/59 (92%), Gaps = 1/59 (2%)
 Strand=Plus/Minus

Query  38   AATTGCTGAAGGAAAAATACCCAATATCTTGCTAAACAAGATATTGGGTATTTTTTCTT  96
            |||||  |||| |||||||||||||||||||||||||||||||||||||||| || |||
Sbjct  146  AATTG-AGAAGAAAAAATACCCAATATCTTGCTAAACAAGATATTGGGTATTGTTCCTT  89


>HQ913660.1 Araeococcus pectinatus isolate Crayn 85 PsbA (psbA) gene, partial 
cds; and psbA-trnH intergenic spacer, partial sequence; 
chloroplast
 HQ913668.1 Canistrum aurantiacum isolate Schulte B002 PsbA (psbA) gene, 
partial cds; and psbA-trnH intergenic spacer, partial sequence; 
chloroplast
Length=623

 Score = 992 bits (537),  Expect = 0.0
 Identities = 561/571 (98%), Gaps = 7/571 (1%)
 Strand=Plus/Plus

Query  1    TCTACAAATGGATAAGACAGAAGTCTTAATGTATATGAATTGCTGAAGGAAA-----AAT  55
            ||||||||||||||||||||||||||||||||||||||||||||||||||||     |||
Sbjct  39   TCTACAAATGGATAAGACAGAAGTCTTAATGTATATGAATTGCTGAAGGAAAGGAACAAT  98

Query  56   ACCCAATATCTTGCTAAACAAGATATTGGGTATTTTTTCTTCTCAATTTTTC--TATTCC  113
            ||||||||||||| | | ||||||||||||||||||||||||||||||||||  ||||||
Sbjct  99   ACCCAATATCTTGTTTAGCAAGATATTGGGTATTTTTTCTTCTCAATTTTTCTATATTCC  158

Query  114  AAATTCCAATTAACTTAATTAACGACGAGATTTATTATCGTTTCTTGCATGTCTCGCGAA  173
            ||||||||||||||||||||||||||||||||||||||||||||||||||||||||||||
Sbjct  159  AAATTCCAATTAACTTAATTAACGACGAGATTTATTATCGTTTCTTGCATGTCTCGCGAA  218

Query  174  AGTCAGAGTAGGCGCGAATTCTCCCAATTTGTGACCTACCATACGATCTGTTATATAAAT  233
            ||||||||||||||||||||||||||||||||||||||||||||||||||||||||||||
Sbjct  219  AGTCAGAGTAGGCGCGAATTCTCCCAATTTGTGACCTACCATACGATCTGTTATATAAAT  278

Query  234  AGGTAAATGTTCCTTTCCATTATGAATAGCGATTGTATGGCCAATCATTGTGGGTATAAT  293
            ||||||||||||||||||||||||||||||||||||||||||||||||||||||||||||
Sbjct  279  AGGTAAATGTTCCTTTCCATTATGAATAGCGATTGTATGGCCAATCATTGTGGGTATAAT  338

Query  294  GGTAGATGCCCGAGACCAAGTTACTATTATTTCTTTCTCCTCCCTCATGTTGAGTTTTTC  353
            ||||||||||||||||||||||||||||||||||||||||||||||||||||||||||||
Sbjct  339  GGTAGATGCCCGAGACCAAGTTACTATTATTTCTTTCTCCTCCCTCATGTTGAGTTTTTC  398

Query  354  AATTTTTCCCGCTAAATGATTAGCTACAAAAGGAtttttttttAGTGAACGTGTCACAGC  413
            ||||||||||||||||||||||||||||||||||||||||||||||||||||||||||||
Sbjct  399  AATTTTTCCCGCTAAATGATTAGCTACAAAAGGATTTTTTTTTAGTGAACGTGTCACAGC  458

Query  414  TGATTACTCCtttttttttACATTTTAAAGATTGGCATTCTATGTCCAATATCTCGATCT  473
            ||||||||||||||||||||||||||||||||||||||||||||||||||||||||||||
Sbjct  459  TGATTACTCCTTTTTTTTTACATTTTAAAGATTGGCATTCTATGTCCAATATCTCGATCT  518

Query  474  AAGTATGGAGGTCAGAATAAATACAATAATGATGAATGGAAAAAAGATAAAATCCTTTAG  533
            ||||||||||||||||||||||||||||||||||||||||||||||||||||||||||||
Sbjct  519  AAGTATGGAGGTCAGAATAAATACAATAATGATGAATGGAAAAAAGATAAAATCCTTTAG  578

Query  534  CTAGATAAGATAAGGGGCGGATGTAGCCAAG  564
            |||||||||||||||||||||||||||||||
Sbjct  579  CTAGATAAGATAAGGGGCGGATGTAGCCAAG  609


 Score = 80.5 bits (43),  Expect = 7e-11
 Identities = 54/59 (92%), Gaps = 1/59 (2%)
 Strand=Plus/Minus

Query  38   AATTGCTGAAGGAAAAATACCCAATATCTTGCTAAACAAGATATTGGGTATTTTTTCTT  96
            |||||  |||| |||||||||||||||||||||||||||||||||||||||| || |||
Sbjct  146  AATTG-AGAAGAAAAAATACCCAATATCTTGCTAAACAAGATATTGGGTATTGTTCCTT  89


>HQ913659.1 Araeococcus goeldianus isolate Schulte H206 PsbA (psbA) gene, 
partial cds; and psbA-trnH intergenic spacer, partial sequence; 
chloroplast
Length=622

 Score = 987 bits (534),  Expect = 0.0
 Identities = 560/571 (98%), Gaps = 8/571 (1%)
 Strand=Plus/Plus

Query  1    TCTACAAATGGATAAGACAGAAGTCTTAATGTATATGAATTGCTGAAGGAAA-----AAT  55
            ||||||||||||||||||||||||||||||||||||||||||||||||||||     |||
Sbjct  39   TCTACAAATGGATAAGACAGAAGTCTTAATGTATATGAATTGCTGAAGGAAAGGAACAAT  98

Query  56   ACCCAATATCTTGCTAAACAAGATATTGGGTATTTTTTCTTCTCAATTTTTC--TATTCC  113
            ||||||||||||| | | ||||||||||||||||||||||||||||||||||  ||||||
Sbjct  99   ACCCAATATCTTGTTTAGCAAGATATTGGGTATTTTTTCTTCTCAATTTTTCTATATTCC  158

Query  114  AAATTCCAATTAACTTAATTAACGACGAGATTTATTATCGTTTCTTGCATGTCTCGCGAA  173
            ||||||||||||||||||||||||||||||||||||||||||||||||||||||||||||
Sbjct  159  AAATTCCAATTAACTTAATTAACGACGAGATTTATTATCGTTTCTTGCATGTCTCGCGAA  218

Query  174  AGTCAGAGTAGGCGCGAATTCTCCCAATTTGTGACCTACCATACGATCTGTTATATAAAT  233
            ||||||||||||||||||||||||||||||||||||||||||||||||||||||||||||
Sbjct  219  AGTCAGAGTAGGCGCGAATTCTCCCAATTTGTGACCTACCATACGATCTGTTATATAAAT  278

Query  234  AGGTAAATGTTCCTTTCCATTATGAATAGCGATTGTATGGCCAATCATTGTGGGTATAAT  293
            ||||||||||||||||||||||||||||||||||||||||||||||||||||||||||||
Sbjct  279  AGGTAAATGTTCCTTTCCATTATGAATAGCGATTGTATGGCCAATCATTGTGGGTATAAT  338

Query  294  GGTAGATGCCCGAGACCAAGTTACTATTATTTCTTTCTCCTCCCTCATGTTGAGTTTTTC  353
            ||||||||||||||||||||||||||||||||||||||||||||||||||||||||||||
Sbjct  339  GGTAGATGCCCGAGACCAAGTTACTATTATTTCTTTCTCCTCCCTCATGTTGAGTTTTTC  398

Query  354  AATTTTTCCCGCTAAATGATTAGCTACAAAAGGAtttttttttAGTGAACGTGTCACAGC  413
            ||||||||||||||||||||||||||||||||||||||||||||||||||||||||||||
Sbjct  399  AATTTTTCCCGCTAAATGATTAGCTACAAAAGGATTTTTTTTTAGTGAACGTGTCACAGC  458

Query  414  TGATTACTCCtttttttttACATTTTAAAGATTGGCATTCTATGTCCAATATCTCGATCT  473
            |||||||||| |||||||||||||||||||||||||||||||||||||||||||||||||
Sbjct  459  TGATTACTCC-TTTTTTTTACATTTTAAAGATTGGCATTCTATGTCCAATATCTCGATCT  517

Query  474  AAGTATGGAGGTCAGAATAAATACAATAATGATGAATGGAAAAAAGATAAAATCCTTTAG  533
            ||||||||||||||||||||||||||||||||||||||||||||||||||||||||||||
Sbjct  518  AAGTATGGAGGTCAGAATAAATACAATAATGATGAATGGAAAAAAGATAAAATCCTTTAG  577

Query  534  CTAGATAAGATAAGGGGCGGATGTAGCCAAG  564
            |||||||||||||||||||||||||||||||
Sbjct  578  CTAGATAAGATAAGGGGCGGATGTAGCCAAG  608


 Score = 80.5 bits (43),  Expect = 7e-11
 Identities = 54/59 (92%), Gaps = 1/59 (2%)
 Strand=Plus/Minus

Query  38   AATTGCTGAAGGAAAAATACCCAATATCTTGCTAAACAAGATATTGGGTATTTTTTCTT  96
            |||||  |||| |||||||||||||||||||||||||||||||||||||||| || |||
Sbjct  146  AATTG-AGAAGAAAAAATACCCAATATCTTGCTAAACAAGATATTGGGTATTGTTCCTT  89


>HQ913703.1 Neoregelia pineliana isolate Schulte H221 PsbA (psbA) gene, partial 
cds; and psbA-trnH intergenic spacer, partial sequence; 
chloroplast
Length=621

 Score = 985 bits (533),  Expect = 0.0
 Identities = 558/569 (98%), Gaps = 5/569 (1%)
 Strand=Plus/Plus

Query  1    TCTACAAATGGATAAGACAGAAGTCTTAATGTATATGAATTGCTGAAGGAAA-----AAT  55
            ||||||||||||||||||||||||||||||||||||||||||||||||||||     |||
Sbjct  39   TCTACAAATGGATAAGACAGAAGTCTTAATGTATATGAATTGCTGAAGGAAAGGAACAAT  98

Query  56   ACCCAATATCTTGCTAAACAAGATATTGGGTATTTTTTCTTCTCAATTTTTCTATTCCAA  115
            ||||||||||||| | | |||||||||||||||||||||||||||||||||||||||  |
Sbjct  99   ACCCAATATCTTGTTTAGCAAGATATTGGGTATTTTTTCTTCTCAATTTTTCTATTCTTA  158

Query  116  ATTCCAATTAACTTAATTAACGACGAGATTTATTATCGTTTCTTGCATGTCTCGCGAAAG  175
            ||||||||||||||||||||||||||||||||||||||||||||||||||||||||||||
Sbjct  159  ATTCCAATTAACTTAATTAACGACGAGATTTATTATCGTTTCTTGCATGTCTCGCGAAAG  218

Query  176  TCAGAGTAGGCGCGAATTCTCCCAATTTGTGACCTACCATACGATCTGTTATATAAATAG  235
            ||||||||||||||||||||||||||||||||||||||||||||||||||||||||||||
Sbjct  219  TCAGAGTAGGCGCGAATTCTCCCAATTTGTGACCTACCATACGATCTGTTATATAAATAG  278

Query  236  GTAAATGTTCCTTTCCATTATGAATAGCGATTGTATGGCCAATCATTGTGGGTATAATGG  295
            ||||||||||||||||||||||||||||||||||||||||||||||||||||||||||||
Sbjct  279  GTAAATGTTCCTTTCCATTATGAATAGCGATTGTATGGCCAATCATTGTGGGTATAATGG  338

Query  296  TAGATGCCCGAGACCAAGTTACTATTATTTCTTTCTCCTCCCTCATGTTGAGTTTTTCAA  355
            |||||||||||||||||||||||||||||||||||||||||||||||||||||||||| |
Sbjct  339  TAGATGCCCGAGACCAAGTTACTATTATTTCTTTCTCCTCCCTCATGTTGAGTTTTTCCA  398

Query  356  TTTTTCCCGCTAAATGATTAGCTACAAAAGGAtttttttttAGTGAACGTGTCACAGCTG  415
            ||||||||||||||||||||||||||||||||||||||||||||||||||||||||||||
Sbjct  399  TTTTTCCCGCTAAATGATTAGCTACAAAAGGATTTTTTTTTAGTGAACGTGTCACAGCTG  458

Query  416  ATTACTCCtttttttttACATTTTAAAGATTGGCATTCTATGTCCAATATCTCGATCTAA  475
            ||||||||||||||||||||||||||||||||||||||||||||||||||||||||||||
Sbjct  459  ATTACTCCTTTTTTTTTACATTTTAAAGATTGGCATTCTATGTCCAATATCTCGATCTAA  518

Query  476  GTATGGAGGTCAGAATAAATACAATAATGATGAATGGAAAAAAGATAAAATCCTTTAGCT  535
            ||||||||||||||||||||||||||||||||||||||||||||||||||||||||||||
Sbjct  519  GTATGGAGGTCAGAATAAATACAATAATGATGAATGGAAAAAAGATAAAATCCTTTAGCT  578

Query  536  AGATAAGATAAGGGGCGGATGTAGCCAAG  564
            |||||||||||||||||||||||||||||
Sbjct  579  AGATAAGATAAGGGGCGGATGTAGCCAAG  607


 Score = 80.5 bits (43),  Expect = 7e-11
 Identities = 54/59 (92%), Gaps = 1/59 (2%)
 Strand=Plus/Minus

Query  38   AATTGCTGAAGGAAAAATACCCAATATCTTGCTAAACAAGATATTGGGTATTTTTTCTT  96
            |||||  |||| |||||||||||||||||||||||||||||||||||||||| || |||
Sbjct  146  AATTG-AGAAGAAAAAATACCCAATATCTTGCTAAACAAGATATTGGGTATTGTTCCTT  89


>HQ913661.1 Billbergia decora isolate Schulte H129 PsbA (psbA) gene, partial 
cds; and psbA-trnH intergenic spacer, partial sequence; 
chloroplast
 HQ913680.1 Eduandrea selloana isolate Barfuss B0173 PsbA (psbA) gene, partial 
cds; and psbA-trnH intergenic spacer, partial sequence; 
chloroplast
Length=621

 Score = 985 bits (533),  Expect = 0.0
 Identities = 558/569 (98%), Gaps = 5/569 (1%)
 Strand=Plus/Plus

Query  1    TCTACAAATGGATAAGACAGAAGTCTTAATGTATATGAATTGCTGAAGGAAA-----AAT  55
            ||||||||||||||||||||||||||||||||||||||||||||||||||||     |||
Sbjct  39   TCTACAAATGGATAAGACAGAAGTCTTAATGTATATGAATTGCTGAAGGAAAGGAACAAT  98

Query  56   ACCCAATATCTTGCTAAACAAGATATTGGGTATTTTTTCTTCTCAATTTTTCTATTCCAA  115
            ||||||||||||| | | |||||||||||||||||||||||||||||||||||||||  |
Sbjct  99   ACCCAATATCTTGTTTAGCAAGATATTGGGTATTTTTTCTTCTCAATTTTTCTATTCTTA  158

Query  116  ATTCCAATTAACTTAATTAACGACGAGATTTATTATCGTTTCTTGCATGTCTCGCGAAAG  175
            ||||||||||||||||||||||||||||||||||||||||||||||||||||||||||||
Sbjct  159  ATTCCAATTAACTTAATTAACGACGAGATTTATTATCGTTTCTTGCATGTCTCGCGAAAG  218

Query  176  TCAGAGTAGGCGCGAATTCTCCCAATTTGTGACCTACCATACGATCTGTTATATAAATAG  235
            ||||||||||||||||||||||||||||||||||||||||||||||||||||||||||||
Sbjct  219  TCAGAGTAGGCGCGAATTCTCCCAATTTGTGACCTACCATACGATCTGTTATATAAATAG  278

Query  236  GTAAATGTTCCTTTCCATTATGAATAGCGATTGTATGGCCAATCATTGTGGGTATAATGG  295
            ||||||||||||||||||||||||||||||||||||||||||||||||||||||||||||
Sbjct  279  GTAAATGTTCCTTTCCATTATGAATAGCGATTGTATGGCCAATCATTGTGGGTATAATGG  338

Query  296  TAGATGCCCGAGACCAAGTTACTATTATTTCTTTCTCCTCCCTCATGTTGAGTTTTTCAA  355
            |||||||||||||||||||||||||||||||||||||||||||||||||||||||||| |
Sbjct  339  TAGATGCCCGAGACCAAGTTACTATTATTTCTTTCTCCTCCCTCATGTTGAGTTTTTCCA  398

Query  356  TTTTTCCCGCTAAATGATTAGCTACAAAAGGAtttttttttAGTGAACGTGTCACAGCTG  415
            ||||||||||||||||||||||||||||||||||||||||||||||||||||||||||||
Sbjct  399  TTTTTCCCGCTAAATGATTAGCTACAAAAGGATTTTTTTTTAGTGAACGTGTCACAGCTG  458

Query  416  ATTACTCCtttttttttACATTTTAAAGATTGGCATTCTATGTCCAATATCTCGATCTAA  475
            ||||||||||||||||||||||||||||||||||||||||||||||||||||||||||||
Sbjct  459  ATTACTCCTTTTTTTTTACATTTTAAAGATTGGCATTCTATGTCCAATATCTCGATCTAA  518

Query  476  GTATGGAGGTCAGAATAAATACAATAATGATGAATGGAAAAAAGATAAAATCCTTTAGCT  535
            ||||||||||||||||||||||||||||||||||||||||||||||||||||||||||||
Sbjct  519  GTATGGAGGTCAGAATAAATACAATAATGATGAATGGAAAAAAGATAAAATCCTTTAGCT  578

Query  536  AGATAAGATAAGGGGCGGATGTAGCCAAG  564
            |||||||||||||||||||||||||||||
Sbjct  579  AGATAAGATAAGGGGCGGATGTAGCCAAG  607


 Score = 80.5 bits (43),  Expect = 7e-11
 Identities = 54/59 (92%), Gaps = 1/59 (2%)
 Strand=Plus/Minus

Query  38   AATTGCTGAAGGAAAAATACCCAATATCTTGCTAAACAAGATATTGGGTATTTTTTCTT  96
            |||||  |||| |||||||||||||||||||||||||||||||||||||||| || |||
Sbjct  146  AATTG-AGAAGAAAAAATACCCAATATCTTGCTAAACAAGATATTGGGTATTGTTCCTT  89


>HQ913652.1 Aechmea lingulata isolate Schulte H255 PsbA (psbA) gene, partial 
cds; and psbA-trnH intergenic spacer, partial sequence; 
chloroplast
Length=621

 Score = 985 bits (533),  Expect = 0.0
 Identities = 558/569 (98%), Gaps = 5/569 (1%)
 Strand=Plus/Plus

Query  1    TCTACAAATGGATAAGACAGAAGTCTTAATGTATATGAATTGCTGAAGGAAA-----AAT  55
            ||||||||||||||||||||||||||||||||||||||||||||||||||||     |||
Sbjct  39   TCTACAAATGGATAAGACAGAAGTCTTAATGTATATGAATTGCTGAAGGAAAGGAACAAT  98

Query  56   ACCCAATATCTTGCTAAACAAGATATTGGGTATTTTTTCTTCTCAATTTTTCTATTCCAA  115
            ||||||||||||| | | |||||||||||||||||||||||||||||||||||||||  |
Sbjct  99   ACCCAATATCTTGTTTAGCAAGATATTGGGTATTTTTTCTTCTCAATTTTTCTATTCTTA  158

Query  116  ATTCCAATTAACTTAATTAACGACGAGATTTATTATCGTTTCTTGCATGTCTCGCGAAAG  175
            ||||||||||||||||||||||||||||||||||||||||||||||||||||||||||||
Sbjct  159  ATTCCAATTAACTTAATTAACGACGAGATTTATTATCGTTTCTTGCATGTCTCGCGAAAG  218

Query  176  TCAGAGTAGGCGCGAATTCTCCCAATTTGTGACCTACCATACGATCTGTTATATAAATAG  235
            ||||||||||||||||||||||||||||||||||||||||||||||||||||||||||||
Sbjct  219  TCAGAGTAGGCGCGAATTCTCCCAATTTGTGACCTACCATACGATCTGTTATATAAATAG  278

Query  236  GTAAATGTTCCTTTCCATTATGAATAGCGATTGTATGGCCAATCATTGTGGGTATAATGG  295
            ||||||||||||||||||||||||||||||||||||||||||||||||||||||||||||
Sbjct  279  GTAAATGTTCCTTTCCATTATGAATAGCGATTGTATGGCCAATCATTGTGGGTATAATGG  338

Query  296  TAGATGCCCGAGACCAAGTTACTATTATTTCTTTCTCCTCCCTCATGTTGAGTTTTTCAA  355
            ||||||||||||||||||||||||||||||||||||||||||||||||||||||||||||
Sbjct  339  TAGATGCCCGAGACCAAGTTACTATTATTTCTTTCTCCTCCCTCATGTTGAGTTTTTCAA  398

Query  356  TTTTTCCCGCTAAATGATTAGCTACAAAAGGAtttttttttAGTGAACGTGTCACAGCTG  415
            ||||||||||||||||||||||||||||||||||||||||||||||||||||||||||||
Sbjct  399  TTTTTCCCGCTAAATGATTAGCTACAAAAGGATTTTTTTTTAGTGAACGTGTCACAGCTG  458

Query  416  ATTACTCCtttttttttACATTTTAAAGATTGGCATTCTATGTCCAATATCTCGATCTAA  475
            ||||||||||||||||||||||||||||||||||||||||||||||||||||||||||||
Sbjct  459  ATTACTCCTTTTTTTTTACATTTTAAAGATTGGCATTCTATGTCCAATATCTCGATCTAA  518

Query  476  GTATGGAGGTCAGAATAAATACAATAATGATGAATGGAAAAAAGATAAAATCCTTTAGCT  535
            ||||||||||||||||||||||||||||||||||||||||||||| ||||||||||||||
Sbjct  519  GTATGGAGGTCAGAATAAATACAATAATGATGAATGGAAAAAAGAGAAAATCCTTTAGCT  578

Query  536  AGATAAGATAAGGGGCGGATGTAGCCAAG  564
            |||||||||||||||||||||||||||||
Sbjct  579  AGATAAGATAAGGGGCGGATGTAGCCAAG  607


 Score = 80.5 bits (43),  Expect = 7e-11
 Identities = 54/59 (92%), Gaps = 1/59 (2%)
 Strand=Plus/Minus

Query  38   AATTGCTGAAGGAAAAATACCCAATATCTTGCTAAACAAGATATTGGGTATTTTTTCTT  96
            |||||  |||| |||||||||||||||||||||||||||||||||||||||| || |||
Sbjct  146  AATTG-AGAAGAAAAAATACCCAATATCTTGCTAAACAAGATATTGGGTATTGTTCCTT  89


>HQ913694.1 Hohenbergia stellata isolate Schulte H037 PsbA (psbA) gene, partial 
cds; and psbA-trnH intergenic spacer, partial sequence; 
chloroplast
Length=629

 Score = 981 bits (531),  Expect = 0.0
 Identities = 564/577 (98%), Gaps = 13/577 (2%)
 Strand=Plus/Plus

Query  1    TCTACAAATGGATAAGACAGAAGTCTTAATGTATATGAATTGCTGAAGGAAA-----AAT  55
            ||||||||||||||||||||||||||||||||||||||||||||||||||||     |||
Sbjct  39   TCTACAAATGGATAAGACAGAAGTCTTAATGTATATGAATTGCTGAAGGAAAGGAACAAT  98

Query  56   ACCCAATATCTTGCTAAACAAGATATTGGGTATTTTTTCTTCTCAATTTTTCT-------  108
            |||||||||||||||||||||||||||||||||||||||||||||||||||||       
Sbjct  99   ACCCAATATCTTGCTAAACAAGATATTGGGTATTTTTTCTTCTCAATTTTTCTATTCTTA  158

Query  109  ATTCCAAATTCCAATTAACTTAATTAACGACGAGATTTATTATCGTTTCTTGCATGTCTC  168
            ||||||||||||||||||||||||||||||||||||||||||||||||||||||||||||
Sbjct  159  ATTCCAAATTCCAATTAACTTAATTAACGACGAGATTTATTATCGTTTCTTGCATGTCTC  218

Query  169  GCGAAAGTCAGAGTAGGCGCGAATTCTCCCAATTTGTGACCTACCATACGATCTGTTATA  228
            ||||||||||||||||||||||||||||||||||||||||||||||||||||||||||||
Sbjct  219  GCGAAAGTCAGAGTAGGCGCGAATTCTCCCAATTTGTGACCTACCATACGATCTGTTATA  278

Query  229  TAAATAGGTAAATGTTCCTTTCCATTATGAATAGCGATTGTATGGCCAATCATTGTGGGT  288
            ||||||||||||||||||||||||||||||||||||||||||||||||||||||||||||
Sbjct  279  TAAATAGGTAAATGTTCCTTTCCATTATGAATAGCGATTGTATGGCCAATCATTGTGGGT  338

Query  289  ATAATGGTAGATGCCCGAGACCAAGTTACTATTATTTCTTTCTCCTCCCTCATGTTGAGT  348
            ||||||||||||||||||||||||||||||||||||||||||||||||||||||||||||
Sbjct  339  ATAATGGTAGATGCCCGAGACCAAGTTACTATTATTTCTTTCTCCTCCCTCATGTTGAGT  398

Query  349  TTTTCAATTTTTCCCGCTAAATGATTAGCTACAAAAGGAtttttttttAGTGAACGTGTC  408
            ||||||||||||||||||||||||||||||||||||||||||||||||||||||||||||
Sbjct  399  TTTTCAATTTTTCCCGCTAAATGATTAGCTACAAAAGGATTTTTTTTTAGTGAACGTGTC  458

Query  409  ACAGCTGATTACTCC-tttttttttACATTTTAAAGATTGGCATTCTATGTCCAATATCT  467
            ||||||||||||||| ||||||||||||||||||||||||||||||||||||||||||||
Sbjct  459  ACAGCTGATTACTCCTTTTTTTTTTACATTTTAAAGATTGGCATTCTATGTCCAATATCT  518

Query  468  CGATCTAAGTATGGAGGTCAGAATAAATACAATAATGATGAATGGAAAAAAGATAAAATC  527
            ||||||||||||||||||||||||||||||||||||||||||||||||||||||||||||
Sbjct  519  CGATCTAAGTATGGAGGTCAGAATAAATACAATAATGATGAATGGAAAAAAGATAAAATC  578

Query  528  CTTTAGCTAGATAAGATAAGGGGCGGATGTAGCCAAG  564
            |||||||||||||||||||||||||||||||||||||
Sbjct  579  CTTTAGCTAGATAAGATAAGGGGCGGATGTAGCCAAG  615


>HQ913655.1 Aechmea racinae isolate Schulte H257 PsbA (psbA) gene, partial 
cds; and psbA-trnH intergenic spacer, partial sequence; chloroplast
Length=623

 Score = 981 bits (531),  Expect = 0.0
 Identities = 559/571 (98%), Gaps = 7/571 (1%)
 Strand=Plus/Plus

Query  1    TCTACAAATGGATAAGACAGAAGTCTTAATGTATATGAATTGCTGAAGGAAA-----AAT  55
            |||||||||||||||||||||||| |||||||||||||||||||||||||||     |||
Sbjct  39   TCTACAAATGGATAAGACAGAAGTTTTAATGTATATGAATTGCTGAAGGAAAGGAACAAT  98

Query  56   ACCCAATATCTTGCTAAACAAGATATTGGGTATTTTTTCTTCTCAATTTTTC--TATTCC  113
            ||||||||||||| | | ||||||||||||||||||||||||||||||||||  ||||||
Sbjct  99   ACCCAATATCTTGTTTAGCAAGATATTGGGTATTTTTTCTTCTCAATTTTTCTATATTCC  158

Query  114  AAATTCCAATTAACTTAATTAACGACGAGATTTATTATCGTTTCTTGCATGTCTCGCGAA  173
            ||||| ||||||||||||||||||||||||||||||||||||||||||||||||||||||
Sbjct  159  AAATTTCAATTAACTTAATTAACGACGAGATTTATTATCGTTTCTTGCATGTCTCGCGAA  218

Query  174  AGTCAGAGTAGGCGCGAATTCTCCCAATTTGTGACCTACCATACGATCTGTTATATAAAT  233
            ||||||||||||||||||||||||||||||||||||||||||||||||||||||||||||
Sbjct  219  AGTCAGAGTAGGCGCGAATTCTCCCAATTTGTGACCTACCATACGATCTGTTATATAAAT  278

Query  234  AGGTAAATGTTCCTTTCCATTATGAATAGCGATTGTATGGCCAATCATTGTGGGTATAAT  293
            ||||||||||||||||||||||||||||||||||||||||||||||||||||||||||||
Sbjct  279  AGGTAAATGTTCCTTTCCATTATGAATAGCGATTGTATGGCCAATCATTGTGGGTATAAT  338

Query  294  GGTAGATGCCCGAGACCAAGTTACTATTATTTCTTTCTCCTCCCTCATGTTGAGTTTTTC  353
            ||||||||||||||||||||||||||||||||||||||||||||||||||||||||||||
Sbjct  339  GGTAGATGCCCGAGACCAAGTTACTATTATTTCTTTCTCCTCCCTCATGTTGAGTTTTTC  398

Query  354  AATTTTTCCCGCTAAATGATTAGCTACAAAAGGAtttttttttAGTGAACGTGTCACAGC  413
            ||||||||||||||||||||||||||||||||||||||||||||||||||||||||||||
Sbjct  399  AATTTTTCCCGCTAAATGATTAGCTACAAAAGGATTTTTTTTTAGTGAACGTGTCACAGC  458

Query  414  TGATTACTCCtttttttttACATTTTAAAGATTGGCATTCTATGTCCAATATCTCGATCT  473
            ||||||||||||||||||||||||||||||||||||||||||||||||||||||||||||
Sbjct  459  TGATTACTCCTTTTTTTTTACATTTTAAAGATTGGCATTCTATGTCCAATATCTCGATCT  518

Query  474  AAGTATGGAGGTCAGAATAAATACAATAATGATGAATGGAAAAAAGATAAAATCCTTTAG  533
            ||||||||||||||||||||||||||||||||||||||||||||||||||||||||||||
Sbjct  519  AAGTATGGAGGTCAGAATAAATACAATAATGATGAATGGAAAAAAGATAAAATCCTTTAG  578

Query  534  CTAGATAAGATAAGGGGCGGATGTAGCCAAG  564
            |||||||||||||||||||||||||||||||
Sbjct  579  CTAGATAAGATAAGGGGCGGATGTAGCCAAG  609


 Score = 80.5 bits (43),  Expect = 7e-11
 Identities = 54/59 (92%), Gaps = 1/59 (2%)
 Strand=Plus/Minus

Query  38   AATTGCTGAAGGAAAAATACCCAATATCTTGCTAAACAAGATATTGGGTATTTTTTCTT  96
            |||||  |||| |||||||||||||||||||||||||||||||||||||||| || |||
Sbjct  146  AATTG-AGAAGAAAAAATACCCAATATCTTGCTAAACAAGATATTGGGTATTGTTCCTT  89


>KT337479.1 Aechmea pineliana PsbA (psbA) gene, partial cds; and psbA-trnH 
intergenic spacer, partial sequence; chloroplast
Length=606

 Score = 979 bits (530),  Expect = 0.0
 Identities = 557/569 (98%), Gaps = 5/569 (1%)
 Strand=Plus/Plus

Query  1    TCTACAAATGGATAAGACAGAAGTCTTAATGTATATGAATTGCTGAAGGAAA-----AAT  55
            |||||||||||||||||||||||| |||||||||||||||||||||||||||     |||
Sbjct  18   TCTACAAATGGATAAGACAGAAGTTTTAATGTATATGAATTGCTGAAGGAAAGGAACAAT  77

Query  56   ACCCAATATCTTGCTAAACAAGATATTGGGTATTTTTTCTTCTCAATTTTTCTATTCCAA  115
            ||||||||||||| | | |||||||||||||||||||||||||||||||||||||||  |
Sbjct  78   ACCCAATATCTTGTTTAGCAAGATATTGGGTATTTTTTCTTCTCAATTTTTCTATTCTTA  137

Query  116  ATTCCAATTAACTTAATTAACGACGAGATTTATTATCGTTTCTTGCATGTCTCGCGAAAG  175
            ||||||||||||||||||||||||| ||||||||||||||||||||||||||||||||||
Sbjct  138  ATTCCAATTAACTTAATTAACGACGGGATTTATTATCGTTTCTTGCATGTCTCGCGAAAG  197

Query  176  TCAGAGTAGGCGCGAATTCTCCCAATTTGTGACCTACCATACGATCTGTTATATAAATAG  235
            ||||||||||||||||||||||||||||||||||||||||||||||||||||||||||||
Sbjct  198  TCAGAGTAGGCGCGAATTCTCCCAATTTGTGACCTACCATACGATCTGTTATATAAATAG  257

Query  236  GTAAATGTTCCTTTCCATTATGAATAGCGATTGTATGGCCAATCATTGTGGGTATAATGG  295
            ||||||||||||||||||||||||||||||||||||||||||||||||||||||||||||
Sbjct  258  GTAAATGTTCCTTTCCATTATGAATAGCGATTGTATGGCCAATCATTGTGGGTATAATGG  317

Query  296  TAGATGCCCGAGACCAAGTTACTATTATTTCTTTCTCCTCCCTCATGTTGAGTTTTTCAA  355
            ||||||||||||||||||||||||||||||||||||||||||||||||||||||||||||
Sbjct  318  TAGATGCCCGAGACCAAGTTACTATTATTTCTTTCTCCTCCCTCATGTTGAGTTTTTCAA  377

Query  356  TTTTTCCCGCTAAATGATTAGCTACAAAAGGAtttttttttAGTGAACGTGTCACAGCTG  415
            ||||||||||||||||||||||||||||||||||||||||||||||||||||||||||||
Sbjct  378  TTTTTCCCGCTAAATGATTAGCTACAAAAGGATTTTTTTTTAGTGAACGTGTCACAGCTG  437

Query  416  ATTACTCCtttttttttACATTTTAAAGATTGGCATTCTATGTCCAATATCTCGATCTAA  475
            ||||||||||||||||||||||||||||||||||||||||||||||||||||||||||||
Sbjct  438  ATTACTCCTTTTTTTTTACATTTTAAAGATTGGCATTCTATGTCCAATATCTCGATCTAA  497

Query  476  GTATGGAGGTCAGAATAAATACAATAATGATGAATGGAAAAAAGATAAAATCCTTTAGCT  535
            ||||||||||||||||||||||||||||||||||||||||||||||||||||||||||||
Sbjct  498  GTATGGAGGTCAGAATAAATACAATAATGATGAATGGAAAAAAGATAAAATCCTTTAGCT  557

Query  536  AGATAAGATAAGGGGCGGATGTAGCCAAG  564
            |||||||||||||||||||||||||||||
Sbjct  558  AGATAAGATAAGGGGCGGATGTAGCCAAG  586


 Score = 80.5 bits (43),  Expect = 7e-11
 Identities = 54/59 (92%), Gaps = 1/59 (2%)
 Strand=Plus/Minus

Query  38   AATTGCTGAAGGAAAAATACCCAATATCTTGCTAAACAAGATATTGGGTATTTTTTCTT  96
            |||||  |||| |||||||||||||||||||||||||||||||||||||||| || |||
Sbjct  125  AATTG-AGAAGAAAAAATACCCAATATCTTGCTAAACAAGATATTGGGTATTGTTCCTT  68


>HQ913719.1 Quesnelia quesneliana isolate Schulte B004 PsbA (psbA) gene, 
partial cds; and psbA-trnH intergenic spacer, partial sequence; 
chloroplast
Length=621

 Score = 979 bits (530),  Expect = 0.0
 Identities = 557/569 (98%), Gaps = 5/569 (1%)
 Strand=Plus/Plus

Query  1    TCTACAAATGGATAAGACAGAAGTCTTAATGTATATGAATTGCTGAAGGAAA-----AAT  55
            ||||||||||||||||||||||||||||||||||||||||| ||||||||||     |||
Sbjct  39   TCTACAAATGGATAAGACAGAAGTCTTAATGTATATGAATTTCTGAAGGAAAGGAACAAT  98

Query  56   ACCCAATATCTTGCTAAACAAGATATTGGGTATTTTTTCTTCTCAATTTTTCTATTCCAA  115
            ||||||||||||| | | |||||||||||||||||||||||||||||||||||||||  |
Sbjct  99   ACCCAATATCTTGTTTAGCAAGATATTGGGTATTTTTTCTTCTCAATTTTTCTATTCTTA  158

Query  116  ATTCCAATTAACTTAATTAACGACGAGATTTATTATCGTTTCTTGCATGTCTCGCGAAAG  175
            ||||||||||||||||||||||||||||||||||||||||||||||||||||||||||||
Sbjct  159  ATTCCAATTAACTTAATTAACGACGAGATTTATTATCGTTTCTTGCATGTCTCGCGAAAG  218

Query  176  TCAGAGTAGGCGCGAATTCTCCCAATTTGTGACCTACCATACGATCTGTTATATAAATAG  235
            ||||||||||||||||||||||||||||||||||||||||||||||||||||||||||||
Sbjct  219  TCAGAGTAGGCGCGAATTCTCCCAATTTGTGACCTACCATACGATCTGTTATATAAATAG  278

Query  236  GTAAATGTTCCTTTCCATTATGAATAGCGATTGTATGGCCAATCATTGTGGGTATAATGG  295
            ||||||||||||||||||||||||||||||||||||||||||||||||||||||||||||
Sbjct  279  GTAAATGTTCCTTTCCATTATGAATAGCGATTGTATGGCCAATCATTGTGGGTATAATGG  338

Query  296  TAGATGCCCGAGACCAAGTTACTATTATTTCTTTCTCCTCCCTCATGTTGAGTTTTTCAA  355
            |||||||||||||||||||||||||||||||||||||||||||||||||||||||||| |
Sbjct  339  TAGATGCCCGAGACCAAGTTACTATTATTTCTTTCTCCTCCCTCATGTTGAGTTTTTCCA  398

Query  356  TTTTTCCCGCTAAATGATTAGCTACAAAAGGAtttttttttAGTGAACGTGTCACAGCTG  415
            ||||||||||||||||||||||||||||||||||||||||||||||||||||||||||||
Sbjct  399  TTTTTCCCGCTAAATGATTAGCTACAAAAGGATTTTTTTTTAGTGAACGTGTCACAGCTG  458

Query  416  ATTACTCCtttttttttACATTTTAAAGATTGGCATTCTATGTCCAATATCTCGATCTAA  475
            ||||||||||||||||||||||||||||||||||||||||||||||||||||||||||||
Sbjct  459  ATTACTCCTTTTTTTTTACATTTTAAAGATTGGCATTCTATGTCCAATATCTCGATCTAA  518

Query  476  GTATGGAGGTCAGAATAAATACAATAATGATGAATGGAAAAAAGATAAAATCCTTTAGCT  535
            ||||||||||||||||||||||||||||||||||||||||||||||||||||||||||||
Sbjct  519  GTATGGAGGTCAGAATAAATACAATAATGATGAATGGAAAAAAGATAAAATCCTTTAGCT  578

Query  536  AGATAAGATAAGGGGCGGATGTAGCCAAG  564
            |||||||||||||||||||||||||||||
Sbjct  579  AGATAAGATAAGGGGCGGATGTAGCCAAG  607


 Score = 80.5 bits (43),  Expect = 7e-11
 Identities = 54/59 (92%), Gaps = 1/59 (2%)
 Strand=Plus/Minus

Query  38   AATTGCTGAAGGAAAAATACCCAATATCTTGCTAAACAAGATATTGGGTATTTTTTCTT  96
            |||||  |||| |||||||||||||||||||||||||||||||||||||||| || |||
Sbjct  146  AATTG-AGAAGAAAAAATACCCAATATCTTGCTAAACAAGATATTGGGTATTGTTCCTT  89


>HG963690.1 Aechmea magdalenae chloroplast DNA containing psbA-trnH IGS, 
specimen voucher NPL0306
Length=619

 Score = 977 bits (529),  Expect = 0.0
 Identities = 557/569 (98%), Gaps = 7/569 (1%)
 Strand=Plus/Plus

Query  1    TCTACAAATGGATAAGACAGAAGTCTTAATGTATATGAATTGCTGAAGGAAA-----AAT  55
            ||||||||||||||||||||||||||||||||||||||||||||||||||||     |||
Sbjct  39   TCTACAAATGGATAAGACAGAAGTCTTAATGTATATGAATTGCTGAAGGAAAGGAACAAT  98

Query  56   ACCCAATATCTTGCTAAACAAGATATTGGGTATTTTTTCTTCTCAATTTTTCTATTCCAA  115
            |||||||||||||||||||||||||||||||||||||||||||||||||||||||||  |
Sbjct  99   ACCCAATATCTTGCTAAACAAGATATTGGGTATTTTTTCTTCTCAATTTTTCTATTCTTA  158

Query  116  ATTCCAATTAACTTAATTAACGACGAGATTTATTATCGTTTCTTGCATGTCTCGCGAAAG  175
            ||||||| |  |  ||||||||||||||||||||||||||||||||||||||||||||||
Sbjct  159  ATTCCAAATT-C-CAATTAACGACGAGATTTATTATCGTTTCTTGCATGTCTCGCGAAAG  216

Query  176  TCAGAGTAGGCGCGAATTCTCCCAATTTGTGACCTACCATACGATCTGTTATATAAATAG  235
            ||||||||||||||||||||||||||||||||||||||||||||||||||||||||||||
Sbjct  217  TCAGAGTAGGCGCGAATTCTCCCAATTTGTGACCTACCATACGATCTGTTATATAAATAG  276

Query  236  GTAAATGTTCCTTTCCATTATGAATAGCGATTGTATGGCCAATCATTGTGGGTATAATGG  295
            ||||||||||||||||||||||||||||||||||||||||||||||||||||||||||||
Sbjct  277  GTAAATGTTCCTTTCCATTATGAATAGCGATTGTATGGCCAATCATTGTGGGTATAATGG  336

Query  296  TAGATGCCCGAGACCAAGTTACTATTATTTCTTTCTCCTCCCTCATGTTGAGTTTTTCAA  355
            ||||||||||||||||||||||||||||||||||||||||||||||||||||||||||||
Sbjct  337  TAGATGCCCGAGACCAAGTTACTATTATTTCTTTCTCCTCCCTCATGTTGAGTTTTTCAA  396

Query  356  TTTTTCCCGCTAAATGATTAGCTACAAAAGGAtttttttttAGTGAACGTGTCACAGCTG  415
            ||||||||||||||||||||||||||||||||||||||||||||||||||||||||||||
Sbjct  397  TTTTTCCCGCTAAATGATTAGCTACAAAAGGATTTTTTTTTAGTGAACGTGTCACAGCTG  456

Query  416  ATTACTCCtttttttttACATTTTAAAGATTGGCATTCTATGTCCAATATCTCGATCTAA  475
            ||||||||||||||||||||||||||||||||||||||||||||||||||||||||||||
Sbjct  457  ATTACTCCTTTTTTTTTACATTTTAAAGATTGGCATTCTATGTCCAATATCTCGATCTAA  516

Query  476  GTATGGAGGTCAGAATAAATACAATAATGATGAATGGAAAAAAGATAAAATCCTTTAGCT  535
            ||||||||||||||||||||||||||||||||||||||||||||||||||||||||||||
Sbjct  517  GTATGGAGGTCAGAATAAATACAATAATGATGAATGGAAAAAAGATAAAATCCTTTAGCT  576

Query  536  AGATAAGATAAGGGGCGGATGTAGCCAAG  564
            |||||||||||||||||||||||||||||
Sbjct  577  AGATAAGATAAGGGGCGGATGTAGCCAAG  605


>KJ666579.1 Orthophytum ulei PsbA (psbA) gene, partial cds; and psbA-trnH 
intergenic spacer, partial sequence; chloroplast
Length=562

 Score = 976 bits (528),  Expect = 0.0
 Identities = 548/556 (99%), Gaps = 7/556 (1%)
 Strand=Plus/Plus

Query  1    TCTACAAATGGATAAGACAGAAGTCTTAATGTATATGAATTGCTGAAGGAAAAATACCCA  60
            ||||||||||||||||||||||||||||||||||||||||||||||||||||||||||||
Sbjct  7    TCTACAAATGGATAAGACAGAAGTCTTAATGTATATGAATTGCTGAAGGAAAAATACCCA  66

Query  61   ATATCTTGCTAAACAAGATATTGGGTATTTTTTCTTCTCAATTTTTCT-------ATTCC  113
            ||||||||||||||||||||||||||||||||||||||||||||||||       |||||
Sbjct  67   ATATCTTGCTAAACAAGATATTGGGTATTTTTTCTTCTCAATTTTTCTATTCTTAATTCC  126

Query  114  AAATTCCAATTAACTTAATTAACGACGAGATTTATTATCGTTTCTTGCATGTCTCGCGAA  173
            ||||||||||||||||||||||||||||||||||||||||||||||||||||||||||||
Sbjct  127  AAATTCCAATTAACTTAATTAACGACGAGATTTATTATCGTTTCTTGCATGTCTCGCGAA  186

Query  174  AGTCAGAGTAGGCGCGAATTCTCCCAATTTGTGACCTACCATACGATCTGTTATATAAAT  233
            ||||||||||||||||||||||||||||||||||||||||||||||||||||||||||||
Sbjct  187  AGTCAGAGTAGGCGCGAATTCTCCCAATTTGTGACCTACCATACGATCTGTTATATAAAT  246

Query  234  AGGTAAATGTTCCTTTCCATTATGAATAGCGATTGTATGGCCAATCATTGTGGGTATAAT  293
            ||||||||||||||||||||||||||||||||||||||||||||||||||||||||||||
Sbjct  247  AGGTAAATGTTCCTTTCCATTATGAATAGCGATTGTATGGCCAATCATTGTGGGTATAAT  306

Query  294  GGTAGATGCCCGAGACCAAGTTACTATTATTTCTTTCTCCTCCCTCATGTTGAGTTTTTC  353
            ||||||||||||||||||||||||||||||||||||||||||||||||||||||||||||
Sbjct  307  GGTAGATGCCCGAGACCAAGTTACTATTATTTCTTTCTCCTCCCTCATGTTGAGTTTTTC  366

Query  354  AATTTTTCCCGCTAAATGATTAGCTACAAAAGGAtttttttttAGTGAACGTGTCACAGC  413
            ||||||||||||||||||||||||||||||||||||||||||||||||||||||||||||
Sbjct  367  AATTTTTCCCGCTAAATGATTAGCTACAAAAGGATTTTTTTTTAGTGAACGTGTCACAGC  426

Query  414  TGATTACTCCtttttttttACATTTTAAAGATTGGCATTCTATGTCCAATATCTCGATCT  473
            ||||||||||||||||||||||||||||||||||||||||||||||||||||||||||||
Sbjct  427  TGATTACTCCTTTTTTTTTACATTTTAAAGATTGGCATTCTATGTCCAATATCTCGATCT  486

Query  474  AAGTATGGAGGTCAGAATAAATACAATAATGATGAATGGAAAAAAGATAAAATCCTTTAG  533
            ||||||||||||||||||||||||||||||||||||||||||||||||||||||||||| 
Sbjct  487  AAGTATGGAGGTCAGAATAAATACAATAATGATGAATGGAAAAAAGATAAAATCCTTTAT  546

Query  534  CTAGATAAGATAAGGG  549
            ||||||||||||||||
Sbjct  547  CTAGATAAGATAAGGG  562


>HQ913651.1 Aechmea haltonii isolate Crayn 16 PsbA (psbA) gene, partial cds; 
and psbA-trnH intergenic spacer, partial sequence; chloroplast
Length=623

 Score = 976 bits (528),  Expect = 0.0
 Identities = 558/571 (98%), Gaps = 7/571 (1%)
 Strand=Plus/Plus

Query  1    TCTACAAATGGATAAGACAGAAGTCTTAATGTATATGAATTGCTGAAGGAAAAATACCCA  60
            ||||||||||||||||||||||||||||||||||||||||||||||||||||   |||||
Sbjct  39   TCTACAAATGGATAAGACAGAAGTCTTAATGTATATGAATTGCTGAAGGAAAGGAACCCA  98

Query  61   ATATCTTGCTAAACAAGATATTGGGTATTTTTTCTTCTCAATTTTTCT-------ATTCC  113
            |||||||| | | |||||||||||||||||||||||||||||||||||       |||||
Sbjct  99   ATATCTTGTTTAGCAAGATATTGGGTATTTTTTCTTCTCAATTTTTCTATTCTTAATTCC  158

Query  114  AAATTCCAATTAACTTAATTAACGACGAGATTTATTATCGTTTCTTGCATGTCTCGCGAA  173
            ||||||||||||||||||||||||||||||||||||||||||||||||||||||||||||
Sbjct  159  AAATTCCAATTAACTTAATTAACGACGAGATTTATTATCGTTTCTTGCATGTCTCGCGAA  218

Query  174  AGTCAGAGTAGGCGCGAATTCTCCCAATTTGTGACCTACCATACGATCTGTTATATAAAT  233
            ||||||||||||||||||||||||||||||||||||||||||||||||||||||||||||
Sbjct  219  AGTCAGAGTAGGCGCGAATTCTCCCAATTTGTGACCTACCATACGATCTGTTATATAAAT  278

Query  234  AGGTAAATGTTCCTTTCCATTATGAATAGCGATTGTATGGCCAATCATTGTGGGTATAAT  293
            ||||||||||||||||||||||||||||||||||||||||||||||||||||||||||||
Sbjct  279  AGGTAAATGTTCCTTTCCATTATGAATAGCGATTGTATGGCCAATCATTGTGGGTATAAT  338

Query  294  GGTAGATGCCCGAGACCAAGTTACTATTATTTCTTTCTCCTCCCTCATGTTGAGTTTTTC  353
            ||||||||||||||||||||||||||||||||||||||||||||||||||||||||||||
Sbjct  339  GGTAGATGCCCGAGACCAAGTTACTATTATTTCTTTCTCCTCCCTCATGTTGAGTTTTTC  398

Query  354  AATTTTTCCCGCTAAATGATTAGCTACAAAAGGAtttttttttAGTGAACGTGTCACAGC  413
            ||||||||||||||||||||||||||||||||||||||||||||||||||||||||||||
Sbjct  399  AATTTTTCCCGCTAAATGATTAGCTACAAAAGGATTTTTTTTTAGTGAACGTGTCACAGC  458

Query  414  TGATTACTCCtttttttttACATTTTAAAGATTGGCATTCTATGTCCAATATCTCGATCT  473
            ||||||||||||||||||||||||||||||||||||||||||||||||||||||||||||
Sbjct  459  TGATTACTCCTTTTTTTTTACATTTTAAAGATTGGCATTCTATGTCCAATATCTCGATCT  518

Query  474  AAGTATGGAGGTCAGAATAAATACAATAATGATGAATGGAAAAAAGATAAAATCCTTTAG  533
            ||||||||||||||||||||||||||||||||||||||||||||||||||||||||||||
Sbjct  519  AAGTATGGAGGTCAGAATAAATACAATAATGATGAATGGAAAAAAGATAAAATCCTTTAG  578

Query  534  CTAGATAAGATAAGGGGCGGATGTAGCCAAG  564
            |||||||||||||||||||||||||||||||
Sbjct  579  CTAGATAAGATAAGGGGCGGATGTAGCCAAG  609


 Score = 73.1 bits (39),  Expect = 1e-08
 Identities = 46/49 (94%), Gaps = 1/49 (2%)
 Strand=Plus/Minus

Query  38   AATTGCTGAAGGAAAAATACCCAATATCTTGCTAAACAAGATATTGGGT  86
            |||||  |||| |||||||||||||||||||||||||||||||||||||
Sbjct  141  AATTG-AGAAGAAAAAATACCCAATATCTTGCTAAACAAGATATTGGGT  94


>KT337478.1 Aechmea bromeliifolia var. albobracteata PsbA (psbA) gene, partial 
cds; and psbA-trnH intergenic spacer, partial sequence; 
chloroplast
Length=607

 Score = 974 bits (527),  Expect = 0.0
 Identities = 557/570 (98%), Gaps = 7/570 (1%)
 Strand=Plus/Plus

Query  1    TCTACAAATGGATAAGACAGAAGTCTTAATGTATATGAATTGCTGAAGGAAA-----AAT  55
            ||||||||||||||||||||||||||||||||||||||||||||||||||||     |||
Sbjct  19   TCTACAAATGGATAAGACAGAAGTCTTAATGTATATGAATTGCTGAAGGAAAGGAACAAT  78

Query  56   ACCCAATATCTT-GCTAAACAAGATATTGGGTATTTTTTCTTCTCAATTTTTCTATTCCA  114
            |||||||||||| | | | | |||||||||||||||||||||||||||||||||||||  
Sbjct  79   ACCCAATATCTTAGTTTAGC-AGATATTGGGTATTTTTTCTTCTCAATTTTTCTATTCTT  137

Query  115  AATTCCAATTAACTTAATTAACGACGAGATTTATTATCGTTTCTTGCATGTCTCGCGAAA  174
            |||||||||||||||||||||||||| |||||||||||||||||||||||||||||||||
Sbjct  138  AATTCCAATTAACTTAATTAACGACGGGATTTATTATCGTTTCTTGCATGTCTCGCGAAA  197

Query  175  GTCAGAGTAGGCGCGAATTCTCCCAATTTGTGACCTACCATACGATCTGTTATATAAATA  234
            ||||||||||||||||||||||||||||||||||||||||||||||||||||||||||||
Sbjct  198  GTCAGAGTAGGCGCGAATTCTCCCAATTTGTGACCTACCATACGATCTGTTATATAAATA  257

Query  235  GGTAAATGTTCCTTTCCATTATGAATAGCGATTGTATGGCCAATCATTGTGGGTATAATG  294
            ||||||||||||||||||||||||||||||||||||||||||||||||||||||||||||
Sbjct  258  GGTAAATGTTCCTTTCCATTATGAATAGCGATTGTATGGCCAATCATTGTGGGTATAATG  317

Query  295  GTAGATGCCCGAGACCAAGTTACTATTATTTCTTTCTCCTCCCTCATGTTGAGTTTTTCA  354
            ||||||||||||||||||||||||||||||||||||||||||||||||||||||||||||
Sbjct  318  GTAGATGCCCGAGACCAAGTTACTATTATTTCTTTCTCCTCCCTCATGTTGAGTTTTTCA  377

Query  355  ATTTTTCCCGCTAAATGATTAGCTACAAAAGGAtttttttttAGTGAACGTGTCACAGCT  414
            ||||||||||||||||||||||||||||||||||||||||||||||||||||||||||||
Sbjct  378  ATTTTTCCCGCTAAATGATTAGCTACAAAAGGATTTTTTTTTAGTGAACGTGTCACAGCT  437

Query  415  GATTACTCCtttttttttACATTTTAAAGATTGGCATTCTATGTCCAATATCTCGATCTA  474
            ||||||||||||||||||||||||||||||||||||||||||||||||||||||||||||
Sbjct  438  GATTACTCCTTTTTTTTTACATTTTAAAGATTGGCATTCTATGTCCAATATCTCGATCTA  497

Query  475  AGTATGGAGGTCAGAATAAATACAATAATGATGAATGGAAAAAAGATAAAATCCTTTAGC  534
            ||||||||||||||||||||||||||||||||||||||||||||||||||||||||||||
Sbjct  498  AGTATGGAGGTCAGAATAAATACAATAATGATGAATGGAAAAAAGATAAAATCCTTTAGC  557

Query  535  TAGATAAGATAAGGGGCGGATGTAGCCAAG  564
            ||||||||||||||||||||||||||||||
Sbjct  558  TAGATAAGATAAGGGGCGGATGTAGCCAAG  587


>KJ580257.1 Aechmea costantinii PsbA (psbA) gene, partial cds; and psbA-trnH 
intergenic spacer, complete sequence; chloroplast
 KJ580259.1 Canistrum pickelii PsbA (psbA) gene, partial cds; and psbA-trnH 
intergenic spacer, complete sequence; chloroplast
Length=561

 Score = 974 bits (527),  Expect = 0.0
 Identities = 545/552 (99%), Gaps = 7/552 (1%)
 Strand=Plus/Plus

Query  1    TCTACAAATGGATAAGACAGAAGTCTTAATGTATATGAATTGCTGAAGGAAA-----AAT  55
            ||||||||||||||||||||||||||||||||||||||||||||||||||||     |||
Sbjct  10   TCTACAAATGGATAAGACAGAAGTCTTAATGTATATGAATTGCTGAAGGAAAGGAACAAT  69

Query  56   ACCCAATATCTTGCTAAACAAGATATTGGGTATTTTTTCTTCTCAATTTTTC--TATTCC  113
            ||||||||||||||||||||||||||||||||||||||||||||||||||||  ||||||
Sbjct  70   ACCCAATATCTTGCTAAACAAGATATTGGGTATTTTTTCTTCTCAATTTTTCTATATTCC  129

Query  114  AAATTCCAATTAACTTAATTAACGACGAGATTTATTATCGTTTCTTGCATGTCTCGCGAA  173
            ||||||||||||||||||||||||||||||||||||||||||||||||||||||||||||
Sbjct  130  AAATTCCAATTAACTTAATTAACGACGAGATTTATTATCGTTTCTTGCATGTCTCGCGAA  189

Query  174  AGTCAGAGTAGGCGCGAATTCTCCCAATTTGTGACCTACCATACGATCTGTTATATAAAT  233
            ||||||||||||||||||||||||||||||||||||||||||||||||||||||||||||
Sbjct  190  AGTCAGAGTAGGCGCGAATTCTCCCAATTTGTGACCTACCATACGATCTGTTATATAAAT  249

Query  234  AGGTAAATGTTCCTTTCCATTATGAATAGCGATTGTATGGCCAATCATTGTGGGTATAAT  293
            ||||||||||||||||||||||||||||||||||||||||||||||||||||||||||||
Sbjct  250  AGGTAAATGTTCCTTTCCATTATGAATAGCGATTGTATGGCCAATCATTGTGGGTATAAT  309

Query  294  GGTAGATGCCCGAGACCAAGTTACTATTATTTCTTTCTCCTCCCTCATGTTGAGTTTTTC  353
            ||||||||||||||||||||||||||||||||||||||||||||||||||||||||||||
Sbjct  310  GGTAGATGCCCGAGACCAAGTTACTATTATTTCTTTCTCCTCCCTCATGTTGAGTTTTTC  369

Query  354  AATTTTTCCCGCTAAATGATTAGCTACAAAAGGAtttttttttAGTGAACGTGTCACAGC  413
            ||||||||||||||||||||||||||||||||||||||||||||||||||||||||||||
Sbjct  370  AATTTTTCCCGCTAAATGATTAGCTACAAAAGGATTTTTTTTTAGTGAACGTGTCACAGC  429

Query  414  TGATTACTCCtttttttttACATTTTAAAGATTGGCATTCTATGTCCAATATCTCGATCT  473
            ||||||||||||||||||||||||||||||||||||||||||||||||||||||||||||
Sbjct  430  TGATTACTCCTTTTTTTTTACATTTTAAAGATTGGCATTCTATGTCCAATATCTCGATCT  489

Query  474  AAGTATGGAGGTCAGAATAAATACAATAATGATGAATGGAAAAAAGATAAAATCCTTTAG  533
            ||||||||||||||||||||||||||||||||||||||||||||||||||||||||||||
Sbjct  490  AAGTATGGAGGTCAGAATAAATACAATAATGATGAATGGAAAAAAGATAAAATCCTTTAG  549

Query  534  CTAGATAAGATA  545
            ||||||||||||
Sbjct  550  CTAGATAAGATA  561


>HQ913653.1 Aechmea nudicaulis var. nudicaulis isolate Schulte H237 PsbA 
(psbA) gene, partial cds; and psbA-trnH intergenic spacer, partial 
sequence; chloroplast
Length=621

 Score = 974 bits (527),  Expect = 0.0
 Identities = 556/569 (98%), Gaps = 5/569 (1%)
 Strand=Plus/Plus

Query  1    TCTACAAATGGATAAGACAGAAGTCTTAATGTATATGAATTGCTGAAGGAAA-----AAT  55
            ||||||||||||||||||||||||||||||||||||||||| ||||||||||     |||
Sbjct  39   TCTACAAATGGATAAGACAGAAGTCTTAATGTATATGAATTTCTGAAGGAAAGGAACAAT  98

Query  56   ACCCAATATCTTGCTAAACAAGATATTGGGTATTTTTTCTTCTCAATTTTTCTATTCCAA  115
            ||||||||||||| | | |||||||||||||||||||||||||||||||||||||||  |
Sbjct  99   ACCCAATATCTTGTTTAGCAAGATATTGGGTATTTTTTCTTCTCAATTTTTCTATTCTTA  158

Query  116  ATTCCAATTAACTTAATTAACGACGAGATTTATTATCGTTTCTTGCATGTCTCGCGAAAG  175
            ||||||||||||||||||||||||||||||||||||||||||||||||||||||||||||
Sbjct  159  ATTCCAATTAACTTAATTAACGACGAGATTTATTATCGTTTCTTGCATGTCTCGCGAAAG  218

Query  176  TCAGAGTAGGCGCGAATTCTCCCAATTTGTGACCTACCATACGATCTGTTATATAAATAG  235
            |||||||||||||||||||||||||||||||||||||||||||||| |||||||||||||
Sbjct  219  TCAGAGTAGGCGCGAATTCTCCCAATTTGTGACCTACCATACGATCAGTTATATAAATAG  278

Query  236  GTAAATGTTCCTTTCCATTATGAATAGCGATTGTATGGCCAATCATTGTGGGTATAATGG  295
            ||||||||||||||||||||||||||||||||||||||||||||||||||||||||||||
Sbjct  279  GTAAATGTTCCTTTCCATTATGAATAGCGATTGTATGGCCAATCATTGTGGGTATAATGG  338

Query  296  TAGATGCCCGAGACCAAGTTACTATTATTTCTTTCTCCTCCCTCATGTTGAGTTTTTCAA  355
            |||||||||||||||||||||||||||||||||||||||||||||||||||||||||| |
Sbjct  339  TAGATGCCCGAGACCAAGTTACTATTATTTCTTTCTCCTCCCTCATGTTGAGTTTTTCCA  398

Query  356  TTTTTCCCGCTAAATGATTAGCTACAAAAGGAtttttttttAGTGAACGTGTCACAGCTG  415
            ||||||||||||||||||||||||||||||||||||||||||||||||||||||||||||
Sbjct  399  TTTTTCCCGCTAAATGATTAGCTACAAAAGGATTTTTTTTTAGTGAACGTGTCACAGCTG  458

Query  416  ATTACTCCtttttttttACATTTTAAAGATTGGCATTCTATGTCCAATATCTCGATCTAA  475
            ||||||||||||||||||||||||||||||||||||||||||||||||||||||||||||
Sbjct  459  ATTACTCCTTTTTTTTTACATTTTAAAGATTGGCATTCTATGTCCAATATCTCGATCTAA  518

Query  476  GTATGGAGGTCAGAATAAATACAATAATGATGAATGGAAAAAAGATAAAATCCTTTAGCT  535
            ||||||||||||||||||||||||||||||||||||||||||||||||||||||||||||
Sbjct  519  GTATGGAGGTCAGAATAAATACAATAATGATGAATGGAAAAAAGATAAAATCCTTTAGCT  578

Query  536  AGATAAGATAAGGGGCGGATGTAGCCAAG  564
            |||||||||||||||||||||||||||||
Sbjct  579  AGATAAGATAAGGGGCGGATGTAGCCAAG  607


 Score = 80.5 bits (43),  Expect = 7e-11
 Identities = 54/59 (92%), Gaps = 1/59 (2%)
 Strand=Plus/Minus

Query  38   AATTGCTGAAGGAAAAATACCCAATATCTTGCTAAACAAGATATTGGGTATTTTTTCTT  96
            |||||  |||| |||||||||||||||||||||||||||||||||||||||| || |||
Sbjct  146  AATTG-AGAAGAAAAAATACCCAATATCTTGCTAAACAAGATATTGGGTATTGTTCCTT  89


>EF110645.1 Aechmea turbinocalyx psbA-trnH intergenic spacer, partial sequence; 
chloroplast
Length=570

 Score = 974 bits (527),  Expect = 0.0
 Identities = 548/557 (98%), Gaps = 6/557 (1%)
 Strand=Plus/Plus

Query  1    TCTACAAATGGATAAGACAGAAGTCTTAATGTATATGAATTGCTGAAGGAAA-----AAT  55
            ||||||||||||||||||||||||||||||||||||||||||||||||||||     |||
Sbjct  14   TCTACAAATGGATAAGACAGAAGTCTTAATGTATATGAATTGCTGAAGGAAAGGAACAAT  73

Query  56   ACCCAATATCTTGCTAAACAAGATATTGGGTATTTTTTCTTCTCAATTTTTCTATTCCAA  115
            |||||||||||||||||||||||||||||||||||||||||||||||||||||||||  |
Sbjct  74   ACCCAATATCTTGCTAAACAAGATATTGGGTATTTTTTCTTCTCAATTTTTCTATTCTTA  133

Query  116  ATTCCAATTAACTTAATTAACGACGAGATTTATTATCGTTTCTTGCATGTCTCGCGAAAG  175
            ||||||||||||||||||||||||||||||||||||||||||||||||||||||||||||
Sbjct  134  ATTCCAATTAACTTAATTAACGACGAGATTTATTATCGTTTCTTGCATGTCTCGCGAAAG  193

Query  176  TCAGAGTAGGCGCGAATTCTCCCAATTTGTGACCTACCATACGATCTGTTATATAAATAG  235
            ||||||||||||||||||||||||||||||||||||||||||||||||||||||||||||
Sbjct  194  TCAGAGTAGGCGCGAATTCTCCCAATTTGTGACCTACCATACGATCTGTTATATAAATAG  253

Query  236  GTAAATGTTCCTTTCCATTATGAATAGCGATTGTATGGCCAATCATTGTGGGTATAATGG  295
            ||||||||||||||||||||||||||||||||||||||||||||||||||||||||||||
Sbjct  254  GTAAATGTTCCTTTCCATTATGAATAGCGATTGTATGGCCAATCATTGTGGGTATAATGG  313

Query  296  TAGATGCCCGAGACCAAGTTACTATTATTTCTTTCTCCTCCCTCATGTTGAGTTTTTCAA  355
            ||||||||||||||||||||||||||||||||||||||||||||||||||||||||||||
Sbjct  314  TAGATGCCCGAGACCAAGTTACTATTATTTCTTTCTCCTCCCTCATGTTGAGTTTTTCAA  373

Query  356  TTTTTCCCGCTAAATGATTAGCTACAAAAGGAtttttttttAGTGAACGTGTCACAGCTG  415
            ||||||||||||||||||||||||||||||||||||||||||||||||||||||||||||
Sbjct  374  TTTTTCCCGCTAAATGATTAGCTACAAAAGGATTTTTTTTTAGTGAACGTGTCACAGCTG  433

Query  416  ATTACTCCtttttttttACATTTTAAAGATTGGCATTCTATGTCCAATATCTCGATCTAA  475
            ||||||||||||||||||||||||||||||||||||||||||||||||||||||||||||
Sbjct  434  ATTACTCCTTTTTTTTTACATTTTAAAGATTGGCATTCTATGTCCAATATCTCGATCTAA  493

Query  476  GTATGGAGGTCAGAATAAATACAATAATGATGAATGGAAAAAAGATAAAATCCTTTAGCT  535
            ||||||||||||||||||||||||||||||||||||||||||||| ||||||||||||||
Sbjct  494  GTATGGAGGTCAGAATAAATACAATAATGATGAATGGAAAAAAGAGAAAATCCTTTAGCT  553

Query  536  AGATAAGATAA-GGGGC  551
            ||||||||||| |||||
Sbjct  554  AGATAAGATAAAGGGGC  570


>KJ666570.1 Orthophytum ophiuroides PsbA (psbA) gene, partial cds; and psbA-trnH 
intergenic spacer, partial sequence; chloroplast
Length=562

 Score = 970 bits (525),  Expect = 0.0
 Identities = 547/556 (98%), Gaps = 7/556 (1%)
 Strand=Plus/Plus

Query  1    TCTACAAATGGATAAGACAGAAGTCTTAATGTATATGAATTGCTGAAGGAAAAATACCCA  60
            ||||||||||||||||||||||||||||||||||||||||||||||||||||||||||||
Sbjct  7    TCTACAAATGGATAAGACAGAAGTCTTAATGTATATGAATTGCTGAAGGAAAAATACCCA  66

Query  61   ATATCTTGCTAAACAAGATATTGGGTATTTTTTCTTCTCAATTTTTCT-------ATTCC  113
            ||||||||||||||||||||||||||||||||||||||||||||||||       |||||
Sbjct  67   ATATCTTGCTAAACAAGATATTGGGTATTTTTTCTTCTCAATTTTTCTATTCTTAATTCC  126

Query  114  AAATTCCAATTAACTTAATTAACGACGAGATTTATTATCGTTTCTTGCATGTCTCGCGAA  173
            ||||||||||||||||||||||||||||||||||||||||||||||||||||||||||||
Sbjct  127  AAATTCCAATTAACTTAATTAACGACGAGATTTATTATCGTTTCTTGCATGTCTCGCGAA  186

Query  174  AGTCAGAGTAGGCGCGAATTCTCCCAATTTGTGACCTACCATACGATCTGTTATATAAAT  233
            ||||||||||||||||||||||||||||||||||||||||||||||||||||||||||||
Sbjct  187  AGTCAGAGTAGGCGCGAATTCTCCCAATTTGTGACCTACCATACGATCTGTTATATAAAT  246

Query  234  AGGTAAATGTTCCTTTCCATTATGAATAGCGATTGTATGGCCAATCATTGTGGGTATAAT  293
            ||||||||||||||||||||||||||||||||||||||||||||||||||||||||||||
Sbjct  247  AGGTAAATGTTCCTTTCCATTATGAATAGCGATTGTATGGCCAATCATTGTGGGTATAAT  306

Query  294  GGTAGATGCCCGAGACCAAGTTACTATTATTTCTTTCTCCTCCCTCATGTTGAGTTTTTC  353
            ||||||||||||||||||||||||||||||||||||||||||||||||||||||||||||
Sbjct  307  GGTAGATGCCCGAGACCAAGTTACTATTATTTCTTTCTCCTCCCTCATGTTGAGTTTTTC  366

Query  354  AATTTTTCCCGCTAAATGATTAGCTACAAAAGGAtttttttttAGTGAACGTGTCACAGC  413
             |||||||||||||||||||||||||||||||||||||||||||||||||||||||||||
Sbjct  367  CATTTTTCCCGCTAAATGATTAGCTACAAAAGGATTTTTTTTTAGTGAACGTGTCACAGC  426

Query  414  TGATTACTCCtttttttttACATTTTAAAGATTGGCATTCTATGTCCAATATCTCGATCT  473
            ||||||||||||||||||||||||||||||||||||||||||||||||||||||||||||
Sbjct  427  TGATTACTCCTTTTTTTTTACATTTTAAAGATTGGCATTCTATGTCCAATATCTCGATCT  486

Query  474  AAGTATGGAGGTCAGAATAAATACAATAATGATGAATGGAAAAAAGATAAAATCCTTTAG  533
            ||||||||||||||||||||||||||||||||||||||||||||||||||||||||||| 
Sbjct  487  AAGTATGGAGGTCAGAATAAATACAATAATGATGAATGGAAAAAAGATAAAATCCTTTAT  546

Query  534  CTAGATAAGATAAGGG  549
            ||||||||||||||||
Sbjct  547  CTAGATAAGATAAGGG  562


>KJ666539.1 Cryptanthus tiradentesensis PsbA (psbA) gene, partial cds; and 
psbA-trnH intergenic spacer, partial sequence; chloroplast
Length=562

 Score = 970 bits (525),  Expect = 0.0
 Identities = 547/556 (98%), Gaps = 7/556 (1%)
 Strand=Plus/Plus

Query  1    TCTACAAATGGATAAGACAGAAGTCTTAATGTATATGAATTGCTGAAGGAAAAATACCCA  60
            |||||||||||||||||||||| ||||||||||||||||||||||||| |||||||||||
Sbjct  7    TCTACAAATGGATAAGACAGAAATCTTAATGTATATGAATTGCTGAAGAAAAAATACCCA  66

Query  61   ATATCTTGCTAAACAAGATATTGGGTATTTTTTCTTCTCAATTTTTCT-------ATTCC  113
            ||||||||||||||||||||||||||||||||||||||||||||||||       |||||
Sbjct  67   ATATCTTGCTAAACAAGATATTGGGTATTTTTTCTTCTCAATTTTTCTATTCTTAATTCC  126

Query  114  AAATTCCAATTAACTTAATTAACGACGAGATTTATTATCGTTTCTTGCATGTCTCGCGAA  173
            ||||||||||||||||||||||||||||||||||||||||||||||||||||||||||||
Sbjct  127  AAATTCCAATTAACTTAATTAACGACGAGATTTATTATCGTTTCTTGCATGTCTCGCGAA  186

Query  174  AGTCAGAGTAGGCGCGAATTCTCCCAATTTGTGACCTACCATACGATCTGTTATATAAAT  233
            ||||||||||||||||||||||||||||||||||||||||||||||||||||||||||||
Sbjct  187  AGTCAGAGTAGGCGCGAATTCTCCCAATTTGTGACCTACCATACGATCTGTTATATAAAT  246

Query  234  AGGTAAATGTTCCTTTCCATTATGAATAGCGATTGTATGGCCAATCATTGTGGGTATAAT  293
            ||||||||||||||||||||||||||||||||||||||||||||||||||||||||||||
Sbjct  247  AGGTAAATGTTCCTTTCCATTATGAATAGCGATTGTATGGCCAATCATTGTGGGTATAAT  306

Query  294  GGTAGATGCCCGAGACCAAGTTACTATTATTTCTTTCTCCTCCCTCATGTTGAGTTTTTC  353
            ||||||||||||||||||||||||||||||||||||||||||||||||||||||||||||
Sbjct  307  GGTAGATGCCCGAGACCAAGTTACTATTATTTCTTTCTCCTCCCTCATGTTGAGTTTTTC  366

Query  354  AATTTTTCCCGCTAAATGATTAGCTACAAAAGGAtttttttttAGTGAACGTGTCACAGC  413
            ||||||||||||||||||||||||||||||||||||||||||||||||||||||||||||
Sbjct  367  AATTTTTCCCGCTAAATGATTAGCTACAAAAGGATTTTTTTTTAGTGAACGTGTCACAGC  426

Query  414  TGATTACTCCtttttttttACATTTTAAAGATTGGCATTCTATGTCCAATATCTCGATCT  473
            ||||||||||||||||||||||||||||||||||||||||||||||||||||||||||||
Sbjct  427  TGATTACTCCTTTTTTTTTACATTTTAAAGATTGGCATTCTATGTCCAATATCTCGATCT  486

Query  474  AAGTATGGAGGTCAGAATAAATACAATAATGATGAATGGAAAAAAGATAAAATCCTTTAG  533
            ||||||||||||||||||||||||||||||||||||||||||||||||||||||||||||
Sbjct  487  AAGTATGGAGGTCAGAATAAATACAATAATGATGAATGGAAAAAAGATAAAATCCTTTAG  546

Query  534  CTAGATAAGATAAGGG  549
            ||||||||||||||||
Sbjct  547  CTAGATAAGATAAGGG  562


>KJ580258.1 Aechmea leptantha PsbA (psbA) gene, partial cds; and psbA-trnH 
intergenic spacer, complete sequence; chloroplast
Length=562

 Score = 970 bits (525),  Expect = 0.0
 Identities = 545/553 (99%), Gaps = 8/553 (1%)
 Strand=Plus/Plus

Query  1    TCTACAAATGGATAAGACAGAAGTCTTAATGTATATGAATTGCTGAAGGAAA-----AAT  55
            ||||||||||||||||||||||||||||||||||||||||||||||||||||     |||
Sbjct  10   TCTACAAATGGATAAGACAGAAGTCTTAATGTATATGAATTGCTGAAGGAAAGGAACAAT  69

Query  56   ACCCAATATCTTGCTAAACAAGATATTGGGTATTTTTTCTTCTCAATTTTTC--TATTCC  113
            ||||||||||||||||||||||||||||||||||||||||||||||||||||  ||||||
Sbjct  70   ACCCAATATCTTGCTAAACAAGATATTGGGTATTTTTTCTTCTCAATTTTTCTATATTCC  129

Query  114  AAATTCCAATTAACTTAATTAACGACGAGATTTATTATCGTTTCTTGCATGTCTCGCGAA  173
            ||||||||||||||||||||||||||||||||||||||||||||||||||||||||||||
Sbjct  130  AAATTCCAATTAACTTAATTAACGACGAGATTTATTATCGTTTCTTGCATGTCTCGCGAA  189

Query  174  AGTCAGAGTAGGCGCGAATTCTCCCAATTTGTGACCTACCATACGATCTGTTATATAAAT  233
            ||||||||||||||||||||||||||||||||||||||||||||||||||||||||||||
Sbjct  190  AGTCAGAGTAGGCGCGAATTCTCCCAATTTGTGACCTACCATACGATCTGTTATATAAAT  249

Query  234  AGGTAAATGTTCCTTTCCATTATGAATAGCGATTGTATGGCCAATCATTGTGGGTATAAT  293
            ||||||||||||||||||||||||||||||||||||||||||||||||||||||||||||
Sbjct  250  AGGTAAATGTTCCTTTCCATTATGAATAGCGATTGTATGGCCAATCATTGTGGGTATAAT  309

Query  294  GGTAGATGCCCGAGACCAAGTTACTATTATTTCTTTCTCCTCCCTCATGTTGAGTTTTTC  353
            ||||||||||||||||||||||||||||||||||||||||||||||||||||||||||||
Sbjct  310  GGTAGATGCCCGAGACCAAGTTACTATTATTTCTTTCTCCTCCCTCATGTTGAGTTTTTC  369

Query  354  AATTTTTCCCGCTAAATGATTAGCTACAAAAGGAtttttttttAGTGAACGTGTCACAGC  413
            ||||||||||||||||||||||||||||||||||||||||||||||||||||||||||||
Sbjct  370  AATTTTTCCCGCTAAATGATTAGCTACAAAAGGATTTTTTTTTAGTGAACGTGTCACAGC  429

Query  414  TGATTACTCC-tttttttttACATTTTAAAGATTGGCATTCTATGTCCAATATCTCGATC  472
            |||||||||| |||||||||||||||||||||||||||||||||||||||||||||||||
Sbjct  430  TGATTACTCCTTTTTTTTTTACATTTTAAAGATTGGCATTCTATGTCCAATATCTCGATC  489

Query  473  TAAGTATGGAGGTCAGAATAAATACAATAATGATGAATGGAAAAAAGATAAAATCCTTTA  532
            ||||||||||||||||||||||||||||||||||||||||||||||||||||||||||||
Sbjct  490  TAAGTATGGAGGTCAGAATAAATACAATAATGATGAATGGAAAAAAGATAAAATCCTTTA  549

Query  533  GCTAGATAAGATA  545
            |||||||||||||
Sbjct  550  GCTAGATAAGATA  562


>HQ913672.1 Cryptanthus beuckeri isolate Crayn 72 PsbA (psbA) gene, partial 
cds; and psbA-trnH intergenic spacer, partial sequence; chloroplast
Length=623

 Score = 970 bits (525),  Expect = 0.0
 Identities = 557/571 (98%), Gaps = 7/571 (1%)
 Strand=Plus/Plus

Query  1    TCTACAAATGGATAAGACAGAAGTCTTAATGTATATGAATTGCTGAAGGAAAAATACCCA  60
            ||||||||||||||||||||||||||||||||||||||||||||||||||| ||||||||
Sbjct  39   TCTACAAATGGATAAGACAGAAGTCTTAATGTATATGAATTGCTGAAGGAACAATACCCA  98

Query  61   ATATCTTGCTAAACAAGATATTGGGTATTTTTTCTTCTCAATTTTTCT-------ATTCC  113
            |||||||| | | |||||||||||||||||||||||||||||||||||       |||||
Sbjct  99   ATATCTTGTTTAGCAAGATATTGGGTATTTTTTCTTCTCAATTTTTCTATTCTTAATTCC  158

Query  114  AAATTCCAATTAACTTAATTAACGACGAGATTTATTATCGTTTCTTGCATGTCTCGCGAA  173
            ||||||||||||||||||||||||||| ||||||||||||||||||||||||||||||||
Sbjct  159  AAATTCCAATTAACTTAATTAACGACGGGATTTATTATCGTTTCTTGCATGTCTCGCGAA  218

Query  174  AGTCAGAGTAGGCGCGAATTCTCCCAATTTGTGACCTACCATACGATCTGTTATATAAAT  233
            ||||||||||||||||||||||||||||||||||||||||||||||||||||||||||||
Sbjct  219  AGTCAGAGTAGGCGCGAATTCTCCCAATTTGTGACCTACCATACGATCTGTTATATAAAT  278

Query  234  AGGTAAATGTTCCTTTCCATTATGAATAGCGATTGTATGGCCAATCATTGTGGGTATAAT  293
            ||||||||||||||||||||||||||||||||||||||||||||||||||||||||||||
Sbjct  279  AGGTAAATGTTCCTTTCCATTATGAATAGCGATTGTATGGCCAATCATTGTGGGTATAAT  338

Query  294  GGTAGATGCCCGAGACCAAGTTACTATTATTTCTTTCTCCTCCCTCATGTTGAGTTTTTC  353
            ||||||||||||||||||||||||||||||||||||||||||||||||||||||||||||
Sbjct  339  GGTAGATGCCCGAGACCAAGTTACTATTATTTCTTTCTCCTCCCTCATGTTGAGTTTTTC  398

Query  354  AATTTTTCCCGCTAAATGATTAGCTACAAAAGGAtttttttttAGTGAACGTGTCACAGC  413
             |||||||||||||||||||||||||||||||||||||||||||||||||||||||||||
Sbjct  399  CATTTTTCCCGCTAAATGATTAGCTACAAAAGGATTTTTTTTTAGTGAACGTGTCACAGC  458

Query  414  TGATTACTCCtttttttttACATTTTAAAGATTGGCATTCTATGTCCAATATCTCGATCT  473
            ||||||||||||||||||||||||||||||||| ||||||||||||||||||||||||||
Sbjct  459  TGATTACTCCTTTTTTTTTACATTTTAAAGATTAGCATTCTATGTCCAATATCTCGATCT  518

Query  474  AAGTATGGAGGTCAGAATAAATACAATAATGATGAATGGAAAAAAGATAAAATCCTTTAG  533
            ||||||||||||||||||||||||||||||||||||||||||||||||||||||||||||
Sbjct  519  AAGTATGGAGGTCAGAATAAATACAATAATGATGAATGGAAAAAAGATAAAATCCTTTAG  578

Query  534  CTAGATAAGATAAGGGGCGGATGTAGCCAAG  564
            |||||||||||||||||||||||||||||||
Sbjct  579  CTAGATAAGATAAGGGGCGGATGTAGCCAAG  609


 Score = 84.2 bits (45),  Expect = 5e-12
 Identities = 60/67 (90%), Gaps = 2/67 (3%)
 Strand=Plus/Minus

Query  38   AATTGCTGAAGGAAAAATACCCAATATCTTGCTAAACAAGATATTGGGTATTTTTTCTTC  97
            |||||  |||| |||||||||||||||||||||||||||||||||||||||| || ||||
Sbjct  141  AATTG-AGAAGAAAAAATACCCAATATCTTGCTAAACAAGATATTGGGTATTGTTCCTTC  83

Query  98   T-CAATT  103
              |||||
Sbjct  82   AGCAATT  76


>HQ913670.1 Chevaliera sphaerocephala isolate Schulte H030 PsbA (psbA) gene, 
partial cds; and psbA-trnH intergenic spacer, partial sequence; 
chloroplast
Length=628

 Score = 970 bits (525),  Expect = 0.0
 Identities = 561/576 (97%), Gaps = 12/576 (2%)
 Strand=Plus/Plus

Query  1    TCTACAAATGGATAAGACAGAAGTCTTAATGTATATGAATTGCTGAAGGAAA-----AAT  55
            ||||||||||||||||||||||||||||||||||||||||||||||||||||     |||
Sbjct  39   TCTACAAATGGATAAGACAGAAGTCTTAATGTATATGAATTGCTGAAGGAAAGGAACAAT  98

Query  56   ACCCAATATCTTGCTAAACAAGATATTGGGTATTTTTTCTTCTCAATTTTTCT-------  108
            ||||||||||||| | | |||||||||||||||||||||||||||||||||||       
Sbjct  99   ACCCAATATCTTGTTTAGCAAGATATTGGGTATTTTTTCTTCTCAATTTTTCTATTCTTA  158

Query  109  ATTCCAAATTCCAATTAACTTAATTAACGACGAGATTTATTATCGTTTCTTGCATGTCTC  168
            ||||||||||||||||||||||||||||||||||||||||||||||||||||||||||||
Sbjct  159  ATTCCAAATTCCAATTAACTTAATTAACGACGAGATTTATTATCGTTTCTTGCATGTCTC  218

Query  169  GCGAAAGTCAGAGTAGGCGCGAATTCTCCCAATTTGTGACCTACCATACGATCTGTTATA  228
            ||||||||||||||||||||||||||||||||||||||||||||||||||||||||||||
Sbjct  219  GCGAAAGTCAGAGTAGGCGCGAATTCTCCCAATTTGTGACCTACCATACGATCTGTTATA  278

Query  229  TAAATAGGTAAATGTTCCTTTCCATTATGAATAGCGATTGTATGGCCAATCATTGTGGGT  288
            ||||||||||||||||||||||||||||||||||||||||||||||||||||||||||||
Sbjct  279  TAAATAGGTAAATGTTCCTTTCCATTATGAATAGCGATTGTATGGCCAATCATTGTGGGT  338

Query  289  ATAATGGTAGATGCCCGAGACCAAGTTACTATTATTTCTTTCTCCTCCCTCATGTTGAGT  348
            ||||||||||||||||||||||||||||||||||||||||||||||||||||||||||||
Sbjct  339  ATAATGGTAGATGCCCGAGACCAAGTTACTATTATTTCTTTCTCCTCCCTCATGTTGAGT  398

Query  349  TTTTCAATTTTTCCCGCTAAATGATTAGCTACAAAAGGAtttttttttAGTGAACGTGTC  408
            ||||||||||||||||||||||||||||||||||||||||||||||||||||||||||||
Sbjct  399  TTTTCAATTTTTCCCGCTAAATGATTAGCTACAAAAGGATTTTTTTTTAGTGAACGTGTC  458

Query  409  ACAGCTGATTACTCCtttttttttACATTTTAAAGATTGGCATTCTATGTCCAATATCTC  468
            ||||||||||||||||||||||||||||||||||||||||||||||||||||||||||||
Sbjct  459  ACAGCTGATTACTCCTTTTTTTTTACATTTTAAAGATTGGCATTCTATGTCCAATATCTC  518

Query  469  GATCTAAGTATGGAGGTCAGAATAAATACAATAATGATGAATGGAAAAAAGATAAAATCC  528
            ||||||||||||||||||||||||||||||||||||||||||||||||||||||||||||
Sbjct  519  GATCTAAGTATGGAGGTCAGAATAAATACAATAATGATGAATGGAAAAAAGATAAAATCC  578

Query  529  TTTAGCTAGATAAGATAAGGGGCGGATGTAGCCAAG  564
            ||||||||||||||||||||||||||||||||||||
Sbjct  579  TTTAGCTAGATAAGATAAGGGGCGGATGTAGCCAAG  614


 Score = 80.5 bits (43),  Expect = 7e-11
 Identities = 54/59 (92%), Gaps = 1/59 (2%)
 Strand=Plus/Minus

Query  38   AATTGCTGAAGGAAAAATACCCAATATCTTGCTAAACAAGATATTGGGTATTTTTTCTT  96
            |||||  |||| |||||||||||||||||||||||||||||||||||||||| || |||
Sbjct  146  AATTG-AGAAGAAAAAATACCCAATATCTTGCTAAACAAGATATTGGGTATTGTTCCTT  89


>MH749280.1 Araeococcus micranthus voucher M:2014-1679 photosystem II protein 
D1 gene, partial cds; and psbA-trnH intergenic spacer region, 
complete sequence; chloroplast
Length=599

 Score = 968 bits (524),  Expect = 0.0
 Identities = 550/561 (98%), Gaps = 7/561 (1%)
 Strand=Plus/Plus

Query  1    TCTACAAATGGATAAGACAGAAGTCTTAATGTATATGAATTGCTGAAGGAAA-----AAT  55
            ||||||||||||||||||||||||||| ||||||||||||||||||||||||     |||
Sbjct  39   TCTACAAATGGATAAGACAGAAGTCTTCATGTATATGAATTGCTGAAGGAAAGGAACAAT  98

Query  56   ACCCAATATCTTGCTAAACAAGATATTGGGTATTTTTTCTTCTCAATTTTTC--TATTCC  113
            ||||||||||||| | | ||||||||||||||||||||||||||||||||||  ||||||
Sbjct  99   ACCCAATATCTTGTTTAGCAAGATATTGGGTATTTTTTCTTCTCAATTTTTCTATATTCC  158

Query  114  AAATTCCAATTAACTTAATTAACGACGAGATTTATTATCGTTTCTTGCATGTCTCGCGAA  173
            ||||||||||||||||||||||||||||||||||||||||||||||||||||||||||||
Sbjct  159  AAATTCCAATTAACTTAATTAACGACGAGATTTATTATCGTTTCTTGCATGTCTCGCGAA  218

Query  174  AGTCAGAGTAGGCGCGAATTCTCCCAATTTGTGACCTACCATACGATCTGTTATATAAAT  233
            ||||||||||||||||||||||||||||||||||||||||||||||||||||||||||||
Sbjct  219  AGTCAGAGTAGGCGCGAATTCTCCCAATTTGTGACCTACCATACGATCTGTTATATAAAT  278

Query  234  AGGTAAATGTTCCTTTCCATTATGAATAGCGATTGTATGGCCAATCATTGTGGGTATAAT  293
            ||||||||||||||||||||||||||||||||||||||||||||||||||||||||||||
Sbjct  279  AGGTAAATGTTCCTTTCCATTATGAATAGCGATTGTATGGCCAATCATTGTGGGTATAAT  338

Query  294  GGTAGATGCCCGAGACCAAGTTACTATTATTTCTTTCTCCTCCCTCATGTTGAGTTTTTC  353
            ||||||||||||||||||||||||||||||||||||||||||||||||||||||||||||
Sbjct  339  GGTAGATGCCCGAGACCAAGTTACTATTATTTCTTTCTCCTCCCTCATGTTGAGTTTTTC  398

Query  354  AATTTTTCCCGCTAAATGATTAGCTACAAAAGGAtttttttttAGTGAACGTGTCACAGC  413
            ||||||||||||||||||||||||||||||||||||||||||||||||||||||||||||
Sbjct  399  AATTTTTCCCGCTAAATGATTAGCTACAAAAGGATTTTTTTTTAGTGAACGTGTCACAGC  458

Query  414  TGATTACTCCtttttttttACATTTTAAAGATTGGCATTCTATGTCCAATATCTCGATCT  473
            ||||||||||||||||||||||||||||||||||||||||||||||||||||||||||||
Sbjct  459  TGATTACTCCTTTTTTTTTACATTTTAAAGATTGGCATTCTATGTCCAATATCTCGATCT  518

Query  474  AAGTATGGAGGTCAGAATAAATACAATAATGATGAATGGAAAAAAGATAAAATCCTTTAG  533
            ||||||||||||||||||||||||||||||||||||||||||||||||||||||||||||
Sbjct  519  AAGTATGGAGGTCAGAATAAATACAATAATGATGAATGGAAAAAAGATAAAATCCTTTAG  578

Query  534  CTAGATAAGATAAGGGGCGGA  554
            |||||||||||||||||||||
Sbjct  579  CTAGATAAGATAAGGGGCGGA  599


 Score = 80.5 bits (43),  Expect = 7e-11
 Identities = 54/59 (92%), Gaps = 1/59 (2%)
 Strand=Plus/Minus

Query  38   AATTGCTGAAGGAAAAATACCCAATATCTTGCTAAACAAGATATTGGGTATTTTTTCTT  96
            |||||  |||| |||||||||||||||||||||||||||||||||||||||| || |||
Sbjct  146  AATTG-AGAAGAAAAAATACCCAATATCTTGCTAAACAAGATATTGGGTATTGTTCCTT  89


>JN204638.1 Canistrum aurantiacum voucher Martinelli 15337 PsbA gene, partial 
cds; and psbA-trnH intergenic spacer, partial sequence; 
chloroplast
Length=567

 Score = 968 bits (524),  Expect = 0.0
 Identities = 542/549 (99%), Gaps = 7/549 (1%)
 Strand=Plus/Plus

Query  1    TCTACAAATGGATAAGACAGAAGTCTTAATGTATATGAATTGCTGAAGGAAA-----AAT  55
            ||||||||||||||||||||||||||||||||||||||||||||||||||||     |||
Sbjct  19   TCTACAAATGGATAAGACAGAAGTCTTAATGTATATGAATTGCTGAAGGAAAGGAACAAT  78

Query  56   ACCCAATATCTTGCTAAACAAGATATTGGGTATTTTTTCTTCTCAATTTTTC--TATTCC  113
            ||||||||||||||||||||||||||||||||||||||||||||||||||||  ||||||
Sbjct  79   ACCCAATATCTTGCTAAACAAGATATTGGGTATTTTTTCTTCTCAATTTTTCTATATTCC  138

Query  114  AAATTCCAATTAACTTAATTAACGACGAGATTTATTATCGTTTCTTGCATGTCTCGCGAA  173
            ||||||||||||||||||||||||||||||||||||||||||||||||||||||||||||
Sbjct  139  AAATTCCAATTAACTTAATTAACGACGAGATTTATTATCGTTTCTTGCATGTCTCGCGAA  198

Query  174  AGTCAGAGTAGGCGCGAATTCTCCCAATTTGTGACCTACCATACGATCTGTTATATAAAT  233
            ||||||||||||||||||||||||||||||||||||||||||||||||||||||||||||
Sbjct  199  AGTCAGAGTAGGCGCGAATTCTCCCAATTTGTGACCTACCATACGATCTGTTATATAAAT  258

Query  234  AGGTAAATGTTCCTTTCCATTATGAATAGCGATTGTATGGCCAATCATTGTGGGTATAAT  293
            ||||||||||||||||||||||||||||||||||||||||||||||||||||||||||||
Sbjct  259  AGGTAAATGTTCCTTTCCATTATGAATAGCGATTGTATGGCCAATCATTGTGGGTATAAT  318

Query  294  GGTAGATGCCCGAGACCAAGTTACTATTATTTCTTTCTCCTCCCTCATGTTGAGTTTTTC  353
            ||||||||||||||||||||||||||||||||||||||||||||||||||||||||||||
Sbjct  319  GGTAGATGCCCGAGACCAAGTTACTATTATTTCTTTCTCCTCCCTCATGTTGAGTTTTTC  378

Query  354  AATTTTTCCCGCTAAATGATTAGCTACAAAAGGAtttttttttAGTGAACGTGTCACAGC  413
            ||||||||||||||||||||||||||||||||||||||||||||||||||||||||||||
Sbjct  379  AATTTTTCCCGCTAAATGATTAGCTACAAAAGGATTTTTTTTTAGTGAACGTGTCACAGC  438

Query  414  TGATTACTCCtttttttttACATTTTAAAGATTGGCATTCTATGTCCAATATCTCGATCT  473
            ||||||||||||||||||||||||||||||||||||||||||||||||||||||||||||
Sbjct  439  TGATTACTCCTTTTTTTTTACATTTTAAAGATTGGCATTCTATGTCCAATATCTCGATCT  498

Query  474  AAGTATGGAGGTCAGAATAAATACAATAATGATGAATGGAAAAAAGATAAAATCCTTTAG  533
            ||||||||||||||||||||||||||||||||||||||||||||||||||||||||||||
Sbjct  499  AAGTATGGAGGTCAGAATAAATACAATAATGATGAATGGAAAAAAGATAAAATCCTTTAG  558

Query  534  CTAGATAAG  542
            |||||||||
Sbjct  559  CTAGATAAG  567


>KJ580174.1 Neoglaziovia burle-marxii PsbA (psbA) gene, partial cds; and 
psbA-trnH intergenic spacer, complete sequence; chloroplast
Length=559

 Score = 966 bits (523),  Expect = 0.0
 Identities = 542/550 (99%), Gaps = 5/550 (1%)
 Strand=Plus/Plus

Query  1    TCTACAAATGGATAAGACAGAAGTCTTAATGTATATGAATTGCTGAAGGAAA-----AAT  55
            ||||||||||||||||||||||||||||||||||||||||||||||||||||     |||
Sbjct  10   TCTACAAATGGATAAGACAGAAGTCTTAATGTATATGAATTGCTGAAGGAAAGGAACAAT  69

Query  56   ACCCAATATCTTGCTAAACAAGATATTGGGTATTTTTTCTTCTCAATTTTTCTATTCCAA  115
            ||||||||||||| | | ||||||||||||||||||||||||||||||||||||||||||
Sbjct  70   ACCCAATATCTTGTTTAGCAAGATATTGGGTATTTTTTCTTCTCAATTTTTCTATTCCAA  129

Query  116  ATTCCAATTAACTTAATTAACGACGAGATTTATTATCGTTTCTTGCATGTCTCGCGAAAG  175
            ||||||||||||||||||||||||||||||||||||||||||||||||||||||||||||
Sbjct  130  ATTCCAATTAACTTAATTAACGACGAGATTTATTATCGTTTCTTGCATGTCTCGCGAAAG  189

Query  176  TCAGAGTAGGCGCGAATTCTCCCAATTTGTGACCTACCATACGATCTGTTATATAAATAG  235
            ||||||||||||||||||||||||||||||||||||||||||||||||||||||||||||
Sbjct  190  TCAGAGTAGGCGCGAATTCTCCCAATTTGTGACCTACCATACGATCTGTTATATAAATAG  249

Query  236  GTAAATGTTCCTTTCCATTATGAATAGCGATTGTATGGCCAATCATTGTGGGTATAATGG  295
            ||||||||||||||||||||||||||||||||||||||||||||||||||||||||||||
Sbjct  250  GTAAATGTTCCTTTCCATTATGAATAGCGATTGTATGGCCAATCATTGTGGGTATAATGG  309

Query  296  TAGATGCCCGAGACCAAGTTACTATTATTTCTTTCTCCTCCCTCATGTTGAGTTTTTCAA  355
            ||||||||||||||||||||||||||||||||||||||||||||||||||||||||||||
Sbjct  310  TAGATGCCCGAGACCAAGTTACTATTATTTCTTTCTCCTCCCTCATGTTGAGTTTTTCAA  369

Query  356  TTTTTCCCGCTAAATGATTAGCTACAAAAGGAtttttttttAGTGAACGTGTCACAGCTG  415
            ||||||||||||||||||||||||||||||||||||||||||||||||||||||||||||
Sbjct  370  TTTTTCCCGCTAAATGATTAGCTACAAAAGGATTTTTTTTTAGTGAACGTGTCACAGCTG  429

Query  416  ATTACTCCtttttttttACATTTTAAAGATTGGCATTCTATGTCCAATATCTCGATCTAA  475
            ||||||||||||||||||||||||||||||||||||||||||||||||||||||||||||
Sbjct  430  ATTACTCCTTTTTTTTTACATTTTAAAGATTGGCATTCTATGTCCAATATCTCGATCTAA  489

Query  476  GTATGGAGGTCAGAATAAATACAATAATGATGAATGGAAAAAAGATAAAATCCTTTAGCT  535
            ||||||||||||||||||||||||||||||||||||||||||||||||||||||||||||
Sbjct  490  GTATGGAGGTCAGAATAAATACAATAATGATGAATGGAAAAAAGATAAAATCCTTTAGCT  549

Query  536  AGATAAGATA  545
            ||||||||||
Sbjct  550  AGATAAGATA  559


 Score = 80.5 bits (43),  Expect = 7e-11
 Identities = 54/59 (92%), Gaps = 1/59 (2%)
 Strand=Plus/Minus

Query  38   AATTGCTGAAGGAAAAATACCCAATATCTTGCTAAACAAGATATTGGGTATTTTTTCTT  96
            |||||  |||| |||||||||||||||||||||||||||||||||||||||| || |||
Sbjct  117  AATTG-AGAAGAAAAAATACCCAATATCTTGCTAAACAAGATATTGGGTATTGTTCCTT  60


>KJ580169.1 Aechmea werdermannii PsbA (psbA) gene, partial cds; and psbA-trnH 
intergenic spacer, complete sequence; chloroplast
Length=561

 Score = 966 bits (523),  Expect = 0.0
 Identities = 543/552 (98%), Gaps = 7/552 (1%)
 Strand=Plus/Plus

Query  1    TCTACAAATGGATAAGACAGAAGTCTTAATGTATATGAATTGCTGAAGGAAA-----AAT  55
            ||||||||||||||||||||||||||||||||||||||||||||||||||||     |||
Sbjct  10   TCTACAAATGGATAAGACAGAAGTCTTAATGTATATGAATTGCTGAAGGAAAGGAACAAT  69

Query  56   ACCCAATATCTTGCTAAACAAGATATTGGGTATTTTTTCTTCTCAATTTTTC--TATTCC  113
            ||||||||||||||||||||||||||||||||||||||||||||||||||||  ||||||
Sbjct  70   ACCCAATATCTTGCTAAACAAGATATTGGGTATTTTTTCTTCTCAATTTTTCTATATTCC  129

Query  114  AAATTCCAATTAACTTAATTAACGACGAGATTTATTATCGTTTCTTGCATGTCTCGCGAA  173
            ||||||||||||||||||||||||||||||||||||||||||||||||||||||||||||
Sbjct  130  AAATTCCAATTAACTTAATTAACGACGAGATTTATTATCGTTTCTTGCATGTCTCGCGAA  189

Query  174  AGTCAGAGTAGGCGCGAATTCTCCCAATTTGTGACCTACCATACGATCTGTTATATAAAT  233
            ||||||||||||||||||||||||||||||||||||||||||||||||||||||||||||
Sbjct  190  AGTCAGAGTAGGCGCGAATTCTCCCAATTTGTGACCTACCATACGATCTGTTATATAAAT  249

Query  234  AGGTAAATGTTCCTTTCCATTATGAATAGCGATTGTATGGCCAATCATTGTGGGTATAAT  293
            ||||||||||||||||||||||||||||||||||||||||||||||||||||||||||||
Sbjct  250  AGGTAAATGTTCCTTTCCATTATGAATAGCGATTGTATGGCCAATCATTGTGGGTATAAT  309

Query  294  GGTAGATGCCCGAGACCAAGTTACTATTATTTCTTTCTCCTCCCTCATGTTGAGTTTTTC  353
            ||||||||||||||||||||||||||||||||||||||||||||||||||||||||||||
Sbjct  310  GGTAGATGCCCGAGACCAAGTTACTATTATTTCTTTCTCCTCCCTCATGTTGAGTTTTTC  369

Query  354  AATTTTTCCCGCTAAATGATTAGCTACAAAAGGAtttttttttAGTGAACGTGTCACAGC  413
            ||||||||||||||||||||||||||||||||||||||||||||||||||||||||||||
Sbjct  370  AATTTTTCCCGCTAAATGATTAGCTACAAAAGGATTTTTTTTTAGTGAACGTGTCACAGC  429

Query  414  TGATTACTCCtttttttttACATTTTAAAGATTGGCATTCTATGTCCAATATCTCGATCT  473
            ||||||||||||||||||||||||||||||||||||||||||||||||||||||||||||
Sbjct  430  TGATTACTCCTTTTTTTTTACATTTTAAAGATTGGCATTCTATGTCCAATATCTCGATCT  489

Query  474  AAGTATGGAGGTCAGAATAAATACAATAATGATGAATGGAAAAAAGATAAAATCCTTTAG  533
            |||||||||||||||||| ||||| |||||||||||||||||||||||||||||||||||
Sbjct  490  AAGTATGGAGGTCAGAATNAATACNATAATGATGAATGGAAAAAAGATAAAATCCTTTAG  549

Query  534  CTAGATAAGATA  545
            ||||||||||||
Sbjct  550  CTAGATAAGATA  561


>HQ913715.1 Puya aequatorialis isolate Crayn 4 PsbA (psbA) gene, partial 
cds; and psbA-trnH intergenic spacer, partial sequence; chloroplast
Length=624

 Score = 966 bits (523),  Expect = 0.0
 Identities = 557/572 (97%), Gaps = 8/572 (1%)
 Strand=Plus/Plus

Query  1    TCTACAAATGGATAAGACAGAAGTCTTAATGTATATGAATTGCTGAAGGAA----A-AAT  55
            |||||||||||||||||||||||||||||||||||||||||||||||||||    | |||
Sbjct  39   TCTACAAATGGATAAGACAGAAGTCTTAATGTATATGAATTGCTGAAGGAACGGAACAAT  98

Query  56   ACCCAATATCTTGCTAAACAAGATATTGGGTATTTTTTCTTCTCAATTTTTCTATTCCAA  115
            |||||||||||||||||||||||||||||||||| || |||||||||||||||||||  |
Sbjct  99   ACCCAATATCTTGCTAAACAAGATATTGGGTATTGTTCCTTCTCAATTTTTCTATTCTTA  158

Query  116  ATTCCAA-TT-AACTTAA-TTAACGACGAGATTTATTATCGTTTCTTGCATGTCTCGCGA  172
            ||||||| ||  | |||| |||||||||||||||||||||||||||||||||||||||||
Sbjct  159  ATTCCAAATTCCAATTAACTTAACGACGAGATTTATTATCGTTTCTTGCATGTCTCGCGA  218

Query  173  AAGTCAGAGTAGGCGCGAATTCTCCCAATTTGTGACCTACCATACGATCTGTTATATAAA  232
            ||||||||||||||||||||||||||||||||||||||||||||||||||||||||||||
Sbjct  219  AAGTCAGAGTAGGCGCGAATTCTCCCAATTTGTGACCTACCATACGATCTGTTATATAAA  278

Query  233  TAGGTAAATGTTCCTTTCCATTATGAATAGCGATTGTATGGCCAATCATTGTGGGTATAA  292
            ||||||||||||||||||||||||||||||||||||||||||||||||||||||||||||
Sbjct  279  TAGGTAAATGTTCCTTTCCATTATGAATAGCGATTGTATGGCCAATCATTGTGGGTATAA  338

Query  293  TGGTAGATGCCCGAGACCAAGTTACTATTATTTCTTTCTCCTCCCTCATGTTGAGTTTTT  352
            ||||||||||||||||||||||||||||||||||||||||||||||||||||||||||||
Sbjct  339  TGGTAGATGCCCGAGACCAAGTTACTATTATTTCTTTCTCCTCCCTCATGTTGAGTTTTT  398

Query  353  CAATTTTTCCCGCTAAATGATTAGCTACAAAAGGAtttttttttAGTGAACGTGTCACAG  412
            ||||||||||||||||||||||| ||||||||||||||||||||||||||||||||||||
Sbjct  399  CAATTTTTCCCGCTAAATGATTAACTACAAAAGGATTTTTTTTTAGTGAACGTGTCACAG  458

Query  413  CTGATTACTCCtttttttttACATTTTAAAGATTGGCATTCTATGTCCAATATCTCGATC  472
            ||||||||||||||||||||||||||||||||||||||||||||||||||||||||||||
Sbjct  459  CTGATTACTCCTTTTTTTTTACATTTTAAAGATTGGCATTCTATGTCCAATATCTCGATC  518

Query  473  TAAGTATGGAGGTCAGAATAAATACAATAATGATGAATGGAAAAAAGATAAAATCCTTTA  532
            ||||||||||||||||||||||||||||||||||||||||||||||||||||||||||||
Sbjct  519  TAAGTATGGAGGTCAGAATAAATACAATAATGATGAATGGAAAAAAGATAAAATCCTTTA  578

Query  533  GCTAGATAAGATAAGGGGCGGATGTAGCCAAG  564
            ||||||||||||||||||||||||||||||||
Sbjct  579  GCTAGATAAGATAAGGGGCGGATGTAGCCAAG  610


>KJ666560.1 Orthophytum heleniceae PsbA (psbA) gene, partial cds; and psbA-trnH 
intergenic spacer, partial sequence; chloroplast
Length=561

 Score = 965 bits (522),  Expect = 0.0
 Identities = 546/556 (98%), Gaps = 8/556 (1%)
 Strand=Plus/Plus

Query  1    TCTACAAATGGATAAGACAGAAGTCTTAATGTATATGAATTGCTGAAGGAAAAATACCCA  60
            |||||||||||||||||||||||||||||||||||||||||||||||| |||||||||||
Sbjct  7    TCTACAAATGGATAAGACAGAAGTCTTAATGTATATGAATTGCTGAAGAAAAAATACCCA  66

Query  61   ATATCTTGCTAAACAAGATATTGGGTATTTTTTCTTCTCAATTTTTCT-------ATTCC  113
            ||||||||||||||||||||||||||||||||||||||||||||||||       |||||
Sbjct  67   ATATCTTGCTAAACAAGATATTGGGTATTTTTTCTTCTCAATTTTTCTATTCTTAATTCC  126

Query  114  AAATTCCAATTAACTTAATTAACGACGAGATTTATTATCGTTTCTTGCATGTCTCGCGAA  173
            ||||||||||||||||||||||||||||||||||||||||||||||||||||||||||||
Sbjct  127  AAATTCCAATTAACTTAATTAACGACGAGATTTATTATCGTTTCTTGCATGTCTCGCGAA  186

Query  174  AGTCAGAGTAGGCGCGAATTCTCCCAATTTGTGACCTACCATACGATCTGTTATATAAAT  233
            ||||||||||||||||||||||||||||||||||||||||||||||||||||||||||||
Sbjct  187  AGTCAGAGTAGGCGCGAATTCTCCCAATTTGTGACCTACCATACGATCTGTTATATAAAT  246

Query  234  AGGTAAATGTTCCTTTCCATTATGAATAGCGATTGTATGGCCAATCATTGTGGGTATAAT  293
            ||||||||||||||||||||||||||||||||||||||||||||||||||||||||||||
Sbjct  247  AGGTAAATGTTCCTTTCCATTATGAATAGCGATTGTATGGCCAATCATTGTGGGTATAAT  306

Query  294  GGTAGATGCCCGAGACCAAGTTACTATTATTTCTTTCTCCTCCCTCATGTTGAGTTTTTC  353
            ||||||||||||||||||||||||||||||||||||||||||||||||||||||||||||
Sbjct  307  GGTAGATGCCCGAGACCAAGTTACTATTATTTCTTTCTCCTCCCTCATGTTGAGTTTTTC  366

Query  354  AATTTTTCCCGCTAAATGATTAGCTACAAAAGGAtttttttttAGTGAACGTGTCACAGC  413
            ||||||||||||||||||||||||||||||||||||||||||||||||||||||||||||
Sbjct  367  AATTTTTCCCGCTAAATGATTAGCTACAAAAGGATTTTTTTTTAGTGAACGTGTCACAGC  426

Query  414  TGATTACTCCtttttttttACATTTTAAAGATTGGCATTCTATGTCCAATATCTCGATCT  473
            |||||||||| |||||||||||||||||||||||||||||||||||||||||||||||||
Sbjct  427  TGATTACTCC-TTTTTTTTACATTTTAAAGATTGGCATTCTATGTCCAATATCTCGATCT  485

Query  474  AAGTATGGAGGTCAGAATAAATACAATAATGATGAATGGAAAAAAGATAAAATCCTTTAG  533
            ||||||||||||||||||||||||||||||||||||||||||||||||||||||||||| 
Sbjct  486  AAGTATGGAGGTCAGAATAAATACAATAATGATGAATGGAAAAAAGATAAAATCCTTTAT  545

Query  534  CTAGATAAGATAAGGG  549
            ||||||||||||||||
Sbjct  546  CTAGATAAGATAAGGG  561


>HQ913648.1 Acanthostachys strobilacea isolate Schulte H019 PsbA (psbA) gene, 
partial cds; and psbA-trnH intergenic spacer, partial sequence; 
chloroplast
Length=629

 Score = 965 bits (522),  Expect = 0.0
 Identities = 561/577 (97%), Gaps = 13/577 (2%)
 Strand=Plus/Plus

Query  1    TCTACAAATGGATAAGACAGAAGTCTTAATGTATATGAATTGCTGAAGGAAA-----AAT  55
            ||||||||||||||||||||||||||||||||||||||||||||||||||||     |||
Sbjct  39   TCTACAAATGGATAAGACAGAAGTCTTAATGTATATGAATTGCTGAAGGAAAGGAACAAT  98

Query  56   ACCCAATATCTTGCTAAACAAGATATTGGGTATTTTTTCTTCTCAATTTTTCT-------  108
            ||||||||||||| | | |||||||||||||||||||||||||||||||||||       
Sbjct  99   ACCCAATATCTTGTTTAGCAAGATATTGGGTATTTTTTCTTCTCAATTTTTCTATTCTTA  158

Query  109  ATTCCAAATTCCAATTAACTTAATTAACGACGAGATTTATTATCGTTTCTTGCATGTCTC  168
            ||||||||||||||||||||||||||||||||||||||||||||||||||||||||||||
Sbjct  159  ATTCCAAATTCCAATTAACTTAATTAACGACGAGATTTATTATCGTTTCTTGCATGTCTC  218

Query  169  GCGAAAGTCAGAGTAGGCGCGAATTCTCCCAATTTGTGACCTACCATACGATCTGTTATA  228
            ||||||||||||||||||||||||||||||||||||||||||||||||||||||||||||
Sbjct  219  GCGAAAGTCAGAGTAGGCGCGAATTCTCCCAATTTGTGACCTACCATACGATCTGTTATA  278

Query  229  TAAATAGGTAAATGTTCCTTTCCATTATGAATAGCGATTGTATGGCCAATCATTGTGGGT  288
            ||||||||||||||||||||||||||||||||||||||||||||||||||||||||||||
Sbjct  279  TAAATAGGTAAATGTTCCTTTCCATTATGAATAGCGATTGTATGGCCAATCATTGTGGGT  338

Query  289  ATAATGGTAGATGCCCGAGACCAAGTTACTATTATTTCTTTCTCCTCCCTCATGTTGAGT  348
            ||||||||||||||||||||||||||||||||||||||||||||||||||||||||||||
Sbjct  339  ATAATGGTAGATGCCCGAGACCAAGTTACTATTATTTCTTTCTCCTCCCTCATGTTGAGT  398

Query  349  TTTTCAATTTTTCCCGCTAAATGATTAGCTACAAAAGGAtttttttttAGTGAACGTGTC  408
            ||||||||||||||||||||||||||||||||||||||||||||||||||||||||||||
Sbjct  399  TTTTCAATTTTTCCCGCTAAATGATTAGCTACAAAAGGATTTTTTTTTAGTGAACGTGTC  458

Query  409  ACAGCTGATTACTCC-tttttttttACATTTTAAAGATTGGCATTCTATGTCCAATATCT  467
            ||||||||||||||| ||||||||||||||||||||||||||||||||||||||||||||
Sbjct  459  ACAGCTGATTACTCCTTTTTTTTTTACATTTTAAAGATTGGCATTCTATGTCCAATATCT  518

Query  468  CGATCTAAGTATGGAGGTCAGAATAAATACAATAATGATGAATGGAAAAAAGATAAAATC  527
            ||||||||||||||||||||||||||||||||||||||||||||||||||||||||||||
Sbjct  519  CGATCTAAGTATGGAGGTCAGAATAAATACAATAATGATGAATGGAAAAAAGATAAAATC  578

Query  528  CTTTAGCTAGATAAGATAAGGGGCGGATGTAGCCAAG  564
            |||||||||||||||||||||||||||||||||||||
Sbjct  579  CTTTAGCTAGATAAGATAAGGGGCGGATGTAGCCAAG  615


 Score = 80.5 bits (43),  Expect = 7e-11
 Identities = 54/59 (92%), Gaps = 1/59 (2%)
 Strand=Plus/Minus

Query  38   AATTGCTGAAGGAAAAATACCCAATATCTTGCTAAACAAGATATTGGGTATTTTTTCTT  96
            |||||  |||| |||||||||||||||||||||||||||||||||||||||| || |||
Sbjct  146  AATTG-AGAAGAAAAAATACCCAATATCTTGCTAAACAAGATATTGGGTATTGTTCCTT  89


>EF110657.1 Aechmea capixabae psbA-trnH intergenic spacer, partial sequence; 
chloroplast
 EF110658.1 Aechmea warasii psbA-trnH intergenic spacer, partial sequence; 
chloroplast
Length=572

 Score = 965 bits (522),  Expect = 0.0
 Identities = 548/559 (98%), Gaps = 8/559 (1%)
 Strand=Plus/Plus

Query  1    TCTACAAATGGATAAGACAGAAGTCTTAATGTATATGAATTGCTGAAGGAAA-----AAT  55
            ||||||||||||||||||||||||||||||||||||||||||||||||||||     |||
Sbjct  14   TCTACAAATGGATAAGACAGAAGTCTTAATGTATATGAATTGCTGAAGGAAAGGAACAAT  73

Query  56   ACCCAATATCTTGCTAAACAAGATATTGGGTATTTTTTCTTCTCAATTTTTC--TATTCC  113
            ||||||||||||| | | ||||||||||||||||||||||||||||||||||  ||||||
Sbjct  74   ACCCAATATCTTGTTTAGCAAGATATTGGGTATTTTTTCTTCTCAATTTTTCTATATTCC  133

Query  114  AAATTCCAATTAACTTAATTAACGACGAGATTTATTATCGTTTCTTGCATGTCTCGCGAA  173
            ||||||||||||||||||||||||||||||||||||||||||||||||||||||||||||
Sbjct  134  AAATTCCAATTAACTTAATTAACGACGAGATTTATTATCGTTTCTTGCATGTCTCGCGAA  193

Query  174  AGTCAGAGTAGGCGCGAATTCTCCCAATTTGTGACCTACCATACGATCTGTTATATAAAT  233
            ||||||||||||||||||||||||||||||||||||||||||||||||||||||||||||
Sbjct  194  AGTCAGAGTAGGCGCGAATTCTCCCAATTTGTGACCTACCATACGATCTGTTATATAAAT  253

Query  234  AGGTAAATGTTCCTTTCCATTATGAATAGCGATTGTATGGCCAATCATTGTGGGTATAAT  293
            ||||||||||||||||||||||||||||||||||||||||||||||||||||||||||||
Sbjct  254  AGGTAAATGTTCCTTTCCATTATGAATAGCGATTGTATGGCCAATCATTGTGGGTATAAT  313

Query  294  GGTAGATGCCCGAGACCAAGTTACTATTATTTCTTTCTCCTCCCTCATGTTGAGTTTTTC  353
            ||||||||||||||||||||||||||||||||||||||||||||||||||||||||||||
Sbjct  314  GGTAGATGCCCGAGACCAAGTTACTATTATTTCTTTCTCCTCCCTCATGTTGAGTTTTTC  373

Query  354  AATTTTTCCCGCTAAATGATTAGCTACAAAAGGAtttttttttAGTGAACGTGTCACAGC  413
            ||||||||||||||||||||||||||||||||||||||||||||||||||||||||||||
Sbjct  374  AATTTTTCCCGCTAAATGATTAGCTACAAAAGGATTTTTTTTTAGTGAACGTGTCACAGC  433

Query  414  TGATTACTCCtttttttttACATTTTAAAGATTGGCATTCTATGTCCAATATCTCGATCT  473
            ||||||||||||||||||||||||||||||||||||||||||||||||||||||||||||
Sbjct  434  TGATTACTCCTTTTTTTTTACATTTTAAAGATTGGCATTCTATGTCCAATATCTCGATCT  493

Query  474  AAGTATGGAGGTCAGAATAAATACAATAATGATGAATGGAAAAAAGATAAAATCCTTTAG  533
            ||||||||||||||||||||||||||||||||||||||||||||||||||||||||||||
Sbjct  494  AAGTATGGAGGTCAGAATAAATACAATAATGATGAATGGAAAAAAGATAAAATCCTTTAG  553

Query  534  CTAGATAAGATAA-GGGGC  551
            ||||||||||||| |||||
Sbjct  554  CTAGATAAGATAAAGGGGC  572


 Score = 80.5 bits (43),  Expect = 7e-11
 Identities = 54/59 (92%), Gaps = 1/59 (2%)
 Strand=Plus/Minus

Query  38   AATTGCTGAAGGAAAAATACCCAATATCTTGCTAAACAAGATATTGGGTATTTTTTCTT  96
            |||||  |||| |||||||||||||||||||||||||||||||||||||||| || |||
Sbjct  121  AATTG-AGAAGAAAAAATACCCAATATCTTGCTAAACAAGATATTGGGTATTGTTCCTT  64


>EF110653.1 Aechmea pedicellata psbA-trnH intergenic spacer, partial sequence; 
chloroplast
Length=564

 Score = 965 bits (522),  Expect = 0.0
 Identities = 547/558 (98%), Gaps = 7/558 (1%)
 Strand=Plus/Plus

Query  1    TCTACAAATGGATAAGACAGAAGTCTTAATGTATATGAATTGCTGAAGGAAA-----AAT  55
            ||||||||||||||||||||||||||||||||||||||||||||||||||||     |||
Sbjct  7    TCTACAAATGGATAAGACAGAAGTCTTAATGTATATGAATTGCTGAAGGAAAGGAACAAT  66

Query  56   ACCCAATATCTTGCTAAACAAGATATTGGGTATTTTTTCTTCTCAATTTTTC--TATTCC  113
            ||||||||||||| | | ||||||||||||||||||||||||||||||||||  ||||||
Sbjct  67   ACCCAATATCTTGTTTAGCAAGATATTGGGTATTTTTTCTTCTCAATTTTTCTATATTCC  126

Query  114  AAATTCCAATTAACTTAATTAACGACGAGATTTATTATCGTTTCTTGCATGTCTCGCGAA  173
            ||||||||||||||||||||||||||||||||||||||||||||||||||||||||||||
Sbjct  127  AAATTCCAATTAACTTAATTAACGACGAGATTTATTATCGTTTCTTGCATGTCTCGCGAA  186

Query  174  AGTCAGAGTAGGCGCGAATTCTCCCAATTTGTGACCTACCATACGATCTGTTATATAAAT  233
            ||||||||||||||||||||||||||||||||||||||||||||||||||||||||||||
Sbjct  187  AGTCAGAGTAGGCGCGAATTCTCCCAATTTGTGACCTACCATACGATCTGTTATATAAAT  246

Query  234  AGGTAAATGTTCCTTTCCATTATGAATAGCGATTGTATGGCCAATCATTGTGGGTATAAT  293
            ||||||||||||||||||||||||||||||||||||||||||||||||||||||||||||
Sbjct  247  AGGTAAATGTTCCTTTCCATTATGAATAGCGATTGTATGGCCAATCATTGTGGGTATAAT  306

Query  294  GGTAGATGCCCGAGACCAAGTTACTATTATTTCTTTCTCCTCCCTCATGTTGAGTTTTTC  353
            ||||||||||||||||||||||||||||||||||||||||||||||||||||||||||||
Sbjct  307  GGTAGATGCCCGAGACCAAGTTACTATTATTTCTTTCTCCTCCCTCATGTTGAGTTTTTC  366

Query  354  AATTTTTCCCGCTAAATGATTAGCTACAAAAGGAtttttttttAGTGAACGTGTCACAGC  413
            ||||||||||||||||||||||||||||||||||||||||||||||||||||||||||||
Sbjct  367  AATTTTTCCCGCTAAATGATTAGCTACAAAAGGATTTTTTTTTAGTGAACGTGTCACAGC  426

Query  414  TGATTACTCCtttttttttACATTTTAAAGATTGGCATTCTATGTCCAATATCTCGATCT  473
            ||||||||||||||||||||||||||||||||||||||||||||||||||||||||||||
Sbjct  427  TGATTACTCCTTTTTTTTTACATTTTAAAGATTGGCATTCTATGTCCAATATCTCGATCT  486

Query  474  AAGTATGGAGGTCAGAATAAATACAATAATGATGAATGGAAAAAAGATAAAATCCTTTAG  533
            |||||||||||||||||||||||| |||||||||||||||||||||||||||||||||||
Sbjct  487  AAGTATGGAGGTCAGAATAAATACNATAATGATGAATGGAAAAAAGATAAAATCCTTTAG  546

Query  534  CTAGATAAGATAAGGGGC  551
            ||||||||||||||||||
Sbjct  547  CTAGATAAGATAAGGGGC  564


 Score = 80.5 bits (43),  Expect = 7e-11
 Identities = 54/59 (92%), Gaps = 1/59 (2%)
 Strand=Plus/Minus

Query  38   AATTGCTGAAGGAAAAATACCCAATATCTTGCTAAACAAGATATTGGGTATTTTTTCTT  96
            |||||  |||| |||||||||||||||||||||||||||||||||||||||| || |||
Sbjct  114  AATTG-AGAAGAAAAAATACCCAATATCTTGCTAAACAAGATATTGGGTATTGTTCCTT  57


>EF110649.1 Lymania alvimii psbA-trnH intergenic spacer, partial sequence; 
chloroplast
 EF110650.1 Lymania globosa psbA-trnH intergenic spacer, partial sequence; 
chloroplast
Length=576

 Score = 965 bits (522),  Expect = 0.0
 Identities = 548/559 (98%), Gaps = 8/559 (1%)
 Strand=Plus/Plus

Query  1    TCTACAAATGGATAAGACAGAAGTCTTAATGTATATGAATTGCTGAAGGAAA-----AAT  55
            ||||||||||||||||||||||||||||||||||||||||||||||||||||     |||
Sbjct  18   TCTACAAATGGATAAGACAGAAGTCTTAATGTATATGAATTGCTGAAGGAAAGGAACAAT  77

Query  56   ACCCAATATCTTGCTAAACAAGATATTGGGTATTTTTTCTTCTCAATTTTTC--TATTCC  113
            ||||||||||||| | | ||||||||||||||||||||||||||||||||||  ||||||
Sbjct  78   ACCCAATATCTTGTTTAGCAAGATATTGGGTATTTTTTCTTCTCAATTTTTCTATATTCC  137

Query  114  AAATTCCAATTAACTTAATTAACGACGAGATTTATTATCGTTTCTTGCATGTCTCGCGAA  173
            ||||||||||||||||||||||||||||||||||||||||||||||||||||||||||||
Sbjct  138  AAATTCCAATTAACTTAATTAACGACGAGATTTATTATCGTTTCTTGCATGTCTCGCGAA  197

Query  174  AGTCAGAGTAGGCGCGAATTCTCCCAATTTGTGACCTACCATACGATCTGTTATATAAAT  233
            ||||||||||||||||||||||||||||||||||||||||||||||||||||||||||||
Sbjct  198  AGTCAGAGTAGGCGCGAATTCTCCCAATTTGTGACCTACCATACGATCTGTTATATAAAT  257

Query  234  AGGTAAATGTTCCTTTCCATTATGAATAGCGATTGTATGGCCAATCATTGTGGGTATAAT  293
            ||||||||||||||||||||||||||||||||||||||||||||||||||||||||||||
Sbjct  258  AGGTAAATGTTCCTTTCCATTATGAATAGCGATTGTATGGCCAATCATTGTGGGTATAAT  317

Query  294  GGTAGATGCCCGAGACCAAGTTACTATTATTTCTTTCTCCTCCCTCATGTTGAGTTTTTC  353
            ||||||||||||||||||||||||||||||||||||||||||||||||||||||||||||
Sbjct  318  GGTAGATGCCCGAGACCAAGTTACTATTATTTCTTTCTCCTCCCTCATGTTGAGTTTTTC  377

Query  354  AATTTTTCCCGCTAAATGATTAGCTACAAAAGGAtttttttttAGTGAACGTGTCACAGC  413
            ||||||||||||||||||||||||||||||||||||||||||||||||||||||||||||
Sbjct  378  AATTTTTCCCGCTAAATGATTAGCTACAAAAGGATTTTTTTTTAGTGAACGTGTCACAGC  437

Query  414  TGATTACTCCtttttttttACATTTTAAAGATTGGCATTCTATGTCCAATATCTCGATCT  473
            ||||||||||||||||||||||||||||||||||||||||||||||||||||||||||||
Sbjct  438  TGATTACTCCTTTTTTTTTACATTTTAAAGATTGGCATTCTATGTCCAATATCTCGATCT  497

Query  474  AAGTATGGAGGTCAGAATAAATACAATAATGATGAATGGAAAAAAGATAAAATCCTTTAG  533
            ||||||||||||||||||||||||||||||||||||||||||||||||||||||||||||
Sbjct  498  AAGTATGGAGGTCAGAATAAATACAATAATGATGAATGGAAAAAAGATAAAATCCTTTAG  557

Query  534  CTAGATAAGATAA-GGGGC  551
            ||||||||||||| |||||
Sbjct  558  CTAGATAAGATAAAGGGGC  576


 Score = 80.5 bits (43),  Expect = 7e-11
 Identities = 54/59 (92%), Gaps = 1/59 (2%)
 Strand=Plus/Minus

Query  38   AATTGCTGAAGGAAAAATACCCAATATCTTGCTAAACAAGATATTGGGTATTTTTTCTT  96
            |||||  |||| |||||||||||||||||||||||||||||||||||||||| || |||
Sbjct  125  AATTG-AGAAGAAAAAATACCCAATATCTTGCTAAACAAGATATTGGGTATTGTTCCTT  68


>KJ580251.1 Orthophytum navioides PsbA (psbA) gene, partial cds; and psbA-trnH 
intergenic spacer, complete sequence; chloroplast
Length=561

 Score = 963 bits (521),  Expect = 0.0
 Identities = 543/552 (98%), Gaps = 7/552 (1%)
 Strand=Plus/Plus

Query  1    TCTACAAATGGATAAGACAGAAGTCTTAATGTATATGAATTGCTGAAGGAAAAATACCCA  60
            ||||||||||||||||||||||||||||||||||||||||||||||||||||||||||||
Sbjct  10   TCTACAAATGGATAAGACAGAAGTCTTAATGTATATGAATTGCTGAAGGAAAAATACCCA  69

Query  61   ATATCTTGCTAAACAAGATATTGGGTATTTTTTCTTCTCAATTTTTCT-------ATTCC  113
            ||||||||||||||||||||||||||||||||||||||||||||||||       |||||
Sbjct  70   ATATCTTGCTAAACAAGATATTGGGTATTTTTTCTTCTCAATTTTTCTATTCTTAATTCC  129

Query  114  AAATTCCAATTAACTTAATTAACGACGAGATTTATTATCGTTTCTTGCATGTCTCGCGAA  173
            ||||||||||||||||||||||||||||||||||||||||||||||||||||||||||||
Sbjct  130  AAATTCCAATTAACTTAATTAACGACGAGATTTATTATCGTTTCTTGCATGTCTCGCGAA  189

Query  174  AGTCAGAGTAGGCGCGAATTCTCCCAATTTGTGACCTACCATACGATCTGTTATATAAAT  233
            ||||||||||||||||||||||||||||||||||||||||||||||||||||||||||||
Sbjct  190  AGTCAGAGTAGGCGCGAATTCTCCCAATTTGTGACCTACCATACGATCTGTTATATAAAT  249

Query  234  AGGTAAATGTTCCTTTCCATTATGAATAGCGATTGTATGGCCAATCATTGTGGGTATAAT  293
            ||||||||||||||||||||||||||||||||||||||||||||||||||||||||||||
Sbjct  250  AGGTAAATGTTCCTTTCCATTATGAATAGCGATTGTATGGCCAATCATTGTGGGTATAAT  309

Query  294  GGTAGATGCCCGAGACCAAGTTACTATTATTTCTTTCTCCTCCCTCATGTTGAGTTTTTC  353
            ||||||||||||||||||||||||||||||||||||||||||||||||||||||||||||
Sbjct  310  GGTAGATGCCCGAGACCAAGTTACTATTATTTCTTTCTCCTCCCTCATGTTGAGTTTTTC  369

Query  354  AATTTTTCCCGCTAAATGATTAGCTACAAAAGGAtttttttttAGTGAACGTGTCACAGC  413
             |||||||||||||||||||||||||||||||||||||||||||||||||||||||||||
Sbjct  370  CATTTTTCCCGCTAAATGATTAGCTACAAAAGGATTTTTTTTTAGTGAACGTGTCACAGC  429

Query  414  TGATTACTCCtttttttttACATTTTAAAGATTGGCATTCTATGTCCAATATCTCGATCT  473
            ||||||||||||||||||||||||||||||||||||||||||||||||||||||||||||
Sbjct  430  TGATTACTCCTTTTTTTTTACATTTTAAAGATTGGCATTCTATGTCCAATATCTCGATCT  489

Query  474  AAGTATGGAGGTCAGAATAAATACAATAATGATGAATGGAAAAAAGATAAAATCCTTTAG  533
            ||||||||||||||||||||||||||||||||||||||||||||||||||||||||||| 
Sbjct  490  AAGTATGGAGGTCAGAATAAATACAATAATGATGAATGGAAAAAAGATAAAATCCTTTAT  549

Query  534  CTAGATAAGATA  545
            ||||||||||||
Sbjct  550  CTAGATAAGATA  561


>KJ580178.1 Ananas nanus PsbA (psbA) gene, partial cds; and psbA-trnH intergenic 
spacer, complete sequence; chloroplast
Length=556

 Score = 963 bits (521),  Expect = 0.0
 Identities = 541/550 (98%), Gaps = 5/550 (1%)
 Strand=Plus/Plus

Query  1    TCTACAAATGGATAAGACAGAAGTCTTAATGTATATGAATTGCTGAAGGAAA-----AAT  55
            ||||||||||||||||||||||||||||||||||||||||||||||||||||     |||
Sbjct  7    TCTACAAATGGATAAGACAGAAGTCTTAATGTATATGAATTGCTGAAGGAAAGGAACAAT  66

Query  56   ACCCAATATCTTGCTAAACAAGATATTGGGTATTTTTTCTTCTCAATTTTTCTATTCCAA  115
            ||||||||||||| | | ||||||||||||||||||||||||||||||||||||||||||
Sbjct  67   ACCCAATATCTTGTTTAGCAAGATATTGGGTATTTTTTCTTCTCAATTTTTCTATTCCAA  126

Query  116  ATTCCAATTAACTTAATTAACGACGAGATTTATTATCGTTTCTTGCATGTCTCGCGAAAG  175
            ||||||||||||||||||||||||||||||||||||||||||||||||||||||||||||
Sbjct  127  ATTCCAATTAACTTAATTAACGACGAGATTTATTATCGTTTCTTGCATGTCTCGCGAAAG  186

Query  176  TCAGAGTAGGCGCGAATTCTCCCAATTTGTGACCTACCATACGATCTGTTATATAAATAG  235
            ||||||||||||||||||||||||||||||||||||||||||||||||||||||||||||
Sbjct  187  TCAGAGTAGGCGCGAATTCTCCCAATTTGTGACCTACCATACGATCTGTTATATAAATAG  246

Query  236  GTAAATGTTCCTTTCCATTATGAATAGCGATTGTATGGCCAATCATTGTGGGTATAATGG  295
            ||||||||||||||||||||||||||||||||||||||||||||||||||||||||||||
Sbjct  247  GTAAATGTTCCTTTCCATTATGAATAGCGATTGTATGGCCAATCATTGTGGGTATAATGG  306

Query  296  TAGATGCCCGAGACCAAGTTACTATTATTTCTTTCTCCTCCCTCATGTTGAGTTTTTCAA  355
            ||||||||||||||||||||||||||||||||||||||||||||||||||||||||||||
Sbjct  307  TAGATGCCCGAGACCAAGTTACTATTATTTCTTTCTCCTCCCTCATGTTGAGTTTTTCAA  366

Query  356  TTTTTCCCGCTAAATGATTAGCTACAAAAGGAtttttttttAGTGAACGTGTCACAGCTG  415
            ||||||||||||||||||||||||||||||||||||||||||||||||||||||||||||
Sbjct  367  TTTTTCCCGCTAAATGATTAGCTACAAAAGGATTTTTTTTTAGTGAACGTGTCACAGCTG  426

Query  416  ATTACTCCtttttttttACATTTTAAAGATTGGCATTCTATGTCCAATATCTCGATCTAA  475
            ||||||||||||||||||||||||||||||||||||||||||||||||||||||||||||
Sbjct  427  ATTACTCCTTTTTTTTTACATTTTAAAGATTGGCATTCTATGTCCAATATCTCGATCTAA  486

Query  476  GTATGGAGGTCAGAATAAATACAATAATGATGAATGGAAAAAAGATAAAATCCTTTAGCT  535
            |||||||||||||||||||||| |||||||||||||||||||||||||||||||||||||
Sbjct  487  GTATGGAGGTCAGAATAAATACNATAATGATGAATGGAAAAAAGATAAAATCCTTTAGCT  546

Query  536  AGATAAGATA  545
            ||||||||||
Sbjct  547  AGATAAGATA  556


 Score = 80.5 bits (43),  Expect = 7e-11
 Identities = 54/59 (92%), Gaps = 1/59 (2%)
 Strand=Plus/Minus

Query  38   AATTGCTGAAGGAAAAATACCCAATATCTTGCTAAACAAGATATTGGGTATTTTTTCTT  96
            |||||  |||| |||||||||||||||||||||||||||||||||||||||| || |||
Sbjct  114  AATTG-AGAAGAAAAAATACCCAATATCTTGCTAAACAAGATATTGGGTATTGTTCCTT  57


>KJ580176.1 Ananas comosus PsbA (psbA) gene, partial cds; and psbA-trnH intergenic 
spacer, complete sequence; chloroplast
Length=554

 Score = 963 bits (521),  Expect = 0.0
 Identities = 536/545 (98%), Gaps = 0/545 (0%)
 Strand=Plus/Plus

Query  1    TCTACAAATGGATAAGACAGAAGTCTTAATGTATATGAATTGCTGAAGGAAAAATACCCA  60
            ||||||||||||||||||||||||||||||||||||||||||||||||||||   |||||
Sbjct  10   TCTACAAATGGATAAGACAGAAGTCTTAATGTATATGAATTGCTGAAGGAAAGGAACCCA  69

Query  61   ATATCTTGCTAAACAAGATATTGGGTATTTTTTCTTCTCAATTTTTCTATTCCAAATTCC  120
            |||||||| | | |||||||||||||||||||||||||||||||||||||||||||||||
Sbjct  70   ATATCTTGTTTAGCAAGATATTGGGTATTTTTTCTTCTCAATTTTTCTATTCCAAATTCC  129

Query  121  AATTAACTTAATTAACGACGAGATTTATTATCGTTTCTTGCATGTCTCGCGAAAGTCAGA  180
            ||||||||||||||||||||||||||||||||||||||||||||||||||||||||||||
Sbjct  130  AATTAACTTAATTAACGACGAGATTTATTATCGTTTCTTGCATGTCTCGCGAAAGTCAGA  189

Query  181  GTAGGCGCGAATTCTCCCAATTTGTGACCTACCATACGATCTGTTATATAAATAGGTAAA  240
            ||||||||||||||||||||||||||||||||||||||||||||||||||||||||||||
Sbjct  190  GTAGGCGCGAATTCTCCCAATTTGTGACCTACCATACGATCTGTTATATAAATAGGTAAA  249

Query  241  TGTTCCTTTCCATTATGAATAGCGATTGTATGGCCAATCATTGTGGGTATAATGGTAGAT  300
            ||||||||||||||||||||||||||||||||||||||||||||||||||||||||||||
Sbjct  250  TGTTCCTTTCCATTATGAATAGCGATTGTATGGCCAATCATTGTGGGTATAATGGTAGAT  309

Query  301  GCCCGAGACCAAGTTACTATTATTTCTTTCTCCTCCCTCATGTTGAGTTTTTCAATTTTT  360
            ||||||||||||||||||||||||||||||||||||||||||||||||||||||||||||
Sbjct  310  GCCCGAGACCAAGTTACTATTATTTCTTTCTCCTCCCTCATGTTGAGTTTTTCAATTTTT  369

Query  361  CCCGCTAAATGATTAGCTACAAAAGGAtttttttttAGTGAACGTGTCACAGCTGATTAC  420
            ||||||||||||||||||||||||||||||||||||||||||||||||||||||||||||
Sbjct  370  CCCGCTAAATGATTAGCTACAAAAGGATTTTTTTTTAGTGAACGTGTCACAGCTGATTAC  429

Query  421  TCCtttttttttACATTTTAAAGATTGGCATTCTATGTCCAATATCTCGATCTAAGTATG  480
            |||||||||||||||||||||||||||||||||||||||| |||||||||||||||||||
Sbjct  430  TCCTTTTTTTTTACATTTTAAAGATTGGCATTCTATGTCCNATATCTCGATCTAAGTATG  489

Query  481  GAGGTCAGAATAAATACAATAATGATGAATGGAAAAAAGATAAAATCCTTTAGCTAGATA  540
            ||||||||||||||||| ||||||||||||||||||||||| ||||||||||||||||||
Sbjct  490  GAGGTCAGAATAAATACNATAATGATGAATGGAAAAAAGATNAAATCCTTTAGCTAGATA  549

Query  541  AGATA  545
            |||||
Sbjct  550  AGATA  554


 Score = 73.1 bits (39),  Expect = 1e-08
 Identities = 46/49 (94%), Gaps = 1/49 (2%)
 Strand=Plus/Minus

Query  38   AATTGCTGAAGGAAAAATACCCAATATCTTGCTAAACAAGATATTGGGT  86
            |||||  |||| |||||||||||||||||||||||||||||||||||||
Sbjct  112  AATTG-AGAAGAAAAAATACCCAATATCTTGCTAAACAAGATATTGGGT  65


>EF110666.1 Aechmea gracilis psbA-trnH intergenic spacer, partial sequence; 
chloroplast
Length=576

 Score = 963 bits (521),  Expect = 0.0
 Identities = 547/558 (98%), Gaps = 7/558 (1%)
 Strand=Plus/Plus

Query  1    TCTACAAATGGATAAGACAGAAGTCTTAATGTATATGAATTGCTGAAGGAAA-----AAT  55
            ||||||||||||||||||||||||||||||||||||||||||||||||||||     |||
Sbjct  19   TCTACAAATGGATAAGACAGAAGTCTTAATGTATATGAATTGCTGAAGGAAAGGAACAAT  78

Query  56   ACCCAATATCTTGCTAAACAAGATATTGGGTATTTTTTCTTCTCAATTTTTCTATTCCAA  115
            |||||||||||||||||||||||||||||||||||||||||||||||||||||||||  |
Sbjct  79   ACCCAATATCTTGCTAAACAAGATATTGGGTATTTTTTCTTCTCAATTTTTCTATTCTTA  138

Query  116  ATTCCAATTAACTTAATTAACGACGAGATTTATTATCGTTTCTTGCATGTCTCGCGAAAG  175
            ||||||||||||||||||||||||||||||||||||||||||||||||||||||||||||
Sbjct  139  ATTCCAATTAACTTAATTAACGACGAGATTTATTATCGTTTCTTGCATGTCTCGCGAAAG  198

Query  176  TCAGAGTAGGCGCGAATTCTCCCAATTTGTGACCTACCATACGATCTGTTATATAAATAG  235
            ||||||||||||||||||||||||||||||||||||||||||||||||||||||||||||
Sbjct  199  TCAGAGTAGGCGCGAATTCTCCCAATTTGTGACCTACCATACGATCTGTTATATAAATAG  258

Query  236  GTAAATGTTCCTTTCCATTATGAATAGCGATTGTATGGCCAATCATTGTGGGTATAATGG  295
            ||||||||||||||||||||||||||||||||||||||||||||||||||||||||||||
Sbjct  259  GTAAATGTTCCTTTCCATTATGAATAGCGATTGTATGGCCAATCATTGTGGGTATAATGG  318

Query  296  TAGATGCCCGAGACCAAGTTACTATTATTTCTTTCTCCTCCCTCATGTTGAGTTTTTCAA  355
            |||||||||||||||||||||||||||||||||||||||||||||||||||||||||| |
Sbjct  319  TAGATGCCCGAGACCAAGTTACTATTATTTCTTTCTCCTCCCTCATGTTGAGTTTTTCCA  378

Query  356  TTTTTCCCGCTAAATGATTAGCTACAAAAGGAtttttttttAGTGAACGTGTCACAGCTG  415
            ||||||||||||||||||||||||||||||||||||||||||||||||||||||||||||
Sbjct  379  TTTTTCCCGCTAAATGATTAGCTACAAAAGGATTTTTTTTTAGTGAACGTGTCACAGCTG  438

Query  416  ATTACTCCtttttttttACATTTTAAAGATTGGCATTCTATGTCCAATATCTCGATCTAA  475
            ||||||||||||||||||||||||||||||||||||||||||||||||||||||||||||
Sbjct  439  ATTACTCCTTTTTTTTTACATTTTAAAGATTGGCATTCTATGTCCAATATCTCGATCTAA  498

Query  476  GTATGGAGGT-CAGAATAAATACAATAATGATGAATGGAAAAAAGATAAAATCCTTTAGC  534
            |||||||||| ||||||||||||||||||||||||||||||||||| |||||||||||||
Sbjct  499  GTATGGAGGTCCAGAATAAATACAATAATGATGAATGGAAAAAAGAGAAAATCCTTTAGC  558

Query  535  TAGATAAGATAA-GGGGC  551
            |||||||||||| |||||
Sbjct  559  TAGATAAGATAAAGGGGC  576


>EF110651.1 Lymania smithii psbA-trnH intergenic spacer, partial sequence; 
chloroplast
Length=572

 Score = 963 bits (521),  Expect = 0.0
 Identities = 546/557 (98%), Gaps = 7/557 (1%)
 Strand=Plus/Plus

Query  1    TCTACAAATGGATAAGACAGAAGTCTTAATGTATATGAATTGCTGAAGGAAA-----AAT  55
            ||||||||||||||||||||||||||||||||||||||||||||||||||||     |||
Sbjct  14   TCTACAAATGGATAAGACAGAAGTCTTAATGTATATGAATTGCTGAAGGAAAGGAACAAT  73

Query  56   ACCCAATATCTTGCTAAACAAGATATTGGGTATTTTTTCTTCTCAATTTTTC--TATTCC  113
            ||||||||||||| | | ||||||||||||||||||||||||||||||||||  ||||||
Sbjct  74   ACCCAATATCTTGTTTAGCAAGATATTGGGTATTTTTTCTTCTCAATTTTTCTATATTCC  133

Query  114  AAATTCCAATTAACTTAATTAACGACGAGATTTATTATCGTTTCTTGCATGTCTCGCGAA  173
            ||||||||||||||||||||||||||||||||||||||||||||||||||||||||||||
Sbjct  134  AAATTCCAATTAACTTAATTAACGACGAGATTTATTATCGTTTCTTGCATGTCTCGCGAA  193

Query  174  AGTCAGAGTAGGCGCGAATTCTCCCAATTTGTGACCTACCATACGATCTGTTATATAAAT  233
            ||||||||||||||||||||||||||||||||||||||||||||||||||||||||||||
Sbjct  194  AGTCAGAGTAGGCGCGAATTCTCCCAATTTGTGACCTACCATACGATCTGTTATATAAAT  253

Query  234  AGGTAAATGTTCCTTTCCATTATGAATAGCGATTGTATGGCCAATCATTGTGGGTATAAT  293
            ||||||||||||||||||||||||||||||||||||||||||||||||||||||||||||
Sbjct  254  AGGTAAATGTTCCTTTCCATTATGAATAGCGATTGTATGGCCAATCATTGTGGGTATAAT  313

Query  294  GGTAGATGCCCGAGACCAAGTTACTATTATTTCTTTCTCCTCCCTCATGTTGAGTTTTTC  353
            ||||||||||||||||||||||||||||||||||||||||||||||||||||||||||||
Sbjct  314  GGTAGATGCCCGAGACCAAGTTACTATTATTTCTTTCTCCTCCCTCATGTTGAGTTTTTC  373

Query  354  AATTTTTCCCGCTAAATGATTAGCTACAAAAGGAtttttttttAGTGAACGTGTCACAGC  413
            ||||||||||||||||||||||||||||||||||||||||||||||||||||||||||||
Sbjct  374  AATTTTTCCCGCTAAATGATTAGCTACAAAAGGATTTTTTTTTAGTGAACGTGTCACAGC  433

Query  414  TGATTACTCCtttttttttACATTTTAAAGATTGGCATTCTATGTCCAATATCTCGATCT  473
            ||||||||||||||||||||||||||||||||||||||||||||||||||||||||||||
Sbjct  434  TGATTACTCCTTTTTTTTTACATTTTAAAGATTGGCATTCTATGTCCAATATCTCGATCT  493

Query  474  AAGTATGGAGGTCAGAATAAATACAATAATGATGAATGGAAAAAAGATAAAATCCTTTAG  533
            |||||||||||||||||||||||| |||||||||||||||||||||||||||||||||||
Sbjct  494  AAGTATGGAGGTCAGAATAAATACNATAATGATGAATGGAAAAAAGATAAAATCCTTTAG  553

Query  534  CTAGATAAGATAAGGGG  550
            |||||||||||||||||
Sbjct  554  CTAGATAAGATAAGGGG  570


 Score = 80.5 bits (43),  Expect = 7e-11
 Identities = 54/59 (92%), Gaps = 1/59 (2%)
 Strand=Plus/Minus

Query  38   AATTGCTGAAGGAAAAATACCCAATATCTTGCTAAACAAGATATTGGGTATTTTTTCTT  96
            |||||  |||| |||||||||||||||||||||||||||||||||||||||| || |||
Sbjct  121  AATTG-AGAAGAAAAAATACCCAATATCTTGCTAAACAAGATATTGGGTATTGTTCCTT  64


>KJ666541.1 Lapanthus itambensis PsbA (psbA) gene, partial cds; and psbA-trnH 
intergenic spacer, partial sequence; chloroplast
Length=558

 Score = 961 bits (520),  Expect = 0.0
 Identities = 542/552 (98%), Gaps = 3/552 (1%)
 Strand=Plus/Plus

Query  1    TCTACAAATGGATAAGACAGAAGTCTTAATGTATATGAATTGCTGAAGGAAAAATACCCA  60
            ||||||||||||||||||||||||||||||||||||||||||||||||||||   |||||
Sbjct  7    TCTACAAATGGATAAGACAGAAGTCTTAATGTATATGAATTGCTGAAGGAAAGGAACCCA  66

Query  61   ATATCTTGCTAAACAAGATATTGGGTATTTTTTCTTCTCAATTTTTC--TATTCCAAATT  118
            |||||||| | | ||||||||||||||||||||||||||||||||||  |||||||||||
Sbjct  67   ATATCTTGTTTAGCAAGATATTGGGTATTTTTTCTTCTCAATTTTTCTATATTCCAAATT  126

Query  119  CCAATTAACTTAATTAACGACGAGATTTATTATCGTTTCTTGCATGTCTCGCGAAAGTCA  178
            ||||||||||||||||||||||||||||||||||||||||||||||||||||||||||||
Sbjct  127  CCAATTAACTTAATTAACGACGAGATTTATTATCGTTTCTTGCATGTCTCGCGAAAGTCA  186

Query  179  GAGTAGGCGCGAATTCTCCCAATTTGTGACCTACCATACGATCTGTTATATAAATAGGTA  238
            ||||||||||||||||||||||||||||||||||||||||||||||||||||||||||||
Sbjct  187  GAGTAGGCGCGAATTCTCCCAATTTGTGACCTACCATACGATCTGTTATATAAATAGGTA  246

Query  239  AATGTTCCTTTCCATTATGAATAGCGATTGTATGGCCAATCATTGTGGGTATAATGGTAG  298
            ||||||||||||||||||||||||||||||||||||||||||||||||||||||||||||
Sbjct  247  AATGTTCCTTTCCATTATGAATAGCGATTGTATGGCCAATCATTGTGGGTATAATGGTAG  306

Query  299  ATGCCCGAGACCAAGTTACTATTATTTCTTTCTCCTCCCTCATGTTGAGTTTTTCAATTT  358
            ||||||||||||||||||||||||||||||||||||||||||||||||||||||| ||||
Sbjct  307  ATGCCCGAGACCAAGTTACTATTATTTCTTTCTCCTCCCTCATGTTGAGTTTTTCCATTT  366

Query  359  TTCCCGCTAAATGATTAGCTACAAAAGGAtttttttttAGTGAACGTGTCACAGCTGATT  418
            ||||||||||||||||||||||||||||||||||||||||||||||||||||||||||||
Sbjct  367  TTCCCGCTAAATGATTAGCTACAAAAGGATTTTTTTTTAGTGAACGTGTCACAGCTGATT  426

Query  419  ACTCC-tttttttttACATTTTAAAGATTGGCATTCTATGTCCAATATCTCGATCTAAGT  477
            ||||| ||||||||||||||||||||||||||||||||||||||||||||||||||||||
Sbjct  427  ACTCCTTTTTTTTTTACATTTTAAAGATTGGCATTCTATGTCCAATATCTCGATCTAAGT  486

Query  478  ATGGAGGTCAGAATAAATACAATAATGATGAATGGAAAAAAGATAAAATCCTTTAGCTAG  537
            ||||||||||||||||||||||||||||||||||||||||||||||||||||||||||||
Sbjct  487  ATGGAGGTCAGAATAAATACAATAATGATGAATGGAAAAAAGATAAAATCCTTTAGCTAG  546

Query  538  ATAAGATAAGGG  549
            ||||||||||||
Sbjct  547  ATAAGATAAGGG  558


 Score = 73.1 bits (39),  Expect = 1e-08
 Identities = 46/49 (94%), Gaps = 1/49 (2%)
 Strand=Plus/Minus

Query  38   AATTGCTGAAGGAAAAATACCCAATATCTTGCTAAACAAGATATTGGGT  86
            |||||  |||| |||||||||||||||||||||||||||||||||||||
Sbjct  109  AATTG-AGAAGAAAAAATACCCAATATCTTGCTAAACAAGATATTGGGT  62


>KJ666540.1 Lapanthus duartei PsbA (psbA) gene, partial cds; and psbA-trnH 
intergenic spacer, partial sequence; chloroplast
Length=557

 Score = 961 bits (520),  Expect = 0.0
 Identities = 541/551 (98%), Gaps = 2/551 (0%)
 Strand=Plus/Plus

Query  1    TCTACAAATGGATAAGACAGAAGTCTTAATGTATATGAATTGCTGAAGGAAAAATACCCA  60
            ||||||||||||||||||||||||||||||||||||||||||||||||||||   |||||
Sbjct  7    TCTACAAATGGATAAGACAGAAGTCTTAATGTATATGAATTGCTGAAGGAAAGGAACCCA  66

Query  61   ATATCTTGCTAAACAAGATATTGGGTATTTTTTCTTCTCAATTTTTC--TATTCCAAATT  118
            |||||||| | | ||||||||||||||||||||||||||||||||||  |||||||||||
Sbjct  67   ATATCTTGTTTAGCAAGATATTGGGTATTTTTTCTTCTCAATTTTTCTATATTCCAAATT  126

Query  119  CCAATTAACTTAATTAACGACGAGATTTATTATCGTTTCTTGCATGTCTCGCGAAAGTCA  178
            ||||||||||||||||||||||||||||||||||||||||||||||||||||||||||||
Sbjct  127  CCAATTAACTTAATTAACGACGAGATTTATTATCGTTTCTTGCATGTCTCGCGAAAGTCA  186

Query  179  GAGTAGGCGCGAATTCTCCCAATTTGTGACCTACCATACGATCTGTTATATAAATAGGTA  238
            |||||||||||||||||||||||||||||||||||||| |||||||||||||||||||||
Sbjct  187  GAGTAGGCGCGAATTCTCCCAATTTGTGACCTACCATATGATCTGTTATATAAATAGGTA  246

Query  239  AATGTTCCTTTCCATTATGAATAGCGATTGTATGGCCAATCATTGTGGGTATAATGGTAG  298
            ||||||||||||||||||||||||||||||||||||||||||||||||||||||||||||
Sbjct  247  AATGTTCCTTTCCATTATGAATAGCGATTGTATGGCCAATCATTGTGGGTATAATGGTAG  306

Query  299  ATGCCCGAGACCAAGTTACTATTATTTCTTTCTCCTCCCTCATGTTGAGTTTTTCAATTT  358
            ||||||||||||||||||||||||||||||||||||||||||||||||||||||| ||||
Sbjct  307  ATGCCCGAGACCAAGTTACTATTATTTCTTTCTCCTCCCTCATGTTGAGTTTTTCCATTT  366

Query  359  TTCCCGCTAAATGATTAGCTACAAAAGGAtttttttttAGTGAACGTGTCACAGCTGATT  418
            ||||||||||||||||||||||||||||||||||||||||||||||||||||||||||||
Sbjct  367  TTCCCGCTAAATGATTAGCTACAAAAGGATTTTTTTTTAGTGAACGTGTCACAGCTGATT  426

Query  419  ACTCCtttttttttACATTTTAAAGATTGGCATTCTATGTCCAATATCTCGATCTAAGTA  478
            ||||||||||||||||||||||||||||||||||||||||||||||||||||||||||||
Sbjct  427  ACTCCTTTTTTTTTACATTTTAAAGATTGGCATTCTATGTCCAATATCTCGATCTAAGTA  486

Query  479  TGGAGGTCAGAATAAATACAATAATGATGAATGGAAAAAAGATAAAATCCTTTAGCTAGA  538
            ||||||||||||||||||||||||||||||||||||||||||||||||||||||||||||
Sbjct  487  TGGAGGTCAGAATAAATACAATAATGATGAATGGAAAAAAGATAAAATCCTTTAGCTAGA  546

Query  539  TAAGATAAGGG  549
            |||||||||||
Sbjct  547  TAAGATAAGGG  557


 Score = 73.1 bits (39),  Expect = 1e-08
 Identities = 46/49 (94%), Gaps = 1/49 (2%)
 Strand=Plus/Minus

Query  38   AATTGCTGAAGGAAAAATACCCAATATCTTGCTAAACAAGATATTGGGT  86
            |||||  |||| |||||||||||||||||||||||||||||||||||||
Sbjct  109  AATTG-AGAAGAAAAAATACCCAATATCTTGCTAAACAAGATATTGGGT  62


>JN204617.1 Aechmea lingulata voucher Martinelli 15461 PsbA gene, partial 
cds; and psbA-trnH intergenic spacer, partial sequence; chloroplast
Length=565

 Score = 961 bits (520),  Expect = 0.0
 Identities = 539/547 (99%), Gaps = 5/547 (1%)
 Strand=Plus/Plus

Query  1    TCTACAAATGGATAAGACAGAAGTCTTAATGTATATGAATTGCTGAAGGAAA-----AAT  55
            ||||||||||||||||||||||||||||||||||||||||||||||||||||     |||
Sbjct  19   TCTACAAATGGATAAGACAGAAGTCTTAATGTATATGAATTGCTGAAGGAAAGGAACAAT  78

Query  56   ACCCAATATCTTGCTAAACAAGATATTGGGTATTTTTTCTTCTCAATTTTTCTATTCCAA  115
            |||||||||||||||||||||||||||||||||||||||||||||||||||||||||  |
Sbjct  79   ACCCAATATCTTGCTAAACAAGATATTGGGTATTTTTTCTTCTCAATTTTTCTATTCTTA  138

Query  116  ATTCCAATTAACTTAATTAACGACGAGATTTATTATCGTTTCTTGCATGTCTCGCGAAAG  175
            ||||||||||||||||||||||||||||||||||||||||||||||||||||||||||||
Sbjct  139  ATTCCAATTAACTTAATTAACGACGAGATTTATTATCGTTTCTTGCATGTCTCGCGAAAG  198

Query  176  TCAGAGTAGGCGCGAATTCTCCCAATTTGTGACCTACCATACGATCTGTTATATAAATAG  235
            ||||||||||||||||||||||||||||||||||||||||||||||||||||||||||||
Sbjct  199  TCAGAGTAGGCGCGAATTCTCCCAATTTGTGACCTACCATACGATCTGTTATATAAATAG  258

Query  236  GTAAATGTTCCTTTCCATTATGAATAGCGATTGTATGGCCAATCATTGTGGGTATAATGG  295
            ||||||||||||||||||||||||||||||||||||||||||||||||||||||||||||
Sbjct  259  GTAAATGTTCCTTTCCATTATGAATAGCGATTGTATGGCCAATCATTGTGGGTATAATGG  318

Query  296  TAGATGCCCGAGACCAAGTTACTATTATTTCTTTCTCCTCCCTCATGTTGAGTTTTTCAA  355
            ||||||||||||||||||||||||||||||||||||||||||||||||||||||||||||
Sbjct  319  TAGATGCCCGAGACCAAGTTACTATTATTTCTTTCTCCTCCCTCATGTTGAGTTTTTCAA  378

Query  356  TTTTTCCCGCTAAATGATTAGCTACAAAAGGAtttttttttAGTGAACGTGTCACAGCTG  415
            ||||||||||||||||||||||||||||||||||||||||||||||||||||||||||||
Sbjct  379  TTTTTCCCGCTAAATGATTAGCTACAAAAGGATTTTTTTTTAGTGAACGTGTCACAGCTG  438

Query  416  ATTACTCCtttttttttACATTTTAAAGATTGGCATTCTATGTCCAATATCTCGATCTAA  475
            ||||||||||||||||||||||||||||||||||||||||||||||||||||||||||||
Sbjct  439  ATTACTCCTTTTTTTTTACATTTTAAAGATTGGCATTCTATGTCCAATATCTCGATCTAA  498

Query  476  GTATGGAGGTCAGAATAAATACAATAATGATGAATGGAAAAAAGATAAAATCCTTTAGCT  535
            ||||||||||||||||||||||||||||||||||||||||||||| ||||||||||||||
Sbjct  499  GTATGGAGGTCAGAATAAATACAATAATGATGAATGGAAAAAAGAGAAAATCCTTTAGCT  558

Query  536  AGATAAG  542
            |||||||
Sbjct  559  AGATAAG  565


>JN204599.1 Aechmea blumenavii voucher Martinelli 14997 PsbA gene, partial 
cds; and psbA-trnH intergenic spacer, partial sequence; chloroplast
 JN204600.1 Aechmea blumenavii voucher Martinelli 14966 PsbA gene, partial 
cds; and psbA-trnH intergenic spacer, partial sequence; chloroplast
 JN204604.1 Aechmea calyculata voucher Martinelli 14905 PsbA gene, partial 
cds; and psbA-trnH intergenic spacer, partial sequence; chloroplast
 JN204605.1 Aechmea caudata voucher Martinelli 15498 PsbA gene, partial cds; 
and psbA-trnH intergenic spacer, partial sequence; chloroplast
 JN204609.1 Aechmea coelestis voucher Martinelli 15814 PsbA gene, partial 
cds; and psbA-trnH intergenic spacer, partial sequence; chloroplast
 JN204641.1 Hohenbergia ridleyi voucher Martinelli 15343 PsbA gene, partial 
cds; and psbA-trnH intergenic spacer, partial sequence; chloroplast
Length=565

 Score = 961 bits (520),  Expect = 0.0
 Identities = 539/547 (99%), Gaps = 5/547 (1%)
 Strand=Plus/Plus

Query  1    TCTACAAATGGATAAGACAGAAGTCTTAATGTATATGAATTGCTGAAGGAAA-----AAT  55
            ||||||||||||||||||||||||||||||||||||||||||||||||||||     |||
Sbjct  19   TCTACAAATGGATAAGACAGAAGTCTTAATGTATATGAATTGCTGAAGGAAAGGAACAAT  78

Query  56   ACCCAATATCTTGCTAAACAAGATATTGGGTATTTTTTCTTCTCAATTTTTCTATTCCAA  115
            |||||||||||||||||||||||||||||||||||||||||||||||||||||||||  |
Sbjct  79   ACCCAATATCTTGCTAAACAAGATATTGGGTATTTTTTCTTCTCAATTTTTCTATTCTTA  138

Query  116  ATTCCAATTAACTTAATTAACGACGAGATTTATTATCGTTTCTTGCATGTCTCGCGAAAG  175
            ||||||||||||||||||||||||||||||||||||||||||||||||||||||||||||
Sbjct  139  ATTCCAATTAACTTAATTAACGACGAGATTTATTATCGTTTCTTGCATGTCTCGCGAAAG  198

Query  176  TCAGAGTAGGCGCGAATTCTCCCAATTTGTGACCTACCATACGATCTGTTATATAAATAG  235
            ||||||||||||||||||||||||||||||||||||||||||||||||||||||||||||
Sbjct  199  TCAGAGTAGGCGCGAATTCTCCCAATTTGTGACCTACCATACGATCTGTTATATAAATAG  258

Query  236  GTAAATGTTCCTTTCCATTATGAATAGCGATTGTATGGCCAATCATTGTGGGTATAATGG  295
            ||||||||||||||||||||||||||||||||||||||||||||||||||||||||||||
Sbjct  259  GTAAATGTTCCTTTCCATTATGAATAGCGATTGTATGGCCAATCATTGTGGGTATAATGG  318

Query  296  TAGATGCCCGAGACCAAGTTACTATTATTTCTTTCTCCTCCCTCATGTTGAGTTTTTCAA  355
            |||||||||||||||||||||||||||||||||||||||||||||||||||||||||| |
Sbjct  319  TAGATGCCCGAGACCAAGTTACTATTATTTCTTTCTCCTCCCTCATGTTGAGTTTTTCCA  378

Query  356  TTTTTCCCGCTAAATGATTAGCTACAAAAGGAtttttttttAGTGAACGTGTCACAGCTG  415
            ||||||||||||||||||||||||||||||||||||||||||||||||||||||||||||
Sbjct  379  TTTTTCCCGCTAAATGATTAGCTACAAAAGGATTTTTTTTTAGTGAACGTGTCACAGCTG  438

Query  416  ATTACTCCtttttttttACATTTTAAAGATTGGCATTCTATGTCCAATATCTCGATCTAA  475
            ||||||||||||||||||||||||||||||||||||||||||||||||||||||||||||
Sbjct  439  ATTACTCCTTTTTTTTTACATTTTAAAGATTGGCATTCTATGTCCAATATCTCGATCTAA  498

Query  476  GTATGGAGGTCAGAATAAATACAATAATGATGAATGGAAAAAAGATAAAATCCTTTAGCT  535
            ||||||||||||||||||||||||||||||||||||||||||||||||||||||||||||
Sbjct  499  GTATGGAGGTCAGAATAAATACAATAATGATGAATGGAAAAAAGATAAAATCCTTTAGCT  558

Query  536  AGATAAG  542
            |||||||
Sbjct  559  AGATAAG  565


>HQ913716.1 Puya chilensis isolate Givnish B0185 PsbA (psbA) gene, partial 
cds; and psbA-trnH intergenic spacer, partial sequence; chloroplast
Length=624

 Score = 961 bits (520),  Expect = 0.0
 Identities = 556/572 (97%), Gaps = 8/572 (1%)
 Strand=Plus/Plus

Query  1    TCTACAAATGGATAAGACAGAAGTCTTAATGTATATGAATTGCTGAAGGAAA-----AAT  55
            ||||||||||||||||||||||||||||||||||||||||||||||||||||     |||
Sbjct  39   TCTACAAATGGATAAGACAGAAGTCTTAATGTATATGAATTGCTGAAGGAAAGGAACAAT  98

Query  56   ACCCAATATCTTGCTAAACAAGATATTGGGTATTTTTTCTTCTCAATTTTTCTATTCCAA  115
            ||||||||||||| | | |||||||||||||||||||||||||||||||||||||||  |
Sbjct  99   ACCCAATATCTTGTTTAGCAAGATATTGGGTATTTTTTCTTCTCAATTTTTCTATTCTTA  158

Query  116  ATTCCAA-TT-AACTTAA-TTAACGACGAGATTTATTATCGTTTCTTGCATGTCTCGCGA  172
            ||||||| ||  | |||| |||||||||||||||||||||||||||||||||||||||||
Sbjct  159  ATTCCAAATTCCAATTAACTTAACGACGAGATTTATTATCGTTTCTTGCATGTCTCGCGA  218

Query  173  AAGTCAGAGTAGGCGCGAATTCTCCCAATTTGTGACCTACCATACGATCTGTTATATAAA  232
            ||||||||||||||||||||||||||||||||||||||||||||||||||||||||||||
Sbjct  219  AAGTCAGAGTAGGCGCGAATTCTCCCAATTTGTGACCTACCATACGATCTGTTATATAAA  278

Query  233  TAGGTAAATGTTCCTTTCCATTATGAATAGCGATTGTATGGCCAATCATTGTGGGTATAA  292
            ||||||||||||||||||||||||||||||||||||||||||||||||||||||||| ||
Sbjct  279  TAGGTAAATGTTCCTTTCCATTATGAATAGCGATTGTATGGCCAATCATTGTGGGTAGAA  338

Query  293  TGGTAGATGCCCGAGACCAAGTTACTATTATTTCTTTCTCCTCCCTCATGTTGAGTTTTT  352
            ||||||||||||||||||||||||||||||||||||||||||||||||||||||||||||
Sbjct  339  TGGTAGATGCCCGAGACCAAGTTACTATTATTTCTTTCTCCTCCCTCATGTTGAGTTTTT  398

Query  353  CAATTTTTCCCGCTAAATGATTAGCTACAAAAGGAtttttttttAGTGAACGTGTCACAG  412
            ||||||||||||||||||||||||||||||||||||||||||||||||||||||||||||
Sbjct  399  CAATTTTTCCCGCTAAATGATTAGCTACAAAAGGATTTTTTTTTAGTGAACGTGTCACAG  458

Query  413  CTGATTACTCCtttttttttACATTTTAAAGATTGGCATTCTATGTCCAATATCTCGATC  472
            ||||||||||||||||||||||||||||||||||||||||||||||||||||||||||||
Sbjct  459  CTGATTACTCCTTTTTTTTTACATTTTAAAGATTGGCATTCTATGTCCAATATCTCGATC  518

Query  473  TAAGTATGGAGGTCAGAATAAATACAATAATGATGAATGGAAAAAAGATAAAATCCTTTA  532
            ||||||||||||||||||||||||||||||||||||||||||||||||||||||||||||
Sbjct  519  TAAGTATGGAGGTCAGAATAAATACAATAATGATGAATGGAAAAAAGATAAAATCCTTTA  578

Query  533  GCTAGATAAGATAAGGGGCGGATGTAGCCAAG  564
            ||||||||||||||||||||||||||||||||
Sbjct  579  GCTAGATAAGATAAGGGGCGGATGTAGCCAAG  610


 Score = 80.5 bits (43),  Expect = 7e-11
 Identities = 54/59 (92%), Gaps = 1/59 (2%)
 Strand=Plus/Minus

Query  38   AATTGCTGAAGGAAAAATACCCAATATCTTGCTAAACAAGATATTGGGTATTTTTTCTT  96
            |||||  |||| |||||||||||||||||||||||||||||||||||||||| || |||
Sbjct  146  AATTG-AGAAGAAAAAATACCCAATATCTTGCTAAACAAGATATTGGGTATTGTTCCTT  89


>HQ913704.1 Ochagavia carnea isolate Schulte H117 PsbA (psbA) gene, partial 
cds; and psbA-trnH intergenic spacer, partial sequence; chloroplast
Length=624

 Score = 961 bits (520),  Expect = 0.0
 Identities = 556/572 (97%), Gaps = 8/572 (1%)
 Strand=Plus/Plus

Query  1    TCTACAAATGGATAAGACAGAAGTCTTAATGTATATGAATTGCTGAAGGAAA-----AAT  55
            ||||||||||||||||||||||||||||||||||||||||||||||||||||     |||
Sbjct  39   TCTACAAATGGATAAGACAGAAGTCTTAATGTATATGAATTGCTGAAGGAAAGGAACAAT  98

Query  56   ACCCAATATCTTGCTAAACAAGATATTGGGTATTTTTTCTTCTCAATTTTTCTATTCCAA  115
            ||||||||||||| | | |||||||||||||||||||||||||||||||||||||||  |
Sbjct  99   ACCCAATATCTTGTTTAGCAAGATATTGGGTATTTTTTCTTCTCAATTTTTCTATTCTTA  158

Query  116  ATTCCAA-TT-AACTTAA-TTAACGACGAGATTTATTATCGTTTCTTGCATGTCTCGCGA  172
            ||||||| ||  | |||| |||||||||||||||||||||||||||||||||||||||||
Sbjct  159  ATTCCAAATTCCAATTAACTTAACGACGAGATTTATTATCGTTTCTTGCATGTCTCGCGA  218

Query  173  AAGTCAGAGTAGGCGCGAATTCTCCCAATTTGTGACCTACCATACGATCTGTTATATAAA  232
            ||||||||||||||||||||||||||||||||||||||||||||||||||||||||||||
Sbjct  219  AAGTCAGAGTAGGCGCGAATTCTCCCAATTTGTGACCTACCATACGATCTGTTATATAAA  278

Query  233  TAGGTAAATGTTCCTTTCCATTATGAATAGCGATTGTATGGCCAATCATTGTGGGTATAA  292
            ||||||||||||||||||||||||||||||||||||||||||||||||||||||||||||
Sbjct  279  TAGGTAAATGTTCCTTTCCATTATGAATAGCGATTGTATGGCCAATCATTGTGGGTATAA  338

Query  293  TGGTAGATGCCCGAGACCAAGTTACTATTATTTCTTTCTCCTCCCTCATGTTGAGTTTTT  352
            ||||||||||||||||||||||||||||||||||||||||||||||||||||||||||||
Sbjct  339  TGGTAGATGCCCGAGACCAAGTTACTATTATTTCTTTCTCCTCCCTCATGTTGAGTTTTT  398

Query  353  CAATTTTTCCCGCTAAATGATTAGCTACAAAAGGAtttttttttAGTGAACGTGTCACAG  412
            ||||||||||||||||||||||||||||||||||||||||||||||||||||||||||||
Sbjct  399  CAATTTTTCCCGCTAAATGATTAGCTACAAAAGGATTTTTTTTTAGTGAACGTGTCACAG  458

Query  413  CTGATTACTCCtttttttttACATTTTAAAGATTGGCATTCTATGTCCAATATCTCGATC  472
            ||||||||||||||||||||||||||||||||||||||||||||||||||||||||||||
Sbjct  459  CTGATTACTCCTTTTTTTTTACATTTTAAAGATTGGCATTCTATGTCCAATATCTCGATC  518

Query  473  TAAGTATGGAGGTCAGAATAAATACAATAATGATGAATGGAAAAAAGATAAAATCCTTTA  532
            ||||||||||||||||||||||||||||||||||||||||||||||||| ||||||||||
Sbjct  519  TAAGTATGGAGGTCAGAATAAATACAATAATGATGAATGGAAAAAAGATCAAATCCTTTA  578

Query  533  GCTAGATAAGATAAGGGGCGGATGTAGCCAAG  564
            ||||||||||||||||||||||||||||||||
Sbjct  579  GCTAGATAAGATAAGGGGCGGATGTAGCCAAG  610


 Score = 80.5 bits (43),  Expect = 7e-11
 Identities = 54/59 (92%), Gaps = 1/59 (2%)
 Strand=Plus/Minus

Query  38   AATTGCTGAAGGAAAAATACCCAATATCTTGCTAAACAAGATATTGGGTATTTTTTCTT  96
            |||||  |||| |||||||||||||||||||||||||||||||||||||||| || |||
Sbjct  146  AATTG-AGAAGAAAAAATACCCAATATCTTGCTAAACAAGATATTGGGTATTGTTCCTT  89


>EF110665.1 Aechmea carvalhoi psbA-trnH intergenic spacer, partial sequence; 
chloroplast
Length=575

 Score = 961 bits (520),  Expect = 0.0
 Identities = 546/558 (98%), Gaps = 7/558 (1%)
 Strand=Plus/Plus

Query  1    TCTACAAATGGATAAGACAGAAGTCTTAATGTATATGAATTGCTGAAGGAAA-----AAT  55
            ||||||||||||||||||||||||||||||||||||||||||||||||||||     |||
Sbjct  18   TCTACAAATGGATAAGACAGAAGTCTTAATGTATATGAATTGCTGAAGGAAAGGAACAAT  77

Query  56   ACCCAATATCTTGCTAAACAAGATATTGGGTATTTTTTCTTCTCAATTTTTC--TATTCC  113
            ||||||||||||| | | ||||||||||||||||||||||||||||||||||  ||||||
Sbjct  78   ACCCAATATCTTGTTTAGCAAGATATTGGGTATTTTTTCTTCTCAATTTTTCTATATTCC  137

Query  114  AAATTCCAATTAACTTAATTAACGACGAGATTTATTATCGTTTCTTGCATGTCTCGCGAA  173
            ||||||||||||||||||||||||||||||||||||||||||||||||||||||||||||
Sbjct  138  AAATTCCAATTAACTTAATTAACGACGAGATTTATTATCGTTTCTTGCATGTCTCGCGAA  197

Query  174  AGTCAGAGTAGGCGCGAATTCTCCCAATTTGTGACCTACCATACGATCTGTTATATAAAT  233
            ||||||||||||||||||||||||||||||||||||||||||||||||||||||||||||
Sbjct  198  AGTCAGAGTAGGCGCGAATTCTCCCAATTTGTGACCTACCATACGATCTGTTATATAAAT  257

Query  234  AGGTAAATGTTCCTTTCCATTATGAATAGCGATTGTATGGCCAATCATTGTGGGTATAAT  293
            ||||||||||||||||||||||||||||||||||||||||||||||||||||||||||||
Sbjct  258  AGGTAAATGTTCCTTTCCATTATGAATAGCGATTGTATGGCCAATCATTGTGGGTATAAT  317

Query  294  GGTAGATGCCCGAGACCAAGTTACTATTATTTCTTTCTCCTCCCTCATGTTGAGTTTTTC  353
            ||||||||||||||||||||||||||||||||||||||||||||||||||||||||||||
Sbjct  318  GGTAGATGCCCGAGACCAAGTTACTATTATTTCTTTCTCCTCCCTCATGTTGAGTTTTTC  377

Query  354  AATTTTTCCCGCTAAATGATTAGCTACAAAAGGAtttttttttAGTGAACGTGTCACAGC  413
            ||||||||||||||||||||||||||||||||||||||||||||||||||||||||||||
Sbjct  378  AATTTTTCCCGCTAAATGATTAGCTACAAAAGGATTTTTTTTTAGTGAACGTGTCACAGC  437

Query  414  TGATTACTCCtttttttttACATTTTAAAGATTGGCATTCTATGTCCAATATCTCGATCT  473
            ||||||||||||||||||||||||||||||||||||||||||||||||||||||||||||
Sbjct  438  TGATTACTCCTTTTTTTTTACATTTTAAAGATTGGCATTCTATGTCCAATATCTCGATCT  497

Query  474  AAGTATGGAGGTCAGAATAAATACAATAATGATGAATGGAAAAAAGATAAAATCCTTTAG  533
            |||||||||||||||||||||||| ||||||||||||||||||||||| |||||||||||
Sbjct  498  AAGTATGGAGGTCAGAATAAATACNATAATGATGAATGGAAAAAAGATNAAATCCTTTAG  557

Query  534  CTAGATAAGATAAGGGGC  551
            ||||||||||||||||||
Sbjct  558  CTAGATAAGATAAGGGGC  575


 Score = 80.5 bits (43),  Expect = 7e-11
 Identities = 54/59 (92%), Gaps = 1/59 (2%)
 Strand=Plus/Minus

Query  38   AATTGCTGAAGGAAAAATACCCAATATCTTGCTAAACAAGATATTGGGTATTTTTTCTT  96
            |||||  |||| |||||||||||||||||||||||||||||||||||||||| || |||
Sbjct  125  AATTG-AGAAGAAAAAATACCCAATATCTTGCTAAACAAGATATTGGGTATTGTTCCTT  68


>KJ666569.1 Orthophytum mucugense PsbA (psbA) gene, partial cds; and psbA-trnH 
intergenic spacer, partial sequence; chloroplast
Length=562

 Score = 959 bits (519),  Expect = 0.0
 Identities = 545/556 (98%), Gaps = 7/556 (1%)
 Strand=Plus/Plus

Query  1    TCTACAAATGGATAAGACAGAAGTCTTAATGTATATGAATTGCTGAAGGAAAAATACCCA  60
            ||||||||||||||||||||||||||||||||||||||||||||||||||||||||||||
Sbjct  7    TCTACAAATGGATAAGACAGAAGTCTTAATGTATATGAATTGCTGAAGGAAAAATACCCA  66

Query  61   ATATCTTGCTAAACAAGATATTGGGTATTTTTTCTTCTCAATTTTTCT-------ATTCC  113
            |||||||| | | |||||||||||||||||||||||||||||||||||       |||||
Sbjct  67   ATATCTTGTTTAGCAAGATATTGGGTATTTTTTCTTCTCAATTTTTCTATTCTTAATTCC  126

Query  114  AAATTCCAATTAACTTAATTAACGACGAGATTTATTATCGTTTCTTGCATGTCTCGCGAA  173
            ||||||||||||||||||||||||||||||||||||||||||||||||||||||||||||
Sbjct  127  AAATTCCAATTAACTTAATTAACGACGAGATTTATTATCGTTTCTTGCATGTCTCGCGAA  186

Query  174  AGTCAGAGTAGGCGCGAATTCTCCCAATTTGTGACCTACCATACGATCTGTTATATAAAT  233
            ||||||||||||||||||||||||||||||||||||||||||||||||||||||||||||
Sbjct  187  AGTCAGAGTAGGCGCGAATTCTCCCAATTTGTGACCTACCATACGATCTGTTATATAAAT  246

Query  234  AGGTAAATGTTCCTTTCCATTATGAATAGCGATTGTATGGCCAATCATTGTGGGTATAAT  293
            ||||||||||||||||||||||||||||||||||||||||||||||||||||||||||||
Sbjct  247  AGGTAAATGTTCCTTTCCATTATGAATAGCGATTGTATGGCCAATCATTGTGGGTATAAT  306

Query  294  GGTAGATGCCCGAGACCAAGTTACTATTATTTCTTTCTCCTCCCTCATGTTGAGTTTTTC  353
            ||||||||||||||||||||||||||||||||||||||||||||||||||||||||||||
Sbjct  307  GGTAGATGCCCGAGACCAAGTTACTATTATTTCTTTCTCCTCCCTCATGTTGAGTTTTTC  366

Query  354  AATTTTTCCCGCTAAATGATTAGCTACAAAAGGAtttttttttAGTGAACGTGTCACAGC  413
            ||||||||||||||||||||||||||||||||||||||||||||||||||||||||||||
Sbjct  367  AATTTTTCCCGCTAAATGATTAGCTACAAAAGGATTTTTTTTTAGTGAACGTGTCACAGC  426

Query  414  TGATTACTCCtttttttttACATTTTAAAGATTGGCATTCTATGTCCAATATCTCGATCT  473
            ||||||||||||||||||||||||||||||||||||||||||||||||||||||||||||
Sbjct  427  TGATTACTCCTTTTTTTTTACATTTTAAAGATTGGCATTCTATGTCCAATATCTCGATCT  486

Query  474  AAGTATGGAGGTCAGAATAAATACAATAATGATGAATGGAAAAAAGATAAAATCCTTTAG  533
            ||||||||||||||||||||||||||||||||||||||||||||||||||||||||||| 
Sbjct  487  AAGTATGGAGGTCAGAATAAATACAATAATGATGAATGGAAAAAAGATAAAATCCTTTAT  546

Query  534  CTAGATAAGATAAGGG  549
            ||||||||||||||||
Sbjct  547  CTAGATAAGATAAGGG  562


 Score = 89.8 bits (48),  Expect = 1e-13
 Identities = 61/67 (91%), Gaps = 2/67 (3%)
 Strand=Plus/Minus

Query  38   AATTGCTGAAGGAAAAATACCCAATATCTTGCTAAACAAGATATTGGGTATTTTTTCTTC  97
            |||||  |||| ||||||||||||||||||||||||||||||||||||||||||| ||||
Sbjct  109  AATTG-AGAAGAAAAAATACCCAATATCTTGCTAAACAAGATATTGGGTATTTTTCCTTC  51

Query  98   T-CAATT  103
              |||||
Sbjct  50   AGCAATT  44


>KJ666538.1 Cryptanthus microglazioui PsbA (psbA) gene, partial cds; and 
psbA-trnH intergenic spacer, partial sequence; chloroplast
Length=567

 Score = 959 bits (519),  Expect = 0.0
 Identities = 549/561 (98%), Gaps = 12/561 (2%)
 Strand=Plus/Plus

Query  1    TCTACAAATGGATAAGACAGAAGTCTTAATGTATATGAATTGCTGAAGGAAA-----AAT  55
            ||||||||||||||||||||||||||||||||||||||||||||||||||||     |||
Sbjct  7    TCTACAAATGGATAAGACAGAAGTCTTAATGTATATGAATTGCTGAAGGAAAGGAACAAT  66

Query  56   ACCCAATATCTTGCTAAACAAGATATTGGGTATTTTTTCTTCTCAATTTTTCT-------  108
            |||||||||||||||||||||||||||||||||||||||||||||||||||||       
Sbjct  67   ACCCAATATCTTGCTAAACAAGATATTGGGTATTTTTTCTTCTCAATTTTTCTATTCTTA  126

Query  109  ATTCCAAATTCCAATTAACTTAATTAACGACGAGATTTATTATCGTTTCTTGCATGTCTC  168
            ||||||||||||||||||||||||||||||||||||||||||||||||||||||||||||
Sbjct  127  ATTCCAAATTCCAATTAACTTAATTAACGACGAGATTTATTATCGTTTCTTGCATGTCTC  186

Query  169  GCGAAAGTCAGAGTAGGCGCGAATTCTCCCAATTTGTGACCTACCATACGATCTGTTATA  228
            ||||||||||||||||||||||||||||||||||||||||||||||||||||||||||||
Sbjct  187  GCGAAAGTCAGAGTAGGCGCGAATTCTCCCAATTTGTGACCTACCATACGATCTGTTATA  246

Query  229  TAAATAGGTAAATGTTCCTTTCCATTATGAATAGCGATTGTATGGCCAATCATTGTGGGT  288
            ||||||||||||||||||||||||||||||||||||||||||||||||||||||||||||
Sbjct  247  TAAATAGGTAAATGTTCCTTTCCATTATGAATAGCGATTGTATGGCCAATCATTGTGGGT  306

Query  289  ATAATGGTAGATGCCCGAGACCAAGTTACTATTATTTCTTTCTCCTCCCTCATGTTGAGT  348
            ||||||||||||||||||||||||||||||||||||||||||||||||||||||||||||
Sbjct  307  ATAATGGTAGATGCCCGAGACCAAGTTACTATTATTTCTTTCTCCTCCCTCATGTTGAGT  366

Query  349  TTTTCAATTTTTCCCGCTAAATGATTAGCTACAAAAGGAtttttttttAGTGAACGTGTC  408
            ||||||||||||||||||||||||||||||||||||||||||||||||||||||||||||
Sbjct  367  TTTTCAATTTTTCCCGCTAAATGATTAGCTACAAAAGGATTTTTTTTTAGTGAACGTGTC  426

Query  409  ACAGCTGATTACTCCtttttttttACATTTTAAAGATTGGCATTCTATGTCCAATATCTC  468
            ||||||||||||||||||||||||||||||||||||||||||||||||||||||||||||
Sbjct  427  ACAGCTGATTACTCCTTTTTTTTTACATTTTAAAGATTGGCATTCTATGTCCAATATCTC  486

Query  469  GATCTAAGTATGGAGGTCAGAATAAATACAATAATGATGAATGGAAAAAAGATAAAATCC  528
            ||||||||||||||||||||||||||||||||||||||||||||||||||||||||||||
Sbjct  487  GATCTAAGTATGGAGGTCAGAATAAATACAATAATGATGAATGGAAAAAAGATAAAATCC  546

Query  529  TTTAGCTAGATAAGATAAGGG  549
            |||||||||||||||||||||
Sbjct  547  TTTAGCTAGATAAGATAAGGG  567


>EF110656.1 Ronnbergia neoregelioides psbA-trnH intergenic spacer, partial 
sequence; chloroplast
Length=570

 Score = 959 bits (519),  Expect = 0.0
 Identities = 545/557 (98%), Gaps = 6/557 (1%)
 Strand=Plus/Plus

Query  1    TCTACAAATGGATAAGACAGAAGTCTTAATGTATATGAATTGCTGAAGGAAA-----AAT  55
            ||||||||||||||||||||||||||||||||||||||||||||||||||||     |||
Sbjct  14   TCTACAAATGGATAAGACAGAAGTCTTAATGTATATGAATTGCTGAAGGAAAGGAACAAT  73

Query  56   ACCCAATATCTTGCTAAACAAGATATTGGGTATTTTTTCTTCTCAATTTTTCTATTCCAA  115
            ||||||||||||| | | |||||||||||||||||||||||||||||||||||||||  |
Sbjct  74   ACCCAATATCTTGTTTAGCAAGATATTGGGTATTTTTTCTTCTCAATTTTTCTATTCTTA  133

Query  116  ATTCCAATTAACTTAATTAACGACGAGATTTATTATCGTTTCTTGCATGTCTCGCGAAAG  175
            ||||||||||||||||||||||||||||||||||||||||||||||||||||||||||||
Sbjct  134  ATTCCAATTAACTTAATTAACGACGAGATTTATTATCGTTTCTTGCATGTCTCGCGAAAG  193

Query  176  TCAGAGTAGGCGCGAATTCTCCCAATTTGTGACCTACCATACGATCTGTTATATAAATAG  235
            ||||||||||||||||||||||||||||||||||||||||||||||||||||||||||||
Sbjct  194  TCAGAGTAGGCGCGAATTCTCCCAATTTGTGACCTACCATACGATCTGTTATATAAATAG  253

Query  236  GTAAATGTTCCTTTCCATTATGAATAGCGATTGTATGGCCAATCATTGTGGGTATAATGG  295
            ||||||||||||||||||||||||||||||||||||||||||||||||||||||||||||
Sbjct  254  GTAAATGTTCCTTTCCATTATGAATAGCGATTGTATGGCCAATCATTGTGGGTATAATGG  313

Query  296  TAGATGCCCGAGACCAAGTTACTATTATTTCTTTCTCCTCCCTCATGTTGAGTTTTTCAA  355
            ||||||||||||||||||||||||||||||||||||||||||||||||||||||||||||
Sbjct  314  TAGATGCCCGAGACCAAGTTACTATTATTTCTTTCTCCTCCCTCATGTTGAGTTTTTCAA  373

Query  356  TTTTTCCCGCTAAATGATTAGCTACAAAAGGAtttttttttAGTGAACGTGTCACAGCTG  415
            ||||||||||||||||||||||||||||||||||||||||||||||||||||||||||||
Sbjct  374  TTTTTCCCGCTAAATGATTAGCTACAAAAGGATTTTTTTTTAGTGAACGTGTCACAGCTG  433

Query  416  ATTACTCCtttttttttACATTTTAAAGATTGGCATTCTATGTCCAATATCTCGATCTAA  475
            ||||||||||||||||||||||||||||||||||||||||||||||||||||||||||||
Sbjct  434  ATTACTCCTTTTTTTTTACATTTTAAAGATTGGCATTCTATGTCCAATATCTCGATCTAA  493

Query  476  GTATGGAGGTCAGAATAAATACAATAATGATGAATGGAAAAAAGATAAAATCCTTTAGCT  535
            |||||||||||||||||||||| |||||||||||||||||||||||||||||||||||||
Sbjct  494  GTATGGAGGTCAGAATAAATACNATAATGATGAATGGAAAAAAGATAAAATCCTTTAGCT  553

Query  536  AGATAAGATAA-GGGGC  551
            ||||||||||| |||||
Sbjct  554  AGATAAGATAAAGGGGC  570


 Score = 80.5 bits (43),  Expect = 7e-11
 Identities = 54/59 (92%), Gaps = 1/59 (2%)
 Strand=Plus/Minus

Query  38   AATTGCTGAAGGAAAAATACCCAATATCTTGCTAAACAAGATATTGGGTATTTTTTCTT  96
            |||||  |||| |||||||||||||||||||||||||||||||||||||||| || |||
Sbjct  121  AATTG-AGAAGAAAAAATACCCAATATCTTGCTAAACAAGATATTGGGTATTGTTCCTT  64


>EF110652.1 Lymania spiculata psbA-trnH intergenic spacer, partial sequence; 
chloroplast
Length=575

 Score = 959 bits (519),  Expect = 0.0
 Identities = 546/558 (98%), Gaps = 8/558 (1%)
 Strand=Plus/Plus

Query  1    TCTACAAATGGATAAGACAGAAGTCTTAATGTATATGAATTGCTGAAGGAAA-----AAT  55
            ||||||||||||||||||||||||||||||||||||||||||||||||||||     |||
Sbjct  16   TCTACAAATGGATAAGACAGAAGTCTTAATGTATATGAATTGCTGAAGGAAAGGAACAAT  75

Query  56   ACCCAATATCTTGCTAAACAAGATATTGGGTATTTTTTCTTCTCAATTTTTC--TATTCC  113
            ||||||||||||| | | ||||||||||||||||||||||||||||||||||  ||||||
Sbjct  76   ACCCAATATCTTGTTTAGCAAGATATTGGGTATTTTTTCTTCTCAATTTTTCTATATTCC  135

Query  114  AAATTCCAATTAACTTAATTAACGACGAGATTTATTATCGTTTCTTGCATGTCTCGCGAA  173
            ||||||||||||||||||||||||||||||||||||||||||||||||||||||||||||
Sbjct  136  AAATTCCAATTAACTTAATTAACGACGAGATTTATTATCGTTTCTTGCATGTCTCGCGAA  195

Query  174  AGTCAGAGTAGGCGCGAATTCTCCCAATTTGTGACCTACCATACGATCTGTTATATAAAT  233
            ||||||||||||||||||||||||||||||||||||||||||||||||||||||||||||
Sbjct  196  AGTCAGAGTAGGCGCGAATTCTCCCAATTTGTGACCTACCATACGATCTGTTATATAAAT  255

Query  234  AGGTAAATGTTCCTTTCCATTATGAATAGCGATTGTATGGCCAATCATTGTGGGTATAAT  293
            ||||||||||||||||||||||||||||||||||||||||||||||||||||||||||||
Sbjct  256  AGGTAAATGTTCCTTTCCATTATGAATAGCGATTGTATGGCCAATCATTGTGGGTATAAT  315

Query  294  GGTAGATGCCCGAGACCAAGTTACTATTATTTCTTTCTCCTCCCTCATGTTGAGTTTTTC  353
            ||||||||||||||||||||||||||||||||||||||||||||||||||||||||||||
Sbjct  316  GGTAGATGCCCGAGACCAAGTTACTATTATTTCTTTCTCCTCCCTCATGTTGAGTTTTTC  375

Query  354  AATTTTTCCCGCTAAATGATTAGCTACAAAAGGAtttttttttAGTGAACGTGTCACAGC  413
            ||||||||||||||||||||||||||||||||||||||||||||||||||||||||||||
Sbjct  376  AATTTTTCCCGCTAAATGATTAGCTACAAAAGGATTTTTTTTTAGTGAACGTGTCACAGC  435

Query  414  TGATTACTCCtttttttttACATTTTAAAGATTGGCATTCTATGTCCAATATCTCGATCT  473
            ||||||||||||||||||||||||||||||||||||||||||||||||||||||||||||
Sbjct  436  TGATTACTCCTTTTTTTTTACATTTTAAAGATTGGCATTCTATGTCCAATATCTCGATCT  495

Query  474  AAGTATGGAGGT-CAGAATAAATACAATAATGATGAATGGAAAAAAGATAAAATCCTTTA  532
            |||||||||||| |||||||||||| ||||||||||||||||||||||||||||||||||
Sbjct  496  AAGTATGGAGGTCCAGAATAAATACNATAATGATGAATGGAAAAAAGATAAAATCCTTTA  555

Query  533  GCTAGATAAGATAAGGGG  550
            ||||||||||||||||||
Sbjct  556  GCTAGATAAGATAAGGGG  573


 Score = 80.5 bits (43),  Expect = 7e-11
 Identities = 54/59 (92%), Gaps = 1/59 (2%)
 Strand=Plus/Minus

Query  38   AATTGCTGAAGGAAAAATACCCAATATCTTGCTAAACAAGATATTGGGTATTTTTTCTT  96
            |||||  |||| |||||||||||||||||||||||||||||||||||||||| || |||
Sbjct  123  AATTG-AGAAGAAAAAATACCCAATATCTTGCTAAACAAGATATTGGGTATTGTTCCTT  66


>EF110646.1 Araeococcus goeldianus psbA-trnH intergenic spacer, partial sequence; 
chloroplast
Length=570

 Score = 959 bits (519),  Expect = 0.0
 Identities = 546/558 (98%), Gaps = 8/558 (1%)
 Strand=Plus/Plus

Query  1    TCTACAAATGGATAAGACAGAAGTCTTAATGTATATGAATTGCTGAAGGAAA-----AAT  55
            ||||||||||||||||||||||||||||||||||||||||||||||||||||     |||
Sbjct  14   TCTACAAATGGATAAGACAGAAGTCTTAATGTATATGAATTGCTGAAGGAAAGGAACAAT  73

Query  56   ACCCAATATCTTGCTAAACAAGATATTGGGTATTTTTTCTTCTCAATTTTTC--TATTCC  113
            ||||||||||||| | | ||||||||||||||||||||||||||||||||||  ||||||
Sbjct  74   ACCCAATATCTTGTTTAGCAAGATATTGGGTATTTTTTCTTCTCAATTTTTCTATATTCC  133

Query  114  AAATTCCAATTAACTTAATTAACGACGAGATTTATTATCGTTTCTTGCATGTCTCGCGAA  173
            ||||||||||||||||||||||||||||||||||||||||||||||||||||||||||||
Sbjct  134  AAATTCCAATTAACTTAATTAACGACGAGATTTATTATCGTTTCTTGCATGTCTCGCGAA  193

Query  174  AGTCAGAGTAGGCGCGAATTCTCCCAATTTGTGACCTACCATACGATCTGTTATATAAAT  233
            ||||||||||||||||||||||||||||||||||||||||||||||||||||||||||||
Sbjct  194  AGTCAGAGTAGGCGCGAATTCTCCCAATTTGTGACCTACCATACGATCTGTTATATAAAT  253

Query  234  AGGTAAATGTTCCTTTCCATTATGAATAGCGATTGTATGGCCAATCATTGTGGGTATAAT  293
            ||||||||||||||||||||||||||||||||||||||||||||||||||||||||||||
Sbjct  254  AGGTAAATGTTCCTTTCCATTATGAATAGCGATTGTATGGCCAATCATTGTGGGTATAAT  313

Query  294  GGTAGATGCCCGAGACCAAGTTACTATTATTTCTTTCTCCTCCCTCATGTTGAGTTTTTC  353
            ||||||||||||||||||||||||||||||||||||||||||||||||||||||||||||
Sbjct  314  GGTAGATGCCCGAGACCAAGTTACTATTATTTCTTTCTCCTCCCTCATGTTGAGTTTTTC  373

Query  354  AATTTTTCCCGCTAAATGATTAGCTACAAAAGGAtttttttttAGTGAACGTGTCACAGC  413
            ||||||||||||||||||||||||||||||||||||||||||||||||||||||||||||
Sbjct  374  AATTTTTCCCGCTAAATGATTAGCTACAAAAGGATTTTTTTTTAGTGAACGTGTCACAGC  433

Query  414  TGATTACTCCtttttttttACATTTTAAAGATTGGCATTCTATGTCCAATATCTCGATCT  473
            |||||||||| |||||||||||||||||||||||||||||||||||||||||||||||||
Sbjct  434  TGATTACTCC-TTTTTTTTACATTTTAAAGATTGGCATTCTATGTCCAATATCTCGATCT  492

Query  474  AAGTATGGAGGTCAGAATAAATACAATAATGATGAATGGAAAAAAGATAAAATCCTTTAG  533
            |||||||||||||||||||||||| |||||||||||||||||||||||||||||||||||
Sbjct  493  AAGTATGGAGGTCAGAATAAATACNATAATGATGAATGGAAAAAAGATAAAATCCTTTAG  552

Query  534  CTAGATAAGATAAGGGGC  551
            ||||||||||||||||||
Sbjct  553  CTAGATAAGATAAGGGGC  570


 Score = 80.5 bits (43),  Expect = 7e-11
 Identities = 54/59 (92%), Gaps = 1/59 (2%)
 Strand=Plus/Minus

Query  38   AATTGCTGAAGGAAAAATACCCAATATCTTGCTAAACAAGATATTGGGTATTTTTTCTT  96
            |||||  |||| |||||||||||||||||||||||||||||||||||||||| || |||
Sbjct  121  AATTG-AGAAGAAAAAATACCCAATATCTTGCTAAACAAGATATTGGGTATTGTTCCTT  64


>KJ580229.1 Hohenbergiopsis guatemalensis PsbA (psbA) gene, partial cds; 
and psbA-trnH intergenic spacer, complete sequence; chloroplast
Length=558

 Score = 957 bits (518),  Expect = 0.0
 Identities = 542/552 (98%), Gaps = 7/552 (1%)
 Strand=Plus/Plus

Query  1    TCTACAAATGGATAAGACAGAAGTCTTAATGTATATGAATTGCTGAAGGAAAAATACCCA  60
            ||||||||||||||||||||||||||||||||||||||||||||||||||||   |||||
Sbjct  7    TCTACAAATGGATAAGACAGAAGTCTTAATGTATATGAATTGCTGAAGGAAAGGAACCCA  66

Query  61   ATATCTTGCTAAACAAGATATTGGGTATTTTTTCTTCTCAATTTTTCT-------ATTCC  113
            ||||||||||||||||||||||||||||||||||||||||||||||||       |||||
Sbjct  67   ATATCTTGCTAAACAAGATATTGGGTATTTTTTCTTCTCAATTTTTCTATTCTTAATTCC  126

Query  114  AAATTCCAATTAACTTAATTAACGACGAGATTTATTATCGTTTCTTGCATGTCTCGCGAA  173
            ||||||||||||||||||||||||||||||||||||||||||||||||||||||||||||
Sbjct  127  AAATTCCAATTAACTTAATTAACGACGAGATTTATTATCGTTTCTTGCATGTCTCGCGAA  186

Query  174  AGTCAGAGTAGGCGCGAATTCTCCCAATTTGTGACCTACCATACGATCTGTTATATAAAT  233
            ||||||||||||||||||||||||||||||||||||||||||||||||||||||||||||
Sbjct  187  AGTCAGAGTAGGCGCGAATTCTCCCAATTTGTGACCTACCATACGATCTGTTATATAAAT  246

Query  234  AGGTAAATGTTCCTTTCCATTATGAATAGCGATTGTATGGCCAATCATTGTGGGTATAAT  293
            ||||||||||||||||||||||||||||||||||||||||||||||||||||||||||||
Sbjct  247  AGGTAAATGTTCCTTTCCATTATGAATAGCGATTGTATGGCCAATCATTGTGGGTATAAT  306

Query  294  GGTAGATGCCCGAGACCAAGTTACTATTATTTCTTTCTCCTCCCTCATGTTGAGTTTTTC  353
            ||||||||||||||||||||||||||||||||||||||||||||||||||||||||||||
Sbjct  307  GGTAGATGCCCGAGACCAAGTTACTATTATTTCTTTCTCCTCCCTCATGTTGAGTTTTTC  366

Query  354  AATTTTTCCCGCTAAATGATTAGCTACAAAAGGAtttttttttAGTGAACGTGTCACAGC  413
            ||||||||||||||||||||||||||||||||||||||||||||||||||||||||||||
Sbjct  367  AATTTTTCCCGCTAAATGATTAGCTACAAAAGGATTTTTTTTTAGTGAACGTGTCACAGC  426

Query  414  TGATTACTCCtttttttttACATTTTAAAGATTGGCATTCTATGTCCAATATCTCGATCT  473
            ||||||||||||||||||||||||||||||||||||||||||||||||||||||||||||
Sbjct  427  TGATTACTCCTTTTTTTTTACATTTTAAAGATTGGCATTCTATGTCCAATATCTCGATCT  486

Query  474  AAGTATGGAGGTCAGAATAAATACAATAATGATGAATGGAAAAAAGATAAAATCCTTTAG  533
            ||||||||||||||||||||||||||||||||||||||||||||||||||||||||||||
Sbjct  487  AAGTATGGAGGTCAGAATAAATACAATAATGATGAATGGAAAAAAGATAAAATCCTTTAG  546

Query  534  CTAGATAAGATA  545
            ||||||||||||
Sbjct  547  CTAGATAAGATA  558


>KJ580223.1 Hohenbergia attenuata PsbA (psbA) gene, partial cds; and psbA-trnH 
intergenic spacer, complete sequence; chloroplast
Length=560

 Score = 957 bits (518),  Expect = 0.0
 Identities = 541/551 (98%), Gaps = 6/551 (1%)
 Strand=Plus/Plus

Query  1    TCTACAAATGGATAAGACAGAAGTCTTAATGTATATGAATTGCTGAAGGAAA-----AAT  55
            ||||||||||||||||||||||||||||||||||||||||||||||||||||     |||
Sbjct  10   TCTACAAATGGATAAGACAGAAGTCTTAATGTATATGAATTGCTGAAGGAAAGGAACAAT  69

Query  56   ACCCAATATCTTGCTAAACAAGATATTGGGTATTTTTTCTTCTCAATTTTTCTATTCCAA  115
            |||||||||||||||||||||||||||||||||||||||||||||||||||||||||  |
Sbjct  70   ACCCAATATCTTGCTAAACAAGATATTGGGTATTTTTTCTTCTCAATTTTTCTATTCTGA  129

Query  116  ATTCCAATTAACTTAATTAACGACGAGATTTATTATCGTTTCTTGCATGTCTCGCGAAAG  175
            ||||||||||||||||||||||||||||||||||||||||||||||||||||||||||||
Sbjct  130  ATTCCAATTAACTTAATTAACGACGAGATTTATTATCGTTTCTTGCATGTCTCGCGAAAG  189

Query  176  TCAGAGTAGGCGCGAATTCTCCCAATTTGTGACCTACCATACGATCTGTTATATAAATAG  235
            ||||||||||||||||||||||||||||||||||||||||||||||||||||||||||||
Sbjct  190  TCAGAGTAGGCGCGAATTCTCCCAATTTGTGACCTACCATACGATCTGTTATATAAATAG  249

Query  236  GTAAATGTTCCTTTCCATTATGAATAGCGATTGTATGGCCAATCATTGTGGGTATAATGG  295
            ||||||||||||||||||||||||||||||||||||||||||||||||||||||||||||
Sbjct  250  GTAAATGTTCCTTTCCATTATGAATAGCGATTGTATGGCCAATCATTGTGGGTATAATGG  309

Query  296  TAGATGCCCGAGACCAAGTTACTATTATTTCTTTCTCCTCCCTCATGTTGAGTTTTTCAA  355
            |||||||||||||||||||||||||||||||||||||||||||||||||||||||||| |
Sbjct  310  TAGATGCCCGAGACCAAGTTACTATTATTTCTTTCTCCTCCCTCATGTTGAGTTTTTCCA  369

Query  356  TTTTTCCCGCTAAATGATTAGCTACAAAAGGAtttttttttAGTGAACGTGTCACAGCTG  415
            ||||||||||||||||||||||||||||||||||||||||||||||||||||||||||||
Sbjct  370  TTTTTCCCGCTAAATGATTAGCTACAAAAGGATTTTTTTTTAGTGAACGTGTCACAGCTG  429

Query  416  ATTACTCCtttttttttACATTTTAAAGATTGGCATTCTATGTCCAATATCTCGATCTAA  475
            ||||||||||||||||||||||||||||||||||||||||||||||||||||||||||||
Sbjct  430  ATTACTCCTTTTTTTTTACATTTTAAAGATTGGCATTCTATGTCCAATATCTCGATCTAA  489

Query  476  GTATGGAGGT-CAGAATAAATACAATAATGATGAATGGAAAAAAGATAAAATCCTTTAGC  534
            |||||||||| ||||||||||||||||||||||||||||||||||| |||||||||||||
Sbjct  490  GTATGGAGGTCCAGAATAAATACAATAATGATGAATGGAAAAAAGAGAAAATCCTTTAGC  549

Query  535  TAGATAAGATA  545
            |||||||||||
Sbjct  550  TAGATAAGATA  560


>KJ580189.1 Billbergia kuhlmannii PsbA (psbA) gene, partial cds; and psbA-trnH 
intergenic spacer, complete sequence; chloroplast
Length=560

 Score = 957 bits (518),  Expect = 0.0
 Identities = 541/551 (98%), Gaps = 6/551 (1%)
 Strand=Plus/Plus

Query  1    TCTACAAATGGATAAGACAGAAGTCTTAATGTATATGAATTGCTGAAGGAAA-----AAT  55
            ||||||||||||||||||||||||||||||||||||||||||||||||||||     |||
Sbjct  10   TCTACAAATGGATAAGACAGAAGTCTTAATGTATATGAATTGCTGAAGGAAAGGAACAAT  69

Query  56   ACCCAATATCTTGCTAAACAAGATATTGGGTATTTTTTCTTCTCAATTTTTCTATTCCAA  115
            |||||||||||||||||||||||||||||||||||||||||||||||||||||||||  |
Sbjct  70   ACCCAATATCTTGCTAAACAAGATATTGGGTATTTTTTCTTCTCAATTTTTCTATTCTTA  129

Query  116  ATTCCAATTAACTTAATTAACGACGAGATTTATTATCGTTTCTTGCATGTCTCGCGAAAG  175
            ||||||||||||||||||||||||||||||||||||||||||||||||||||||||||||
Sbjct  130  ATTCCAATTAACTTAATTAACGACGAGATTTATTATCGTTTCTTGCATGTCTCGCGAAAG  189

Query  176  TCAGAGTAGGCGCGAATTCTCCCAATTTGTGACCTACCATACGATCTGTTATATAAATAG  235
            ||||||||||||||||||||||||||||||||||||||||||||||||||||||||||||
Sbjct  190  TCAGAGTAGGCGCGAATTCTCCCAATTTGTGACCTACCATACGATCTGTTATATAAATAG  249

Query  236  GTAAATGTTCCTTTCCATTATGAATAGCGATTGTATGGCCAATCATTGTGGGTATAATGG  295
            ||||||||||||||||||||||||||||||||||||||||||||||||||||||||||||
Sbjct  250  GTAAATGTTCCTTTCCATTATGAATAGCGATTGTATGGCCAATCATTGTGGGTATAATGG  309

Query  296  TAGATGCCCGAGACCAAGTTACTATTATTTCTTTCTCCTCCCTCATGTTGAGTTTTTCAA  355
            |||||||||||||||||||||||||||||||||||||||||||||||||||||||||| |
Sbjct  310  TAGATGCCCGAGACCAAGTTACTATTATTTCTTTCTCCTCCCTCATGTTGAGTTTTTCCA  369

Query  356  TTTTTCCCGCTAAATGATTAGCTACAAAAGGAtttttttttAGTGAACGTGTCACAGCTG  415
            ||||||||||||||||||||||||||||||||||||||||||||||||||||||||||||
Sbjct  370  TTTTTCCCGCTAAATGATTAGCTACAAAAGGATTTTTTTTTAGTGAACGTGTCACAGCTG  429

Query  416  ATTACTCCtttttttttACATTTTAAAGATTGGCATTCTATGTCCAATATCTCGATCTAA  475
            ||||||||||||||||||||||||||||||||||||||||||||||||||||||||||||
Sbjct  430  ATTACTCCTTTTTTTTTACATTTTAAAGATTGGCATTCTATGTCCAATATCTCGATCTAA  489

Query  476  GTATGGAGGT-CAGAATAAATACAATAATGATGAATGGAAAAAAGATAAAATCCTTTAGC  534
            |||||||||| |||||||||||||||||||||||||||||||| ||||||||||||||||
Sbjct  490  GTATGGAGGTCCAGAATAAATACAATAATGATGAATGGAAAAAGGATAAAATCCTTTAGC  549

Query  535  TAGATAAGATA  545
            |||||||||||
Sbjct  550  TAGATAAGATA  560


>KJ580166.1 Aechmea capixabae PsbA (psbA) gene, partial cds; and psbA-trnH 
intergenic spacer, complete sequence; chloroplast
 KJ580168.1 Aechmea warasii PsbA (psbA) gene, partial cds; and psbA-trnH 
intergenic spacer, complete sequence; chloroplast
 KJ580254.1 Portea petropolitana var. noettigii PsbA (psbA) gene, partial 
cds; and psbA-trnH intergenic spacer, complete sequence; chloroplast
 KJ580256.1 Portea kermesina PsbA (psbA) gene, partial cds; and psbA-trnH 
intergenic spacer, complete sequence; chloroplast
Length=561

 Score = 957 bits (518),  Expect = 0.0
 Identities = 542/552 (98%), Gaps = 7/552 (1%)
 Strand=Plus/Plus

Query  1    TCTACAAATGGATAAGACAGAAGTCTTAATGTATATGAATTGCTGAAGGAAA-----AAT  55
            ||||||||||||||||||||||||||||||||||||||||||||||||||||     |||
Sbjct  10   TCTACAAATGGATAAGACAGAAGTCTTAATGTATATGAATTGCTGAAGGAAAGGAACAAT  69

Query  56   ACCCAATATCTTGCTAAACAAGATATTGGGTATTTTTTCTTCTCAATTTTTC--TATTCC  113
            ||||||||||||| | | ||||||||||||||||||||||||||||||||||  ||||||
Sbjct  70   ACCCAATATCTTGTTTAGCAAGATATTGGGTATTTTTTCTTCTCAATTTTTCTATATTCC  129

Query  114  AAATTCCAATTAACTTAATTAACGACGAGATTTATTATCGTTTCTTGCATGTCTCGCGAA  173
            ||||||||||||||||||||||||||||||||||||||||||||||||||||||||||||
Sbjct  130  AAATTCCAATTAACTTAATTAACGACGAGATTTATTATCGTTTCTTGCATGTCTCGCGAA  189

Query  174  AGTCAGAGTAGGCGCGAATTCTCCCAATTTGTGACCTACCATACGATCTGTTATATAAAT  233
            ||||||||||||||||||||||||||||||||||||||||||||||||||||||||||||
Sbjct  190  AGTCAGAGTAGGCGCGAATTCTCCCAATTTGTGACCTACCATACGATCTGTTATATAAAT  249

Query  234  AGGTAAATGTTCCTTTCCATTATGAATAGCGATTGTATGGCCAATCATTGTGGGTATAAT  293
            ||||||||||||||||||||||||||||||||||||||||||||||||||||||||||||
Sbjct  250  AGGTAAATGTTCCTTTCCATTATGAATAGCGATTGTATGGCCAATCATTGTGGGTATAAT  309

Query  294  GGTAGATGCCCGAGACCAAGTTACTATTATTTCTTTCTCCTCCCTCATGTTGAGTTTTTC  353
            ||||||||||||||||||||||||||||||||||||||||||||||||||||||||||||
Sbjct  310  GGTAGATGCCCGAGACCAAGTTACTATTATTTCTTTCTCCTCCCTCATGTTGAGTTTTTC  369

Query  354  AATTTTTCCCGCTAAATGATTAGCTACAAAAGGAtttttttttAGTGAACGTGTCACAGC  413
            ||||||||||||||||||||||||||||||||||||||||||||||||||||||||||||
Sbjct  370  AATTTTTCCCGCTAAATGATTAGCTACAAAAGGATTTTTTTTTAGTGAACGTGTCACAGC  429

Query  414  TGATTACTCCtttttttttACATTTTAAAGATTGGCATTCTATGTCCAATATCTCGATCT  473
            ||||||||||||||||||||||||||||||||||||||||||||||||||||||||||||
Sbjct  430  TGATTACTCCTTTTTTTTTACATTTTAAAGATTGGCATTCTATGTCCAATATCTCGATCT  489

Query  474  AAGTATGGAGGTCAGAATAAATACAATAATGATGAATGGAAAAAAGATAAAATCCTTTAG  533
            ||||||||||||||||||||||||||||||||||||||||||||||||||||||||||||
Sbjct  490  AAGTATGGAGGTCAGAATAAATACAATAATGATGAATGGAAAAAAGATAAAATCCTTTAG  549

Query  534  CTAGATAAGATA  545
            ||||||||||||
Sbjct  550  CTAGATAAGATA  561


 Score = 80.5 bits (43),  Expect = 7e-11
 Identities = 54/59 (92%), Gaps = 1/59 (2%)
 Strand=Plus/Minus

Query  38   AATTGCTGAAGGAAAAATACCCAATATCTTGCTAAACAAGATATTGGGTATTTTTTCTT  96
            |||||  |||| |||||||||||||||||||||||||||||||||||||||| || |||
Sbjct  117  AATTG-AGAAGAAAAAATACCCAATATCTTGCTAAACAAGATATTGGGTATTGTTCCTT  60


>KJ580146.1 Aechmea organensis PsbA (psbA) gene, partial cds; and psbA-trnH 
intergenic spacer, complete sequence; chloroplast
Length=559

 Score = 957 bits (518),  Expect = 0.0
 Identities = 540/550 (98%), Gaps = 5/550 (1%)
 Strand=Plus/Plus

Query  1    TCTACAAATGGATAAGACAGAAGTCTTAATGTATATGAATTGCTGAAGGAAA-----AAT  55
            ||||||||||||||||||||||||||||||||||||||||||||||||||||     |||
Sbjct  10   TCTACAAATGGATAAGACAGAAGTCTTAATGTATATGAATTGCTGAAGGAAAGGAACAAT  69

Query  56   ACCCAATATCTTGCTAAACAAGATATTGGGTATTTTTTCTTCTCAATTTTTCTATTCCAA  115
            |||||||||||||||||||||||||||||||||||||||||||||||||||||||||  |
Sbjct  70   ACCCAATATCTTGCTAAACAAGATATTGGGTATTTTTTCTTCTCAATTTTTCTATTCTTA  129

Query  116  ATTCCAATTAACTTAATTAACGACGAGATTTATTATCGTTTCTTGCATGTCTCGCGAAAG  175
            ||||||||||||||||||||||||||||||||||||||||||||||||||||||||||||
Sbjct  130  ATTCCAATTAACTTAATTAACGACGAGATTTATTATCGTTTCTTGCATGTCTCGCGAAAG  189

Query  176  TCAGAGTAGGCGCGAATTCTCCCAATTTGTGACCTACCATACGATCTGTTATATAAATAG  235
            ||||||||||||||||||||||||||||||||||||||||||||||||||||||||||||
Sbjct  190  TCAGAGTAGGCGCGAATTCTCCCAATTTGTGACCTACCATACGATCTGTTATATAAATAG  249

Query  236  GTAAATGTTCCTTTCCATTATGAATAGCGATTGTATGGCCAATCATTGTGGGTATAATGG  295
            ||||||||||||||||||||||||||||||||||||||||||||||||||||||||||||
Sbjct  250  GTAAATGTTCCTTTCCATTATGAATAGCGATTGTATGGCCAATCATTGTGGGTATAATGG  309

Query  296  TAGATGCCCGAGACCAAGTTACTATTATTTCTTTCTCCTCCCTCATGTTGAGTTTTTCAA  355
            |||||||||||||||||||||||||||||||||||||||||||||||||||||||||| |
Sbjct  310  TAGATGCCCGAGACCAAGTTACTATTATTTCTTTCTCCTCCCTCATGTTGAGTTTTTCCA  369

Query  356  TTTTTCCCGCTAAATGATTAGCTACAAAAGGAtttttttttAGTGAACGTGTCACAGCTG  415
            ||||||||||||||||||||||||||||||||||||||||||||||||||||||||||||
Sbjct  370  TTTTTCCCGCTAAATGATTAGCTACAAAAGGATTTTTTTTTAGTGAACGTGTCACAGCTG  429

Query  416  ATTACTCCtttttttttACATTTTAAAGATTGGCATTCTATGTCCAATATCTCGATCTAA  475
            ||||||||||||||||||||||||||||||||||||||||||||||||||||||||||||
Sbjct  430  ATTACTCCTTTTTTTTTACATTTTAAAGATTGGCATTCTATGTCCAATATCTCGATCTAA  489

Query  476  GTATGGAGGTCAGAATAAATACAATAATGATGAATGGAAAAAAGATAAAATCCTTTAGCT  535
            |||||||||||||||||||||| |||||||||||||||||||||| ||||||||||||||
Sbjct  490  GTATGGAGGTCAGAATAAATACNATAATGATGAATGGAAAAAAGAGAAAATCCTTTAGCT  549

Query  536  AGATAAGATA  545
            ||||||||||
Sbjct  550  AGATAAGATA  559


>KJ580139.1 Aechmea gracilis PsbA (psbA) gene, partial cds; and psbA-trnH 
intergenic spacer, complete sequence; chloroplast
Length=560

 Score = 957 bits (518),  Expect = 0.0
 Identities = 541/551 (98%), Gaps = 6/551 (1%)
 Strand=Plus/Plus

Query  1    TCTACAAATGGATAAGACAGAAGTCTTAATGTATATGAATTGCTGAAGGAAA-----AAT  55
            ||||||||||||||||||||||||||||||||||||||||||||||||||||     |||
Sbjct  10   TCTACAAATGGATAAGACAGAAGTCTTAATGTATATGAATTGCTGAAGGAAAGGAACAAT  69

Query  56   ACCCAATATCTTGCTAAACAAGATATTGGGTATTTTTTCTTCTCAATTTTTCTATTCCAA  115
            |||||||||||||||||||||||||||||||||||||||||||||||||||||||||  |
Sbjct  70   ACCCAATATCTTGCTAAACAAGATATTGGGTATTTTTTCTTCTCAATTTTTCTATTCTTA  129

Query  116  ATTCCAATTAACTTAATTAACGACGAGATTTATTATCGTTTCTTGCATGTCTCGCGAAAG  175
            ||||||||||||||||||||||||||||||||||||||||||||||||||||||||||||
Sbjct  130  ATTCCAATTAACTTAATTAACGACGAGATTTATTATCGTTTCTTGCATGTCTCGCGAAAG  189

Query  176  TCAGAGTAGGCGCGAATTCTCCCAATTTGTGACCTACCATACGATCTGTTATATAAATAG  235
            ||||||||||||||||||||||||||||||||||||||||||||||||||||||||||||
Sbjct  190  TCAGAGTAGGCGCGAATTCTCCCAATTTGTGACCTACCATACGATCTGTTATATAAATAG  249

Query  236  GTAAATGTTCCTTTCCATTATGAATAGCGATTGTATGGCCAATCATTGTGGGTATAATGG  295
            ||||||||||||||||||||||||||||||||||||||||||||||||||||||||||||
Sbjct  250  GTAAATGTTCCTTTCCATTATGAATAGCGATTGTATGGCCAATCATTGTGGGTATAATGG  309

Query  296  TAGATGCCCGAGACCAAGTTACTATTATTTCTTTCTCCTCCCTCATGTTGAGTTTTTCAA  355
            |||||||||||||||||||||||||||||||||||||||||||||||||||||||||| |
Sbjct  310  TAGATGCCCGAGACCAAGTTACTATTATTTCTTTCTCCTCCCTCATGTTGAGTTTTTCCA  369

Query  356  TTTTTCCCGCTAAATGATTAGCTACAAAAGGAtttttttttAGTGAACGTGTCACAGCTG  415
            ||||||||||||||||||||||||||||||||||||||||||||||||||||||||||||
Sbjct  370  TTTTTCCCGCTAAATGATTAGCTACAAAAGGATTTTTTTTTAGTGAACGTGTCACAGCTG  429

Query  416  ATTACTCCtttttttttACATTTTAAAGATTGGCATTCTATGTCCAATATCTCGATCTAA  475
            ||||||||||||||||||||||||||||||||||||||||||||||||||||||||||||
Sbjct  430  ATTACTCCTTTTTTTTTACATTTTAAAGATTGGCATTCTATGTCCAATATCTCGATCTAA  489

Query  476  GTATGGAGGT-CAGAATAAATACAATAATGATGAATGGAAAAAAGATAAAATCCTTTAGC  534
            |||||||||| ||||||||||||||||||||||||||||||||||| |||||||||||||
Sbjct  490  GTATGGAGGTCCAGAATAAATACAATAATGATGAATGGAAAAAAGAGAAAATCCTTTAGC  549

Query  535  TAGATAAGATA  545
            |||||||||||
Sbjct  550  TAGATAAGATA  560


>JN204632.1 Billbergia euphemiae voucher Martinelli 15746 PsbA gene, partial 
cds; and psbA-trnH intergenic spacer, partial sequence; 
chloroplast
Length=584

 Score = 957 bits (518),  Expect = 0.0
 Identities = 537/545 (99%), Gaps = 5/545 (1%)
 Strand=Plus/Plus

Query  3    TACAAATGGATAAGACAGAAGTCTTAATGTATATGAATTGCTGAAGGAAA-----AATAC  57
            ||||||||||||||||||||||||||||||||||||||||||||||||||     |||||
Sbjct  40   TACAAATGGATAAGACAGAAGTCTTAATGTATATGAATTGCTGAAGGAAAGGAACAATAC  99

Query  58   CCAATATCTTGCTAAACAAGATATTGGGTATTTTTTCTTCTCAATTTTTCTATTCCAAAT  117
            |||||||||||||||||||||||||||||||||||||||||||||||||||||||  |||
Sbjct  100  CCAATATCTTGCTAAACAAGATATTGGGTATTTTTTCTTCTCAATTTTTCTATTCTTAAT  159

Query  118  TCCAATTAACTTAATTAACGACGAGATTTATTATCGTTTCTTGCATGTCTCGCGAAAGTC  177
            ||||||||||||||||||||||||||||||||||||||||||||||||||||||||||||
Sbjct  160  TCCAATTAACTTAATTAACGACGAGATTTATTATCGTTTCTTGCATGTCTCGCGAAAGTC  219

Query  178  AGAGTAGGCGCGAATTCTCCCAATTTGTGACCTACCATACGATCTGTTATATAAATAGGT  237
            ||||||||||||||||||||||||||||||||||||||||||||||||||||||||||||
Sbjct  220  AGAGTAGGCGCGAATTCTCCCAATTTGTGACCTACCATACGATCTGTTATATAAATAGGT  279

Query  238  AAATGTTCCTTTCCATTATGAATAGCGATTGTATGGCCAATCATTGTGGGTATAATGGTA  297
            ||||||||||||||||||||||||||||||||||||||||||||||||||||||||||||
Sbjct  280  AAATGTTCCTTTCCATTATGAATAGCGATTGTATGGCCAATCATTGTGGGTATAATGGTA  339

Query  298  GATGCCCGAGACCAAGTTACTATTATTTCTTTCTCCTCCCTCATGTTGAGTTTTTCAATT  357
            |||||||||||||||||||||||||||||||||||||||||||||||||||||||| |||
Sbjct  340  GATGCCCGAGACCAAGTTACTATTATTTCTTTCTCCTCCCTCATGTTGAGTTTTTCCATT  399

Query  358  TTTCCCGCTAAATGATTAGCTACAAAAGGAtttttttttAGTGAACGTGTCACAGCTGAT  417
            ||||||||||||||||||||||||||||||||||||||||||||||||||||||||||||
Sbjct  400  TTTCCCGCTAAATGATTAGCTACAAAAGGATTTTTTTTTAGTGAACGTGTCACAGCTGAT  459

Query  418  TACTCCtttttttttACATTTTAAAGATTGGCATTCTATGTCCAATATCTCGATCTAAGT  477
            ||||||||||||||||||||||||||||||||||||||||||||||||||||||||||||
Sbjct  460  TACTCCTTTTTTTTTACATTTTAAAGATTGGCATTCTATGTCCAATATCTCGATCTAAGT  519

Query  478  ATGGAGGTCAGAATAAATACAATAATGATGAATGGAAAAAAGATAAAATCCTTTAGCTAG  537
            ||||||||||||||||||||||||||||||||||||||||||||||||||||||||||||
Sbjct  520  ATGGAGGTCAGAATAAATACAATAATGATGAATGGAAAAAAGATAAAATCCTTTAGCTAG  579

Query  538  ATAAG  542
            |||||
Sbjct  580  ATAAG  584


>HQ913681.1 Encholirium inerme isolate Crayn 55 PsbA (psbA) gene, partial 
cds; and psbA-trnH intergenic spacer, partial sequence; chloroplast
Length=621

 Score = 957 bits (518),  Expect = 0.0
 Identities = 558/574 (97%), Gaps = 15/574 (3%)
 Strand=Plus/Plus

Query  1    TCTACAAATGGATAAGACAGAAGTCTTAATGTATATGAATTGCTGAAGGAAA-----AAT  55
            ||||||||||||||||||||||||||||||||||||||||||||||||||||     |||
Sbjct  39   TCTACAAATGGATAAGACAGAAGTCTTAATGTATATGAATTGCTGAAGGAAAGGAACAAT  98

Query  56   ACCCAATATCTTGCTAAACAAGATATTGGGTATTTTTTCTTCTCAATTTTTC--TATTCC  113
            ||||||||||||||||||||||||||||||||||||||||||||||||||||  ||||||
Sbjct  99   ACCCAATATCTTGCTAAACAAGATATTGGGTATTTTTTCTTCTCAATTTTTCTATATTCC  158

Query  114  AAATTCCAATTAACTTA---ATTAACGACGAGATTTATTATCGTTTCTTGCATGTCTCGC  170
            |||||||||||||||||   ||||||||||||||||||||||||||||||||||||||||
Sbjct  159  AAATTCCAATTAACTTAACGATTAACGACGAGATTTATTATCGTTTCTTGCATGTCTCGC  218

Query  171  GAAAGTCAGAGTAGGCGCGAATTCTCCCAATTTGTGACCTACCATACGATCTGTTATATA  230
            ||||||||||||||||||||||||||||||||||||||||||||||||||| ||||||||
Sbjct  219  GAAAGTCAGAGTAGGCGCGAATTCTCCCAATTTGTGACCTACCATACGATCAGTTATATA  278

Query  231  AATAGGTAAATGTTCCTTTCCATTATGAATAGCGATTGTATGGCCAATCATTGTGGGTAT  290
            ||||||||||||||||||||||||||||||||||||||||||||||||||||||||||||
Sbjct  279  AATAGGTAAATGTTCCTTTCCATTATGAATAGCGATTGTATGGCCAATCATTGTGGGTAT  338

Query  291  AATGGTAGATGCCCGAGACCAAGTTACTATTATTTCTTTCTCCTCCCTCATGTTGAGTTT  350
            ||||||||||||||||||||||||||||||||||||||||||||||||||||||||||||
Sbjct  339  AATGGTAGATGCCCGAGACCAAGTTACTATTATTTCTTTCTCCTCCCTCATGTTGAGTTT  398

Query  351  TTCAATTTTTCCCGCTAAATGATTAGCTACAAAAGGAtttttttttAGTGAACGTGTCAC  410
            ||||||||||||||||||||||||||||||||||||||||||||||||||||||||||||
Sbjct  399  TTCAATTTTTCCCGCTAAATGATTAGCTACAAAAGGATTTTTTTTTAGTGAACGTGTCAC  458

Query  411  AGCTGATTACTCCtttttttttACATTTTAAAGATTGGCATTCTATGTCCAATATCTCGA  470
            ||||||||||||||||||||||||||||||||||||||||||||||||||||||||||||
Sbjct  459  AGCTGATTACTCCTTTTTTTTTACATTTTAAAGATTGGCATTCTATGTCCAATATCTCGA  518

Query  471  TCTAAGTATGGAGGTCAGAATAAATACAATAATGATGAATGGAAAAAAGATAAAATCCTT  530
            ||||||||||||||||||||||||||||||||||||||||||||||||||||||||||||
Sbjct  519  TCTAAGTATGGAGGTCAGAATAAATACAATAATGATGAATGGAAAAAAGATAAAATCCTT  578

Query  531  TAGCTAGATAAGATAAGGGGCGGATGTAGCCAAG  564
            |||||     ||||||||||||||||||||||||
Sbjct  579  TAGCT-----AGATAAGGGGCGGATGTAGCCAAG  607


>EF110663.1 Lymania sp. TME-2007 psbA-trnH intergenic spacer, partial sequence; 
chloroplast
Length=576

 Score = 957 bits (518),  Expect = 0.0
 Identities = 546/559 (98%), Gaps = 8/559 (1%)
 Strand=Plus/Plus

Query  1    TCTACAAATGGATAAGACAGAAGTCTTAATGTATATGAATTGCTGAAGGAAA-----AAT  55
            ||||||||||||||||||||||||||||||||||||||||||||||||||||     |||
Sbjct  18   TCTACAAATGGATAAGACAGAAGTCTTAATGTATATGAATTGCTGAAGGAAAGGAACAAT  77

Query  56   ACCCAATATCTTGCTAAACAAGATATTGGGTATTTTTTCTTCTCAATTTTTC--TATTCC  113
            ||||||||||||| | | ||||||||||||||||||||||||||||||||||  ||||||
Sbjct  78   ACCCAATATCTTGTTTAGCAAGATATTGGGTATTTTTTCTTCTCAATTTTTCTATATTCC  137

Query  114  AAATTCCAATTAACTTAATTAACGACGAGATTTATTATCGTTTCTTGCATGTCTCGCGAA  173
            ||||||||||||||||||||||||||||||||||||||||||||||||||||||||||||
Sbjct  138  AAATTCCAATTAACTTAATTAACGACGAGATTTATTATCGTTTCTTGCATGTCTCGCGAA  197

Query  174  AGTCAGAGTAGGCGCGAATTCTCCCAATTTGTGACCTACCATACGATCTGTTATATAAAT  233
            ||||||||||||||||||||||||||||||||||||||||||||||||||||||||||||
Sbjct  198  AGTCAGAGTAGGCGCGAATTCTCCCAATTTGTGACCTACCATACGATCTGTTATATAAAT  257

Query  234  AGGTAAATGTTCCTTTCCATTATGAATAGCGATTGTATGGCCAATCATTGTGGGTATAAT  293
            ||||||||||||||||||||||||||||||||||||||||||||||||||||||||||||
Sbjct  258  AGGTAAATGTTCCTTTCCATTATGAATAGCGATTGTATGGCCAATCATTGTGGGTATAAT  317

Query  294  GGTAGATGCCCGAGACCAAGTTACTATTATTTCTTTCTCCTCCCTCATGTTGAGTTTTTC  353
            ||||||||||||||||||||||||||||||||||||||||||||||||||||||||||||
Sbjct  318  GGTAGATGCCCGAGACCAAGTTACTATTATTTCTTTCTCCTCCCTCATGTTGAGTTTTTC  377

Query  354  AATTTTTCCCGCTAAATGATTAGCTACAAAAGGAtttttttttAGTGAACGTGTCACAGC  413
            ||||||||||||||||||||||||||||||||||||||||||||||||||||||||||||
Sbjct  378  AATTTTTCCCGCTAAATGATTAGCTACAAAAGGATTTTTTTTTAGTGAACGTGTCACAGC  437

Query  414  TGATTACTCCtttttttttACATTTTAAAGATTGGCATTCTATGTCCAATATCTCGATCT  473
            ||||||||||||||||||||||||||||||||||||||||||||||||||||||||||||
Sbjct  438  TGATTACTCCTTTTTTTTTACATTTTAAAGATTGGCATTCTATGTCCAATATCTCGATCT  497

Query  474  AAGTATGGAGGTCAGAATAAATACAATAATGATGAATGGAAAAAAGATAAAATCCTTTAG  533
            |||||||||||||||||||||||| ||||||||||||||||||||||| |||||||||||
Sbjct  498  AAGTATGGAGGTCAGAATAAATACNATAATGATGAATGGAAAAAAGATNAAATCCTTTAG  557

Query  534  CTAGATAAGATAA-GGGGC  551
            ||||||||||||| |||||
Sbjct  558  CTAGATAAGATAAAGGGGC  576


 Score = 80.5 bits (43),  Expect = 7e-11
 Identities = 54/59 (92%), Gaps = 1/59 (2%)
 Strand=Plus/Minus

Query  38   AATTGCTGAAGGAAAAATACCCAATATCTTGCTAAACAAGATATTGGGTATTTTTTCTT  96
            |||||  |||| |||||||||||||||||||||||||||||||||||||||| || |||
Sbjct  125  AATTG-AGAAGAAAAAATACCCAATATCTTGCTAAACAAGATATTGGGTATTGTTCCTT  68


>JN204630.1 Billbergia euphemiae voucher Martinelli 15438 PsbA gene, partial 
cds; and psbA-trnH intergenic spacer, partial sequence; 
chloroplast
Length=565

 Score = 955 bits (517),  Expect = 0.0
 Identities = 538/547 (98%), Gaps = 5/547 (1%)
 Strand=Plus/Plus

Query  1    TCTACAAATGGATAAGACAGAAGTCTTAATGTATATGAATTGCTGAAGGAAA-----AAT  55
            ||||||||||||||||||||||||||||||||||||||||||||||||||||     |||
Sbjct  19   TCTACAAATGGATAAGACAGAAGTCTTAATGTATATGAATTGCTGAAGGAAAGGAACAAT  78

Query  56   ACCCAATATCTTGCTAAACAAGATATTGGGTATTTTTTCTTCTCAATTTTTCTATTCCAA  115
            |||||||||||||||||||||||||||||||||||||||||||||||||||||||||  |
Sbjct  79   ACCCAATATCTTGCTAAACAAGATATTGGGTATTTTTTCTTCTCAATTTTTCTATTCTTA  138

Query  116  ATTCCAATTAACTTAATTAACGACGAGATTTATTATCGTTTCTTGCATGTCTCGCGAAAG  175
            ||||||||||||||||||||||||||||||||||||||||||||||||||||||| ||||
Sbjct  139  ATTCCAATTAACTTAATTAACGACGAGATTTATTATCGTTTCTTGCATGTCTCGCAAAAG  198

Query  176  TCAGAGTAGGCGCGAATTCTCCCAATTTGTGACCTACCATACGATCTGTTATATAAATAG  235
            ||||||||||||||||||||||||||||||||||||||||||||||||||||||||||||
Sbjct  199  TCAGAGTAGGCGCGAATTCTCCCAATTTGTGACCTACCATACGATCTGTTATATAAATAG  258

Query  236  GTAAATGTTCCTTTCCATTATGAATAGCGATTGTATGGCCAATCATTGTGGGTATAATGG  295
            ||||||||||||||||||||||||||||||||||||||||||||||||||||||||||||
Sbjct  259  GTAAATGTTCCTTTCCATTATGAATAGCGATTGTATGGCCAATCATTGTGGGTATAATGG  318

Query  296  TAGATGCCCGAGACCAAGTTACTATTATTTCTTTCTCCTCCCTCATGTTGAGTTTTTCAA  355
            |||||||||||||||||||||||||||||||||||||||||||||||||||||||||| |
Sbjct  319  TAGATGCCCGAGACCAAGTTACTATTATTTCTTTCTCCTCCCTCATGTTGAGTTTTTCCA  378

Query  356  TTTTTCCCGCTAAATGATTAGCTACAAAAGGAtttttttttAGTGAACGTGTCACAGCTG  415
            ||||||||||||||||||||||||||||||||||||||||||||||||||||||||||||
Sbjct  379  TTTTTCCCGCTAAATGATTAGCTACAAAAGGATTTTTTTTTAGTGAACGTGTCACAGCTG  438

Query  416  ATTACTCCtttttttttACATTTTAAAGATTGGCATTCTATGTCCAATATCTCGATCTAA  475
            ||||||||||||||||||||||||||||||||||||||||||||||||||||||||||||
Sbjct  439  ATTACTCCTTTTTTTTTACATTTTAAAGATTGGCATTCTATGTCCAATATCTCGATCTAA  498

Query  476  GTATGGAGGTCAGAATAAATACAATAATGATGAATGGAAAAAAGATAAAATCCTTTAGCT  535
            ||||||||||||||||||||||||||||||||||||||||||||||||||||||||||||
Sbjct  499  GTATGGAGGTCAGAATAAATACAATAATGATGAATGGAAAAAAGATAAAATCCTTTAGCT  558

Query  536  AGATAAG  542
            |||||||
Sbjct  559  AGATAAG  565


>JN204625.1 Aechmea recurvata voucher Martinelli 14935 PsbA gene, partial 
cds; and psbA-trnH intergenic spacer, partial sequence; chloroplast
 JN204626.1 Aechmea recurvata voucher Martinelli 14879 PsbA gene, partial 
cds; and psbA-trnH intergenic spacer, partial sequence; chloroplast
Length=565

 Score = 955 bits (517),  Expect = 0.0
 Identities = 538/547 (98%), Gaps = 5/547 (1%)
 Strand=Plus/Plus

Query  1    TCTACAAATGGATAAGACAGAAGTCTTAATGTATATGAATTGCTGAAGGAAA-----AAT  55
            ||||||||||||||||||||||||||||||||||||||||||||||||||||     |||
Sbjct  19   TCTACAAATGGATAAGACAGAAGTCTTAATGTATATGAATTGCTGAAGGAAAGGAACAAT  78

Query  56   ACCCAATATCTTGCTAAACAAGATATTGGGTATTTTTTCTTCTCAATTTTTCTATTCCAA  115
            |||||||||||||||||||||||||||||||||||||||||||||||||||||||||  |
Sbjct  79   ACCCAATATCTTGCTAAACAAGATATTGGGTATTTTTTCTTCTCAATTTTTCTATTCTTA  138

Query  116  ATTCCAATTAACTTAATTAACGACGAGATTTATTATCGTTTCTTGCATGTCTCGCGAAAG  175
            ||||||||||||||||||||||||||||||||||||||||||||||||||||||||||||
Sbjct  139  ATTCCAATTAACTTAATTAACGACGAGATTTATTATCGTTTCTTGCATGTCTCGCGAAAG  198

Query  176  TCAGAGTAGGCGCGAATTCTCCCAATTTGTGACCTACCATACGATCTGTTATATAAATAG  235
            ||||||||||||||||||||||||||||||||||||||||||||||||||||||||||||
Sbjct  199  TCAGAGTAGGCGCGAATTCTCCCAATTTGTGACCTACCATACGATCTGTTATATAAATAG  258

Query  236  GTAAATGTTCCTTTCCATTATGAATAGCGATTGTATGGCCAATCATTGTGGGTATAATGG  295
            ||||||||||||||||||||||||||||||||||||||||||||||||||||||||||||
Sbjct  259  GTAAATGTTCCTTTCCATTATGAATAGCGATTGTATGGCCAATCATTGTGGGTATAATGG  318

Query  296  TAGATGCCCGAGACCAAGTTACTATTATTTCTTTCTCCTCCCTCATGTTGAGTTTTTCAA  355
            |||||||||||||||||||||||||||||||||||||||||||||||||||||||||| |
Sbjct  319  TAGATGCCCGAGACCAAGTTACTATTATTTCTTTCTCCTCCCTCATGTTGAGTTTTTCCA  378

Query  356  TTTTTCCCGCTAAATGATTAGCTACAAAAGGAtttttttttAGTGAACGTGTCACAGCTG  415
            ||||||||||||||||||||||||||||||||||||||||||||||||||||||||||||
Sbjct  379  TTTTTCCCGCTAAATGATTAGCTACAAAAGGATTTTTTTTTAGTGAACGTGTCACAGCTG  438

Query  416  ATTACTCCtttttttttACATTTTAAAGATTGGCATTCTATGTCCAATATCTCGATCTAA  475
            ||||||||||||||||||||||||||||||||||||||||||||||||||||||||||||
Sbjct  439  ATTACTCCTTTTTTTTTACATTTTAAAGATTGGCATTCTATGTCCAATATCTCGATCTAA  498

Query  476  GTATGGAGGTCAGAATAAATACAATAATGATGAATGGAAAAAAGATAAAATCCTTTAGCT  535
            ||||||||||||||||||||||||||||||||||||||||||||| ||||||||||||||
Sbjct  499  GTATGGAGGTCAGAATAAATACAATAATGATGAATGGAAAAAAGAGAAAATCCTTTAGCT  558

Query  536  AGATAAG  542
            |||||||
Sbjct  559  AGATAAG  565


>JN204603.1 Aechmea bromeliifolia voucher Martinelli 15243 PsbA gene, partial 
cds; and psbA-trnH intergenic spacer, partial sequence; 
chloroplast
Length=565

 Score = 955 bits (517),  Expect = 0.0
 Identities = 538/547 (98%), Gaps = 5/547 (1%)
 Strand=Plus/Plus

Query  1    TCTACAAATGGATAAGACAGAAGTCTTAATGTATATGAATTGCTGAAGGAAA-----AAT  55
            ||||||||||||||||||||||||||||||||||||||||||||||||||||     |||
Sbjct  19   TCTACAAATGGATAAGACAGAAGTCTTAATGTATATGAATTGCTGAAGGAAAGGAACAAT  78

Query  56   ACCCAATATCTTGCTAAACAAGATATTGGGTATTTTTTCTTCTCAATTTTTCTATTCCAA  115
            |||||||||||||||||||||||||||||||||||||||||||||||||||||||||  |
Sbjct  79   ACCCAATATCTTGCTAAACAAGATATTGGGTATTTTTTCTTCTCAATTTTTCTATTCTTA  138

Query  116  ATTCCAATTAACTTAATTAACGACGAGATTTATTATCGTTTCTTGCATGTCTCGCGAAAG  175
            ||||||||||||||||||||||||| ||||||||||||||||||||||||||||||||||
Sbjct  139  ATTCCAATTAACTTAATTAACGACGGGATTTATTATCGTTTCTTGCATGTCTCGCGAAAG  198

Query  176  TCAGAGTAGGCGCGAATTCTCCCAATTTGTGACCTACCATACGATCTGTTATATAAATAG  235
            |||||||||||||||||||||||||||||||||||||||||||||| |||||||||||||
Sbjct  199  TCAGAGTAGGCGCGAATTCTCCCAATTTGTGACCTACCATACGATCAGTTATATAAATAG  258

Query  236  GTAAATGTTCCTTTCCATTATGAATAGCGATTGTATGGCCAATCATTGTGGGTATAATGG  295
            ||||||||||||||||||||||||||||||||||||||||||||||||||||||||||||
Sbjct  259  GTAAATGTTCCTTTCCATTATGAATAGCGATTGTATGGCCAATCATTGTGGGTATAATGG  318

Query  296  TAGATGCCCGAGACCAAGTTACTATTATTTCTTTCTCCTCCCTCATGTTGAGTTTTTCAA  355
            ||||||||||||||||||||||||||||||||||||||||||||||||||||||||||||
Sbjct  319  TAGATGCCCGAGACCAAGTTACTATTATTTCTTTCTCCTCCCTCATGTTGAGTTTTTCAA  378

Query  356  TTTTTCCCGCTAAATGATTAGCTACAAAAGGAtttttttttAGTGAACGTGTCACAGCTG  415
            ||||||||||||||||||||||||||||||||||||||||||||||||||||||||||||
Sbjct  379  TTTTTCCCGCTAAATGATTAGCTACAAAAGGATTTTTTTTTAGTGAACGTGTCACAGCTG  438

Query  416  ATTACTCCtttttttttACATTTTAAAGATTGGCATTCTATGTCCAATATCTCGATCTAA  475
            ||||||||||||||||||||||||||||||||||||||||||||||||||||||||||||
Sbjct  439  ATTACTCCTTTTTTTTTACATTTTAAAGATTGGCATTCTATGTCCAATATCTCGATCTAA  498

Query  476  GTATGGAGGTCAGAATAAATACAATAATGATGAATGGAAAAAAGATAAAATCCTTTAGCT  535
            ||||||||||||||||||||||||||||||||||||||||||||||||||||||||||||
Sbjct  499  GTATGGAGGTCAGAATAAATACAATAATGATGAATGGAAAAAAGATAAAATCCTTTAGCT  558

Query  536  AGATAAG  542
            |||||||
Sbjct  559  AGATAAG  565


>HQ913711.1 Pitcairnia orchidifolia isolate Crayn 66 PsbA (psbA) gene, partial 
cds; and psbA-trnH intergenic spacer, partial sequence; 
chloroplast
Length=619

 Score = 955 bits (517),  Expect = 0.0
 Identities = 555/571 (97%), Gaps = 11/571 (2%)
 Strand=Plus/Plus

Query  1    TCTACAAATGGATAAGACAGAAGTCTTAATGTATATGAATTGCTGAAGGAAA-----AAT  55
            ||||||||||||||||||||||||||||||||||||||||||||||||||||     |||
Sbjct  39   TCTACAAATGGATAAGACAGAAGTCTTAATGTATATGAATTGCTGAAGGAAAGGAACAAT  98

Query  56   ACCCAATATCTTGCTAAACAAGATATTGGGTATTTTTTCTTCTCAATTTTTC--TATTCC  113
            ||||||||||||| | | ||||||||||||||||||||||||||||||||||  ||||||
Sbjct  99   ACCCAATATCTTGTTTAGCAAGATATTGGGTATTTTTTCTTCTCAATTTTTCTATATTCC  158

Query  114  AAATTCCAATTAACTTAATTAACGACGAGATTTATTATCGTTTCTTGCATGTCTCGCGAA  173
            ||||||||||||||    ||||||||||||||||||||||||||||||||||||||||||
Sbjct  159  AAATTCCAATTAAC----TTAACGACGAGATTTATTATCGTTTCTTGCATGTCTCGCGAA  214

Query  174  AGTCAGAGTAGGCGCGAATTCTCCCAATTTGTGACCTACCATACGATCTGTTATATAAAT  233
            ||| ||||||||||||||||||||||||||||||||||||||||||||||||||||||||
Sbjct  215  AGTAAGAGTAGGCGCGAATTCTCCCAATTTGTGACCTACCATACGATCTGTTATATAAAT  274

Query  234  AGGTAAATGTTCCTTTCCATTATGAATAGCGATTGTATGGCCAATCATTGTGGGTATAAT  293
            ||||||||||||||||||||||||||||||||||||||||||||||||||||||||||||
Sbjct  275  AGGTAAATGTTCCTTTCCATTATGAATAGCGATTGTATGGCCAATCATTGTGGGTATAAT  334

Query  294  GGTAGATGCCCGAGACCAAGTTACTATTATTTCTTTCTCCTCCCTCATGTTGAGTTTTTC  353
            ||||||||||||||||||||||||||||||||||||||||||||||||||||||||||||
Sbjct  335  GGTAGATGCCCGAGACCAAGTTACTATTATTTCTTTCTCCTCCCTCATGTTGAGTTTTTC  394

Query  354  AATTTTTCCCGCTAAATGATTAGCTACAAAAGGAtttttttttAGTGAACGTGTCACAGC  413
            ||||||||||||||||||||||||||||||||||||||||||||||||||||||||||||
Sbjct  395  AATTTTTCCCGCTAAATGATTAGCTACAAAAGGATTTTTTTTTAGTGAACGTGTCACAGC  454

Query  414  TGATTACTCCtttttttttACATTTTAAAGATTGGCATTCTATGTCCAATATCTCGATCT  473
            ||||||||||||||||||||||||||||||||||||||||||||||||||||||||||||
Sbjct  455  TGATTACTCCTTTTTTTTTACATTTTAAAGATTGGCATTCTATGTCCAATATCTCGATCT  514

Query  474  AAGTATGGAGGTCAGAATAAATACAATAATGATGAATGGAAAAAAGATAAAATCCTTTAG  533
            ||||||||||||||||||||||||||||||||||||||||||||||||||||||||||||
Sbjct  515  AAGTATGGAGGTCAGAATAAATACAATAATGATGAATGGAAAAAAGATAAAATCCTTTAG  574

Query  534  CTAGATAAGATAAGGGGCGGATGTAGCCAAG  564
            |||||||||||| ||||||||||||||||||
Sbjct  575  CTAGATAAGATACGGGGCGGATGTAGCCAAG  605


 Score = 80.5 bits (43),  Expect = 7e-11
 Identities = 54/59 (92%), Gaps = 1/59 (2%)
 Strand=Plus/Minus

Query  38   AATTGCTGAAGGAAAAATACCCAATATCTTGCTAAACAAGATATTGGGTATTTTTTCTT  96
            |||||  |||| |||||||||||||||||||||||||||||||||||||||| || |||
Sbjct  146  AATTG-AGAAGAAAAAATACCCAATATCTTGCTAAACAAGATATTGGGTATTGTTCCTT  89


>EF110662.1 Aechmea miniata psbA-trnH intergenic spacer, partial sequence; 
chloroplast
Length=578

 Score = 955 bits (517),  Expect = 0.0
 Identities = 545/558 (98%), Gaps = 7/558 (1%)
 Strand=Plus/Plus

Query  1    TCTACAAATGGATAAGACAGAAGTCTTAATGTATATGAATTGCTGAAGGAAA-----AAT  55
            ||||||||||||||||||||||||||||||||||||||||||||||||||||     |||
Sbjct  18   TCTACAAATGGATAAGACAGAAGTCTTAATGTATATGAATTGCTGAAGGAAAGGAACAAT  77

Query  56   ACCCAATATCTTGCTAAACAAGATATTGGGTATTTTTTCTTCTCAATTTTTC--TATTCC  113
            ||||||||||||| | | ||||||||||||||||||||||||||||||||||  ||||||
Sbjct  78   ACCCAATATCTTGTTTAGCAAGATATTGGGTATTTTTTCTTCTCAATTTTTCTATATTCC  137

Query  114  AAATTCCAATTAACTTAATTAACGACGAGATTTATTATCGTTTCTTGCATGTCTCGCGAA  173
            ||||| ||||||||||||||||||||||||||||||||||||||||||||||||||||||
Sbjct  138  AAATTTCAATTAACTTAATTAACGACGAGATTTATTATCGTTTCTTGCATGTCTCGCGAA  197

Query  174  AGTCAGAGTAGGCGCGAATTCTCCCAATTTGTGACCTACCATACGATCTGTTATATAAAT  233
            ||||||||||||||||||||||||||||||||||||||||||||||||||||||||||||
Sbjct  198  AGTCAGAGTAGGCGCGAATTCTCCCAATTTGTGACCTACCATACGATCTGTTATATAAAT  257

Query  234  AGGTAAATGTTCCTTTCCATTATGAATAGCGATTGTATGGCCAATCATTGTGGGTATAAT  293
            ||||||||||||||||||||||||||||||||||||||||||||||||||||||||||||
Sbjct  258  AGGTAAATGTTCCTTTCCATTATGAATAGCGATTGTATGGCCAATCATTGTGGGTATAAT  317

Query  294  GGTAGATGCCCGAGACCAAGTTACTATTATTTCTTTCTCCTCCCTCATGTTGAGTTTTTC  353
            ||||||||||||||||||||||||||||||||||||||||||||||||||||||||||||
Sbjct  318  GGTAGATGCCCGAGACCAAGTTACTATTATTTCTTTCTCCTCCCTCATGTTGAGTTTTTC  377

Query  354  AATTTTTCCCGCTAAATGATTAGCTACAAAAGGAtttttttttAGTGAACGTGTCACAGC  413
            ||||||||||||||||||||||||||||||||||||||||||||||||||||||||||||
Sbjct  378  AATTTTTCCCGCTAAATGATTAGCTACAAAAGGATTTTTTTTTAGTGAACGTGTCACAGC  437

Query  414  TGATTACTCCtttttttttACATTTTAAAGATTGGCATTCTATGTCCAATATCTCGATCT  473
            ||||||||||||||||||||||||||||||||||||||||||||||||||||||||||||
Sbjct  438  TGATTACTCCTTTTTTTTTACATTTTAAAGATTGGCATTCTATGTCCAATATCTCGATCT  497

Query  474  AAGTATGGAGGTCAGAATAAATACAATAATGATGAATGGAAAAAAGATAAAATCCTTTAG  533
            |||||||||||||||||||||||| ||||||||||||||||||||||| |||||||||||
Sbjct  498  AAGTATGGAGGTCAGAATAAATACNATAATGATGAATGGAAAAAAGATNAAATCCTTTAG  557

Query  534  CTAGATAAGATAAGGGGC  551
            ||||||||||||||||||
Sbjct  558  CTAGATAAGATAAGGGGC  575


 Score = 80.5 bits (43),  Expect = 7e-11
 Identities = 54/59 (92%), Gaps = 1/59 (2%)
 Strand=Plus/Minus

Query  38   AATTGCTGAAGGAAAAATACCCAATATCTTGCTAAACAAGATATTGGGTATTTTTTCTT  96
            |||||  |||| |||||||||||||||||||||||||||||||||||||||| || |||
Sbjct  125  AATTG-AGAAGAAAAAATACCCAATATCTTGCTAAACAAGATATTGGGTATTGTTCCTT  68


>KJ580260.1 Portea filifera PsbA (psbA) gene, partial cds; and psbA-trnH 
intergenic spacer, complete sequence; chloroplast
Length=561

 Score = 953 bits (516),  Expect = 0.0
 Identities = 541/552 (98%), Gaps = 7/552 (1%)
 Strand=Plus/Plus

Query  1    TCTACAAATGGATAAGACAGAAGTCTTAATGTATATGAATTGCTGAAGGAAA-----AAT  55
            ||||||||||||||||||||||||||||||||||||||||||||||||||||     |||
Sbjct  10   TCTACAAATGGATAAGACAGAAGTCTTAATGTATATGAATTGCTGAAGGAAAGGAACAAT  69

Query  56   ACCCAATATCTTGCTAAACAAGATATTGGGTATTTTTTCTTCTCAATTTTTC--TATTCC  113
            ||||||||||||| | | ||||||||||||||||||||||||||||||||||  ||||||
Sbjct  70   ACCCAATATCTTGTTTAGCAAGATATTGGGTATTTTTTCTTCTCAATTTTTCTATATTCC  129

Query  114  AAATTCCAATTAACTTAATTAACGACGAGATTTATTATCGTTTCTTGCATGTCTCGCGAA  173
            ||||||||||||||||||||||||||||||||||||||||||||||||||||||||||||
Sbjct  130  AAATTCCAATTAACTTAATTAACGACGAGATTTATTATCGTTTCTTGCATGTCTCGCGAA  189

Query  174  AGTCAGAGTAGGCGCGAATTCTCCCAATTTGTGACCTACCATACGATCTGTTATATAAAT  233
            ||||||||||||||||||||||||||||||||||||||||||||||||||||||||||||
Sbjct  190  AGTCAGAGTAGGCGCGAATTCTCCCAATTTGTGACCTACCATACGATCTGTTATATAAAT  249

Query  234  AGGTAAATGTTCCTTTCCATTATGAATAGCGATTGTATGGCCAATCATTGTGGGTATAAT  293
            ||||||||||||||||||||||||||||||||||||||||||||||||||||||||||||
Sbjct  250  AGGTAAATGTTCCTTTCCATTATGAATAGCGATTGTATGGCCAATCATTGTGGGTATAAT  309

Query  294  GGTAGATGCCCGAGACCAAGTTACTATTATTTCTTTCTCCTCCCTCATGTTGAGTTTTTC  353
            ||||||||||||||||||||||||||||||||||||||||||||||||||||||||||||
Sbjct  310  GGTAGATGCCCGAGACCAAGTTACTATTATTTCTTTCTCCTCCCTCATGTTGAGTTTTTC  369

Query  354  AATTTTTCCCGCTAAATGATTAGCTACAAAAGGAtttttttttAGTGAACGTGTCACAGC  413
            ||||||||||||||||||||||||||||||||||||||||||||||||||||||||||||
Sbjct  370  AATTTTTCCCGCTAAATGATTAGCTACAAAAGGATTTTTTTTTAGTGAACGTGTCACAGC  429

Query  414  TGATTACTCCtttttttttACATTTTAAAGATTGGCATTCTATGTCCAATATCTCGATCT  473
            ||||||||||||||||||||||||||||||||||||||||||||||||||||||||||||
Sbjct  430  TGATTACTCCTTTTTTTTTACATTTTAAAGATTGGCATTCTATGTCCAATATCTCGATCT  489

Query  474  AAGTATGGAGGTCAGAATAAATACAATAATGATGAATGGAAAAAAGATAAAATCCTTTAG  533
            |||||||||||||||||||||||| |||||||||||||||||||||||||||||||||||
Sbjct  490  AAGTATGGAGGTCAGAATAAATACNATAATGATGAATGGAAAAAAGATAAAATCCTTTAG  549

Query  534  CTAGATAAGATA  545
            ||||||||||||
Sbjct  550  CTAGATAAGATA  561


 Score = 80.5 bits (43),  Expect = 7e-11
 Identities = 54/59 (92%), Gaps = 1/59 (2%)
 Strand=Plus/Minus

Query  38   AATTGCTGAAGGAAAAATACCCAATATCTTGCTAAACAAGATATTGGGTATTTTTTCTT  96
            |||||  |||| |||||||||||||||||||||||||||||||||||||||| || |||
Sbjct  117  AATTG-AGAAGAAAAAATACCCAATATCTTGCTAAACAAGATATTGGGTATTGTTCCTT  60


>KJ580162.1 Aechmea pedicellata PsbA (psbA) gene, partial cds; and psbA-trnH 
intergenic spacer, complete sequence; chloroplast
Length=558

 Score = 953 bits (516),  Expect = 0.0
 Identities = 541/552 (98%), Gaps = 7/552 (1%)
 Strand=Plus/Plus

Query  1    TCTACAAATGGATAAGACAGAAGTCTTAATGTATATGAATTGCTGAAGGAAA-----AAT  55
            ||||||||||||||||||||||||||||||||||||||||||||||||||||     |||
Sbjct  7    TCTACAAATGGATAAGACAGAAGTCTTAATGTATATGAATTGCTGAAGGAAAGGAACAAT  66

Query  56   ACCCAATATCTTGCTAAACAAGATATTGGGTATTTTTTCTTCTCAATTTTTC--TATTCC  113
            ||||||||||||| | | ||||||||||||||||||||||||||||||||||  ||||||
Sbjct  67   ACCCAATATCTTGTTTAGCAAGATATTGGGTATTTTTTCTTCTCAATTTTTCTATATTCC  126

Query  114  AAATTCCAATTAACTTAATTAACGACGAGATTTATTATCGTTTCTTGCATGTCTCGCGAA  173
            ||||||||||||||||||||||||||||||||||||||||||||||||||||||||||||
Sbjct  127  AAATTCCAATTAACTTAATTAACGACGAGATTTATTATCGTTTCTTGCATGTCTCGCGAA  186

Query  174  AGTCAGAGTAGGCGCGAATTCTCCCAATTTGTGACCTACCATACGATCTGTTATATAAAT  233
            ||||||||||||||||||||||||||||||||||||||||||||||||||||||||||||
Sbjct  187  AGTCAGAGTAGGCGCGAATTCTCCCAATTTGTGACCTACCATACGATCTGTTATATAAAT  246

Query  234  AGGTAAATGTTCCTTTCCATTATGAATAGCGATTGTATGGCCAATCATTGTGGGTATAAT  293
            ||||||||||||||||||||||||||||||||||||||||||||||||||||||||||||
Sbjct  247  AGGTAAATGTTCCTTTCCATTATGAATAGCGATTGTATGGCCAATCATTGTGGGTATAAT  306

Query  294  GGTAGATGCCCGAGACCAAGTTACTATTATTTCTTTCTCCTCCCTCATGTTGAGTTTTTC  353
            ||||||||||||||||||||||||||||||||||||||||||||||||||||||||||||
Sbjct  307  GGTAGATGCCCGAGACCAAGTTACTATTATTTCTTTCTCCTCCCTCATGTTGAGTTTTTC  366

Query  354  AATTTTTCCCGCTAAATGATTAGCTACAAAAGGAtttttttttAGTGAACGTGTCACAGC  413
            ||||||||||||||||||||||||||||||||||||||||||||||||||||||||||||
Sbjct  367  AATTTTTCCCGCTAAATGATTAGCTACAAAAGGATTTTTTTTTAGTGAACGTGTCACAGC  426

Query  414  TGATTACTCCtttttttttACATTTTAAAGATTGGCATTCTATGTCCAATATCTCGATCT  473
            ||||||||||||||||||||||||||||||||||||||||||||||||||||||||||||
Sbjct  427  TGATTACTCCTTTTTTTTTACATTTTAAAGATTGGCATTCTATGTCCAATATCTCGATCT  486

Query  474  AAGTATGGAGGTCAGAATAAATACAATAATGATGAATGGAAAAAAGATAAAATCCTTTAG  533
            |||||||||||||||||||||||| |||||||||||||||||||||||||||||||||||
Sbjct  487  AAGTATGGAGGTCAGAATAAATACNATAATGATGAATGGAAAAAAGATAAAATCCTTTAG  546

Query  534  CTAGATAAGATA  545
            ||||||||||||
Sbjct  547  CTAGATAAGATA  558


 Score = 80.5 bits (43),  Expect = 7e-11
 Identities = 54/59 (92%), Gaps = 1/59 (2%)
 Strand=Plus/Minus

Query  38   AATTGCTGAAGGAAAAATACCCAATATCTTGCTAAACAAGATATTGGGTATTTTTTCTT  96
            |||||  |||| |||||||||||||||||||||||||||||||||||||||| || |||
Sbjct  114  AATTG-AGAAGAAAAAATACCCAATATCTTGCTAAACAAGATATTGGGTATTGTTCCTT  57


>HQ913687.1 Greigia sphacelata isolate Schulte H004 PsbA (psbA) gene, partial 
cds; and psbA-trnH intergenic spacer, partial sequence; 
chloroplast
Length=617

 Score = 953 bits (516),  Expect = 0.0
 Identities = 553/569 (97%), Gaps = 9/569 (2%)
 Strand=Plus/Plus

Query  1    TCTACAAATGGATAAGACAGAAGTCTTAATGTATATGAATTGCTGAAGGAAA-----AAT  55
            |||||||||||||||||| |||||||||||||||||||||||||||||||||     |||
Sbjct  39   TCTACAAATGGATAAGACGGAAGTCTTAATGTATATGAATTGCTGAAGGAAAGGAACAAT  98

Query  56   ACCCAATATCTTGCTAAACAAGATATTGGGTATTTTTTCTTCTCAATTTTTCTATTCCAA  115
            ||||||||||||| | | |||||||||||||||||||||||||||||||||||||||  |
Sbjct  99   ACCCAATATCTTGTTTAGCAAGATATTGGGTATTTTTTCTTCTCAATTTTTCTATTCTTA  158

Query  116  ATTCCAATTAACTTAATTAACGACGAGATTTATTATCGTTTCTTGCATGTCTCGCGAAAG  175
            ||||||||||||    ||||||||||||||||||||||||||||||||||||||||||||
Sbjct  159  ATTCCAATTAAC----TTAACGACGAGATTTATTATCGTTTCTTGCATGTCTCGCGAAAG  214

Query  176  TCAGAGTAGGCGCGAATTCTCCCAATTTGTGACCTACCATACGATCTGTTATATAAATAG  235
            ||||||||||||||||||||||||||||||||||||||||||||||||||||||||||||
Sbjct  215  TCAGAGTAGGCGCGAATTCTCCCAATTTGTGACCTACCATACGATCTGTTATATAAATAG  274

Query  236  GTAAATGTTCCTTTCCATTATGAATAGCGATTGTATGGCCAATCATTGTGGGTATAATGG  295
            ||||||||||||||||||||||||||||||||||||||||||||||||||||||||||||
Sbjct  275  GTAAATGTTCCTTTCCATTATGAATAGCGATTGTATGGCCAATCATTGTGGGTATAATGG  334

Query  296  TAGATGCCCGAGACCAAGTTACTATTATTTCTTTCTCCTCCCTCATGTTGAGTTTTTCAA  355
            ||||||||||||||||||||||||||||||||||||||||||||||||||||||||||||
Sbjct  335  TAGATGCCCGAGACCAAGTTACTATTATTTCTTTCTCCTCCCTCATGTTGAGTTTTTCAA  394

Query  356  TTTTTCCCGCTAAATGATTAGCTACAAAAGGAtttttttttAGTGAACGTGTCACAGCTG  415
            ||||||||||||||||||||||||||||||||||||||||||||||||||||||||||||
Sbjct  395  TTTTTCCCGCTAAATGATTAGCTACAAAAGGATTTTTTTTTAGTGAACGTGTCACAGCTG  454

Query  416  ATTACTCCtttttttttACATTTTAAAGATTGGCATTCTATGTCCAATATCTCGATCTAA  475
            ||||||||||||||||||||||||||||||||||||||||||||||||||||||||||||
Sbjct  455  ATTACTCCTTTTTTTTTACATTTTAAAGATTGGCATTCTATGTCCAATATCTCGATCTAA  514

Query  476  GTATGGAGGTCAGAATAAATACAATAATGATGAATGGAAAAAAGATAAAATCCTTTAGCT  535
            ||||||||||||||||||||||||||||||||||||||||||||| ||||||||||||||
Sbjct  515  GTATGGAGGTCAGAATAAATACAATAATGATGAATGGAAAAAAGAGAAAATCCTTTAGCT  574

Query  536  AGATAAGATAAGGGGCGGATGTAGCCAAG  564
            |||||||||||||||||||||||||||||
Sbjct  575  AGATAAGATAAGGGGCGGATGTAGCCAAG  603


 Score = 80.5 bits (43),  Expect = 7e-11
 Identities = 54/59 (92%), Gaps = 1/59 (2%)
 Strand=Plus/Minus

Query  38   AATTGCTGAAGGAAAAATACCCAATATCTTGCTAAACAAGATATTGGGTATTTTTTCTT  96
            |||||  |||| |||||||||||||||||||||||||||||||||||||||| || |||
Sbjct  146  AATTG-AGAAGAAAAAATACCCAATATCTTGCTAAACAAGATATTGGGTATTGTTCCTT  89


>HQ913650.1 Aechmea drakeana isolate Schulte H042 PsbA (psbA) gene, partial 
cds; and psbA-trnH intergenic spacer, partial sequence; chloroplast
Length=634

 Score = 953 bits (516),  Expect = 0.0
 Identities = 563/582 (97%), Gaps = 18/582 (3%)
 Strand=Plus/Plus

Query  1    TCTACAAATGGATAAGACAGAAGTCTTAATGTATATGAATTGCTGAAGGAAA-----AAT  55
            ||||||||||||||||||||||||||||||||||||||||||||||||||||     |||
Sbjct  39   TCTACAAATGGATAAGACAGAAGTCTTAATGTATATGAATTGCTGAAGGAAAGGAACAAT  98

Query  56   ACCCAATATCTTGCTAAACAAGATATTGGGTATTTTTTCTTCTCAATTTTTCT-------  108
            |||||||||||||||||||||||||||||||||||||||||||||||||||||       
Sbjct  99   ACCCAATATCTTGCTAAACAAGATATTGGGTATTTTTTCTTCTCAATTTTTCTATTCTTA  158

Query  109  ATTCCAAATTCCAATTAACTTA------ATTAACGACGAGATTTATTATCGTTTCTTGCA  162
            ||||||||||||||||||||||      ||||||||||||||||||||||||||||||||
Sbjct  159  ATTCCAAATTCCAATTAACTTAATTAACATTAACGACGAGATTTATTATCGTTTCTTGCA  218

Query  163  TGTCTCGCGAAAGTCAGAGTAGGCGCGAATTCTCCCAATTTGTGACCTACCATACGATCT  222
            ||||||||||||||||||||||||||||||||||||||||||||||||||||||||||||
Sbjct  219  TGTCTCGCGAAAGTCAGAGTAGGCGCGAATTCTCCCAATTTGTGACCTACCATACGATCT  278

Query  223  GTTATATAAATAGGTAAATGTTCCTTTCCATTATGAATAGCGATTGTATGGCCAATCATT  282
            ||||||||||||||||||||||||||||||||||||||||||||||||||||||||||||
Sbjct  279  GTTATATAAATAGGTAAATGTTCCTTTCCATTATGAATAGCGATTGTATGGCCAATCATT  338

Query  283  GTGGGTATAATGGTAGATGCCCGAGACCAAGTTACTATTATTTCTTTCTCCTCCCTCATG  342
            ||||||||||||||||||||||||||||||||||||||||||||||||||||||||||||
Sbjct  339  GTGGGTATAATGGTAGATGCCCGAGACCAAGTTACTATTATTTCTTTCTCCTCCCTCATG  398

Query  343  TTGAGTTTTTCAATTTTTCCCGCTAAATGATTAGCTACAAAAGGAtttttttttAGTGAA  402
            ||||||||||| ||||||||||||||||||||||||||||||||||||||||||||||||
Sbjct  399  TTGAGTTTTTCCATTTTTCCCGCTAAATGATTAGCTACAAAAGGATTTTTTTTTAGTGAA  458

Query  403  CGTGTCACAGCTGATTACTCCtttttttttACATTTTAAAGATTGGCATTCTATGTCCAA  462
            ||||||||||||||||||||||||||||||||||||||||||||||||||||||||||||
Sbjct  459  CGTGTCACAGCTGATTACTCCTTTTTTTTTACATTTTAAAGATTGGCATTCTATGTCCAA  518

Query  463  TATCTCGATCTAAGTATGGAGGTCAGAATAAATACAATAATGATGAATGGAAAAAAGATA  522
            ||||||||||||||||||||||||||||||||||||||||||||||||||||||||||||
Sbjct  519  TATCTCGATCTAAGTATGGAGGTCAGAATAAATACAATAATGATGAATGGAAAAAAGATA  578

Query  523  AAATCCTTTAGCTAGATAAGATAAGGGGCGGATGTAGCCAAG  564
            ||||||||||||||||||||||||||||||||||||||||||
Sbjct  579  AAATCCTTTAGCTAGATAAGATAAGGGGCGGATGTAGCCAAG  620


>EF110659.1 Aechmea racinae psbA-trnH intergenic spacer, partial sequence; 
chloroplast
Length=572

 Score = 953 bits (516),  Expect = 0.0
 Identities = 546/559 (98%), Gaps = 8/559 (1%)
 Strand=Plus/Plus

Query  1    TCTACAAATGGATAAGACAGAAGTCTTAATGTATATGAATTGCTGAAGGAAA-----AAT  55
            |||||||||||||||||||||||| |||||||||||||||||||||||||||     |||
Sbjct  14   TCTACAAATGGATAAGACAGAAGTTTTAATGTATATGAATTGCTGAAGGAAAGGAACAAT  73

Query  56   ACCCAATATCTTGCTAAACAAGATATTGGGTATTTTTTCTTCTCAATTTTTC--TATTCC  113
            ||||||||||||| | | ||||||||||||||||||||||||||||||||||  ||||||
Sbjct  74   ACCCAATATCTTGTTTAGCAAGATATTGGGTATTTTTTCTTCTCAATTTTTCTATATTCC  133

Query  114  AAATTCCAATTAACTTAATTAACGACGAGATTTATTATCGTTTCTTGCATGTCTCGCGAA  173
            ||||| ||||||||||||||||||||||||||||||||||||||||||||||||||||||
Sbjct  134  AAATTTCAATTAACTTAATTAACGACGAGATTTATTATCGTTTCTTGCATGTCTCGCGAA  193

Query  174  AGTCAGAGTAGGCGCGAATTCTCCCAATTTGTGACCTACCATACGATCTGTTATATAAAT  233
            ||||||||||||||||||||||||||||||||||||||||||||||||||||||||||||
Sbjct  194  AGTCAGAGTAGGCGCGAATTCTCCCAATTTGTGACCTACCATACGATCTGTTATATAAAT  253

Query  234  AGGTAAATGTTCCTTTCCATTATGAATAGCGATTGTATGGCCAATCATTGTGGGTATAAT  293
            ||||||||||||||||||||||||||||||||||||||||||||||||||||||||||||
Sbjct  254  AGGTAAATGTTCCTTTCCATTATGAATAGCGATTGTATGGCCAATCATTGTGGGTATAAT  313

Query  294  GGTAGATGCCCGAGACCAAGTTACTATTATTTCTTTCTCCTCCCTCATGTTGAGTTTTTC  353
            ||||||||||||||||||||||||||||||||||||||||||||||||||||||||||||
Sbjct  314  GGTAGATGCCCGAGACCAAGTTACTATTATTTCTTTCTCCTCCCTCATGTTGAGTTTTTC  373

Query  354  AATTTTTCCCGCTAAATGATTAGCTACAAAAGGAtttttttttAGTGAACGTGTCACAGC  413
            ||||||||||||||||||||||||||||||||||||||||||||||||||||||||||||
Sbjct  374  AATTTTTCCCGCTAAATGATTAGCTACAAAAGGATTTTTTTTTAGTGAACGTGTCACAGC  433

Query  414  TGATTACTCCtttttttttACATTTTAAAGATTGGCATTCTATGTCCAATATCTCGATCT  473
            ||||||||||||||||||||||||||||||||||||||||||||||||||||||||||||
Sbjct  434  TGATTACTCCTTTTTTTTTACATTTTAAAGATTGGCATTCTATGTCCAATATCTCGATCT  493

Query  474  AAGTATGGAGGTCAGAATAAATACAATAATGATGAATGGAAAAAAGATAAAATCCTTTAG  533
            ||||||||||||||||||||||||||||||||||||||||||||||||||||||||||||
Sbjct  494  AAGTATGGAGGTCAGAATAAATACAATAATGATGAATGGAAAAAAGATAAAATCCTTTAG  553

Query  534  CTAGATAAGATAA-GGGGC  551
            ||||||||||||| |||||
Sbjct  554  CTAGATAAGATAAAGGGGC  572


 Score = 80.5 bits (43),  Expect = 7e-11
 Identities = 54/59 (92%), Gaps = 1/59 (2%)
 Strand=Plus/Minus

Query  38   AATTGCTGAAGGAAAAATACCCAATATCTTGCTAAACAAGATATTGGGTATTTTTTCTT  96
            |||||  |||| |||||||||||||||||||||||||||||||||||||||| || |||
Sbjct  121  AATTG-AGAAGAAAAAATACCCAATATCTTGCTAAACAAGATATTGGGTATTGTTCCTT  64


>KJ580269.1 Ronnbergia neoregelioides PsbA (psbA) gene, partial cds; and 
psbA-trnH intergenic spacer, complete sequence; chloroplast
Length=559

 Score = 952 bits (515),  Expect = 0.0
 Identities = 539/550 (98%), Gaps = 5/550 (1%)
 Strand=Plus/Plus

Query  1    TCTACAAATGGATAAGACAGAAGTCTTAATGTATATGAATTGCTGAAGGAAA-----AAT  55
            ||||||||||||||||||||||||||||||||||||||||||||||||||||     |||
Sbjct  10   TCTACAAATGGATAAGACAGAAGTCTTAATGTATATGAATTGCTGAAGGAAAGGAACAAT  69

Query  56   ACCCAATATCTTGCTAAACAAGATATTGGGTATTTTTTCTTCTCAATTTTTCTATTCCAA  115
            ||||||||||||| | | |||||||||||||||||||||||||||||||||||||||  |
Sbjct  70   ACCCAATATCTTGTTTAGCAAGATATTGGGTATTTTTTCTTCTCAATTTTTCTATTCTTA  129

Query  116  ATTCCAATTAACTTAATTAACGACGAGATTTATTATCGTTTCTTGCATGTCTCGCGAAAG  175
            ||||||||||||||||||||||||||||||||||||||||||||||||||||||||||||
Sbjct  130  ATTCCAATTAACTTAATTAACGACGAGATTTATTATCGTTTCTTGCATGTCTCGCGAAAG  189

Query  176  TCAGAGTAGGCGCGAATTCTCCCAATTTGTGACCTACCATACGATCTGTTATATAAATAG  235
            ||||||||||||||||||||||||||||||||||||||||||||||||||||||||||||
Sbjct  190  TCAGAGTAGGCGCGAATTCTCCCAATTTGTGACCTACCATACGATCTGTTATATAAATAG  249

Query  236  GTAAATGTTCCTTTCCATTATGAATAGCGATTGTATGGCCAATCATTGTGGGTATAATGG  295
            ||||||||||||||||||||||||||||||||||||||||||||||||||||||||||||
Sbjct  250  GTAAATGTTCCTTTCCATTATGAATAGCGATTGTATGGCCAATCATTGTGGGTATAATGG  309

Query  296  TAGATGCCCGAGACCAAGTTACTATTATTTCTTTCTCCTCCCTCATGTTGAGTTTTTCAA  355
            ||||||||||||||||||||||||||||||||||||||||||||||||||||||||||||
Sbjct  310  TAGATGCCCGAGACCAAGTTACTATTATTTCTTTCTCCTCCCTCATGTTGAGTTTTTCAA  369

Query  356  TTTTTCCCGCTAAATGATTAGCTACAAAAGGAtttttttttAGTGAACGTGTCACAGCTG  415
            ||||||||||||||||||||||||||||||||||||||||||||||||||||||||||||
Sbjct  370  TTTTTCCCGCTAAATGATTAGCTACAAAAGGATTTTTTTTTAGTGAACGTGTCACAGCTG  429

Query  416  ATTACTCCtttttttttACATTTTAAAGATTGGCATTCTATGTCCAATATCTCGATCTAA  475
            ||||||||||||||||||||||||||||||||||||||||||||||||||||||||||||
Sbjct  430  ATTACTCCTTTTTTTTTACATTTTAAAGATTGGCATTCTATGTCCAATATCTCGATCTAA  489

Query  476  GTATGGAGGTCAGAATAAATACAATAATGATGAATGGAAAAAAGATAAAATCCTTTAGCT  535
            |||||||||||||||||||||| |||||||||||||||||||||||||||||||||||||
Sbjct  490  GTATGGAGGTCAGAATAAATACNATAATGATGAATGGAAAAAAGATAAAATCCTTTAGCT  549

Query  536  AGATAAGATA  545
            ||||||||||
Sbjct  550  AGATAAGATA  559


 Score = 80.5 bits (43),  Expect = 7e-11
 Identities = 54/59 (92%), Gaps = 1/59 (2%)
 Strand=Plus/Minus

Query  38   AATTGCTGAAGGAAAAATACCCAATATCTTGCTAAACAAGATATTGGGTATTTTTTCTT  96
            |||||  |||| |||||||||||||||||||||||||||||||||||||||| || |||
Sbjct  117  AATTG-AGAAGAAAAAATACCCAATATCTTGCTAAACAAGATATTGGGTATTGTTCCTT  60


>KJ580172.1 Canistrum aurantiacum PsbA (psbA) gene, partial cds; and psbA-trnH 
intergenic spacer, complete sequence; chloroplast
Length=561

 Score = 952 bits (515),  Expect = 0.0
 Identities = 541/552 (98%), Gaps = 8/552 (1%)
 Strand=Plus/Plus

Query  1    TCTACAAATGGATAAGACAGAAGTCTTAATGTATATGAATTGCTGAAGGAAA-----AAT  55
            ||||||||||||||||||||||||||||||||||||||||||||||||||||     |||
Sbjct  10   TCTACAAATGGATAAGACAGAAGTCTTAATGTATATGAATTGCTGAAGGAAAGGAACAAT  69

Query  56   ACCCAATATCTTGCTAAACAAGATATTGGGTATTTTTTCTTCTCAATTTTTC--TATTCC  113
            ||||||||||||| | | ||||||||||||||||||||||||||||||||||  ||||||
Sbjct  70   ACCCAATATCTTGTTTAGCAAGATATTGGGTATTTTTTCTTCTCAATTTTTCTATATTCC  129

Query  114  AAATTCCAATTAACTTAATTAACGACGAGATTTATTATCGTTTCTTGCATGTCTCGCGAA  173
            ||||||||||||||||||||||||||||||||||||||||||||||||||||||||||||
Sbjct  130  AAATTCCAATTAACTTAATTAACGACGAGATTTATTATCGTTTCTTGCATGTCTCGCGAA  189

Query  174  AGTCAGAGTAGGCGCGAATTCTCCCAATTTGTGACCTACCATACGATCTGTTATATAAAT  233
            ||||||||||||||||||||||||||||||||||||||||||||||||||||||||||||
Sbjct  190  AGTCAGAGTAGGCGCGAATTCTCCCAATTTGTGACCTACCATACGATCTGTTATATAAAT  249

Query  234  AGGTAAATGTTCCTTTCCATTATGAATAGCGATTGTATGGCCAATCATTGTGGGTATAAT  293
            ||||||||||||||||||||||||||||||||||||||||||||||||||||||||||||
Sbjct  250  AGGTAAATGTTCCTTTCCATTATGAATAGCGATTGTATGGCCAATCATTGTGGGTATAAT  309

Query  294  GGTAGATGCCCGAGACCAAGTTACTATTATTTCTTTCTCCTCCCTCATGTTGAGTTTTTC  353
            ||||||||||||||||||||||||||||||||||||||||||||||||||||||||||||
Sbjct  310  GGTAGATGCCCGAGACCAAGTTACTATTATTTCTTTCTCCTCCCTCATGTTGAGTTTTTC  369

Query  354  AATTTTTCCCGCTAAATGATTAGCTACAAAAGGAtttttttttAGTGAACGTGTCACAGC  413
            ||||||||||||||||||||||||||||||||||||||||||||||||||||||||||||
Sbjct  370  AATTTTTCCCGCTAAATGATTAGCTACAAAAGGATTTTTTTTTAGTGAACGTGTCACAGC  429

Query  414  TGATTACTCCtttttttttACATTTTAAAGATTGGCATTCTATGTCCAATATCTCGATCT  473
            ||||||||||||||||||||||||||||||||||||||||||||||||||||||||||||
Sbjct  430  TGATTACTCCTTTTTTTTTACATTTTAAAGATTGGCATTCTATGTCCAATATCTCGATCT  489

Query  474  AAGTATGGAGGT-CAGAATAAATACAATAATGATGAATGGAAAAAAGATAAAATCCTTTA  532
            |||||||||||| |||||||||||||||||||||||||||||||||||||||||||||||
Sbjct  490  AAGTATGGAGGTCCAGAATAAATACAATAATGATGAATGGAAAAAAGATAAAATCCTTTA  549

Query  533  GCTAGATAAGAT  544
            ||||||||||||
Sbjct  550  GCTAGATAAGAT  561


 Score = 80.5 bits (43),  Expect = 7e-11
 Identities = 54/59 (92%), Gaps = 1/59 (2%)
 Strand=Plus/Minus

Query  38   AATTGCTGAAGGAAAAATACCCAATATCTTGCTAAACAAGATATTGGGTATTTTTTCTT  96
            |||||  |||| |||||||||||||||||||||||||||||||||||||||| || |||
Sbjct  117  AATTG-AGAAGAAAAAATACCCAATATCTTGCTAAACAAGATATTGGGTATTGTTCCTT  60


>KJ580144.1 Aechmea mutica PsbA (psbA) gene, partial cds; and psbA-trnH intergenic 
spacer, complete sequence; chloroplast
Length=548

 Score = 952 bits (515),  Expect = 0.0
 Identities = 537/548 (98%), Gaps = 5/548 (1%)
 Strand=Plus/Plus

Query  2    CTACAAATGGATAAGACAGAAGTCTTAATGTATATGAATTGCTGAAGGAAA-----AATA  56
            |||||||||||||||||||||||||||||||||||||||||||||||||||     ||||
Sbjct  1    CTACAAATGGATAAGACAGAAGTCTTAATGTATATGAATTGCTGAAGGAAAGGAACAATA  60

Query  57   CCCAATATCTTGCTAAACAAGATATTGGGTATTTTTTCTTCTCAATTTTTCTATTCCAAA  116
            ||||||||||||||||||||||||||||||||||||||||||||||||||||||||  ||
Sbjct  61   CCCAATATCTTGCTAAACAAGATATTGGGTATTTTTTCTTCTCAATTTTTCTATTCTTAA  120

Query  117  TTCCAATTAACTTAATTAACGACGAGATTTATTATCGTTTCTTGCATGTCTCGCGAAAGT  176
            |||||||||||||  |||||||||||||||||||||||||||||||||||||||||||||
Sbjct  121  TTCCAATTAACTTNNTTAACGACGAGATTTATTATCGTTTCTTGCATGTCTCGCGAAAGT  180

Query  177  CAGAGTAGGCGCGAATTCTCCCAATTTGTGACCTACCATACGATCTGTTATATAAATAGG  236
            ||||||||||||||||||||||||||||||||||||||||||||| ||||||||||||||
Sbjct  181  CAGAGTAGGCGCGAATTCTCCCAATTTGTGACCTACCATACGATCCGTTATATAAATAGG  240

Query  237  TAAATGTTCCTTTCCATTATGAATAGCGATTGTATGGCCAATCATTGTGGGTATAATGGT  296
            ||||||||||||||||||||||||||||||||||||||||||||||||||||||||||||
Sbjct  241  TAAATGTTCCTTTCCATTATGAATAGCGATTGTATGGCCAATCATTGTGGGTATAATGGT  300

Query  297  AGATGCCCGAGACCAAGTTACTATTATTTCTTTCTCCTCCCTCATGTTGAGTTTTTCAAT  356
            ||||||||||||||||||||||||||||||||||||||||||||||||||||||||||||
Sbjct  301  AGATGCCCGAGACCAAGTTACTATTATTTCTTTCTCCTCCCTCATGTTGAGTTTTTCAAT  360

Query  357  TTTTCCCGCTAAATGATTAGCTACAAAAGGAtttttttttAGTGAACGTGTCACAGCTGA  416
            ||||||||||||||||||||||||||||||||||||||||||||||||||||||||||||
Sbjct  361  TTTTCCCGCTAAATGATTAGCTACAAAAGGATTTTTTTTTAGTGAACGTGTCACAGCTGA  420

Query  417  TTACTCCtttttttttACATTTTAAAGATTGGCATTCTATGTCCAATATCTCGATCTAAG  476
            ||||||||||||||||||||||||||||||||||||||||||||||||||||||||||||
Sbjct  421  TTACTCCTTTTTTTTTACATTTTAAAGATTGGCATTCTATGTCCAATATCTCGATCTAAG  480

Query  477  TATGGAGGTCAGAATAAATACAATAATGATGAATGGAAAAAAGATAAAATCCTTTAGCTA  536
            ||||||||||||||||||||| ||||||||||||||||||||||||||||||||||||||
Sbjct  481  TATGGAGGTCAGAATAAATACNATAATGATGAATGGAAAAAAGATAAAATCCTTTAGCTA  540

Query  537  GATAAGAT  544
            ||||||||
Sbjct  541  GATAAGAT  548


>JN204636.1 Canistrum aurantiacum voucher Martinelli 15117 PsbA gene, partial 
cds; and psbA-trnH intergenic spacer, partial sequence; 
chloroplast
 JN204637.1 Canistrum aurantiacum voucher Martinelli 15102 PsbA gene, partial 
cds; and psbA-trnH intergenic spacer, partial sequence; 
chloroplast
Length=567

 Score = 952 bits (515),  Expect = 0.0
 Identities = 539/549 (98%), Gaps = 7/549 (1%)
 Strand=Plus/Plus

Query  1    TCTACAAATGGATAAGACAGAAGTCTTAATGTATATGAATTGCTGAAGGAAA-----AAT  55
            ||||||||||||||||||||||||||||||||||||||||||||||||||||     |||
Sbjct  19   TCTACAAATGGATAAGACAGAAGTCTTAATGTATATGAATTGCTGAAGGAAAGGAACAAT  78

Query  56   ACCCAATATCTTGCTAAACAAGATATTGGGTATTTTTTCTTCTCAATTTTTC--TATTCC  113
            ||||||||||||| | | ||||||||||||||||||||||||||||||||||  ||||||
Sbjct  79   ACCCAATATCTTGTTTAGCAAGATATTGGGTATTTTTTCTTCTCAATTTTTCTATATTCC  138

Query  114  AAATTCCAATTAACTTAATTAACGACGAGATTTATTATCGTTTCTTGCATGTCTCGCGAA  173
            ||||||||||||||||||||||||||||||||||||||||||||||||||||||||||||
Sbjct  139  AAATTCCAATTAACTTAATTAACGACGAGATTTATTATCGTTTCTTGCATGTCTCGCGAA  198

Query  174  AGTCAGAGTAGGCGCGAATTCTCCCAATTTGTGACCTACCATACGATCTGTTATATAAAT  233
            ||||||||||||||||||||||||||||||||||||||||||||||||||||||||||||
Sbjct  199  AGTCAGAGTAGGCGCGAATTCTCCCAATTTGTGACCTACCATACGATCTGTTATATAAAT  258

Query  234  AGGTAAATGTTCCTTTCCATTATGAATAGCGATTGTATGGCCAATCATTGTGGGTATAAT  293
            ||||||||||||||||||||||||||||||||||||||||||||||||||||||||||||
Sbjct  259  AGGTAAATGTTCCTTTCCATTATGAATAGCGATTGTATGGCCAATCATTGTGGGTATAAT  318

Query  294  GGTAGATGCCCGAGACCAAGTTACTATTATTTCTTTCTCCTCCCTCATGTTGAGTTTTTC  353
            ||||||||||||||||||||||||||||||||||||||||||||||||||||||||||||
Sbjct  319  GGTAGATGCCCGAGACCAAGTTACTATTATTTCTTTCTCCTCCCTCATGTTGAGTTTTTC  378

Query  354  AATTTTTCCCGCTAAATGATTAGCTACAAAAGGAtttttttttAGTGAACGTGTCACAGC  413
            ||||||||||||||||||||||||||||||||||||||||||||||||||||||||||||
Sbjct  379  AATTTTTCCCGCTAAATGATTAGCTACAAAAGGATTTTTTTTTAGTGAACGTGTCACAGC  438

Query  414  TGATTACTCCtttttttttACATTTTAAAGATTGGCATTCTATGTCCAATATCTCGATCT  473
            ||||||||||||||||||||||||||||||||||||||||||||||||||||||||||||
Sbjct  439  TGATTACTCCTTTTTTTTTACATTTTAAAGATTGGCATTCTATGTCCAATATCTCGATCT  498

Query  474  AAGTATGGAGGTCAGAATAAATACAATAATGATGAATGGAAAAAAGATAAAATCCTTTAG  533
            ||||||||||||||||||||||||||||||||||||||||||||||||||||||||||||
Sbjct  499  AAGTATGGAGGTCAGAATAAATACAATAATGATGAATGGAAAAAAGATAAAATCCTTTAG  558

Query  534  CTAGATAAG  542
            |||||||||
Sbjct  559  CTAGATAAG  567


 Score = 80.5 bits (43),  Expect = 7e-11
 Identities = 54/59 (92%), Gaps = 1/59 (2%)
 Strand=Plus/Minus

Query  38   AATTGCTGAAGGAAAAATACCCAATATCTTGCTAAACAAGATATTGGGTATTTTTTCTT  96
            |||||  |||| |||||||||||||||||||||||||||||||||||||||| || |||
Sbjct  126  AATTG-AGAAGAAAAAATACCCAATATCTTGCTAAACAAGATATTGGGTATTGTTCCTT  69


>HQ913735.1 Canistrum superbum isolate Schulte H049 PsbA (psbA) gene, partial 
cds; and psbA-trnH intergenic spacer, partial sequence; 
chloroplast
Length=627

 Score = 952 bits (515),  Expect = 0.0
 Identities = 557/575 (97%), Gaps = 11/575 (2%)
 Strand=Plus/Plus

Query  1    TCTACAAATGGATAAGACAGAAGTCTTAATGTATATGAATTGCTGAAGGAAA-----AAT  55
            ||||||||||||||||||||||||||||||||||||||||||||||||||||     |||
Sbjct  39   TCTACAAATGGATAAGACAGAAGTCTTAATGTATATGAATTGCTGAAGGAAAGGAACAAT  98

Query  56   ACCCAATATCTTGCTAAACAAGATATTGGGTATTTTTTCTTCTCAATTTTTCTATTCCAA  115
            ||||||||||||| | | |||||||||||||||||||||||||||||||||||||||  |
Sbjct  99   ACCCAATATCTTGTTTAGCAAGATATTGGGTATTTTTTCTTCTCAATTTTTCTATTCTTA  158

Query  116  ATTCCAATTAACTTA------ATTAACGACGAGATTTATTATCGTTTCTTGCATGTCTCG  169
            |||||||||||||||      ||||||||||||||||||||||| |||||||||||||||
Sbjct  159  ATTCCAATTAACTTAATTAACATTAACGACGAGATTTATTATCGCTTCTTGCATGTCTCG  218

Query  170  CGAAAGTCAGAGTAGGCGCGAATTCTCCCAATTTGTGACCTACCATACGATCTGTTATAT  229
            ||||||||||||||||||||||||||||||||||||||||||||||||||||||||||||
Sbjct  219  CGAAAGTCAGAGTAGGCGCGAATTCTCCCAATTTGTGACCTACCATACGATCTGTTATAT  278

Query  230  AAATAGGTAAATGTTCCTTTCCATTATGAATAGCGATTGTATGGCCAATCATTGTGGGTA  289
            ||||||||||||||||||||||||||||||||||||||||||||||||||||||||||||
Sbjct  279  AAATAGGTAAATGTTCCTTTCCATTATGAATAGCGATTGTATGGCCAATCATTGTGGGTA  338

Query  290  TAATGGTAGATGCCCGAGACCAAGTTACTATTATTTCTTTCTCCTCCCTCATGTTGAGTT  349
            ||||||||||||||||||||||||||||||||||||||||||||||||||||||||||||
Sbjct  339  TAATGGTAGATGCCCGAGACCAAGTTACTATTATTTCTTTCTCCTCCCTCATGTTGAGTT  398

Query  350  TTTCAATTTTTCCCGCTAAATGATTAGCTACAAAAGGAtttttttttAGTGAACGTGTCA  409
            |||| |||||||||||||||||||||||||||||||||||||||||||||||||||||||
Sbjct  399  TTTCCATTTTTCCCGCTAAATGATTAGCTACAAAAGGATTTTTTTTTAGTGAACGTGTCA  458

Query  410  CAGCTGATTACTCCtttttttttACATTTTAAAGATTGGCATTCTATGTCCAATATCTCG  469
            ||||||||||||||||||||||||||||||||||||||||||||||||||||||||||||
Sbjct  459  CAGCTGATTACTCCTTTTTTTTTACATTTTAAAGATTGGCATTCTATGTCCAATATCTCG  518

Query  470  ATCTAAGTATGGAGGTCAGAATAAATACAATAATGATGAATGGAAAAAAGATAAAATCCT  529
            ||||||||||||||||||||||||||||||||||||||||||||||||||||||||||||
Sbjct  519  ATCTAAGTATGGAGGTCAGAATAAATACAATAATGATGAATGGAAAAAAGATAAAATCCT  578

Query  530  TTAGCTAGATAAGATAAGGGGCGGATGTAGCCAAG  564
            |||||||||||||||||||||||||||||||||||
Sbjct  579  TTAGCTAGATAAGATAAGGGGCGGATGTAGCCAAG  613


 Score = 80.5 bits (43),  Expect = 7e-11
 Identities = 54/59 (92%), Gaps = 1/59 (2%)
 Strand=Plus/Minus

Query  38   AATTGCTGAAGGAAAAATACCCAATATCTTGCTAAACAAGATATTGGGTATTTTTTCTT  96
            |||||  |||| |||||||||||||||||||||||||||||||||||||||| || |||
Sbjct  146  AATTG-AGAAGAAAAAATACCCAATATCTTGCTAAACAAGATATTGGGTATTGTTCCTT  89


>HQ913713.1 Pitcairnia wendlandii isolate Crayn 99 PsbA (psbA) gene, partial 
cds; and psbA-trnH intergenic spacer, partial sequence; 
chloroplast
Length=621

 Score = 952 bits (515),  Expect = 0.0
 Identities = 556/573 (97%), Gaps = 13/573 (2%)
 Strand=Plus/Plus

Query  1    TCTACAAATGGATAAGACAGAAGTCTTAATGTATATGAATTGCTGAAGGAAA-----AAT  55
            ||||||||||||||||||||||||||||||||||||||||||||||||||||     |||
Sbjct  39   TCTACAAATGGATAAGACAGAAGTCTTAATGTATATGAATTGCTGAAGGAAAGGAACAAT  98

Query  56   ACCCAATATCTTGCTAAACAAGATATTGGGTATTTTTTCTTCTCAAT-TTT-TCTATTCC  113
            ||||||||||||||||||||||||||||||||||||||||||||||| ||| | ||||||
Sbjct  99   ACCCAATATCTTGCTAAACAAGATATTGGGTATTTTTTCTTCTCAATCTTTCTATATTCC  158

Query  114  AAATTCCAATTAACTTAATTAACGACGAGATTTATTATCGTTTCTTGCATGTCTCGCGAA  173
            ||||||||||||||    ||||||||||||||||||||||||||||||||||||||||||
Sbjct  159  AAATTCCAATTAAC----TTAACGACGAGATTTATTATCGTTTCTTGCATGTCTCGCGAA  214

Query  174  AGTCAGAGTAGGCGCGAATTCTCCCAATTTGTGACCTACCATACGATCTGTTATATAAAT  233
            ||| ||||||||||||||||||||||||||||||||||||||||||||||||||||||||
Sbjct  215  AGTAAGAGTAGGCGCGAATTCTCCCAATTTGTGACCTACCATACGATCTGTTATATAAAT  274

Query  234  AGGTAAATGTTCCTTTCCATTATGAATAGCGATTGTATGGCCAATCATTGTGGGTATAAT  293
            ||||||||||||||||||||||||||||||||||||||||||||||||||||||||||||
Sbjct  275  AGGTAAATGTTCCTTTCCATTATGAATAGCGATTGTATGGCCAATCATTGTGGGTATAAT  334

Query  294  GGTAGATGCCCGAGACCAAGTTACTATTATTTCTTTCTCCTCCCTCATGTTGAGTTTTTC  353
            ||||||||||||||||||||||||||||||||||||||||||||||||||||||||||||
Sbjct  335  GGTAGATGCCCGAGACCAAGTTACTATTATTTCTTTCTCCTCCCTCATGTTGAGTTTTTC  394

Query  354  AATTTTTCCCGCTAAATGATTAGCTACAAAAGGAtttttttttAGTGAACGTGTCACAGC  413
             |||||||||||||||||||||||||||||||||||||||||||||||||||||||||||
Sbjct  395  CATTTTTCCCGCTAAATGATTAGCTACAAAAGGATTTTTTTTTAGTGAACGTGTCACAGC  454

Query  414  TGATTACTCC--tttttttttACATTTTAAAGATTGGCATTCTATGTCCAATATCTCGAT  471
            ||||||||||  ||||||||||||||||||||||||||||||||||||||||||||||||
Sbjct  455  TGATTACTCCTTTTTTTTTTTACATTTTAAAGATTGGCATTCTATGTCCAATATCTCGAT  514

Query  472  CTAAGTATGGAGGTCAGAATAAATACAATAATGATGAATGGAAAAAAGATAAAATCCTTT  531
            ||||||||||||||||||||||||||||||||||||||||||||||||||||||||||||
Sbjct  515  CTAAGTATGGAGGTCAGAATAAATACAATAATGATGAATGGAAAAAAGATAAAATCCTTT  574

Query  532  AGCTAGATAAGATAAGGGGCGGATGTAGCCAAG  564
            |||||||||||||| ||||||||||||||||||
Sbjct  575  AGCTAGATAAGATACGGGGCGGATGTAGCCAAG  607


>HQ913712.1 Pitcairnia poortmanii isolate Crayn 103 PsbA (psbA) gene, partial 
cds; and psbA-trnH intergenic spacer, partial sequence; 
chloroplast
Length=620

 Score = 952 bits (515),  Expect = 0.0
 Identities = 555/572 (97%), Gaps = 12/572 (2%)
 Strand=Plus/Plus

Query  1    TCTACAAATGGATAAGACAGAAGTCTTAATGTATATGAATTGCTGAAGGAAA-----AAT  55
            ||||||||||||||||||||||||||||||||||||||||||||||||||||     |||
Sbjct  39   TCTACAAATGGATAAGACAGAAGTCTTAATGTATATGAATTGCTGAAGGAAAGGAACAAT  98

Query  56   ACCCAATATCTTGCTAAACAAGATATTGGGTATTTTTTCTTCTCAATTTTTC--TATTCC  113
            ||||||||||||| | | ||||||||||||||||||||||||||||||||||  ||||||
Sbjct  99   ACCCAATATCTTGTTTAGCAAGATATTGGGTATTTTTTCTTCTCAATTTTTCTATATTCC  158

Query  114  AAATTCCAATTAACTTAATTAACGACGAGATTTATTATCGTTTCTTGCATGTCTCGCGAA  173
            ||||||||||||||    ||||||||||||||||||||||||||||||||||||||||||
Sbjct  159  AAATTCCAATTAAC----TTAACGACGAGATTTATTATCGTTTCTTGCATGTCTCGCGAA  214

Query  174  AGTCAGAGTAGGCGCGAATTCTCCCAATTTGTGACCTACCATACGATCTGTTATATAAAT  233
            ||| ||||||||||||||||||||||||||||||||||||||||||||||||||||||||
Sbjct  215  AGTAAGAGTAGGCGCGAATTCTCCCAATTTGTGACCTACCATACGATCTGTTATATAAAT  274

Query  234  AGGTAAATGTTCCTTTCCATTATGAATAGCGATTGTATGGCCAATCATTGTGGGTATAAT  293
            ||||||||||||||||||||||||||||||||||||||||||||||||||||||||||||
Sbjct  275  AGGTAAATGTTCCTTTCCATTATGAATAGCGATTGTATGGCCAATCATTGTGGGTATAAT  334

Query  294  GGTAGATGCCCGAGACCAAGTTACTATTATTTCTTTCTCCTCCCTCATGTTGAGTTTTTC  353
            ||||||||||||||||||||||||||||||||||||||||||||||||||||||||||||
Sbjct  335  GGTAGATGCCCGAGACCAAGTTACTATTATTTCTTTCTCCTCCCTCATGTTGAGTTTTTC  394

Query  354  AATTTTTCCCGCTAAATGATTAGCTACAAAAGGAtttttttttAGTGAACGTGTCACAGC  413
            ||||||||||||||||||||||||||||||||||||||||||||||||||||||||||||
Sbjct  395  AATTTTTCCCGCTAAATGATTAGCTACAAAAGGATTTTTTTTTAGTGAACGTGTCACAGC  454

Query  414  TGATTACTCC-tttttttttACATTTTAAAGATTGGCATTCTATGTCCAATATCTCGATC  472
            |||||||||| |||||||||||||||||||||||||||||||||||||||||||||||||
Sbjct  455  TGATTACTCCTTTTTTTTTTACATTTTAAAGATTGGCATTCTATGTCCAATATCTCGATC  514

Query  473  TAAGTATGGAGGTCAGAATAAATACAATAATGATGAATGGAAAAAAGATAAAATCCTTTA  532
            ||||||||||||||||||||||||||||||||||||||||||||||||||||||||||||
Sbjct  515  TAAGTATGGAGGTCAGAATAAATACAATAATGATGAATGGAAAAAAGATAAAATCCTTTA  574

Query  533  GCTAGATAAGATAAGGGGCGGATGTAGCCAAG  564
            ||||||||||||| ||||||||||||||||||
Sbjct  575  GCTAGATAAGATACGGGGCGGATGTAGCCAAG  606


 Score = 80.5 bits (43),  Expect = 7e-11
 Identities = 54/59 (92%), Gaps = 1/59 (2%)
 Strand=Plus/Minus

Query  38   AATTGCTGAAGGAAAAATACCCAATATCTTGCTAAACAAGATATTGGGTATTTTTTCTT  96
            |||||  |||| |||||||||||||||||||||||||||||||||||||||| || |||
Sbjct  146  AATTG-AGAAGAAAAAATACCCAATATCTTGCTAAACAAGATATTGGGTATTGTTCCTT  89


>EF110667.1 Aechmea lingulata psbA-trnH intergenic spacer, partial sequence; 
chloroplast
Length=571

 Score = 952 bits (515),  Expect = 0.0
 Identities = 543/556 (98%), Gaps = 6/556 (1%)
 Strand=Plus/Plus

Query  1    TCTACAAATGGATAAGACAGAAGTCTTAATGTATATGAATTGCTGAAGGAAA-----AAT  55
            ||||||||||||||||||||||||||||||||||||||||||||||||||||     |||
Sbjct  14   TCTACAAATGGATAAGACAGAAGTCTTAATGTATATGAATTGCTGAAGGAAAGGAACAAT  73

Query  56   ACCCAATATCTTGCTAAACAAGATATTGGGTATTTTTTCTTCTCAATTTTTCTATTCCAA  115
            ||||||||||||| | | |||||||||||||||||||||||||||||||||||||||  |
Sbjct  74   ACCCAATATCTTGTTTAGCAAGATATTGGGTATTTTTTCTTCTCAATTTTTCTATTCTTA  133

Query  116  ATTCCAATTAACTTAATTAACGACGAGATTTATTATCGTTTCTTGCATGTCTCGCGAAAG  175
            ||||||||||||||||||||||||||||||||||||||||||||||||||||||||||||
Sbjct  134  ATTCCAATTAACTTAATTAACGACGAGATTTATTATCGTTTCTTGCATGTCTCGCGAAAG  193

Query  176  TCAGAGTAGGCGCGAATTCTCCCAATTTGTGACCTACCATACGATCTGTTATATAAATAG  235
            ||||||||||||||||||||||||||||||||||||||||||||||||||||||||||||
Sbjct  194  TCAGAGTAGGCGCGAATTCTCCCAATTTGTGACCTACCATACGATCTGTTATATAAATAG  253

Query  236  GTAAATGTTCCTTTCCATTATGAATAGCGATTGTATGGCCAATCATTGTGGGTATAATGG  295
            ||||||||||||||||||||||||||||||||||||||||||||||||||||||||||||
Sbjct  254  GTAAATGTTCCTTTCCATTATGAATAGCGATTGTATGGCCAATCATTGTGGGTATAATGG  313

Query  296  TAGATGCCCGAGACCAAGTTACTATTATTTCTTTCTCCTCCCTCATGTTGAGTTTTTCAA  355
            ||||||||||||||||||||||||||||||||||||||||||||||||||||||||||||
Sbjct  314  TAGATGCCCGAGACCAAGTTACTATTATTTCTTTCTCCTCCCTCATGTTGAGTTTTTCAA  373

Query  356  TTTTTCCCGCTAAATGATTAGCTACAAAAGGAtttttttttAGTGAACGTGTCACAGCTG  415
            ||||||||||||||||||||||||||||||||||||||||||||||||||||||||||||
Sbjct  374  TTTTTCCCGCTAAATGATTAGCTACAAAAGGATTTTTTTTTAGTGAACGTGTCACAGCTG  433

Query  416  ATTACTCCtttttttttACATTTTAAAGATTGGCATTCTATGTCCAATATCTCGATCTAA  475
            ||||||||||||||||||||||||||||||||||||||||||||||||||||||||||||
Sbjct  434  ATTACTCCTTTTTTTTTACATTTTAAAGATTGGCATTCTATGTCCAATATCTCGATCTAA  493

Query  476  GTATGGAGGT-CAGAATAAATACAATAATGATGAATGGAAAAAAGATAAAATCCTTTAGC  534
            |||||||||| |||||||||||| |||||||||||||||||||||| |||||||||||||
Sbjct  494  GTATGGAGGTCCAGAATAAATACNATAATGATGAATGGAAAAAAGAGAAAATCCTTTAGC  553

Query  535  TAGATAAGATAAGGGG  550
            ||||||||||||||||
Sbjct  554  TAGATAAGATAAGGGG  569


 Score = 80.5 bits (43),  Expect = 7e-11
 Identities = 54/59 (92%), Gaps = 1/59 (2%)
 Strand=Plus/Minus

Query  38   AATTGCTGAAGGAAAAATACCCAATATCTTGCTAAACAAGATATTGGGTATTTTTTCTT  96
            |||||  |||| |||||||||||||||||||||||||||||||||||||||| || |||
Sbjct  121  AATTG-AGAAGAAAAAATACCCAATATCTTGCTAAACAAGATATTGGGTATTGTTCCTT  64


>KJ580252.1 Portea fosteriana PsbA (psbA) gene, partial cds; and psbA-trnH 
intergenic spacer, complete sequence; chloroplast
Length=562

 Score = 950 bits (514),  Expect = 0.0
 Identities = 541/553 (98%), Gaps = 8/553 (1%)
 Strand=Plus/Plus

Query  1    TCTACAAATGGATAAGACAGAAGTCTTAATGTATATGAATTGCTGAAGGAAA-----AAT  55
            ||||||||||||||||||||||||||||||||||||||||||||||||||||     |||
Sbjct  10   TCTACAAATGGATAAGACAGAAGTCTTAATGTATATGAATTGCTGAAGGAAAGGAACAAT  69

Query  56   ACCCAATATCTTGCTAAACAAGATATTGGGTATTTTTTCTTCTCAATTTTTC--TATTCC  113
            ||||||||||||| | | ||||||||||||||||||||||||||||||||||  ||||||
Sbjct  70   ACCCAATATCTTGTTTAGCAAGATATTGGGTATTTTTTCTTCTCAATTTTTCTATATTCC  129

Query  114  AAATTCCAATTAACTTAATTAACGACGAGATTTATTATCGTTTCTTGCATGTCTCGCGAA  173
            ||||||||||||||||||||||||||||||||||||||||||||||||||||||||||||
Sbjct  130  AAATTCCAATTAACTTAATTAACGACGAGATTTATTATCGTTTCTTGCATGTCTCGCGAA  189

Query  174  AGTCAGAGTAGGCGCGAATTCTCCCAATTTGTGACCTACCATACGATCTGTTATATAAAT  233
            ||||||||||||||||||||||||||||||||||||||||||||||||||||||||||||
Sbjct  190  AGTCAGAGTAGGCGCGAATTCTCCCAATTTGTGACCTACCATACGATCTGTTATATAAAT  249

Query  234  AGGTAAATGTTCCTTTCCATTATGAATAGCGATTGTATGGCCAATCATTGTGGGTATAAT  293
            ||||||||||||||||||||||||||||||||||||||||||||||||||||||||||||
Sbjct  250  AGGTAAATGTTCCTTTCCATTATGAATAGCGATTGTATGGCCAATCATTGTGGGTATAAT  309

Query  294  GGTAGATGCCCGAGACCAAGTTACTATTATTTCTTTCTCCTCCCTCATGTTGAGTTTTTC  353
            ||||||||||||||||||||||||||||||||||||||||||||||||||||||||||||
Sbjct  310  GGTAGATGCCCGAGACCAAGTTACTATTATTTCTTTCTCCTCCCTCATGTTGAGTTTTTC  369

Query  354  AATTTTTCCCGCTAAATGATTAGCTACAAAAGGAtttttttttAGTGAACGTGTCACAGC  413
            ||||||||||||||||||||||||||| ||||||||||||||||||||||||||||||||
Sbjct  370  AATTTTTCCCGCTAAATGATTAGCTACMAAAGGATTTTTTTTTAGTGAACGTGTCACAGC  429

Query  414  TGATTACTCCtttttttttACATTTTAAAGATTGGCATTCTATGTCCAATATCTCGATCT  473
            ||||||||||||||||||||||||||||||||||||||||||||||||||||||||||||
Sbjct  430  TGATTACTCCTTTTTTTTTACATTTTAAAGATTGGCATTCTATGTCCAATATCTCGATCT  489

Query  474  AAGTATGGAGGT-CAGAATAAATACAATAATGATGAATGGAAAAAAGATAAAATCCTTTA  532
            |||||||||||| |||||||||||||||||||||||||||||||||||||||||||||||
Sbjct  490  AAGTATGGAGGTCCAGAATAAATACAATAATGATGAATGGAAAAAAGATAAAATCCTTTA  549

Query  533  GCTAGATAAGATA  545
            |||||||||||||
Sbjct  550  GCTAGATAAGATA  562


 Score = 80.5 bits (43),  Expect = 7e-11
 Identities = 54/59 (92%), Gaps = 1/59 (2%)
 Strand=Plus/Minus

Query  38   AATTGCTGAAGGAAAAATACCCAATATCTTGCTAAACAAGATATTGGGTATTTTTTCTT  96
            |||||  |||| |||||||||||||||||||||||||||||||||||||||| || |||
Sbjct  117  AATTG-AGAAGAAAAAATACCCAATATCTTGCTAAACAAGATATTGGGTATTGTTCCTT  60


>KJ580202.1 Canistropsis albiflora PsbA (psbA) gene, partial cds; and psbA-trnH 
intergenic spacer, complete sequence; chloroplast
 KJ580203.1 Nidularium billbergioides PsbA (psbA) gene, partial cds; and 
psbA-trnH intergenic spacer, complete sequence; chloroplast
 KJ580231.1 Neoregelia bragarum PsbA (psbA) gene, partial cds; and psbA-trnH 
intergenic spacer, complete sequence; chloroplast
 KJ580233.1 Neoregelia carolinae PsbA (psbA) gene, partial cds; and psbA-trnH 
intergenic spacer, complete sequence; chloroplast
Length=559

 Score = 950 bits (514),  Expect = 0.0
 Identities = 539/550 (98%), Gaps = 5/550 (1%)
 Strand=Plus/Plus

Query  1    TCTACAAATGGATAAGACAGAAGTCTTAATGTATATGAATTGCTGAAGGAAA-----AAT  55
            ||||||||||||||||||||||||||||||||||||||||||||||||||||     |||
Sbjct  10   TCTACAAATGGATAAGACAGAAGTCTTAATGTATATGAATTGCTGAAGGAAAGGAACAAT  69

Query  56   ACCCAATATCTTGCTAAACAAGATATTGGGTATTTTTTCTTCTCAATTTTTCTATTCCAA  115
            ||||||||||||| | | |||||||||||||||||||||||||||||||||||||||  |
Sbjct  70   ACCCAATATCTTGTTTAGCAAGATATTGGGTATTTTTTCTTCTCAATTTTTCTATTCTTA  129

Query  116  ATTCCAATTAACTTAATTAACGACGAGATTTATTATCGTTTCTTGCATGTCTCGCGAAAG  175
            ||||||||||||||||||||||||||||||||||||||||||||||||||||||||||||
Sbjct  130  ATTCCAATTAACTTAATTAACGACGAGATTTATTATCGTTTCTTGCATGTCTCGCGAAAG  189

Query  176  TCAGAGTAGGCGCGAATTCTCCCAATTTGTGACCTACCATACGATCTGTTATATAAATAG  235
            ||||||||||||||||||||||||||||||||||||||||||||||||||||||||||||
Sbjct  190  TCAGAGTAGGCGCGAATTCTCCCAATTTGTGACCTACCATACGATCTGTTATATAAATAG  249

Query  236  GTAAATGTTCCTTTCCATTATGAATAGCGATTGTATGGCCAATCATTGTGGGTATAATGG  295
            ||||||||||||||||||||||||||||||||||||||||||||||||||||||||||||
Sbjct  250  GTAAATGTTCCTTTCCATTATGAATAGCGATTGTATGGCCAATCATTGTGGGTATAATGG  309

Query  296  TAGATGCCCGAGACCAAGTTACTATTATTTCTTTCTCCTCCCTCATGTTGAGTTTTTCAA  355
            |||||||||||||||||||||||||||||||||||||||||||||||||||||||||| |
Sbjct  310  TAGATGCCCGAGACCAAGTTACTATTATTTCTTTCTCCTCCCTCATGTTGAGTTTTTCCA  369

Query  356  TTTTTCCCGCTAAATGATTAGCTACAAAAGGAtttttttttAGTGAACGTGTCACAGCTG  415
            ||||||||||||||||||||||||||||||||||||||||||||||||||||||||||||
Sbjct  370  TTTTTCCCGCTAAATGATTAGCTACAAAAGGATTTTTTTTTAGTGAACGTGTCACAGCTG  429

Query  416  ATTACTCCtttttttttACATTTTAAAGATTGGCATTCTATGTCCAATATCTCGATCTAA  475
            ||||||||||||||||||||||||||||||||||||||||||||||||||||||||||||
Sbjct  430  ATTACTCCTTTTTTTTTACATTTTAAAGATTGGCATTCTATGTCCAATATCTCGATCTAA  489

Query  476  GTATGGAGGTCAGAATAAATACAATAATGATGAATGGAAAAAAGATAAAATCCTTTAGCT  535
            ||||||||||||||||||||||||||||||||||||||||||||||||||||||||||||
Sbjct  490  GTATGGAGGTCAGAATAAATACAATAATGATGAATGGAAAAAAGATAAAATCCTTTAGCT  549

Query  536  AGATAAGATA  545
            ||||||||||
Sbjct  550  AGATAAGATA  559


 Score = 80.5 bits (43),  Expect = 7e-11
 Identities = 54/59 (92%), Gaps = 1/59 (2%)
 Strand=Plus/Minus

Query  38   AATTGCTGAAGGAAAAATACCCAATATCTTGCTAAACAAGATATTGGGTATTTTTTCTT  96
            |||||  |||| |||||||||||||||||||||||||||||||||||||||| || |||
Sbjct  117  AATTG-AGAAGAAAAAATACCCAATATCTTGCTAAACAAGATATTGGGTATTGTTCCTT  60


>KJ580184.1 Billbergia brachysiphon PsbA (psbA) gene, partial cds; and psbA-trnH 
intergenic spacer, complete sequence; chloroplast
Length=559

 Score = 950 bits (514),  Expect = 0.0
 Identities = 539/550 (98%), Gaps = 5/550 (1%)
 Strand=Plus/Plus

Query  1    TCTACAAATGGATAAGACAGAAGTCTTAATGTATATGAATTGCTGAAGGAAA-----AAT  55
            ||||||||||||||||||||||||||||||||||||||||||||||||||||     |||
Sbjct  10   TCTACAAATGGATAAGACAGAAGTCTTAATGTATATGAATTGCTGAAGGAAAGGAACAAT  69

Query  56   ACCCAATATCTTGCTAAACAAGATATTGGGTATTTTTTCTTCTCAATTTTTCTATTCCAA  115
            ||||||||||||| | | |||||||||||||||||||||||||||||||||||||||  |
Sbjct  70   ACCCAATATCTTGTTTAGCAAGATATTGGGTATTTTTTCTTCTCAATTTTTCTATTCTTA  129

Query  116  ATTCCAATTAACTTAATTAACGACGAGATTTATTATCGTTTCTTGCATGTCTCGCGAAAG  175
            ||||||||||||||||||||||||||||||||||||||||||||||||||||||||||||
Sbjct  130  ATTCCAATTAACTTAATTAACGACGAGATTTATTATCGTTTCTTGCATGTCTCGCGAAAG  189

Query  176  TCAGAGTAGGCGCGAATTCTCCCAATTTGTGACCTACCATACGATCTGTTATATAAATAG  235
            ||||||||||||||||||||||||||||||||||||||||||||||||||||||||||||
Sbjct  190  TCAGAGTAGGCGCGAATTCTCCCAATTTGTGACCTACCATACGATCTGTTATATAAATAG  249

Query  236  GTAAATGTTCCTTTCCATTATGAATAGCGATTGTATGGCCAATCATTGTGGGTATAATGG  295
            ||||||||||||||||||||||||||||||||||||||||||||||||||||||||||||
Sbjct  250  GTAAATGTTCCTTTCCATTATGAATAGCGATTGTATGGCCAATCATTGTGGGTATAATGG  309

Query  296  TAGATGCCCGAGACCAAGTTACTATTATTTCTTTCTCCTCCCTCATGTTGAGTTTTTCAA  355
            |||||||||||||||||||||||||||||||||||||||||||||||||||||||||| |
Sbjct  310  TAGATGCCCGAGACCAAGTTACTATTATTTCTTTCTCCTCCCTCATGTTGAGTTTTTCCA  369

Query  356  TTTTTCCCGCTAAATGATTAGCTACAAAAGGAtttttttttAGTGAACGTGTCACAGCTG  415
            ||||||||||||||||||||||||||||||||||||||||||||||||||||||||||||
Sbjct  370  TTTTTCCCGCTAAATGATTAGCTACAAAAGGATTTTTTTTTAGTGAACGTGTCACAGCTG  429

Query  416  ATTACTCCtttttttttACATTTTAAAGATTGGCATTCTATGTCCAATATCTCGATCTAA  475
            ||||||||||||||||||||||||||||||||||||||||||||||||||||||||||||
Sbjct  430  ATTACTCCTTTTTTTTTACATTTTAAAGATTGGCATTCTATGTCCAATATCTCGATCTAA  489

Query  476  GTATGGAGGTCAGAATAAATACAATAATGATGAATGGAAAAAAGATAAAATCCTTTAGCT  535
            ||||||||||||||||||||||||||||||||||||||||||||||||||||||||||||
Sbjct  490  GTATGGAGGTCAGAATAAATACAATAATGATGAATGGAAAAAAGATAAAATCCTTTAGCT  549

Query  536  AGATAAGATA  545
            ||||||||||
Sbjct  550  AGATAAGATA  559


 Score = 80.5 bits (43),  Expect = 7e-11
 Identities = 54/59 (92%), Gaps = 1/59 (2%)
 Strand=Plus/Minus

Query  38   AATTGCTGAAGGAAAAATACCCAATATCTTGCTAAACAAGATATTGGGTATTTTTTCTT  96
            |||||  |||| |||||||||||||||||||||||||||||||||||||||| || |||
Sbjct  117  AATTG-AGAAGAAAAAATACCCAATATCTTGCTAAACAAGATATTGGGTATTGTTCCTT  60


>KJ580142.1 Aechmea lamarchei PsbA (psbA) gene, partial cds; and psbA-trnH 
intergenic spacer, complete sequence; chloroplast
Length=559

 Score = 950 bits (514),  Expect = 0.0
 Identities = 539/550 (98%), Gaps = 5/550 (1%)
 Strand=Plus/Plus

Query  1    TCTACAAATGGATAAGACAGAAGTCTTAATGTATATGAATTGCTGAAGGAAA-----AAT  55
            ||||||||||||||||||||||||||||||||||||||||||||||||||||     |||
Sbjct  10   TCTACAAATGGATAAGACAGAAGTCTTAATGTATATGAATTGCTGAAGGAAAGGAACAAT  69

Query  56   ACCCAATATCTTGCTAAACAAGATATTGGGTATTTTTTCTTCTCAATTTTTCTATTCCAA  115
            ||||||||||||| | | |||||||||||||||||||||||||||||||||||||||  |
Sbjct  70   ACCCAATATCTTGTTTAGCAAGATATTGGGTATTTTTTCTTCTCAATTTTTCTATTCTTA  129

Query  116  ATTCCAATTAACTTAATTAACGACGAGATTTATTATCGTTTCTTGCATGTCTCGCGAAAG  175
            ||||||||||||||||||||||||| ||||||||||||||||||||||||||||||||||
Sbjct  130  ATTCCAATTAACTTAATTAACGACGGGATTTATTATCGTTTCTTGCATGTCTCGCGAAAG  189

Query  176  TCAGAGTAGGCGCGAATTCTCCCAATTTGTGACCTACCATACGATCTGTTATATAAATAG  235
            ||||||||||||||||||||||||||||||||||||||||||||||||||||||||||||
Sbjct  190  TCAGAGTAGGCGCGAATTCTCCCAATTTGTGACCTACCATACGATCTGTTATATAAATAG  249

Query  236  GTAAATGTTCCTTTCCATTATGAATAGCGATTGTATGGCCAATCATTGTGGGTATAATGG  295
            ||||||||||||||||||||||||||||||||||||||||||||||||||||||||||||
Sbjct  250  GTAAATGTTCCTTTCCATTATGAATAGCGATTGTATGGCCAATCATTGTGGGTATAATGG  309

Query  296  TAGATGCCCGAGACCAAGTTACTATTATTTCTTTCTCCTCCCTCATGTTGAGTTTTTCAA  355
            ||||||||||||||||||||||||||||||||||||||||||||||||||||||||||||
Sbjct  310  TAGATGCCCGAGACCAAGTTACTATTATTTCTTTCTCCTCCCTCATGTTGAGTTTTTCAA  369

Query  356  TTTTTCCCGCTAAATGATTAGCTACAAAAGGAtttttttttAGTGAACGTGTCACAGCTG  415
            ||||||||||||||||||||||||||||||||||||||||||||||||||||||||||||
Sbjct  370  TTTTTCCCGCTAAATGATTAGCTACAAAAGGATTTTTTTTTAGTGAACGTGTCACAGCTG  429

Query  416  ATTACTCCtttttttttACATTTTAAAGATTGGCATTCTATGTCCAATATCTCGATCTAA  475
            ||||||||||||||||||||||||||||||||||||||||||||||||||||||||||||
Sbjct  430  ATTACTCCTTTTTTTTTACATTTTAAAGATTGGCATTCTATGTCCAATATCTCGATCTAA  489

Query  476  GTATGGAGGTCAGAATAAATACAATAATGATGAATGGAAAAAAGATAAAATCCTTTAGCT  535
            ||||||||||||||||||||||||||||||||||||||||||||||||||||||||||||
Sbjct  490  GTATGGAGGTCAGAATAAATACAATAATGATGAATGGAAAAAAGATAAAATCCTTTAGCT  549

Query  536  AGATAAGATA  545
            ||||||||||
Sbjct  550  AGATAAGATA  559


 Score = 80.5 bits (43),  Expect = 7e-11
 Identities = 54/59 (92%), Gaps = 1/59 (2%)
 Strand=Plus/Minus

Query  38   AATTGCTGAAGGAAAAATACCCAATATCTTGCTAAACAAGATATTGGGTATTTTTTCTT  96
            |||||  |||| |||||||||||||||||||||||||||||||||||||||| || |||
Sbjct  117  AATTG-AGAAGAAAAAATACCCAATATCTTGCTAAACAAGATATTGGGTATTGTTCCTT  60


>HQ913717.1 Puya laxa isolate Schulte H006 PsbA (psbA) gene, partial cds; 
and psbA-trnH intergenic spacer, partial sequence; chloroplast
 HQ913718.1 Puya raimondii isolate Givnish B0184 PsbA (psbA) gene, partial 
cds; and psbA-trnH intergenic spacer, partial sequence; chloroplast
Length=624

 Score = 950 bits (514),  Expect = 0.0
 Identities = 554/572 (97%), Gaps = 8/572 (1%)
 Strand=Plus/Plus

Query  1    TCTACAAATGGATAAGACAGAAGTCTTAATGTATATGAATTGCTGAAGGAA----A-AAT  55
            |||||||||||||||||||||||||||||||||||||||||||||||||||    | |||
Sbjct  39   TCTACAAATGGATAAGACAGAAGTCTTAATGTATATGAATTGCTGAAGGAACGGAACAAT  98

Query  56   ACCCAATATCTTGCTAAACAAGATATTGGGTATTTTTTCTTCTCAATTTTTCTATTCCAA  115
            ||||||||||||| | | |||||||||||||||| || |||||||||||||||||||  |
Sbjct  99   ACCCAATATCTTGTTTAGCAAGATATTGGGTATTGTTCCTTCTCAATTTTTCTATTCTTA  158

Query  116  ATTCCAA-TT-AACTTAA-TTAACGACGAGATTTATTATCGTTTCTTGCATGTCTCGCGA  172
            ||||||| ||  | |||| |||||||||||||||||||||||||||||||||||||||||
Sbjct  159  ATTCCAAATTCCAATTAACTTAACGACGAGATTTATTATCGTTTCTTGCATGTCTCGCGA  218

Query  173  AAGTCAGAGTAGGCGCGAATTCTCCCAATTTGTGACCTACCATACGATCTGTTATATAAA  232
            ||||||||||||||||||||||||||||||||||||||||||||||||||||||||||||
Sbjct  219  AAGTCAGAGTAGGCGCGAATTCTCCCAATTTGTGACCTACCATACGATCTGTTATATAAA  278

Query  233  TAGGTAAATGTTCCTTTCCATTATGAATAGCGATTGTATGGCCAATCATTGTGGGTATAA  292
            ||||||||||||||||||||||||||||||||||||||||||||||||||||||||||||
Sbjct  279  TAGGTAAATGTTCCTTTCCATTATGAATAGCGATTGTATGGCCAATCATTGTGGGTATAA  338

Query  293  TGGTAGATGCCCGAGACCAAGTTACTATTATTTCTTTCTCCTCCCTCATGTTGAGTTTTT  352
            ||||||||||||||||||||||||||||||||||||||||||||||||||||||||||||
Sbjct  339  TGGTAGATGCCCGAGACCAAGTTACTATTATTTCTTTCTCCTCCCTCATGTTGAGTTTTT  398

Query  353  CAATTTTTCCCGCTAAATGATTAGCTACAAAAGGAtttttttttAGTGAACGTGTCACAG  412
            ||||||||||||||||||||||| ||||||||||||||||||||||||||||||||||||
Sbjct  399  CAATTTTTCCCGCTAAATGATTAACTACAAAAGGATTTTTTTTTAGTGAACGTGTCACAG  458

Query  413  CTGATTACTCCtttttttttACATTTTAAAGATTGGCATTCTATGTCCAATATCTCGATC  472
            ||||||||||||||||||||||||||||||||||||||||||||||||||||||||||||
Sbjct  459  CTGATTACTCCTTTTTTTTTACATTTTAAAGATTGGCATTCTATGTCCAATATCTCGATC  518

Query  473  TAAGTATGGAGGTCAGAATAAATACAATAATGATGAATGGAAAAAAGATAAAATCCTTTA  532
            ||||||||||||||||||||||||||||||||||||||||||||||||||||||||||||
Sbjct  519  TAAGTATGGAGGTCAGAATAAATACAATAATGATGAATGGAAAAAAGATAAAATCCTTTA  578

Query  533  GCTAGATAAGATAAGGGGCGGATGTAGCCAAG  564
            ||||||||||||||||||||||||||||||||
Sbjct  579  GCTAGATAAGATAAGGGGCGGATGTAGCCAAG  610


 Score = 78.7 bits (42),  Expect = 2e-10
 Identities = 51/55 (93%), Gaps = 1/55 (2%)
 Strand=Plus/Minus

Query  38   AATTGCTGAAGGAAAAATACCCAATATCTTGCTAAACAAGATATTGGGTATTTTT  92
            |||||  ||||||| ||||||||||||||||||||||||||||||||||||| ||
Sbjct  146  AATTG-AGAAGGAACAATACCCAATATCTTGCTAAACAAGATATTGGGTATTGTT  93


>HQ913673.1 Deinacanthon urbanianum isolate Schulte H018 PsbA (psbA) gene, 
partial cds; and psbA-trnH intergenic spacer, partial sequence; 
chloroplast
Length=624

 Score = 950 bits (514),  Expect = 0.0
 Identities = 554/572 (97%), Gaps = 8/572 (1%)
 Strand=Plus/Plus

Query  1    TCTACAAATGGATAAGACAGAAGTCTTAATGTATATGAATTGCTGAAGGAAA-----AAT  55
            ||||||||||||||||||||||||||||||||||||||||||||||||||||     |||
Sbjct  39   TCTACAAATGGATAAGACAGAAGTCTTAATGTATATGAATTGCTGAAGGAAAGGAACAAT  98

Query  56   ACCCAATATCTTGCTAAACAAGATATTGGGTATTTTTTCTTCTCAATTTTTCTATTCCAA  115
            ||||| ||||||| | | ||||||| |||||||||||||||||||||||||||||||  |
Sbjct  99   ACCCACTATCTTGTTTAGCAAGATAGTGGGTATTTTTTCTTCTCAATTTTTCTATTCTGA  158

Query  116  ATTCCAA-TT-AACTTAA-TTAACGACGAGATTTATTATCGTTTCTTGCATGTCTCGCGA  172
            ||||||| ||  | |||| |||||||||||||||||||||||||||||||||||||||||
Sbjct  159  ATTCCAAATTCCAATTAACTTAACGACGAGATTTATTATCGTTTCTTGCATGTCTCGCGA  218

Query  173  AAGTCAGAGTAGGCGCGAATTCTCCCAATTTGTGACCTACCATACGATCTGTTATATAAA  232
            ||||||||||||||||||||||||||||||||||||||||||||||||||||||||||||
Sbjct  219  AAGTCAGAGTAGGCGCGAATTCTCCCAATTTGTGACCTACCATACGATCTGTTATATAAA  278

Query  233  TAGGTAAATGTTCCTTTCCATTATGAATAGCGATTGTATGGCCAATCATTGTGGGTATAA  292
            ||||||||||||||||||||||||||||||||||||||||||||||||||||||||||||
Sbjct  279  TAGGTAAATGTTCCTTTCCATTATGAATAGCGATTGTATGGCCAATCATTGTGGGTATAA  338

Query  293  TGGTAGATGCCCGAGACCAAGTTACTATTATTTCTTTCTCCTCCCTCATGTTGAGTTTTT  352
            ||||||||||||||||||||||||||||||||||||||||||||||||||||||||||||
Sbjct  339  TGGTAGATGCCCGAGACCAAGTTACTATTATTTCTTTCTCCTCCCTCATGTTGAGTTTTT  398

Query  353  CAATTTTTCCCGCTAAATGATTAGCTACAAAAGGAtttttttttAGTGAACGTGTCACAG  412
            ||||||||||||||||||||||||||||||||||||||||||||||||||||||||||||
Sbjct  399  CAATTTTTCCCGCTAAATGATTAGCTACAAAAGGATTTTTTTTTAGTGAACGTGTCACAG  458

Query  413  CTGATTACTCCtttttttttACATTTTAAAGATTGGCATTCTATGTCCAATATCTCGATC  472
            ||||||||||||||||||||||||||||||||||||||||||||||||||||||||||||
Sbjct  459  CTGATTACTCCTTTTTTTTTACATTTTAAAGATTGGCATTCTATGTCCAATATCTCGATC  518

Query  473  TAAGTATGGAGGTCAGAATAAATACAATAATGATGAATGGAAAAAAGATAAAATCCTTTA  532
            |||||||||||||||||||||||||||||||||||||||||||||||| |||||||||||
Sbjct  519  TAAGTATGGAGGTCAGAATAAATACAATAATGATGAATGGAAAAAAGAGAAAATCCTTTA  578

Query  533  GCTAGATAAGATAAGGGGCGGATGTAGCCAAG  564
            ||||||||||||||||||||||||||||||||
Sbjct  579  GCTAGATAAGATAAGGGGCGGATGTAGCCAAG  610


>KJ580271.1 Wittrockia paulistana PsbA (psbA) gene, partial cds; and psbA-trnH 
intergenic spacer, complete sequence; chloroplast
Length=558

 Score = 948 bits (513),  Expect = 0.0
 Identities = 538/549 (98%), Gaps = 5/549 (1%)
 Strand=Plus/Plus

Query  1    TCTACAAATGGATAAGACAGAAGTCTTAATGTATATGAATTGCTGAAGGAAA-----AAT  55
            ||||||||||||||||||||||||||||||||||||||||||||||||||||     |||
Sbjct  10   TCTACAAATGGATAAGACAGAAGTCTTAATGTATATGAATTGCTGAAGGAAAGGAACAAT  69

Query  56   ACCCAATATCTTGCTAAACAAGATATTGGGTATTTTTTCTTCTCAATTTTTCTATTCCAA  115
            ||||||||||||| | | |||||||||||||||||||||||||||||||||||||||  |
Sbjct  70   ACCCAATATCTTGTTTAGCAAGATATTGGGTATTTTTTCTTCTCAATTTTTCTATTCTTA  129

Query  116  ATTCCAATTAACTTAATTAACGACGAGATTTATTATCGTTTCTTGCATGTCTCGCGAAAG  175
            ||||||||||||||||||||||||||||||||||||||||||||||||||||||||||||
Sbjct  130  ATTCCAATTAACTTAATTAACGACGAGATTTATTATCGTTTCTTGCATGTCTCGCGAAAG  189

Query  176  TCAGAGTAGGCGCGAATTCTCCCAATTTGTGACCTACCATACGATCTGTTATATAAATAG  235
            ||||||||||||||||||||||||||||||||||||||||||||||||||||||||||||
Sbjct  190  TCAGAGTAGGCGCGAATTCTCCCAATTTGTGACCTACCATACGATCTGTTATATAAATAG  249

Query  236  GTAAATGTTCCTTTCCATTATGAATAGCGATTGTATGGCCAATCATTGTGGGTATAATGG  295
            ||||||||||||||||||||||||||||||||||||||||||||||||||||||||||||
Sbjct  250  GTAAATGTTCCTTTCCATTATGAATAGCGATTGTATGGCCAATCATTGTGGGTATAATGG  309

Query  296  TAGATGCCCGAGACCAAGTTACTATTATTTCTTTCTCCTCCCTCATGTTGAGTTTTTCAA  355
            |||||||||||||||||||||||||||||||||||||||||||||||||||||||||| |
Sbjct  310  TAGATGCCCGAGACCAAGTTACTATTATTTCTTTCTCCTCCCTCATGTTGAGTTTTTCCA  369

Query  356  TTTTTCCCGCTAAATGATTAGCTACAAAAGGAtttttttttAGTGAACGTGTCACAGCTG  415
            ||||||||||||||||||||||||||||||||||||||||||||||||||||||||||||
Sbjct  370  TTTTTCCCGCTAAATGATTAGCTACAAAAGGATTTTTTTTTAGTGAACGTGTCACAGCTG  429

Query  416  ATTACTCCtttttttttACATTTTAAAGATTGGCATTCTATGTCCAATATCTCGATCTAA  475
            ||||||||||||||||||||||||||||||||||||||||||||||||||||||||||||
Sbjct  430  ATTACTCCTTTTTTTTTACATTTTAAAGATTGGCATTCTATGTCCAATATCTCGATCTAA  489

Query  476  GTATGGAGGTCAGAATAAATACAATAATGATGAATGGAAAAAAGATAAAATCCTTTAGCT  535
            ||||||||||||||||||||||||||||||||||||||||||||||||||||||||||||
Sbjct  490  GTATGGAGGTCAGAATAAATACAATAATGATGAATGGAAAAAAGATAAAATCCTTTAGCT  549

Query  536  AGATAAGAT  544
            |||||||||
Sbjct  550  AGATAAGAT  558


 Score = 80.5 bits (43),  Expect = 7e-11
 Identities = 54/59 (92%), Gaps = 1/59 (2%)
 Strand=Plus/Minus

Query  38   AATTGCTGAAGGAAAAATACCCAATATCTTGCTAAACAAGATATTGGGTATTTTTTCTT  96
            |||||  |||| |||||||||||||||||||||||||||||||||||||||| || |||
Sbjct  117  AATTG-AGAAGAAAAAATACCCAATATCTTGCTAAACAAGATATTGGGTATTGTTCCTT  60


>KJ580253.1 Portea petropolitana var. petropolitana PsbA (psbA) gene, partial 
cds; and psbA-trnH intergenic spacer, complete sequence; 
chloroplast
Length=561

 Score = 948 bits (513),  Expect = 0.0
 Identities = 540/552 (98%), Gaps = 7/552 (1%)
 Strand=Plus/Plus

Query  1    TCTACAAATGGATAAGACAGAAGTCTTAATGTATATGAATTGCTG-----AAGGAAAAAT  55
            |||||||||||||||||||||||||||||||||||||||||||||     |||||| |||
Sbjct  10   TCTACAAATGGATAAGACAGAAGTCTTAATGTATATGAATTGCTGNAGGAAAGGAACAAT  69

Query  56   ACCCAATATCTTGCTAAACAAGATATTGGGTATTTTTTCTTCTCAATTTTTC--TATTCC  113
            ||||||||||||| | | ||||||||||||||||||||||||||||||||||  ||||||
Sbjct  70   ACCCAATATCTTGTTTAGCAAGATATTGGGTATTTTTTCTTCTCAATTTTTCTATATTCC  129

Query  114  AAATTCCAATTAACTTAATTAACGACGAGATTTATTATCGTTTCTTGCATGTCTCGCGAA  173
            ||||||||||||||||||||||||||||||||||||||||||||||||||||||||||||
Sbjct  130  AAATTCCAATTAACTTAATTAACGACGAGATTTATTATCGTTTCTTGCATGTCTCGCGAA  189

Query  174  AGTCAGAGTAGGCGCGAATTCTCCCAATTTGTGACCTACCATACGATCTGTTATATAAAT  233
            ||||||||||||||||||||||||||||||||||||||||||||||||||||||||||||
Sbjct  190  AGTCAGAGTAGGCGCGAATTCTCCCAATTTGTGACCTACCATACGATCTGTTATATAAAT  249

Query  234  AGGTAAATGTTCCTTTCCATTATGAATAGCGATTGTATGGCCAATCATTGTGGGTATAAT  293
            ||||||||||||||||||||||||||||||||||||||||||||||||||||||||||||
Sbjct  250  AGGTAAATGTTCCTTTCCATTATGAATAGCGATTGTATGGCCAATCATTGTGGGTATAAT  309

Query  294  GGTAGATGCCCGAGACCAAGTTACTATTATTTCTTTCTCCTCCCTCATGTTGAGTTTTTC  353
            ||||||||||||||||||||||||||||||||||||||||||||||||||||||||||||
Sbjct  310  GGTAGATGCCCGAGACCAAGTTACTATTATTTCTTTCTCCTCCCTCATGTTGAGTTTTTC  369

Query  354  AATTTTTCCCGCTAAATGATTAGCTACAAAAGGAtttttttttAGTGAACGTGTCACAGC  413
            ||||||||||||||||||||||||||| ||||||||||||||||||||||||||||||||
Sbjct  370  AATTTTTCCCGCTAAATGATTAGCTACMAAAGGATTTTTTTTTAGTGAACGTGTCACAGC  429

Query  414  TGATTACTCCtttttttttACATTTTAAAGATTGGCATTCTATGTCCAATATCTCGATCT  473
            ||||||||||||||||||||||||||||||||||||||||||||||||||||||||||||
Sbjct  430  TGATTACTCCTTTTTTTTTACATTTTAAAGATTGGCATTCTATGTCCAATATCTCGATCT  489

Query  474  AAGTATGGAGGTCAGAATAAATACAATAATGATGAATGGAAAAAAGATAAAATCCTTTAG  533
            ||||||||||||||||||||||||||||||||||||||||||||||||||||||||||||
Sbjct  490  AAGTATGGAGGTCAGAATAAATACAATAATGATGAATGGAAAAAAGATAAAATCCTTTAG  549

Query  534  CTAGATAAGATA  545
            ||||||||||||
Sbjct  550  CTAGATAAGATA  561


 Score = 80.5 bits (43),  Expect = 7e-11
 Identities = 54/59 (92%), Gaps = 1/59 (2%)
 Strand=Plus/Minus

Query  38   AATTGCTGAAGGAAAAATACCCAATATCTTGCTAAACAAGATATTGGGTATTTTTTCTT  96
            |||||  |||| |||||||||||||||||||||||||||||||||||||||| || |||
Sbjct  117  AATTG-AGAAGAAAAAATACCCAATATCTTGCTAAACAAGATATTGGGTATTGTTCCTT  60


>KJ580171.1 Araeococcus micranthus PsbA (psbA) gene, partial cds; and psbA-trnH 
intergenic spacer, complete sequence; chloroplast
Length=562

 Score = 948 bits (513),  Expect = 0.0
 Identities = 541/553 (98%), Gaps = 8/553 (1%)
 Strand=Plus/Plus

Query  1    TCTACAAATGGATAAGACAGAAGTCTTAATGTATATGAATTGCTGAAGGAAA-----AAT  55
            ||||||||||||||||||||||||||| ||||||||||||||||||||||||     |||
Sbjct  10   TCTACAAATGGATAAGACAGAAGTCTTCATGTATATGAATTGCTGAAGGAAAGGAACAAT  69

Query  56   ACCCAATATCTTGCTAAACAAGATATTGGGTATTTTTTCTTCTCAATTTTTC--TATTCC  113
            ||||||||||||| | | ||||||||||||||||||||||||||||||||||  ||||||
Sbjct  70   ACCCAATATCTTGTTTAGCAAGATATTGGGTATTTTTTCTTCTCAATTTTTCTATATTCC  129

Query  114  AAATTCCAATTAACTTAATTAACGACGAGATTTATTATCGTTTCTTGCATGTCTCGCGAA  173
            ||||||||||||||||||||||||||||||||||||||||||||||||||||||||||||
Sbjct  130  AAATTCCAATTAACTTAATTAACGACGAGATTTATTATCGTTTCTTGCATGTCTCGCGAA  189

Query  174  AGTCAGAGTAGGCGCGAATTCTCCCAATTTGTGACCTACCATACGATCTGTTATATAAAT  233
            ||||||||||||||||||||||||||||||||||||||||||||||||||||||||||||
Sbjct  190  AGTCAGAGTAGGCGCGAATTCTCCCAATTTGTGACCTACCATACGATCTGTTATATAAAT  249

Query  234  AGGTAAATGTTCCTTTCCATTATGAATAGCGATTGTATGGCCAATCATTGTGGGTATAAT  293
            ||||||||||||||||||||||||||||||||||||||||||||||||||||||||||||
Sbjct  250  AGGTAAATGTTCCTTTCCATTATGAATAGCGATTGTATGGCCAATCATTGTGGGTATAAT  309

Query  294  GGTAGATGCCCGAGACCAAGTTACTATTATTTCTTTCTCCTCCCTCATGTTGAGTTTTTC  353
            ||||||||||||||||||||||||||||||||||||||||||||||||||||||||||||
Sbjct  310  GGTAGATGCCCGAGACCAAGTTACTATTATTTCTTTCTCCTCCCTCATGTTGAGTTTTTC  369

Query  354  AATTTTTCCCGCTAAATGATTAGCTACAAAAGGAtttttttttAGTGAACGTGTCACAGC  413
            ||||||||||||||||||||||||||||||||||||||||||||||||||||||||||||
Sbjct  370  AATTTTTCCCGCTAAATGATTAGCTACAAAAGGATTTTTTTTTAGTGAACGTGTCACAGC  429

Query  414  TGATTACTCCtttttttttACATTTTAAAGATTGGCATTCTATGTCCAATATCTCGATCT  473
            ||||||||||||||||||||||||||||||||||||||||||||||||||||||||||||
Sbjct  430  TGATTACTCCTTTTTTTTTACATTTTAAAGATTGGCATTCTATGTCCAATATCTCGATCT  489

Query  474  AAGTATGGAGGT-CAGAATAAATACAATAATGATGAATGGAAAAAAGATAAAATCCTTTA  532
            |||||||||||| |||||||||||||||||||||||||||||||||||||||||||||||
Sbjct  490  AAGTATGGAGGTCCAGAATAAATACAATAATGATGAATGGAAAAAAGATAAAATCCTTTA  549

Query  533  GCTAGATAAGATA  545
            |||||||||||||
Sbjct  550  GCTAGATAAGATA  562


 Score = 80.5 bits (43),  Expect = 7e-11
 Identities = 54/59 (92%), Gaps = 1/59 (2%)
 Strand=Plus/Minus

Query  38   AATTGCTGAAGGAAAAATACCCAATATCTTGCTAAACAAGATATTGGGTATTTTTTCTT  96
            |||||  |||| |||||||||||||||||||||||||||||||||||||||| || |||
Sbjct  117  AATTG-AGAAGAAAAAATACCCAATATCTTGCTAAACAAGATATTGGGTATTGTTCCTT  60


>KJ676900.1 Cryptanthus diamantinensis PsbA (psbA) gene, partial cds; and 
psbA-trnH intergenic spacer, partial sequence; chloroplast
Length=562

 Score = 948 bits (513),  Expect = 0.0
 Identities = 543/556 (98%), Gaps = 7/556 (1%)
 Strand=Plus/Plus

Query  1    TCTACAAATGGATAAGACAGAAGTCTTAATGTATATGAATTGCTGAAGGAAAAATACCCA  60
            ||||||||||||||||||||||||||||||||||||||||||||||||||| ||||||||
Sbjct  7    TCTACAAATGGATAAGACAGAAGTCTTAATGTATATGAATTGCTGAAGGAACAATACCCA  66

Query  61   ATATCTTGCTAAACAAGATATTGGGTATTTTTTCTTCTCAATTTTTCT-------ATTCC  113
            |||||||| | | |||||||||||||||||||||||||||||||||||       |||||
Sbjct  67   ATATCTTGTTTAGCAAGATATTGGGTATTTTTTCTTCTCAATTTTTCTATTCTTAATTCC  126

Query  114  AAATTCCAATTAACTTAATTAACGACGAGATTTATTATCGTTTCTTGCATGTCTCGCGAA  173
            ||||||||||||||||||||||||||| ||||||||||||||||||||||||||||||||
Sbjct  127  AAATTCCAATTAACTTAATTAACGACGGGATTTATTATCGTTTCTTGCATGTCTCGCGAA  186

Query  174  AGTCAGAGTAGGCGCGAATTCTCCCAATTTGTGACCTACCATACGATCTGTTATATAAAT  233
            ||||||||||||||||||||||||||||||||||||||||||||||||||||||||||||
Sbjct  187  AGTCAGAGTAGGCGCGAATTCTCCCAATTTGTGACCTACCATACGATCTGTTATATAAAT  246

Query  234  AGGTAAATGTTCCTTTCCATTATGAATAGCGATTGTATGGCCAATCATTGTGGGTATAAT  293
            ||||||||||||||||||||||||||||||||||||||||||||||||||||||||||||
Sbjct  247  AGGTAAATGTTCCTTTCCATTATGAATAGCGATTGTATGGCCAATCATTGTGGGTATAAT  306

Query  294  GGTAGATGCCCGAGACCAAGTTACTATTATTTCTTTCTCCTCCCTCATGTTGAGTTTTTC  353
            ||||||||||||||||||||||||||||||||||||||||||||||||||||||||||||
Sbjct  307  GGTAGATGCCCGAGACCAAGTTACTATTATTTCTTTCTCCTCCCTCATGTTGAGTTTTTC  366

Query  354  AATTTTTCCCGCTAAATGATTAGCTACAAAAGGAtttttttttAGTGAACGTGTCACAGC  413
            ||||||||||||||||||||||||||||||||||||||||||||||||||||||||||||
Sbjct  367  AATTTTTCCCGCTAAATGATTAGCTACAAAAGGATTTTTTTTTAGTGAACGTGTCACAGC  426

Query  414  TGATTACTCCtttttttttACATTTTAAAGATTGGCATTCTATGTCCAATATCTCGATCT  473
            ||||||||||||||||||||||||||||||||| ||||||||||||||||||||||||||
Sbjct  427  TGATTACTCCTTTTTTTTTACATTTTAAAGATTAGCATTCTATGTCCAATATCTCGATCT  486

Query  474  AAGTATGGAGGTCAGAATAAATACAATAATGATGAATGGAAAAAAGATAAAATCCTTTAG  533
            ||||||||||||||||||||||||||||||||||||||||||||||||||||||||||||
Sbjct  487  AAGTATGGAGGTCAGAATAAATACAATAATGATGAATGGAAAAAAGATAAAATCCTTTAG  546

Query  534  CTAGATAAGATAAGGG  549
            ||||||||||||||||
Sbjct  547  CTAGATAAGATAAGGG  562


 Score = 84.2 bits (45),  Expect = 5e-12
 Identities = 60/67 (90%), Gaps = 2/67 (3%)
 Strand=Plus/Minus

Query  38   AATTGCTGAAGGAAAAATACCCAATATCTTGCTAAACAAGATATTGGGTATTTTTTCTTC  97
            |||||  |||| |||||||||||||||||||||||||||||||||||||||| || ||||
Sbjct  109  AATTG-AGAAGAAAAAATACCCAATATCTTGCTAAACAAGATATTGGGTATTGTTCCTTC  51

Query  98   T-CAATT  103
              |||||
Sbjct  50   AGCAATT  44


>JN204624.1 Aechmea ramosa voucher Martinelli 15143 PsbA gene, partial cds; 
and psbA-trnH intergenic spacer, partial sequence; chloroplast
Length=568

 Score = 948 bits (513),  Expect = 0.0
 Identities = 539/550 (98%), Gaps = 8/550 (1%)
 Strand=Plus/Plus

Query  1    TCTACAAATGGATAAGACAGAAGTCTTAATGTATATGAATTGCTGAAGGAAA-----AAT  55
            ||||||||||||||||||||||||||||||||||||||||||||||||||||     |||
Sbjct  19   TCTACAAATGGATAAGACAGAAGTCTTAATGTATATGAATTGCTGAAGGAAAGGAACAAT  78

Query  56   ACCCAATATCTTGCTAAACAAGATATTGGGTATTTTTTCTTCTCAATTTTTC--TATTCC  113
            ||||||||||||| | | ||||||||||||||||||||||||||||||||||  ||||||
Sbjct  79   ACCCAATATCTTGTTTAGCAAGATATTGGGTATTTTTTCTTCTCAATTTTTCTATATTCC  138

Query  114  AAATTCCAATTAACTTAATTAACGACGAGATTTATTATCGTTTCTTGCATGTCTCGCGAA  173
            ||||||||||||||||||||||||||||||||||||||||||||||||||||||||||||
Sbjct  139  AAATTCCAATTAACTTAATTAACGACGAGATTTATTATCGTTTCTTGCATGTCTCGCGAA  198

Query  174  AGTCAGAGTAGGCGCGAATTCTCCCAATTTGTGACCTACCATACGATCTGTTATATAAAT  233
            ||||||||||||||||||||||||||||||||||||||||||||||||||||||||||||
Sbjct  199  AGTCAGAGTAGGCGCGAATTCTCCCAATTTGTGACCTACCATACGATCTGTTATATAAAT  258

Query  234  AGGTAAATGTTCCTTTCCATTATGAATAGCGATTGTATGGCCAATCATTGTGGGTATAAT  293
            ||||||||||||||||||||||||||||||||||||||||||||||||||||||||||||
Sbjct  259  AGGTAAATGTTCCTTTCCATTATGAATAGCGATTGTATGGCCAATCATTGTGGGTATAAT  318

Query  294  GGTAGATGCCCGAGACCAAGTTACTATTATTTCTTTCTCCTCCCTCATGTTGAGTTTTTC  353
            ||||||||||||||||||||||||||||||||||||||||||||||||||||||||||||
Sbjct  319  GGTAGATGCCCGAGACCAAGTTACTATTATTTCTTTCTCCTCCCTCATGTTGAGTTTTTC  378

Query  354  AATTTTTCCCGCTAAATGATTAGCTACAAAAGGAtttttttttAGTGAACGTGTCACAGC  413
            ||||||||||||||||||||||||||||||||||||||||||||||||||||||||||||
Sbjct  379  AATTTTTCCCGCTAAATGATTAGCTACAAAAGGATTTTTTTTTAGTGAACGTGTCACAGC  438

Query  414  TGATTACTCC-tttttttttACATTTTAAAGATTGGCATTCTATGTCCAATATCTCGATC  472
            |||||||||| |||||||||||||||||||||||||||||||||||||||||||||||||
Sbjct  439  TGATTACTCCTTTTTTTTTTACATTTTAAAGATTGGCATTCTATGTCCAATATCTCGATC  498

Query  473  TAAGTATGGAGGTCAGAATAAATACAATAATGATGAATGGAAAAAAGATAAAATCCTTTA  532
            ||||||||||||||||||||||||||||||||||||||||||||||||||||||||||||
Sbjct  499  TAAGTATGGAGGTCAGAATAAATACAATAATGATGAATGGAAAAAAGATAAAATCCTTTA  558

Query  533  GCTAGATAAG  542
            ||||||||||
Sbjct  559  GCTAGATAAG  568


 Score = 80.5 bits (43),  Expect = 7e-11
 Identities = 54/59 (92%), Gaps = 1/59 (2%)
 Strand=Plus/Minus

Query  38   AATTGCTGAAGGAAAAATACCCAATATCTTGCTAAACAAGATATTGGGTATTTTTTCTT  96
            |||||  |||| |||||||||||||||||||||||||||||||||||||||| || |||
Sbjct  126  AATTG-AGAAGAAAAAATACCCAATATCTTGCTAAACAAGATATTGGGTATTGTTCCTT  69


>HQ913722.1 Aechmea allenii isolate Schulte H120 PsbA (psbA) gene, partial 
cds; and psbA-trnH intergenic spacer, partial sequence; chloroplast
Length=635

 Score = 948 bits (513),  Expect = 0.0
 Identities = 563/583 (97%), Gaps = 19/583 (3%)
 Strand=Plus/Plus

Query  1    TCTACAAATGGATAAGACAGAAGTCTTAATGTATATGAATTGCTGAAGGAAA-----AAT  55
            ||||||||||||||||||||||||||||||||||||||||||||||||||||     |||
Sbjct  39   TCTACAAATGGATAAGACAGAAGTCTTAATGTATATGAATTGCTGAAGGAAAGGAACAAT  98

Query  56   ACCCAATATCTTGCTAAACAAGATATTGGGTATTTTTTCTTCTCAATTTTTCT-------  108
            |||||||||||||||||||||||||||||||||||||||||||||||||||||       
Sbjct  99   ACCCAATATCTTGCTAAACAAGATATTGGGTATTTTTTCTTCTCAATTTTTCTATTCTTA  158

Query  109  ATTCCAAATTCCAATTAACTTA------ATTAACGACGAGATTTATTATCGTTTCTTGCA  162
            ||||||||||||||||||||||      ||||||||||||||||||||||||||||||||
Sbjct  159  ATTCCAAATTCCAATTAACTTAATTAACATTAACGACGAGATTTATTATCGTTTCTTGCA  218

Query  163  TGTCTCGCGAAAGTCAGAGTAGGCGCGAATTCTCCCAATTTGTGACCTACCATACGATCT  222
            ||||||||||||||||||||||||||||||||||||||||||||||||||||||||||||
Sbjct  219  TGTCTCGCGAAAGTCAGAGTAGGCGCGAATTCTCCCAATTTGTGACCTACCATACGATCT  278

Query  223  GTTATATAAATAGGTAAATGTTCCTTTCCATTATGAATAGCGATTGTATGGCCAATCATT  282
            ||||||||||||||||||||||||||||||||||||||||||||||||||||||||||||
Sbjct  279  GTTATATAAATAGGTAAATGTTCCTTTCCATTATGAATAGCGATTGTATGGCCAATCATT  338

Query  283  GTGGGTATAATGGTAGATGCCCGAGACCAAGTTACTATTATTTCTTTCTCCTCCCTCATG  342
            ||||||||||||||||||||||||||||||||||||||||||||||||||||||||||||
Sbjct  339  GTGGGTATAATGGTAGATGCCCGAGACCAAGTTACTATTATTTCTTTCTCCTCCCTCATG  398

Query  343  TTGAGTTTTTCAATTTTTCCCGCTAAATGATTAGCTACAAAAGGAtttttttttAGTGAA  402
            ||||||||||| ||||||||||||||||||||||||||||||||||||||||||||||||
Sbjct  399  TTGAGTTTTTCCATTTTTCCCGCTAAATGATTAGCTACAAAAGGATTTTTTTTTAGTGAA  458

Query  403  CGTGTCACAGCTGATTACTCC-tttttttttACATTTTAAAGATTGGCATTCTATGTCCA  461
            ||||||||||||||||||||| ||||||||||||||||||||||||||||||||||||||
Sbjct  459  CGTGTCACAGCTGATTACTCCTTTTTTTTTTACATTTTAAAGATTGGCATTCTATGTCCA  518

Query  462  ATATCTCGATCTAAGTATGGAGGTCAGAATAAATACAATAATGATGAATGGAAAAAAGAT  521
            ||||||||||||||||||||||||||||||||||||||||||||||||||||||||||||
Sbjct  519  ATATCTCGATCTAAGTATGGAGGTCAGAATAAATACAATAATGATGAATGGAAAAAAGAT  578

Query  522  AAAATCCTTTAGCTAGATAAGATAAGGGGCGGATGTAGCCAAG  564
            |||||||||||||||||||||||||||||||||||||||||||
Sbjct  579  AAAATCCTTTAGCTAGATAAGATAAGGGGCGGATGTAGCCAAG  621


>KJ580222.1 Fernseea itatiaiae PsbA (psbA) gene, partial cds; and psbA-trnH 
intergenic spacer, complete sequence; chloroplast
Length=559

 Score = 946 bits (512),  Expect = 0.0
 Identities = 538/550 (98%), Gaps = 5/550 (1%)
 Strand=Plus/Plus

Query  1    TCTACAAATGGATAAGACAGAAGTCTTAATGTATATGAATTGCTGAAGGAAA-----AAT  55
            ||||||||||||||||||||||||||||||||||||||||||||||||||||     |||
Sbjct  10   TCTACAAATGGATAAGACAGAAGTCTTAATGTATATGAATTGCTGAAGGAAAGGAACAAT  69

Query  56   ACCCAATATCTTGCTAAACAAGATATTGGGTATTTTTTCTTCTCAATTTTTCTATTCCAA  115
            ||||||||||||| | | |||||||||||||||||||||||||||||||||||||||  |
Sbjct  70   ACCCAATATCTTGTTTAGCAAGATATTGGGTATTTTTTCTTCTCAATTTTTCTATTCTTA  129

Query  116  ATTCCAATTAACTTAATTAACGACGAGATTTATTATCGTTTCTTGCATGTCTCGCGAAAG  175
            ||||||||||||||||||||||||||||||||||||||||||||||||||||||||||||
Sbjct  130  ATTCCAATTAACTTAATTAACGACGAGATTTATTATCGTTTCTTGCATGTCTCGCGAAAG  189

Query  176  TCAGAGTAGGCGCGAATTCTCCCAATTTGTGACCTACCATACGATCTGTTATATAAATAG  235
            ||||||||||||||||||||||||||||||||||||||||||||||||||||||||||||
Sbjct  190  TCAGAGTAGGCGCGAATTCTCCCAATTTGTGACCTACCATACGATCTGTTATATAAATAG  249

Query  236  GTAAATGTTCCTTTCCATTATGAATAGCGATTGTATGGCCAATCATTGTGGGTATAATGG  295
            ||||||||||||||||||||||||||||||||||||||||||||||||||||||||||||
Sbjct  250  GTAAATGTTCCTTTCCATTATGAATAGCGATTGTATGGCCAATCATTGTGGGTATAATGG  309

Query  296  TAGATGCCCGAGACCAAGTTACTATTATTTCTTTCTCCTCCCTCATGTTGAGTTTTTCAA  355
            |||||||||||||||||||||||||||||||||||||||||||||||||||||||||| |
Sbjct  310  TAGATGCCCGAGACCAAGTTACTATTATTTCTTTCTCCTCCCTCATGTTGAGTTTTTCCA  369

Query  356  TTTTTCCCGCTAAATGATTAGCTACAAAAGGAtttttttttAGTGAACGTGTCACAGCTG  415
            ||||||||||||||||||||||||||||||||||||||||||||||||||||||||||||
Sbjct  370  TTTTTCCCGCTAAATGATTAGCTACAAAAGGATTTTTTTTTAGTGAACGTGTCACAGCTG  429

Query  416  ATTACTCCtttttttttACATTTTAAAGATTGGCATTCTATGTCCAATATCTCGATCTAA  475
            ||||||||||||||||||||||||||||||||||||||||||||| ||||||||||||||
Sbjct  430  ATTACTCCTTTTTTTTTACATTTTAAAGATTGGCATTCTATGTCCNATATCTCGATCTAA  489

Query  476  GTATGGAGGTCAGAATAAATACAATAATGATGAATGGAAAAAAGATAAAATCCTTTAGCT  535
            ||||||||||||||||||||||||||||||||||||||||||||||||||||||||||||
Sbjct  490  GTATGGAGGTCAGAATAAATACAATAATGATGAATGGAAAAAAGATAAAATCCTTTAGCT  549

Query  536  AGATAAGATA  545
            ||||||||||
Sbjct  550  AGATAAGATA  559


 Score = 80.5 bits (43),  Expect = 7e-11
 Identities = 54/59 (92%), Gaps = 1/59 (2%)
 Strand=Plus/Minus

Query  38   AATTGCTGAAGGAAAAATACCCAATATCTTGCTAAACAAGATATTGGGTATTTTTTCTT  96
            |||||  |||| |||||||||||||||||||||||||||||||||||||||| || |||
Sbjct  117  AATTG-AGAAGAAAAAATACCCAATATCTTGCTAAACAAGATATTGGGTATTGTTCCTT  60


>KJ580204.1 Canistropsis burchellii PsbA (psbA) gene, partial cds; and psbA-trnH 
intergenic spacer, complete sequence; chloroplast
Length=559

 Score = 946 bits (512),  Expect = 0.0
 Identities = 538/550 (98%), Gaps = 5/550 (1%)
 Strand=Plus/Plus

Query  1    TCTACAAATGGATAAGACAGAAGTCTTAATGTATATGAATTGCTGAAGGAAA-----AAT  55
            ||||||||||||||||||||||||||||||||||||||||||||||||||||     |||
Sbjct  10   TCTACAAATGGATAAGACAGAAGTCTTAATGTATATGAATTGCTGAAGGAAAGGAACAAT  69

Query  56   ACCCAATATCTTGCTAAACAAGATATTGGGTATTTTTTCTTCTCAATTTTTCTATTCCAA  115
            ||||||||||||| | | |||||||||||||||||||||||||||||||||||||||  |
Sbjct  70   ACCCAATATCTTGTTTAGCAAGATATTGGGTATTTTTTCTTCTCAATTTTTCTATTCTTA  129

Query  116  ATTCCAATTAACTTAATTAACGACGAGATTTATTATCGTTTCTTGCATGTCTCGCGAAAG  175
            ||||||||||||||||||||||||||||||||||||||||||||||||||||||||||||
Sbjct  130  ATTCCAATTAACTTAATTAACGACGAGATTTATTATCGTTTCTTGCATGTCTCGCGAAAG  189

Query  176  TCAGAGTAGGCGCGAATTCTCCCAATTTGTGACCTACCATACGATCTGTTATATAAATAG  235
            ||||||||||||||||||||||||||||||||||||||||||||||||||||||||||||
Sbjct  190  TCAGAGTAGGCGCGAATTCTCCCAATTTGTGACCTACCATACGATCTGTTATATAAATAG  249

Query  236  GTAAATGTTCCTTTCCATTATGAATAGCGATTGTATGGCCAATCATTGTGGGTATAATGG  295
            ||||||||||||||||||||||||||||||||||||||||||||||||||||||||||||
Sbjct  250  GTAAATGTTCCTTTCCATTATGAATAGCGATTGTATGGCCAATCATTGTGGGTATAATGG  309

Query  296  TAGATGCCCGAGACCAAGTTACTATTATTTCTTTCTCCTCCCTCATGTTGAGTTTTTCAA  355
            |||||||||||||||||||||||||||||||||||||||||||||||||||||||||| |
Sbjct  310  TAGATGCCCGAGACCAAGTTACTATTATTTCTTTCTCCTCCCTCATGTTGAGTTTTTCCA  369

Query  356  TTTTTCCCGCTAAATGATTAGCTACAAAAGGAtttttttttAGTGAACGTGTCACAGCTG  415
            ||||||||||||||||||||||||||||||||||||||||||||||||||||||||||||
Sbjct  370  TTTTTCCCGCTAAATGATTAGCTACAAAAGGATTTTTTTTTAGTGAACGTGTCACAGCTG  429

Query  416  ATTACTCCtttttttttACATTTTAAAGATTGGCATTCTATGTCCAATATCTCGATCTAA  475
            ||||||||||||||||||||||||||||||||||||||||||||| ||||||||||||||
Sbjct  430  ATTACTCCTTTTTTTTTACATTTTAAAGATTGGCATTCTATGTCCNATATCTCGATCTAA  489

Query  476  GTATGGAGGTCAGAATAAATACAATAATGATGAATGGAAAAAAGATAAAATCCTTTAGCT  535
            ||||||||||||||||||||||||||||||||||||||||||||||||||||||||||||
Sbjct  490  GTATGGAGGTCAGAATAAATACAATAATGATGAATGGAAAAAAGATAAAATCCTTTAGCT  549

Query  536  AGATAAGATA  545
            ||||||||||
Sbjct  550  AGATAAGATA  559


 Score = 80.5 bits (43),  Expect = 7e-11
 Identities = 54/59 (92%), Gaps = 1/59 (2%)
 Strand=Plus/Minus

Query  38   AATTGCTGAAGGAAAAATACCCAATATCTTGCTAAACAAGATATTGGGTATTTTTTCTT  96
            |||||  |||| |||||||||||||||||||||||||||||||||||||||| || |||
Sbjct  117  AATTG-AGAAGAAAAAATACCCAATATCTTGCTAAACAAGATATTGGGTATTGTTCCTT  60


>KJ580207.1 Canistropsis marceloi PsbA (psbA) gene, partial cds; and psbA-trnH 
intergenic spacer, complete sequence; chloroplast
Length=557

 Score = 944 bits (511),  Expect = 0.0
 Identities = 537/549 (98%), Gaps = 5/549 (1%)
 Strand=Plus/Plus

Query  1    TCTACAAATGGATAAGACAGAAGTCTTAATGTATATGAATTGCTGAAGGAAA-----AAT  55
            ||||||||||||||||||||||||||||||||||||||||||||||||||||     |||
Sbjct  9    TCTACAAATGGATAAGACAGAAGTCTTAATGTATATGAATTGCTGAAGGAAAGGAACAAT  68

Query  56   ACCCAATATCTTGCTAAACAAGATATTGGGTATTTTTTCTTCTCAATTTTTCTATTCCAA  115
            ||||||||||||| | | |||||||||||||||||||||||||||||||||||||||  |
Sbjct  69   ACCCAATATCTTGTTTAGCAAGATATTGGGTATTTTTTCTTCTCAATTTTTCTATTCTTA  128

Query  116  ATTCCAATTAACTTAATTAACGACGAGATTTATTATCGTTTCTTGCATGTCTCGCGAAAG  175
            ||||||||||||||||||||||||||||||||||||||||||||||||||||||||||||
Sbjct  129  ATTCCAATTAACTTAATTAACGACGAGATTTATTATCGTTTCTTGCATGTCTCGCGAAAG  188

Query  176  TCAGAGTAGGCGCGAATTCTCCCAATTTGTGACCTACCATACGATCTGTTATATAAATAG  235
            ||||||||||||||||||||||||||||||||||||||||||||||||||||||||||||
Sbjct  189  TCAGAGTAGGCGCGAATTCTCCCAATTTGTGACCTACCATACGATCTGTTATATAAATAG  248

Query  236  GTAAATGTTCCTTTCCATTATGAATAGCGATTGTATGGCCAATCATTGTGGGTATAATGG  295
            ||||||||||||||||||||||||||||||||||||||||||||||||||||||||||||
Sbjct  249  GTAAATGTTCCTTTCCATTATGAATAGCGATTGTATGGCCAATCATTGTGGGTATAATGG  308

Query  296  TAGATGCCCGAGACCAAGTTACTATTATTTCTTTCTCCTCCCTCATGTTGAGTTTTTCAA  355
            ||||||||||||||||||||||||||||| |||||||||||||||||||||||||||| |
Sbjct  309  TAGATGCCCGAGACCAAGTTACTATTATTNCTTTCTCCTCCCTCATGTTGAGTTTTTCCA  368

Query  356  TTTTTCCCGCTAAATGATTAGCTACAAAAGGAtttttttttAGTGAACGTGTCACAGCTG  415
            ||||||||||||||||||||||||||||||||||||||||||||||||||||||||||||
Sbjct  369  TTTTTCCCGCTAAATGATTAGCTACAAAAGGATTTTTTTTTAGTGAACGTGTCACAGCTG  428

Query  416  ATTACTCCtttttttttACATTTTAAAGATTGGCATTCTATGTCCAATATCTCGATCTAA  475
            ||||||||||||||||||||||||||||||||||||||||||||||||||||||||||||
Sbjct  429  ATTACTCCTTTTTTTTTACATTTTAAAGATTGGCATTCTATGTCCAATATCTCGATCTAA  488

Query  476  GTATGGAGGTCAGAATAAATACAATAATGATGAATGGAAAAAAGATAAAATCCTTTAGCT  535
            ||||||||||||||||||||||||||||||||||||||||||||||||||||||||||||
Sbjct  489  GTATGGAGGTCAGAATAAATACAATAATGATGAATGGAAAAAAGATAAAATCCTTTAGCT  548

Query  536  AGATAAGAT  544
            |||||||||
Sbjct  549  AGATAAGAT  557


 Score = 80.5 bits (43),  Expect = 7e-11
 Identities = 54/59 (92%), Gaps = 1/59 (2%)
 Strand=Plus/Minus

Query  38   AATTGCTGAAGGAAAAATACCCAATATCTTGCTAAACAAGATATTGGGTATTTTTTCTT  96
            |||||  |||| |||||||||||||||||||||||||||||||||||||||| || |||
Sbjct  116  AATTG-AGAAGAAAAAATACCCAATATCTTGCTAAACAAGATATTGGGTATTGTTCCTT  59


>KJ580186.1 Billbergia decora PsbA (psbA) gene, partial cds; and psbA-trnH 
intergenic spacer, complete sequence; chloroplast
Length=558

 Score = 944 bits (511),  Expect = 0.0
 Identities = 537/549 (98%), Gaps = 5/549 (1%)
 Strand=Plus/Plus

Query  1    TCTACAAATGGATAAGACAGAAGTCTTAATGTATATGAATTGCTGAAGGAAA-----AAT  55
            ||||||||||||||||||||||||||||||||||||||||||||||||||||     |||
Sbjct  10   TCTACAAATGGATAAGACAGAAGTCTTAATGTATATGAATTGCTGAAGGAAAGGAACAAT  69

Query  56   ACCCAATATCTTGCTAAACAAGATATTGGGTATTTTTTCTTCTCAATTTTTCTATTCCAA  115
            ||||||||||||| | | |||||||||||||||||||||||||||||||||||||||  |
Sbjct  70   ACCCAATATCTTGTTTAGCAAGATATTGGGTATTTTTTCTTCTCAATTTTTCTATTCTTA  129

Query  116  ATTCCAATTAACTTAATTAACGACGAGATTTATTATCGTTTCTTGCATGTCTCGCGAAAG  175
            ||||||||||||||||||||||||||||||||||||||||||||||||||||||||||||
Sbjct  130  ATTCCAATTAACTTAATTAACGACGAGATTTATTATCGTTTCTTGCATGTCTCGCGAAAG  189

Query  176  TCAGAGTAGGCGCGAATTCTCCCAATTTGTGACCTACCATACGATCTGTTATATAAATAG  235
            ||||||||||||||||||||||||||||||||||||||||||||||||||||||||||||
Sbjct  190  TCAGAGTAGGCGCGAATTCTCCCAATTTGTGACCTACCATACGATCTGTTATATAAATAG  249

Query  236  GTAAATGTTCCTTTCCATTATGAATAGCGATTGTATGGCCAATCATTGTGGGTATAATGG  295
            ||||||||||||||||||||||||||||||||||||||||||||||||||||||||||||
Sbjct  250  GTAAATGTTCCTTTCCATTATGAATAGCGATTGTATGGCCAATCATTGTGGGTATAATGG  309

Query  296  TAGATGCCCGAGACCAAGTTACTATTATTTCTTTCTCCTCCCTCATGTTGAGTTTTTCAA  355
            |||||||||||||||||||||||||||||||||||||||||||||||||||||||||| |
Sbjct  310  TAGATGCCCGAGACCAAGTTACTATTATTTCTTTCTCCTCCCTCATGTTGAGTTTTTCCA  369

Query  356  TTTTTCCCGCTAAATGATTAGCTACAAAAGGAtttttttttAGTGAACGTGTCACAGCTG  415
            ||||||||||||||||||||||||||||||||||||||||||||||||||||||||||||
Sbjct  370  TTTTTCCCGCTAAATGATTAGCTACAAAAGGATTTTTTTTTAGTGAACGTGTCACAGCTG  429

Query  416  ATTACTCCtttttttttACATTTTAAAGATTGGCATTCTATGTCCAATATCTCGATCTAA  475
            ||||||||||||||||||||||||||||||||||||||||||||||||||||||||||||
Sbjct  430  ATTACTCCTTTTTTTTTACATTTTAAAGATTGGCATTCTATGTCCAATATCTCGATCTAA  489

Query  476  GTATGGAGGTCAGAATAAATACAATAATGATGAATGGAAAAAAGATAAAATCCTTTAGCT  535
            |||||||||||||||||||||||||||||||||||||||||||||| |||||||||||||
Sbjct  490  GTATGGAGGTCAGAATAAATACAATAATGATGAATGGAAAAAAGATNAAATCCTTTAGCT  549

Query  536  AGATAAGAT  544
            |||||||||
Sbjct  550  AGATAAGAT  558


 Score = 80.5 bits (43),  Expect = 7e-11
 Identities = 54/59 (92%), Gaps = 1/59 (2%)
 Strand=Plus/Minus

Query  38   AATTGCTGAAGGAAAAATACCCAATATCTTGCTAAACAAGATATTGGGTATTTTTTCTT  96
            |||||  |||| |||||||||||||||||||||||||||||||||||||||| || |||
Sbjct  117  AATTG-AGAAGAAAAAATACCCAATATCTTGCTAAACAAGATATTGGGTATTGTTCCTT  60


  Database: Nucleotide collection (nt)
    Posted date:  Jun 15, 2019  6:40 PM
  Number of letters in database: 218,532,353,722
  Number of sequences in database:  52,478,804

Lambda      K        H
    1.33    0.621     1.12 
Gapped
Lambda      K        H
    1.28    0.460    0.850 
Matrix: blastn matrix:1 -2
Gap Penalties: Existence: 0, Extension: 0
Number of Sequences: 52478804
Number of Hits to DB: 0
Number of extensions: 0
Number of successful extensions: 0
Number of sequences better than 10: 695
Number of HSP's better than 10 without gapping: 0
Number of HSP's gapped: 773
Number of HSP's successfully gapped: 773
Length of query: 564
Length of database: 218532353722
Length adjustment: 35
Effective length of query: 529
Effective length of database: 216695595582
Effective search space: 114631970062878
Effective search space used: 114631970062878
A: 0
X1: 13 (25.0 bits)
X2: 32 (59.1 bits)
X3: 54 (99.7 bits)
S1: 13 (25.1 bits)
S2: 23 (43.6 bits)
