# Supplementary material for: Assessing the Identity of Commercial Herbs From a Cambodian Market Using DNA Barcoding
Source: Front Pharmacol. 2020 Mar 24;11:244. doi: 10.3389/fphar.2020.00244 (PMC7105672; doi:10.3389/fphar.2020.00244)
Supplement: Supplementary file 2 [file Data_Sheet_2.zip › blast search result/psbA-trnH /JPZ08.txt]

BLASTN 2.9.0+
Reference: Zheng Zhang, Scott Schwartz, Lukas Wagner, and
Webb Miller (2000), "A greedy algorithm for aligning DNA
sequences", J Comput Biol 2000; 7(1-2):203-14.


Reference for database indexing: Aleksandr Morgulis, George
Coulouris, Yan Raytselis, Thomas L. Madden, Richa Agarwala,
Alejandro A. Schaffer (2008), "Database Indexing for
Production MegaBLAST Searches", Bioinformatics 24:1757-1764.


RID: J5W145GW014


Database: Nucleotide collection (nt)
           52,478,804 sequences; 218,532,353,722 total letters
Query= 8

Length=384


                                                                   Score        E      Max
Sequences producing significant alignments:                       (Bits)     Value   ident

AY841431.1 Cananga odorata psbA-trnH intergenic spacer, partia...  608        4e-170  96%         
MH069883.1 Cananga odorata voucher A2404 psbA-trnH intergenic ...  604        6e-169  96%         
MH069884.1 Cananga odorata voucher A2632 psbA-trnH intergenic ...  599        3e-167  96%         
LC438909.1 Cananga odorata chloroplast DNA, psbA gene, psbA-tr...  595        3e-166  96%         
HM173716.1 Cananga odorata psbA-trnH intergenic spacer, partia...  520        2e-143  97%         
DQ125120.1 Cyathocalyx martabanicus isolate 691 psbA gene, par...  518        8e-143  91%         
EU169730.1 Lettowianthus stellatus PsbA gene, partial cds; psb...  486        2e-133  90%         
HM173705.1 Drepananthus pruniferus psbA-trnH intergenic spacer...  464        1e-126  94%         
HM173714.1 Drepananthus petiolatus psbA-trnH intergenic spacer...  459        5e-125  94%         
HM173694.1 Drepananthus cauliflorus psbA-trnH intergenic space...  459        5e-125  94%         
HM173693.1 Drepananthus biovulatus psbA-trnH intergenic spacer...  459        5e-125  94%         
HM173712.1 Drepananthus pahangensis psbA-trnH intergenic space...  457        2e-124  94%         
HM173706.1 Drepananthus pubescens psbA-trnH intergenic spacer,...  455        6e-124  93%         
HM173692.1 Drepananthus apoensis psbA-trnH intergenic spacer, ...  453        2e-123  93%         
HM173713.1 Drepananthus longiflorus psbA-trnH intergenic space...  448        1e-121  93%         
HM173710.1 Cyathocalyx zeylanicus psbA-trnH intergenic spacer,...  448        1e-121  93%         
HM173695.1 Drepananthus deltoideus psbA-trnH intergenic spacer...  448        1e-121  93%         
HM173700.1 Drepananthus magnificus psbA-trnH intergenic spacer...  442        5e-120  93%         
HM173718.1 Cyathocalyx sp. 1520418 psbA-trnH intergenic spacer...  436        2e-118  92%         
HM173697.1 Cyathocalyx harmandii psbA-trnH intergenic spacer, ...  436        2e-118  92%         
HM173696.1 Cyathocalyx globosus psbA-trnH intergenic spacer, p...  436        2e-118  92%         
HM173702.1 Cyathocalyx martabanicus psbA-trnH intergenic space...  433        3e-117  92%         
HM173715.1 Cananga brandisiana psbA-trnH intergenic spacer, pa...  425        5e-115  98%         
HM173701.1 Cyathocalyx magnifructus psbA-trnH intergenic space...  422        6e-114  92%         
HM173708.1 Cyathocalyx sumatranus psbA-trnH intergenic spacer,...  398        1e-106  90%         
HM173719.1 Cyathocalyx annamensis psbA-trnH intergenic spacer,...  379        4e-101  90%         
AY841439.1 Tetrameranthus duckei psbA-trnH intergenic spacer, ...  377        1e-100  87%         
HM173711.1 Drepananthus hexagynus psbA-trnH intergenic spacer,...  368        8e-98   92%         
KC688813.1 Annickia chlorantha voucher PM4900 trnH-psbA interg...  340        2e-89   84%         
KC667934.1 Annickia chlorantha voucher PM5305 trnH-psbA interg...  340        2e-89   84%         
KC667853.1 Annickia chlorantha voucher PM5338 trnH-psbA interg...  340        2e-89   84%         
EU169731.1 Meiocarpidium lepidotum PsbA gene, partial cds; psb...  337        2e-88   83%         
AY841442.1 Annickia chlorantha psbA-trnH intergenic spacer, pa...  335        8e-88   84%         
AY841444.1 Annickia pilosa psbA-trnH intergenic spacer, partia...  329        4e-86   83%         
KM924977.1 Artabotrys sp. Sumatra voucher HKU:164 PsbA (psbA) ...  326        5e-85   82%         
HG005065.1 Artabotrys hongkongensis chloroplast DNA containing...  326        5e-85   82%         
AY841465.1 Greenwayodendron oliveri psbA-trnH intergenic space...  324        2e-84   83%         
KM924978.1 Artabotrys stolzii voucher WAG:72 PsbA (psbA) gene,...  320        2e-83   82%         
KM924976.1 Artabotrys sp. PNG voucher BRC:WP5B1081 PsbA (psbA)...  320        2e-83   82%         
KM924967.1 Artabotrys crassifolius voucher L:843 PsbA (psbA) g...  320        2e-83   82%         
KM924966.1 Artabotrys carnosipetalus voucher BRI:3196 PsbA (ps...  320        2e-83   82%         
KC667631.1 Annickia chlorantha voucher MPADN0012 trnH-psbA int...  320        2e-83   83%         
AB331302.1 Fissistigma oldhamii chloroplast rpl2, trnH, psbA g...  320        2e-83   82%         
KM924974.1 Artabotrys monteiroae voucher WAG:80 PsbA (psbA) ge...  318        8e-83   82%         
KM924975.1 Artabotrys pierreanus voucher WAG:6132 PsbA (psbA) ...  316        3e-82   82%         
MH585802.1 Mwasumbia alba voucher Couvreur 85 (WAG) PsbA (psbA...  315        1e-81   83%         
KM924973.1 Artabotrys modestus voucher WAG:23 PsbA (psbA) gene...  315        1e-81   82%         
AB331301.1 Artabotrys hongkongensis chloroplast rpl2, trnH, ps...  315        1e-81   82%         
KM924965.1 Artabotrys aurantiacus voucher WAG:1835 PsbA (psbA)...  313        4e-81   81%         
AY841429.1 Artabotrys hexapetalus psbA-trnH intergenic spacer,...  311        1e-80   82%         
KM924969.1 Artabotrys harmandii voucher L:3213 PsbA (psbA) gen...  309        5e-80   82%         
JX544860.1 Hubera henrici PsbA (psbA) gene, partial cds; and p...  309        5e-80   82%         
AY841466.1 Greenwayodendron suaveolens psbA-trnH intergenic sp...  309        5e-80   82%         
MF785880.1 Alphonsea sp. US:3530833 photosystem II protein D1 ...  305        7e-79   82%         
KM924972.1 Artabotrys madagascariensis voucher WAG:18836 PsbA ...  305        7e-79   81%         
KM924979.1 Artabotrys thomsonii voucher E:4533 PsbA (psbA) gen...  303        2e-78   81%         
KM924980.1 Artabotrys velutinus voucher E:5065 PsbA (psbA) gen...  302        9e-78   81%         
KC688815.1 Polyceratocarpus parviflorus voucher PM5144 trnH-ps...  302        9e-78   82%         
KC668029.1 Polyceratocarpus parviflorus voucher PM5038 trnH-ps...  302        9e-78   82%         
KC667810.1 Polyceratocarpus parviflorus voucher PM5422 trnH-ps...  302        9e-78   82%         
JX544861.1 Hubera perrieri PsbA (psbA) gene, partial cds; and ...  298        1e-76   82%         
JX544858.1 Hubera sp. 5 TC-2012 PsbA (psbA) gene, partial cds;...  298        1e-76   82%         
JX544857.1 Hubera sp. 4 TC-2012 PsbA (psbA) gene, partial cds;...  298        1e-76   82%         
KF709055.1 Hubera cerasoides voucher B. Xue & P. Chalermglin X...  296        4e-76   82%         
FJ038850.2 Unonopsis rufescens voucher NH200237 PsbA (psbA) ge...  296        4e-76   82%         
FJ038849.2 Unonopsis rufescens voucher NH200608 PsbA (psbA) ge...  296        4e-76   82%         
GQ428666.1 Unonopsis rufescens voucher NH200290 psbA-trnH inte...  296        4e-76   82%         
DQ125118.1 Artabotrys sp. Wieringa 4018 psbA gene, partial seq...  296        4e-76   81%         
AY841498.1 Piptostigma mortehani psbA-trnH intergenic spacer, ...  296        4e-76   82%         
JQ889982.1 Hubera pendula voucher Rabevohitra 2386 (WAG) PsbA ...  294        1e-75   81%         
JQ889980.1 Hubera cerasoides voucher Chalermglin 440214-4 (L) ...  292        5e-75   81%         
JX544862.1 Hubera stuhlmannii PsbA (psbA) gene, partial cds; a...  292        5e-75   81%         
KJ418397.1 Fenerivia chapelieri voucher Rabevohitra et al. 443...  291        2e-74   82%         
AY841518.1 Unonopsis rufescens psbA-trnH intergenic spacer, pa...  291        2e-74   82%         
AY841511.1 Pseudoxandra aff. pacifica van Rooden et al. 565 ps...  291        2e-74   82%         
AY841510.1 Pseudoxandra lucida psbA-trnH intergenic spacer, pa...  291        2e-74   82%         
AY841503.1 Polyalthia sumatrana psbA-trnH intergenic spacer, p...  291        2e-74   82%         
EU522153.1 Pseuduvaria megalopus PsbA (psbA) gene, partial cds...  289        7e-74   81%         
AY841499.1 Piptostigma pilosum psbA-trnH intergenic spacer, pa...  289        7e-74   82%         
KM925000.1 Xylopia staudtii voucher WAG:3223 PsbA (psbA) gene,...  287        2e-73   86%         
AY841509.1 Pseudoxandra longipes psbA-trnH intergenic spacer, ...  287        2e-73   81%         
KM924986.1 Hubera tanganyikensis voucher WAG:66 PsbA (psbA) ge...  285        9e-73   81%         
JX544793.1 Polyalthia viridis PsbA (psbA) gene, partial cds; a...  285        9e-73   81%         
JX544790.1 Phaeanthus splendens PsbA (psbA) gene, partial cds;...  285        9e-73   81%         
JX544784.1 Meiogyne virgata PsbA (psbA) gene, partial cds; and...  285        9e-73   81%         
AY841519.1 Unonopsis stipitata psbA-trnH intergenic spacer, pa...  285        9e-73   81%         
KU716116.1 Annickia polycarpa PsbA gene, partial cds; and psbA...  281        1e-71   83%         
JQ690411.1 Bocageopsis canescens PsbA (psbA) gene, partial cds...  281        1e-71   81%         
JX544810.1 Haplostichanthus johnsonii PsbA (psbA) gene, partia...  281        1e-71   81%         
AY841485.1 Onychopetalum periquino psbA-trnH intergenic spacer...  281        1e-71   81%         
MG264573.1 Huberantha luensis voucher Nuraliev 889 (CMUB) PsbA...  279        4e-71   81%         
KM924970.1 Artabotrys hongkongensis voucher HKU:11-544 PsbA (p...  279        4e-71   80%         
KF709062.1 Platymitra macrocarpa voucher Ardi WI 52 (HKU) PsbA...  279        4e-71   81%         
KC857614.1 Miliuseae sp. PSD psbA-trnH intergenic spacer, part...  279        4e-71   81%         
KC857589.1 Sageraea elliptica psbA-trnH intergenic spacer, par...  279        4e-71   81%         
KC857571.1 Neo-uvaria parallelivenia psbA-trnH intergenic spac...  279        4e-71   81%         
JQ889979.1 Mitrephora macrocarpa voucher Mols 8 [Bogor. Bot. G...  279        4e-71   81%         
JX544856.1 Hubera sp. 3 TC-2012 PsbA (psbA) gene, partial cds;...  279        4e-71   81%         
JX544855.1 Hubera sp. 2 TC-2012 PsbA (psbA) gene, partial cds;...  279        4e-71   81%         
JX544854.1 Hubera sp. 1 TC-2012 PsbA (psbA) gene, partial cds;...  276        5e-70   81%         

ALIGNMENTS
>AY841431.1 Cananga odorata psbA-trnH intergenic spacer, partial sequence; 
chloroplast
Length=430

 Score = 608 bits (329),  Expect = 4e-170
 Identities = 367/384 (96%), Gaps = 7/384 (2%)
 Strand=Plus/Plus

Query  1    CCATCTATAAATGGATAATACTTCAGCGTTAGTGTTAGTGTATATGAGTTGTTGAGGGAT  60
            |||||||||||||||||||||||||||||||||||||||||||| |||||||||||||||
Sbjct  53   CCATCTATAAATGGATAATACTTCAGCGTTAGTGTTAGTGTATACGAGTTGTTGAGGGAT  112

Query  61   CAGATCAATGCCAACTTGTTCTATCAACAAAACAAGTTGGCATTGATCTGTTCGATTCAG  120
            |||||||||||||||||||| | |  | ||||||||||||||||||||||||||||||||
Sbjct  113  CAGATCAATGCCAACTTGTTTTGTTGATAAAACAAGTTGGCATTGATCTGTTCGATTCAG  172

Query  121  TAATCTTTAGAATCACATAGACATTTTTTCCACTTTCCTTCCATTGAAGAAAAGATTATT  180
            ||||||||| |||||||||| |||||||||||||||  ||||||||||||||||||||||
Sbjct  173  TAATCTTTATAATCACATAGGCATTTTTTCCACTTTTTTTCCATTGAAGAAAAGATTATT  232

Query  181  TATGGTTAGTTTATGGTTGAACTACCTATTTCTGTTCTGCACTGATCTGTACTACAATTT  240
            ||||||||||||||||||||||||||||||||||||||||||||||||||||||||||||
Sbjct  233  TATGGTTAGTTTATGGTTGAACTACCTATTTCTGTTCTGCACTGATCTGTACTACAATTT  292

Query  241  ATGTATGTTCCTGAAAATCAATCGTTTTATTCTCTACAATTTAGAGGGTTGGTCTTTCAA  300
            ||||||||||||||||||||||||||||||||||||||||||||||||||||||||||||
Sbjct  293  ATGTATGTTCCTGAAAATCAATCGTTTTATTCTCTACAATTTAGAGGGTTGGTCTTTCAA  352

Query  301  ATTCTCTAAAAAATAGAGAGTTTCTATTTCTATAGAGAGTGGGGGCGGATGTAGCCAAGT  360
            ||||||||||||||||||||      ||||||||||||||||||||||||||||||||||
Sbjct  353  ATTCTCTAAAAAATAGAGAG------TTTCTATAGAGAGTGGGGGCGGATGTAGCCAAGT  406

Query  361  GGATCAAGGCAGTGGATT-GTGAA  383
            |||||||||||||||||| |||||
Sbjct  407  GGATCAAGGCAGTGGATTTGTGAA  430


 Score = 87.9 bits (47),  Expect = 3e-13
 Identities = 51/53 (96%), Gaps = 0/53 (0%)
 Strand=Plus/Minus

Query  61   CAGATCAATGCCAACTTGTTCTATCAACAAAACAAGTTGGCATTGATCTGTTC  113
            |||||||||||||||||||| ||||||||||||||||||||||||||||| ||
Sbjct  162  CAGATCAATGCCAACTTGTTTTATCAACAAAACAAGTTGGCATTGATCTGATC  110


>MH069883.1 Cananga odorata voucher A2404 psbA-trnH intergenic spacer, partial 
sequence; chloroplast
Length=413

 Score = 604 bits (327),  Expect = 6e-169
 Identities = 362/378 (96%), Gaps = 6/378 (2%)
 Strand=Plus/Minus

Query  1    CCATCTATAAATGGATAATACTTCAGCGTTAGTGTTAGTGTATATGAGTTGTTGAGGGAT  60
            |||||||||||||||||||||||||||||||||||||||||||| |||||||||||||||
Sbjct  372  CCATCTATAAATGGATAATACTTCAGCGTTAGTGTTAGTGTATACGAGTTGTTGAGGGAT  313

Query  61   CAGATCAATGCCAACTTGTTCTATCAACAAAACAAGTTGGCATTGATCTGTTCGATTCAG  120
            |||||||||||||||||||| | |  | ||||||||||||||||||||||||||||||||
Sbjct  312  CAGATCAATGCCAACTTGTTTTGTTGATAAAACAAGTTGGCATTGATCTGTTCGATTCAG  253

Query  121  TAATCTTTAGAATCACATAGACATTTTTTCCACTTTCCTTCCATTGAAGAAAAGATTATT  180
            ||||||||| |||||||||| |||||||||||||||  ||||||||||||||||||||||
Sbjct  252  TAATCTTTATAATCACATAGGCATTTTTTCCACTTTTTTTCCATTGAAGAAAAGATTATT  193

Query  181  TATGGTTAGTTTATGGTTGAACTACCTATTTCTGTTCTGCACTGATCTGTACTACAATTT  240
            ||||||||||||||||||||||||||||||||||||||||||||||||||||||||||||
Sbjct  192  TATGGTTAGTTTATGGTTGAACTACCTATTTCTGTTCTGCACTGATCTGTACTACAATTT  133

Query  241  ATGTATGTTCCTGAAAATCAATCGTTTTATTCTCTACAATTTAGAGGGTTGGTCTTTCAA  300
            ||||||||||||||||||||||||||||||||||||||||||||||||||||||||||||
Sbjct  132  ATGTATGTTCCTGAAAATCAATCGTTTTATTCTCTACAATTTAGAGGGTTGGTCTTTCAA  73

Query  301  ATTCTCTAAAAAATAGAGAGTTTCTATTTCTATAGAGAGTGGGGGCGGATGTAGCCAAGT  360
            |||||||||||||||||||||||||||      |||||||||||||||||||||||||||
Sbjct  72   ATTCTCTAAAAAATAGAGAGTTTCTAT------AGAGAGTGGGGGCGGATGTAGCCAAGT  19

Query  361  GGATCAAGGCAGTGGATT  378
            ||||||||||||||||||
Sbjct  18   GGATCAAGGCAGTGGATT  1


 Score = 87.9 bits (47),  Expect = 3e-13
 Identities = 51/53 (96%), Gaps = 0/53 (0%)
 Strand=Plus/Plus

Query  58   GATCAGATCAATGCCAACTTGTTCTATCAACAAAACAAGTTGGCATTGATCTG  110
            || |||||||||||||||||||| |||||||||||||||||||||||||||||
Sbjct  260  GAACAGATCAATGCCAACTTGTTTTATCAACAAAACAAGTTGGCATTGATCTG  312


>MH069884.1 Cananga odorata voucher A2632 psbA-trnH intergenic spacer, partial 
sequence; chloroplast
Length=413

 Score = 599 bits (324),  Expect = 3e-167
 Identities = 361/378 (96%), Gaps = 6/378 (2%)
 Strand=Plus/Minus

Query  1    CCATCTATAAATGGATAATACTTCAGCGTTAGTGTTAGTGTATATGAGTTGTTGAGGGAT  60
            |||||||||||||||||||||||||||||||||||||||||||| |||||||||||||||
Sbjct  372  CCATCTATAAATGGATAATACTTCAGCGTTAGTGTTAGTGTATACGAGTTGTTGAGGGAT  313

Query  61   CAGATCAATGCCAACTTGTTCTATCAACAAAACAAGTTGGCATTGATCTGTTCGATTCAG  120
            |||||||||||||||||||| | |  | ||||||||||||||||||||||||||||||||
Sbjct  312  CAGATCAATGCCAACTTGTTTTGTTGATAAAACAAGTTGGCATTGATCTGTTCGATTCAG  253

Query  121  TAATCTTTAGAATCACATAGACATTTTTTCCACTTTCCTTCCATTGAAGAAAAGATTATT  180
            ||||||||| |||||||||| |||||||||||||||  ||||||||||||||||||||||
Sbjct  252  TAATCTTTATAATCACATAGGCATTTTTTCCACTTTTTTTCCATTGAAGAAAAGATTATT  193

Query  181  TATGGTTAGTTTATGGTTGAACTACCTATTTCTGTTCTGCACTGATCTGTACTACAATTT  240
            ||||||| ||||||||||||||||||||||||||||||||||||||||||||||||||||
Sbjct  192  TATGGTTGGTTTATGGTTGAACTACCTATTTCTGTTCTGCACTGATCTGTACTACAATTT  133

Query  241  ATGTATGTTCCTGAAAATCAATCGTTTTATTCTCTACAATTTAGAGGGTTGGTCTTTCAA  300
            ||||||||||||||||||||||||||||||||||||||||||||||||||||||||||||
Sbjct  132  ATGTATGTTCCTGAAAATCAATCGTTTTATTCTCTACAATTTAGAGGGTTGGTCTTTCAA  73

Query  301  ATTCTCTAAAAAATAGAGAGTTTCTATTTCTATAGAGAGTGGGGGCGGATGTAGCCAAGT  360
            |||||||||||||||||||||||||||      |||||||||||||||||||||||||||
Sbjct  72   ATTCTCTAAAAAATAGAGAGTTTCTAT------AGAGAGTGGGGGCGGATGTAGCCAAGT  19

Query  361  GGATCAAGGCAGTGGATT  378
            ||||||||||||||||||
Sbjct  18   GGATCAAGGCAGTGGATT  1


 Score = 87.9 bits (47),  Expect = 3e-13
 Identities = 51/53 (96%), Gaps = 0/53 (0%)
 Strand=Plus/Plus

Query  58   GATCAGATCAATGCCAACTTGTTCTATCAACAAAACAAGTTGGCATTGATCTG  110
            || |||||||||||||||||||| |||||||||||||||||||||||||||||
Sbjct  260  GAACAGATCAATGCCAACTTGTTTTATCAACAAAACAAGTTGGCATTGATCTG  312


>LC438909.1 Cananga odorata chloroplast DNA, psbA gene, psbA-trnH intergenic 
spacer and trnH gene, partial sequence, isolate: CHULA-038
 MF348792.1 Cananga odorata isolate AG2KL89 photosystem II protein D1 (psbA) 
gene, partial cds; and psbA-trnH intergenic spacer, partial 
sequence; chloroplast
Length=402

 Score = 595 bits (322),  Expect = 3e-166
 Identities = 357/373 (96%), Gaps = 6/373 (2%)
 Strand=Plus/Plus

Query  1    CCATCTATAAATGGATAATACTTCAGCGTTAGTGTTAGTGTATATGAGTTGTTGAGGGAT  60
            |||||||||||||||||||||||||||||||||||||||||||| |||||||||||||||
Sbjct  36   CCATCTATAAATGGATAATACTTCAGCGTTAGTGTTAGTGTATACGAGTTGTTGAGGGAT  95

Query  61   CAGATCAATGCCAACTTGTTCTATCAACAAAACAAGTTGGCATTGATCTGTTCGATTCAG  120
            |||||||||||||||||||| | |  | ||||||||||||||||||||||||||||||||
Sbjct  96   CAGATCAATGCCAACTTGTTTTGTTGATAAAACAAGTTGGCATTGATCTGTTCGATTCAG  155

Query  121  TAATCTTTAGAATCACATAGACATTTTTTCCACTTTCCTTCCATTGAAGAAAAGATTATT  180
            ||||||||| |||||||||| |||||||||||||||  ||||||||||||||||||||||
Sbjct  156  TAATCTTTATAATCACATAGGCATTTTTTCCACTTTTTTTCCATTGAAGAAAAGATTATT  215

Query  181  TATGGTTAGTTTATGGTTGAACTACCTATTTCTGTTCTGCACTGATCTGTACTACAATTT  240
            ||||||||||||||||||||||||||||||||||||||||||||||||||||||||||||
Sbjct  216  TATGGTTAGTTTATGGTTGAACTACCTATTTCTGTTCTGCACTGATCTGTACTACAATTT  275

Query  241  ATGTATGTTCCTGAAAATCAATCGTTTTATTCTCTACAATTTAGAGGGTTGGTCTTTCAA  300
            ||||||||||||||||||||||||||||||||||||||||||||||||||||||||||||
Sbjct  276  ATGTATGTTCCTGAAAATCAATCGTTTTATTCTCTACAATTTAGAGGGTTGGTCTTTCAA  335

Query  301  ATTCTCTAAAAAATAGAGAGTTTCTATTTCTATAGAGAGTGGGGGCGGATGTAGCCAAGT  360
            ||||||||||||||||||||      ||||||||||||||||||||||||||||||||||
Sbjct  336  ATTCTCTAAAAAATAGAGAG------TTTCTATAGAGAGTGGGGGCGGATGTAGCCAAGT  389

Query  361  GGATCAAGGCAGT  373
            |||||||||||||
Sbjct  390  GGATCAAGGCAGT  402


 Score = 87.9 bits (47),  Expect = 3e-13
 Identities = 51/53 (96%), Gaps = 0/53 (0%)
 Strand=Plus/Minus

Query  61   CAGATCAATGCCAACTTGTTCTATCAACAAAACAAGTTGGCATTGATCTGTTC  113
            |||||||||||||||||||| ||||||||||||||||||||||||||||| ||
Sbjct  145  CAGATCAATGCCAACTTGTTTTATCAACAAAACAAGTTGGCATTGATCTGATC  93


>HM173716.1 Cananga odorata psbA-trnH intergenic spacer, partial sequence; 
chloroplast
 HM173717.1 Cananga odorata var. fruticosa psbA-trnH intergenic spacer, partial 
sequence; chloroplast
Length=312

 Score = 520 bits (281),  Expect = 2e-143
 Identities = 301/311 (97%), Gaps = 0/311 (0%)
 Strand=Plus/Plus

Query  13   GGATAATACTTCAGCGTTAGTGTTAGTGTATATGAGTTGTTGAGGGATCAGATCAATGCC  72
            |||||||||||||||||||||||||||||||| |||||||||||||||||||||||||||
Sbjct  1    GGATAATACTTCAGCGTTAGTGTTAGTGTATACGAGTTGTTGAGGGATCAGATCAATGCC  60

Query  73   AACTTGTTCTATCAACAAAACAAGTTGGCATTGATCTGTTCGATTCAGTAATCTTTAGAA  132
            |||||||| | |  | ||||||||||||||||||||||||||||||||||||||||| ||
Sbjct  61   AACTTGTTTTGTTGATAAAACAAGTTGGCATTGATCTGTTCGATTCAGTAATCTTTATAA  120

Query  133  TCACATAGACATTTTTTCCACTTTCCTTCCATTGAAGAAAAGATTATTTATGGTTAGTTT  192
            |||||||| |||||||||||||||  ||||||||||||||||||||||||||||||||||
Sbjct  121  TCACATAGGCATTTTTTCCACTTTTTTTCCATTGAAGAAAAGATTATTTATGGTTAGTTT  180

Query  193  ATGGTTGAACTACCTATTTCTGTTCTGCACTGATCTGTACTACAATTTATGTATGTTCCT  252
            ||||||||||||||||||||||||||||||||||||||||||||||||||||||||||||
Sbjct  181  ATGGTTGAACTACCTATTTCTGTTCTGCACTGATCTGTACTACAATTTATGTATGTTCCT  240

Query  253  GAAAATCAATCGTTTTATTCTCTACAATTTAGAGGGTTGGTCTTTCAAATTCTCTAAAAA  312
            ||||||||||||||||||||||||||||||||||||||||||||||||||||||||||||
Sbjct  241  GAAAATCAATCGTTTTATTCTCTACAATTTAGAGGGTTGGTCTTTCAAATTCTCTAAAAA  300

Query  313  ATAGAGAGTTT  323
            |||||||||||
Sbjct  301  ATAGAGAGTTT  311


 Score = 87.9 bits (47),  Expect = 3e-13
 Identities = 51/53 (96%), Gaps = 0/53 (0%)
 Strand=Plus/Minus

Query  61   CAGATCAATGCCAACTTGTTCTATCAACAAAACAAGTTGGCATTGATCTGTTC  113
            |||||||||||||||||||| ||||||||||||||||||||||||||||| ||
Sbjct  98   CAGATCAATGCCAACTTGTTTTATCAACAAAACAAGTTGGCATTGATCTGATC  46


>DQ125120.1 Cyathocalyx martabanicus isolate 691 psbA gene, partial sequence; 
psbA-trnH intergenic spacer, complete sequence; and trnH 
gene, partial sequence; chloroplast
Length=450

 Score = 518 bits (280),  Expect = 8e-143
 Identities = 356/390 (91%), Gaps = 17/390 (4%)
 Strand=Plus/Plus

Query  1    CCATCTATAAATGGATAATACTTCAGCGTTAGTGTTAGTGTATATGAGTTGTTGAGGGAT  60
            ||||||| |||||||||||||||||||||||||||||||||||| |||||||||||||||
Sbjct  59   CCATCTACAAATGGATAATACTTCAGCGTTAGTGTTAGTGTATACGAGTTGTTGAGGGAT  118

Query  61   CAGATCAATGCCAACTTGTTCTATCAACAAAACAAGTTGGCATTGATCTGTTCGATTCAG  120
            ||||||||||||||||| |||||||     ||||||||||||||||||||||||||||||
Sbjct  119  CAGATCAATGCCAACTTCTTCTATC-----AACAAGTTGGCATTGATCTGTTCGATTCAG  173

Query  121  TAATCTTTAGAATCACATAGACATTTTTTCCACTTTCCTTCCATTGAAGAAAAGATTATT  180
            || |||||| |||||||||  ||||||||||| ||| |||||||||||||||||||||||
Sbjct  174  TAGTCTTTATAATCACATAAGCATTTTTTCCATTTTTCTTCCATTGAAGAAAAGATTATT  233

Query  181  TATGGTTAGTTTATGGTTGAACTACCTATTTCTGTTCTGCACTGATCTGTACTACAATTT  240
            |||||||  |||||| ||||||||||||||| |||||||||| |||||||||||||||||
Sbjct  234  TATGGTTGTTTTATGATTGAACTACCTATTTTTGTTCTGCACGGATCTGTACTACAATTT  293

Query  241  ATGTATGTTCCTGAAAATCAATCGTTTTATTCTCTACAAT-----TTAGAGGGTTGGTCT  295
            |||||||||||||||||| |||||||||||||| ||||||     |||||||||||||||
Sbjct  294  ATGTATGTTCCTGAAAATAAATCGTTTTATTCTATACAATTTAGATTAGAGGGTTGGTCT  353

Query  296  TTCAAATTCTCTAAAAAATAGAGAGTTTCTATTTCTATAGAGAGTGGGGGCGGATGTAGC  355
            ||||||||||||||||||||||||||||  |    ||||||||||||||||||||||| |
Sbjct  354  TTCAAATTCTCTAAAAAATAGAGAGTTT--A----TATAGAGAGTGGGGGCGGATGTASC  407

Query  356  CAAGTGGATCAAGGCAGTGGATT-GTGAAT  384
            ||||||||||||||||||||||| ||||||
Sbjct  408  CAAGTGGATCAAGGCAGTGGATTKGTGAAT  437


>EU169730.1 Lettowianthus stellatus PsbA gene, partial cds; psbA-trnH intergenic 
spacer, complete sequence; and trnH gene, partial sequence; 
chloroplast
Length=376

 Score = 486 bits (263),  Expect = 2e-133
 Identities = 345/383 (90%), Gaps = 13/383 (3%)
 Strand=Plus/Plus

Query  1    CCATCTATAAATGGATAATACTTCAGCGTTAGTGTTAGTGTATATGAGTTGTTGAGGGAT  60
            ||||||| ||||||||||||||||||| |||||||||||||||| |||||||||| ||||
Sbjct  2    CCATCTACAAATGGATAATACTTCAGCATTAGTGTTAGTGTATACGAGTTGTTGAAGGAT  61

Query  61   CAGATCAATGCCAACTTGTTCTATCAACAAAACAAGTTGGCATTGATCTGTTCGATTCAG  120
            ||||||||||||||||| |||||||     ||||||||||||||||||||||||||||||
Sbjct  62   CAGATCAATGCCAACTTCTTCTATC-----AACAAGTTGGCATTGATCTGTTCGATTCAG  116

Query  121  TAATCTTTAGAATCACATAGACATTTTTTCCACTTTCCTTCCATTGAAGAAAAGATTATT  180
            || |||||  |||||||||  ||||||||||| ||| ||||||||||||| ||  |||||
Sbjct  117  TAGTCTTT-TAATCACATAAGCATTTTTTCCATTTTTCTTCCATTGAAGATAAATTTATT  175

Query  181  TATGGTTAGTTTATGGTTGAACTACCTATTTCTGTTCTGCACTGATCTGTACTACAATTT  240
            ||||||| ||| ||| ||||||||||||||| ||||||||||||||||||||||||||||
Sbjct  176  TATGGTTGGTTCATGATTGAACTACCTATTTTTGTTCTGCACTGATCTGTACTACAATTT  235

Query  241  ATGTATGTTCCTGAAAATCAATCGTTTTATTCTCTACAATTTAGAGGGTTGGTCTTTCAA  300
            |||||||||||||||||  |||||||||||||| |||||||||||||| ||| |||||||
Sbjct  236  ATGTATGTTCCTGAAAAGAAATCGTTTTATTCTATACAATTTAGAGGGCTGGCCTTTCAA  295

Query  301  ATTCTCTAAAAAATAGAGAGTTTCTATTTCTATAGAGAGTGGGGGCGGATGTAGCCAAGT  360
            ||||||||||||| |||||||||  |    ||||||||||||||||||||||||||||||
Sbjct  296  ATTCTCTAAAAAAGAGAGAGTTT--A----TATAGAGAGTGGGGGCGGATGTAGCCAAGT  349

Query  361  GGATCAAGGCAGTGGATT-GTGA  382
            |||||||||| ||||||| ||||
Sbjct  350  GGATCAAGGCNGTGGATTTGTGA  372


>HM173705.1 Drepananthus pruniferus psbA-trnH intergenic spacer, partial 
sequence; chloroplast
 HM173707.1 Drepananthus ridleyi psbA-trnH intergenic spacer, partial sequence; 
chloroplast
Length=307

 Score = 464 bits (251),  Expect = 1e-126
 Identities = 292/311 (94%), Gaps = 5/311 (2%)
 Strand=Plus/Plus

Query  13   GGATAATACTTCAGCGTTAGTGTTAGTGTATATGAGTTGTTGAGGGATCAGATCAATGCC  72
            |||||||||||||||||||||||||||||||| |||||||||||||||||||||||||||
Sbjct  1    GGATAATACTTCAGCGTTAGTGTTAGTGTATACGAGTTGTTGAGGGATCAGATCAATGCC  60

Query  73   AACTTGTTCTATCAACAAAACAAGTTGGCATTGATCTGTTCGATTCAGTAATCTTTAGAA  132
            ||||| |||||||     || ||||||||||||||||||||||||||||| |||||| ||
Sbjct  61   AACTTCTTCTATC-----AATAAGTTGGCATTGATCTGTTCGATTCAGTAGTCTTTATAA  115

Query  133  TCACATAGACATTTTTTCCACTTTCCTTCCATTGAAGAAAAGATTATTTATGGTTAGTTT  192
            |||||||  ||||||||||| ||| ||||||||||||||||||| |||||||||| ||||
Sbjct  116  TCACATAAGCATTTTTTCCATTTTTCTTCCATTGAAGAAAAGATGATTTATGGTTGGTTT  175

Query  193  ATGGTTGAACTACCTATTTCTGTTCTGCACTGATCTGTACTACAATTTATGTATGTTCCT  252
             || ||||||||||||||| ||||||||||||||||||||||||||||||||||||||||
Sbjct  176  CTGATTGAACTACCTATTTTTGTTCTGCACTGATCTGTACTACAATTTATGTATGTTCCT  235

Query  253  GAAAATCAATCGTTTTATTCTCTACAATTTAGAGGGTTGGTCTTTCAAATTCTCTAAAAA  312
            ||||||||||||||||||||||||||||||||||||||||||||||||||||||||||||
Sbjct  236  GAAAATCAATCGTTTTATTCTCTACAATTTAGAGGGTTGGTCTTTCAAATTCTCTAAAAA  295

Query  313  ATAGAGAGTTT  323
            |||||||||||
Sbjct  296  ATAGAGAGTTT  306


>HM173714.1 Drepananthus petiolatus psbA-trnH intergenic spacer, partial 
sequence; chloroplast
Length=307

 Score = 459 bits (248),  Expect = 5e-125
 Identities = 291/311 (94%), Gaps = 5/311 (2%)
 Strand=Plus/Plus

Query  13   GGATAATACTTCAGCGTTAGTGTTAGTGTATATGAGTTGTTGAGGGATCAGATCAATGCC  72
            |||||||||||||||||||||||||||||||| |||||||||||||||||||||||||||
Sbjct  1    GGATAATACTTCAGCGTTAGTGTTAGTGTATACGAGTTGTTGAGGGATCAGATCAATGCC  60

Query  73   AACTTGTTCTATCAACAAAACAAGTTGGCATTGATCTGTTCGATTCAGTAATCTTTAGAA  132
            ||||| |||||||     || ||||||||||||||||||||||||||||| |||||| ||
Sbjct  61   AACTTCTTCTATC-----AATAAGTTGGCATTGATCTGTTCGATTCAGTAGTCTTTATAA  115

Query  133  TCACATAGACATTTTTTCCACTTTCCTTCCATTGAAGAAAAGATTATTTATGGTTAGTTT  192
            |||||||  ||||||||||| ||| ||||||||||||||||||| |||||||||| ||||
Sbjct  116  TCACATAAGCATTTTTTCCATTTTTCTTCCATTGAAGAAAAGATGATTTATGGTTGGTTT  175

Query  193  ATGGTTGAACTACCTATTTCTGTTCTGCACTGATCTGTACTACAATTTATGTATGTTCCT  252
             || ||||||||||||||| ||||||||||||||||||||||||||||||||||||||||
Sbjct  176  CTGATTGAACTACCTATTTTTGTTCTGCACTGATCTGTACTACAATTTATGTATGTTCCT  235

Query  253  GAAAATCAATCGTTTTATTCTCTACAATTTAGAGGGTTGGTCTTTCAAATTCTCTAAAAA  312
            ||||||||||||||||||||| ||||||||||||||||||||||||||||||||||||||
Sbjct  236  GAAAATCAATCGTTTTATTCTATACAATTTAGAGGGTTGGTCTTTCAAATTCTCTAAAAA  295

Query  313  ATAGAGAGTTT  323
            |||||||||||
Sbjct  296  ATAGAGAGTTT  306


>HM173694.1 Drepananthus cauliflorus psbA-trnH intergenic spacer, partial 
sequence; chloroplast
Length=307

 Score = 459 bits (248),  Expect = 5e-125
 Identities = 291/311 (94%), Gaps = 5/311 (2%)
 Strand=Plus/Plus

Query  13   GGATAATACTTCAGCGTTAGTGTTAGTGTATATGAGTTGTTGAGGGATCAGATCAATGCC  72
            |||||||||||||||||||||||||||||||| |||||||||||||||||||||||||||
Sbjct  1    GGATAATACTTCAGCGTTAGTGTTAGTGTATACGAGTTGTTGAGGGATCAGATCAATGCC  60

Query  73   AACTTGTTCTATCAACAAAACAAGTTGGCATTGATCTGTTCGATTCAGTAATCTTTAGAA  132
            ||||| |||||||     || ||||||||||||||||||||||||||||| |||||| ||
Sbjct  61   AACTTATTCTATC-----AATAAGTTGGCATTGATCTGTTCGATTCAGTAGTCTTTATAA  115

Query  133  TCACATAGACATTTTTTCCACTTTCCTTCCATTGAAGAAAAGATTATTTATGGTTAGTTT  192
            |||||||  ||||||||||| ||| ||||||||||||||||||| |||||||||| ||||
Sbjct  116  TCACATAAGCATTTTTTCCATTTTTCTTCCATTGAAGAAAAGATGATTTATGGTTGGTTT  175

Query  193  ATGGTTGAACTACCTATTTCTGTTCTGCACTGATCTGTACTACAATTTATGTATGTTCCT  252
             || ||||||||||||||| ||||||||||||||||||||||||||||||||||||||||
Sbjct  176  CTGATTGAACTACCTATTTTTGTTCTGCACTGATCTGTACTACAATTTATGTATGTTCCT  235

Query  253  GAAAATCAATCGTTTTATTCTCTACAATTTAGAGGGTTGGTCTTTCAAATTCTCTAAAAA  312
            ||||||||||||||||||||| ||||||||||||||||||||||||||||||||||||||
Sbjct  236  GAAAATCAATCGTTTTATTCTATACAATTTAGAGGGTTGGTCTTTCAAATTCTCTAAAAA  295

Query  313  ATAGAGAGTTT  323
            |||||||||||
Sbjct  296  ATAGAGAGTTT  306


>HM173693.1 Drepananthus biovulatus psbA-trnH intergenic spacer, partial 
sequence; chloroplast
 HM173699.1 Drepananthus kingii psbA-trnH intergenic spacer, partial sequence; 
chloroplast
 HM173703.1 Drepananthus obtusifolius psbA-trnH intergenic spacer, partial 
sequence; chloroplast
 HM173704.1 Drepananthus polycarpus psbA-trnH intergenic spacer, partial 
sequence; chloroplast
 HM173709.1 Drepananthus vitiensis psbA-trnH intergenic spacer, partial sequence; 
chloroplast
Length=307

 Score = 459 bits (248),  Expect = 5e-125
 Identities = 291/311 (94%), Gaps = 5/311 (2%)
 Strand=Plus/Plus

Query  13   GGATAATACTTCAGCGTTAGTGTTAGTGTATATGAGTTGTTGAGGGATCAGATCAATGCC  72
            |||||||||||||||||||||||||||||||| |||||||||||||||||||||||||||
Sbjct  1    GGATAATACTTCAGCGTTAGTGTTAGTGTATACGAGTTGTTGAGGGATCAGATCAATGCC  60

Query  73   AACTTGTTCTATCAACAAAACAAGTTGGCATTGATCTGTTCGATTCAGTAATCTTTAGAA  132
            ||||| |||||||     || ||||||||||||||||||||||||||||| |||||| ||
Sbjct  61   AACTTCTTCTATC-----AATAAGTTGGCATTGATCTGTTCGATTCAGTAGTCTTTATAA  115

Query  133  TCACATAGACATTTTTTCCACTTTCCTTCCATTGAAGAAAAGATTATTTATGGTTAGTTT  192
            |||||||  ||||||||||| ||| ||||||||||||||||||| |||||||||| ||||
Sbjct  116  TCACATAAGCATTTTTTCCATTTTTCTTCCATTGAAGAAAAGATGATTTATGGTTGGTTT  175

Query  193  ATGGTTGAACTACCTATTTCTGTTCTGCACTGATCTGTACTACAATTTATGTATGTTCCT  252
             || ||||||||||||||| ||||||||||||||||||||||||||||||||||||||||
Sbjct  176  CTGATTGAACTACCTATTTTTGTTCTGCACTGATCTGTACTACAATTTATGTATGTTCCT  235

Query  253  GAAAATCAATCGTTTTATTCTCTACAATTTAGAGGGTTGGTCTTTCAAATTCTCTAAAAA  312
            ||||||||||||||||||||| ||||||||||||||||||||||||||||||||||||||
Sbjct  236  GAAAATCAATCGTTTTATTCTATACAATTTAGAGGGTTGGTCTTTCAAATTCTCTAAAAA  295

Query  313  ATAGAGAGTTT  323
            |||||||||||
Sbjct  296  ATAGAGAGTTT  306


>HM173712.1 Drepananthus pahangensis psbA-trnH intergenic spacer, partial 
sequence; chloroplast
Length=307

 Score = 457 bits (247),  Expect = 2e-124
 Identities = 290/310 (94%), Gaps = 5/310 (2%)
 Strand=Plus/Plus

Query  14   GATAATACTTCAGCGTTAGTGTTAGTGTATATGAGTTGTTGAGGGATCAGATCAATGCCA  73
            ||||||||||||||||||||||||||||||| ||||||||||||||||||||||||||||
Sbjct  2    GATAATACTTCAGCGTTAGTGTTAGTGTATACGAGTTGTTGAGGGATCAGATCAATGCCA  61

Query  74   ACTTGTTCTATCAACAAAACAAGTTGGCATTGATCTGTTCGATTCAGTAATCTTTAGAAT  133
            |||| |||||||     || ||||||||||||||||||||||||||||| |||||| |||
Sbjct  62   ACTTATTCTATC-----AATAAGTTGGCATTGATCTGTTCGATTCAGTAGTCTTTATAAT  116

Query  134  CACATAGACATTTTTTCCACTTTCCTTCCATTGAAGAAAAGATTATTTATGGTTAGTTTA  193
            ||||||  ||||||||||| ||| ||||||||||||||||||| |||||||||| |||| 
Sbjct  117  CACATAAGCATTTTTTCCATTTTTCTTCCATTGAAGAAAAGATGATTTATGGTTGGTTTC  176

Query  194  TGGTTGAACTACCTATTTCTGTTCTGCACTGATCTGTACTACAATTTATGTATGTTCCTG  253
            || ||||||||||||||| |||||||||||||||||||||||||||||||||||||||||
Sbjct  177  TGATTGAACTACCTATTTTTGTTCTGCACTGATCTGTACTACAATTTATGTATGTTCCTG  236

Query  254  AAAATCAATCGTTTTATTCTCTACAATTTAGAGGGTTGGTCTTTCAAATTCTCTAAAAAA  313
            |||||||||||||||||||| |||||||||||||||||||||||||||||||||||||||
Sbjct  237  AAAATCAATCGTTTTATTCTATACAATTTAGAGGGTTGGTCTTTCAAATTCTCTAAAAAA  296

Query  314  TAGAGAGTTT  323
            ||||||||||
Sbjct  297  TAGAGAGTTT  306


>HM173706.1 Drepananthus pubescens psbA-trnH intergenic spacer, partial sequence; 
chloroplast
Length=307

 Score = 455 bits (246),  Expect = 6e-124
 Identities = 290/311 (93%), Gaps = 5/311 (2%)
 Strand=Plus/Plus

Query  13   GGATAATACTTCAGCGTTAGTGTTAGTGTATATGAGTTGTTGAGGGATCAGATCAATGCC  72
            |||||||||||||||||||||||||||||||| |||||||||||||||||||||||||||
Sbjct  1    GGATAATACTTCAGCGTTAGTGTTAGTGTATACGAGTTGTTGAGGGATCAGATCAATGCC  60

Query  73   AACTTGTTCTATCAACAAAACAAGTTGGCATTGATCTGTTCGATTCAGTAATCTTTAGAA  132
            ||||| |||||||     || ||||||||||||||||||||||||||||| |||||| ||
Sbjct  61   AACTTCTTCTATC-----AATAAGTTGGCATTGATCTGTTCGATTCAGTAGTCTTTATAA  115

Query  133  TCACATAGACATTTTTTCCACTTTCCTTCCATTGAAGAAAAGATTATTTATGGTTAGTTT  192
            | |||||  ||||||||||| ||| ||||||||||||||||||| |||||||||| ||||
Sbjct  116  TMACATAAGCATTTTTTCCATTTTTCTTCCATTGAAGAAAAGATGATTTATGGTTGGTTT  175

Query  193  ATGGTTGAACTACCTATTTCTGTTCTGCACTGATCTGTACTACAATTTATGTATGTTCCT  252
             || ||||||||||||||| ||||||||||||||||||||||||||||||||||||||||
Sbjct  176  CTGATTGAACTACCTATTTTTGTTCTGCACTGATCTGTACTACAATTTATGTATGTTCCT  235

Query  253  GAAAATCAATCGTTTTATTCTCTACAATTTAGAGGGTTGGTCTTTCAAATTCTCTAAAAA  312
            ||||||||||||||||||||| ||||||||||||||||||||||||||||||||||||||
Sbjct  236  GAAAATCAATCGTTTTATTCTATACAATTTAGAGGGTTGGTCTTTCAAATTCTCTAAAAA  295

Query  313  ATAGAGAGTTT  323
            |||||||||||
Sbjct  296  ATAGAGAGTTT  306


>HM173692.1 Drepananthus apoensis psbA-trnH intergenic spacer, partial sequence; 
chloroplast
Length=307

 Score = 453 bits (245),  Expect = 2e-123
 Identities = 290/311 (93%), Gaps = 5/311 (2%)
 Strand=Plus/Plus

Query  13   GGATAATACTTCAGCGTTAGTGTTAGTGTATATGAGTTGTTGAGGGATCAGATCAATGCC  72
            |||||||||||||||||||||||||||||||| |||||||||||||||||||||||||||
Sbjct  1    GGATAATACTTCAGCGTTAGTGTTAGTGTATACGAGTTGTTGAGGGATCAGATCAATGCC  60

Query  73   AACTTGTTCTATCAACAAAACAAGTTGGCATTGATCTGTTCGATTCAGTAATCTTTAGAA  132
            ||||| |||||||     || ||||||||||||||||||||||||||||| |||||| ||
Sbjct  61   AACTTCTTCTATC-----AATAAGTTGGCATTGATCTGTTCGATTCAGTAGTCTTTATAA  115

Query  133  TCACATAGACATTTTTTCCACTTTCCTTCCATTGAAGAAAAGATTATTTATGGTTAGTTT  192
            |||||||  ||||||||||| ||| ||||||||||||||||||| |||||||||| ||||
Sbjct  116  TCACATAAGCATTTTTTCCATTTTTCTTCCATTGAAGAAAAGATGATTTATGGTTGGTTT  175

Query  193  ATGGTTGAACTACCTATTTCTGTTCTGCACTGATCTGTACTACAATTTATGTATGTTCCT  252
             || ||||||||||||||| ||||||||||||||||||||||||||||||||||||||||
Sbjct  176  CTGATTGAACTACCTATTTTTGTTCTGCACTGATCTGTACTACAATTTATGTATGTTCCT  235

Query  253  GAAAATCAATCGTTTTATTCTCTACAATTTAGAGGGTTGGTCTTTCAAATTCTCTAAAAA  312
            ||||||||||| ||||||||| ||||||||||||||||||||||||||||||||||||||
Sbjct  236  GAAAATCAATCATTTTATTCTATACAATTTAGAGGGTTGGTCTTTCAAATTCTCTAAAAA  295

Query  313  ATAGAGAGTTT  323
            |||||||||||
Sbjct  296  ATAGAGAGTTT  306


>HM173713.1 Drepananthus longiflorus psbA-trnH intergenic spacer, partial 
sequence; chloroplast
Length=307

 Score = 448 bits (242),  Expect = 1e-121
 Identities = 289/311 (93%), Gaps = 5/311 (2%)
 Strand=Plus/Plus

Query  13   GGATAATACTTCAGCGTTAGTGTTAGTGTATATGAGTTGTTGAGGGATCAGATCAATGCC  72
            ||||||||||||| |||||||||||||||||| |||||||||||||||||||||||||||
Sbjct  1    GGATAATACTTCAACGTTAGTGTTAGTGTATACGAGTTGTTGAGGGATCAGATCAATGCC  60

Query  73   AACTTGTTCTATCAACAAAACAAGTTGGCATTGATCTGTTCGATTCAGTAATCTTTAGAA  132
            ||||| |||||||     || ||||||||||||||||||||||||||||| |||||| ||
Sbjct  61   AACTTCTTCTATC-----AATAAGTTGGCATTGATCTGTTCGATTCAGTAGTCTTTATAA  115

Query  133  TCACATAGACATTTTTTCCACTTTCCTTCCATTGAAGAAAAGATTATTTATGGTTAGTTT  192
            |||||||  ||||||||||| ||| ||||||||||||||||||| |||||||||| ||||
Sbjct  116  TCACATAAGCATTTTTTCCATTTTTCTTCCATTGAAGAAAAGATGATTTATGGTTGGTTT  175

Query  193  ATGGTTGAACTACCTATTTCTGTTCTGCACTGATCTGTACTACAATTTATGTATGTTCCT  252
             || ||||||||||||||| ||||||||||||||||||||||||||||||||||||||||
Sbjct  176  CTGATTGAACTACCTATTTTTGTTCTGCACTGATCTGTACTACAATTTATGTATGTTCCT  235

Query  253  GAAAATCAATCGTTTTATTCTCTACAATTTAGAGGGTTGGTCTTTCAAATTCTCTAAAAA  312
            ||||||||||| ||||||||| ||||||||||||||||||||||||||||||||||||||
Sbjct  236  GAAAATCAATCATTTTATTCTATACAATTTAGAGGGTTGGTCTTTCAAATTCTCTAAAAA  295

Query  313  ATAGAGAGTTT  323
            |||||||||||
Sbjct  296  ATAGAGAGTTT  306


>HM173710.1 Cyathocalyx zeylanicus psbA-trnH intergenic spacer, partial sequence; 
chloroplast
Length=307

 Score = 448 bits (242),  Expect = 1e-121
 Identities = 289/311 (93%), Gaps = 5/311 (2%)
 Strand=Plus/Plus

Query  13   GGATAATACTTCAGCGTTAGTGTTAGTGTATATGAGTTGTTGAGGGATCAGATCAATGCC  72
            |||||||||||||||||||||||||||||||| |||||||||||||||||||||||||||
Sbjct  1    GGATAATACTTCAGCGTTAGTGTTAGTGTATACGAGTTGTTGAGGGATCAGATCAATGCC  60

Query  73   AACTTGTTCTATCAACAAAACAAGTTGGCATTGATCTGTTCGATTCAGTAATCTTTAGAA  132
            ||||||||  ||    | || ||||||||||||||||||||||||||||| |||||| ||
Sbjct  61   AACTTGTT-GAT----AGAAGAAGTTGGCATTGATCTGTTCGATTCAGTAGTCTTTATAA  115

Query  133  TCACATAGACATTTTTTCCACTTTCCTTCCATTGAAGAAAAGATTATTTATGGTTAGTTT  192
            |||||||  ||||||||||| ||| |||||||||||||||| |||||||||||||  |||
Sbjct  116  TCACATAAGCATTTTTTCCATTTTTCTTCCATTGAAGAAAATATTATTTATGGTTGTTTT  175

Query  193  ATGGTTGAACTACCTATTTCTGTTCTGCACTGATCTGTACTACAATTTATGTATGTTCCT  252
            ||| ||||||||||||||| ||||||||||||||||||||||||||||||||||||||||
Sbjct  176  ATGATTGAACTACCTATTTTTGTTCTGCACTGATCTGTACTACAATTTATGTATGTTCCT  235

Query  253  GAAAATCAATCGTTTTATTCTCTACAATTTAGAGGGTTGGTCTTTCAAATTCTCTAAAAA  312
            |||||| |||||||||||||| ||||||||||||||||||||||||||||||||||||||
Sbjct  236  GAAAATAAATCGTTTTATTCTATACAATTTAGAGGGTTGGTCTTTCAAATTCTCTAAAAA  295

Query  313  ATAGAGAGTTT  323
            |||||||||||
Sbjct  296  ATAGAGAGTTT  306


>HM173695.1 Drepananthus deltoideus psbA-trnH intergenic spacer, partial 
sequence; chloroplast
 HM173698.1 Drepananthus havilandii psbA-trnH intergenic spacer, partial 
sequence; chloroplast
Length=307

 Score = 448 bits (242),  Expect = 1e-121
 Identities = 289/311 (93%), Gaps = 5/311 (2%)
 Strand=Plus/Plus

Query  13   GGATAATACTTCAGCGTTAGTGTTAGTGTATATGAGTTGTTGAGGGATCAGATCAATGCC  72
            |||||||||||||||||||||||||||||||| |||||||||||||||||||||||||||
Sbjct  1    GGATAATACTTCAGCGTTAGTGTTAGTGTATACGAGTTGTTGAGGGATCAGATCAATGCC  60

Query  73   AACTTGTTCTATCAACAAAACAAGTTGGCATTGATCTGTTCGATTCAGTAATCTTTAGAA  132
            ||||| ||  ||    | || ||||||||||||||||||||||||||||| |||||| ||
Sbjct  61   AACTTATT-GAT----AGAATAAGTTGGCATTGATCTGTTCGATTCAGTAGTCTTTATAA  115

Query  133  TCACATAGACATTTTTTCCACTTTCCTTCCATTGAAGAAAAGATTATTTATGGTTAGTTT  192
            |||||||  ||||||||||| ||| ||||||||||||||||||| |||||||||| ||||
Sbjct  116  TCACATAAGCATTTTTTCCATTTTTCTTCCATTGAAGAAAAGATGATTTATGGTTGGTTT  175

Query  193  ATGGTTGAACTACCTATTTCTGTTCTGCACTGATCTGTACTACAATTTATGTATGTTCCT  252
             || ||||||||||||||| ||||||||||||||||||||||||||||||||||||||||
Sbjct  176  CTGATTGAACTACCTATTTTTGTTCTGCACTGATCTGTACTACAATTTATGTATGTTCCT  235

Query  253  GAAAATCAATCGTTTTATTCTCTACAATTTAGAGGGTTGGTCTTTCAAATTCTCTAAAAA  312
            ||||||||||||||||||||| ||||||||||||||||||||||||||||||||||||||
Sbjct  236  GAAAATCAATCGTTTTATTCTATACAATTTAGAGGGTTGGTCTTTCAAATTCTCTAAAAA  295

Query  313  ATAGAGAGTTT  323
            |||||||||||
Sbjct  296  ATAGAGAGTTT  306


>HM173700.1 Drepananthus magnificus psbA-trnH intergenic spacer, partial 
sequence; chloroplast
Length=306

 Score = 442 bits (239),  Expect = 5e-120
 Identities = 288/311 (93%), Gaps = 6/311 (2%)
 Strand=Plus/Plus

Query  13   GGATAATACTTCAGCGTTAGTGTTAGTGTATATGAGTTGTTGAGGGATCAGATCAATGCC  72
            |||||||||||||||||||||||||||||||| |||||||||||||||||||||||||||
Sbjct  1    GGATAATACTTCAGCGTTAGTGTTAGTGTATACGAGTTGTTGAGGGATCAGATCAATGCC  60

Query  73   AACTTGTTCTATCAACAAAACAAGTTGGCATTGATCTGTTCGATTCAGTAATCTTTAGAA  132
            ||||| ||||||| | | || ||||||||||||||||||||||||||||| |||||| ||
Sbjct  61   AACTTCTTCTATCGATAGAAGAAGTTGGCATTGATCTGTTCGATTCAGTAGTCTTTATAA  120

Query  133  TCACATAGACATTTTTTCCACTTTCCTTCCATTGAAGAAAAGATTATTTATGGTTAGTTT  192
            |||||||  ||||||||||||||| ||||||||||||||||||| |||||||||| ||||
Sbjct  121  TCACATAAGCATTTTTTCCACTTTTCTTCCATTGAAGAAAAGATGATTTATGGTTGGTTT  180

Query  193  ATGGTTGAACTACCTATTTCTGTTCTGCACTGATCTGTACTACAATTTATGTATGTTCCT  252
             || ||||||||||||||| ||||||||||||||||||||||||||||||||||||||||
Sbjct  181  CTGATTGAACTACCTATTTTTGTTCTGCACTGATCTGTACTACAATTTATGTATGTTCCT  240

Query  253  GAAAATCAATCGTTTTATTCTCTACAATTTAGAGGGTTGGTCTTTCAAATTCTCTAAAAA  312
            ||||||||||||||||||||| ||||||||||||||      ||||||||||||||||||
Sbjct  241  GAAAATCAATCGTTTTATTCTATACAATTTAGAGGG------TTTCAAATTCTCTAAAAA  294

Query  313  ATAGAGAGTTT  323
            |||||||||||
Sbjct  295  ATAGAGAGTTT  305


>HM173718.1 Cyathocalyx sp. 1520418 psbA-trnH intergenic spacer, partial 
sequence; chloroplast
Length=312

 Score = 436 bits (236),  Expect = 2e-118
 Identities = 291/316 (92%), Gaps = 10/316 (3%)
 Strand=Plus/Plus

Query  13   GGATAATACTTCAGCGTTAGTGTTAGTGTATATGAGTTGTTGAGGGATCAGATCAATGCC  72
            |||||||||||||||||||||||||||||||| |||||||||||||||||||||||||||
Sbjct  1    GGATAATACTTCAGCGTTAGTGTTAGTGTATACGAGTTGTTGAGGGATCAGATCAATGCC  60

Query  73   AACTTGTTCTATCAACAAAACAAGTTGGCATTGATCTGTTCGATTCAGTAATCTTTAGAA  132
            ||||| |||||||     |||||||||||||||||||||||||||||||| |||||| ||
Sbjct  61   AACTTCTTCTATC-----AACAAGTTGGCATTGATCTGTTCGATTCAGTAGTCTTTATAA  115

Query  133  TCACATAGACATTTTTTCCACTTTCCTTCCATTGAAGAAAAGATTATTTATGGTTAGTTT  192
            |||||||  | ||||||||| ||| ||||||||||||||||||||||||||||||  |||
Sbjct  116  TCACATAAGCGTTTTTTCCATTTTTCTTCCATTGAAGAAAAGATTATTTATGGTTGTTTT  175

Query  193  ATGGTTGAACTACCTATTTCTGTTCTGCACTGATCTGTACTACAATTTATGTATGTTCCT  252
            ||| ||||||||||||||| ||||||||||||||||||||||||||||||||||||||||
Sbjct  176  ATGATTGAACTACCTATTTTTGTTCTGCACTGATCTGTACTACAATTTATGTATGTTCCT  235

Query  253  GAAAATCAATCGTTTTATTCTCTACAAT-----TTAGAGGGTTGGTCTTTCAAATTCTCT  307
            |||||| |||||||||||||| ||||||     |||||||||||||||||||||||||||
Sbjct  236  GAAAATAAATCGTTTTATTCTATACAATTTAGATTAGAGGGTTGGTCTTTCAAATTCTCT  295

Query  308  AAAAAATAGAGAGTTT  323
            ||||||||||||||||
Sbjct  296  AAAAAATAGAGAGTTT  311


>HM173697.1 Cyathocalyx harmandii psbA-trnH intergenic spacer, partial sequence; 
chloroplast
Length=312

 Score = 436 bits (236),  Expect = 2e-118
 Identities = 291/316 (92%), Gaps = 10/316 (3%)
 Strand=Plus/Plus

Query  13   GGATAATACTTCAGCGTTAGTGTTAGTGTATATGAGTTGTTGAGGGATCAGATCAATGCC  72
            |||||||||||||||||||||||||||||||| |||||||||||||||||||||||||||
Sbjct  1    GGATAATACTTCAGCGTTAGTGTTAGTGTATACGAGTTGTTGAGGGATCAGATCAATGCC  60

Query  73   AACTTGTTCTATCAACAAAACAAGTTGGCATTGATCTGTTCGATTCAGTAATCTTTAGAA  132
            ||||| |||||||     |||||||||||||||||||||||||||||||| |||||| ||
Sbjct  61   AACTTCTTCTATC-----AACAAGTTGGCATTGATCTGTTCGATTCAGTAGTCTTTATAA  115

Query  133  TCACATAGACATTTTTTCCACTTTCCTTCCATTGAAGAAAAGATTATTTATGGTTAGTTT  192
            |||||||  ||||||||||| ||| ||||||||||||||||||||||||||||||  |||
Sbjct  116  TCACATAAGCATTTTTTCCATTTTTCTTCCATTGAAGAAAAGATTATTTATGGTTGTTTT  175

Query  193  ATGGTTGAACTACCTATTTCTGTTCTGCACTGATCTGTACTACAATTTATGTATGTTCCT  252
            ||| ||||||||||||||| |||||||||| |||||||||||||||||||||||||||||
Sbjct  176  ATGATTGAACTACCTATTTTTGTTCTGCACGGATCTGTACTACAATTTATGTATGTTCCT  235

Query  253  GAAAATCAATCGTTTTATTCTCTACAAT-----TTAGAGGGTTGGTCTTTCAAATTCTCT  307
            |||||| |||||||||||||| ||||||     |||||||||||||||||||||||||||
Sbjct  236  GAAAATAAATCGTTTTATTCTATACAATTTAGATTAGAGGGTTGGTCTTTCAAATTCTCT  295

Query  308  AAAAAATAGAGAGTTT  323
            ||||||||||||||||
Sbjct  296  AAAAAATAGAGAGTTT  311


>HM173696.1 Cyathocalyx globosus psbA-trnH intergenic spacer, partial sequence; 
chloroplast
Length=312

 Score = 436 bits (236),  Expect = 2e-118
 Identities = 291/316 (92%), Gaps = 10/316 (3%)
 Strand=Plus/Plus

Query  13   GGATAATACTTCAGCGTTAGTGTTAGTGTATATGAGTTGTTGAGGGATCAGATCAATGCC  72
            |||||||||||||||||||||||||||||||| |||||||||||||||||||||||||||
Sbjct  1    GGATAATACTTCAGCGTTAGTGTTAGTGTATACGAGTTGTTGAGGGATCAGATCAATGCC  60

Query  73   AACTTGTTCTATCAACAAAACAAGTTGGCATTGATCTGTTCGATTCAGTAATCTTTAGAA  132
            ||||| |||||||     |||||||||||||||||||||||||||||||| |||||| ||
Sbjct  61   AACTTCTTCTATC-----AACAAGTTGGCATTGATCTGTTCGATTCAGTAGTCTTTATAA  115

Query  133  TCACATAGACATTTTTTCCACTTTCCTTCCATTGAAGAAAAGATTATTTATGGTTAGTTT  192
            |||||||  ||||||||||| ||| |||||||||||||||| |||||||||||||  |||
Sbjct  116  TCACATAAGCATTTTTTCCATTTTTCTTCCATTGAAGAAAAAATTATTTATGGTTGTTTT  175

Query  193  ATGGTTGAACTACCTATTTCTGTTCTGCACTGATCTGTACTACAATTTATGTATGTTCCT  252
            ||| ||||||||||||||| ||||||||||||||||||||||||||||||||||||||||
Sbjct  176  ATGATTGAACTACCTATTTTTGTTCTGCACTGATCTGTACTACAATTTATGTATGTTCCT  235

Query  253  GAAAATCAATCGTTTTATTCTCTACAAT-----TTAGAGGGTTGGTCTTTCAAATTCTCT  307
            |||||| |||||||||||||| ||||||     |||||||||||||||||||||||||||
Sbjct  236  GAAAATAAATCGTTTTATTCTATACAATTTAGATTAGAGGGTTGGTCTTTCAAATTCTCT  295

Query  308  AAAAAATAGAGAGTTT  323
            ||||||||||||||||
Sbjct  296  AAAAAATAGAGAGTTT  311


>HM173702.1 Cyathocalyx martabanicus psbA-trnH intergenic spacer, partial 
sequence; chloroplast
Length=309

 Score = 433 bits (234),  Expect = 3e-117
 Identities = 289/314 (92%), Gaps = 10/314 (3%)
 Strand=Plus/Plus

Query  13   GGATAATACTTCAGCGTTAGTGTTAGTGTATATGAGTTGTTGAGGGATCAGATCAATGCC  72
            |||||||||||||||||||||||||||||||| |||||||||||||||||||||||||||
Sbjct  1    GGATAATACTTCAGCGTTAGTGTTAGTGTATACGAGTTGTTGAGGGATCAGATCAATGCC  60

Query  73   AACTTGTTCTATCAACAAAACAAGTTGGCATTGATCTGTTCGATTCAGTAATCTTTAGAA  132
            ||||| |||||||     |||||||||||||||||||||||||||||||| |||||| ||
Sbjct  61   AACTTCTTCTATC-----AACAAGTTGGCATTGATCTGTTCGATTCAGTAGTCTTTATAA  115

Query  133  TCACATAGACATTTTTTCCACTTTCCTTCCATTGAAGAAAAGATTATTTATGGTTAGTTT  192
            |||||||  ||||||||||| ||| ||||||||||||||||||||||||||||||  |||
Sbjct  116  TCACATAAGCATTTTTTCCATTTTTCTTCCATTGAAGAAAAGATTATTTATGGTTGTTTT  175

Query  193  ATGGTTGAACTACCTATTTCTGTTCTGCACTGATCTGTACTACAATTTATGTATGTTCCT  252
            ||| ||||||||||||||| |||||||||| |||||||||||||||||||||||||||||
Sbjct  176  ATGATTGAACTACCTATTTTTGTTCTGCACGGATCTGTACTACAATTTATGTATGTTCCT  235

Query  253  GAAAATCAATCGTTTTATTCTCTACAAT-----TTAGAGGGTTGGTCTTTCAAATTCTCT  307
            |||||| |||||||||||||| ||||||     |||||||||||||||||||||||||||
Sbjct  236  GAAAATAAATCGTTTTATTCTATACAATTTAGATTAGAGGGTTGGTCTTTCAAATTCTCT  295

Query  308  AAAAAATAGAGAGT  321
            ||||||||||||||
Sbjct  296  AAAAAATAGAGAGT  309


>HM173715.1 Cananga brandisiana psbA-trnH intergenic spacer, partial sequence; 
chloroplast
Length=249

 Score = 425 bits (230),  Expect = 5e-115
 Identities = 242/248 (98%), Gaps = 0/248 (0%)
 Strand=Plus/Plus

Query  14   GATAATACTTCAGCGTTAGTGTTAGTGTATATGAGTTGTTGAGGGATCAGATCAATGCCA  73
            ||||||||||||||||||||||||||||||||||||||||||||||||||||||||||||
Sbjct  2    GATAATACTTCAGCGTTAGTGTTAGTGTATATGAGTTGTTGAGGGATCAGATCAATGCCA  61

Query  74   ACTTGTTCTATCAACAAAACAAGTTGGCATTGATCTGTTCGATTCAGTAATCTTTAGAAT  133
            ||||||| | |  | | |||||||||||||||||||||||||||||||||||||||||||
Sbjct  62   ACTTGTTTTGTTGATAGAACAAGTTGGCATTGATCTGTTCGATTCAGTAATCTTTAGAAT  121

Query  134  CACATAGACATTTTTTCCACTTTCCTTCCATTGAAGAAAAGATTATTTATGGTTAGTTTA  193
            ||||||||||||||||||||||||||||||||||||||||||||||||||||||||||||
Sbjct  122  CACATAGACATTTTTTCCACTTTCCTTCCATTGAAGAAAAGATTATTTATGGTTAGTTTA  181

Query  194  TGGTTGAACTACCTATTTCTGTTCTGCACTGATCTGTACTACAATTTATGTATGTTCCTG  253
            ||||||||||||||||||||||||||||||||||||||||||||||||||||||||||||
Sbjct  182  TGGTTGAACTACCTATTTCTGTTCTGCACTGATCTGTACTACAATTTATGTATGTTCCTG  241

Query  254  AAAATCAA  261
            ||||||||
Sbjct  242  AAAATCAA  249


 Score = 93.5 bits (50),  Expect = 6e-15
 Identities = 52/53 (98%), Gaps = 0/53 (0%)
 Strand=Plus/Minus

Query  61   CAGATCAATGCCAACTTGTTCTATCAACAAAACAAGTTGGCATTGATCTGTTC  113
            |||||||||||||||||||||||||||||||||||||||||||||||||| ||
Sbjct  98   CAGATCAATGCCAACTTGTTCTATCAACAAAACAAGTTGGCATTGATCTGATC  46


>HM173701.1 Cyathocalyx magnifructus psbA-trnH intergenic spacer, partial 
sequence; chloroplast
Length=300

 Score = 422 bits (228),  Expect = 6e-114
 Identities = 281/305 (92%), Gaps = 10/305 (3%)
 Strand=Plus/Plus

Query  13   GGATAATACTTCAGCGTTAGTGTTAGTGTATATGAGTTGTTGAGGGATCAGATCAATGCC  72
            |||||||||||||||||||||||||||||||| |||||||||||||||||||||||||||
Sbjct  1    GGATAATACTTCAGCGTTAGTGTTAGTGTATACGAGTTGTTGAGGGATCAGATCAATGCC  60

Query  73   AACTTGTTCTATCAACAAAACAAGTTGGCATTGATCTGTTCGATTCAGTAATCTTTAGAA  132
            ||||| |||||||     |||||||||||||||||||||||||||||||| |||||| ||
Sbjct  61   AACTTCTTCTATC-----AACAAGTTGGCATTGATCTGTTCGATTCAGTAGTCTTTATAA  115

Query  133  TCACATAGACATTTTTTCCACTTTCCTTCCATTGAAGAAAAGATTATTTATGGTTAGTTT  192
            |||||||  ||||||||||| ||| ||||||||||||||||||||||||||||||  |||
Sbjct  116  TCACATAAGCATTTTTTCCATTTTTCTTCCATTGAAGAAAAGATTATTTATGGTTGTTTT  175

Query  193  ATGGTTGAACTACCTATTTCTGTTCTGCACTGATCTGTACTACAATTTATGTATGTTCCT  252
            ||| ||||||||||||||| ||||||||||||||||||||||||||||||||||||||||
Sbjct  176  ATGATTGAACTACCTATTTTTGTTCTGCACTGATCTGTACTACAATTTATGTATGTTCCT  235

Query  253  GAAAATCAATCGTTTTATTCTCTACAAT-----TTAGAGGGTTGGTCTTTCAAATTCTCT  307
            |||||| |||||||||||||| ||||||     |||||||||||||||||||||||||||
Sbjct  236  GAAAATAAATCGTTTTATTCTATACAATTTAGATTAGAGGGTTGGTCTTTCAAATTCTCT  295

Query  308  AAAAA  312
            |||||
Sbjct  296  AAAAA  300


>HM173708.1 Cyathocalyx sumatranus psbA-trnH intergenic spacer, partial sequence; 
chloroplast
Length=318

 Score = 398 bits (215),  Expect = 1e-106
 Identities = 289/322 (90%), Gaps = 16/322 (5%)
 Strand=Plus/Plus

Query  13   GGATAATACTTCAGCGTTAGTGTTAGTGTATATGAGTTGTTGAGGGATCAGATCAATGCC  72
            |||||||||||||||||||||||||||||||| |||||||||||||||||||||||||||
Sbjct  1    GGATAATACTTCAGCGTTAGTGTTAGTGTATACGAGTTGTTGAGGGATCAGATCAATGCC  60

Query  73   AACTTGTTCTATCAACAAAACAAGTTGGCATTGATCTGTTCGATTCAGTA-----ATCTT  127
            ||||||||  ||    | || |||||||||||||||||||||||||||||      ||||
Sbjct  61   AACTTGTT-GAT----AGAAGAAGTTGGCATTGATCTGTTCGATTCAGTAGTCTTGTCTT  115

Query  128  TAGAATCACATAGACATTTTTTCCACTTTCCTTCCATTGAAGAAAAGATTATTTATGGTT  187
            || |||||||||  ||||||||||| ||| ||||||||||||||||||||||||||||||
Sbjct  116  TATAATCACATAAGCATTTTTTCCATTTTTCTTCCATTGAAGAAAAGATTATTTATGGTT  175

Query  188  AGTTTATGGTTGAACTACCTATTTCTGTTCTGCACTGATCTGTACTACAATTTATGTATG  247
              |||||| ||||||||||||||| |||||||||||||||||||||||||||||||||||
Sbjct  176  GTTTTATGATTGAACTACCTATTTTTGTTCTGCACTGATCTGTACTACAATTTATGTATG  235

Query  248  TTCCTGAAAATCAATCGTTTTATTCTCTACAAT-----TTAGAGGGTTGGTCTTTCAAAT  302
            ||||||||||| |||||||||||||| ||||||     ||||||||||||||||||||||
Sbjct  236  TTCCTGAAAATAAATCGTTTTATTCTATACAATTTAGATTAGAGGGTTGGTCTTTCAAAT  295

Query  303  TCTCTAAAAAATA-GAGAGTTT  323
            ||||||||||| | ||||||||
Sbjct  296  TCTCTAAAAAAAAAGAGAGTTT  317


>HM173719.1 Cyathocalyx annamensis psbA-trnH intergenic spacer, partial sequence; 
chloroplast
Length=296

 Score = 379 bits (205),  Expect = 4e-101
 Identities = 271/301 (90%), Gaps = 12/301 (4%)
 Strand=Plus/Plus

Query  13   GGATAATACTTCAGCGTTAGTGTTAGTGTATATGAGTTGTTGAGGGATCAGATCAATGCC  72
            |||||||||||||||||||||||||||||||| |||||||||||||||||||||||||||
Sbjct  1    GGATAATACTTCAGCGTTAGTGTTAGTGTATACGAGTTGTTGAGGGATCAGATCAATGCC  60

Query  73   AACTTGTTCTATCAACAAAACAAGTTGGCATTGATCTGTTCGATTCAGTA-----ATCTT  127
            ||||| |||||||     ||||||||||||||||||||||||||||||||      ||||
Sbjct  61   AACTTCTTCTATC-----AACAAGTTGGCATTGATCTGTTCGATTCAGTAGTCTTGTCTT  115

Query  128  TAGAATCACATAGACATTTTTTCCACTTTCCTTCCATTGAAGAAAAGATTATTTATGGTT  187
            || |||||||||  ||||||||||| ||| ||||||||||||||||||||||||||||||
Sbjct  116  TATAATCACATAAGCATTTTTTCCATTTTTCTTCCATTGAAGAAAAGATTATTTATGGTT  175

Query  188  AGTTTATGGTTGAACTACCTATTTCTGTTCTGCACTGATCTGTACTACAATTTATGTATG  247
              |||||| ||||||||||||||| |||||||||||||||||||||||||||||||||||
Sbjct  176  GTTTTATGATTGAACTACCTATTTTTGTTCTGCACTGATCTGTACTACAATTTATGTATG  235

Query  248  TTCCTGAAAATCAATCGTTTTATTCTCTACAATTTAGAGG-GTTGG-TCTTTCAAATTCT  305
            ||||||||||| |||||||||||||| |||||||||||   |  || |||||||||||||
Sbjct  236  TTCCTGAAAATAAATCGTTTTATTCTATACAATTTAGATTAGAGGGTTCTTTCAAATTCT  295

Query  306  C  306
            |
Sbjct  296  C  296


>AY841439.1 Tetrameranthus duckei psbA-trnH intergenic spacer, partial sequence; 
chloroplast
Length=396

 Score = 377 bits (204),  Expect = 1e-100
 Identities = 303/350 (87%), Gaps = 14/350 (4%)
 Strand=Plus/Plus

Query  1    CCATCTATAAATGGATAATACTTCAGCGTTAGTGTTAGTGTATATGAGTTGTTGAGGGAT  60
            ||||||  |||||||||||| ||| |||||||| |||||||||| |||||||||| ||||
Sbjct  59   CCATCTGSAAATGGATAATANTTCGGCGTTAGTTTTAGTGTATACGAGTTGTTGAAGGAT  118

Query  61   CAGATCAATGCCAACTTGTTCTATCAACAAAACAAGTTGGCATTGATCTGTTCGATTCAG  120
            ||||||||||||||||| |||||||     ||||||||||||||||||||||||||||||
Sbjct  119  CAGATCAATGCCAACTTCTTCTATC-----AACAAGTTGGCATTGATCTGTTCGATTCAG  173

Query  121  TAATCTTTAGAATCACATAGACATTTTTTCCACTTTCCTTCCATTGAAGAAAAGATTATT  180
            || |||||  |||||||||  | |||| |||| ||| ||||||||||||||||| |||||
Sbjct  174  TAGTCTTT-TAATCACATAAGCGTTTTCTCCATTTTTCTTCCATTGAAGAAAAGGTTATT  232

Query  181  TATGGTTAGTTTATGGTTGAACTACCTATTTCTGTTCTGCACTGATCTGTACTACAATTT  240
            | || || ||| | |||||||||||| |||| ||||||| ||||||||||||||||||||
Sbjct  233  TCTGATTGGTTCACGGTTGAACTACCCATTTTTGTTCTGTACTGATCTGTACTACAATTT  292

Query  241  ATGTATGTTCCTGAAAATC--AATCGTTTTATTCTCTACAATTTAGAGGGTTGGTCTTTC  298
            |||||||||||||||||    |||||||||||||||||| |||||||||||||  |||||
Sbjct  293  ATGTATGTTCCTGAAAAAAAAAATCGTTTTATTCTCTACMATTTAGAGGGTTGTCCTTTC  352

Query  299  AAATTCTCTAAAAAATAGAGAGTTTCTATTTCTATAGAGAGTGGGGGCGG  348
            ||| ||| ||||||||||| |||||  |    ||||||||||||||||||
Sbjct  353  AAACTCTATAAAAAATAGAAAGTTT--A----TATAGAGAGTGGGGGCGG  396


>HM173711.1 Drepananthus hexagynus psbA-trnH intergenic spacer, partial sequence; 
chloroplast
Length=264

 Score = 368 bits (199),  Expect = 8e-98
 Identities = 246/268 (92%), Gaps = 5/268 (2%)
 Strand=Plus/Plus

Query  14   GATAATACTTCAGCGTTAGTGTTAGTGTATATGAGTTGTTGAGGGATCAGATCAATGCCA  73
            ||||||||||||||||||||||||||||||| ||||||||||||||||||||||||||||
Sbjct  2    GATAATACTTCAGCGTTAGTGTTAGTGTATACGAGTTGTTGAGGGATCAGATCAATGCCA  61

Query  74   ACTTGTTCTATCAACAAAACAAGTTGGCATTGATCTGTTCGATTCAGTAATCTTTAGAAT  133
            |||| ||  ||    | || ||||||||||||||||||||||||||||| |||||| |||
Sbjct  62   ACTTATT-GAT----AGAAGAAGTTGGCATTGATCTGTTCGATTCAGTAGTCTTTATAAT  116

Query  134  CACATAGACATTTTTTCCACTTTCCTTCCATTGAAGAAAAGATTATTTATGGTTAGTTTA  193
            ||||||  ||||||||||| ||| ||||||||||||||||||| |||||||||| |||| 
Sbjct  117  CACATAAGCATTTTTTCCATTTTTCTTCCATTGAAGAAAAGATGATTTATGGTTGGTTTC  176

Query  194  TGGTTGAACTACCTATTTCTGTTCTGCACTGATCTGTACTACAATTTATGTATGTTCCTG  253
            || ||||||||||||||| |||||||||||||||||||||||||||||||||||||||||
Sbjct  177  TGATTGAACTACCTATTTTTGTTCTGCACTGATCTGTACTACAATTTATGTATGTTCCTG  236

Query  254  AAAATCAATCGTTTTATTCTCTACAATT  281
            |||||||||||||||||||| |||||||
Sbjct  237  AAAATCAATCGTTTTATTCTATACAATT  264


>KC688813.1 Annickia chlorantha voucher PM4900 trnH-psbA intergenic spacer, 
partial sequence; chloroplast
Length=412

 Score = 340 bits (184),  Expect = 2e-89
 Identities = 323/385 (84%), Gaps = 30/385 (8%)
 Strand=Plus/Minus

Query  1    CCATCTATAAATGGATAATACTTCAGCGTTAGTGTTAGTGTATATGAGTTGTTGAGGGAT  60
            ||||||  |||||||||||||||||||||||||||||||||||| |||||||||| ||||
Sbjct  359  CCATCTGCAAATGGATAATACTTCAGCGTTAGTGTTAGTGTATACGAGTTGTTGAAGGAT  300

Query  61   CAGATCAATGCCAACTTGTTCTATCAACAAAACAAGTTGGCATTGATCTGTTCGATTCAG  120
            ||||||||||||||||||||  || |  ||   |||||||||||||||||||||||||||
Sbjct  299  CAGATCAATGCCAACTTGTTA-AT-AG-AAG--AAGTTGGCATTGATCTGTTCGATTCAG  245

Query  121  TAATCTTTAGAATCACATAGACATTTTTTCCACTTTCCTTCCATTGAAGAAAAGATTATT  180
            || |||||  ||||||||| |  | ||||    |  |   ||||||||||||||||||||
Sbjct  244  TAGTCTTTT-AATCACATA-AG-TATTTT----T--C---CCATTGAAGAAAAGATTATT  197

Query  181  TATGGTTAGTTTATGGTTGAACTACCTATTTCTGTTCTGCACTGATCTGTACTACAATTT  240
            | ||||  ||| | | | ||||  ||||||| ||||||| |||||||||||||| |||||
Sbjct  196  TTTGGTCGGTTCACGATCGAACCGCCTATTTTTGTTCTGTACTGATCTGTACTAGAATTT  137

Query  241  ATGTATGTTCCTGAAAATCAATCGTTTTATTCTCTACAATTTAGAGGGTTGGTCTTTCAA  300
            ||||||||||||||||||||    ||||||||| ||||||||||||| |||| ||||| |
Sbjct  136  ATGTATGTTCCTGAAAATCA----TTTTATTCTATACAATTTAGAGGATTGGCCTTTCTA  81

Query  301  ATTCTCTAAAA-AATAGAGAGTTTCTATTTCTATAGAGAGTGGGGGCGGATGTAGCCAAG  359
             | |||| |   ||||||||||||  |    |||||||||| ||||||||||||||||||
Sbjct  80   -T-CTCTCATTTAATAGAGAGTTT--A----TATAGAGAGTAGGGGCGGATGTAGCCAAG  29

Query  360  TGGATCAAGGCAGTGGATTGTGAAT  384
            ||| |||||||||||||||||||||
Sbjct  28   TGGCTCAAGGCAGTGGATTGTGAAT  4


>KC667934.1 Annickia chlorantha voucher PM5305 trnH-psbA intergenic spacer, 
partial sequence; chloroplast
Length=415

 Score = 340 bits (184),  Expect = 2e-89
 Identities = 323/385 (84%), Gaps = 30/385 (8%)
 Strand=Plus/Minus

Query  1    CCATCTATAAATGGATAATACTTCAGCGTTAGTGTTAGTGTATATGAGTTGTTGAGGGAT  60
            ||||||  |||||||||||||||||||||||||||||||||||| |||||||||| ||||
Sbjct  359  CCATCTGCAAATGGATAATACTTCAGCGTTAGTGTTAGTGTATACGAGTTGTTGAAGGAT  300

Query  61   CAGATCAATGCCAACTTGTTCTATCAACAAAACAAGTTGGCATTGATCTGTTCGATTCAG  120
            ||||||||||||||||||||  || |  ||   |||||||||||||||||||||||||||
Sbjct  299  CAGATCAATGCCAACTTGTTA-AT-AG-AAG--AAGTTGGCATTGATCTGTTCGATTCAG  245

Query  121  TAATCTTTAGAATCACATAGACATTTTTTCCACTTTCCTTCCATTGAAGAAAAGATTATT  180
            || |||||  ||||||||| |  | ||||    |  |   ||||||||||||||||||||
Sbjct  244  TAGTCTTTT-AATCACATA-AG-TATTTT----T--C---CCATTGAAGAAAAGATTATT  197

Query  181  TATGGTTAGTTTATGGTTGAACTACCTATTTCTGTTCTGCACTGATCTGTACTACAATTT  240
            | ||||  ||| | | | ||||  ||||||| ||||||| |||||||||||||| |||||
Sbjct  196  TTTGGTCGGTTCACGATCGAACCGCCTATTTTTGTTCTGTACTGATCTGTACTAGAATTT  137

Query  241  ATGTATGTTCCTGAAAATCAATCGTTTTATTCTCTACAATTTAGAGGGTTGGTCTTTCAA  300
            ||||||||||||||||||||    ||||||||| ||||||||||||| |||| ||||| |
Sbjct  136  ATGTATGTTCCTGAAAATCA----TTTTATTCTATACAATTTAGAGGATTGGCCTTTCTA  81

Query  301  ATTCTCTAAAA-AATAGAGAGTTTCTATTTCTATAGAGAGTGGGGGCGGATGTAGCCAAG  359
             | |||| |   ||||||||||||  |    |||||||||| ||||||||||||||||||
Sbjct  80   -T-CTCTCATTTAATAGAGAGTTT--A----TATAGAGAGTAGGGGCGGATGTAGCCAAG  29

Query  360  TGGATCAAGGCAGTGGATTGTGAAT  384
            ||| |||||||||||||||||||||
Sbjct  28   TGGCTCAAGGCAGTGGATTGTGAAT  4


>KC667853.1 Annickia chlorantha voucher PM5338 trnH-psbA intergenic spacer, 
partial sequence; chloroplast
Length=404

 Score = 340 bits (184),  Expect = 2e-89
 Identities = 323/385 (84%), Gaps = 30/385 (8%)
 Strand=Plus/Minus

Query  1    CCATCTATAAATGGATAATACTTCAGCGTTAGTGTTAGTGTATATGAGTTGTTGAGGGAT  60
            ||||||  |||||||||||||||||||||||||||||||||||| |||||||||| ||||
Sbjct  359  CCATCTGCAAATGGATAATACTTCAGCGTTAGTGTTAGTGTATACGAGTTGTTGAAGGAT  300

Query  61   CAGATCAATGCCAACTTGTTCTATCAACAAAACAAGTTGGCATTGATCTGTTCGATTCAG  120
            ||||||||||||||||||||  || |  ||   |||||||||||||||||||||||||||
Sbjct  299  CAGATCAATGCCAACTTGTTA-AT-AG-AAG--AAGTTGGCATTGATCTGTTCGATTCAG  245

Query  121  TAATCTTTAGAATCACATAGACATTTTTTCCACTTTCCTTCCATTGAAGAAAAGATTATT  180
            || |||||  ||||||||| |  | ||||    |  |   ||||||||||||||||||||
Sbjct  244  TAGTCTTTT-AATCACATA-AG-TATTTT----T--C---CCATTGAAGAAAAGATTATT  197

Query  181  TATGGTTAGTTTATGGTTGAACTACCTATTTCTGTTCTGCACTGATCTGTACTACAATTT  240
            | ||||  ||| | | | ||||  ||||||| ||||||| |||||||||||||| |||||
Sbjct  196  TTTGGTCGGTTCACGATCGAACCGCCTATTTTTGTTCTGTACTGATCTGTACTAGAATTT  137

Query  241  ATGTATGTTCCTGAAAATCAATCGTTTTATTCTCTACAATTTAGAGGGTTGGTCTTTCAA  300
            ||||||||||||||||||||    ||||||||| ||||||||||||| |||| ||||| |
Sbjct  136  ATGTATGTTCCTGAAAATCA----TTTTATTCTATACAATTTAGAGGATTGGCCTTTCTA  81

Query  301  ATTCTCTAAAA-AATAGAGAGTTTCTATTTCTATAGAGAGTGGGGGCGGATGTAGCCAAG  359
             | |||| |   ||||||||||||  |    |||||||||| ||||||||||||||||||
Sbjct  80   -T-CTCTCATTTAATAGAGAGTTT--A----TATAGAGAGTAGGGGCGGATGTAGCCAAG  29

Query  360  TGGATCAAGGCAGTGGATTGTGAAT  384
            ||| |||||||||||||||||||||
Sbjct  28   TGGCTCAAGGCAGTGGATTGTGAAT  4


>EU169731.1 Meiocarpidium lepidotum PsbA gene, partial cds; psbA-trnH intergenic 
spacer, complete sequence; and trnH gene, partial sequence; 
chloroplast
Length=392

 Score = 337 bits (182),  Expect = 2e-88
 Identities = 325/393 (83%), Gaps = 20/393 (5%)
 Strand=Plus/Plus

Query  1    CCATCTATAAATGGATAATACTTCAGCGTTAGTGTTAGTGTATATGAGTTGTTGAGGGAT  60
            ||||||| |||||||||||||||||||||||||||||||||||| |||||||||| ||||
Sbjct  4    CCATCTACAAATGGATAATACTTCAGCGTTAGTGTTAGTGTATACGAGTTGTTGAAGGAT  63

Query  61   CAGATCAATGCCAACTTG--TTCTATCAACAAAACAAGTTGGCATTGATCTGTTCGATTC  118
            |||||||||||||||||   |||| || |   ||||||||||||||||||||||||||||
Sbjct  64   CAGATCAATGCCAACTTAACTTCT-TCTATC-AACAAGTTGGCATTGATCTGTTCGATTC  121

Query  119  AGTAATCTTTAGAATCACATAGACATTTTTTCCACTTTCCTTCCAT----TGAAGAAAAG  174
            |||| |||||  ||||| |||  ||||||||||| |||  ||||||    ||||||||||
Sbjct  122  AGTAGTCTTTT-AATCATATAAGCATTTTTTCCATTTTT-TTCCATTGAATGAAGAAAAG  179

Query  175  ATTATTTATGGTTAGTTTATGGTTGAACTACCTATTTCTGTTCTGCACTGATCTGTACTA  234
            ||||||| ||||| ||| ||| | |||| |||||||| ||||||| ||||||||| ||||
Sbjct  180  ATTATTTCTGGTTGGTTCATGATCGAACCACCTATTTTTGTTCTGTACTGATCTGCACTA  239

Query  235  CAATTTATGTATGTTCCTGAAAATCAATCGTTTTATTCTCTACAATTTAGAGGGTTGGTC  294
             ||||| |||||||||||||||  |   || |||||||| ||||||||| ||| ||||  
Sbjct  240  GAATTTTTGTATGTTCCTGAAAG-C---CGCTTTATTCTATACAATTTAAAGGATTGGCT  295

Query  295  TTTCAAATTCTCTAAAAA-ATAGAGAGTTTCTATTTCTA-TAGAGAGTGGGGGCGGATGT  352
            |||| | | |||| |    |||||||||||||||    | ||| |   ||||||||||||
Sbjct  296  TTTCTA-T-CTCTCATTTTATAGAGAGTTTCTATAGAGAATAGGGCA-GGGGGCGGATGT  352

Query  353  AGCCAAGTGGATCAAGGCAGTGGATT-GTGAAT  384
            |||||||||| ||| ||| | ||||| ||||||
Sbjct  353  AGCCAAGTGGCTCANGGCNGNGGATTTGTGAAT  385


>AY841442.1 Annickia chlorantha psbA-trnH intergenic spacer, partial sequence; 
chloroplast
Length=413

 Score = 335 bits (181),  Expect = 8e-88
 Identities = 323/386 (84%), Gaps = 31/386 (8%)
 Strand=Plus/Plus

Query  1    CCATCTATAAATGGATAATACTTCAGCGTTAGTGTTAGTGTATATGAGTTGTTGAGGGAT  60
            ||||||  |||||||||||||||||||||||||||||||||||| |||||||||| ||||
Sbjct  53   CCATCTGCAAATGGATAATACTTCAGCGTTAGTGTTAGTGTATACGAGTTGTTGAAGGAT  112

Query  61   CAGATCAATGCCAACTTGTTCTATCAACAAAACAAGTTGGCATTGATCTGTTCGATTCAG  120
            ||||||||||||||||||||  || |  ||   |||||||||||||||||||||||||||
Sbjct  113  CAGATCAATGCCAACTTGTTA-AT-AG-AAG--AAGTTGGCATTGATCTGTTCGATTCAG  167

Query  121  TAATCTTTAGAATCACATAGACATTTTTTCCACTTTCCTTCCATTGAAGAAAAGATTATT  180
            || |||||  ||||||||| |  | ||||    |  |   ||||||||||||||||||||
Sbjct  168  TAGTCTTTT-AATCACATA-AG-TATTTT----T--C---CCATTGAAGAAAAGATTATT  215

Query  181  TATGGTTAGTTTATGGTTGAACTACCTATTTCTGTTCTGCACTGATCTGTACTACAATTT  240
            | ||||  ||| | | | ||||  ||||||| ||||||| |||||||||||||| |||||
Sbjct  216  TTTGGTCGGTTCACGATCGAACCGCCTATTTTTGTTCTGTACTGATCTGTACTAGAATTT  275

Query  241  ATGTATGTTCCTGAAAATCAATCGTTTTATTCTCTACAATTTAGAGGGTTGGTCTTTCAA  300
            ||||||||||||||||||||    ||||||||| ||||||||||||| |||| ||||| |
Sbjct  276  ATGTATGTTCCTGAAAATCA----TTTTATTCTATACAATTTAGAGGATTGGCCTTTCTA  331

Query  301  ATTCTCTAAAA-AATAGAGAGTTTCTATTTCTATAGAGAGTGGGGGCGGATGTAGCCAAG  359
             | |||| |   ||||||||||||  |    |||||||||| ||||||||||||||||||
Sbjct  332  -T-CTCTCATTTAATAGAGAGTTT--A----TATAGAGAGTAGGGGCGGATGTAGCCAAG  383

Query  360  TGGATCAAGGCAGTGGATT-GTGAAT  384
            ||| ||||||||||||||| ||||||
Sbjct  384  TGGCTCAAGGCAGTGGATTTGTGAAT  409


>AY841444.1 Annickia pilosa psbA-trnH intergenic spacer, partial sequence; 
chloroplast
Length=413

 Score = 329 bits (178),  Expect = 4e-86
 Identities = 322/386 (83%), Gaps = 31/386 (8%)
 Strand=Plus/Plus

Query  1    CCATCTATAAATGGATAATACTTCAGCGTTAGTGTTAGTGTATATGAGTTGTTGAGGGAT  60
            ||||||  |||||||||||||||||||||||||||||||||||| |||||||||| ||||
Sbjct  53   CCATCTGCAAATGGATAATACTTCAGCGTTAGTGTTAGTGTATACGAGTTGTTGAAGGAT  112

Query  61   CAGATCAATGCCAACTTGTTCTATCAACAAAACAAGTTGGCATTGATCTGTTCGATTCAG  120
            ||||||||||||||||||||  || |  ||   |||||||||||||||||||||||||||
Sbjct  113  CAGATCAATGCCAACTTGTTA-AT-AG-AAG--AAGTTGGCATTGATCTGTTCGATTCAG  167

Query  121  TAATCTTTAGAATCACATAGACATTTTTTCCACTTTCCTTCCATTGAAGAAAAGATTATT  180
            || |||||  ||||||||| |  | ||||    |  |   ||||||||||||||||| ||
Sbjct  168  TAGTCTTTT-AATCACATA-AG-TATTTT----T--C---CCATTGAAGAAAAGATTCTT  215

Query  181  TATGGTTAGTTTATGGTTGAACTACCTATTTCTGTTCTGCACTGATCTGTACTACAATTT  240
            | ||||  ||| | | | ||||  ||||||| ||||||| |||||||||||||| |||||
Sbjct  216  TTTGGTCGGTTCACGATCGAACCGCCTATTTTTGTTCTGTACTGATCTGTACTAGAATTT  275

Query  241  ATGTATGTTCCTGAAAATCAATCGTTTTATTCTCTACAATTTAGAGGGTTGGTCTTTCAA  300
            ||||||||||||||||||||    ||||||||| ||||||||||||| |||| ||||| |
Sbjct  276  ATGTATGTTCCTGAAAATCA----TTTTATTCTATACAATTTAGAGGATTGGCCTTTCTA  331

Query  301  ATTCTCTAAAA-AATAGAGAGTTTCTATTTCTATAGAGAGTGGGGGCGGATGTAGCCAAG  359
             | |||| |   ||||||||||||  |    |||||||||| ||||||||||||||||||
Sbjct  332  -T-CTCTCATTTAATAGAGAGTTT--A----TATAGAGAGTAGGGGCGGATGTAGCCAAG  383

Query  360  TGGATCAAGGCAGTGGATT-GTGAAT  384
            ||| ||||||||||||||| ||||||
Sbjct  384  TGGCTCAAGGCAGTGGATTTGTGAAT  409


>KM924977.1 Artabotrys sp. Sumatra voucher HKU:164 PsbA (psbA) gene, partial 
cds; and psbA-trnH intergenic spacer, partial sequence; 
chloroplast
Length=434

 Score = 326 bits (176),  Expect = 5e-85
 Identities = 327/397 (82%), Gaps = 21/397 (5%)
 Strand=Plus/Plus

Query  1    CCATCTATAAATGGATAATACTTCAGCGTTAGTGTTAGTGTATATGAGTTGTTGAGGGAT  60
            ||||||| ||| |||||||| ||| || ||||||||| |||||| |||||||||| ||||
Sbjct  44   CCATCTACAAACGGATAATATTTCGGCATTAGTGTTAATGTATACGAGTTGTTGAAGGAT  103

Query  61   CAGATCAATGCCAACTTGTTCTATCAACAAAACAAGTTGGCATTGATCTGTTCGATTCAG  120
            ||||||||||||||||| |||||||     ||||||||||||||||||||||||||||||
Sbjct  104  CAGATCAATGCCAACTTCTTCTATC-----AACAAGTTGGCATTGATCTGTTCGATTCAG  158

Query  121  TAATCTTTAGAATCACATAGACATTTTTTCCACTTTCCTTCCATTGAAGAAAAGATTATT  180
            || |||||  |||||||||  ||||||||| | |||  |||||| |||||||||||||||
Sbjct  159  TAGTCTTTT-AATCACATAAGCATTTTTTCTATTTTT-TTCCATCGAAGAAAAGATTATT  216

Query  181  TATGGTTAGTTTATGGTTGAACTACCTATTTCTGTTCTGCACTGATCTGTACTACAATTT  240
            | ||| | ||| ||| | |||| ||| |||| ||||||| |||||||| ||||| |||||
Sbjct  217  TCTGGCTGGTTCATGATCGAACCACCCATTTTTGTTCTGTACTGATCTATACTATAATTT  276

Query  241  ATGTATGTTCCTGAAAATCAATCG-TTTTATTC--TC---TACAATTTAGAGGGTTGGTC  294
            |||||| ||||||||||||  |   |||||| |  |    ||||||||||||  |||| |
Sbjct  277  ATGTATATTCCTGAAAATCGTTTTATTTTATGCAATTTAGTACAATTTAGAGTATTGGCC  336

Query  295  TTTCAAATTCTC-TAA---A-AAAT--AGAGAGTTTCTATTTCTATAGAGAGTGGGGGCG  347
            |||| |  |||| ||    | ||||  ||||||||| | |||  ||| ||||| ||||||
Sbjct  337  TTTCTATCTCTCATATTCTAGAAATCTAGAGAGTTTTT-TTTAGATAAAGAGTAGGGGCG  395

Query  348  GATGTAGCCAAGTGGATCAAGGCAGTGGATTGTGAAT  384
            ||||||||||||||| |||||||||||||||||||||
Sbjct  396  GATGTAGCCAAGTGGCTCAAGGCAGTGGATTGTGAAT  432


>HG005065.1 Artabotrys hongkongensis chloroplast DNA containing psbA-trnH 
IGS, specimen voucher HITBG:Liana Mensong 217_1_2
Length=424

 Score = 326 bits (176),  Expect = 5e-85
 Identities = 327/397 (82%), Gaps = 21/397 (5%)
 Strand=Plus/Plus

Query  1    CCATCTATAAATGGATAATACTTCAGCGTTAGTGTTAGTGTATATGAGTTGTTGAGGGAT  60
            ||||||| ||| |||||||| ||| || ||||||||| |||||| |||||||||| ||||
Sbjct  36   CCATCTACAAACGGATAATATTTCGGCATTAGTGTTAATGTATACGAGTTGTTGAAGGAT  95

Query  61   CAGATCAATGCCAACTTGTTCTATCAACAAAACAAGTTGGCATTGATCTGTTCGATTCAG  120
            ||||||||||||||||| |||||||     ||||||||||||||||||||||||||||||
Sbjct  96   CAGATCAATGCCAACTTCTTCTATC-----AACAAGTTGGCATTGATCTGTTCGATTCAG  150

Query  121  TAATCTTTAGAATCACATAGACATTTTTTCCACTTTCCTTCCATTGAAGAAAAGATTATT  180
            || |||||  |||||||||  | ||||||| | |||  |||||| |||||||||||||||
Sbjct  151  TAGTCTTTT-AATCACATAAGCTTTTTTTCTATTTTT-TTCCATCGAAGAAAAGATTATT  208

Query  181  TATGGTTAGTTTATGGTTGAACTACCTATTTCTGTTCTGCACTGATCTGTACTACAATTT  240
            | ||| | ||| ||| | |||| ||| |||| ||||||| |||||||  ||||| |||||
Sbjct  209  TCTGGCTGGTTCATGATCGAACCACCCATTTTTGTTCTGTACTGATCCATACTAGAATTT  268

Query  241  ATGTATGTTCCTGAAAATCAATCG-TTTTATTC--TC---TACAATTTAGAGGGTTGGTC  294
            |||||| ||||||||||||  |   |||||| |  |    ||||||||||||  |||| |
Sbjct  269  ATGTATATTCCTGAAAATCGTTTTATTTTATGCAATTTAGTACAATTTAGAGTATTGGCC  328

Query  295  TTTCAAATTCTC-TAA-A-A-AA-TA--GAGAGTTTCTATTTCTATAGAGAGTGGGGGCG  347
            |||| |  |||| ||| | | || ||  |||||||||| |||  ||| ||||| ||||||
Sbjct  329  TTTCTATCTCTCATAATATAGAAATATAGAGAGTTTCT-TTTAGATAAAGAGTAGGGGCG  387

Query  348  GATGTAGCCAAGTGGATCAAGGCAGTGGATTGTGAAT  384
            ||||||||||||||| |||||||||||||||||||||
Sbjct  388  GATGTAGCCAAGTGGCTCAAGGCAGTGGATTGTGAAT  424


>AY841465.1 Greenwayodendron oliveri psbA-trnH intergenic spacer, partial 
sequence; chloroplast
Length=427

 Score = 324 bits (175),  Expect = 2e-84
 Identities = 321/386 (83%), Gaps = 32/386 (8%)
 Strand=Plus/Plus

Query  1    CCATCTATAAATGGATAATACTTCAGCGTTAGTGTTAGTGTATATGAGTTGTTGAGGGAT  60
            ||||||  |||||||||||||||||||||||||||||||||||| |||||||||| ||||
Sbjct  59   CCATCTGCAAATGGATAATACTTCAGCGTTAGTGTTAGTGTATACGAGTTGTTGAAGGAT  118

Query  61   CAGATCAATGCCAACTTGTTCTATCAACAAAACAAGTTGGCATTGATCTGTTCGATTCAG  120
            ||||||||||||||||| |||||||||      |||||||||||||||||||||||||||
Sbjct  119  CAGATCAATGCCAACTTCTTCTATCAAG-----AAGTTGGCATTGATCTGTTCGATTCAG  173

Query  121  TAATCTTTAGAATCACATAGACATTTTTTCCACTTTCCTTCCATTGAAGAAAAGATTATT  180
            || |||||  ||||||||| |  | ||||    || ||||   || || ||||| |||||
Sbjct  174  TAGTCTTTT-AATCACATA-AG-TCTTTT----TT-CCTT---TT-AA-AAAAGGTTATT  220

Query  181  TATGGTTAGTTTATGGTTGAACTACCTATTTCTGTTCTGCACTGATCTGTACTACAATTT  240
            | ||||| ||| | | | ||||  ||||||| ||||||| |||||| ||||||| |||||
Sbjct  221  TCTGGTTGGTTCACGATCGAACCGCCTATTTTTGTTCTGTACTGATTTGTACTATAATTT  280

Query  241  ATGTATGTTCCTGAAAATCAATCGTTTTATTCTCTACAATTTAGAGGGTTGGTCTTTCAA  300
            |||||||||||||||    |||||||||||||||||||||||||||| |||| ||||| |
Sbjct  281  ATGTATGTTCCTGAA----AATCGTTTTATTCTCTACAATTTAGAGGATTGGCCTTTCTA  336

Query  301  ATTCTCTAAAAA-ATAGAGAGTTTCTATTTCTATAGAGAGTGGGGGCGGATGTAGCCAAG  359
             | |||| |    ||||||||||   |    |||||||||| ||||||||||||||||||
Sbjct  337  -T-CTCTCATTTTATAGAGAGTTG--A----TATAGAGAGTAGGGGCGGATGTAGCCAAG  388

Query  360  TGGATCAAGGCAGTGGATT-GTGAAT  384
            ||| ||||||||||||||| ||||||
Sbjct  389  TGGCTCAAGGCAGTGGATTTGTGAAT  414


>KM924978.1 Artabotrys stolzii voucher WAG:72 PsbA (psbA) gene, partial cds; 
and psbA-trnH intergenic spacer, partial sequence; chloroplast
Length=433

 Score = 320 bits (173),  Expect = 2e-83
 Identities = 326/397 (82%), Gaps = 22/397 (6%)
 Strand=Plus/Plus

Query  1    CCATCTATAAATGGATAATACTTCAGCGTTAGTGTTAGTGTATATGAGTTGTTGAGGGAT  60
            ||||||| ||| |||||||| ||| || ||||||||| |||||| |||||||||| ||||
Sbjct  44   CCATCTACAAACGGATAATATTTCGGCCTTAGTGTTAATGTATACGAGTTGTTGAAGGAT  103

Query  61   CAGATCAATGCCAACTTGTTCTATCAACAAAACAAGTTGGCATTGATCTGTTCGATTCAG  120
            ||||||||||||||||| |||||||     ||||||||||||||||||||||||||||||
Sbjct  104  CAGATCAATGCCAACTTCTTCTATC-----AACAAGTTGGCATTGATCTGTTCGATTCAG  158

Query  121  TAATCTTTAGAATCACATAGACATTTTTTCCACTTTCCTTCCATTGAAGAAAAGATTATT  180
            || |||||  |||||||||  ||||||| | | |||  |||||| |||||||||||||||
Sbjct  159  TAGTCTTTT-AATCACATAAGCATTTTT-CTATTTTT-TTCCATCGAAGAAAAGATTATT  215

Query  181  TATGGTTAGTTTATGGTTGAACTACCTATTTCTGTTCTGCACTGATCTGTACTACAATTT  240
            | ||| | ||| ||| | |||| ||| |||| ||||||| |||||||| ||||  |||||
Sbjct  216  TCTGGCTGGTTCATGATCGAACCACCCATTTTTGTTCTGTACTGATCTATACTGGAATTT  275

Query  241  ATGTATGTTCCTGAAAATCAATCG-TTTTATTC--TC---TACAATTTAGAGGGTTGGTC  294
            |||||| ||||||||||||  |   |||||| |  |    ||||||||||||  |||| |
Sbjct  276  ATGTATATTCCTGAAAATCGTTTTATTTTATGCAATTTAGTACAATTTAGAGTATTGGCC  335

Query  295  TTTCAAATTCTC-TA----A-AAA-ATAGAGAGTTTCTATTTCTATAGAGAGTGGGGGCG  347
            |||| |  |||| ||    | ||| ||||||||||| | |||  ||| ||||| ||||||
Sbjct  336  TTTCTATCTCTCATATTCTAGAAATATAGAGAGTTTTT-TTTAGATAAAGAGTAGGGGCG  394

Query  348  GATGTAGCCAAGTGGATCAAGGCAGTGGATTGTGAAT  384
            ||||||||||||||| |||||||||||||||||||||
Sbjct  395  GATGTAGCCAAGTGGCTCAAGGCAGTGGATTGTGAAT  431


>KM924976.1 Artabotrys sp. PNG voucher BRC:WP5B1081 PsbA (psbA) gene, partial 
cds; and psbA-trnH intergenic spacer, partial sequence; 
chloroplast
Length=434

 Score = 320 bits (173),  Expect = 2e-83
 Identities = 326/397 (82%), Gaps = 21/397 (5%)
 Strand=Plus/Plus

Query  1    CCATCTATAAATGGATAATACTTCAGCGTTAGTGTTAGTGTATATGAGTTGTTGAGGGAT  60
            ||||||| ||| |||||||| ||| || ||||||||| |||||| |||||||||| ||||
Sbjct  44   CCATCTACAAACGGATAATATTTCGGCATTAGTGTTAATGTATACGAGTTGTTGAAGGAT  103

Query  61   CAGATCAATGCCAACTTGTTCTATCAACAAAACAAGTTGGCATTGATCTGTTCGATTCAG  120
            ||||||||||||||||| |||||||     ||||||||||||||||||||||||||||||
Sbjct  104  CAGATCAATGCCAACTTCTTCTATC-----AACAAGTTGGCATTGATCTGTTCGATTCAG  158

Query  121  TAATCTTTAGAATCACATAGACATTTTTTCCACTTTCCTTCCATTGAAGAAAAGATTATT  180
            || |||||  |||||||||  ||||||||| | |||  |||||| |||||||||||||||
Sbjct  159  TAGTCTTTT-AATCACATAAGCATTTTTTCTATTTTT-TTCCATCGAAGAAAAGATTATT  216

Query  181  TATGGTTAGTTTATGGTTGAACTACCTATTTCTGTTCTGCACTGATCTGTACTACAATTT  240
            | ||| | ||| ||| | |||| ||| |||| ||||||| |||||||| ||||| |||||
Sbjct  217  TCTGGCTGGTTCATGATCGAACCACCCATTTTTGTTCTGTACTGATCTATACTAGAATTT  276

Query  241  ATGTATGTTCCTGAAAATCAATCG-TTTTATTC--TCTA--C-AATTTAGAGGGTTGGTC  294
            |||||| ||||||||||||  |   |||||| |  | ||  | |||||||||  |||  |
Sbjct  277  ATGTATATTCCTGAAAATCGTTTTATTTTATGCAATTTAGGCAAATTTAGAGTATTGTCC  336

Query  295  TTTCAAATTCTC-TAA---A-AAAT--AGAGAGTTTCTATTTCTATAGAGAGTGGGGGCG  347
            |||| |  |||| ||    | ||||  ||||||||| | |||  ||| ||||| ||||||
Sbjct  337  TTTCTATCTCTCATATTCTAGAAATCTAGAGAGTTTTT-TTTAGATAAAGAGTAGGGGCG  395

Query  348  GATGTAGCCAAGTGGATCAAGGCAGTGGATTGTGAAT  384
            ||||||||||||||| |||||||||||||||||||||
Sbjct  396  GATGTAGCCAAGTGGCTCAAGGCAGTGGATTGTGAAT  432


>KM924967.1 Artabotrys crassifolius voucher L:843 PsbA (psbA) gene, partial 
cds; and psbA-trnH intergenic spacer, partial sequence; chloroplast
Length=434

 Score = 320 bits (173),  Expect = 2e-83
 Identities = 326/397 (82%), Gaps = 21/397 (5%)
 Strand=Plus/Plus

Query  1    CCATCTATAAATGGATAATACTTCAGCGTTAGTGTTAGTGTATATGAGTTGTTGAGGGAT  60
            ||||||| ||| |||||||| ||| || ||||||||| |||||| |||||||||| ||||
Sbjct  44   CCATCTACAAACGGATAATATTTCGGCATTAGTGTTAATGTATACGAGTTGTTGAAGGAT  103

Query  61   CAGATCAATGCCAACTTGTTCTATCAACAAAACAAGTTGGCATTGATCTGTTCGATTCAG  120
            ||||||||||||||||| |||||||     ||||||||||||||||||||||||||||||
Sbjct  104  CAGATCAATGCCAACTTCTTCTATC-----AACAAGTTGGCATTGATCTGTTCGATTCAG  158

Query  121  TAATCTTTAGAATCACATAGACATTTTTTCCACTTTCCTTCCATTGAAGAAAAGATTATT  180
             | |||||  |||||||||  ||||||||| | |||  |||||| |||||||||||||||
Sbjct  159  CAGTCTTTT-AATCACATAAGCATTTTTTCTATTTTT-TTCCATCGAAGAAAAGATTATT  216

Query  181  TATGGTTAGTTTATGGTTGAACTACCTATTTCTGTTCTGCACTGATCTGTACTACAATTT  240
            | ||| | ||| ||| | |||| ||| |||| ||||||| |||||||| ||||| |||||
Sbjct  217  TCTGGCTGGTTCATGATCGAACCACCCATTTTTGTTCTGTACTGATCTATACTAGAATTT  276

Query  241  ATGTATGTTCCTGAAAATCAATCG-TTTTATTC--TC---TACAATTTAGAGGGTTGGTC  294
            |||||| ||||||||||||  |   |||||| |  |    ||||||||||||  |||| |
Sbjct  277  ATGTATATTCCTGAAAATCGTTTTATTTTATGCAATTTAGTACAATTTAGAGTATTGGCC  336

Query  295  TTTCAAA-TT-C---T-CTAAAAAA-TAGAGAGTTTCTATTTCTATAGAGAGTGGGGGCG  347
            |||| |  || |   | ||| |||  |||||||||| | |||  ||| ||||| ||||||
Sbjct  337  TTTCTATCTTTCAGATTCTAGAAATCTAGAGAGTTTTT-TTTAGATAAAGAGTAGGGGCG  395

Query  348  GATGTAGCCAAGTGGATCAAGGCAGTGGATTGTGAAT  384
            ||||||||||||||| |||||||||||||||||||||
Sbjct  396  GATGTAGCCAAGTGGCTCAAGGCAGTGGATTGTGAAT  432


>KM924966.1 Artabotrys carnosipetalus voucher BRI:3196 PsbA (psbA) gene, 
partial cds; and psbA-trnH intergenic spacer, partial sequence; 
chloroplast
Length=434

 Score = 320 bits (173),  Expect = 2e-83
 Identities = 326/397 (82%), Gaps = 21/397 (5%)
 Strand=Plus/Plus

Query  1    CCATCTATAAATGGATAATACTTCAGCGTTAGTGTTAGTGTATATGAGTTGTTGAGGGAT  60
            ||||||| ||| |||||||| ||| || ||||||||| |||||| |||||||||| ||||
Sbjct  44   CCATCTACAAACGGATAATATTTCGGCATTAGTGTTAATGTATACGAGTTGTTGAAGGAT  103

Query  61   CAGATCAATGCCAACTTGTTCTATCAACAAAACAAGTTGGCATTGATCTGTTCGATTCAG  120
            ||||||||||||||||| |||||||     ||||||||||||||||||||||||||||||
Sbjct  104  CAGATCAATGCCAACTTCTTCTATC-----AACAAGTTGGCATTGATCTGTTCGATTCAG  158

Query  121  TAATCTTTAGAATCACATAGACATTTTTTCCACTTTCCTTCCATTGAAGAAAAGATTATT  180
            || |||||  |||||||||  ||||||||| | |||  |||||| |||||||||||||||
Sbjct  159  TAGTCTTTT-AATCACATAAGCATTTTTTCTATTTTT-TTCCATCGAAGAAAAGATTATT  216

Query  181  TATGGTTAGTTTATGGTTGAACTACCTATTTCTGTTCTGCACTGATCTGTACTACAATTT  240
            | ||| | ||| ||| | |||| ||| |||| ||||||| |||||||| ||||| |||||
Sbjct  217  TCTGGCTGGTTCATGATCGAACCACCCATTTTTGTTCTGTACTGATCTATACTAGAATTT  276

Query  241  ATGTATGTTCCTGAAAATCAATCG-TTTTATTC--TC---TACAATTTAGAGGGTTGGTC  294
            |||||| ||||||||||||  |   |||||| |  |    ||||||||||||  |||| |
Sbjct  277  ATGTATATTCCTGAAAATCGTTTTATTTTATGCAATTTAGTACAATTTAGAGTATTGGCC  336

Query  295  TTTCAAATTCTC-TAA---A-AAAT--AGAGAGTTTCTATTTCTATAGAGAGTGGGGGCG  347
            |||| |  |||| ||    | ||||  ||||||||| | |||  ||| ||||| ||||||
Sbjct  337  TTTCTATCTCTCATATTCTAGAAATCTAGAGAGTTTAT-TTTAGATAAAGAGTAGGGGCG  395

Query  348  GATGTAGCCAAGTGGATCAAGGCAGTGGATTGTGAAT  384
            ||||||||||||||| | |||||||||||||||||||
Sbjct  396  GATGTAGCCAAGTGGCTGAAGGCAGTGGATTGTGAAT  432


>KC667631.1 Annickia chlorantha voucher MPADN0012 trnH-psbA intergenic spacer, 
partial sequence; chloroplast
 KC667820.1 Annickia chlorantha voucher MPADN0013 trnH-psbA intergenic spacer, 
partial sequence; chloroplast
Length=380

 Score = 320 bits (173),  Expect = 2e-83
 Identities = 312/374 (83%), Gaps = 30/374 (8%)
 Strand=Plus/Plus

Query  1    CCATCTATAAATGGATAATACTTCAGCGTTAGTGTTAGTGTATATGAGTTGTTGAGGGAT  60
            ||||||  |||||||||||||||||||||||||||||||||||| |||||||||| ||||
Sbjct  36   CCATCTGCAAATGGATAATACTTCAGCGTTAGTGTTAGTGTATACGAGTTGTTGAAGGAT  95

Query  61   CAGATCAATGCCAACTTGTTCTATCAACAAAACAAGTTGGCATTGATCTGTTCGATTCAG  120
            ||||||||||||||||||||  || |  ||   |||||||||||||||||||||||||||
Sbjct  96   CAGATCAATGCCAACTTGTTA-AT-AG-AAG--AAGTTGGCATTGATCTGTTCGATTCAG  150

Query  121  TAATCTTTAGAATCACATAGACATTTTTTCCACTTTCCTTCCATTGAAGAAAAGATTATT  180
            || |||||  ||||||||| |  | ||||    |  |   ||||||||||||||||||||
Sbjct  151  TAGTCTTTT-AATCACATA-AG-TATTTT----T--C---CCATTGAAGAAAAGATTATT  198

Query  181  TATGGTTAGTTTATGGTTGAACTACCTATTTCTGTTCTGCACTGATCTGTACTACAATTT  240
            | ||||  ||| | | | ||||  ||||||| ||||||| |||||||||||||| |||||
Sbjct  199  TTTGGTCGGTTCACGATCGAACCGCCTATTTTTGTTCTGTACTGATCTGTACTAGAATTT  258

Query  241  ATGTATGTTCCTGAAAATCAATCGTTTTATTCTCTACAATTTAGAGGGTTGGTCTTTCAA  300
            ||||||||||||||||||||    ||||||||| ||||||||||||| |||| ||||| |
Sbjct  259  ATGTATGTTCCTGAAAATCA----TTTTATTCTATACAATTTAGAGGATTGGCCTTTCTA  314

Query  301  ATTCTCTAAAA-AATAGAGAGTTTCTATTTCTATAGAGAGTGGGGGCGGATGTAGCCAAG  359
             | |||| |   ||||||||||||  |    |||||||||| ||||||||||||||||||
Sbjct  315  -T-CTCTCATTTAATAGAGAGTTT--A----TATAGAGAGTAGGGGCGGATGTAGCCAAG  366

Query  360  TGGATCAAGGCAGT  373
            ||| ||||||||||
Sbjct  367  TGGCTCAAGGCAGT  380


>AB331302.1 Fissistigma oldhamii chloroplast rpl2, trnH, psbA genes, partial 
cds and complete sequence
Length=699

 Score = 320 bits (173),  Expect = 2e-83
 Identities = 326/397 (82%), Gaps = 21/397 (5%)
 Strand=Plus/Minus

Query  1    CCATCTATAAATGGATAATACTTCAGCGTTAGTGTTAGTGTATATGAGTTGTTGAGGGAT  60
            ||||||| ||| |||||||| ||| || ||||||||| |||||| |||||||||| ||||
Sbjct  660  CCATCTACAAACGGATAATATTTCGGCATTAGTGTTAATGTATACGAGTTGTTGAAGGAT  601

Query  61   CAGATCAATGCCAACTTGTTCTATCAACAAAACAAGTTGGCATTGATCTGTTCGATTCAG  120
            ||||||||||||||||| ||||||||||||     |||||||||||||||||||||||||
Sbjct  600  CAGATCAATGCCAACTTCTTCTATCAACAA-----GTTGGCATTGATCTGTTCGATTCAG  546

Query  121  TAATCTTTAGAATCACATAGACATTTTTTCCACTTTCCTTCCATTGAAGAAAAGATTATT  180
            || |||||  |||||||||  ||||||||| | |||  |||||| |||||||||||||||
Sbjct  545  TAGTCTTTT-AATCACATAAGCATTTTTTCTATTTTT-TTCCATCGAAGAAAAGATTATT  488

Query  181  TATGGTTAGTTTATGGTTGAACTACCTATTTCTGTTCTGCACTGATCTGTACTACAATTT  240
            | ||| | ||| ||| |  ||| ||| |||| ||||||| |||||||| ||||| |||||
Sbjct  487  TCTGGCTGGTTCATGATCTAACCACCCATTTTTGTTCTGTACTGATCTATACTAGAATTT  428

Query  241  ATGTATGTTCCTGAAAATCAAT-CGTTTTATTC--TC---TACAATTTAGAGGGTTGGTC  294
            | | |  ||||||||||||||| |  ||||| |  |    ||||||||| ||| |||| |
Sbjct  427  ACGCACATTCCTGAAAATCAATTCACTTTATGCAATTTAGTACAATTTACAGGATTGGCC  368

Query  295  TTTCAAATTCTC-TAA---A-AAAT--AGAGAGTTTCTATTTCTATAGAGAGTGGGGGCG  347
            |||  | ||||| ||    | ||||  ||||||||| | |||  ||| ||||| ||||||
Sbjct  367  TTTTTAGTTCTCATATTCTAGAAATCTAGAGAGTTTAT-TTTAGATAAAGAGTAGGGGCG  309

Query  348  GATGTAGCCAAGTGGATCAAGGCAGTGGATTGTGAAT  384
            |||||||||||||||||||||||||||||||||||||
Sbjct  308  GATGTAGCCAAGTGGATCAAGGCAGTGGATTGTGAAT  272


>KM924974.1 Artabotrys monteiroae voucher WAG:80 PsbA (psbA) gene, partial 
cds; and psbA-trnH intergenic spacer, partial sequence; chloroplast
Length=433

 Score = 318 bits (172),  Expect = 8e-83
 Identities = 325/396 (82%), Gaps = 22/396 (6%)
 Strand=Plus/Plus

Query  1    CCATCTATAAATGGATAATACTTCAGCGTTAGTGTTAGTGTATATGAGTTGTTGAGGGAT  60
            ||||||| ||| |||||||| ||| || ||||||||| |||||| |||||||||| ||||
Sbjct  44   CCATCTACAAACGGATAATATTTCGGCCTTAGTGTTAATGTATACGAGTTGTTGAAGGAT  103

Query  61   CAGATCAATGCCAACTTGTTCTATCAACAAAACAAGTTGGCATTGATCTGTTCGATTCAG  120
            ||||||||||||||||| |||||||     ||||||||||||||||||||||||||||||
Sbjct  104  CAGATCAATGCCAACTTCTTCTATC-----AACAAGTTGGCATTGATCTGTTCGATTCAG  158

Query  121  TAATCTTTAGAATCACATAGACATTTTTTCCACTTTCCTTCCATTGAAGAAAAGATTATT  180
            || |||||  |||||||||  ||||||| | | |||  |||||| |||||||||||||||
Sbjct  159  TAGTCTTTT-AATCACATAAGCATTTTT-CTATTTTT-TTCCATCGAAGAAAAGATTATT  215

Query  181  TATGGTTAGTTTATGGTTGAACTACCTATTTCTGTTCTGCACTGATCTGTACTACAATTT  240
            | ||| | ||| ||| | |||| ||| |||| ||||||| |||||||| ||||  |||||
Sbjct  216  TCTGGCTGGTTCATGATCGAACCACCCATTTTTGTTCTGTACTGATCTATACTGGAATTT  275

Query  241  ATGTATGTTCCTGAAAATCAATCG-TTTTATTC--TC---TACAATTTAGAGGGTTGGTC  294
            |||||| ||||||||||||  |   |||||| |  |    ||||||||||||  |||| |
Sbjct  276  ATGTATATTCCTGAAAATCGTTTTATTTTATGCAATTTAGTACAATTTAGAGTATTGGCC  335

Query  295  TTTCAAATTCTC-TA----A-AAA-ATAGAGAGTTTCTATTTCTATAGAGAGTGGGGGCG  347
            |||| |  |||| ||    | ||| ||||||||||| | |||  ||| ||||| ||||||
Sbjct  336  TTTCTATCTCTCATATTCTAGAAATATAGAGAGTTTTT-TTTAGATAAAGAGTAGGGGCG  394

Query  348  GATGTAGCCAAGTGGATCAAGGCAGTGGATTGTGAA  383
            ||||||||||||||| ||||||||||||||||||||
Sbjct  395  GATGTAGCCAAGTGGCTCAAGGCAGTGGATTGTGAA  430


>KM924975.1 Artabotrys pierreanus voucher WAG:6132 PsbA (psbA) gene, partial 
cds; and psbA-trnH intergenic spacer, partial sequence; 
chloroplast
Length=435

 Score = 316 bits (171),  Expect = 3e-82
 Identities = 326/398 (82%), Gaps = 22/398 (6%)
 Strand=Plus/Plus

Query  1    CCATCTATAAATGGATAATACTTCAGCGTTAGTGTTAGTGTATATGAGTTGTTGAGGGAT  60
            ||||||| ||| |||||||| ||| || ||||||||| |||||| |||||||||| ||||
Sbjct  44   CCATCTACAAACGGATAATATTTCGGCATTAGTGTTAATGTATACGAGTTGTTGAAGGAT  103

Query  61   CAGATCAATGCCAACTTGTTCTATCAACAAAACAAGTTGGCATTGATCTGTTCGATTCAG  120
            ||||||||||||||||| |||| ||     ||||||||||||||||||||||||||||||
Sbjct  104  CAGATCAATGCCAACTTCTTCTCTC-----AACAAGTTGGCATTGATCTGTTCGATTCAG  158

Query  121  TAATCTTTAGAATCACATAGACATTTTTTCCACTTTCCTTCCATTGAAGAAAAGATTATT  180
            || |||||  |||||||||  ||||||||| | |||  |||||| |||||||||||||||
Sbjct  159  TAGTCTTTT-AATCACATAAGCATTTTTTCTATTTTT-TTCCATCGAAGAAAAGATTATT  216

Query  181  TATGGTTAGTTTATGGTTGAACTACCTATTTCTGTTCTGCACTGATCTGTACTACAATTT  240
            | ||| | ||| ||| | |||| ||| |||| ||||||| |||||||| ||||| |||||
Sbjct  217  TCTGGCTGGTTCATGATCGAACCACCCATTTTTGTTCTGTACTGATCTATACTAGAATTT  276

Query  241  ATGTATGTTCCTGAAAATCAATCG-TTTTATTC--TC---TACAATTTAGAGGGTTGGTC  294
            |||||| ||||||||||||  |   |||||| |  |    ||||||||||||  |||| |
Sbjct  277  ATGTATATTCCTGAAAATCGTTTTATTTTATGCAATTTAGTACAATTTAGAGTATTGGCC  336

Query  295  TTTCAAATTCTC-TAA---A-AAAT--AGAGAGTTTCTATTTCTATAGAGAGTGGGGGCG  347
            |||| |  |||| ||    | ||||  ||||||||| | |||  ||| ||||| ||||||
Sbjct  337  TTTCTATCTCTCATATTCTAGAAATCTAGAGAGTTTAT-TTTAGATAAAGAGTAGGGGCG  395

Query  348  GATGTAGCCAAGTGGATCAAGGCAGTGGATT-GTGAAT  384
            ||||||||||||||| ||||||||||||||| ||||||
Sbjct  396  GATGTAGCCAAGTGGCTCAAGGCAGTGGATTTGTGAAT  433


>MH585802.1 Mwasumbia alba voucher Couvreur 85 (WAG) PsbA (psbA) gene, partial 
cds; and psbA-trnH intergenic spacer, partial sequence; 
chloroplast
Length=429

 Score = 315 bits (170),  Expect = 1e-81
 Identities = 319/386 (83%), Gaps = 30/386 (8%)
 Strand=Plus/Plus

Query  1    CCATCTATAAATGGATAATACTTCAGCGTTAGTGTTAGTGTATATGAGTTGTTGAGGGAT  60
            ||||||  |||||||||||||||||||||||||||||||||||| |||||||||| ||||
Sbjct  59   CCATCTGCAAATGGATAATACTTCAGCGTTAGTGTTAGTGTATACGAGTTGTTGAAGGAT  118

Query  61   CAGATCAATGCCAACTTGTTCTATCAACAAAACAAGTTGGCATTGATCTGTTCGATTCAG  120
            ||||||||||||||||| |||||||||      |||||||||||||||||||||||||||
Sbjct  119  CAGATCAATGCCAACTTCTTCTATCAAG-----AAGTTGGCATTGATCTGTTCGATTCAG  173

Query  121  TAATCTTTAGAATCACATAGACATTTTTTCCACTTTCCTTCCATTGAAGAAAAGATTATT  180
            || |||||  |||||||||   |||||||||  |||      |   || ||||||  |||
Sbjct  174  TAGTCTTTT-AATCACATAAGTATTTTTTCC--TTTGGAA--A---AA-AAAAGA--ATT  222

Query  181  TATGGTTAGTTTATGGTTGAACTACCTATTTCTGTTCTGCACTGATCTGTACTACAATTT  240
            | ||||| ||| | | | |||| |||||||| | ||||| |||||| ||||||| |||||
Sbjct  223  TCTGGTTGGTTCACGATCGAACCACCTATTTTTCTTCTGTACTGATTTGTACTAGAATTT  282

Query  241  ATGTATGTTCCTGAAAATCAATCGTTTTATTCTCTACAATTTAGAGGGTTGGTCTTTCAA  300
            |||||||||||||||    |||||||||||||||||||||||||||| |||  ||||| |
Sbjct  283  ATGTATGTTCCTGAA----AATCGTTTTATTCTCTACAATTTAGAGGATTGTCCTTTCTA  338

Query  301  ATTCTCTAAAAA-ATAGAGAGTTTCTATTTCTATAGAGAGTGGGGGCGGATGTAGCCAAG  359
             | |||| |    |||||||||||  |    |||||||||| ||||||||||||||||||
Sbjct  339  -T-CTCTTATTTTATAGAGAGTTT--A----TATAGAGAGTAGGGGCGGATGTAGCCAAG  390

Query  360  TGGATCAAGGCAGTGGATT-GTGAAT  384
            ||| ||||||||||||||| ||||||
Sbjct  391  TGGCTCAAGGCAGTGGATTTGTGAAT  416


>KM924973.1 Artabotrys modestus voucher WAG:23 PsbA (psbA) gene, partial 
cds; and psbA-trnH intergenic spacer, partial sequence; chloroplast
Length=435

 Score = 315 bits (170),  Expect = 1e-81
 Identities = 325/398 (82%), Gaps = 22/398 (6%)
 Strand=Plus/Plus

Query  1    CCATCTATAAATGGATAATACTTCAGCGTTAGTGTTAGTGTATATGAGTTGTTGAGGGAT  60
            |||||||  || |||||||| ||| || ||||||||| |||||| |||||||||| ||||
Sbjct  44   CCATCTACNAACGGATAATATTTCGGCATTAGTGTTAATGTATACGAGTTGTTGAAGGAT  103

Query  61   CAGATCAATGCCAACTTGTTCTATCAACAAAACAAGTTGGCATTGATCTGTTCGATTCAG  120
            |||||||||||| |||| |||||||     ||||||||||||||||||||||||||||||
Sbjct  104  CAGATCAATGCCNACTTCTTCTATC-----AACAAGTTGGCATTGATCTGTTCGATTCAG  158

Query  121  TAATCTTTAGAATCACATAGACATTTTTTCCACTTTCCTTCCATTGAAGAAAAGATTATT  180
            || |||||  |||||||||  ||||||||| | |||  |||||| |||||||||||||||
Sbjct  159  TAGTCTTT-TAATCACATAAGCATTTTTTCTA-TTTTTTTCCATCGAAGAAAAGATTATT  216

Query  181  TATGGTTAGTTTATGGTTGAACTACCTATTTCTGTTCTGCACTGATCTGTACTACAATTT  240
            | ||| | ||| ||| | |||| ||| |||| ||||||| |||||||| ||||  |||||
Sbjct  217  TCTGGCTGGTTCATGATCGAACCACCCATTTTTGTTCTGTACTGATCTATACTGGAATTT  276

Query  241  ATGTATGTTCCTGAAAATC-AATCGTTTTAT----TCT-CTACAATTTAGAGGGTTGGTC  294
            |||||| ||||||||||||   |  ||||||    | |  ||||||||||||  |||| |
Sbjct  277  ATGTATATTCCTGAAAATCGTTTTATTTTATGCAATTTAGTACAATTTAGAGTATTGGCC  336

Query  295  TTTCAAATTCTC-TA----A-AAA-ATAGAGAGTTTCTATTTCTATAGAGAGTGGGGGCG  347
            |||| |  |||| ||    | ||| ||||||||||| | |||  ||| ||||| ||||||
Sbjct  337  TTTCTATCTCTCATATTCTAGAAATATAGAGAGTTTAT-TTTAGATAAAGAGTAGGGGCG  395

Query  348  GATGTAGCCAAGTGGATCAAGGCAGTGGATT-GTGAAT  384
            ||||||||||||||| ||||||||||||||| ||||||
Sbjct  396  GATGTAGCCAAGTGGCTCAAGGCAGTGGATTTGTGAAT  433


>AB331301.1 Artabotrys hongkongensis chloroplast rpl2, trnH, psbA genes, 
partial cds and complete sequence
Length=660

 Score = 315 bits (170),  Expect = 1e-81
 Identities = 325/397 (82%), Gaps = 21/397 (5%)
 Strand=Plus/Minus

Query  1    CCATCTATAAATGGATAATACTTCAGCGTTAGTGTTAGTGTATATGAGTTGTTGAGGGAT  60
            ||||||| ||| |||||||| ||| || ||||||||| |||||| |||||||||| ||||
Sbjct  621  CCATCTACAAACGGATAATATTTCGGCATTAGTGTTAATGTATACGAGTTGTTGAAGGAT  562

Query  61   CAGATCAATGCCAACTTGTTCTATCAACAAAACAAGTTGGCATTGATCTGTTCGATTCAG  120
            ||||||||||||||||| ||||||||||||     |||||||||||||||||||||||||
Sbjct  561  CAGATCAATGCCAACTTCTTCTATCAACAA-----GTTGGCATTGATCTGTTCGATTCAG  507

Query  121  TAATCTTTAGAATCACATAGACATTTTTTCCACTTTCCTTCCATTGAAGAAAAGATTATT  180
            || |||||  |||||||||  ||||||||| | |||  |||||| |||||||||||||||
Sbjct  506  TAGTCTTT-TAATCACATAAGCATTTTTTCTA-TTTTTTTCCATCGAAGAAAAGATTATT  449

Query  181  TATGGTTAGTTTATGGTTGAACTACCTATTTCTGTTCTGCACTGATCTGTACTACAATTT  240
            | ||| | ||| ||| |  ||| ||| |||| ||||||| |||||||| ||||| |||||
Sbjct  448  TCTGGCTGGTTCATGATCTAACCACCCATTTTTGTTCTGTACTGATCTATACTAGAATTT  389

Query  241  ATGTATGTTCCTGAAAATC-AATCGTTTTAT----TCT-CTACAATTTAGAGGGTTGGTC  294
            |||||| ||||||||||||   |  ||||||    | |  ||||||||||||  |||| |
Sbjct  388  ATGTATATTCCTGAAAATCGTTTTATTTTATGCAATTTAGTACAATTTAGAGTATTGGCC  329

Query  295  TTT-CAAAT-TC----TCTA-AAAAATAGAGAGTTTCTATTTCTATAGAGAGTGGGGGCG  347
            |||  |  | ||    |||| |||  |||||||||| | |||  ||| ||||| ||||||
Sbjct  328  TTTTTATCTCTCATATTCTAGAAATCTAGAGAGTTTAT-TTTAGATAAAGAGTAGGGGCG  270

Query  348  GATGTAGCCAAGTGGATCAAGGCAGTGGATTGTGAAT  384
            ||||||||||||||| |||||||||||||||||||||
Sbjct  269  GATGTAGCCAAGTGGCTCAAGGCAGTGGATTGTGAAT  233


>KM924965.1 Artabotrys aurantiacus voucher WAG:1835 PsbA (psbA) gene, partial 
cds; and psbA-trnH intergenic spacer, partial sequence; 
chloroplast
Length=436

 Score = 313 bits (169),  Expect = 4e-81
 Identities = 324/398 (81%), Gaps = 21/398 (5%)
 Strand=Plus/Plus

Query  1    CCATCTATAAATGGATAATACTTCAGCGTTAGTGTTAGTGTATATGAGTTGTTGAGGGAT  60
            |||||||  || |||||||| ||| || |||||||||  ||||| |||||||||| ||||
Sbjct  44   CCATCTACNAACGGATAATATTTCGGCCTTAGTGTTAANGTATACGAGTTGTTGAAGGAT  103

Query  61   CAGATCAATGCCAACTTGTTCTATCAACAAAACAAGTTGGCATTGATCTGTTCGATTCAG  120
            |||||||||||| |||| |||||||     ||||||||||||||||||||||||||||||
Sbjct  104  CAGATCAATGCCNACTTCTTCTATC-----AACAAGTTGGCATTGATCTGTTCGATTCAG  158

Query  121  TAATCTTTAGAATCACATAGACATTTTTTCCACTTTCCTTCCATTGAAGAAAAGATTATT  180
            || |||||  |||||||||  ||||||||| | |||  |||||| |||||||||||||||
Sbjct  159  TAGTCTTT-TAATCACATAAGCATTTTTTCTATTTTTTTTCCATCGAAGAAAAGATTATT  217

Query  181  TATGGTTAGTTTATGGTTGAACTACCTATTTCTGTTCTGCACTGATCTGTACTACAATTT  240
            | ||| | ||| ||| | |||| ||| |||| ||||||| |||||||| ||||  |||||
Sbjct  218  TCTGGCTGGTTCATGATCGAACCACCCATTTTTGTTCTGTACTGATCTATACTGGAATTT  277

Query  241  ATGTATGTTCCTGAAAATC-AATCGTTTTAT----TCT-CTACAATTTAGAGGGTTGGTC  294
            |||||| ||||||||||||   |  ||||||    | |  ||||||||||||  | || |
Sbjct  278  ATGTATATTCCTGAAAATCGTTTTATTTTATGCAATTTAGTACAATTTAGAGTATNGGCC  337

Query  295  TTTCAAATTCTC-TA----A-AAA-ATAGAGAGTTTCTATTTCTATAGAGAGTGGGGGCG  347
            |||| |  |||| ||    | ||| ||||||||||||| |||  ||| ||||| ||||||
Sbjct  338  TTTCTATCTCTCATATTCTAGAAATATAGAGAGTTTCT-TTTAGATAAAGAGTAGGGGCG  396

Query  348  GATGTAGCCAAGTGGATCAAGGCAGTGGATT-GTGAAT  384
            ||||||||||||||| ||||||||||||||| ||||||
Sbjct  397  GATGTAGCCAAGTGGCTCAAGGCAGTGGATTTGTGAAT  434


>AY841429.1 Artabotrys hexapetalus psbA-trnH intergenic spacer, partial sequence; 
chloroplast
Length=460

 Score = 311 bits (168),  Expect = 1e-80
 Identities = 325/398 (82%), Gaps = 22/398 (6%)
 Strand=Plus/Plus

Query  1    CCATCTATAAATGGATAATACTTCAGCGTTAGTGTTAGTGTATATGAGTTGTTGAGGGAT  60
            ||||||| ||| |||||||| ||| || ||||||||| |||||| |||||||||| ||||
Sbjct  59   CCATCTACAAACGGATAATATTTCGGCATTAGTGTTAATGTATACGAGTTGTTGAAGGAT  118

Query  61   CAGATCAATGCCAACTTGTTCTATCAACAAAACAAGTTGGCATTGATCTGTTCGATTCAG  120
            ||||||||||||||||| |||||||     ||||||||||||||||||||||||||||||
Sbjct  119  CAGATCAATGCCAACTTCTTCTATC-----AACAAGTTGGCATTGATCTGTTCGATTCAG  173

Query  121  TAATCTTTAGAATCACATAGACATTTTTTCCACTTTCCTTCCATTGAAGAAAAGATTATT  180
            || |||||  |||||||||  ||||||||| | |||  |||||| |||||||||||||||
Sbjct  174  TAGTCTTTT-AATCACATAAGCATTTTTTCTATTTTT-TTCCATCGAAGAAAAGATTATT  231

Query  181  TATGGTTAGTTTATGGTTGAACTACCTATTTCTGTTCTGCACTGATCTGTACTACAATTT  240
            | ||| | ||| ||| |  ||| ||| |||| ||||||| |||||||| ||||| |||||
Sbjct  232  TCTGGCTGGTTCATGATCTAACCACCCATTTTTGTTCTGTACTGATCTATACTAGAATTT  291

Query  241  ATGTATGTTCCTGAAAATCAATCG-TTTTATTC--TC---TACAATTTAGAGGGTTGGTC  294
            |||||| ||||||||||||  |   |||||| |  |    ||||||||||||  |||| |
Sbjct  292  ATGTATATTCCTGAAAATCGTTTTATTTTATGCAATTTAGTACAATTTAGAGTATTGGCC  351

Query  295  TTTCAAATTCTC-TAA---A-AAAT--AGAGAGTTTCTATTTCTATAGAGAGTGGGGGCG  347
            |||  |  |||| ||    | ||||  ||||||||| | |||  ||| ||||| ||||||
Sbjct  352  TTTTTATCTCTCATATTCTAGAAATCTAGAGAGTTTAT-TTTAGATAAAGAGTAGGGGCG  410

Query  348  GATGTAGCCAAGTGGATCAAGGCAGTGGATT-GTGAAT  384
            ||||||||||||||| ||||||||||||||| ||||||
Sbjct  411  GATGTAGCCAAGTGGCTCAAGGCAGTGGATTTGTGAAT  448


>KM924969.1 Artabotrys harmandii voucher L:3213 PsbA (psbA) gene, partial 
cds; and psbA-trnH intergenic spacer, partial sequence; chloroplast
Length=434

 Score = 309 bits (167),  Expect = 5e-80
 Identities = 324/397 (82%), Gaps = 21/397 (5%)
 Strand=Plus/Plus

Query  1    CCATCTATAAATGGATAATACTTCAGCGTTAGTGTTAGTGTATATGAGTTGTTGAGGGAT  60
            ||||||| ||| |||||||| ||| || ||||||||| |||||| |||||||||| ||||
Sbjct  44   CCATCTACAAACGGATAATATTTCGGCATTAGTGTTAATGTATACGAGTTGTTGAAGGAT  103

Query  61   CAGATCAATGCCAACTTGTTCTATCAACAAAACAAGTTGGCATTGATCTGTTCGATTCAG  120
            ||||||||||||||||||||  || |  ||   |||||||||||||||||||||||||||
Sbjct  104  CAGATCAATGCCAACTTGTTG-AT-AG-AAG--AAGTTGGCATTGATCTGTTCGATTCAG  158

Query  121  TAATCTTTAGAATCACATAGACATTTTTTCCACTTTCCTTCCATTGAAGAAAAGATTATT  180
            || |||||  |||||||||  ||||||||| | |||  |||||| |||||||||||||||
Sbjct  159  TAGTCTTTT-AATCACATAAGCATTTTTTCTATTTTT-TTCCATCGAAGAAAAGATTATT  216

Query  181  TATGGTTAGTTTATGGTTGAACTACCTATTTCTGTTCTGCACTGATCTGTACTACAATTT  240
            | ||| | ||| ||| | |||  ||| |||| ||||||| |||||||| ||||| |||||
Sbjct  217  TCTGGCTGGTTCATGATCGAATCACCCATTTTTGTTCTGTACTGATCTATACTAGAATTT  276

Query  241  ATGTATGTTCCTGAAAATCAATCG-TTTTATTC--TC---TACAATTTAGAGGGTTGGTC  294
            |||||| ||||||||||||  |   |||||| |  |    ||||||||||||  |||| |
Sbjct  277  ATGTATATTCCTGAAAATCGTTTTATTTTATGCAATTTAGTACAATTTAGAGTATTGGCC  336

Query  295  TTTCAAATTCTC-TAA---A-AAAT--AGAGAGTTTCTATTTCTATAGAGAGTGGGGGCG  347
            |||| |  |||| ||    | ||||  ||||||||| | |||  ||| ||||| ||||||
Sbjct  337  TTTCTATCTCTCATATTCTAGAAATCTAGAGAGTTTAT-TTTAGATAAAGAGTAGGGGCG  395

Query  348  GATGTAGCCAAGTGGATCAAGGCAGTGGATTGTGAAT  384
            ||||||||||||||| |||||||||||||||||||||
Sbjct  396  GATGTAGCCAAGTGGCTCAAGGCAGTGGATTGTGAAT  432


>JX544860.1 Hubera henrici PsbA (psbA) gene, partial cds; and psbA-trnH intergenic 
spacer, partial sequence; chloroplast
Length=436

 Score = 309 bits (167),  Expect = 5e-80
 Identities = 320/389 (82%), Gaps = 29/389 (7%)
 Strand=Plus/Plus

Query  1    CCATCTATAAATGGATAATACTTCAGCGTTAGTGTTAGTGTATATGAGTTGTTGAGGGAT  60
            |||||| |||||||||||||||||||||||||| | |||||| | |||||||||| ||||
Sbjct  59   CCATCTGTAAATGGATAATACTTCAGCGTTAGTCTGAGTGTACACGAGTTGTTGAAGGAT  118

Query  61   CAGATCAATGCCAACT-TGTTCTATCAACAA--AACAAGTTGGCATTGATCTGTTCGATT  117
            |||||||||||||||  ||| || |||||||  |||||||||||||||||||||||||||
Sbjct  119  CAGATCAATGCCAACAATGT-CTCTCAACAAGCAACAAGTTGGCATTGATCTGTTCGATT  177

Query  118  CAGTAATCTTTAGAATCACATAGACATTTTTTCCACTTTCCTTCCATTGAAGAAAAGATT  177
            ||||| |||||  ||||||||| |  ||||||    |||||  |  ||||||||| ||||
Sbjct  178  CAGTAGTCTTTT-AATCACATA-AG-TTTTTT----TTTCC--C--TTGAAGAAAGGATT  226

Query  178  ATTTATGGTTAGTTTATGGTTGAACTACCTATTTCTGTTCTGCACTGATCTGTACTACAA  237
            |||| ||||| ||| | | | ||||    ||||| || |||| |||||||||||||| ||
Sbjct  227  ATTTCTGGTTGGTTCACGATCGAACCGTTTATTTTTGCTCTGTACTGATCTGTACTAGAA  286

Query  238  TTTATGTATGTTCCTGAAAATCAATCGTTTTATTCTCTACAATTTAGAGGGTTGGTCTTT  297
            ||||||||||||||| |||   |||||||||||||| |||||||||| || || | || |
Sbjct  287  TTTATGTATGTTCCT-AAA---AATCGTTTTATTCTATACAATTTAGGGGATTTGCCTCT  342

Query  298  CAAATTCTCTAAAAA-ATAGAGAGTTTCTATTTCTATAGAGAGTGGGGGCGGATGTAGCC  356
            | | | |||| |    |||||||||||  ||    ||||||||  |||||||||||||||
Sbjct  343  CTA-T-CTCTCATTTTATAGAGAGTTT--AT----ATAGAGAGGAGGGGCGGATGTAGCC  394

Query  357  AAGTGGATCAAGGCAGTGGATT-GTGAAT  384
            |||||| ||||||||||||||| ||||||
Sbjct  395  AAGTGGCTCAAGGCAGTGGATTTGTGAAT  423


>AY841466.1 Greenwayodendron suaveolens psbA-trnH intergenic spacer, partial 
sequence; chloroplast
Length=426

 Score = 309 bits (167),  Expect = 5e-80
 Identities = 318/386 (82%), Gaps = 32/386 (8%)
 Strand=Plus/Plus

Query  1    CCATCTATAAATGGATAATACTTCAGCGTTAGTGTTAGTGTATATGAGTTGTTGAGGGAT  60
            ||||||  |||||||||||||||||||||||||||||||||||| |||||||||| ||||
Sbjct  59   CCATCTGCAAATGGATAATACTTCAGCGTTAGTGTTAGTGTATACGAGTTGTTGAAGGAT  118

Query  61   CAGATCAATGCCAACTTGTTCTATCAACAAAACAAGTTGGCATTGATCTGTTCGATTCAG  120
            ||||||||||||||||| ||  || |  ||   |||||||||||||||||||||||||||
Sbjct  119  CAGATCAATGCCAACTTCTTG-AT-AG-AAG--AAGTTGGCATTGATCTGTTCGATTCAG  173

Query  121  TAATCTTTAGAATCACATAGACATTTTTTCCACTTTCCTTCCATTGAAGAAAAGATTATT  180
            || |||||  ||||||||| |  | ||||    || ||||   || || ||||| |||||
Sbjct  174  TAGTCTTTT-AATCACATA-AG-TATTTT----TT-CCTT---TT-AA-AAAAGGTTATT  220

Query  181  TATGGTTAGTTTATGGTTGAACTACCTATTTCTGTTCTGCACTGATCTGTACTACAATTT  240
            | ||||| ||| | | | ||||  ||||||| ||||||| |||||| ||||||| |||||
Sbjct  221  TCTGGTTGGTTCACGATCGAACCGCCTATTTTTGTTCTGTACTGATTTGTACTATAATTT  280

Query  241  ATGTATGTTCCTGAAAATCAATCGTTTTATTCTCTACAATTTAGAGGGTTGGTCTTTCAA  300
            |||||||||||||||    |||||||||||||||||||||||| ||| |||| ||||| |
Sbjct  281  ATGTATGTTCCTGAA----AATCGTTTTATTCTCTACAATTTARAGGATTGGCCTTTCTA  336

Query  301  ATTCTCTAAAAA-ATAGAGAGTTTCTATTTCTATAGAGAGTGGGGGCGGATGTAGCCAAG  359
             | |||| |    ||||||||||   |    |||||||||| ||||||||||||||||||
Sbjct  337  -T-CTCTCATTTTATAGAGAGTTG--A----TATAGAGAGTAGGGGCGGATGTAGCCAAG  388

Query  360  TGGATCAAGGCAGTGGATT-GTGAAT  384
            ||| ||||||||||||||| ||||||
Sbjct  389  TGGCTCAAGGCAGTGGATTTGTGAAT  414


>MF785880.1 Alphonsea sp. US:3530833 photosystem II protein D1 (psbA) gene, 
partial cds; and psbA-trnH intergenic spacer, partial sequence; 
chloroplast
Length=413

 Score = 305 bits (165),  Expect = 7e-79
 Identities = 316/386 (82%), Gaps = 21/386 (5%)
 Strand=Plus/Plus

Query  1    CCATCTATAAATGGATAATACTTCAGCGTTAGTGTTAGTGTATATGAGTTGTTGAGGGAT  60
            ||||||| ||| |||||||| ||| || ||||||||| |||||| |||||||||| ||||
Sbjct  36   CCATCTACAAACGGATAATATTTCGGCATTAGTGTTAATGTATACGAGTTGTTGAAGGAT  95

Query  61   CAGATCAATGCCAACTTGTTCTATCAACAAAACAAGTTGGCATTGATCTGTTCGATTCAG  120
            ||||||||||||||||| |||||||     ||||||||||||||||||||||||||||||
Sbjct  96   CAGATCAATGCCAACTTCTTCTATC-----AACAAGTTGGCATTGATCTGTTCGATTCAG  150

Query  121  TAATCTTTAGAATCACATAGACATTTTTTCCACTTTCCTTCCATTGAAGAAAAGATTATT  180
            || |||||  |||||||||  | ||||||| | |||  |||||| |||||||||||||||
Sbjct  151  TAGTCTTTT-AATCACATAAGCTTTTTTTCTATTTTT-TTCCATCGAAGAAAAGATTATT  208

Query  181  TATGGTTAGTTTATGGTTGAACTACCTATTTCTGTTCTGCACTGATCTGTACTACAATTT  240
            | ||| | ||| ||| | |||| ||| |||| ||||||| |||||||  ||||| |||||
Sbjct  209  TCTGGCTGGTTCATGATCGAACCACCCATTTTTGTTCTGTACTGATCCATACTAGAATTT  268

Query  241  ATGTATGTTCCTGAAAATCAATCG-TTTTATTC--TC---TACAATTTAGAGGGTTGGTC  294
            |||||| ||||||||||||  |   |||||| |  |    ||||||||||||  |||| |
Sbjct  269  ATGTATATTCCTGAAAATCGTTTTATTTTATGCAATTTAGTACAATTTAGAGTATTGGCC  328

Query  295  TTTCAAATTCTC-TAA-A-A-AA-TA--GAGAGTTTCTATTTCTATAGAGAGTGGGGGCG  347
            |||| |  |||| ||| | | || ||  |||||||||| |||  ||| ||||| ||||||
Sbjct  329  TTTCTATCTCTCATAATATAGAAATATAGAGAGTTTCT-TTTAGATAAAGAGTAGGGGCG  387

Query  348  GATGTAGCCAAGTGGATCAAGGCAGT  373
            ||||||||||||||| ||||||||||
Sbjct  388  GATGTAGCCAAGTGGCTCAAGGCAGT  413


>KM924972.1 Artabotrys madagascariensis voucher WAG:18836 PsbA (psbA) gene, 
partial cds; and psbA-trnH intergenic spacer, partial sequence; 
chloroplast
Length=435

 Score = 305 bits (165),  Expect = 7e-79
 Identities = 324/398 (81%), Gaps = 22/398 (6%)
 Strand=Plus/Plus

Query  1    CCATCTATAAATGGATAATACTTCAGCGTTAGTGTTAGTGTATATGAGTTGTTGAGGGAT  60
            ||||||| ||| |||||||| ||| || ||||||||| |||||| |||||||||| ||||
Sbjct  44   CCATCTACAAACGGATAATATTTCGGCATTAGTGTTAATGTATACGAGTTGTTGAAGGAT  103

Query  61   CAGATCAATGCCAACTTGTTCTATCAACAAAACAAGTTGGCATTGATCTGTTCGATTCAG  120
            ||||||||||||||||||||  || |  ||   |||||||||||||||||||||||||||
Sbjct  104  CAGATCAATGCCAACTTGTTG-AT-AG-AAG--AAGTTGGCATTGATCTGTTCGATTCAG  158

Query  121  TAATCTTTAGAATCACATAGACATTTTTTCCACTTTCCTTCCATTGAAGAAAAGATTATT  180
            || |||||  |||||||||  ||||||||| | |||  |||||| |||||||||||||||
Sbjct  159  TAGTCTTTT-AATCACATAAGCATTTTTTCTATTTTT-TTCCATCGAAGAAAAGATTATT  216

Query  181  TATGGTTAGTTTATGGTTGAACTACCTATTTCTGTTCTGCACTGATCTGTACTACAATTT  240
            | ||| | ||| ||| | |||  ||| |||| ||||||| |||||||| ||||| |||||
Sbjct  217  TCTGGCTGGTTCATGATCGAATCACCCATTTTTGTTCTGTACTGATCTATACTAGAATTT  276

Query  241  ATGTATGTTCCTGAAAATCAATCG-TTTTATTC--TC---TACAATTTAGAGGGTTGGTC  294
            |||||| ||||||||||||  |   |||||| |  |    ||||||||||||  |||| |
Sbjct  277  ATGTATATTCCTGAAAATCGTTTTATTTTATGCAATTTAGTACAATTTAGAGTATTGGCC  336

Query  295  TTTCAAATTCTC-TAA---A-AAAT--AGAGAGTTTCTATTTCTATAGAGAGTGGGGGCG  347
            |||| |  |||| ||    | ||||  ||||||||| | |||  ||| ||||| ||||||
Sbjct  337  TTTCTATCTCTCATATTCTAGAAATCTAGAGAGTTTTT-TTTAGATAAAGAGTAGGGGCG  395

Query  348  GATGTAGCCAAGTGGATCAAGGCAGTGGATT-GTGAAT  384
            ||||||||||||||| ||||||||||||||| ||||||
Sbjct  396  GATGTAGCCAAGTGGCTCAAGGCAGTGGATTTGTGAAT  433


>KM924979.1 Artabotrys thomsonii voucher E:4533 PsbA (psbA) gene, partial 
cds; and psbA-trnH intergenic spacer, partial sequence; chloroplast
Length=434

 Score = 303 bits (164),  Expect = 2e-78
 Identities = 325/399 (81%), Gaps = 25/399 (6%)
 Strand=Plus/Plus

Query  1    CCATCTATAAATGGATAATACTTCAGCGTTAGTGTTAGTGTATATGAGTTGTTGAGGGAT  60
            ||||||| ||  |||||||| ||| || |||||||||||||||| |||||||||| ||||
Sbjct  44   CCATCTACAAGCGGATAATATTTCGGCCTTAGTGTTAGTGTATACGAGTTGTTGAAGGAT  103

Query  61   CAGATCAATGCCAACTTGTTCTATCAACAAAACAAGTTGGCATTGATCTGTTCGATTCAG  120
            ||||||||||||||||| |||||||     ||||||||||||||||||||||||||||||
Sbjct  104  CAGATCAATGCCAACTTCTTCTATC-----AACAAGTTGGCATTGATCTGTTCGATTCAG  158

Query  121  TAATCTTTAGAATCACATAGACATTTTTTCCACTTTCCTTCCATTGAAGAAAAGATTATT  180
            || |||||  |||||||||  ||||||||| | |||  |||||| ||| |||||||||||
Sbjct  159  TAGTCTTTT-AATCACATAAGCATTTTTTCTATTTTT-TTCCATCGAAAAAAAGATTATT  216

Query  181  TATGGTTAGTTTATGGTTGAACTACCTATTTCTGTTCTGCACTGATCTGTACTACAATTT  240
            | ||  | ||| ||| |  ||| ||| |||| ||||||| |||||||| ||||| |||||
Sbjct  217  TCTGTCTGGTTCATGATCAAACCACCCATTTTTGTTCTGTACTGATCTATACTAGAATTT  276

Query  241  ATGTATGTTCCTGAAAATCAATCG-TTTTATTC--TC---TACAATTTAGAGGGTTGGTC  294
            |||||| ||||||||||||  |   |||||| |  |    ||||||||||||  |||| |
Sbjct  277  ATGTATATTCCTGAAAATCGTTTTATTTTATGCAATTTAGTACAATTTAGAGTATTGGCC  336

Query  295  TTTCAAA---TTCT---CTAAAAAATA-G-AGAGTTTCTATTTC-TATAGAGAGTGGGGG  345
            |||| |    || |   ||| ||| || | |||||  ||||||  |||||||||| ||||
Sbjct  337  TTTCTATCCCTTATATTCTAGAAA-TACGGAGAGT--CTATTTTATATAGAGAGTAGGGG  393

Query  346  CGGATGTAGCCAAGTGGATCAAGGCAGTGGATTGTGAAT  384
            ||||||||||||||||| |||||||||||||||||||||
Sbjct  394  CGGATGTAGCCAAGTGGCTCAAGGCAGTGGATTGTGAAT  432


>KM924980.1 Artabotrys velutinus voucher E:5065 PsbA (psbA) gene, partial 
cds; and psbA-trnH intergenic spacer, partial sequence; chloroplast
Length=435

 Score = 302 bits (163),  Expect = 9e-78
 Identities = 323/398 (81%), Gaps = 22/398 (6%)
 Strand=Plus/Plus

Query  1    CCATCTATAAATGGATAATACTTCAGCGTTAGTGTTAGTGTATATGAGTTGTTGAGGGAT  60
            |||||||  || |||||||| ||| || ||||||||| |||||| |||||||||| ||||
Sbjct  44   CCATCTACNAACGGATAATAATTCGGCATTAGTGTTAATGTATACGAGTTGTTGAAGGAT  103

Query  61   CAGATCAATGCCAACTTGTTCTATCAACAAAACAAGTTGGCATTGATCTGTTCGATTCAG  120
            ||||||||||||||||||||  || |  ||   |||||||||||||||||||||||||||
Sbjct  104  CAGATCAATGCCAACTTGTTG-AT-AG-AAG--AAGTTGGCATTGATCTGTTCGATTCAG  158

Query  121  TAATCTTTAGAATCACATAGACATTTTTTCCACTTTCCTTCCATTGAAGAAAAGATTATT  180
            || |||||  |||||||||  ||||||||| | |||  |||||| |||||||||||||||
Sbjct  159  TAGTCTTTT-AATCACATAAGCATTTTTTCTATTTTT-TTCCATCGAAGAAAAGATTATT  216

Query  181  TATGGTTAGTTTATGGTTGAACTACCTATTTCTGTTCTGCACTGATCTGTACTACAATTT  240
            | ||| | ||| ||| | |||  ||| |||| ||||||| |||||||| ||||| |||||
Sbjct  217  TCTGGCTGGTTCATGATCGAATCACCCATTTTTGTTCTGTACTGATCTATACTAGAATTT  276

Query  241  ATGTATGTTCCTGAAAATCAATCG-TTTTATTC--TC---TACAATTTAGAGGGTTGGTC  294
            |||||| ||||||||||||  |   |||||| |  |    ||||||||||||  |||| |
Sbjct  277  ATGTATATTCCTGAAAATCGTTTTATTTTATGCAATTTAGTACAATTTAGAGTATTGGCC  336

Query  295  TTTCAAATTCTC-TAA---A-AAAT--AGAGAGTTTCTATTTCTATAGAGAGTGGGGGCG  347
            |||| |  |||| ||    | ||||  ||||||||| | |||  ||| ||||| ||||||
Sbjct  337  TTTCTATCTCTCATAGTCTAGAAATCTAGAGAGTTTAT-TTTAGATAAAGAGTAGGGGCG  395

Query  348  GATGTAGCCAAGTGGATCAAGGCAGTGGATT-GTGAAT  384
            ||||||||||||||| ||||||||||||||| ||||||
Sbjct  396  GATGTAGCCAAGTGGCTCAAGGCAGTGGATTTGTGAAT  433


>KC688815.1 Polyceratocarpus parviflorus voucher PM5144 trnH-psbA intergenic 
spacer, partial sequence; chloroplast
Length=428

 Score = 302 bits (163),  Expect = 9e-78
 Identities = 321/393 (82%), Gaps = 27/393 (7%)
 Strand=Plus/Minus

Query  1    CCATCTATAAATGGATAATACTTCAGCGTTAGTGTTAGTGTATATGAGTTGTTGAGGGAT  60
            ||||||  |||||||||||||||||||||||||||||||||||| |||||||||| ||||
Sbjct  381  CCATCTGCAAATGGATAATACTTCAGCGTTAGTGTTAGTGTATACGAGTTGTTGAAGGAT  322

Query  61   CAGATCAATGCCAACTTGTTCTATCAACAAAACAAGTTGGCATTGATCTGTTCGATTCAG  120
            ||||||||||||||||| |||||||||        ||||||||||||||| |||||||||
Sbjct  321  CAGATCAATGCCAACTTCTTCTATCAAGTT-----GTTGGCATTGATCTGATCGATTCAG  267

Query  121  TAATCTTTAGAATCACATAGACATTTTTTCCA-CTTTCCTTC--CATTG-AAGAAAA-GA  175
            || |||||  |||||||||   |||||||||  ||||  ||   ||  | || |||| ||
Sbjct  266  TAGTCTTTT-AATCACATAAGTATTTTTTCCTTCTTTTTTTTTTCAAAGGAAAAAAAAGA  208

Query  176  T--T-ATTTATGGTTAGTTTATGGTTGAACTACCTATTTCTGTTCTGCACTGATCTGTAC  232
               | |||| ||||| ||| | | | ||||  ||||||| ||||||| |||||| |||||
Sbjct  207  AGATCATTTTTGGTTGGTTCACGATCGAACCGCCTATTTTTGTTCTGTACTGATTTGTAC  148

Query  233  TACAATTTATGTATGTTCCTGAAAATCAATCGTTTTATTCTCTACAATTTAGAGGGTTGG  292
            || ||||||||||||||||||||||||    |||||||||| ||||||||||||| ||| 
Sbjct  147  TAGAATTTATGTATGTTCCTGAAAATC----GTTTTATTCTATACAATTTAGAGGATTGT  92

Query  293  TCTTTCAAATTCTCTAAAAA-ATAGAGAGTTTCTATTTCTATAGAGAGTGGGGGCGGATG  351
             ||||| | | |||| |    |||||||||||  |    |||||||||| ||||||||||
Sbjct  91   CCTTTCTA-T-CTCTTATTTTATAGAGAGTTT--A----TATAGAGAGTAGGGGCGGATG  40

Query  352  TAGCCAAGTGGATCAAGGCAGTGGATTGTGAAT  384
            ||||||||||| |||||||||||||||||||||
Sbjct  39   TAGCCAAGTGGCTCAAGGCAGTGGATTGTGAAT  7


>KC668029.1 Polyceratocarpus parviflorus voucher PM5038 trnH-psbA intergenic 
spacer, partial sequence; chloroplast
Length=427

 Score = 302 bits (163),  Expect = 9e-78
 Identities = 321/393 (82%), Gaps = 27/393 (7%)
 Strand=Plus/Minus

Query  1    CCATCTATAAATGGATAATACTTCAGCGTTAGTGTTAGTGTATATGAGTTGTTGAGGGAT  60
            ||||||  |||||||||||||||||||||||||||||||||||| |||||||||| ||||
Sbjct  380  CCATCTGCAAATGGATAATACTTCAGCGTTAGTGTTAGTGTATACGAGTTGTTGAAGGAT  321

Query  61   CAGATCAATGCCAACTTGTTCTATCAACAAAACAAGTTGGCATTGATCTGTTCGATTCAG  120
            ||||||||||||||||| |||||||||        ||||||||||||||| |||||||||
Sbjct  320  CAGATCAATGCCAACTTCTTCTATCAAGTT-----GTTGGCATTGATCTGATCGATTCAG  266

Query  121  TAATCTTTAGAATCACATAGACATTTTTTCCA-CTTTCCTTC--CATTG-AAGAAAA-GA  175
            || |||||  |||||||||   |||||||||  ||||  ||   ||  | || |||| ||
Sbjct  265  TAGTCTTTT-AATCACATAAGTATTTTTTCCTTCTTTTTTTTTTCAAAGGAAAAAAAAGA  207

Query  176  T--T-ATTTATGGTTAGTTTATGGTTGAACTACCTATTTCTGTTCTGCACTGATCTGTAC  232
               | |||| ||||| ||| | | | ||||  ||||||| ||||||| |||||| |||||
Sbjct  206  AGATCATTTTTGGTTGGTTCACGATCGAACCGCCTATTTTTGTTCTGTACTGATTTGTAC  147

Query  233  TACAATTTATGTATGTTCCTGAAAATCAATCGTTTTATTCTCTACAATTTAGAGGGTTGG  292
            || ||||||||||||||||||||||||    |||||||||| ||||||||||||| ||| 
Sbjct  146  TAGAATTTATGTATGTTCCTGAAAATC----GTTTTATTCTATACAATTTAGAGGATTGT  91

Query  293  TCTTTCAAATTCTCTAAAAA-ATAGAGAGTTTCTATTTCTATAGAGAGTGGGGGCGGATG  351
             ||||| | | |||| |    |||||||||||  |    |||||||||| ||||||||||
Sbjct  90   CCTTTCTA-T-CTCTTATTTTATAGAGAGTTT--A----TATAGAGAGTAGGGGCGGATG  39

Query  352  TAGCCAAGTGGATCAAGGCAGTGGATTGTGAAT  384
            ||||||||||| |||||||||||||||||||||
Sbjct  38   TAGCCAAGTGGCTCAAGGCAGTGGATTGTGAAT  6


>KC667810.1 Polyceratocarpus parviflorus voucher PM5422 trnH-psbA intergenic 
spacer, partial sequence; chloroplast
Length=426

 Score = 302 bits (163),  Expect = 9e-78
 Identities = 321/393 (82%), Gaps = 27/393 (7%)
 Strand=Plus/Minus

Query  1    CCATCTATAAATGGATAATACTTCAGCGTTAGTGTTAGTGTATATGAGTTGTTGAGGGAT  60
            ||||||  |||||||||||||||||||||||||||||||||||| |||||||||| ||||
Sbjct  379  CCATCTGCAAATGGATAATACTTCAGCGTTAGTGTTAGTGTATACGAGTTGTTGAAGGAT  320

Query  61   CAGATCAATGCCAACTTGTTCTATCAACAAAACAAGTTGGCATTGATCTGTTCGATTCAG  120
            ||||||||||||||||| |||||||||        ||||||||||||||| |||||||||
Sbjct  319  CAGATCAATGCCAACTTCTTCTATCAAGTT-----GTTGGCATTGATCTGATCGATTCAG  265

Query  121  TAATCTTTAGAATCACATAGACATTTTTTCCA-CTTTCCTTC--CATTG-AAGAAAA-GA  175
            || |||||  |||||||||   |||||||||  ||||  ||   ||  | || |||| ||
Sbjct  264  TAGTCTTTT-AATCACATAAGTATTTTTTCCTTCTTTTTTTTTTCAAAGGAAAAAAAAGA  206

Query  176  T--T-ATTTATGGTTAGTTTATGGTTGAACTACCTATTTCTGTTCTGCACTGATCTGTAC  232
               | |||| ||||| ||| | | | ||||  ||||||| ||||||| |||||| |||||
Sbjct  205  AGATCATTTTTGGTTGGTTCACGATCGAACCGCCTATTTTTGTTCTGTACTGATTTGTAC  146

Query  233  TACAATTTATGTATGTTCCTGAAAATCAATCGTTTTATTCTCTACAATTTAGAGGGTTGG  292
            || ||||||||||||||||||||||||    |||||||||| ||||||||||||| ||| 
Sbjct  145  TAGAATTTATGTATGTTCCTGAAAATC----GTTTTATTCTATACAATTTAGAGGATTGT  90

Query  293  TCTTTCAAATTCTCTAAAAA-ATAGAGAGTTTCTATTTCTATAGAGAGTGGGGGCGGATG  351
             ||||| | | |||| |    |||||||||||  |    |||||||||| ||||||||||
Sbjct  89   CCTTTCTA-T-CTCTTATTTTATAGAGAGTTT--A----TATAGAGAGTAGGGGCGGATG  38

Query  352  TAGCCAAGTGGATCAAGGCAGTGGATTGTGAAT  384
            ||||||||||| |||||||||||||||||||||
Sbjct  37   TAGCCAAGTGGCTCAAGGCAGTGGATTGTGAAT  5


>JX544861.1 Hubera perrieri PsbA (psbA) gene, partial cds; and psbA-trnH 
intergenic spacer, partial sequence; chloroplast
Length=435

 Score = 298 bits (161),  Expect = 1e-76
 Identities = 318/389 (82%), Gaps = 30/389 (8%)
 Strand=Plus/Plus

Query  1    CCATCTATAAATGGATAATACTTCAGCGTTAGTGTTAGTGTATATGAGTTGTTGAGGGAT  60
            |||||| |||||||||||||||||||||||||| | |||||| | |||||||||| ||||
Sbjct  59   CCATCTGTAAATGGATAATACTTCAGCGTTAGTCTGAGTGTACACGAGTTGTTGAAGGAT  118

Query  61   CAGATCAATGCCAACT-TGTTCTATCAACAA--AACAAGTTGGCATTGATCTGTTCGATT  117
            |||||||||||||||  ||| || |||||||  |||||||||||||||||||||||||||
Sbjct  119  CAGATCAATGCCAACAATGT-CTCTCAACAAGCAACAAGTTGGCATTGATCTGTTCGATT  177

Query  118  CAGTAATCTTTAGAATCACATAGACATTTTTTCCACTTTCCTTCCATTGAAGAAAAGATT  177
            ||||| |||||  ||||||||| |  | ||||    || ||  |  ||||||||| ||||
Sbjct  178  CAGTAGTCTTTT-AATCACATA-AG-TCTTTT----TT-CC--C--TTGAAGAAAGGATT  225

Query  178  ATTTATGGTTAGTTTATGGTTGAACTACCTATTTCTGTTCTGCACTGATCTGTACTACAA  237
            |||| ||||| ||| | | | ||||    ||||| || |||| |||||||||||||| ||
Sbjct  226  ATTTCTGGTTGGTTCACGATCGAACCGTTTATTTTTGCTCTGTACTGATCTGTACTAGAA  285

Query  238  TTTATGTATGTTCCTGAAAATCAATCGTTTTATTCTCTACAATTTAGAGGGTTGGTCTTT  297
            ||||||||||||||||||    |||||||||||||| |||||||||| || || | || |
Sbjct  286  TTTATGTATGTTCCTGAA----AATCGTTTTATTCTATACAATTTAGGGGATTTGCCTCT  341

Query  298  CAAATTCTCTAAAAA-ATAGAGAGTTTCTATTTCTATAGAGAGTGGGGGCGGATGTAGCC  356
            | | | |||| |    |||||||||||  ||    ||||||||  |||||||||||||||
Sbjct  342  CTA-T-CTCTCATTTTATAGAGAGTTT--AT----ATAGAGAGGAGGGGCGGATGTAGCC  393

Query  357  AAGTGGATCAAGGCAGTGGATT-GTGAAT  384
            |||||| ||||||||||||||| ||||||
Sbjct  394  AAGTGGCTCAAGGCAGTGGATTTGTGAAT  422


>JX544858.1 Hubera sp. 5 TC-2012 PsbA (psbA) gene, partial cds; and psbA-trnH 
intergenic spacer, partial sequence; chloroplast
 JX544859.1 Hubera decora PsbA (psbA) gene, partial cds; and psbA-trnH intergenic 
spacer, partial sequence; chloroplast
 JX544863.1 Hubera tanganyikensis PsbA (psbA) gene, partial cds; and psbA-trnH 
intergenic spacer, partial sequence; chloroplast
Length=435

 Score = 298 bits (161),  Expect = 1e-76
 Identities = 318/389 (82%), Gaps = 30/389 (8%)
 Strand=Plus/Plus

Query  1    CCATCTATAAATGGATAATACTTCAGCGTTAGTGTTAGTGTATATGAGTTGTTGAGGGAT  60
            |||||| |||||||||||||||||||||||||| | |||||| | |||||||||| ||||
Sbjct  59   CCATCTGTAAATGGATAATACTTCAGCGTTAGTCTGAGTGTACACGAGTTGTTGAAGGAT  118

Query  61   CAGATCAATGCCAACT-TGTTCTATCAACAA--AACAAGTTGGCATTGATCTGTTCGATT  117
            |||||||||||||||  ||| || |||||||  |||||||||||||||||||||||||||
Sbjct  119  CAGATCAATGCCAACAATGT-CTCTCAACAAGCAACAAGTTGGCATTGATCTGTTCGATT  177

Query  118  CAGTAATCTTTAGAATCACATAGACATTTTTTCCACTTTCCTTCCATTGAAGAAAAGATT  177
            ||||| |||||  ||||||||| |  | ||||    || ||  |  ||||||||| ||||
Sbjct  178  CAGTAGTCTTTT-AATCACATA-AG-TCTTTT----TT-CC--C--TTGAAGAAAGGATT  225

Query  178  ATTTATGGTTAGTTTATGGTTGAACTACCTATTTCTGTTCTGCACTGATCTGTACTACAA  237
            |||| ||||| ||| | | | ||||    ||||| || |||| |||||||||||||| ||
Sbjct  226  ATTTCTGGTTGGTTCACGATCGAACCGTTTATTTTTGCTCTGTACTGATCTGTACTAGAA  285

Query  238  TTTATGTATGTTCCTGAAAATCAATCGTTTTATTCTCTACAATTTAGAGGGTTGGTCTTT  297
            ||||||||||||||||||    |||||||||||||| |||||||||| || || | || |
Sbjct  286  TTTATGTATGTTCCTGAA----AATCGTTTTATTCTATACAATTTAGGGGATTTGCCTCT  341

Query  298  CAAATTCTCTAAAAA-ATAGAGAGTTTCTATTTCTATAGAGAGTGGGGGCGGATGTAGCC  356
            | | | |||| |    |||||||||||  ||    ||||||||  |||||||||||||||
Sbjct  342  CTA-T-CTCTCATTTTATAGAGAGTTT--AT----ATAGAGAGGAGGGGCGGATGTAGCC  393

Query  357  AAGTGGATCAAGGCAGTGGATT-GTGAAT  384
            |||||| ||||||||||||||| ||||||
Sbjct  394  AAGTGGCTCAAGGCAGTGGATTTGTGAAT  422


>JX544857.1 Hubera sp. 4 TC-2012 PsbA (psbA) gene, partial cds; and psbA-trnH 
intergenic spacer, partial sequence; chloroplast
Length=435

 Score = 298 bits (161),  Expect = 1e-76
 Identities = 318/389 (82%), Gaps = 30/389 (8%)
 Strand=Plus/Plus

Query  1    CCATCTATAAATGGATAATACTTCAGCGTTAGTGTTAGTGTATATGAGTTGTTGAGGGAT  60
            |||||| |||||||||||||||||||||||||| | |||||| | |||||||||| ||||
Sbjct  59   CCATCTGTAAATGGATAATACTTCAGCGTTAGTCTGAGTGTACACGAGTTGTTGAAGGAT  118

Query  61   CAGATCAATGCCAACT-TGTTCTATCAACAA--AACAAGTTGGCATTGATCTGTTCGATT  117
            |||||||||||||||  ||| || |||| ||  |||||||||||||||||||||||||||
Sbjct  119  CAGATCAATGCCAACAATGT-CTCTCAAGAAGCAACAAGTTGGCATTGATCTGTTCGATT  177

Query  118  CAGTAATCTTTAGAATCACATAGACATTTTTTCCACTTTCCTTCCATTGAAGAAAAGATT  177
            ||||| |||||  ||||||||| |  | ||||    || ||  |  ||||||||| ||||
Sbjct  178  CAGTAGTCTTTT-AATCACATA-AG-TCTTTT----TT-CC--C--TTGAAGAAAGGATT  225

Query  178  ATTTATGGTTAGTTTATGGTTGAACTACCTATTTCTGTTCTGCACTGATCTGTACTACAA  237
            |||| ||||| ||| | | |  ||| |  ||||| || |||| |||||||||||||| ||
Sbjct  226  ATTTCTGGTTGGTTCACGATCAAACCATTTATTTTTGCTCTGTACTGATCTGTACTAGAA  285

Query  238  TTTATGTATGTTCCTGAAAATCAATCGTTTTATTCTCTACAATTTAGAGGGTTGGTCTTT  297
            ||||||||||||||||||    |||||||||||||| |||||||||| || || | ||||
Sbjct  286  TTTATGTATGTTCCTGAA----AATCGTTTTATTCTATACAATTTAGGGGATTTGCCTTT  341

Query  298  CAAATTCTCTAAAAA-ATAGAGAGTTTCTATTTCTATAGAGAGTGGGGGCGGATGTAGCC  356
            | | | |||| |    |||||||||||  ||    ||||||||  |||||||||||||||
Sbjct  342  CTA-T-CTCTCATTTTATAGAGAGTTT--AT----ATAGAGAGGAGGGGCGGATGTAGCC  393

Query  357  AAGTGGATCAAGGCAGTGGATT-GTGAAT  384
            |||||| ||||||||||||||| ||||||
Sbjct  394  AAGTGGCTCAAGGCAGTGGATTTGTGAAT  422


>KF709055.1 Hubera cerasoides voucher B. Xue & P. Chalermglin XB11(HKU) PsbA 
(psbA) gene, partial cds; and psbA-trnH intergenic spacer, 
partial sequence; chloroplast
Length=392

 Score = 296 bits (160),  Expect = 4e-76
 Identities = 317/388 (82%), Gaps = 29/388 (7%)
 Strand=Plus/Plus

Query  1    CCATCTATAAATGGATAATACTTCAGCGTTAGTGTTAGTGTATATGAGTTGTTGAGGGAT  60
            |||||| |||||||||||||||||||||||||| | |||||| | |||||||||| ||||
Sbjct  17   CCATCTGTAAATGGATAATACTTCAGCGTTAGTCTGAGTGTACACGAGTTGTTGAAGGAT  76

Query  61   CAGATCAATGCCAACT-TGTTCTATCAACAA--AACAAGTTGGCATTGATCTGTTCGATT  117
            |||||||||||||||  ||| || |||| ||  |||||||||||||||||||||||||||
Sbjct  77   CAGATCAATGCCAACAATGT-CTCTCAAGAAGCAACAAGTTGGCATTGATCTGTTCGATT  135

Query  118  CAGTAATCTTTAGAATCACATAGACATTTTTTCCACTTTCCTTCCATTGAAGAAAAGATT  177
            ||||| |||||  ||||||||| |  | ||||    || ||  |  ||||||||| ||||
Sbjct  136  CAGTAGTCTTTT-AATCACATA-AG-TCTTTT----TT-CC--C--TTGAAGAAAGGATT  183

Query  178  ATTTATGGTTAGTTTATGGTTGAACTACCTATTTCTGTTCTGCACTGATCTGTACTACAA  237
            |||| ||||| ||| | | |  |||    ||||| || |||| |||||||||||||| ||
Sbjct  184  ATTTCTGGTTGGTTCACGATCAAACCGTTTATTTTTGCTCTGTACTGATCTGTACTAGAA  243

Query  238  TTTATGTATGTTCCTGAAAATCAATCGTTTTATTCTCTACAATTTAGAGGGTTGGTCTTT  297
            ||||||||||||||||||    |||||||||||||| |||||||||| || || | ||||
Sbjct  244  TTTATGTATGTTCCTGAA----AATCGTTTTATTCTATACAATTTAGGGGATTTGCCTTT  299

Query  298  CAAATTCTCTAAAAA-ATAGAGAGTTTCTATTTCTATAGAGAGTGGGGGCGGATGTAGCC  356
            | | | |||| |    |||||||||||  ||    ||||||||  |||||||||||||||
Sbjct  300  CTA-T-CTCTCATTTTATAGAGAGTTT--AT----ATAGAGAGGAGGGGCGGATGTAGCC  351

Query  357  AAGTGGATCAAGGCAGTGGATTGTGAAT  384
            |||||| |||||||||||||||||||||
Sbjct  352  AAGTGGCTCAAGGCAGTGGATTGTGAAT  379


>FJ038850.2 Unonopsis rufescens voucher NH200237 PsbA (psbA) gene, partial 
cds; and psbA-trnH intergenic spacer, partial sequence; chloroplast
Length=416

 Score = 296 bits (160),  Expect = 4e-76
 Identities = 316/386 (82%), Gaps = 32/386 (8%)
 Strand=Plus/Plus

Query  1    CCATCTATAAATGGATAATACTTCAGCGTTAGTGTTAGTGTATATGAGTTGTTGAGGGAT  60
            |||||| |||||||||||||||||||||||||| | |||||| | |||||||||| ||||
Sbjct  59   CCATCTGTAAATGGATAATACTTCAGCGTTAGTCTGAGTGTACACGAGTTGTTGAAGGAT  118

Query  61   CAGATCAATGCCAACTTGTTCTATCAACAAAACAAGTTGGCATTGATCTGTTCGATTCAG  120
            |||||||||||||||   |||||||     ||||||||||||||||||||||||||||||
Sbjct  119  CAGATCAATGCCAACAACTTCTATC-----AACAAGTTGGCATTGATCTGTTCGATTCAG  173

Query  121  TAATCTTTAGAATCACATAGACATTTTTTCCACTTTCCTTCCATTGAAGAAAAGATTATT  180
            || |||||  ||||||||| |  |       | |||  |||||||||||||| |||||||
Sbjct  174  TAGTCTTTT-AATCACATA-AG-T-------A-TTT--TTCCATTGAAGAAAGGATTATT  220

Query  181  TATGGTTAGTTTATGGTTGAACTACCTATTTCTGTTCTGCACTGATCTGTACTACAATTT  240
            | ||||| ||| | | | ||||  ||||||| ||||||| |||||||||||||| |||||
Sbjct  221  TCTGGTTGGTTCACGATCGAACCGCCTATTTTTGTTCTGTACTGATCTGTACTAGAATTT  280

Query  241  ATGTATGTTCCTGAAAATCAATCGTTTTATTCTCTAC-AATTTAGAGGGTTGGTCTTTCA  299
            ||||||||||||  |    |||||||||||||| ||| |||||||||| || | ||||| 
Sbjct  281  ATGTATGTTCCTCTA----AATCGTTTTATTCTATACAAATTTAGAGGATTTGCCTTTCT  336

Query  300  AATTCTCTAAAAA-ATAGAGAGTTTCTATTTCTATAGAGAGTGGGGGCGGATGTAGCCAA  358
            | | |||| |    |||||||||||  ||    ||||||||  |||||||||||||||||
Sbjct  337  A-T-CTCTCATTTTATAGAGAGTTT--AT----ATAGAGAGGAGGGGCGGATGTAGCCAA  388

Query  359  GTGGATCAAGGCAGTGGATTGTGAAT  384
            |||| |||||||||||||||||||||
Sbjct  389  GTGGCTCAAGGCAGTGGATTGTGAAT  414


>FJ038849.2 Unonopsis rufescens voucher NH200608 PsbA (psbA) gene, partial 
cds; and psbA-trnH intergenic spacer, partial sequence; chloroplast
Length=452

 Score = 296 bits (160),  Expect = 4e-76
 Identities = 316/386 (82%), Gaps = 32/386 (8%)
 Strand=Plus/Plus

Query  1    CCATCTATAAATGGATAATACTTCAGCGTTAGTGTTAGTGTATATGAGTTGTTGAGGGAT  60
            |||||| |||||||||||||||||||||||||| | |||||| | |||||||||| ||||
Sbjct  24   CCATCTGTAAATGGATAATACTTCAGCGTTAGTCTGAGTGTACACGAGTTGTTGAAGGAT  83

Query  61   CAGATCAATGCCAACTTGTTCTATCAACAAAACAAGTTGGCATTGATCTGTTCGATTCAG  120
            |||||||||||||||   |||||||     ||||||||||||||||||||||||||||||
Sbjct  84   CAGATCAATGCCAACAACTTCTATC-----AACAAGTTGGCATTGATCTGTTCGATTCAG  138

Query  121  TAATCTTTAGAATCACATAGACATTTTTTCCACTTTCCTTCCATTGAAGAAAAGATTATT  180
            || |||||  ||||||||| |  |       | |||  |||||||||||||| |||||||
Sbjct  139  TAGTCTTTT-AATCACATA-AG-T-------A-TTT--TTCCATTGAAGAAAGGATTATT  185

Query  181  TATGGTTAGTTTATGGTTGAACTACCTATTTCTGTTCTGCACTGATCTGTACTACAATTT  240
            | ||||| ||| | | | ||||  ||||||| ||||||| |||||||||||||| |||||
Sbjct  186  TCTGGTTGGTTCACGATCGAACCGCCTATTTTTGTTCTGTACTGATCTGTACTAGAATTT  245

Query  241  ATGTATGTTCCTGAAAATCAATCGTTTTATTCTCTAC-AATTTAGAGGGTTGGTCTTTCA  299
            ||||||||||||  |    |||||||||||||| ||| |||||||||| || | ||||| 
Sbjct  246  ATGTATGTTCCTCTA----AATCGTTTTATTCTATACAAATTTAGAGGATTTGCCTTTCT  301

Query  300  AATTCTCTAAAAA-ATAGAGAGTTTCTATTTCTATAGAGAGTGGGGGCGGATGTAGCCAA  358
            | | |||| |    |||||||||||  ||    ||||||||  |||||||||||||||||
Sbjct  302  A-T-CTCTCATTTTATAGAGAGTTT--AT----ATAGAGAGGAGGGGCGGATGTAGCCAA  353

Query  359  GTGGATCAAGGCAGTGGATTGTGAAT  384
            |||| |||||||||||||||||||||
Sbjct  354  GTGGCTCAAGGCAGTGGATTGTGAAT  379


>GQ428666.1 Unonopsis rufescens voucher NH200290 psbA-trnH intergenic spacer, 
partial sequence; chloroplast
Length=406

 Score = 296 bits (160),  Expect = 4e-76
 Identities = 316/386 (82%), Gaps = 32/386 (8%)
 Strand=Plus/Plus

Query  1    CCATCTATAAATGGATAATACTTCAGCGTTAGTGTTAGTGTATATGAGTTGTTGAGGGAT  60
            |||||| |||||||||||||||||||||||||| | |||||| | |||||||||| ||||
Sbjct  49   CCATCTGTAAATGGATAATACTTCAGCGTTAGTCTGAGTGTACACGAGTTGTTGAAGGAT  108

Query  61   CAGATCAATGCCAACTTGTTCTATCAACAAAACAAGTTGGCATTGATCTGTTCGATTCAG  120
            |||||||||||||||   |||||||     ||||||||||||||||||||||||||||||
Sbjct  109  CAGATCAATGCCAACAACTTCTATC-----AACAAGTTGGCATTGATCTGTTCGATTCAG  163

Query  121  TAATCTTTAGAATCACATAGACATTTTTTCCACTTTCCTTCCATTGAAGAAAAGATTATT  180
            || |||||  ||||||||| |  |       | |||  |||||||||||||| |||||||
Sbjct  164  TAGTCTTTT-AATCACATA-AG-T-------A-TTT--TTCCATTGAAGAAAGGATTATT  210

Query  181  TATGGTTAGTTTATGGTTGAACTACCTATTTCTGTTCTGCACTGATCTGTACTACAATTT  240
            | ||||| ||| | | | ||||  ||||||| ||||||| |||||||||||||| |||||
Sbjct  211  TCTGGTTGGTTCACGATCGAACCGCCTATTTTTGTTCTGTACTGATCTGTACTAGAATTT  270

Query  241  ATGTATGTTCCTGAAAATCAATCGTTTTATTCTCTAC-AATTTAGAGGGTTGGTCTTTCA  299
            ||||||||||||  |    |||||||||||||| ||| |||||||||| || | ||||| 
Sbjct  271  ATGTATGTTCCTCTA----AATCGTTTTATTCTATACAAATTTAGAGGATTTGCCTTTCT  326

Query  300  AATTCTCTAAAAA-ATAGAGAGTTTCTATTTCTATAGAGAGTGGGGGCGGATGTAGCCAA  358
            | | |||| |    |||||||||||  ||    ||||||||  |||||||||||||||||
Sbjct  327  A-T-CTCTCATTTTATAGAGAGTTT--AT----ATAGAGAGGAGGGGCGGATGTAGCCAA  378

Query  359  GTGGATCAAGGCAGTGGATTGTGAAT  384
            |||| |||||||||||||||||||||
Sbjct  379  GTGGCTCAAGGCAGTGGATTGTGAAT  404


>DQ125118.1 Artabotrys sp. Wieringa 4018 psbA gene, partial sequence; psbA-trnH 
intergenic spacer, complete sequence; and trnH gene, 
partial sequence; chloroplast
Length=449

 Score = 296 bits (160),  Expect = 4e-76
 Identities = 324/400 (81%), Gaps = 26/400 (7%)
 Strand=Plus/Plus

Query  1    CCATCTATAAATGGATAATACTTCAGCGTTAGTGTTAGTGTATATGAGTTGTTGAGGGAT  60
            ||||| | ||  |||||||| ||| || |||||||||||||||| |||||||||| ||||
Sbjct  48   CCATCYACAAGCGGATAATATTTCGGCCTTAGTGTTAGTGTATACGAGTTGTTGAAGGAT  107

Query  61   CAGATCAATGCCAACTTGTTCTATCAACAAAACAAGTTGGCATTGATCTGTTCGATTCAG  120
            ||||||||||||||||| |||||||     ||||||||||||||||||||||||||||||
Sbjct  108  CAGATCAATGCCAACTTCTTCTATC-----AACAAGTTGGCATTGATCTGTTCGATTCAG  162

Query  121  TAATCTTTAGAATCACATAGACATTTTTTCCACTTTCCTTCCATTGAAGAAAAGATTATT  180
            || |||||  |||||||||  ||||||||| | |||  |||||| ||| |||||||||||
Sbjct  163  TAGTCTTTT-AATCACATAAGCATTTTTTCTATTTTT-TTCCATCGAAAAAAAGATTATT  220

Query  181  TATGGTTAGTTTATGGTTGAACTACCTATTTCTGTTCTGCACTGATCTGTACTACAATTT  240
            | ||  | ||| ||| |  ||| ||| |||| ||||||| |||||||| ||||| |||||
Sbjct  221  TCTGTCTGGTTCATGATCAAACCACCCATTTTTGTTCTGTACTGATCTATACTAGAATTT  280

Query  241  ATGTATGTTCCTGAAAATCAATCG-TTTTATTC--TC---TACAATTTAGAGGGTTGGTC  294
            |||||| ||||||||||||  |   |||||| |  |    ||||||||||||  |||| |
Sbjct  281  ATGTATATTCCTGAAAATCGTTTTATTTTATGCAATTTAGTACAATTTAGAGTATTGGCC  340

Query  295  TTTCAAA---TTCT---CTAAAAAATA-G-AGAGTTTCTATTTC-TATAGAGAGTGGGGG  345
            |||| |    || |   ||| ||| || | |||||  ||||||  |||||||||| ||||
Sbjct  341  TTTCTATCCCTTATATTCTAGAAA-TACGGAGAGT--CTATTTTATATAGAGAGTAGGGG  397

Query  346  CGGATGTAGCCAAGTGGATCAAGGCAGTGGATT-GTGAAT  384
            ||||||||||||||||| ||||||||||||||| ||||||
Sbjct  398  CGGATGTAGCCAAGTGGCTCAAGGCAGTGGATTKGTGAAT  437


>AY841498.1 Piptostigma mortehani psbA-trnH intergenic spacer, partial sequence; 
chloroplast
Length=403

 Score = 296 bits (160),  Expect = 4e-76
 Identities = 312/382 (82%), Gaps = 25/382 (7%)
 Strand=Plus/Plus

Query  1    CCATCTATAAATGGATAATACTTCAGCGTTAGTGTTAGTGTATATGAGTTGTTGAGGGAT  60
            ||||||  |||||||||||||||||||||||||||||||||||| |||||||||| ||||
Sbjct  40   CCATCTGCAAATGGATAATACTTCAGCGTTAGTGTTAGTGTATACGAGTTGTTGAAGGAT  99

Query  61   CAGATCAATGCCAACTTGTTCTATCAACAAAACAAGTTGGCATTGATCTGTTCGATTCAG  120
            ||||||||||||||||| ||  || |  ||   |||||||||||||||||||||||||||
Sbjct  100  CAGATCAATGCCAACTTCTTG-AT-AG-AAG--AAGTTGGCATTGATCTGTTCGATTCAG  154

Query  121  TAATCTTTAGAATCACATAGACATTTTTTCCACTTTCC-TTCCATTGAAGAAAA--GAT-  176
            || |||||  | || ||||   |||||||||  |||   |||| ||||| ||||  ||  
Sbjct  155  TAGTCTTTTCA-TCGCATAAGTATTTTTTCCTTTTTTTTTTCCTTTGAAAAAAAAAGAAG  213

Query  177  -T-ATTTATGGTTAGTTTATGGTTGAACTACCTATTTCTGTTCTGCACTGATCTGTACTA  234
             | |||| ||||| ||| | | | ||||  ||||||| ||||||| |||||| |||||||
Sbjct  214  ATCATTTCTGGTTGGTTCACGATCGAACCGCCTATTTTTGTTCTGTACTGATTTGTACTA  273

Query  235  CAATTTATGTATGTTCCTGAAAATCAATCGTTTTATTCTCTACAATTTAGAGGGTTGGTC  294
             ||||||||||||||||||||    |||||||||||||| ||||||||||||| |||  |
Sbjct  274  GAATTTATGTATGTTCCTGAA----AATCGTTTTATTCTATACAATTTAGAGGATTGNCC  329

Query  295  TTTCAAATTCTCTAAAAA-ATAGAGAGTTTCTATTTCTATAGAGAGTGGGGGCGGATGTA  353
            |||| | | |||| |    |||||||||||  |    |||||||||| ||||||||||||
Sbjct  330  TTTCTA-T-CTCTTATTTTATAGAGAGTTT--A----TATAGAGAGTAGGGGCGGATGTA  381

Query  354  GCCAAGTGGATCAAGGCAGTGG  375
            ||||||||| ||||||||||||
Sbjct  382  GCCAAGTGGCTCAAGGCAGTGG  403


>JQ889982.1 Hubera pendula voucher Rabevohitra 2386 (WAG) PsbA (psbA) gene, 
partial cds; and psbA-trnH intergenic spacer, partial sequence; 
chloroplast
Length=435

 Score = 294 bits (159),  Expect = 1e-75
 Identities = 317/389 (81%), Gaps = 30/389 (8%)
 Strand=Plus/Plus

Query  1    CCATCTATAAATGGATAATACTTCAGCGTTAGTGTTAGTGTATATGAGTTGTTGAGGGAT  60
            |||||| |||||||||||||||||||||||||| | |||||| | |||||||||| ||||
Sbjct  59   CCATCTGTAAATGGATAATACTTCAGCGTTAGTCTGAGTGTACACGAGTTGTTGAAGGAT  118

Query  61   CAGATCAATGCCAACT-TGTTCTATCAACAA--AACAAGTTGGCATTGATCTGTTCGATT  117
            |||||||||||||||  ||| || |||||||  |||||||||||||||||||||||||||
Sbjct  119  CAGATCAATGCCAACAATGT-CTCTCAACAAGCAACAAGTTGGCATTGATCTGTTCGATT  177

Query  118  CAGTAATCTTTAGAATCACATAGACATTTTTTCCACTTTCCTTCCATTGAAGAAAAGATT  177
            ||||| |||||  ||||||||| |  | ||||    || ||  |  ||||||||| ||||
Sbjct  178  CAGTAGTCTTTT-AATCACATA-AG-TCTTTT----TT-CC--C--TTGAAGAAAGGATT  225

Query  178  ATTTATGGTTAGTTTATGGTTGAACTACCTATTTCTGTTCTGCACTGATCTGTACTACAA  237
            |||| ||||| ||| | | | ||||    ||||| || |||| |||||||||||||| ||
Sbjct  226  ATTTCTGGTTGGTTCACGATCGAACCGTTTATTTTTGCTCTGTACTGATCTGTACTAGAA  285

Query  238  TTTATGTATGTTCCTGAAAATCAATCGTTTTATTCTCTACAATTTAGAGGGTTGGTCTTT  297
            ||||||||||||||| ||    |||||||||||||| |||||||||| || || | || |
Sbjct  286  TTTATGTATGTTCCTKAA----AATCGTTTTATTCTATACAATTTAGGGGATTTGCCTCT  341

Query  298  CAAATTCTCTAAAAA-ATAGAGAGTTTCTATTTCTATAGAGAGTGGGGGCGGATGTAGCC  356
            | | | |||| |    |||||||||||  ||    ||||||||  |||||||||||||||
Sbjct  342  CTA-T-CTCTCATTTTATAGAGAGTTT--AT----ATAGAGAGGAGGGGCGGATGTAGCC  393

Query  357  AAGTGGATCAAGGCAGTGGATT-GTGAAT  384
            |||||| ||||||||||||||| ||||||
Sbjct  394  AAGTGGCTCAAGGCAGTGGATTTGTGAAT  422


>JQ889980.1 Hubera cerasoides voucher Chalermglin 440214-4 (L) PsbA (psbA) 
gene, partial cds; and psbA-trnH intergenic spacer, partial 
sequence; chloroplast
Length=435

 Score = 292 bits (158),  Expect = 5e-75
 Identities = 317/389 (81%), Gaps = 30/389 (8%)
 Strand=Plus/Plus

Query  1    CCATCTATAAATGGATAATACTTCAGCGTTAGTGTTAGTGTATATGAGTTGTTGAGGGAT  60
            |||||| |||||||||||||||||||||||||| | |||||| | |||||||||| ||||
Sbjct  59   CCATCTGTAAATGGATAATACTTCAGCGTTAGTCTGAGTGTACACGAGTTGTTGAAGGAT  118

Query  61   CAGATCAATGCCAACT-TGTTCTATCAACAA--AACAAGTTGGCATTGATCTGTTCGATT  117
            |||||||||||||||  ||| || |||| ||  |||||||||||||||||||||||||||
Sbjct  119  CAGATCAATGCCAACAATGT-CTCTCAAGAAGCAACAAGTTGGCATTGATCTGTTCGATT  177

Query  118  CAGTAATCTTTAGAATCACATAGACATTTTTTCCACTTTCCTTCCATTGAAGAAAAGATT  177
            ||||| |||||  ||||||||| |  | ||||    || ||  |  ||||||||| ||||
Sbjct  178  CAGTAGTCTTTT-AATCACATA-AG-TCTTTT----TT-CC--C--TTGAAGAAAGGATT  225

Query  178  ATTTATGGTTAGTTTATGGTTGAACTACCTATTTCTGTTCTGCACTGATCTGTACTACAA  237
            |||| ||||| ||| | | |  |||    ||||| || |||| |||||||||||||| ||
Sbjct  226  ATTTCTGGTTGGTTCACGATCAAACCGTTTATTTTTGCTCTGTACTGATCTGTACTAGAA  285

Query  238  TTTATGTATGTTCCTGAAAATCAATCGTTTTATTCTCTACAATTTAGAGGGTTGGTCTTT  297
            ||||||||||||||||||    |||||||||||||| |||||||||| || || | ||||
Sbjct  286  TTTATGTATGTTCCTGAA----AATCGTTTTATTCTATACAATTTAGGGGATTTGCCTTT  341

Query  298  CAAATTCTCTAAAAA-ATAGAGAGTTTCTATTTCTATAGAGAGTGGGGGCGGATGTAGCC  356
            | | | |||| |    |||||||||||  ||    ||||||||  |||||||||||||||
Sbjct  342  CTA-T-CTCTCATTTTATAGAGAGTTT--AT----ATAGAGAGGAGGGGCGGATGTAGCC  393

Query  357  AAGTGGATCAAGGCAGTGGATT-GTGAAT  384
            |||||| ||||||||||||||| ||||||
Sbjct  394  AAGTGGCTCAAGGCAGTGGATTTGTGAAT  422


>JX544862.1 Hubera stuhlmannii PsbA (psbA) gene, partial cds; and psbA-trnH 
intergenic spacer, partial sequence; chloroplast
Length=435

 Score = 292 bits (158),  Expect = 5e-75
 Identities = 317/389 (81%), Gaps = 30/389 (8%)
 Strand=Plus/Plus

Query  1    CCATCTATAAATGGATAATACTTCAGCGTTAGTGTTAGTGTATATGAGTTGTTGAGGGAT  60
            |||||| |||||||||||||||||||||||||| | |||||| | |||||||||| ||||
Sbjct  59   CCATCTGTAAATGGATAATACTTCAGCGTTAGTCTGAGTGTACACGAGTTGTTGAAGGAT  118

Query  61   CAGATCAATGCCAACT-TGTTCTATCAACAA--AACAAGTTGGCATTGATCTGTTCGATT  117
            |||||||||||||||  ||| || |||||||  |||||||||||||||||||||||||||
Sbjct  119  CAGATCAATGCCAACAATGT-CTCTCAACAAGCAACAAGTTGGCATTGATCTGTTCGATT  177

Query  118  CAGTAATCTTTAGAATCACATAGACATTTTTTCCACTTTCCTTCCATTGAAGAAAAGATT  177
            ||||| |||||  ||||||||| |  | ||||    || ||  |  ||||||||| ||||
Sbjct  178  CAGTAGTCTTTT-AATCACATA-AG-TCTTTT----TT-CC--C--TTGAAGAAAGGATT  225

Query  178  ATTTATGGTTAGTTTATGGTTGAACTACCTATTTCTGTTCTGCACTGATCTGTACTACAA  237
            |||| ||||| ||| | | | ||||    ||||| || |||| |||||||||||||| ||
Sbjct  226  ATTTCTGGTTGGTTCACGATCGAACCGTTTATTTTTGCTCTGTACTGATCTGTACTAGAA  285

Query  238  TTTATGTATGTTCCTGAAAATCAATCGTTTTATTCTCTACAATTTAGAGGGTTGGTCTTT  297
            ||||||||||||||| ||    |||||||||||||| |||||||||| || || | || |
Sbjct  286  TTTATGTATGTTCCTTAA----AATCGTTTTATTCTATACAATTTAGGGGATTTGCCTCT  341

Query  298  CAAATTCTCTAAAAA-ATAGAGAGTTTCTATTTCTATAGAGAGTGGGGGCGGATGTAGCC  356
            | | | |||| |    |||||||||||  ||    ||||||||  |||||||||||||||
Sbjct  342  CTA-T-CTCTCATTTTATAGAGAGTTT--AT----ATAGAGAGGAGGGGCGGATGTAGCC  393

Query  357  AAGTGGATCAAGGCAGTGGATT-GTGAAT  384
            |||||| ||||||||||||||| ||||||
Sbjct  394  AAGTGGCTCAAGGCAGTGGATTTGTGAAT  422


>KJ418397.1 Fenerivia chapelieri voucher Rabevohitra et al. 4439 PsbA (psbA) 
gene, partial cds; and psbA-trnH intergenic spacer, partial 
sequence; chloroplast
 KJ418398.1 Fenerivia ghesquiereana voucher Schatz et al. 3611 PsbA (psbA) 
gene, partial cds; and psbA-trnH intergenic spacer, partial 
sequence; chloroplast
Length=428

 Score = 291 bits (157),  Expect = 2e-74
 Identities = 316/387 (82%), Gaps = 33/387 (9%)
 Strand=Plus/Plus

Query  1    CCATCTATAAATGGATAATACTTCAGCGTTAGTGTTAGTGTATATGAGTTGTTGAGGGAT  60
            |||||| |||||||||||||||||||||||||| | |||||| | |||||||||| ||||
Sbjct  59   CCATCTGTAAATGGATAATACTTCAGCGTTAGTCTGAGTGTACACGAGTTGTTGAAGGAT  118

Query  61   CAGATCAATGCCAACTTGTTCTATCAACAAAACAAGTTGGCATTGATCTGTTCGATTCAG  120
            |||||||||||||||   |||||||     ||||||||||||||||||||||||||||||
Sbjct  119  CAGATCAATGCCAACAACTTCTATC-----AACAAGTTGGCATTGATCTGTTCGATTCAG  173

Query  121  TAATCTTTAGAATCACATAGACATTTTTTCCACTTTCCTTCCATTGAAGAAAAGATTATT  180
            || |||||  ||||||||| |  | ||||         |||||||||||||| |||||||
Sbjct  174  TAGTCTTTT-AATCACATA-AG-TATTTT---------TTCCATTGAAGAAAGGATTATT  221

Query  181  TATGGTTAGTTT-ATGGTTGAACTACCTATTTCTGTTCTGCACTGATCTGTACTACAATT  239
            | ||||| |||| | | | ||||  ||||||| ||||||| |||||||||||||| ||||
Sbjct  222  TCTGGTT-GTTTCACGATCGAACCGCCTATTTTTGTTCTGTACTGATCTGTACTAGAATT  280

Query  240  TATGTATGTTCCTGAAAATCAATCGTTTTATTCTCTACAATTTAGAGGGTTGGTCTTTCA  299
            ||||||||||||||||    |||||||||||||| ||||||||  ||| || | ||||| 
Sbjct  281  TATGTATGTTCCTGAA----AATCGTTTTATTCTATACAATTTCTAGGATTTGCCTTTCT  336

Query  300  AATTCTCTAAAAA-ATAGAGAGTTTCTATTTCTATAGAGAGTGGGGGCGGATGTAGCCAA  358
            | | |||| |    |||||||||||  ||    ||||||||   ||||||||||||||||
Sbjct  337  A-T-CTCTCATTTTATAGAGAGTTT--AT----ATAGAGAGGAAGGGCGGATGTAGCCAA  388

Query  359  GTGGATCAAGGCAGTGGATT-GTGAAT  384
            |||| ||||||||||||||| ||||||
Sbjct  389  GTGGCTCAAGGCAGTGGATTTGTGAAT  415


>AY841518.1 Unonopsis rufescens psbA-trnH intergenic spacer, partial sequence; 
chloroplast
Length=421

 Score = 291 bits (157),  Expect = 2e-74
 Identities = 316/387 (82%), Gaps = 33/387 (9%)
 Strand=Plus/Plus

Query  1    CCATCTATAAATGGATAATACTTCAGCGTTAGTGTTAGTGTATATGAGTTGTTGAGGGAT  60
            |||||| |||||||||||||||||||||||||| | |||||| | |||||||||| ||||
Sbjct  60   CCATCTGTAAATGGATAATACTTCAGCGTTAGTCTGAGTGTACACGAGTTGTTGAAGGAT  119

Query  61   CAGATCAATGCCAACTTGTTCTATCAACAAAACAAGTTGGCATTGATCTGTTCGATTCAG  120
            |||||||||||||||   |||||||     ||||||||||||||||||||||||||||||
Sbjct  120  CAGATCAATGCCAACAACTTCTATC-----AACAAGTTGGCATTGATCTGTTCGATTCAG  174

Query  121  TAATCTTTAGAATCACATAGACATTTTTTCCACTTTCCTTCCATTGAAGAAAAGATTATT  180
            || |||||  ||||||||| |  |       | |||  |||||||||||||| |||||||
Sbjct  175  TAGTCTTTT-AATCACATA-AG-T-------A-TTT--TTCCATTGAAGAAAGGATTATT  221

Query  181  TATGGTTAGTTTATGGTTGAACTACCTATTTCTGTTCTGCACTGATCTGTACTACAATTT  240
            | ||||| ||| | | | ||||  ||||||| ||||||| |||||||||||||| |||||
Sbjct  222  TCTGGTTGGTTCACGATCGAACCGCCTATTTTTGTTCTGTACTGATCTGTACTAGAATTT  281

Query  241  ATGTATGTTCCTGAAAATCAATCGTTTTATTCTCTAC-AATTTAGAGGGTTGGTCTTTCA  299
            ||||||||||||  |    |||||||||||||| ||| |||||||||| || | ||||| 
Sbjct  282  ATGTATGTTCCTCTA----AATCGTTTTATTCTATACAAATTTAGAGGATTTGCCTTTCT  337

Query  300  AATTCTCTAAAAA-ATAGAGAGTTTCTATTTCTATAGAGAGTGGGGGCGGATGTAGCCAA  358
            | | |||| |    |||||||||||  ||    ||||||||  |||||||||||||||||
Sbjct  338  A-T-CTCTCATTTTATAGAGAGTTT--AT----ATAGAGAGGAGGGGCGGATGTAGCCAA  389

Query  359  GTGGATCAAGGCAGTGGATT-GTGAAT  384
            |||| ||||||||||||||| ||||||
Sbjct  390  GTGGCTCAAGGCAGTGGATTTGTGAAT  416


>AY841511.1 Pseudoxandra aff. pacifica van Rooden et al. 565 psbA-trnH intergenic 
spacer, partial sequence; chloroplast
Length=413

 Score = 291 bits (157),  Expect = 2e-74
 Identities = 315/386 (82%), Gaps = 31/386 (8%)
 Strand=Plus/Plus

Query  1    CCATCTATAAATGGATAATACTTCAGCGTTAGTGTTAGTGTATATGAGTTGTTGAGGGAT  60
            |||||| |||||||||||||||||||||||||| | |||||| | |||||||||| ||||
Sbjct  53   CCATCTGTAAATGGATAATACTTCAGCGTTAGTCTGAGTGTACACGAGTTGTTGAAGGAT  112

Query  61   CAGATCAATGCCAACTTGTTCTATCAACAAAACAAGTTGGCATTGATCTGTTCGATTCAG  120
            |||||||||||||||   |||||||     ||||||||||||||||||||||||||||||
Sbjct  113  CAGATCAATGCCAACAACTTCTATC-----AACAAGTTGGCATTGATCTGTTCGATTCAG  167

Query  121  TAATCTTTAGAATCACATAGACATTTTTTCCACTTTCCTTCCATTGAAGAAAAGATTATT  180
            || |||||  ||||||||| |  | ||||         |||||||||||||| |||||||
Sbjct  168  TAGTCTTTT-AATCACATA-AG-TATTTT---------TTCCATTGAAGAAAGGATTATT  215

Query  181  TATGGTTAGTTTATGGTTGAACTACCTATTTCTGTTCTGCACTGATCTGTACTACAATTT  240
            | ||||| ||| | | | ||||  || |||| ||||||| |||||||||||||| |||||
Sbjct  216  TCTGGTTGGTTCACGATCGAACCGCCCATTTTTGTTCTGTACTGATCTGTACTAGAATTT  275

Query  241  ATGTATGTTCCTGAAAATCAATCGTTTTATTCTCTACAATTTAGAGGGTTGGTCTTTCAA  300
            ||||||||||||  |    |||||||||||||| ||||||||||||| || | ||||| |
Sbjct  276  ATGTATGTTCCTCTA----AATCGTTTTATTCTATACAATTTAGAGGATTTGCCTTTCTA  331

Query  301  ATTCTCTAAAAA-ATAGAGAGTTTCTATTTCTATAGAGAGTGGGGGCGGATGTAGCCAAG  359
             | |||| |    |||||||||||  ||    ||||||||  ||||||||||||||||||
Sbjct  332  -T-CTCTCATTTTATAGAGAGTTT--AT----ATAGAGAGGAGGGGCGGATGTAGCCAAG  383

Query  360  TGGATCAAGGCAGTGGATT-GTGAAT  384
            ||| ||||||||||||||| ||||||
Sbjct  384  TGGCTCAAGGCAGTGGATTTGTGAAT  409


>AY841510.1 Pseudoxandra lucida psbA-trnH intergenic spacer, partial sequence; 
chloroplast
Length=428

 Score = 291 bits (157),  Expect = 2e-74
 Identities = 315/386 (82%), Gaps = 31/386 (8%)
 Strand=Plus/Plus

Query  1    CCATCTATAAATGGATAATACTTCAGCGTTAGTGTTAGTGTATATGAGTTGTTGAGGGAT  60
            |||||| |||||||||||||||||||||||||| | |||||| | |||||||||| ||||
Sbjct  59   CCATCTGTAAATGGATAATACTTCAGCGTTAGTCTGAGTGTACACGAGTTGTTGAAGGAT  118

Query  61   CAGATCAATGCCAACTTGTTCTATCAACAAAACAAGTTGGCATTGATCTGTTCGATTCAG  120
            |||||||||||||||   |||||||     ||||||||||||||||||||||||||||||
Sbjct  119  CAGATCAATGCCAACAACTTCTATC-----AACAAGTTGGCATTGATCTGTTCGATTCAG  173

Query  121  TAATCTTTAGAATCACATAGACATTTTTTCCACTTTCCTTCCATTGAAGAAAAGATTATT  180
            || |||||  ||||||||| |  | ||||         |||||||||||||| |||||||
Sbjct  174  TAGTCTTTT-AATCACATA-AG-TATTTT---------TTCCATTGAAGAAAGGATTATT  221

Query  181  TATGGTTAGTTTATGGTTGAACTACCTATTTCTGTTCTGCACTGATCTGTACTACAATTT  240
            | ||||| ||| | | | ||||  || |||| ||||||| |||||||||||||| |||||
Sbjct  222  TCTGGTTGGTTCACGATCGAACCGCCCATTTTTGTTCTGTACTGATCTGTACTAGAATTT  281

Query  241  ATGTATGTTCCTGAAAATCAATCGTTTTATTCTCTACAATTTAGAGGGTTGGTCTTTCAA  300
            ||||||||||||  |    |||||||||||||| ||||||||||||| || | ||||| |
Sbjct  282  ATGTATGTTCCTCTA----AATCGTTTTATTCTATACAATTTAGAGGATTTGCCTTTCTA  337

Query  301  ATTCTCTAAAAA-ATAGAGAGTTTCTATTTCTATAGAGAGTGGGGGCGGATGTAGCCAAG  359
             | |||| |    |||||||||||  ||    ||||||||  ||||||||||||||||||
Sbjct  338  -T-CTCTCATTTTATAGAGAGTTT--AT----ATAGAGAGGAGGGGCGGATGTAGCCAAG  389

Query  360  TGGATCAAGGCAGTGGATT-GTGAAT  384
            ||| ||||||||||||||| ||||||
Sbjct  390  TGGCTCAAGGCAGTGGATTTGTGAAT  415


>AY841503.1 Polyalthia sumatrana psbA-trnH intergenic spacer, partial sequence; 
chloroplast
Length=428

 Score = 291 bits (157),  Expect = 2e-74
 Identities = 315/386 (82%), Gaps = 31/386 (8%)
 Strand=Plus/Plus

Query  1    CCATCTATAAATGGATAATACTTCAGCGTTAGTGTTAGTGTATATGAGTTGTTGAGGGAT  60
            |||||| |||||||||||||||||||||||||| | |||||| | |||||||||| ||||
Sbjct  59   CCATCTGTAAATGGATAATACTTCAGCGTTAGTCTGAGTGTACACGAGTTGTTGAAGGAT  118

Query  61   CAGATCAATGCCAACTTGTTCTATCAACAAAACAAGTTGGCATTGATCTGTTCGATTCAG  120
            |||||||||||||||   |||||||     ||||||||||||||||||||||||||| ||
Sbjct  119  CAGATCAATGCCAACAACTTCTATC-----AACAAGTTGGCATTGATCTGTTCGATTTAG  173

Query  121  TAATCTTTAGAATCACATAGACATTTTTTCCACTTTCCTTCCATTGAAGAAAAGATTATT  180
            || |||||  ||||||||| |  | ||||         ||||||||| |||| |||||||
Sbjct  174  TAGTCTTTT-AATCACATA-AG-TATTTT---------TTCCATTGAGGAAAGGATTATT  221

Query  181  TATGGTTAGTTTATGGTTGAACTACCTATTTCTGTTCTGCACTGATCTGTACTACAATTT  240
            | ||||| ||| ||| | ||||  ||||||| ||||||| |||||| | ||||| |||||
Sbjct  222  TCTGGTTGGTTCATGATCGAACCGCCTATTTTTGTTCTGTACTGATTTCTACTAGAATTT  281

Query  241  ATGTATGTTCCTGAAAATCAATCGTTTTATTCTCTACAATTTAGAGGGTTGGTCTTTCAA  300
             ||||||||||||||    |||||||||||||||||||||||||||| || | ||||| |
Sbjct  282  TTGTATGTTCCTGAA----AATCGTTTTATTCTCTACAATTTAGAGGATTTGCCTTTCTA  337

Query  301  ATTCTCTAAAAA-ATAGAGAGTTTCTATTTCTATAGAGAGTGGGGGCGGATGTAGCCAAG  359
             | |||| |    ||||||| ||| |||    ||||||||  ||||||||||||||||||
Sbjct  338  -T-CTCTCATTTTATAGAGA-TTT-TAT----ATAGAGAGGAGGGGCGGATGTAGCCAAG  389

Query  360  TGGATCAAGGCAGTGGATT-GTGAAT  384
            ||| ||||||||||||||| ||||||
Sbjct  390  TGGCTCAAGGCAGTGGATTTGTGAAT  415


>EU522153.1 Pseuduvaria megalopus PsbA (psbA) gene, partial cds; and psbA-trnH 
intergenic spacer, partial sequence; chloroplast
Length=431

 Score = 289 bits (156),  Expect = 7e-74
 Identities = 313/385 (81%), Gaps = 26/385 (7%)
 Strand=Plus/Plus

Query  1    CCATCTATAAATGGATAATACTTCAGCGTTAGTGTTAGTGTATATGAGTTGTTGAGGGAT  60
            |||||| |||||||||||||||||||||||||| | |||||| | |||||||||| ||||
Sbjct  59   CCATCTGTAAATGGATAATACTTCAGCGTTAGTCTGAGTGTACACGAGTTGTTGAAGGAT  118

Query  61   CAGATCAATGCCAACTTGTTCTATCAACAAAACAAGTTGGCATTGATCTGTTCGATTCAG  120
            |||||||||||||||    ||| ||     ||||||||||||||||||||||||||||||
Sbjct  119  CAGATCAATGCCAACAACGTCTCTC-----AACAAGTTGGCATTGATCTGTTCGATTCAG  173

Query  121  TAATCTTTAGAATCACATAGACATTTTTTCCACTTTCCTTCCATTGAAGAAAAGATTATT  180
            || |||||  ||||||||| |  | ||||    || ||  |  |||||||||  ||| ||
Sbjct  174  TAGTCTTTT-AATCACATA-AG-TCTTTT----TT-CC--C--TTGAAGAAAGAATTTTT  221

Query  181  TATGGTTAGTTTATGGTTGAACTACCTATTTCTGTTCTGCACTGATCTGTACTACAATTT  240
            | ||||| ||| | | | ||||  ||||||| || |||| |||||||||||||| |||||
Sbjct  222  TCTGGTTGGTTCACGATCGAACCGCCTATTTTTGCTCTGTACTGATCTGTACTATAATTT  281

Query  241  ATGTATGTTCCTGAAAATCAATCGTTTTATTCTCTACAATTTAGAGGGTTGGTCTTTCAA  300
            |||||| ||||||||||  |||||||||||||| |||||||||| || || | ||||| |
Sbjct  282  ATGTATTTTCCTGAAAAAAAATCGTTTTATTCTATACAATTTAGGGGATTTGCCTTTCTA  341

Query  301  ATTCTCTAAAAA-ATAGAGAGTTTCTATTTCTATAGAGAGTGGGGGCGGATGTAGCCAAG  359
             | |||| |    |||||||||||  ||    ||||||||  ||||||||||||||||||
Sbjct  342  -T-CTCTCATTTTATAGAGAGTTT--AT----ATAGAGAGGAGGGGCGGATGTAGCCAAG  393

Query  360  TGGATCAAGGCAGTGGATTGTGAAT  384
            ||| |||||||||||||||||||||
Sbjct  394  TGGCTCAAGGCAGTGGATTGTGAAT  418


>AY841499.1 Piptostigma pilosum psbA-trnH intergenic spacer, partial sequence; 
chloroplast
Length=396

 Score = 289 bits (156),  Expect = 7e-74
 Identities = 309/379 (82%), Gaps = 26/379 (7%)
 Strand=Plus/Plus

Query  1    CCATCTATAAATGGATAATACTTCAGCGTTAGTGTTAGTGTATATGAGTTGTTGAGGGAT  60
            ||||||  |||||||||||||||||||||||||||||||||||| |||||||||| ||||
Sbjct  36   CCATCTGCAAATGGATAATACTTCAGCGTTAGTGTTAGTGTATACGAGTTGTTGAAGGAT  95

Query  61   CAGATCAATGCCAACTTGTTCTATCAACAAAACAAGTTGGCATTGATCTGTTCGATTCAG  120
            ||||||||||||||||| ||  || |  ||   |||||||||||||||||||||||||||
Sbjct  96   CAGATCAATGCCAACTTCTTG-AT-AG-AAG--AAGTTGGCATTGATCTGTTCGATTCAG  150

Query  121  TAATCTTTAGAATCACATAGACATTTTTT-CCACTTTCCTTCCATTGAAGAAAA---GAT  176
            || |||||  | |||||||   ||||||| ||  |||  |||| ||||| ||||   || 
Sbjct  151  TAGTCTTTTCA-TCACATAAGTATTTTTTYCCTTTTTTTTTCCYTTGAAAAAAAAAAGAA  209

Query  177  --T-ATTTATGGTTAGTTTATGGTTGAACTACCTATTTCTGTTCTGCACTGATCTGTACT  233
              | |||| ||||| ||| | | | ||||  ||||||| ||||||| |||||| ||||||
Sbjct  210  GATCATTTCTGGTTGGTTCACGATCGAACCGCCTATTTTTGTTCTGTACTGATTTGTACT  269

Query  234  ACAATTTATGTATGTTCCTGAAAATCAATCGTTTTATTCTCTACAATTTAGAGGGTTGGT  293
            | ||||||||||||||||||||    |||||||||||||| ||||||||||||| |||  
Sbjct  270  AGAATTTATGTATGTTCCTGAA----AATCGTTTTATTCTATACAATTTAGAGGATTGTC  325

Query  294  CTTTCAAATTCTCTAAAAA-ATAGAGAGTTTCTATTTCTATAGAGAGTGGGGGCGGATGT  352
            ||||| | | |||| |    |||||||||||  |    |||||||||| |||||||||||
Sbjct  326  CTTTCTA-T-CTCTTATTTTATAGAGAGTTT--A----TATAGAGAGTAGGGGCGGATGT  377

Query  353  AGCCAAGTGGATCAAGGCA  371
            |||||||||| ||||||||
Sbjct  378  AGCCAAGTGGCTCAAGGCA  396


>KM925000.1 Xylopia staudtii voucher WAG:3223 PsbA (psbA) gene, partial cds; 
and psbA-trnH intergenic spacer, partial sequence; chloroplast
Length=477

 Score = 287 bits (155),  Expect = 2e-73
 Identities = 243/284 (86%), Gaps = 12/284 (4%)
 Strand=Plus/Plus

Query  1    CCATCTATAAATGGATAATACTTCAGCGTTAGTGTTAGTGTATATGAGTTGTTGAGGGAT  60
            ||||||| ||||||||||||||||||| |||||||||||||||| |||||||||| ||||
Sbjct  44   CCATCTACAAATGGATAATACTTCAGCCTTAGTGTTAGTGTATACGAGTTGTTGAAGGAT  103

Query  61   CAGATCAATGCCAACTTGTTCTATCAACAAAACAAGTTGGCATTGATCTGTTCGATTCAG  120
            ||||||||||||||||| ||||||||      ||||||||||||||||||||||||||||
Sbjct  104  CAGATCAATGCCAACTTCTTCTATCAT-----CAAGTTGGCATTGATCTGTTCGATTCAG  158

Query  121  TAATCTTTAGAATCACATAGACATTTTTTCCACTTTCCTTCCATTGAAGAAAAGATTATT  180
            || |||||  ||| |||||  ||||||||||| |||  |||||| ||| |||||||||||
Sbjct  159  TAGTCTTTT-AATTACATAAGCATTTTTTCCATTTTT-TTCCATCGAA-AAAAGATTATT  215

Query  181  TATGGTTAGTTTATGGTTGAACTACCTATTTCTGTTCTGCACTGATCTGTACTACAATTT  240
            | ||| | ||| ||| | |||| |||||||| ||||||| |||||| ||||||| |||||
Sbjct  216  TCTGGATGGTTCATGATCGAACCACCTATTTTTGTTCTGTACTGATTTGTACTAGAATTT  275

Query  241  ATGTATGTTCCTGAAAATCAATCGTTTTATTCTCTACAATTTAG  284
            |||||| |||| |||    |||||||||||| |||| |||||||
Sbjct  276  ATGTATATTCCCGAA----AATCGTTTTATTTTCTATAATTTAG  315


>AY841509.1 Pseudoxandra longipes psbA-trnH intergenic spacer, partial sequence; 
chloroplast
Length=422

 Score = 287 bits (155),  Expect = 2e-73
 Identities = 314/386 (81%), Gaps = 31/386 (8%)
 Strand=Plus/Plus

Query  1    CCATCTATAAATGGATAATACTTCAGCGTTAGTGTTAGTGTATATGAGTTGTTGAGGGAT  60
            |||||| |||||||||||||||||||||||||| | |||||| | |||||||||| ||||
Sbjct  53   CCATCTGTAAATGGATAATACTTCAGCGTTAGTCTGAGTGTACACGAGTTGTTGAAGGAT  112

Query  61   CAGATCAATGCCAACTTGTTCTATCAACAAAACAAGTTGGCATTGATCTGTTCGATTCAG  120
            |||||||||||||||   |||||||     ||||||||||||||||||||||||||||||
Sbjct  113  CAGATCAATGCCAACAACTTCTATC-----AACAAGTTGGCATTGATCTGTTCGATTCAG  167

Query  121  TAATCTTTAGAATCACATAGACATTTTTTCCACTTTCCTTCCATTGAAGAAAAGATTATT  180
            || |||||  ||||||||| |  | ||||         |||||||||||||| |||||||
Sbjct  168  TAGTCTTTT-AATCACATA-AG-TATTTT---------TTCCATTGAAGAAAGGATTATT  215

Query  181  TATGGTTAGTTTATGGTTGAACTACCTATTTCTGTTCTGCACTGATCTGTACTACAATTT  240
            | ||||| ||| | | | ||||  || |||| ||||||| |||||||||||||| |||||
Sbjct  216  TCTGGTTGGTTCACGATCGAACCGCCCATTTTTGTTCTGTACTGATCTGTACTAGAATTT  275

Query  241  ATGTATGTTCCTGAAAATCAATCGTTTTATTCTCTACAATTTAGAGGGTTGGTCTTTCAA  300
            ||||||||||||  |    |||||||||||||| ||||||||||||| || | ||||| |
Sbjct  276  ATGTATGTTCCTCTA----AATCGTTTTATTCTATACAATTTAGAGGATTTGCCTTTCTA  331

Query  301  ATTCTCTAAAAA-ATAGAGAGTTTCTATTTCTATAGAGAGTGGGGGCGGATGTAGCCAAG  359
             | |||| |    |||||||||||  ||    ||||||||  ||||||||||||||||||
Sbjct  332  -T-CTCTCATTTTATAGAGAGTTT--AT----ATAGAGAGGAGGGGCGGATGTAGCCAAG  383

Query  360  TGGATCAAGGCAGTGGATT-GTGAAT  384
            ||| ||||||||| ||||| ||||||
Sbjct  384  TGGCTCAAGGCAGKGGATTTGTGAAT  409


>KM924986.1 Hubera tanganyikensis voucher WAG:66 PsbA (psbA) gene, partial 
cds; and psbA-trnH intergenic spacer, partial sequence; chloroplast
Length=408

 Score = 285 bits (154),  Expect = 9e-73
 Identities = 315/388 (81%), Gaps = 29/388 (7%)
 Strand=Plus/Plus

Query  1    CCATCTATAAATGGATAATACTTCAGCGTTAGTGTTAGTGTATATGAGTTGTTGAGGGAT  60
            |||||| |||||||||||||||||||||||||| | |||||| | |||||||||| ||||
Sbjct  44   CCATCTGTAAATGGATAATACTTCAGCGTTAGTCTGAGTGTACACGAGTTGTTGAAGGAT  103

Query  61   CAGATCAATGCCAACTTGTTCTATCAACAA---AACAAGTTGGCATTGATCTGTTCGATT  117
            ||||||||||||||||||||  |   |||    |||||||||||||||||||||||||||
Sbjct  104  CAGATCAATGCCAACTTGTTG-AGAGACATTGCAACAAGTTGGCATTGATCTGTTCGATT  162

Query  118  CAGTAATCTTTAGAATCACATAGACATTTTTTCCACTTTCCTTCCATTGAAGAAAAGATT  177
            ||||| |||||  ||||||||| |  | ||||    || ||  |  ||||||||| ||||
Sbjct  163  CAGTAGTCTTTT-AATCACATA-AG-TCTTTT----TT-CC--C--TTGAAGAAAGGATT  210

Query  178  ATTTATGGTTAGTTTATGGTTGAACTACCTATTTCTGTTCTGCACTGATCTGTACTACAA  237
            |||| ||||| ||| | | | ||||    ||||| || |||| |||||||||||||| ||
Sbjct  211  ATTTCTGGTTGGTTCACGATCGAACCGTTTATTTTTGCTCTGTACTGATCTGTACTAGAA  270

Query  238  TTTATGTATGTTCCTGAAAATCAATCGTTTTATTCTCTACAATTTAGAGGGTTGGTCTTT  297
            ||||||||||||||||||    |||||||||||||| |||||||||| || || | || |
Sbjct  271  TTTATGTATGTTCCTGAA----AATCGTTTTATTCTATACAATTTAGGGGATTTGCCTCT  326

Query  298  CAAATTCTCTAAAAA-ATAGAGAGTTTCTATTTCTATAGAGAGTGGGGGCGGATGTAGCC  356
            | | | |||| |    |||||||||||  ||    ||||||||  |||||||||||||||
Sbjct  327  CTA-T-CTCTCATTTTATAGAGAGTTT--AT----ATAGAGAGGAGGGGCGGATGTAGCC  378

Query  357  AAGTGGATCAAGGCAGTGGATTGTGAAT  384
            |||||| |||||||||||||||||||||
Sbjct  379  AAGTGGCTCAAGGCAGTGGATTGTGAAT  406


>JX544793.1 Polyalthia viridis PsbA (psbA) gene, partial cds; and psbA-trnH 
intergenic spacer, partial sequence; chloroplast
Length=428

 Score = 285 bits (154),  Expect = 9e-73
 Identities = 314/386 (81%), Gaps = 31/386 (8%)
 Strand=Plus/Plus

Query  1    CCATCTATAAATGGATAATACTTCAGCGTTAGTGTTAGTGTATATGAGTTGTTGAGGGAT  60
            |||||| |||||||||||||||||||||||||| | |||||| | |||||||||| ||||
Sbjct  59   CCATCTGTAAATGGATAATACTTCAGCGTTAGTCTGAGTGTACACGAGTTGTTGAAGGAT  118

Query  61   CAGATCAATGCCAACTTGTTCTATCAACAAAACAAGTTGGCATTGATCTGTTCGATTCAG  120
            |||||||||||||||    ||| ||     ||||||||||||||||||||||||||||||
Sbjct  119  CAGATCAATGCCAACAACGTCTCTC-----AACAAGTTGGCATTGATCTGTTCGATTCAG  173

Query  121  TAATCTTTAGAATCACATAGACATTTTTTCCACTTTCCTTCCATTGAAGAAAAGATTATT  180
            || |||||  ||||||||| |  | |   ||  |||||  |  ||||||||| |||||||
Sbjct  174  TAGTCTTTT-AATCACATA-AG-TCT---CC--TTTCC--C--TTGAAGAAAGGATTATT  221

Query  181  TATGGTTAGTTTATGGTTGAACTACCTATTTCTGTTCTGCACTGATCTGTACTACAATTT  240
            | ||||| ||| | | | ||||  ||||||| || |||| |||||||||||||| |||||
Sbjct  222  TCTGGTTGGTTCACGATCGAACCGCCTATTTTTGCTCTGTACTGATCTGTACTAGAATTT  281

Query  241  ATGTATGTTCCTGAAAATCAATCGTTTTATTCTCTACAATTTAGAGGGTTGGTCTTTCAA  300
            |||||||||||||||    |||||||||||||| |||||||||| || || | ||||| |
Sbjct  282  ATGTATGTTCCTGAA----AATCGTTTTATTCTATACAATTTAGGGGATTTGCCTTTCTA  337

Query  301  ATTCTCTAAAAA-ATAGAGAGTTTCTATTTCTATAGAGAGTGGGGGCGGATGTAGCCAAG  359
             | |||| |    |||||||||||  ||    ||||||||  ||||||||||||||||||
Sbjct  338  -T-CTCTCATTTTATAGAGAGTTT--AT----ATAGAGAGGAGGGGCGGATGTAGCCAAG  389

Query  360  TGGATCAAGGCAGTGGATT-GTGAAT  384
            ||| ||||||||||||||| ||||||
Sbjct  390  TGGCTCAAGGCAGTGGATTTGTGAAT  415


>JX544790.1 Phaeanthus splendens PsbA (psbA) gene, partial cds; and psbA-trnH 
intergenic spacer, partial sequence; chloroplast
Length=428

 Score = 285 bits (154),  Expect = 9e-73
 Identities = 314/386 (81%), Gaps = 31/386 (8%)
 Strand=Plus/Plus

Query  1    CCATCTATAAATGGATAATACTTCAGCGTTAGTGTTAGTGTATATGAGTTGTTGAGGGAT  60
            |||||| |||||||||||||||||||||||||| | |||||| | |||||||||| ||||
Sbjct  59   CCATCTGTAAATGGATAATACTTCAGCGTTAGTCTGAGTGTACACGAGTTGTTGAAGGAT  118

Query  61   CAGATCAATGCCAACTTGTTCTATCAACAAAACAAGTTGGCATTGATCTGTTCGATTCAG  120
            |||||||||||||||    ||| ||     ||||||||||||||||||||||||||||||
Sbjct  119  CAGATCAATGCCAACAACGTCTCTC-----AACAAGTTGGCATTGATCTGTTCGATTCAG  173

Query  121  TAATCTTTAGAATCACATAGACATTTTTTCCACTTTCCTTCCATTGAAGAAAAGATTATT  180
            || |||||  ||||||||| |  | ||||    || ||  |  ||||||||| |||| ||
Sbjct  174  TAGTCTTTT-AATCACATA-AG-TCTTTT----TT-CC--C--TTGAAGAAAGGATTTTT  221

Query  181  TATGGTTAGTTTATGGTTGAACTACCTATTTCTGTTCTGCACTGATCTGTACTACAATTT  240
            | ||||| ||| | | | |||| |||||||| || |||| |||||||||||||| |||||
Sbjct  222  TCTGGTTGGTTCACGATCGAACCACCTATTTTTGCTCTGTACTGATCTGTACTAGAATTT  281

Query  241  ATGTATGTTCCTGAAAATCAATCGTTTTATTCTCTACAATTTAGAGGGTTGGTCTTTCAA  300
            |||||||||||||||    |||||||||||||| |||||||||| || || | ||||| |
Sbjct  282  ATGTATGTTCCTGAA----AATCGTTTTATTCTATACAATTTAGGGGATTTGCCTTTCTA  337

Query  301  ATTCTCTAAAAA-ATAGAGAGTTTCTATTTCTATAGAGAGTGGGGGCGGATGTAGCCAAG  359
             | |||| |    |||||||||||  ||    ||||||||  ||||||||||||||||||
Sbjct  338  -T-CTCTTATTTTATAGAGAGTTT--AT----ATAGAGAGGAGGGGCGGATGTAGCCAAG  389

Query  360  TGGATCAAGGCAGTGGATT-GTGAAT  384
            ||| ||||||||||||||| ||||||
Sbjct  390  TGGCTCAAGGCAGTGGATTTGTGAAT  415


>JX544784.1 Meiogyne virgata PsbA (psbA) gene, partial cds; and psbA-trnH 
intergenic spacer, partial sequence; chloroplast
Length=428

 Score = 285 bits (154),  Expect = 9e-73
 Identities = 314/386 (81%), Gaps = 31/386 (8%)
 Strand=Plus/Plus

Query  1    CCATCTATAAATGGATAATACTTCAGCGTTAGTGTTAGTGTATATGAGTTGTTGAGGGAT  60
            |||||| |||||||||||||||||||||||||| | |||||| | |||||||||| ||||
Sbjct  59   CCATCTGTAAATGGATAATACTTCAGCGTTAGTCTGAGTGTACACGAGTTGTTGAAGGAT  118

Query  61   CAGATCAATGCCAACTTGTTCTATCAACAAAACAAGTTGGCATTGATCTGTTCGATTCAG  120
            |||||||||||||||    ||| ||     ||||||||||||||||||||||||||||||
Sbjct  119  CAGATCAATGCCAACAACGTCTCTC-----AACAAGTTGGCATTGATCTGTTCGATTCAG  173

Query  121  TAATCTTTAGAATCACATAGACATTTTTTCCACTTTCCTTCCATTGAAGAAAAGATTATT  180
            || |||||  |||| |||| |  | ||||    || ||  |  ||||||||| |||||||
Sbjct  174  TAGTCTTTT-AATCGCATA-AG-TCTTTT----TT-CC--C--TTGAAGAAAGGATTATT  221

Query  181  TATGGTTAGTTTATGGTTGAACTACCTATTTCTGTTCTGCACTGATCTGTACTACAATTT  240
            | ||||| ||| | | | ||||  ||||||| || |||| |||||||||||||| |||||
Sbjct  222  TCTGGTTGGTTCACGATCGAACCGCCTATTTTTGCTCTGTACTGATCTGTACTAGAATTT  281

Query  241  ATGTATGTTCCTGAAAATCAATCGTTTTATTCTCTACAATTTAGAGGGTTGGTCTTTCAA  300
            |||||||||||||||    |||||||||||||| |||||||||| ||||| | ||||| |
Sbjct  282  ATGTATGTTCCTGAA----AATCGTTTTATTCTATACAATTTAGGGGGTTTGCCTTTCTA  337

Query  301  ATTCTCTAAAAA-ATAGAGAGTTTCTATTTCTATAGAGAGTGGGGGCGGATGTAGCCAAG  359
             | |||| |    |||||||||||  ||    ||||||||  ||||||||||||||||||
Sbjct  338  -T-CTCTCATTTTATAGAGAGTTT--AT----ATAGAGAGGAGGGGCGGATGTAGCCAAG  389

Query  360  TGGATCAAGGCAGTGGATT-GTGAAT  384
            ||| ||||||||||||||| ||||||
Sbjct  390  TGGCTCAAGGCAGTGGATTTGTGAAT  415


>AY841519.1 Unonopsis stipitata psbA-trnH intergenic spacer, partial sequence; 
chloroplast
Length=416

 Score = 285 bits (154),  Expect = 9e-73
 Identities = 315/387 (81%), Gaps = 33/387 (9%)
 Strand=Plus/Plus

Query  1    CCATCTATAAATGGATAATACTTCAGCGTTAGTGTTAGTGTATATGAGTTGTTGAGGGAT  60
            |||||| |||||||||||||||||||||||||| | |||||| | |||||||||| ||||
Sbjct  60   CCATCTGTAAATGGATAATACTTCAGCGTTAGTCTGAGTGTACACGAGTTGTTGAAGGAT  119

Query  61   CAGATCAATGCCAACTTGTTCTATCAACAAAACAAGTTGGCATTGATCTGTTCGATTCAG  120
            |||||||||||||||   |||||||     ||||||||||||||||||||||||||||||
Sbjct  120  CAGATCAATGCCAACAACTTCTATC-----AACAAGTTGGCATTGATCTGTTCGATTCAG  174

Query  121  TAATCTTTAGAATCACATAGACATTTTTTCCACTTTCCTTCCATTGAAGAAAAGATTATT  180
            || |||||  ||||||||| |  |       | |||  |||||||||| ||| |||||||
Sbjct  175  TAGTCTTTT-AATCACATA-AG-T-------A-TTT--TTCCATTGAATAAAGGATTATT  221

Query  181  TATGGTTAGTTTATGGTTGAACTACCTATTTCTGTTCTGCACTGATCTGTACTACAATTT  240
            | ||||| ||| | | | ||||  ||||||| ||||||| |||||||||||||| |||||
Sbjct  222  TCTGGTTGGTTCACGATCGAACCGCCTATTTTTGTTCTGTACTGATCTGTACTAGAATTT  281

Query  241  ATGTATGTTCCTGAAAATCAATCGTTTTATTCTCTAC-AATTTAGAGGGTTGGTCTTTCA  299
            ||||||||||||  |    |||||||||||||| ||| |||||||||| || | ||||| 
Sbjct  282  ATGTATGTTCCTCTA----AATCGTTTTATTCTATACAAATTTAGAGGATTTGCCTTTCT  337

Query  300  AATTCTCTAAAAA-ATAGAGAGTTTCTATTTCTATAGAGAGTGGGGGCGGATGTAGCCAA  358
            | | |||| |    |||||||||||  ||    ||||||||  |||||||||||||||||
Sbjct  338  A-T-CTCTCATTTTATAGAGAGTTT--AT----ATAGAGAGGAGGGGCGGATGTAGCCAA  389

Query  359  GTGGATCAAGGCAGTGGATT-GTGAAT  384
            |||| ||||||||||||||| ||||||
Sbjct  390  GTGGCTCAAGGCAGTGGATTTGTGAAT  416


>KU716116.1 Annickia polycarpa PsbA gene, partial cds; and psbA-trnH intergenic 
spacer, partial sequence; chloroplast
 KU716117.1 Annickia chlorantha PsbA gene, partial cds; and psbA-trnH intergenic 
spacer, partial sequence; chloroplast
Length=365

 Score = 281 bits (152),  Expect = 1e-71
 Identities = 289/350 (83%), Gaps = 30/350 (9%)
 Strand=Plus/Plus

Query  1    CCATCTATAAATGGATAATACTTCAGCGTTAGTGTTAGTGTATATGAGTTGTTGAGGGAT  60
            ||||||  |||||||||||||||||||||||||||||||||||| |||||||||| ||||
Sbjct  45   CCATCTGCAAATGGATAATACTTCAGCGTTAGTGTTAGTGTATACGAGTTGTTGAAGGAT  104

Query  61   CAGATCAATGCCAACTTGTTCTATCAACAAAACAAGTTGGCATTGATCTGTTCGATTCAG  120
            ||||||||||||||||| ||||||      ||||||||||||||||||||||||||||||
Sbjct  105  CAGATCAATGCCAACTTCTTCTATT-----AACAAGTTGGCATTGATCTGTTCGATTCAG  159

Query  121  TAATCTTTAGAATCACATAGACATTTTTTCCACTTTCCTTCCATTGAAGAAAAGATTATT  180
            || |||||  ||||||||| |  | ||||    |  |   ||||||||||||||||| ||
Sbjct  160  TAGTCTTTT-AATCACATA-AG-TATTTT----T--C---CCATTGAAGAAAAGATTCTT  207

Query  181  TATGGTTAGTTTATGGTTGAACTACCTATTTCTGTTCTGCACTGATCTGTACTACAATTT  240
            | ||||  ||| | | | ||||  ||||||| ||||||| |||||||||||||| |||||
Sbjct  208  TTTGGTCGGTTCACGATCGAACCGCCTATTTTTGTTCTGTACTGATCTGTACTAGAATTT  267

Query  241  ATGTATGTTCCTGAAAATCAATCGTTTTATTCTCTACAATTTAGAGGGTTGGTCTTTCAA  300
            ||||||||||||||||||||    ||||||||| ||||||||||||| |||| ||||| |
Sbjct  268  ATGTATGTTCCTGAAAATCA----TTTTATTCTATACAATTTAGAGGATTGGCCTTTCTA  323

Query  301  ATTCTCTAAAA-AATAGAGAGTTTCTATTTCTATAGAGAGTGGGGGCGGA  349
             | |||| |   ||||||||||||  |    |||||||||| ||||||||
Sbjct  324  -T-CTCTCATTTAATAGAGAGTTT--A----TATAGAGAGTAGGGGCGGA  365


>JQ690411.1 Bocageopsis canescens PsbA (psbA) gene, partial cds; and psbA-trnH 
intergenic spacer, partial sequence; chloroplast
Length=422

 Score = 281 bits (152),  Expect = 1e-71
 Identities = 314/387 (81%), Gaps = 32/387 (8%)
 Strand=Plus/Plus

Query  1    CCATCTATAAATGGATAATACTTCAGCGTTAGTGTTAGTGTATATGAGTTGTTGAGGGAT  60
            |||||| |||||||||||||||||||||||||| | |||||| | |||||||||| ||||
Sbjct  59   CCATCTGTAAATGGATAATACTTCAGCGTTAGTCTGAGTGTACACGAGTTGTTGAAGGAT  118

Query  61   CAGATCAATGCCAACTTGTTCTATCAACAAAACAAGTTGGCATTGATCTGTTCGATTCAG  120
            |||||||||||||||   ||||| |  |  ||||||||||||||||||||||||||||||
Sbjct  119  CAGATCAATGCCAACAACTTCTA-C--C--AACAAGTTGGCATTGATCTGTTCGATTCAG  173

Query  121  TAATCTTTAGAATCACATAGACATTTTTTCCACTTTCCTTCCATTGAAGAAAAGATTATT  180
            || |||||  ||||||||| |  | ||||    || |||    ||||| ||| |||||||
Sbjct  174  TAGTCTTTT-AATCACATA-AG-TATTTT----TT-CCT----TTGAATAAAGGATTATT  221

Query  181  TATGGTTAGTTTATGGTTGAACTACCTATTTCTGTTCTGCACTGATCTGTACTACAATTT  240
            | ||||| ||| | | | |||| |||||||| ||||||| |||||||||||||| |||||
Sbjct  222  TCTGGTTGGTTCACGATCGAACCACCTATTTTTGTTCTGTACTGATCTGTACTAGAATTT  281

Query  241  ATGTATGTTCCTGAAAATCAATCGTTTTATTCTCTAC-AATTTAGAGGGTTGGTCTTTCA  299
            |||| |||||||  |    |||||||||||||| ||| |||||||||| || | ||||| 
Sbjct  282  ATGTGTGTTCCTCTA----AATCGTTTTATTCTATACAAATTTAGAGGATTTGCCTTTCT  337

Query  300  AATTCTCTAAAAA-ATAGAGAGTTTCTATTTCTATAGAGAGTGGGGGCGGATGTAGCCAA  358
            | | |||| |    ||| |||||||  ||    ||||||||  |||||||||||||||||
Sbjct  338  A-T-CTCTCATTTTATAAAGAGTTT--AT----ATAGAGAGGAGGGGCGGATGTAGCCAA  389

Query  359  GTGGATCAAGGCAGTGGATT-GTGAAT  384
            |||| ||||||||||||||| ||||||
Sbjct  390  GTGGCTCAAGGCAGTGGATTTGTGAAT  416


>JX544810.1 Haplostichanthus johnsonii PsbA (psbA) gene, partial cds; and 
psbA-trnH intergenic spacer, partial sequence; chloroplast
Length=428

 Score = 281 bits (152),  Expect = 1e-71
 Identities = 313/386 (81%), Gaps = 31/386 (8%)
 Strand=Plus/Plus

Query  1    CCATCTATAAATGGATAATACTTCAGCGTTAGTGTTAGTGTATATGAGTTGTTGAGGGAT  60
            |||||| |||||||||||||||||||||||||| | |||||| | |||||||||| ||||
Sbjct  59   CCATCTGTAAATGGATAATACTTCAGCGTTAGTCTGAGTGTACACGAGTTGTTGAAGGAT  118

Query  61   CAGATCAATGCCAACTTGTTCTATCAACAAAACAAGTTGGCATTGATCTGTTCGATTCAG  120
            |||||||||||||||    ||| ||     ||||||||||||||||||||||||||||||
Sbjct  119  CAGATCAATGCCAACAACGTCTCTC-----AACAAGTTGGCATTGATCTGTTCGATTCAG  173

Query  121  TAATCTTTAGAATCACATAGACATTTTTTCCACTTTCCTTCCATTGAAGAAAAGATTATT  180
            || |||||  ||||||||| |  ||||||    || ||  |  ||||||||| |||||||
Sbjct  174  TAGTCTTTT-AATCACATA-AG-TTTTTT----TT-CC--C--TTGAAGAAAGGATTATT  221

Query  181  TATGGTTAGTTTATGGTTGAACTACCTATTTCTGTTCTGCACTGATCTGTACTACAATTT  240
            | ||||| ||| | | | |||| |||||||| || |||| |||||||||||||| |||||
Sbjct  222  TCTGGTTGGTTCACGATCGAACCACCTATTTTTGCTCTGTACTGATCTGTACTAGAATTT  281

Query  241  ATGTATGTTCCTGAAAATCAATCGTTTTATTCTCTACAATTTAGAGGGTTGGTCTTTCAA  300
            |||||||||||||||    |||||||||||||| || ||||||| || || | |||| | 
Sbjct  282  ATGTATGTTCCTGAA----AATCGTTTTATTCTATAAAATTTAGGGGATTTGCCTTT-AT  336

Query  301  ATTCTCTAAAAA-ATAGAGAGTTTCTATTTCTATAGAGAGTGGGGGCGGATGTAGCCAAG  359
            || |||| |    |||||||||||  ||    ||||||||  ||||||||||||||||||
Sbjct  337  AT-CTCTCATTTTATAGAGAGTTT--AT----ATAGAGAGGAGGGGCGGATGTAGCCAAG  389

Query  360  TGGATCAAGGCAGTGGATT-GTGAAT  384
            ||| ||||||| ||||||| || |||
Sbjct  390  TGGCTCAAGGCGGTGGATTTGTRAAT  415


>AY841485.1 Onychopetalum periquino psbA-trnH intergenic spacer, partial 
sequence; chloroplast
Length=429

 Score = 281 bits (152),  Expect = 1e-71
 Identities = 314/387 (81%), Gaps = 32/387 (8%)
 Strand=Plus/Plus

Query  1    CCATCTATAAATGGATAATACTTCAGCGTTAGTGTTAGTGTATATGAGTTGTTGAGGGAT  60
            |||||| |||||||||||||||||||||||||| | |||||| | |||||||||| ||||
Sbjct  59   CCATCTGTAAATGGATAATACTTCAGCGTTAGTCTGAGTGTACACGAGTTGTTGAAGGAT  118

Query  61   CAGATCAATGCCAACTTGTTCTATCAACAAAACAAGTTGGCATTGATCTGTTCGATTCAG  120
            |||||||||||||||   |||||||     ||||||||||||||||||||||||||||||
Sbjct  119  CAGATCAATGCCAACAACTTCTATC-----AACAAGTTGGCATTGATCTGTTCGATTCAG  173

Query  121  TAATCTTTAGAATCACATAGACATTTTTTCCACTTTCCTTCCATTGAAGAAAAGATTATT  180
            || |||||  ||||||||| |  | ||||         |||||||||| ||| |||||||
Sbjct  174  TAGTCTTTT-AATCACATA-AG-TATTTT---------TTCCATTGAATAAAGGATTATT  221

Query  181  TATGGTTAGTTTATGGTTGAACTACCTATTTCTGTTCTGCACTGATCTGTACTACAATTT  240
            | ||||| ||| | | | ||||  ||||||| ||||||| ||||||||||||||||||||
Sbjct  222  TCTGGTTGGTTCACGATCGAACCGCCTATTTTTGTTCTGTACTGATCTGTACTACAATTT  281

Query  241  ATGTATGTTCCTGAAAATCAATCGTTTTATTCTCTACAATTT-AGAGGGTTGGTCTTTCA  299
            |||| |||||||  |    |||||||||||||| ||||| || ||||| || | ||||| 
Sbjct  282  ATGTGTGTTCCTCTA----AATCGTTTTATTCTATACAAATTAAGAGGATTTGCCTTTCT  337

Query  300  AATTCTCTAAAAA-ATAGAGAGTTTCTATTTCTATAGAGAGTGGGGGCGGATGTAGCCAA  358
            | | |||| |    |||||||||||  ||    ||||||||  |||||||||||||||||
Sbjct  338  A-T-CTCTCATTTTATAGAGAGTTT--AT----ATAGAGAGGAGGGGCGGATGTAGCCAA  389

Query  359  GTGGATCAAGGCAGTGGATT-GTGAAT  384
            |||| ||||||||||||||| ||||||
Sbjct  390  GTGGCTCAAGGCAGTGGATTTGTGAAT  416


>MG264573.1 Huberantha luensis voucher Nuraliev 889 (CMUB) PsbA (psbA) gene, 
partial cds; and psbA-trnH intergenic spacer, partial sequence; 
plastid
Length=384

 Score = 279 bits (151),  Expect = 4e-71
 Identities = 306/376 (81%), Gaps = 29/376 (8%)
 Strand=Plus/Plus

Query  1    CCATCTATAAATGGATAATACTTCAGCGTTAGTGTTAGTGTATATGAGTTGTTGAGGGAT  60
            |||||| |||||||||||||||||||||||||| | |||||| | |||||||||| ||||
Sbjct  34   CCATCTGTAAATGGATAATACTTCAGCGTTAGTCTGAGTGTACACGAGTTGTTGAAGGAT  93

Query  61   CAGATCAATGCCAACT-TGTTCTATCAACAA--AACAAGTTGGCATTGATCTGTTCGATT  117
            |||||||||||||||  ||| || |||| ||  |||||||||||||||||||||||||||
Sbjct  94   CAGATCAATGCCAACAATGT-CTCTCAAGAAGCAACAAGTTGGCATTGATCTGTTCGATT  152

Query  118  CAGTAATCTTTAGAATCACATAGACATTTTTTCCACTTTCCTTCCATTGAAGAAAAGATT  177
            ||||| |||||  ||||||||| |  | ||||    || ||  |  ||||||||| ||||
Sbjct  153  CAGTAGTCTTTT-AATCACATA-AG-TCTTTT----TT-CC--C--TTGAAGAAAGGATT  200

Query  178  ATTTATGGTTAGTTTATGGTTGAACTACCTATTTCTGTTCTGCACTGATCTGTACTACAA  237
            |||| ||||| ||| | | |  ||| |  ||||| || |||| |||||||||||||| ||
Sbjct  201  ATTTCTGGTTGGTTCACGATCAAACCATTTATTTTTGCTCTGTACTGATCTGTACTAGAA  260

Query  238  TTTATGTATGTTCCTGAAAATCAATCGTTTTATTCTCTACAATTTAGAGGGTTGGTCTTT  297
            ||||||||||||||||||    |||||||||||||| |||||||||| || || | ||||
Sbjct  261  TTTATGTATGTTCCTGAA----AATCGTTTTATTCTATACAATTTAGGGGATTTGCCTTT  316

Query  298  CAAATTCTCTAAAAA-ATAGAGAGTTTCTATTTCTATAGAGAGTGGGGGCGGATGTAGCC  356
            | | | |||| |    |||||||||||  ||    ||||||||  |||||||||||||||
Sbjct  317  CTA-T-CTCTCATTTTATAGAGAGTTT--AT----ATAGAGAGGAGGGGCGGATGTAGCC  368

Query  357  AAGTGGATCAAGGCAG  372
            |||||| |||||||||
Sbjct  369  AAGTGGCTCAAGGCAG  384


>KM924970.1 Artabotrys hongkongensis voucher HKU:11-544 PsbA (psbA) gene, 
partial cds; and psbA-trnH intergenic spacer, partial sequence; 
chloroplast
Length=437

 Score = 279 bits (151),  Expect = 4e-71
 Identities = 326/405 (80%), Gaps = 34/405 (8%)
 Strand=Plus/Plus

Query  1    CCATCTATAAATGGATAATACTTCAGCGTTAGTGTTAGTGTATATGAGTTGTTGAGGGAT  60
            ||||||| ||| |||||||| ||| || ||||||||| |||||| |||||||||| ||||
Sbjct  44   CCATCTACAAACGGATAATATTTCGGCATTAGTGTTAATGTATACGAGTTGTTGAAGGAT  103

Query  61   CAGATCAATGCCAACTTGTTCTATCAACAAAACAAGTTGGCATTGATCTGTTCGATTCAG  120
            ||||||||||||||||| |||||||     ||||||||||||||||||||||||||||||
Sbjct  104  CAGATCAATGCCAACTTCTTCTATC-----AACAAGTTGGCATTGATCTGTTCGATTCAG  158

Query  121  TAATCTTTAGAATCACATAGACATTTTTTCCACTTTCCTTCCATTGAAGAAAAGATTATT  180
            || |||||  |||||||||  | | | ||    |||  |||||| |||||||||||||||
Sbjct  159  TAGTCTTTT-AATCACATAAGCTTCTATT----TTT--TTCCATCGAAGAAAAGATTATT  211

Query  181  TATGGTTAGTTTATGGTTGAACTACCTATTTCTGTTCTGCACTGATCTGTACTACAATTT  240
            | ||| | ||| ||| | |||| ||| |||| ||||||| |||||||| ||||| |||||
Sbjct  212  TCTGGCTGGTTCATGATCGAACCACCCATTTTTGTTCTGTACTGATCTATACTAGAATTT  271

Query  241  ATGTATGTTCCTGAAAATCAATCG-TTTTATTC--TC---TACAATTTAGAGGGTTGGTC  294
            |||||| ||||||||||||  |   |||||| |  |    ||||||||||||  |||| |
Sbjct  272  ATGTATATTCCTGAAAATCGTTTTATTTTATGCAATTTAGTACAATTTAGAGTATTGGCC  331

Query  295  TTTC-A------A-ATTCTC-TA--A-A-AAAT--AGAGAGTTTCTATTTCTATAGAGAG  339
            |||| |      | |||||| ||  | | ||||  ||||||||| | |||  ||| ||||
Sbjct  332  TTTCTATCTCTCATATTCTCATATTATAGAAATCTAGAGAGTTTAT-TTTAGATAAAGAG  390

Query  340  TGGGGGCGGATGTAGCCAAGTGGATCAAGGCAGTGGATTGTGAAT  384
            | ||||||||||||||||||||| |||||||||||||||||||||
Sbjct  391  TAGGGGCGGATGTAGCCAAGTGGCTCAAGGCAGTGGATTGTGAAT  435


>KF709062.1 Platymitra macrocarpa voucher Ardi WI 52 (HKU) PsbA (psbA) gene, 
partial cds; and psbA-trnH intergenic spacer, partial sequence; 
chloroplast
Length=424

 Score = 279 bits (151),  Expect = 4e-71
 Identities = 312/385 (81%), Gaps = 30/385 (8%)
 Strand=Plus/Plus

Query  1    CCATCTATAAATGGATAATACTTCAGCGTTAGTGTTAGTGTATATGAGTTGTTGAGGGAT  60
            |||||| |||||||||||||||||||||||||| | |||||||| |||||||||| ||||
Sbjct  56   CCATCTGTAAATGGATAATACTTCAGCGTTAGTCTGAGTGTATACGAGTTGTTGAAGGAT  115

Query  61   CAGATCAATGCCAACTTGTTCTATCAACAAAACAAGTTGGCATTGATCTGTTCGATTCAG  120
            |||||||||||||||    ||| ||     ||||||||||||||||||||||||||||||
Sbjct  116  CAGATCAATGCCAACAACGTCTCTC-----AACAAGTTGGCATTGATCTGTTCGATTCAG  170

Query  121  TAATCTTTAGAATCACATAGACATTTTTTCCACTTTCCTTCCATTGAAGAAAAGATTATT  180
            || |||||  ||||||||| |  | ||||    || ||  |  ||||||||| |||||||
Sbjct  171  TAGTCTTTT-AATCACATA-AG-TCTTTT----TT-CC--C--TTGAAGAAAGGATTATT  218

Query  181  TATGGTTAGTTTATGGTTGAACTACCTATTTCTGTTCTGCACTGATCTGTACTACAATTT  240
            | ||||| ||| ||| | ||||  ||||||| || |||| |||||||||||||| |||||
Sbjct  219  TCTGGTTGGTTCATGATCGAACCGCCTATTTTTGCTCTGTACTGATCTGTACTAGAATTT  278

Query  241  ATGTATGTTCCTGAAAATCAATCGTTTTATTCTCTACAATTTAGAGGGTTGGTCTTTCAA  300
            |||||||||||||||| |   |||||||||||| |||||||||| || || | | ||  |
Sbjct  279  ATGTATGTTCCTGAAA-T---TCGTTTTATTCTATACAATTTAGGGGATTTGCCCTTTTA  334

Query  301  ATTCTCTAAAAA-ATAGAGAGTTTCTATTTCTATAGAGAGTGGGGGCGGATGTAGCCAAG  359
             | |||| |    |||||||||||  |     |||||| |  ||||||||||||||||||
Sbjct  335  -T-CTCTCATTTTATAGAGAGTTT--AG----ATAGAGGGGAGGGGCGGATGTAGCCAAG  386

Query  360  TGGATCAAGGCAGTGGATTGTGAAT  384
            ||| |||||||||||||||||||||
Sbjct  387  TGGCTCAAGGCAGTGGATTGTGAAT  411


>KC857614.1 Miliuseae sp. PSD psbA-trnH intergenic spacer, partial sequence; 
plastid
Length=428

 Score = 279 bits (151),  Expect = 4e-71
 Identities = 312/385 (81%), Gaps = 29/385 (8%)
 Strand=Plus/Plus

Query  1    CCATCTATAAATGGATAATACTTCAGCGTTAGTGTTAGTGTATATGAGTTGTTGAGGGAT  60
            |||||| |||||||||||||||||||||||||| | |||||| | |||||||||| ||||
Sbjct  59   CCATCTGTAAATGGATAATACTTCAGCGTTAGTCTGAGTGTACACGAGTTGTTGAAGGAT  118

Query  61   CAGATCAATGCCAACTTGTTCTATCAACAAAACAAGTTGGCATTGATCTGTTCGATTCAG  120
            |||||||||||||||    ||| ||     ||||||||||||||||||||||||||||||
Sbjct  119  CAGATCAATGCCAACAACGTCTCTC-----AACAAGTTGGCATTGATCTGTTCGATTCAG  173

Query  121  TAATCTTTAGAATCACATAGACATTTTTTCCACTTTCCTTCCATTGAAGAAAAGATTATT  180
            || |||||  ||||||||| |  | ||||    || ||  |  ||||||||| |||||||
Sbjct  174  TAGTCTTTT-AATCACATA-AG-TCTTTT----TT-CC--C--TTGAAGAAAGGATTATT  221

Query  181  TATGGTTAGTTTATGGTTGAACTACCTATTTCTGTTCTGCACTGATCTGTACTACAATTT  240
            | ||||| ||| | | | ||||  ||||||| || |||| |||||||||||||| |||||
Sbjct  222  TCTGGTTGGTTGACGATCGAACCGCCTATTTTTGCTCTGTACTGATCTGTACTAGAATTT  281

Query  241  ATGTATGTTCCTGAAAATCAATCGTTTTATTCTCTACAATTTAGAGGGTTGGTCTTTCAA  300
            |||||||||||||||    |||||||||||||| |||||||||| || || | ||||| |
Sbjct  282  ATGTATGTTCCTGAA----AATCGTTTTATTCTATACAATTTAGGGGATTTGCCTTTCTA  337

Query  301  ATTCTCTAAAAAATAGAGAGTTTCTATTTCTATAGAGAGTGGGGGCGGATGTAGCCAAGT  360
              ||||     | ||||||||||  ||    ||||||||  |||||||||||||||||||
Sbjct  338  TCTCTCGTTTTA-TAGAGAGTTT--AT----ATAGAGAGGAGGGGCGGATGTAGCCAAGT  390

Query  361  GGATCAAGGCAGTGGATT-GTGAAT  384
            || ||||||||||||||| ||||||
Sbjct  391  GGCTCAAGGCAGTGGATTTGTGAAT  415


>KC857589.1 Sageraea elliptica psbA-trnH intergenic spacer, partial sequence; 
plastid
Length=427

 Score = 279 bits (151),  Expect = 4e-71
 Identities = 313/386 (81%), Gaps = 32/386 (8%)
 Strand=Plus/Plus

Query  1    CCATCTATAAATGGATAATACTTCAGCGTTAGTGTTAGTGTATATGAGTTGTTGAGGGAT  60
            |||||| |||||||||||||||||||||||||| | |||||| | |||||||||| ||||
Sbjct  59   CCATCTGTAAATGGATAATACTTCAGCGTTAGTCTGAGTGTACACGAGTTGTTGAAGGAT  118

Query  61   CAGATCAATGCCAACTTGTTCTATCAACAAAACAAGTTGGCATTGATCTGTTCGATTCAG  120
            |||||||||||||||    ||| ||     ||||||||||||||||||||||||||||||
Sbjct  119  CAGATCAATGCCAACAACGTCTCTC-----AACAAGTTGGCATTGATCTGTTCGATTCAG  173

Query  121  TAATCTTTAGAATCACATAGACATTTTTTCCACTTTCCTTCCATTGAAGAAAAGATTATT  180
            || |||||  ||||||||| |  ||||||    |  ||  |  ||||||||| |||||||
Sbjct  174  TAGTCTTTT-AATCACATA-AG-TTTTTT----T--CC--C--TTGAAGAAAGGATTATT  220

Query  181  TATGGTTAGTTTATGGTTGAACTACCTATTTCTGTTCTGCACTGATCTGTACTACAATTT  240
            | ||||| ||| | | | ||||  ||||||| || |||| |||||||||||||| |||||
Sbjct  221  TCTGGTTGGTTCACGATCGAACCGCCTATTTTTGCTCTGTACTGATCTGTACTAGAATTT  280

Query  241  ATGTATGTTCCTGAAAATCAATCGTTTTATTCTCTACAATTTAGAGGGTTGGTCTTTCAA  300
            |||||||||||||||    |||||||| ||||| |||||||||| || || | ||||| |
Sbjct  281  ATGTATGTTCCTGAA----AATCGTTTCATTCTATACAATTTAGGGGATTTGCCTTTCTA  336

Query  301  ATTCTCTAAAAA-ATAGAGAGTTTCTATTTCTATAGAGAGTGGGGGCGGATGTAGCCAAG  359
             | |||| |    |||||||||||  ||    ||||||||  ||||||||||||||||||
Sbjct  337  -T-CTCTCATTTTATAGAGAGTTT--AT----ATAGAGAGGAGGGGCGGATGTAGCCAAG  388

Query  360  TGGATCAAGGCAGTGGATT-GTGAAT  384
            ||| ||||||||||||||| ||||||
Sbjct  389  TGGCTCAAGGCAGTGGATTTGTGAAT  414


>KC857571.1 Neo-uvaria parallelivenia psbA-trnH intergenic spacer, partial 
sequence; plastid
Length=428

 Score = 279 bits (151),  Expect = 4e-71
 Identities = 313/386 (81%), Gaps = 31/386 (8%)
 Strand=Plus/Plus

Query  1    CCATCTATAAATGGATAATACTTCAGCGTTAGTGTTAGTGTATATGAGTTGTTGAGGGAT  60
            |||||| ||||||||||||||||||| |||||| | |||||| | |||||||||| ||||
Sbjct  59   CCATCTGTAAATGGATAATACTTCAGTGTTAGTCTGAGTGTACACGAGTTGTTGAAGGAT  118

Query  61   CAGATCAATGCCAACTTGTTCTATCAACAAAACAAGTTGGCATTGATCTGTTCGATTCAG  120
            |||||||||||||||    | | ||  |  ||||||||||||||||||||||||||||||
Sbjct  119  CAGATCAATGCCAACAACGT-T-TC-TC--AACAAGTTGGCATTGATCTGTTCGATTCAG  173

Query  121  TAATCTTTAGAATCACATAGACATTTTTTCCACTTTCCTTCCATTGAAGAAAAGATTATT  180
            || |||||  ||||||||  | |   | | | |||| |  || ||||||||| |||||||
Sbjct  174  TAGTCTTT-TAATCACAT--A-A--GTCT-C-CTTT-C--CC-TTGAAGAAAGGATTATT  221

Query  181  TATGGTTAGTTTATGGTTGAACTACCTATTTCTGTTCTGCACTGATCTGTACTACAATTT  240
            | ||||| ||| | | | ||||  ||||||| || |||| |||||||||||||| |||||
Sbjct  222  TCTGGTTGGTTCACGATCGAACCGCCTATTTTTGCTCTGTACTGATCTGTACTAGAATTT  281

Query  241  ATGTATGTTCCTGAAAATCAATCGTTTTATTCTCTACAATTTAGAGGGTTGGTCTTTCAA  300
            |||||||||||||||    |||||||||||||| |||||||||| || || | ||||| |
Sbjct  282  ATGTATGTTCCTGAA----AATCGTTTTATTCTATACAATTTAGGGGATTTGCCTTTCTA  337

Query  301  ATTCTCTAAAAA-ATAGAGAGTTTCTATTTCTATAGAGAGTGGGGGCGGATGTAGCCAAG  359
             | |||| |    |||||||||||  ||    ||||||||  ||||||||||||||||||
Sbjct  338  -T-CTCTCATTTTATAGAGAGTTT--AT----ATAGAGAGGAGGGGCGGATGTAGCCAAG  389

Query  360  TGGATCAAGGCAGTGGATT-GTGAAT  384
            ||| ||||||||||||||| ||||||
Sbjct  390  TGGCTCAAGGCAGTGGATTTGTGAAT  415


>JQ889979.1 Mitrephora macrocarpa voucher Mols 8 [Bogor. Bot. Gard.] (L) 
PsbA (psbA) gene, partial cds; and psbA-trnH intergenic spacer, 
partial sequence; chloroplast
Length=428

 Score = 279 bits (151),  Expect = 4e-71
 Identities = 313/386 (81%), Gaps = 31/386 (8%)
 Strand=Plus/Plus

Query  1    CCATCTATAAATGGATAATACTTCAGCGTTAGTGTTAGTGTATATGAGTTGTTGAGGGAT  60
            |||||| |||||||||||||||||||||||||| | |||||| | |||||||||| ||||
Sbjct  59   CCATCTGTAAATGGATAATACTTCAGCGTTAGTCTGAGTGTACACGAGTTGTTGAAGGAT  118

Query  61   CAGATCAATGCCAACTTGTTCTATCAACAAAACAAGTTGGCATTGATCTGTTCGATTCAG  120
            |||||||||||||||    ||| ||     ||||||||||||||||||||||||||||||
Sbjct  119  CAGATCAATGCCAACAACGTCTCTC-----AACAAGTTGGCATTGATCTGTTCGATTCAG  173

Query  121  TAATCTTTAGAATCACATAGACATTTTTTCCACTTTCCTTCCATTGAAGAAAAGATTATT  180
            || |||||  ||||||||| |  | ||||    || ||  |  ||||||||| |||||||
Sbjct  174  TAGTCTTTT-AATCACATA-AG-TCTTTT----TT-CC--C--TTGAAGAAAGGATTATT  221

Query  181  TATGGTTAGTTTATGGTTGAACTACCTATTTCTGTTCTGCACTGATCTGTACTACAATTT  240
            | ||||| ||| | | | ||||  ||||||| || |||| |||||||||||||| |||||
Sbjct  222  TCTGGTTGGTTCACGATCGAACCGCCTATTTTTGCTCTGTACTGATCTGTACTAGAATTT  281

Query  241  ATGTATGTTCCTGAAAATCAATCGTTTTATTCTCTACAATTTAGAGGGTTGGTCTTTCAA  300
            |||||||||||||||    |||||||||||||| |||||||||| || || | ||||| |
Sbjct  282  ATGTATGTTCCTGAA----AATCGTTTTATTCTATACAATTTAGGGGATTTGCCTTTCTA  337

Query  301  ATTCTCTAAAAA-ATAGAGAGTTTCTATTTCTATAGAGAGTGGGGGCGGATGTAGCCAAG  359
             | |||| |    ||||||| ||| ||     ||||||||  ||||||||||||||||||
Sbjct  338  -T-CTCTCATTTTATAGAGA-TTT-TAG----ATAGAGAGGAGGGGCGGATGTAGCCAAG  389

Query  360  TGGATCAAGGCAGTGGATT-GTGAAT  384
            ||| ||||||||||||||| ||||||
Sbjct  390  TGGCTCAAGGCAGTGGATTTGTGAAT  415


>JX544856.1 Hubera sp. 3 TC-2012 PsbA (psbA) gene, partial cds; and psbA-trnH 
intergenic spacer, partial sequence; chloroplast
Length=428

 Score = 279 bits (151),  Expect = 4e-71
 Identities = 314/387 (81%), Gaps = 33/387 (9%)
 Strand=Plus/Plus

Query  1    CCATCTATAAATGGATAATACTTCAGCGTTAGTGTTAGTGTATATGAGTTGTTGAGGGAT  60
            |||||| |||||||||||||||||||||||||| | |||||| | |||||||||| ||||
Sbjct  59   CCATCTGTAAATGGATAATACTTCAGCGTTAGTCTGAGTGTACACGAGTTGTTGAAGGAT  118

Query  61   CAGATCAATGCCAACT-TGTTCTATCAACAAAACAAGTTGGCATTGATCTGTTCGATTCA  119
            |||||||||||||||  ||| || ||     |||||||||||||||||||||||||||||
Sbjct  119  CAGATCAATGCCAACAATGT-CTCTC-----AACAAGTTGGCATTGATCTGTTCGATTCA  172

Query  120  GTAATCTTTAGAATCACATAGACATTTTTTCCACTTTCCTTCCATTGAAGAAAAGATTAT  179
            ||| |||||  ||||||||| |  | ||||    || ||  |  ||||||||| ||||||
Sbjct  173  GTAGTCTTTT-AATCACATA-AG-TCTTTT----TT-CC--C--TTGAAGAAAGGATTAT  220

Query  180  TTATGGTTAGTTTATGGTTGAACTACCTATTTCTGTTCTGCACTGATCTGTACTACAATT  239
            || ||||| ||| | | | ||||    ||||| || |||| |||||||||||||| ||||
Sbjct  221  TTCTGGTTGGTTCACGATCGAACCGTTTATTTTTGCTCTGTACTGATCTGTACTAGAATT  280

Query  240  TATGTATGTTCCTGAAAATCAATCGTTTTATTCTCTACAATTTAGAGGGTTGGTCTTTCA  299
            ||||||||||||||||    |||||||||||||| |||||||||| || || | ||||| 
Sbjct  281  TATGTATGTTCCTGAA----AATCGTTTTATTCTATACAATTTAGGGGATTTGCCTTTCT  336

Query  300  AATTCTCTAAAAA-ATAGAGAGTTTCTATTTCTATAGAGAGTGGGGGCGGATGTAGCCAA  358
            | | |||| |    |||||||||||  ||    ||||||||  |||||||||||||||||
Sbjct  337  A-T-CTCTCATTTTATAGAGAGTTT--AT----ATAGAGAGGAGGGGCGGATGTAGCCAA  388

Query  359  GTGGATCAAGGCAGTGGATT-GTGAAT  384
            |||| ||||||||||||||| ||||||
Sbjct  389  GTGGCTCAAGGCAGTGGATTTGTGAAT  415


>JX544855.1 Hubera sp. 2 TC-2012 PsbA (psbA) gene, partial cds; and psbA-trnH 
intergenic spacer, partial sequence; chloroplast
 JQ889981.1 Hubera nitidissima voucher Ford AF 4967 PsbA (psbA) gene, partial 
cds; and psbA-trnH intergenic spacer, partial sequence; 
chloroplast
Length=428

 Score = 279 bits (151),  Expect = 4e-71
 Identities = 314/387 (81%), Gaps = 33/387 (9%)
 Strand=Plus/Plus

Query  1    CCATCTATAAATGGATAATACTTCAGCGTTAGTGTTAGTGTATATGAGTTGTTGAGGGAT  60
            |||||| |||||||||||||||||||||||||| | |||||| | |||||||||| ||||
Sbjct  59   CCATCTGTAAATGGATAATACTTCAGCGTTAGTCTGAGTGTACACGAGTTGTTGAAGGAT  118

Query  61   CAGATCAATGCCAACT-TGTTCTATCAACAAAACAAGTTGGCATTGATCTGTTCGATTCA  119
            |||||||||||||||  ||| || ||     |||||||||||||||||||||||||||||
Sbjct  119  CAGATCAATGCCAACAATGT-CTCTC-----AACAAGTTGGCATTGATCTGTTCGATTCA  172

Query  120  GTAATCTTTAGAATCACATAGACATTTTTTCCACTTTCCTTCCATTGAAGAAAAGATTAT  179
            ||| |||||  ||||||||| |  | ||||    || ||  |  ||||||||| ||||||
Sbjct  173  GTAGTCTTTT-AATCACATA-AG-TCTTTT----TT-CC--C--TTGAAGAAAGGATTAT  220

Query  180  TTATGGTTAGTTTATGGTTGAACTACCTATTTCTGTTCTGCACTGATCTGTACTACAATT  239
            || ||||| ||| | | | ||||    ||||| || |||| |||||||||||||| ||||
Sbjct  221  TTCTGGTTGGTTCACGATCGAACCGTTTATTTTTGCTCTGTACTGATCTGTACTAGAATT  280

Query  240  TATGTATGTTCCTGAAAATCAATCGTTTTATTCTCTACAATTTAGAGGGTTGGTCTTTCA  299
            ||||||||||||||||    |||||||||||||| |||||||||| || || | ||||| 
Sbjct  281  TATGTATGTTCCTGAA----AATCGTTTTATTCTATACAATTTAGGGGATTTGCCTTTCT  336

Query  300  AATTCTCTAAAAA-ATAGAGAGTTTCTATTTCTATAGAGAGTGGGGGCGGATGTAGCCAA  358
            | | |||| |    |||||||||||  ||    ||||||||  |||||||||||||||||
Sbjct  337  A-T-CTCTCATTTTATAGAGAGTTT--AT----ATAGAGAGGAGGGGCGGATGTAGCCAA  388

Query  359  GTGGATCAAGGCAGTGGATT-GTGAAT  384
            |||| ||||||||||||||| ||||||
Sbjct  389  GTGGCTCAAGGCAGTGGATTTGTGAAT  415


>JX544854.1 Hubera sp. 1 TC-2012 PsbA (psbA) gene, partial cds; and psbA-trnH 
intergenic spacer, partial sequence; chloroplast
Length=428

 Score = 276 bits (149),  Expect = 5e-70
 Identities = 313/387 (81%), Gaps = 33/387 (9%)
 Strand=Plus/Plus

Query  1    CCATCTATAAATGGATAATACTTCAGCGTTAGTGTTAGTGTATATGAGTTGTTGAGGGAT  60
            |||||| |||||||||||||||||||||||||| | |||||| | |||||||||| ||||
Sbjct  59   CCATCTGTAAATGGATAATACTTCAGCGTTAGTCTGAGTGTACACGAGTTGTTGAAGGAT  118

Query  61   CAGATCAATGCCAACT-TGTTCTATCAACAAAACAAGTTGGCATTGATCTGTTCGATTCA  119
            |||||||||||||||  ||| || ||     |||||||||||||||||||||||||||||
Sbjct  119  CAGATCAATGCCAACAATGT-CTCTC-----AACAAGTTGGCATTGATCTGTTCGATTCA  172

Query  120  GTAATCTTTAGAATCACATAGACATTTTTTCCACTTTCCTTCCATTGAAGAAAAGATTAT  179
            ||| |||||  ||||||||| |  | ||||    || ||  |  ||||||||| ||||||
Sbjct  173  GTAGTCTTTT-AATCACATA-AG-TCTTTT----TT-CC--C--TTGAAGAAAGGATTAT  220

Query  180  TTATGGTTAGTTTATGGTTGAACTACCTATTTCTGTTCTGCACTGATCTGTACTACAATT  239
            || ||||| ||| | | | ||||    ||||| || |||| |||||||||||||| ||||
Sbjct  221  TTCTGGTTGGTTCACGATCGAACCGTTTATTTTTGCTCTGTACTGATCTGTACTAGAATT  280

Query  240  TATGTATGTTCCTGAAAATCAATCGTTTTATTCTCTACAATTTAGAGGGTTGGTCTTTCA  299
            ||||||||||||||||    |||||||||||||| |||||||||| || || | ||||  
Sbjct  281  TATGTATGTTCCTGAA----AATCGTTTTATTCTATACAATTTAGGGGATTTGCCTTTMT  336

Query  300  AATTCTCTAAAAA-ATAGAGAGTTTCTATTTCTATAGAGAGTGGGGGCGGATGTAGCCAA  358
            | | |||| |    |||||||||||  ||    ||||||||  |||||||||||||||||
Sbjct  337  A-T-CTCTCATTTTATAGAGAGTTT--AT----ATAGAGAGGAGGGGCGGATGTAGCCAA  388

Query  359  GTGGATCAAGGCAGTGGATT-GTGAAT  384
            |||| ||||||||||||||| ||||||
Sbjct  389  GTGGTTCAAGGCAGTGGATTTGTGAAT  415


  Database: Nucleotide collection (nt)
    Posted date:  Jun 15, 2019  6:40 PM
  Number of letters in database: 218,532,353,722
  Number of sequences in database:  52,478,804

Lambda      K        H
    1.33    0.621     1.12 
Gapped
Lambda      K        H
    1.28    0.460    0.850 
Matrix: blastn matrix:1 -2
Gap Penalties: Existence: 0, Extension: 0
Number of Sequences: 52478804
Number of Hits to DB: 0
Number of extensions: 0
Number of successful extensions: 0
Number of sequences better than 10: 3681
Number of HSP's better than 10 without gapping: 0
Number of HSP's gapped: 3735
Number of HSP's successfully gapped: 3735
Length of query: 384
Length of database: 218532353722
Length adjustment: 34
Effective length of query: 350
Effective length of database: 216748074386
Effective search space: 75861826035100
Effective search space used: 75861826035100
A: 0
X1: 13 (25.0 bits)
X2: 32 (59.1 bits)
X3: 54 (99.7 bits)
S1: 13 (25.1 bits)
S2: 23 (43.6 bits)
