# Supplementary material for: Assessing the Identity of Commercial Herbs From a Cambodian Market Using DNA Barcoding
Source: Front Pharmacol. 2020 Mar 24;11:244. doi: 10.3389/fphar.2020.00244 (PMC7105672; doi:10.3389/fphar.2020.00244)
Supplement: Supplementary file 2 [file Data_Sheet_2.zip › blast search result/psbA-trnH /JPZ18.txt]

BLASTN 2.9.0+
Reference: Zheng Zhang, Scott Schwartz, Lukas Wagner, and
Webb Miller (2000), "A greedy algorithm for aligning DNA
sequences", J Comput Biol 2000; 7(1-2):203-14.


Reference for database indexing: Aleksandr Morgulis, George
Coulouris, Yan Raytselis, Thomas L. Madden, Richa Agarwala,
Alejandro A. Schaffer (2008), "Database Indexing for
Production MegaBLAST Searches", Bioinformatics 24:1757-1764.


RID: J5W8PSD4015


Database: Nucleotide collection (nt)
           52,478,804 sequences; 218,532,353,722 total letters
Query= 18

Length=326


                                                                   Score        E      Max
Sequences producing significant alignments:                       (Bits)     Value   ident

MH069883.1 Cananga odorata voucher A2404 psbA-trnH intergenic ...  527        1e-145  97%         
LC438909.1 Cananga odorata chloroplast DNA, psbA gene, psbA-tr...  527        1e-145  97%         
AY841431.1 Cananga odorata psbA-trnH intergenic spacer, partia...  527        1e-145  97%         
MH069884.1 Cananga odorata voucher A2632 psbA-trnH intergenic ...  521        5e-144  97%         
HM173716.1 Cananga odorata psbA-trnH intergenic spacer, partia...  520        2e-143  97%         
HM173705.1 Drepananthus pruniferus psbA-trnH intergenic spacer...  464        9e-127  94%         
HM173714.1 Drepananthus petiolatus psbA-trnH intergenic spacer...  459        4e-125  94%         
HM173694.1 Drepananthus cauliflorus psbA-trnH intergenic space...  459        4e-125  94%         
HM173693.1 Drepananthus biovulatus psbA-trnH intergenic spacer...  459        4e-125  94%         
HM173712.1 Drepananthus pahangensis psbA-trnH intergenic space...  457        1e-124  94%         
HM173706.1 Drepananthus pubescens psbA-trnH intergenic spacer,...  455        5e-124  93%         
HM173692.1 Drepananthus apoensis psbA-trnH intergenic spacer, ...  453        2e-123  93%         
HM173713.1 Drepananthus longiflorus psbA-trnH intergenic space...  448        9e-122  93%         
HM173710.1 Cyathocalyx zeylanicus psbA-trnH intergenic spacer,...  448        9e-122  93%         
HM173695.1 Drepananthus deltoideus psbA-trnH intergenic spacer...  448        9e-122  93%         
HM173700.1 Drepananthus magnificus psbA-trnH intergenic spacer...  442        4e-120  93%         
DQ125120.1 Cyathocalyx martabanicus isolate 691 psbA gene, par...  438        5e-119  92%         
HM173718.1 Cyathocalyx sp. 1520418 psbA-trnH intergenic spacer...  436        2e-118  92%         
HM173697.1 Cyathocalyx harmandii psbA-trnH intergenic spacer, ...  436        2e-118  92%         
HM173696.1 Cyathocalyx globosus psbA-trnH intergenic spacer, p...  436        2e-118  92%         
HM173702.1 Cyathocalyx martabanicus psbA-trnH intergenic space...  433        2e-117  92%         
HM173715.1 Cananga brandisiana psbA-trnH intergenic spacer, pa...  425        4e-115  98%         
HM173701.1 Cyathocalyx magnifructus psbA-trnH intergenic space...  422        5e-114  92%         
EU169730.1 Lettowianthus stellatus PsbA gene, partial cds; psb...  411        1e-110  90%         
HM173708.1 Cyathocalyx sumatranus psbA-trnH intergenic spacer,...  398        9e-107  90%         
HM173719.1 Cyathocalyx annamensis psbA-trnH intergenic spacer,...  379        3e-101  90%         
HM173711.1 Drepananthus hexagynus psbA-trnH intergenic spacer,...  368        7e-98   92%         
AY841439.1 Tetrameranthus duckei psbA-trnH intergenic spacer, ...  361        1e-95   87%         
EU169731.1 Meiocarpidium lepidotum PsbA gene, partial cds; psb...  285        7e-73   84%         
KM925000.1 Xylopia staudtii voucher WAG:3223 PsbA (psbA) gene,...  270        2e-68   85%         
KU716116.1 Annickia polycarpa PsbA gene, partial cds; and psbA...  268        7e-68   83%         
KC688813.1 Annickia chlorantha voucher PM4900 trnH-psbA interg...  268        7e-68   83%         
KC667934.1 Annickia chlorantha voucher PM5305 trnH-psbA interg...  268        7e-68   83%         
KC667853.1 Annickia chlorantha voucher PM5338 trnH-psbA interg...  268        7e-68   83%         
KC667631.1 Annickia chlorantha voucher MPADN0012 trnH-psbA int...  268        7e-68   83%         
AY841442.1 Annickia chlorantha psbA-trnH intergenic spacer, pa...  268        7e-68   83%         
KU716118.1 Annickia letestui PsbA gene, partial cds; and psbA-...  263        3e-66   83%         
AY841444.1 Annickia pilosa psbA-trnH intergenic spacer, partia...  263        3e-66   83%         
AY841441.1 Xylopia frutescens psbA-trnH intergenic spacer, par...  261        1e-65   86%         
KM924977.1 Artabotrys sp. Sumatra voucher HKU:164 PsbA (psbA) ...  259        4e-65   85%         
KM924976.1 Artabotrys sp. PNG voucher BRC:WP5B1081 PsbA (psbA)...  259        4e-65   85%         
KM924971.1 Artabotrys longistigmatus voucher HKU:194 PsbA (psb...  259        4e-65   84%         
KM924966.1 Artabotrys carnosipetalus voucher BRI:3196 PsbA (ps...  259        4e-65   85%         
GQ982406.1 Xylopia macrantha voucher STRI:BCI 234347 photosyst...  259        4e-65   85%         
AY841465.1 Greenwayodendron oliveri psbA-trnH intergenic space...  259        4e-65   84%         
KX249571.1 Xylopia crinita isolate Q559 psbA-trnH intergenic s...  257        2e-64   85%         
KX249570.1 Xylopia crinita isolate K17 psbA-trnH intergenic sp...  257        2e-64   85%         
FJ038852.2 Xylopia nitida voucher NL110218 PsbA (psbA) gene, p...  255        6e-64   86%         
FJ038851.2 Xylopia nitida voucher NH200253 PsbA (psbA) gene, p...  255        6e-64   86%         
GQ428667.1 Xylopia nitida voucher NH200366 psbA-trnH intergeni...  255        6e-64   86%         
KM924975.1 Artabotrys pierreanus voucher WAG:6132 PsbA (psbA) ...  254        2e-63   84%         
KM924967.1 Artabotrys crassifolius voucher L:843 PsbA (psbA) g...  254        2e-63   84%         
AB331301.1 Artabotrys hongkongensis chloroplast rpl2, trnH, ps...  254        2e-63   84%         
AY841429.1 Artabotrys hexapetalus psbA-trnH intergenic spacer,...  254        2e-63   84%         
KX249579.1 Xylopia pulcherrima isolate V127 psbA-trnH intergen...  252        7e-63   84%         
KX249578.1 Xylopia pulcherrima isolate Q713 psbA-trnH intergen...  252        7e-63   84%         
KX249577.1 Xylopia pulcherrima isolate L415 psbA-trnH intergen...  252        7e-63   84%         
AY841443.1 Annickia kummeriae psbA-trnH intergenic spacer, par...  252        7e-63   82%         
KM924973.1 Artabotrys modestus voucher WAG:23 PsbA (psbA) gene...  250        3e-62   84%         
MF785880.1 Alphonsea sp. US:3530833 photosystem II protein D1 ...  248        9e-62   84%         
KX249575.1 Xylopia nitida isolate Q549 psbA-trnH intergenic sp...  248        9e-62   85%         
KX249574.1 Xylopia nitida isolate P209 psbA-trnH intergenic sp...  248        9e-62   85%         
KX249572.1 Xylopia nitida isolate K417 psbA-trnH intergenic sp...  248        9e-62   85%         
KM924979.1 Artabotrys thomsonii voucher E:4533 PsbA (psbA) gen...  248        9e-62   84%         
KM924978.1 Artabotrys stolzii voucher WAG:72 PsbA (psbA) gene,...  248        9e-62   84%         
KM924974.1 Artabotrys monteiroae voucher WAG:80 PsbA (psbA) ge...  248        9e-62   84%         
KM924965.1 Artabotrys aurantiacus voucher WAG:1835 PsbA (psbA)...  248        9e-62   83%         
HG005065.1 Artabotrys hongkongensis chloroplast DNA containing...  248        9e-62   84%         
DQ125118.1 Artabotrys sp. Wieringa 4018 psbA gene, partial seq...  248        9e-62   84%         
MH585802.1 Mwasumbia alba voucher Couvreur 85 (WAG) PsbA (psbA...  246        3e-61   82%         
KP052728.1 Xylopia bocatorena PsbA (psbA) gene, partial cds; a...  244        1e-60   83%         
KC688750.1 Xylopia aethiopica voucher PM5185 trnH-psbA interge...  244        1e-60   84%         
KC667638.1 Xylopia aethiopica voucher PM5594 trnH-psbA interge...  244        1e-60   84%         
KC667600.1 Xylopia acutiflora voucher PM5263 trnH-psbA interge...  244        1e-60   84%         
AY841466.1 Greenwayodendron suaveolens psbA-trnH intergenic sp...  244        1e-60   83%         
KM924980.1 Artabotrys velutinus voucher E:5065 PsbA (psbA) gen...  243        4e-60   83%         
KM924972.1 Artabotrys madagascariensis voucher WAG:18836 PsbA ...  243        4e-60   83%         
KM924969.1 Artabotrys harmandii voucher L:3213 PsbA (psbA) gen...  243        4e-60   83%         
KP052734.1 Xylopia quintasii PsbA (psbA) gene, partial cds; an...  243        4e-60   83%         
KC667802.1 Uvariastrum pynaertii voucher PM5033 trnH-psbA inte...  243        4e-60   84%         
JX544860.1 Hubera henrici PsbA (psbA) gene, partial cds; and p...  243        4e-60   82%         
AY841499.1 Piptostigma pilosum psbA-trnH intergenic spacer, pa...  241        2e-59   81%         
AY841498.1 Piptostigma mortehani psbA-trnH intergenic spacer, ...  241        2e-59   81%         
NC_042164.1 Greenwayodendron suaveolens voucher TS0042 chlorop...  239        6e-59   83%         
MH924590.1 Greenwayodendron suaveolens voucher TS0042 chloropl...  239        6e-59   83%         
KX249583.1 Xylopia surinamensis isolate Q831 psbA-trnH interge...  239        6e-59   83%         
KX249581.1 Xylopia surinamensis isolate P461 psbA-trnH interge...  239        6e-59   83%         
KX249580.1 Xylopia surinamensis isolate K315 psbA-trnH interge...  239        6e-59   83%         
KM924992.1 Xylopia aethiopica voucher KRB 53 PsbA (psbA) gene,...  239        6e-59   83%         
EU169748.1 Uvariastrum pierreanum PsbA gene, partial cds; psbA...  239        6e-59   83%         
AB331302.1 Fissistigma oldhamii chloroplast rpl2, trnH, psbA g...  239        6e-59   84%         
DQ125134.1 Xylopia peruviana isolate 539 psbA gene, partial se...  239        6e-59   83%         
KX249582.1 Xylopia surinamensis isolate Q659 psbA-trnH interge...  235        7e-58   84%         
KC667604.1 Piptostigma oyemense voucher PM4980 trnH-psbA inter...  235        7e-58   81%         
KM924968.1 Artabotrys gracilis voucher HKU:262 PsbA (psbA) gen...  233        3e-57   83%         
KC688735.1 Piptostigma oyemense voucher PM5075 trnH-psbA inter...  233        3e-57   82%         
KM818701.1 Goniothalamus griffithii PsbA (psbA) gene, partial ...  231        9e-57   82%         
EU715088.1 Goniothalamus calvicarpus psbA-trnH intergenic spac...  231        9e-57   82%         
MG264573.1 Huberantha luensis voucher Nuraliev 889 (CMUB) PsbA...  230        3e-56   81%         
KU716125.1 Artabotrys macrophyllus PsbA gene, partial cds; and...  230        3e-56   84%         

ALIGNMENTS
>MH069883.1 Cananga odorata voucher A2404 psbA-trnH intergenic spacer, partial 
sequence; chloroplast
Length=413

 Score = 527 bits (285),  Expect = 1e-145
 Identities = 305/315 (97%), Gaps = 0/315 (0%)
 Strand=Plus/Plus

Query  12   ATAGAAACTCTCTATTTTTTAGAGAATTTGAAAGACCAACCCTCTAAATTGTAGAGAATA  71
            ||||||||||||||||||||||||||||||||||||||||||||||||||||||||||||
Sbjct  46   ATAGAAACTCTCTATTTTTTAGAGAATTTGAAAGACCAACCCTCTAAATTGTAGAGAATA  105

Query  72   AAACGATTGATTTTCAGGAACATACATAAATTGTAGTACAGATCAGTGCAGAACAGAAAT  131
            ||||||||||||||||||||||||||||||||||||||||||||||||||||||||||||
Sbjct  106  AAACGATTGATTTTCAGGAACATACATAAATTGTAGTACAGATCAGTGCAGAACAGAAAT  165

Query  132  AGGTAGTTCAACCATAAACTAACCATAAATAATCTTTTCTTCAATGGAAGGAAAGTGGAA  191
            |||||||||||||||||||||||||||||||||||||||||||||||||  |||||||||
Sbjct  166  AGGTAGTTCAACCATAAACTAACCATAAATAATCTTTTCTTCAATGGAAAAAAAGTGGAA  225

Query  192  AAAATGTCTATGTGATTCTAAAGATTACTGAATCGAACAGATCAATGCCAACTTGTTTTG  251
            |||||| |||||||||| ||||||||||||||||||||||||||||||||||||||||| 
Sbjct  226  AAAATGCCTATGTGATTATAAAGATTACTGAATCGAACAGATCAATGCCAACTTGTTTTA  285

Query  252  TTGATAGAACAAGTTGGCATTGATCTGATCCCTCAACAACTCATATACACTAACACTAAC  311
            |  | | ||||||||||||||||||||||||||||||||||| |||||||||||||||||
Sbjct  286  TCAACAAAACAAGTTGGCATTGATCTGATCCCTCAACAACTCGTATACACTAACACTAAC  345

Query  312  GCTGAAGTATTATCC  326
            |||||||||||||||
Sbjct  346  GCTGAAGTATTATCC  360


 Score = 87.9 bits (47),  Expect = 2e-13
 Identities = 51/53 (96%), Gaps = 0/53 (0%)
 Strand=Plus/Minus

Query  229  CAGATCAATGCCAACTTGTTTTGTTGATAGAACAAGTTGGCATTGATCTGATC  281
            ||||||||||||||||||||||||||||| |||||||||||||||||||| ||
Sbjct  312  CAGATCAATGCCAACTTGTTTTGTTGATAAAACAAGTTGGCATTGATCTGTTC  260


>LC438909.1 Cananga odorata chloroplast DNA, psbA gene, psbA-trnH intergenic 
spacer and trnH gene, partial sequence, isolate: CHULA-038
 MF348792.1 Cananga odorata isolate AG2KL89 photosystem II protein D1 (psbA) 
gene, partial cds; and psbA-trnH intergenic spacer, partial 
sequence; chloroplast
Length=402

 Score = 527 bits (285),  Expect = 1e-145
 Identities = 305/315 (97%), Gaps = 0/315 (0%)
 Strand=Plus/Minus

Query  12   ATAGAAACTCTCTATTTTTTAGAGAATTTGAAAGACCAACCCTCTAAATTGTAGAGAATA  71
            ||||||||||||||||||||||||||||||||||||||||||||||||||||||||||||
Sbjct  362  ATAGAAACTCTCTATTTTTTAGAGAATTTGAAAGACCAACCCTCTAAATTGTAGAGAATA  303

Query  72   AAACGATTGATTTTCAGGAACATACATAAATTGTAGTACAGATCAGTGCAGAACAGAAAT  131
            ||||||||||||||||||||||||||||||||||||||||||||||||||||||||||||
Sbjct  302  AAACGATTGATTTTCAGGAACATACATAAATTGTAGTACAGATCAGTGCAGAACAGAAAT  243

Query  132  AGGTAGTTCAACCATAAACTAACCATAAATAATCTTTTCTTCAATGGAAGGAAAGTGGAA  191
            |||||||||||||||||||||||||||||||||||||||||||||||||  |||||||||
Sbjct  242  AGGTAGTTCAACCATAAACTAACCATAAATAATCTTTTCTTCAATGGAAAAAAAGTGGAA  183

Query  192  AAAATGTCTATGTGATTCTAAAGATTACTGAATCGAACAGATCAATGCCAACTTGTTTTG  251
            |||||| |||||||||| ||||||||||||||||||||||||||||||||||||||||| 
Sbjct  182  AAAATGCCTATGTGATTATAAAGATTACTGAATCGAACAGATCAATGCCAACTTGTTTTA  123

Query  252  TTGATAGAACAAGTTGGCATTGATCTGATCCCTCAACAACTCATATACACTAACACTAAC  311
            |  | | ||||||||||||||||||||||||||||||||||| |||||||||||||||||
Sbjct  122  TCAACAAAACAAGTTGGCATTGATCTGATCCCTCAACAACTCGTATACACTAACACTAAC  63

Query  312  GCTGAAGTATTATCC  326
            |||||||||||||||
Sbjct  62   GCTGAAGTATTATCC  48


 Score = 87.9 bits (47),  Expect = 2e-13
 Identities = 51/53 (96%), Gaps = 0/53 (0%)
 Strand=Plus/Plus

Query  226  GAACAGATCAATGCCAACTTGTTTTGTTGATAGAACAAGTTGGCATTGATCTG  278
            || ||||||||||||||||||||||||||||| ||||||||||||||||||||
Sbjct  93   GATCAGATCAATGCCAACTTGTTTTGTTGATAAAACAAGTTGGCATTGATCTG  145


>AY841431.1 Cananga odorata psbA-trnH intergenic spacer, partial sequence; 
chloroplast
Length=430

 Score = 527 bits (285),  Expect = 1e-145
 Identities = 305/315 (97%), Gaps = 0/315 (0%)
 Strand=Plus/Minus

Query  12   ATAGAAACTCTCTATTTTTTAGAGAATTTGAAAGACCAACCCTCTAAATTGTAGAGAATA  71
            ||||||||||||||||||||||||||||||||||||||||||||||||||||||||||||
Sbjct  379  ATAGAAACTCTCTATTTTTTAGAGAATTTGAAAGACCAACCCTCTAAATTGTAGAGAATA  320

Query  72   AAACGATTGATTTTCAGGAACATACATAAATTGTAGTACAGATCAGTGCAGAACAGAAAT  131
            ||||||||||||||||||||||||||||||||||||||||||||||||||||||||||||
Sbjct  319  AAACGATTGATTTTCAGGAACATACATAAATTGTAGTACAGATCAGTGCAGAACAGAAAT  260

Query  132  AGGTAGTTCAACCATAAACTAACCATAAATAATCTTTTCTTCAATGGAAGGAAAGTGGAA  191
            |||||||||||||||||||||||||||||||||||||||||||||||||  |||||||||
Sbjct  259  AGGTAGTTCAACCATAAACTAACCATAAATAATCTTTTCTTCAATGGAAAAAAAGTGGAA  200

Query  192  AAAATGTCTATGTGATTCTAAAGATTACTGAATCGAACAGATCAATGCCAACTTGTTTTG  251
            |||||| |||||||||| ||||||||||||||||||||||||||||||||||||||||| 
Sbjct  199  AAAATGCCTATGTGATTATAAAGATTACTGAATCGAACAGATCAATGCCAACTTGTTTTA  140

Query  252  TTGATAGAACAAGTTGGCATTGATCTGATCCCTCAACAACTCATATACACTAACACTAAC  311
            |  | | ||||||||||||||||||||||||||||||||||| |||||||||||||||||
Sbjct  139  TCAACAAAACAAGTTGGCATTGATCTGATCCCTCAACAACTCGTATACACTAACACTAAC  80

Query  312  GCTGAAGTATTATCC  326
            |||||||||||||||
Sbjct  79   GCTGAAGTATTATCC  65


 Score = 87.9 bits (47),  Expect = 2e-13
 Identities = 51/53 (96%), Gaps = 0/53 (0%)
 Strand=Plus/Plus

Query  226  GAACAGATCAATGCCAACTTGTTTTGTTGATAGAACAAGTTGGCATTGATCTG  278
            || ||||||||||||||||||||||||||||| ||||||||||||||||||||
Sbjct  110  GATCAGATCAATGCCAACTTGTTTTGTTGATAAAACAAGTTGGCATTGATCTG  162


>MH069884.1 Cananga odorata voucher A2632 psbA-trnH intergenic spacer, partial 
sequence; chloroplast
Length=413

 Score = 521 bits (282),  Expect = 5e-144
 Identities = 304/315 (97%), Gaps = 0/315 (0%)
 Strand=Plus/Plus

Query  12   ATAGAAACTCTCTATTTTTTAGAGAATTTGAAAGACCAACCCTCTAAATTGTAGAGAATA  71
            ||||||||||||||||||||||||||||||||||||||||||||||||||||||||||||
Sbjct  46   ATAGAAACTCTCTATTTTTTAGAGAATTTGAAAGACCAACCCTCTAAATTGTAGAGAATA  105

Query  72   AAACGATTGATTTTCAGGAACATACATAAATTGTAGTACAGATCAGTGCAGAACAGAAAT  131
            ||||||||||||||||||||||||||||||||||||||||||||||||||||||||||||
Sbjct  106  AAACGATTGATTTTCAGGAACATACATAAATTGTAGTACAGATCAGTGCAGAACAGAAAT  165

Query  132  AGGTAGTTCAACCATAAACTAACCATAAATAATCTTTTCTTCAATGGAAGGAAAGTGGAA  191
            ||||||||||||||||||| |||||||||||||||||||||||||||||  |||||||||
Sbjct  166  AGGTAGTTCAACCATAAACCAACCATAAATAATCTTTTCTTCAATGGAAAAAAAGTGGAA  225

Query  192  AAAATGTCTATGTGATTCTAAAGATTACTGAATCGAACAGATCAATGCCAACTTGTTTTG  251
            |||||| |||||||||| ||||||||||||||||||||||||||||||||||||||||| 
Sbjct  226  AAAATGCCTATGTGATTATAAAGATTACTGAATCGAACAGATCAATGCCAACTTGTTTTA  285

Query  252  TTGATAGAACAAGTTGGCATTGATCTGATCCCTCAACAACTCATATACACTAACACTAAC  311
            |  | | ||||||||||||||||||||||||||||||||||| |||||||||||||||||
Sbjct  286  TCAACAAAACAAGTTGGCATTGATCTGATCCCTCAACAACTCGTATACACTAACACTAAC  345

Query  312  GCTGAAGTATTATCC  326
            |||||||||||||||
Sbjct  346  GCTGAAGTATTATCC  360


 Score = 87.9 bits (47),  Expect = 2e-13
 Identities = 51/53 (96%), Gaps = 0/53 (0%)
 Strand=Plus/Minus

Query  229  CAGATCAATGCCAACTTGTTTTGTTGATAGAACAAGTTGGCATTGATCTGATC  281
            ||||||||||||||||||||||||||||| |||||||||||||||||||| ||
Sbjct  312  CAGATCAATGCCAACTTGTTTTGTTGATAAAACAAGTTGGCATTGATCTGTTC  260


>HM173716.1 Cananga odorata psbA-trnH intergenic spacer, partial sequence; 
chloroplast
 HM173717.1 Cananga odorata var. fruticosa psbA-trnH intergenic spacer, partial 
sequence; chloroplast
Length=312

 Score = 520 bits (281),  Expect = 2e-143
 Identities = 301/311 (97%), Gaps = 0/311 (0%)
 Strand=Plus/Minus

Query  16   AAACTCTCTATTTTTTAGAGAATTTGAAAGACCAACCCTCTAAATTGTAGAGAATAAAAC  75
            ||||||||||||||||||||||||||||||||||||||||||||||||||||||||||||
Sbjct  311  AAACTCTCTATTTTTTAGAGAATTTGAAAGACCAACCCTCTAAATTGTAGAGAATAAAAC  252

Query  76   GATTGATTTTCAGGAACATACATAAATTGTAGTACAGATCAGTGCAGAACAGAAATAGGT  135
            ||||||||||||||||||||||||||||||||||||||||||||||||||||||||||||
Sbjct  251  GATTGATTTTCAGGAACATACATAAATTGTAGTACAGATCAGTGCAGAACAGAAATAGGT  192

Query  136  AGTTCAACCATAAACTAACCATAAATAATCTTTTCTTCAATGGAAGGAAAGTGGAAAAAA  195
            |||||||||||||||||||||||||||||||||||||||||||||  |||||||||||||
Sbjct  191  AGTTCAACCATAAACTAACCATAAATAATCTTTTCTTCAATGGAAAAAAAGTGGAAAAAA  132

Query  196  TGTCTATGTGATTCTAAAGATTACTGAATCGAACAGATCAATGCCAACTTGTTTTGTTGA  255
            || |||||||||| ||||||||||||||||||||||||||||||||||||||||| |  |
Sbjct  131  TGCCTATGTGATTATAAAGATTACTGAATCGAACAGATCAATGCCAACTTGTTTTATCAA  72

Query  256  TAGAACAAGTTGGCATTGATCTGATCCCTCAACAACTCATATACACTAACACTAACGCTG  315
             | ||||||||||||||||||||||||||||||||||| |||||||||||||||||||||
Sbjct  71   CAAAACAAGTTGGCATTGATCTGATCCCTCAACAACTCGTATACACTAACACTAACGCTG  12

Query  316  AAGTATTATCC  326
            |||||||||||
Sbjct  11   AAGTATTATCC  1


 Score = 87.9 bits (47),  Expect = 2e-13
 Identities = 51/53 (96%), Gaps = 0/53 (0%)
 Strand=Plus/Plus

Query  226  GAACAGATCAATGCCAACTTGTTTTGTTGATAGAACAAGTTGGCATTGATCTG  278
            || ||||||||||||||||||||||||||||| ||||||||||||||||||||
Sbjct  46   GATCAGATCAATGCCAACTTGTTTTGTTGATAAAACAAGTTGGCATTGATCTG  98


>HM173705.1 Drepananthus pruniferus psbA-trnH intergenic spacer, partial 
sequence; chloroplast
 HM173707.1 Drepananthus ridleyi psbA-trnH intergenic spacer, partial sequence; 
chloroplast
Length=307

 Score = 464 bits (251),  Expect = 9e-127
 Identities = 292/311 (94%), Gaps = 5/311 (2%)
 Strand=Plus/Minus

Query  16   AAACTCTCTATTTTTTAGAGAATTTGAAAGACCAACCCTCTAAATTGTAGAGAATAAAAC  75
            ||||||||||||||||||||||||||||||||||||||||||||||||||||||||||||
Sbjct  306  AAACTCTCTATTTTTTAGAGAATTTGAAAGACCAACCCTCTAAATTGTAGAGAATAAAAC  247

Query  76   GATTGATTTTCAGGAACATACATAAATTGTAGTACAGATCAGTGCAGAACAGAAATAGGT  135
            ||||||||||||||||||||||||||||||||||||||||||||||||||| ||||||||
Sbjct  246  GATTGATTTTCAGGAACATACATAAATTGTAGTACAGATCAGTGCAGAACAAAAATAGGT  187

Query  136  AGTTCAACCATAAACTAACCATAAATAATCTTTTCTTCAATGGAAGGAAAGTGGAAAAAA  195
            ||||||| || |||| |||||||||| ||||||||||||||||||| ||| |||||||||
Sbjct  186  AGTTCAATCAGAAACCAACCATAAATCATCTTTTCTTCAATGGAAGAAAAATGGAAAAAA  127

Query  196  TGTCTATGTGATTCTAAAGATTACTGAATCGAACAGATCAATGCCAACTTGTTTTGTTGA  255
            ||  ||||||||| |||||| ||||||||||||||||||||||||||||| ||     ||
Sbjct  126  TGCTTATGTGATTATAAAGACTACTGAATCGAACAGATCAATGCCAACTTATT-----GA  72

Query  256  TAGAACAAGTTGGCATTGATCTGATCCCTCAACAACTCATATACACTAACACTAACGCTG  315
            ||||| |||||||||||||||||||||||||||||||| |||||||||||||||||||||
Sbjct  71   TAGAAGAAGTTGGCATTGATCTGATCCCTCAACAACTCGTATACACTAACACTAACGCTG  12

Query  316  AAGTATTATCC  326
            |||||||||||
Sbjct  11   AAGTATTATCC  1


>HM173714.1 Drepananthus petiolatus psbA-trnH intergenic spacer, partial 
sequence; chloroplast
Length=307

 Score = 459 bits (248),  Expect = 4e-125
 Identities = 291/311 (94%), Gaps = 5/311 (2%)
 Strand=Plus/Minus

Query  16   AAACTCTCTATTTTTTAGAGAATTTGAAAGACCAACCCTCTAAATTGTAGAGAATAAAAC  75
            ||||||||||||||||||||||||||||||||||||||||||||||||| ||||||||||
Sbjct  306  AAACTCTCTATTTTTTAGAGAATTTGAAAGACCAACCCTCTAAATTGTATAGAATAAAAC  247

Query  76   GATTGATTTTCAGGAACATACATAAATTGTAGTACAGATCAGTGCAGAACAGAAATAGGT  135
            ||||||||||||||||||||||||||||||||||||||||||||||||||| ||||||||
Sbjct  246  GATTGATTTTCAGGAACATACATAAATTGTAGTACAGATCAGTGCAGAACAAAAATAGGT  187

Query  136  AGTTCAACCATAAACTAACCATAAATAATCTTTTCTTCAATGGAAGGAAAGTGGAAAAAA  195
            ||||||| || |||| |||||||||| ||||||||||||||||||| ||| |||||||||
Sbjct  186  AGTTCAATCAGAAACCAACCATAAATCATCTTTTCTTCAATGGAAGAAAAATGGAAAAAA  127

Query  196  TGTCTATGTGATTCTAAAGATTACTGAATCGAACAGATCAATGCCAACTTGTTTTGTTGA  255
            ||  ||||||||| |||||| ||||||||||||||||||||||||||||| ||     ||
Sbjct  126  TGCTTATGTGATTATAAAGACTACTGAATCGAACAGATCAATGCCAACTTATT-----GA  72

Query  256  TAGAACAAGTTGGCATTGATCTGATCCCTCAACAACTCATATACACTAACACTAACGCTG  315
            ||||| |||||||||||||||||||||||||||||||| |||||||||||||||||||||
Sbjct  71   TAGAAGAAGTTGGCATTGATCTGATCCCTCAACAACTCGTATACACTAACACTAACGCTG  12

Query  316  AAGTATTATCC  326
            |||||||||||
Sbjct  11   AAGTATTATCC  1


>HM173694.1 Drepananthus cauliflorus psbA-trnH intergenic spacer, partial 
sequence; chloroplast
Length=307

 Score = 459 bits (248),  Expect = 4e-125
 Identities = 291/311 (94%), Gaps = 5/311 (2%)
 Strand=Plus/Minus

Query  16   AAACTCTCTATTTTTTAGAGAATTTGAAAGACCAACCCTCTAAATTGTAGAGAATAAAAC  75
            ||||||||||||||||||||||||||||||||||||||||||||||||| ||||||||||
Sbjct  306  AAACTCTCTATTTTTTAGAGAATTTGAAAGACCAACCCTCTAAATTGTATAGAATAAAAC  247

Query  76   GATTGATTTTCAGGAACATACATAAATTGTAGTACAGATCAGTGCAGAACAGAAATAGGT  135
            ||||||||||||||||||||||||||||||||||||||||||||||||||| ||||||||
Sbjct  246  GATTGATTTTCAGGAACATACATAAATTGTAGTACAGATCAGTGCAGAACAAAAATAGGT  187

Query  136  AGTTCAACCATAAACTAACCATAAATAATCTTTTCTTCAATGGAAGGAAAGTGGAAAAAA  195
            ||||||| || |||| |||||||||| ||||||||||||||||||| ||| |||||||||
Sbjct  186  AGTTCAATCAGAAACCAACCATAAATCATCTTTTCTTCAATGGAAGAAAAATGGAAAAAA  127

Query  196  TGTCTATGTGATTCTAAAGATTACTGAATCGAACAGATCAATGCCAACTTGTTTTGTTGA  255
            ||  ||||||||| |||||| ||||||||||||||||||||||||||||| ||     ||
Sbjct  126  TGCTTATGTGATTATAAAGACTACTGAATCGAACAGATCAATGCCAACTTATT-----GA  72

Query  256  TAGAACAAGTTGGCATTGATCTGATCCCTCAACAACTCATATACACTAACACTAACGCTG  315
            ||||| |||||||||||||||||||||||||||||||| |||||||||||||||||||||
Sbjct  71   TAGAATAAGTTGGCATTGATCTGATCCCTCAACAACTCGTATACACTAACACTAACGCTG  12

Query  316  AAGTATTATCC  326
            |||||||||||
Sbjct  11   AAGTATTATCC  1


>HM173693.1 Drepananthus biovulatus psbA-trnH intergenic spacer, partial 
sequence; chloroplast
 HM173699.1 Drepananthus kingii psbA-trnH intergenic spacer, partial sequence; 
chloroplast
 HM173703.1 Drepananthus obtusifolius psbA-trnH intergenic spacer, partial 
sequence; chloroplast
 HM173704.1 Drepananthus polycarpus psbA-trnH intergenic spacer, partial 
sequence; chloroplast
 HM173709.1 Drepananthus vitiensis psbA-trnH intergenic spacer, partial sequence; 
chloroplast
Length=307

 Score = 459 bits (248),  Expect = 4e-125
 Identities = 291/311 (94%), Gaps = 5/311 (2%)
 Strand=Plus/Minus

Query  16   AAACTCTCTATTTTTTAGAGAATTTGAAAGACCAACCCTCTAAATTGTAGAGAATAAAAC  75
            ||||||||||||||||||||||||||||||||||||||||||||||||| ||||||||||
Sbjct  306  AAACTCTCTATTTTTTAGAGAATTTGAAAGACCAACCCTCTAAATTGTATAGAATAAAAC  247

Query  76   GATTGATTTTCAGGAACATACATAAATTGTAGTACAGATCAGTGCAGAACAGAAATAGGT  135
            ||||||||||||||||||||||||||||||||||||||||||||||||||| ||||||||
Sbjct  246  GATTGATTTTCAGGAACATACATAAATTGTAGTACAGATCAGTGCAGAACAAAAATAGGT  187

Query  136  AGTTCAACCATAAACTAACCATAAATAATCTTTTCTTCAATGGAAGGAAAGTGGAAAAAA  195
            ||||||| || |||| |||||||||| ||||||||||||||||||| ||| |||||||||
Sbjct  186  AGTTCAATCAGAAACCAACCATAAATCATCTTTTCTTCAATGGAAGAAAAATGGAAAAAA  127

Query  196  TGTCTATGTGATTCTAAAGATTACTGAATCGAACAGATCAATGCCAACTTGTTTTGTTGA  255
            ||  ||||||||| |||||| ||||||||||||||||||||||||||||| ||     ||
Sbjct  126  TGCTTATGTGATTATAAAGACTACTGAATCGAACAGATCAATGCCAACTTATT-----GA  72

Query  256  TAGAACAAGTTGGCATTGATCTGATCCCTCAACAACTCATATACACTAACACTAACGCTG  315
            ||||| |||||||||||||||||||||||||||||||| |||||||||||||||||||||
Sbjct  71   TAGAAGAAGTTGGCATTGATCTGATCCCTCAACAACTCGTATACACTAACACTAACGCTG  12

Query  316  AAGTATTATCC  326
            |||||||||||
Sbjct  11   AAGTATTATCC  1


>HM173712.1 Drepananthus pahangensis psbA-trnH intergenic spacer, partial 
sequence; chloroplast
Length=307

 Score = 457 bits (247),  Expect = 1e-124
 Identities = 290/310 (94%), Gaps = 5/310 (2%)
 Strand=Plus/Minus

Query  16   AAACTCTCTATTTTTTAGAGAATTTGAAAGACCAACCCTCTAAATTGTAGAGAATAAAAC  75
            ||||||||||||||||||||||||||||||||||||||||||||||||| ||||||||||
Sbjct  306  AAACTCTCTATTTTTTAGAGAATTTGAAAGACCAACCCTCTAAATTGTATAGAATAAAAC  247

Query  76   GATTGATTTTCAGGAACATACATAAATTGTAGTACAGATCAGTGCAGAACAGAAATAGGT  135
            ||||||||||||||||||||||||||||||||||||||||||||||||||| ||||||||
Sbjct  246  GATTGATTTTCAGGAACATACATAAATTGTAGTACAGATCAGTGCAGAACAAAAATAGGT  187

Query  136  AGTTCAACCATAAACTAACCATAAATAATCTTTTCTTCAATGGAAGGAAAGTGGAAAAAA  195
            ||||||| || |||| |||||||||| ||||||||||||||||||| ||| |||||||||
Sbjct  186  AGTTCAATCAGAAACCAACCATAAATCATCTTTTCTTCAATGGAAGAAAAATGGAAAAAA  127

Query  196  TGTCTATGTGATTCTAAAGATTACTGAATCGAACAGATCAATGCCAACTTGTTTTGTTGA  255
            ||  ||||||||| |||||| ||||||||||||||||||||||||||||| ||     ||
Sbjct  126  TGCTTATGTGATTATAAAGACTACTGAATCGAACAGATCAATGCCAACTTATT-----GA  72

Query  256  TAGAACAAGTTGGCATTGATCTGATCCCTCAACAACTCATATACACTAACACTAACGCTG  315
            ||||| |||||||||||||||||||||||||||||||| |||||||||||||||||||||
Sbjct  71   TAGAATAAGTTGGCATTGATCTGATCCCTCAACAACTCGTATACACTAACACTAACGCTG  12

Query  316  AAGTATTATC  325
            ||||||||||
Sbjct  11   AAGTATTATC  2


>HM173706.1 Drepananthus pubescens psbA-trnH intergenic spacer, partial sequence; 
chloroplast
Length=307

 Score = 455 bits (246),  Expect = 5e-124
 Identities = 290/311 (93%), Gaps = 5/311 (2%)
 Strand=Plus/Minus

Query  16   AAACTCTCTATTTTTTAGAGAATTTGAAAGACCAACCCTCTAAATTGTAGAGAATAAAAC  75
            ||||||||||||||||||||||||||||||||||||||||||||||||| ||||||||||
Sbjct  306  AAACTCTCTATTTTTTAGAGAATTTGAAAGACCAACCCTCTAAATTGTATAGAATAAAAC  247

Query  76   GATTGATTTTCAGGAACATACATAAATTGTAGTACAGATCAGTGCAGAACAGAAATAGGT  135
            ||||||||||||||||||||||||||||||||||||||||||||||||||| ||||||||
Sbjct  246  GATTGATTTTCAGGAACATACATAAATTGTAGTACAGATCAGTGCAGAACAAAAATAGGT  187

Query  136  AGTTCAACCATAAACTAACCATAAATAATCTTTTCTTCAATGGAAGGAAAGTGGAAAAAA  195
            ||||||| || |||| |||||||||| ||||||||||||||||||| ||| |||||||||
Sbjct  186  AGTTCAATCAGAAACCAACCATAAATCATCTTTTCTTCAATGGAAGAAAAATGGAAAAAA  127

Query  196  TGTCTATGTGATTCTAAAGATTACTGAATCGAACAGATCAATGCCAACTTGTTTTGTTGA  255
            ||  ||||| ||| |||||| ||||||||||||||||||||||||||||| ||     ||
Sbjct  126  TGCTTATGTKATTATAAAGACTACTGAATCGAACAGATCAATGCCAACTTATT-----GA  72

Query  256  TAGAACAAGTTGGCATTGATCTGATCCCTCAACAACTCATATACACTAACACTAACGCTG  315
            ||||| |||||||||||||||||||||||||||||||| |||||||||||||||||||||
Sbjct  71   TAGAAGAAGTTGGCATTGATCTGATCCCTCAACAACTCGTATACACTAACACTAACGCTG  12

Query  316  AAGTATTATCC  326
            |||||||||||
Sbjct  11   AAGTATTATCC  1


>HM173692.1 Drepananthus apoensis psbA-trnH intergenic spacer, partial sequence; 
chloroplast
Length=307

 Score = 453 bits (245),  Expect = 2e-123
 Identities = 290/311 (93%), Gaps = 5/311 (2%)
 Strand=Plus/Minus

Query  16   AAACTCTCTATTTTTTAGAGAATTTGAAAGACCAACCCTCTAAATTGTAGAGAATAAAAC  75
            ||||||||||||||||||||||||||||||||||||||||||||||||| ||||||||| 
Sbjct  306  AAACTCTCTATTTTTTAGAGAATTTGAAAGACCAACCCTCTAAATTGTATAGAATAAAAT  247

Query  76   GATTGATTTTCAGGAACATACATAAATTGTAGTACAGATCAGTGCAGAACAGAAATAGGT  135
            ||||||||||||||||||||||||||||||||||||||||||||||||||| ||||||||
Sbjct  246  GATTGATTTTCAGGAACATACATAAATTGTAGTACAGATCAGTGCAGAACAAAAATAGGT  187

Query  136  AGTTCAACCATAAACTAACCATAAATAATCTTTTCTTCAATGGAAGGAAAGTGGAAAAAA  195
            ||||||| || |||| |||||||||| ||||||||||||||||||| ||| |||||||||
Sbjct  186  AGTTCAATCAGAAACCAACCATAAATCATCTTTTCTTCAATGGAAGAAAAATGGAAAAAA  127

Query  196  TGTCTATGTGATTCTAAAGATTACTGAATCGAACAGATCAATGCCAACTTGTTTTGTTGA  255
            ||  ||||||||| |||||| ||||||||||||||||||||||||||||| ||     ||
Sbjct  126  TGCTTATGTGATTATAAAGACTACTGAATCGAACAGATCAATGCCAACTTATT-----GA  72

Query  256  TAGAACAAGTTGGCATTGATCTGATCCCTCAACAACTCATATACACTAACACTAACGCTG  315
            ||||| |||||||||||||||||||||||||||||||| |||||||||||||||||||||
Sbjct  71   TAGAAGAAGTTGGCATTGATCTGATCCCTCAACAACTCGTATACACTAACACTAACGCTG  12

Query  316  AAGTATTATCC  326
            |||||||||||
Sbjct  11   AAGTATTATCC  1


>HM173713.1 Drepananthus longiflorus psbA-trnH intergenic spacer, partial 
sequence; chloroplast
Length=307

 Score = 448 bits (242),  Expect = 9e-122
 Identities = 289/311 (93%), Gaps = 5/311 (2%)
 Strand=Plus/Minus

Query  16   AAACTCTCTATTTTTTAGAGAATTTGAAAGACCAACCCTCTAAATTGTAGAGAATAAAAC  75
            ||||||||||||||||||||||||||||||||||||||||||||||||| ||||||||| 
Sbjct  306  AAACTCTCTATTTTTTAGAGAATTTGAAAGACCAACCCTCTAAATTGTATAGAATAAAAT  247

Query  76   GATTGATTTTCAGGAACATACATAAATTGTAGTACAGATCAGTGCAGAACAGAAATAGGT  135
            ||||||||||||||||||||||||||||||||||||||||||||||||||| ||||||||
Sbjct  246  GATTGATTTTCAGGAACATACATAAATTGTAGTACAGATCAGTGCAGAACAAAAATAGGT  187

Query  136  AGTTCAACCATAAACTAACCATAAATAATCTTTTCTTCAATGGAAGGAAAGTGGAAAAAA  195
            ||||||| || |||| |||||||||| ||||||||||||||||||| ||| |||||||||
Sbjct  186  AGTTCAATCAGAAACCAACCATAAATCATCTTTTCTTCAATGGAAGAAAAATGGAAAAAA  127

Query  196  TGTCTATGTGATTCTAAAGATTACTGAATCGAACAGATCAATGCCAACTTGTTTTGTTGA  255
            ||  ||||||||| |||||| ||||||||||||||||||||||||||||| ||     ||
Sbjct  126  TGCTTATGTGATTATAAAGACTACTGAATCGAACAGATCAATGCCAACTTATT-----GA  72

Query  256  TAGAACAAGTTGGCATTGATCTGATCCCTCAACAACTCATATACACTAACACTAACGCTG  315
            ||||| |||||||||||||||||||||||||||||||| |||||||||||||||||| ||
Sbjct  71   TAGAAGAAGTTGGCATTGATCTGATCCCTCAACAACTCGTATACACTAACACTAACGTTG  12

Query  316  AAGTATTATCC  326
            |||||||||||
Sbjct  11   AAGTATTATCC  1


>HM173710.1 Cyathocalyx zeylanicus psbA-trnH intergenic spacer, partial sequence; 
chloroplast
Length=307

 Score = 448 bits (242),  Expect = 9e-122
 Identities = 289/311 (93%), Gaps = 5/311 (2%)
 Strand=Plus/Minus

Query  16   AAACTCTCTATTTTTTAGAGAATTTGAAAGACCAACCCTCTAAATTGTAGAGAATAAAAC  75
            ||||||||||||||||||||||||||||||||||||||||||||||||| ||||||||||
Sbjct  306  AAACTCTCTATTTTTTAGAGAATTTGAAAGACCAACCCTCTAAATTGTATAGAATAAAAC  247

Query  76   GATTGATTTTCAGGAACATACATAAATTGTAGTACAGATCAGTGCAGAACAGAAATAGGT  135
            |||| |||||||||||||||||||||||||||||||||||||||||||||| ||||||||
Sbjct  246  GATTTATTTTCAGGAACATACATAAATTGTAGTACAGATCAGTGCAGAACAAAAATAGGT  187

Query  136  AGTTCAACCATAAACTAACCATAAATAATCTTTTCTTCAATGGAAGGAAAGTGGAAAAAA  195
            ||||||| ||||||  ||||||||||||| |||||||||||||||| ||| |||||||||
Sbjct  186  AGTTCAATCATAAAACAACCATAAATAATATTTTCTTCAATGGAAGAAAAATGGAAAAAA  127

Query  196  TGTCTATGTGATTCTAAAGATTACTGAATCGAACAGATCAATGCCAACTTGTTTTGTTGA  255
            ||  ||||||||| |||||| ||||||||||||||||||||||||||||| || |    |
Sbjct  126  TGCTTATGTGATTATAAAGACTACTGAATCGAACAGATCAATGCCAACTTCTTCT----A  71

Query  256  TAGAACAAGTTGGCATTGATCTGATCCCTCAACAACTCATATACACTAACACTAACGCTG  315
            |  ||||||||||||||||||||||||||||||||||| |||||||||||||||||||||
Sbjct  70   TC-AACAAGTTGGCATTGATCTGATCCCTCAACAACTCGTATACACTAACACTAACGCTG  12

Query  316  AAGTATTATCC  326
            |||||||||||
Sbjct  11   AAGTATTATCC  1


>HM173695.1 Drepananthus deltoideus psbA-trnH intergenic spacer, partial 
sequence; chloroplast
 HM173698.1 Drepananthus havilandii psbA-trnH intergenic spacer, partial 
sequence; chloroplast
Length=307

 Score = 448 bits (242),  Expect = 9e-122
 Identities = 289/311 (93%), Gaps = 5/311 (2%)
 Strand=Plus/Minus

Query  16   AAACTCTCTATTTTTTAGAGAATTTGAAAGACCAACCCTCTAAATTGTAGAGAATAAAAC  75
            ||||||||||||||||||||||||||||||||||||||||||||||||| ||||||||||
Sbjct  306  AAACTCTCTATTTTTTAGAGAATTTGAAAGACCAACCCTCTAAATTGTATAGAATAAAAC  247

Query  76   GATTGATTTTCAGGAACATACATAAATTGTAGTACAGATCAGTGCAGAACAGAAATAGGT  135
            ||||||||||||||||||||||||||||||||||||||||||||||||||| ||||||||
Sbjct  246  GATTGATTTTCAGGAACATACATAAATTGTAGTACAGATCAGTGCAGAACAAAAATAGGT  187

Query  136  AGTTCAACCATAAACTAACCATAAATAATCTTTTCTTCAATGGAAGGAAAGTGGAAAAAA  195
            ||||||| || |||| |||||||||| ||||||||||||||||||| ||| |||||||||
Sbjct  186  AGTTCAATCAGAAACCAACCATAAATCATCTTTTCTTCAATGGAAGAAAAATGGAAAAAA  127

Query  196  TGTCTATGTGATTCTAAAGATTACTGAATCGAACAGATCAATGCCAACTTGTTTTGTTGA  255
            ||  ||||||||| |||||| ||||||||||||||||||||||||||||| || |    |
Sbjct  126  TGCTTATGTGATTATAAAGACTACTGAATCGAACAGATCAATGCCAACTTATTCT----A  71

Query  256  TAGAACAAGTTGGCATTGATCTGATCCCTCAACAACTCATATACACTAACACTAACGCTG  315
            |  || |||||||||||||||||||||||||||||||| |||||||||||||||||||||
Sbjct  70   TC-AATAAGTTGGCATTGATCTGATCCCTCAACAACTCGTATACACTAACACTAACGCTG  12

Query  316  AAGTATTATCC  326
            |||||||||||
Sbjct  11   AAGTATTATCC  1


>HM173700.1 Drepananthus magnificus psbA-trnH intergenic spacer, partial 
sequence; chloroplast
Length=306

 Score = 442 bits (239),  Expect = 4e-120
 Identities = 288/311 (93%), Gaps = 6/311 (2%)
 Strand=Plus/Minus

Query  16   AAACTCTCTATTTTTTAGAGAATTTGAAAGACCAACCCTCTAAATTGTAGAGAATAAAAC  75
            |||||||||||||||||||||||||||||      |||||||||||||| ||||||||||
Sbjct  305  AAACTCTCTATTTTTTAGAGAATTTGAAA------CCCTCTAAATTGTATAGAATAAAAC  252

Query  76   GATTGATTTTCAGGAACATACATAAATTGTAGTACAGATCAGTGCAGAACAGAAATAGGT  135
            ||||||||||||||||||||||||||||||||||||||||||||||||||| ||||||||
Sbjct  251  GATTGATTTTCAGGAACATACATAAATTGTAGTACAGATCAGTGCAGAACAAAAATAGGT  192

Query  136  AGTTCAACCATAAACTAACCATAAATAATCTTTTCTTCAATGGAAGGAAAGTGGAAAAAA  195
            ||||||| || |||| |||||||||| ||||||||||||||||||| |||||||||||||
Sbjct  191  AGTTCAATCAGAAACCAACCATAAATCATCTTTTCTTCAATGGAAGAAAAGTGGAAAAAA  132

Query  196  TGTCTATGTGATTCTAAAGATTACTGAATCGAACAGATCAATGCCAACTTGTTTTGTTGA  255
            ||  ||||||||| |||||| ||||||||||||||||||||||||||||| || | | ||
Sbjct  131  TGCTTATGTGATTATAAAGACTACTGAATCGAACAGATCAATGCCAACTTCTTCTATCGA  72

Query  256  TAGAACAAGTTGGCATTGATCTGATCCCTCAACAACTCATATACACTAACACTAACGCTG  315
            ||||| |||||||||||||||||||||||||||||||| |||||||||||||||||||||
Sbjct  71   TAGAAGAAGTTGGCATTGATCTGATCCCTCAACAACTCGTATACACTAACACTAACGCTG  12

Query  316  AAGTATTATCC  326
            |||||||||||
Sbjct  11   AAGTATTATCC  1


>DQ125120.1 Cyathocalyx martabanicus isolate 691 psbA gene, partial sequence; 
psbA-trnH intergenic spacer, complete sequence; and trnH 
gene, partial sequence; chloroplast
Length=450

 Score = 438 bits (237),  Expect = 5e-119
 Identities = 294/320 (92%), Gaps = 10/320 (3%)
 Strand=Plus/Minus

Query  12   ATAGAAACTCTCTATTTTTTAGAGAATTTGAAAGACCAACCCTCTAA-----ATTGTAGA  66
            ||| |||||||||||||||||||||||||||||||||||||||||||     |||||| |
Sbjct  385  ATATAAACTCTCTATTTTTTAGAGAATTTGAAAGACCAACCCTCTAATCTAAATTGTATA  326

Query  67   GAATAAAACGATTGATTTTCAGGAACATACATAAATTGTAGTACAGATCAGTGCAGAACA  126
            ||||||||||||| ||||||||||||||||||||||||||||||||||| ||||||||||
Sbjct  325  GAATAAAACGATTTATTTTCAGGAACATACATAAATTGTAGTACAGATCCGTGCAGAACA  266

Query  127  GAAATAGGTAGTTCAACCATAAACTAACCATAAATAATCTTTTCTTCAATGGAAGGAAAG  186
             ||||||||||||||| ||||||  |||||||||||||||||||||||||||||| ||| 
Sbjct  265  AAAATAGGTAGTTCAATCATAAAACAACCATAAATAATCTTTTCTTCAATGGAAGAAAAA  206

Query  187  TGGAAAAAATGTCTATGTGATTCTAAAGATTACTGAATCGAACAGATCAATGCCAACTTG  246
            |||||||||||  ||||||||| |||||| ||||||||||||||||||||||||||||||
Sbjct  205  TGGAAAAAATGCTTATGTGATTATAAAGACTACTGAATCGAACAGATCAATGCCAACTTG  146

Query  247  TTTTGTTGATAGAACAAGTTGGCATTGATCTGATCCCTCAACAACTCATATACACTAACA  306
            ||     ||||||| |||||||||||||||||||||||||||||||| ||||||||||||
Sbjct  145  TT-----GATAGAAGAAGTTGGCATTGATCTGATCCCTCAACAACTCGTATACACTAACA  91

Query  307  CTAACGCTGAAGTATTATCC  326
            ||||||||||||||||||||
Sbjct  90   CTAACGCTGAAGTATTATCC  71


>HM173718.1 Cyathocalyx sp. 1520418 psbA-trnH intergenic spacer, partial 
sequence; chloroplast
Length=312

 Score = 436 bits (236),  Expect = 2e-118
 Identities = 291/316 (92%), Gaps = 10/316 (3%)
 Strand=Plus/Minus

Query  16   AAACTCTCTATTTTTTAGAGAATTTGAAAGACCAACCCTCTAA-----ATTGTAGAGAAT  70
            |||||||||||||||||||||||||||||||||||||||||||     |||||| |||||
Sbjct  311  AAACTCTCTATTTTTTAGAGAATTTGAAAGACCAACCCTCTAATCTAAATTGTATAGAAT  252

Query  71   AAAACGATTGATTTTCAGGAACATACATAAATTGTAGTACAGATCAGTGCAGAACAGAAA  130
            ||||||||| |||||||||||||||||||||||||||||||||||||||||||||| |||
Sbjct  251  AAAACGATTTATTTTCAGGAACATACATAAATTGTAGTACAGATCAGTGCAGAACAAAAA  192

Query  131  TAGGTAGTTCAACCATAAACTAACCATAAATAATCTTTTCTTCAATGGAAGGAAAGTGGA  190
            |||||||||||| ||||||  |||||||||||||||||||||||||||||| ||| ||||
Sbjct  191  TAGGTAGTTCAATCATAAAACAACCATAAATAATCTTTTCTTCAATGGAAGAAAAATGGA  132

Query  191  AAAAATGTCTATGTGATTCTAAAGATTACTGAATCGAACAGATCAATGCCAACTTGTTTT  250
            ||||| |  ||||||||| |||||| ||||||||||||||||||||||||||||||||  
Sbjct  131  AAAAACGCTTATGTGATTATAAAGACTACTGAATCGAACAGATCAATGCCAACTTGTT--  74

Query  251  GTTGATAGAACAAGTTGGCATTGATCTGATCCCTCAACAACTCATATACACTAACACTAA  310
               ||||||| |||||||||||||||||||||||||||||||| ||||||||||||||||
Sbjct  73   ---GATAGAAGAAGTTGGCATTGATCTGATCCCTCAACAACTCGTATACACTAACACTAA  17

Query  311  CGCTGAAGTATTATCC  326
            ||||||||||||||||
Sbjct  16   CGCTGAAGTATTATCC  1


>HM173697.1 Cyathocalyx harmandii psbA-trnH intergenic spacer, partial sequence; 
chloroplast
Length=312

 Score = 436 bits (236),  Expect = 2e-118
 Identities = 291/316 (92%), Gaps = 10/316 (3%)
 Strand=Plus/Minus

Query  16   AAACTCTCTATTTTTTAGAGAATTTGAAAGACCAACCCTCTAA-----ATTGTAGAGAAT  70
            |||||||||||||||||||||||||||||||||||||||||||     |||||| |||||
Sbjct  311  AAACTCTCTATTTTTTAGAGAATTTGAAAGACCAACCCTCTAATCTAAATTGTATAGAAT  252

Query  71   AAAACGATTGATTTTCAGGAACATACATAAATTGTAGTACAGATCAGTGCAGAACAGAAA  130
            ||||||||| ||||||||||||||||||||||||||||||||||| |||||||||| |||
Sbjct  251  AAAACGATTTATTTTCAGGAACATACATAAATTGTAGTACAGATCCGTGCAGAACAAAAA  192

Query  131  TAGGTAGTTCAACCATAAACTAACCATAAATAATCTTTTCTTCAATGGAAGGAAAGTGGA  190
            |||||||||||| ||||||  |||||||||||||||||||||||||||||| ||| ||||
Sbjct  191  TAGGTAGTTCAATCATAAAACAACCATAAATAATCTTTTCTTCAATGGAAGAAAAATGGA  132

Query  191  AAAAATGTCTATGTGATTCTAAAGATTACTGAATCGAACAGATCAATGCCAACTTGTTTT  250
            |||||||  ||||||||| |||||| ||||||||||||||||||||||||||||||||  
Sbjct  131  AAAAATGCTTATGTGATTATAAAGACTACTGAATCGAACAGATCAATGCCAACTTGTT--  74

Query  251  GTTGATAGAACAAGTTGGCATTGATCTGATCCCTCAACAACTCATATACACTAACACTAA  310
               ||||||| |||||||||||||||||||||||||||||||| ||||||||||||||||
Sbjct  73   ---GATAGAAGAAGTTGGCATTGATCTGATCCCTCAACAACTCGTATACACTAACACTAA  17

Query  311  CGCTGAAGTATTATCC  326
            ||||||||||||||||
Sbjct  16   CGCTGAAGTATTATCC  1


>HM173696.1 Cyathocalyx globosus psbA-trnH intergenic spacer, partial sequence; 
chloroplast
Length=312

 Score = 436 bits (236),  Expect = 2e-118
 Identities = 291/316 (92%), Gaps = 10/316 (3%)
 Strand=Plus/Minus

Query  16   AAACTCTCTATTTTTTAGAGAATTTGAAAGACCAACCCTCTAA-----ATTGTAGAGAAT  70
            |||||||||||||||||||||||||||||||||||||||||||     |||||| |||||
Sbjct  311  AAACTCTCTATTTTTTAGAGAATTTGAAAGACCAACCCTCTAATCTAAATTGTATAGAAT  252

Query  71   AAAACGATTGATTTTCAGGAACATACATAAATTGTAGTACAGATCAGTGCAGAACAGAAA  130
            ||||||||| |||||||||||||||||||||||||||||||||||||||||||||| |||
Sbjct  251  AAAACGATTTATTTTCAGGAACATACATAAATTGTAGTACAGATCAGTGCAGAACAAAAA  192

Query  131  TAGGTAGTTCAACCATAAACTAACCATAAATAATCTTTTCTTCAATGGAAGGAAAGTGGA  190
            |||||||||||| ||||||  ||||||||||||| |||||||||||||||| ||| ||||
Sbjct  191  TAGGTAGTTCAATCATAAAACAACCATAAATAATTTTTTCTTCAATGGAAGAAAAATGGA  132

Query  191  AAAAATGTCTATGTGATTCTAAAGATTACTGAATCGAACAGATCAATGCCAACTTGTTTT  250
            |||||||  ||||||||| |||||| ||||||||||||||||||||||||||||||||  
Sbjct  131  AAAAATGCTTATGTGATTATAAAGACTACTGAATCGAACAGATCAATGCCAACTTGTT--  74

Query  251  GTTGATAGAACAAGTTGGCATTGATCTGATCCCTCAACAACTCATATACACTAACACTAA  310
               ||||||| |||||||||||||||||||||||||||||||| ||||||||||||||||
Sbjct  73   ---GATAGAAGAAGTTGGCATTGATCTGATCCCTCAACAACTCGTATACACTAACACTAA  17

Query  311  CGCTGAAGTATTATCC  326
            ||||||||||||||||
Sbjct  16   CGCTGAAGTATTATCC  1


>HM173702.1 Cyathocalyx martabanicus psbA-trnH intergenic spacer, partial 
sequence; chloroplast
Length=309

 Score = 433 bits (234),  Expect = 2e-117
 Identities = 289/314 (92%), Gaps = 10/314 (3%)
 Strand=Plus/Minus

Query  18   ACTCTCTATTTTTTAGAGAATTTGAAAGACCAACCCTCTAA-----ATTGTAGAGAATAA  72
            |||||||||||||||||||||||||||||||||||||||||     |||||| |||||||
Sbjct  309  ACTCTCTATTTTTTAGAGAATTTGAAAGACCAACCCTCTAATCTAAATTGTATAGAATAA  250

Query  73   AACGATTGATTTTCAGGAACATACATAAATTGTAGTACAGATCAGTGCAGAACAGAAATA  132
            ||||||| ||||||||||||||||||||||||||||||||||| |||||||||| |||||
Sbjct  249  AACGATTTATTTTCAGGAACATACATAAATTGTAGTACAGATCCGTGCAGAACAAAAATA  190

Query  133  GGTAGTTCAACCATAAACTAACCATAAATAATCTTTTCTTCAATGGAAGGAAAGTGGAAA  192
            |||||||||| ||||||  |||||||||||||||||||||||||||||| ||| ||||||
Sbjct  189  GGTAGTTCAATCATAAAACAACCATAAATAATCTTTTCTTCAATGGAAGAAAAATGGAAA  130

Query  193  AAATGTCTATGTGATTCTAAAGATTACTGAATCGAACAGATCAATGCCAACTTGTTTTGT  252
            |||||  ||||||||| |||||| ||||||||||||||||||||||||||||||||    
Sbjct  129  AAATGCTTATGTGATTATAAAGACTACTGAATCGAACAGATCAATGCCAACTTGTT----  74

Query  253  TGATAGAACAAGTTGGCATTGATCTGATCCCTCAACAACTCATATACACTAACACTAACG  312
             ||||||| |||||||||||||||||||||||||||||||| ||||||||||||||||||
Sbjct  73   -GATAGAAGAAGTTGGCATTGATCTGATCCCTCAACAACTCGTATACACTAACACTAACG  15

Query  313  CTGAAGTATTATCC  326
            ||||||||||||||
Sbjct  14   CTGAAGTATTATCC  1


>HM173715.1 Cananga brandisiana psbA-trnH intergenic spacer, partial sequence; 
chloroplast
Length=249

 Score = 425 bits (230),  Expect = 4e-115
 Identities = 242/248 (98%), Gaps = 0/248 (0%)
 Strand=Plus/Minus

Query  78   TTGATTTTCAGGAACATACATAAATTGTAGTACAGATCAGTGCAGAACAGAAATAGGTAG  137
            ||||||||||||||||||||||||||||||||||||||||||||||||||||||||||||
Sbjct  249  TTGATTTTCAGGAACATACATAAATTGTAGTACAGATCAGTGCAGAACAGAAATAGGTAG  190

Query  138  TTCAACCATAAACTAACCATAAATAATCTTTTCTTCAATGGAAGGAAAGTGGAAAAAATG  197
            ||||||||||||||||||||||||||||||||||||||||||||||||||||||||||||
Sbjct  189  TTCAACCATAAACTAACCATAAATAATCTTTTCTTCAATGGAAGGAAAGTGGAAAAAATG  130

Query  198  TCTATGTGATTCTAAAGATTACTGAATCGAACAGATCAATGCCAACTTGTTTTGTTGATA  257
            ||||||||||||||||||||||||||||||||||||||||||||||||||| | |  | |
Sbjct  129  TCTATGTGATTCTAAAGATTACTGAATCGAACAGATCAATGCCAACTTGTTCTATCAACA  70

Query  258  GAACAAGTTGGCATTGATCTGATCCCTCAACAACTCATATACACTAACACTAACGCTGAA  317
             |||||||||||||||||||||||||||||||||||||||||||||||||||||||||||
Sbjct  69   AAACAAGTTGGCATTGATCTGATCCCTCAACAACTCATATACACTAACACTAACGCTGAA  10

Query  318  GTATTATC  325
            ||||||||
Sbjct  9    GTATTATC  2


 Score = 93.5 bits (50),  Expect = 5e-15
 Identities = 52/53 (98%), Gaps = 0/53 (0%)
 Strand=Plus/Plus

Query  226  GAACAGATCAATGCCAACTTGTTTTGTTGATAGAACAAGTTGGCATTGATCTG  278
            || ||||||||||||||||||||||||||||||||||||||||||||||||||
Sbjct  46   GATCAGATCAATGCCAACTTGTTTTGTTGATAGAACAAGTTGGCATTGATCTG  98


>HM173701.1 Cyathocalyx magnifructus psbA-trnH intergenic spacer, partial 
sequence; chloroplast
Length=300

 Score = 422 bits (228),  Expect = 5e-114
 Identities = 281/305 (92%), Gaps = 10/305 (3%)
 Strand=Plus/Minus

Query  27   TTTTTAGAGAATTTGAAAGACCAACCCTCTAA-----ATTGTAGAGAATAAAACGATTGA  81
            ||||||||||||||||||||||||||||||||     |||||| |||||||||||||| |
Sbjct  300  TTTTTAGAGAATTTGAAAGACCAACCCTCTAATCTAAATTGTATAGAATAAAACGATTTA  241

Query  82   TTTTCAGGAACATACATAAATTGTAGTACAGATCAGTGCAGAACAGAAATAGGTAGTTCA  141
            ||||||||||||||||||||||||||||||||||||||||||||| ||||||||||||||
Sbjct  240  TTTTCAGGAACATACATAAATTGTAGTACAGATCAGTGCAGAACAAAAATAGGTAGTTCA  181

Query  142  ACCATAAACTAACCATAAATAATCTTTTCTTCAATGGAAGGAAAGTGGAAAAAATGTCTA  201
            | ||||||  |||||||||||||||||||||||||||||| ||| |||||||||||  ||
Sbjct  180  ATCATAAAACAACCATAAATAATCTTTTCTTCAATGGAAGAAAAATGGAAAAAATGCTTA  121

Query  202  TGTGATTCTAAAGATTACTGAATCGAACAGATCAATGCCAACTTGTTTTGTTGATAGAAC  261
            ||||||| |||||| ||||||||||||||||||||||||||||||||     ||||||| 
Sbjct  120  TGTGATTATAAAGACTACTGAATCGAACAGATCAATGCCAACTTGTT-----GATAGAAG  66

Query  262  AAGTTGGCATTGATCTGATCCCTCAACAACTCATATACACTAACACTAACGCTGAAGTAT  321
            |||||||||||||||||||||||||||||||| |||||||||||||||||||||||||||
Sbjct  65   AAGTTGGCATTGATCTGATCCCTCAACAACTCGTATACACTAACACTAACGCTGAAGTAT  6

Query  322  TATCC  326
            |||||
Sbjct  5    TATCC  1


>EU169730.1 Lettowianthus stellatus PsbA gene, partial cds; psbA-trnH intergenic 
spacer, complete sequence; and trnH gene, partial sequence; 
chloroplast
Length=376

 Score = 411 bits (222),  Expect = 1e-110
 Identities = 285/315 (90%), Gaps = 6/315 (2%)
 Strand=Plus/Minus

Query  12   ATAGAAACTCTCTATTTTTTAGAGAATTTGAAAGACCAACCCTCTAAATTGTAGAGAATA  71
            ||| ||||||||| |||||||||||||||||||| ||| |||||||||||||| ||||||
Sbjct  322  ATATAAACTCTCTCTTTTTTAGAGAATTTGAAAGGCCAGCCCTCTAAATTGTATAGAATA  263

Query  72   AAACGATTGATTTTCAGGAACATACATAAATTGTAGTACAGATCAGTGCAGAACAGAAAT  131
            ||||||||  ||||||||||||||||||||||||||||||||||||||||||||| ||||
Sbjct  262  AAACGATTTCTTTTCAGGAACATACATAAATTGTAGTACAGATCAGTGCAGAACAAAAAT  203

Query  132  AGGTAGTTCAACCATAAACTAACCATAAATAATCTTTTCTTCAATGGAAGGAAAGTGGAA  191
            ||||||||||| ||| ||| ||||||||||||  || ||||||||||||| ||| |||||
Sbjct  202  AGGTAGTTCAATCATGAACCAACCATAAATAAATTTATCTTCAATGGAAGAAAAATGGAA  143

Query  192  AAAATGTCTATGTGATTCTAAAGATTACTGAATCGAACAGATCAATGCCAACTTGTTTTG  251
            ||||||  |||||||||  ||||| ||||||||||||||||||||||||||||||||   
Sbjct  142  AAAATGCTTATGTGATT-AAAAGACTACTGAATCGAACAGATCAATGCCAACTTGTT---  87

Query  252  TTGATAGAACAAGTTGGCATTGATCTGATCCCTCAACAACTCATATACACTAACACTAAC  311
              ||||||| ||||||||||||||||||||| |||||||||| |||||||||||||||| 
Sbjct  86   --GATAGAAGAAGTTGGCATTGATCTGATCCTTCAACAACTCGTATACACTAACACTAAT  29

Query  312  GCTGAAGTATTATCC  326
            |||||||||||||||
Sbjct  28   GCTGAAGTATTATCC  14


>HM173708.1 Cyathocalyx sumatranus psbA-trnH intergenic spacer, partial sequence; 
chloroplast
Length=318

 Score = 398 bits (215),  Expect = 9e-107
 Identities = 289/322 (90%), Gaps = 16/322 (5%)
 Strand=Plus/Minus

Query  16   AAACTCTC-TATTTTTTAGAGAATTTGAAAGACCAACCCTCTAA-----ATTGTAGAGAA  69
            |||||||| | |||||||||||||||||||||||||||||||||     |||||| ||||
Sbjct  317  AAACTCTCTTTTTTTTTAGAGAATTTGAAAGACCAACCCTCTAATCTAAATTGTATAGAA  258

Query  70   TAAAACGATTGATTTTCAGGAACATACATAAATTGTAGTACAGATCAGTGCAGAACAGAA  129
            |||||||||| |||||||||||||||||||||||||||||||||||||||||||||| ||
Sbjct  257  TAAAACGATTTATTTTCAGGAACATACATAAATTGTAGTACAGATCAGTGCAGAACAAAA  198

Query  130  ATAGGTAGTTCAACCATAAACTAACCATAAATAATCTTTTCTTCAATGGAAGGAAAGTGG  189
            ||||||||||||| ||||||  |||||||||||||||||||||||||||||| ||| |||
Sbjct  197  ATAGGTAGTTCAATCATAAAACAACCATAAATAATCTTTTCTTCAATGGAAGAAAAATGG  138

Query  190  AAAAAATGTCTATGTGATTCTAAAGAT-----TACTGAATCGAACAGATCAATGCCAACT  244
            ||||||||  ||||||||| ||||||      ||||||||||||||||||||||||||||
Sbjct  137  AAAAAATGCTTATGTGATTATAAAGACAAGACTACTGAATCGAACAGATCAATGCCAACT  78

Query  245  TGTTTTGTTGATAGAACAAGTTGGCATTGATCTGATCCCTCAACAACTCATATACACTAA  304
            | || |    ||  ||||||||||||||||||||||||||||||||||| ||||||||||
Sbjct  77   TCTTCT----ATC-AACAAGTTGGCATTGATCTGATCCCTCAACAACTCGTATACACTAA  23

Query  305  CACTAACGCTGAAGTATTATCC  326
            ||||||||||||||||||||||
Sbjct  22   CACTAACGCTGAAGTATTATCC  1


>HM173719.1 Cyathocalyx annamensis psbA-trnH intergenic spacer, partial sequence; 
chloroplast
Length=296

 Score = 379 bits (205),  Expect = 3e-101
 Identities = 271/301 (90%), Gaps = 12/301 (4%)
 Strand=Plus/Minus

Query  33   GAGAATTTGAAAGA-CCAAC-CCTCTAAATTGTAGAGAATAAAACGATTGATTTTCAGGA  90
            |||||||||||||| ||  |   ||||||||||| |||||||||||||| ||||||||||
Sbjct  296  GAGAATTTGAAAGAACCCTCTAATCTAAATTGTATAGAATAAAACGATTTATTTTCAGGA  237

Query  91   ACATACATAAATTGTAGTACAGATCAGTGCAGAACAGAAATAGGTAGTTCAACCATAAAC  150
            |||||||||||||||||||||||||||||||||||| ||||||||||||||| |||||| 
Sbjct  236  ACATACATAAATTGTAGTACAGATCAGTGCAGAACAAAAATAGGTAGTTCAATCATAAAA  177

Query  151  TAACCATAAATAATCTTTTCTTCAATGGAAGGAAAGTGGAAAAAATGTCTATGTGATTCT  210
             |||||||||||||||||||||||||||||| ||| |||||||||||  ||||||||| |
Sbjct  176  CAACCATAAATAATCTTTTCTTCAATGGAAGAAAAATGGAAAAAATGCTTATGTGATTAT  117

Query  211  AAAGAT-----TACTGAATCGAACAGATCAATGCCAACTTGTTTTGTTGATAGAACAAGT  265
            |||||      ||||||||||||||||||||||||||||||||     ||||||| ||||
Sbjct  116  AAAGACAAGACTACTGAATCGAACAGATCAATGCCAACTTGTT-----GATAGAAGAAGT  62

Query  266  TGGCATTGATCTGATCCCTCAACAACTCATATACACTAACACTAACGCTGAAGTATTATC  325
            |||||||||||||||||||||||||||| |||||||||||||||||||||||||||||||
Sbjct  61   TGGCATTGATCTGATCCCTCAACAACTCGTATACACTAACACTAACGCTGAAGTATTATC  2

Query  326  C  326
            |
Sbjct  1    C  1


>HM173711.1 Drepananthus hexagynus psbA-trnH intergenic spacer, partial sequence; 
chloroplast
Length=264

 Score = 368 bits (199),  Expect = 7e-98
 Identities = 246/268 (92%), Gaps = 5/268 (2%)
 Strand=Plus/Minus

Query  58   AATTGTAGAGAATAAAACGATTGATTTTCAGGAACATACATAAATTGTAGTACAGATCAG  117
            ||||||| ||||||||||||||||||||||||||||||||||||||||||||||||||||
Sbjct  264  AATTGTATAGAATAAAACGATTGATTTTCAGGAACATACATAAATTGTAGTACAGATCAG  205

Query  118  TGCAGAACAGAAATAGGTAGTTCAACCATAAACTAACCATAAATAATCTTTTCTTCAATG  177
            ||||||||| ||||||||||||||| || |||| |||||||||| |||||||||||||||
Sbjct  204  TGCAGAACAAAAATAGGTAGTTCAATCAGAAACCAACCATAAATCATCTTTTCTTCAATG  145

Query  178  GAAGGAAAGTGGAAAAAATGTCTATGTGATTCTAAAGATTACTGAATCGAACAGATCAAT  237
            |||| ||| |||||||||||  ||||||||| |||||| |||||||||||||||||||||
Sbjct  144  GAAGAAAAATGGAAAAAATGCTTATGTGATTATAAAGACTACTGAATCGAACAGATCAAT  85

Query  238  GCCAACTTGTTTTGTTGATAGAACAAGTTGGCATTGATCTGATCCCTCAACAACTCATAT  297
            |||||||| || |    ||  || |||||||||||||||||||||||||||||||| |||
Sbjct  84   GCCAACTTCTTCT----ATC-AATAAGTTGGCATTGATCTGATCCCTCAACAACTCGTAT  30

Query  298  ACACTAACACTAACGCTGAAGTATTATC  325
            ||||||||||||||||||||||||||||
Sbjct  29   ACACTAACACTAACGCTGAAGTATTATC  2


>AY841439.1 Tetrameranthus duckei psbA-trnH intergenic spacer, partial sequence; 
chloroplast
Length=396

 Score = 361 bits (195),  Expect = 1e-95
 Identities = 277/317 (87%), Gaps = 8/317 (3%)
 Strand=Plus/Minus

Query  12   ATAGAAACTCTCTATTTTTTAGAGAATTTGAAAGACCAACCCTCTAAATTGTAGAGAATA  71
            ||| ||||| ||||||||||| ||| ||||||||  ||||||||||||| ||||||||||
Sbjct  381  ATATAAACTTTCTATTTTTTATAGAGTTTGAAAGGACAACCCTCTAAATKGTAGAGAATA  322

Query  72   AAACGATT--GATTTTCAGGAACATACATAAATTGTAGTACAGATCAGTGCAGAACAGAA  129
            ||||||||    ||||||||||||||||||||||||||||||||||||| ||||||| ||
Sbjct  321  AAACGATTTTTTTTTTCAGGAACATACATAAATTGTAGTACAGATCAGTACAGAACAAAA  262

Query  130  ATAGGTAGTTCAACCATAAACTAACCATAAATAATCTTTTCTTCAATGGAAGGAAAGTGG  189
            || |||||||||||| | ||| || || |||||| ||||||||||||||||| ||| |||
Sbjct  261  ATGGGTAGTTCAACCGTGAACCAATCAGAAATAACCTTTTCTTCAATGGAAGAAAAATGG  202

Query  190  AAAAAATGTCTATGTGATTCTAAAGATTACTGAATCGAACAGATCAATGCCAACTTGTTT  249
            | |||| |  |||||||||  ||||| |||||||||||||||||||||||||||||||| 
Sbjct  201  AGAAAACGCTTATGTGATTA-AAAGACTACTGAATCGAACAGATCAATGCCAACTTGTT-  144

Query  250  TGTTGATAGAACAAGTTGGCATTGATCTGATCCCTCAACAACTCATATACACTAACACTA  309
                ||||||| ||||||||||||||||||||| |||||||||| |||||||||| ||||
Sbjct  143  ----GATAGAAGAAGTTGGCATTGATCTGATCCTTCAACAACTCGTATACACTAAAACTA  88

Query  310  ACGCTGAAGTATTATCC  326
            |||| ||| ||||||||
Sbjct  87   ACGCCGAANTATTATCC  71


>EU169731.1 Meiocarpidium lepidotum PsbA gene, partial cds; psbA-trnH intergenic 
spacer, complete sequence; and trnH gene, partial sequence; 
chloroplast
Length=392

 Score = 285 bits (154),  Expect = 7e-73
 Identities = 269/322 (84%), Gaps = 17/322 (5%)
 Strand=Plus/Minus

Query  12   ATAGAAACTCTCTAT-TTTTTAGAGAATTTGAAAGACCAACCCTCTAAATTGTAGAGAAT  70
            |||||||||||||||    | |||| | | ||||  |||| ||| ||||||||| |||||
Sbjct  327  ATAGAAACTCTCTATAAAATGAGAG-A-TAGAAAAGCCAATCCTTTAAATTGTATAGAAT  270

Query  71   AAAACGATTGATTTTCAGGAACATACATAAATTGTAGTACAGATCAGTGCAGAACAGAAA  130
            ||| ||   |  ||||||||||||||| ||||| |||| ||||||||| ||||||| |||
Sbjct  269  AAAGCG---G-CTTTCAGGAACATACAAAAATTCTAGTGCAGATCAGTACAGAACAAAAA  214

Query  131  TAGGTAGTTCAACCATAAACTAACCATAAATAATCTTTTCTTCA----ATGGAAGGAAAG  186
            ||||| |||| | ||| ||| ||||| |||||||||||||||||    ||||||  ||| 
Sbjct  213  TAGGTGGTTCGATCATGAACCAACCAGAAATAATCTTTTCTTCATTCAATGGAA-AAAAA  155

Query  187  TGGAAAAAATGTCTATGTGATTCTAAAGATTACTGAATCGAACAGATCAATGCCAACTTG  246
            |||||||||||  ||| |||||  ||||| ||||||||||||||||||||||||||||||
Sbjct  154  TGGAAAAAATGCTTATATGATT-AAAAGACTACTGAATCGAACAGATCAATGCCAACTTG  96

Query  247  TTTTGTTGATAGAA--CAAGTTGGCATTGATCTGATCCCTCAACAACTCATATACACTAA  304
            ||   | || ||||   ||||||||||||||||||||| |||||||||| ||||||||||
Sbjct  95   TT-GATAGA-AGAAGTTAAGTTGGCATTGATCTGATCCTTCAACAACTCGTATACACTAA  38

Query  305  CACTAACGCTGAAGTATTATCC  326
            ||||||||||||||||||||||
Sbjct  37   CACTAACGCTGAAGTATTATCC  16


>KM925000.1 Xylopia staudtii voucher WAG:3223 PsbA (psbA) gene, partial cds; 
and psbA-trnH intergenic spacer, partial sequence; chloroplast
Length=477

 Score = 270 bits (146),  Expect = 2e-68
 Identities = 232/272 (85%), Gaps = 12/272 (4%)
 Strand=Plus/Minus

Query  55   CTAAATTGTAGAGAATAAAACGATTGATTTTCAGGAACATACATAAATTGTAGTACAGAT  114
            ||||||| |||| ||||||||||||    ||| |||| ||||||||||| ||||||| ||
Sbjct  315  CTAAATTATAGAAAATAAAACGATT----TTCGGGAATATACATAAATTCTAGTACAAAT  260

Query  115  CAGTGCAGAACAGAAATAGGTAGTTCAACCATAAACTAACCATAAATAATCTTTTCTTCA  174
            |||| ||||||| |||||||| |||| | ||| ||| | ||| |||||||||||| ||| 
Sbjct  259  CAGTACAGAACAAAAATAGGTGGTTCGATCATGAACCATCCAGAAATAATCTTTT-TTCG  201

Query  175  ATGGAAGGAAAGTGGAAAAAATGTCTATGTGATTCTAAAGATTACTGAATCGAACAGATC  234
            ||||||  ||| |||||||||||  ||||| |||  ||||| ||||||||||||||||||
Sbjct  200  ATGGAA-AAAAATGGAAAAAATGCTTATGTAATT-AAAAGACTACTGAATCGAACAGATC  143

Query  235  AATGCCAACTTGTTTTGTTGATAGAACAAGTTGGCATTGATCTGATCCCTCAACAACTCA  294
            ||||||||||||      |||||||| ||||||||||||||||||||| |||||||||| 
Sbjct  142  AATGCCAACTTG-----ATGATAGAAGAAGTTGGCATTGATCTGATCCTTCAACAACTCG  88

Query  295  TATACACTAACACTAACGCTGAAGTATTATCC  326
            |||||||||||||||| |||||||||||||||
Sbjct  87   TATACACTAACACTAAGGCTGAAGTATTATCC  56


>KU716116.1 Annickia polycarpa PsbA gene, partial cds; and psbA-trnH intergenic 
spacer, partial sequence; chloroplast
 KU716117.1 Annickia chlorantha PsbA gene, partial cds; and psbA-trnH intergenic 
spacer, partial sequence; chloroplast
Length=365

 Score = 268 bits (145),  Expect = 7e-68
 Identities = 263/316 (83%), Gaps = 24/316 (8%)
 Strand=Plus/Minus

Query  12   ATAGAAACTCTCTATT-TTTTAGAGAATTTGAAAGACCAACCCTCTAAATTGTAGAGAAT  70
            ||| ||||||||||||   | |||| | | ||||| |||| ||||||||||||| |||||
Sbjct  349  ATATAAACTCTCTATTAAATGAGAG-A-TAGAAAGGCCAATCCTCTAAATTGTATAGAAT  292

Query  71   AAAACGATTGATTTTCAGGAACATACATAAATTGTAGTACAGATCAGTGCAGAACAGAAA  130
            ||||    ||||||||||||||||||||||||| |||||||||||||| ||||||| |||
Sbjct  291  AAAA----TGATTTTCAGGAACATACATAAATTCTAGTACAGATCAGTACAGAACAAAAA  236

Query  131  TAGGTAGTTCAACCATAAACTAACCATAAATAATCTTTTCTTCAATGGAAGGAAAGTGGA  190
            ||||  |||| | | | |||  |||| ||| |||||||||||||||||   |  |    |
Sbjct  235  TAGGCGGTTCGATCGTGAACCGACCAAAAAGAATCTTTTCTTCAATGG---G--A----A  185

Query  191  AAAAATGTCTATGTGATTCTAAAGATTACTGAATCGAACAGATCAATGCCAACTTGTTTT  250
            ||| |  | |||||||||  ||||| ||||||||||||||||||||||||||||||||  
Sbjct  184  AAATA-CT-TATGTGATT-AAAAGACTACTGAATCGAACAGATCAATGCCAACTTGTT--  130

Query  251  GTTGATAGAACAAGTTGGCATTGATCTGATCCCTCAACAACTCATATACACTAACACTAA  310
                |||||| ||||||||||||||||||||| |||||||||| ||||||||||||||||
Sbjct  129  ---AATAGAAGAAGTTGGCATTGATCTGATCCTTCAACAACTCGTATACACTAACACTAA  73

Query  311  CGCTGAAGTATTATCC  326
            ||||||||||||||||
Sbjct  72   CGCTGAAGTATTATCC  57


>KC688813.1 Annickia chlorantha voucher PM4900 trnH-psbA intergenic spacer, 
partial sequence; chloroplast
Length=412

 Score = 268 bits (145),  Expect = 7e-68
 Identities = 263/316 (83%), Gaps = 24/316 (8%)
 Strand=Plus/Plus

Query  12   ATAGAAACTCTCTATT-TTTTAGAGAATTTGAAAGACCAACCCTCTAAATTGTAGAGAAT  70
            ||| ||||||||||||   | |||| | | ||||| |||| ||||||||||||| |||||
Sbjct  55   ATATAAACTCTCTATTAAATGAGAG-A-TAGAAAGGCCAATCCTCTAAATTGTATAGAAT  112

Query  71   AAAACGATTGATTTTCAGGAACATACATAAATTGTAGTACAGATCAGTGCAGAACAGAAA  130
            ||||    ||||||||||||||||||||||||| |||||||||||||| ||||||| |||
Sbjct  113  AAAA----TGATTTTCAGGAACATACATAAATTCTAGTACAGATCAGTACAGAACAAAAA  168

Query  131  TAGGTAGTTCAACCATAAACTAACCATAAATAATCTTTTCTTCAATGGAAGGAAAGTGGA  190
            ||||  |||| | | | |||  |||| |||||||||||||||||||||   |  |    |
Sbjct  169  TAGGCGGTTCGATCGTGAACCGACCAAAAATAATCTTTTCTTCAATGG---G--A----A  219

Query  191  AAAAATGTCTATGTGATTCTAAAGATTACTGAATCGAACAGATCAATGCCAACTTGTTTT  250
            ||| |  | |||||||||  ||||| |||||||||||||||||||||||||||||   ||
Sbjct  220  AAATA-CT-TATGTGATT-AAAAGACTACTGAATCGAACAGATCAATGCCAACTT--CTT  274

Query  251  GTTGATAGAACAAGTTGGCATTGATCTGATCCCTCAACAACTCATATACACTAACACTAA  310
              | ||  |||||||||||||||||||||||| |||||||||| ||||||||||||||||
Sbjct  275  -CT-AT-TAACAAGTTGGCATTGATCTGATCCTTCAACAACTCGTATACACTAACACTAA  331

Query  311  CGCTGAAGTATTATCC  326
            ||||||||||||||||
Sbjct  332  CGCTGAAGTATTATCC  347


>KC667934.1 Annickia chlorantha voucher PM5305 trnH-psbA intergenic spacer, 
partial sequence; chloroplast
Length=415

 Score = 268 bits (145),  Expect = 7e-68
 Identities = 263/316 (83%), Gaps = 24/316 (8%)
 Strand=Plus/Plus

Query  12   ATAGAAACTCTCTATT-TTTTAGAGAATTTGAAAGACCAACCCTCTAAATTGTAGAGAAT  70
            ||| ||||||||||||   | |||| | | ||||| |||| ||||||||||||| |||||
Sbjct  55   ATATAAACTCTCTATTAAATGAGAG-A-TAGAAAGGCCAATCCTCTAAATTGTATAGAAT  112

Query  71   AAAACGATTGATTTTCAGGAACATACATAAATTGTAGTACAGATCAGTGCAGAACAGAAA  130
            ||||    ||||||||||||||||||||||||| |||||||||||||| ||||||| |||
Sbjct  113  AAAA----TGATTTTCAGGAACATACATAAATTCTAGTACAGATCAGTACAGAACAAAAA  168

Query  131  TAGGTAGTTCAACCATAAACTAACCATAAATAATCTTTTCTTCAATGGAAGGAAAGTGGA  190
            ||||  |||| | | | |||  |||| |||||||||||||||||||||   |  |    |
Sbjct  169  TAGGCGGTTCGATCGTGAACCGACCAAAAATAATCTTTTCTTCAATGG---G--A----A  219

Query  191  AAAAATGTCTATGTGATTCTAAAGATTACTGAATCGAACAGATCAATGCCAACTTGTTTT  250
            ||| |  | |||||||||  ||||| |||||||||||||||||||||||||||||   ||
Sbjct  220  AAATA-CT-TATGTGATT-AAAAGACTACTGAATCGAACAGATCAATGCCAACTT--CTT  274

Query  251  GTTGATAGAACAAGTTGGCATTGATCTGATCCCTCAACAACTCATATACACTAACACTAA  310
              | ||  |||||||||||||||||||||||| |||||||||| ||||||||||||||||
Sbjct  275  -CT-AT-TAACAAGTTGGCATTGATCTGATCCTTCAACAACTCGTATACACTAACACTAA  331

Query  311  CGCTGAAGTATTATCC  326
            ||||||||||||||||
Sbjct  332  CGCTGAAGTATTATCC  347


>KC667853.1 Annickia chlorantha voucher PM5338 trnH-psbA intergenic spacer, 
partial sequence; chloroplast
Length=404

 Score = 268 bits (145),  Expect = 7e-68
 Identities = 263/316 (83%), Gaps = 24/316 (8%)
 Strand=Plus/Plus

Query  12   ATAGAAACTCTCTATT-TTTTAGAGAATTTGAAAGACCAACCCTCTAAATTGTAGAGAAT  70
            ||| ||||||||||||   | |||| | | ||||| |||| ||||||||||||| |||||
Sbjct  55   ATATAAACTCTCTATTAAATGAGAG-A-TAGAAAGGCCAATCCTCTAAATTGTATAGAAT  112

Query  71   AAAACGATTGATTTTCAGGAACATACATAAATTGTAGTACAGATCAGTGCAGAACAGAAA  130
            ||||    ||||||||||||||||||||||||| |||||||||||||| ||||||| |||
Sbjct  113  AAAA----TGATTTTCAGGAACATACATAAATTCTAGTACAGATCAGTACAGAACAAAAA  168

Query  131  TAGGTAGTTCAACCATAAACTAACCATAAATAATCTTTTCTTCAATGGAAGGAAAGTGGA  190
            ||||  |||| | | | |||  |||| |||||||||||||||||||||   |  |    |
Sbjct  169  TAGGCGGTTCGATCGTGAACCGACCAAAAATAATCTTTTCTTCAATGG---G--A----A  219

Query  191  AAAAATGTCTATGTGATTCTAAAGATTACTGAATCGAACAGATCAATGCCAACTTGTTTT  250
            ||| |  | |||||||||  ||||| |||||||||||||||||||||||||||||   ||
Sbjct  220  AAATA-CT-TATGTGATT-AAAAGACTACTGAATCGAACAGATCAATGCCAACTT--CTT  274

Query  251  GTTGATAGAACAAGTTGGCATTGATCTGATCCCTCAACAACTCATATACACTAACACTAA  310
              | ||  |||||||||||||||||||||||| |||||||||| ||||||||||||||||
Sbjct  275  -CT-AT-TAACAAGTTGGCATTGATCTGATCCTTCAACAACTCGTATACACTAACACTAA  331

Query  311  CGCTGAAGTATTATCC  326
            ||||||||||||||||
Sbjct  332  CGCTGAAGTATTATCC  347


>KC667631.1 Annickia chlorantha voucher MPADN0012 trnH-psbA intergenic spacer, 
partial sequence; chloroplast
 KC667820.1 Annickia chlorantha voucher MPADN0013 trnH-psbA intergenic spacer, 
partial sequence; chloroplast
Length=380

 Score = 268 bits (145),  Expect = 7e-68
 Identities = 263/316 (83%), Gaps = 24/316 (8%)
 Strand=Plus/Minus

Query  12   ATAGAAACTCTCTATT-TTTTAGAGAATTTGAAAGACCAACCCTCTAAATTGTAGAGAAT  70
            ||| ||||||||||||   | |||| | | ||||| |||| ||||||||||||| |||||
Sbjct  340  ATATAAACTCTCTATTAAATGAGAG-A-TAGAAAGGCCAATCCTCTAAATTGTATAGAAT  283

Query  71   AAAACGATTGATTTTCAGGAACATACATAAATTGTAGTACAGATCAGTGCAGAACAGAAA  130
            ||||    ||||||||||||||||||||||||| |||||||||||||| ||||||| |||
Sbjct  282  AAAA----TGATTTTCAGGAACATACATAAATTCTAGTACAGATCAGTACAGAACAAAAA  227

Query  131  TAGGTAGTTCAACCATAAACTAACCATAAATAATCTTTTCTTCAATGGAAGGAAAGTGGA  190
            ||||  |||| | | | |||  |||| |||||||||||||||||||||   |  |    |
Sbjct  226  TAGGCGGTTCGATCGTGAACCGACCAAAAATAATCTTTTCTTCAATGG---G--A----A  176

Query  191  AAAAATGTCTATGTGATTCTAAAGATTACTGAATCGAACAGATCAATGCCAACTTGTTTT  250
            ||| |  | |||||||||  ||||| |||||||||||||||||||||||||||||   ||
Sbjct  175  AAATA-CT-TATGTGATT-AAAAGACTACTGAATCGAACAGATCAATGCCAACTT--CTT  121

Query  251  GTTGATAGAACAAGTTGGCATTGATCTGATCCCTCAACAACTCATATACACTAACACTAA  310
              | ||  |||||||||||||||||||||||| |||||||||| ||||||||||||||||
Sbjct  120  -CT-AT-TAACAAGTTGGCATTGATCTGATCCTTCAACAACTCGTATACACTAACACTAA  64

Query  311  CGCTGAAGTATTATCC  326
            ||||||||||||||||
Sbjct  63   CGCTGAAGTATTATCC  48


>AY841442.1 Annickia chlorantha psbA-trnH intergenic spacer, partial sequence; 
chloroplast
Length=413

 Score = 268 bits (145),  Expect = 7e-68
 Identities = 263/316 (83%), Gaps = 24/316 (8%)
 Strand=Plus/Minus

Query  12   ATAGAAACTCTCTATT-TTTTAGAGAATTTGAAAGACCAACCCTCTAAATTGTAGAGAAT  70
            ||| ||||||||||||   | |||| | | ||||| |||| ||||||||||||| |||||
Sbjct  357  ATATAAACTCTCTATTAAATGAGAG-A-TAGAAAGGCCAATCCTCTAAATTGTATAGAAT  300

Query  71   AAAACGATTGATTTTCAGGAACATACATAAATTGTAGTACAGATCAGTGCAGAACAGAAA  130
            ||||    ||||||||||||||||||||||||| |||||||||||||| ||||||| |||
Sbjct  299  AAAA----TGATTTTCAGGAACATACATAAATTCTAGTACAGATCAGTACAGAACAAAAA  244

Query  131  TAGGTAGTTCAACCATAAACTAACCATAAATAATCTTTTCTTCAATGGAAGGAAAGTGGA  190
            ||||  |||| | | | |||  |||| |||||||||||||||||||||   |  |    |
Sbjct  243  TAGGCGGTTCGATCGTGAACCGACCAAAAATAATCTTTTCTTCAATGG---G--A----A  193

Query  191  AAAAATGTCTATGTGATTCTAAAGATTACTGAATCGAACAGATCAATGCCAACTTGTTTT  250
            ||| |  | |||||||||  ||||| |||||||||||||||||||||||||||||   ||
Sbjct  192  AAATA-CT-TATGTGATT-AAAAGACTACTGAATCGAACAGATCAATGCCAACTT--CTT  138

Query  251  GTTGATAGAACAAGTTGGCATTGATCTGATCCCTCAACAACTCATATACACTAACACTAA  310
              | ||  |||||||||||||||||||||||| |||||||||| ||||||||||||||||
Sbjct  137  -CT-AT-TAACAAGTTGGCATTGATCTGATCCTTCAACAACTCGTATACACTAACACTAA  81

Query  311  CGCTGAAGTATTATCC  326
            ||||||||||||||||
Sbjct  80   CGCTGAAGTATTATCC  65


>KU716118.1 Annickia letestui PsbA gene, partial cds; and psbA-trnH intergenic 
spacer, partial sequence; chloroplast
 KU716119.1 Annickia ambigua PsbA gene, partial cds; and psbA-trnH intergenic 
spacer, partial sequence; chloroplast
Length=365

 Score = 263 bits (142),  Expect = 3e-66
 Identities = 262/316 (83%), Gaps = 24/316 (8%)
 Strand=Plus/Minus

Query  12   ATAGAAACTCTCTATT-TTTTAGAGAATTTGAAAGACCAACCCTCTAAATTGTAGAGAAT  70
            ||| ||||||||||||   | |||| | | ||||| |||| ||||||||||||| |||||
Sbjct  349  ATATAAACTCTCTATTAAATGAGAG-A-TAGAAAGGCCAATCCTCTAAATTGTATAGAAT  292

Query  71   AAAACGATTGATTTTCAGGAACATACATAAATTGTAGTACAGATCAGTGCAGAACAGAAA  130
            ||||    ||||||||||||||||||||||||| |||||||||||||| ||||||| |||
Sbjct  291  AAAA----TGATTTTCAGGAACATACATAAATTCTAGTACAGATCAGTACAGAACAAAAA  236

Query  131  TAGGTAGTTCAACCATAAACTAACCATAAATAATCTTTTCTTCAATGGAAGGAAAGTGGA  190
            ||||  |||| | | | |||  |||| ||| |||||||||||||||||   |  |    |
Sbjct  235  TAGGCGGTTCGATCGTGAACCGACCAAAAAGAATCTTTTCTTCAATGG---G--A----A  185

Query  191  AAAAATGTCTATGTGATTCTAAAGATTACTGAATCGAACAGATCAATGCCAACTTGTTTT  250
            ||| |  | |||||||||  ||||| |||||||||||||||||||||||||||||   ||
Sbjct  184  AAATA-CT-TATGTGATT-AAAAGACTACTGAATCGAACAGATCAATGCCAACTT--CTT  130

Query  251  GTTGATAGAACAAGTTGGCATTGATCTGATCCCTCAACAACTCATATACACTAACACTAA  310
              | ||  |||||||||||||||||||||||| |||||||||| ||||||||||||||||
Sbjct  129  -CT-AT-TAACAAGTTGGCATTGATCTGATCCTTCAACAACTCGTATACACTAACACTAA  73

Query  311  CGCTGAAGTATTATCC  326
            ||||||||||||||||
Sbjct  72   CGCTGAAGTATTATCC  57


>AY841444.1 Annickia pilosa psbA-trnH intergenic spacer, partial sequence; 
chloroplast
Length=413

 Score = 263 bits (142),  Expect = 3e-66
 Identities = 262/316 (83%), Gaps = 24/316 (8%)
 Strand=Plus/Minus

Query  12   ATAGAAACTCTCTATT-TTTTAGAGAATTTGAAAGACCAACCCTCTAAATTGTAGAGAAT  70
            ||| ||||||||||||   | |||| | | ||||| |||| ||||||||||||| |||||
Sbjct  357  ATATAAACTCTCTATTAAATGAGAG-A-TAGAAAGGCCAATCCTCTAAATTGTATAGAAT  300

Query  71   AAAACGATTGATTTTCAGGAACATACATAAATTGTAGTACAGATCAGTGCAGAACAGAAA  130
            ||||    ||||||||||||||||||||||||| |||||||||||||| ||||||| |||
Sbjct  299  AAAA----TGATTTTCAGGAACATACATAAATTCTAGTACAGATCAGTACAGAACAAAAA  244

Query  131  TAGGTAGTTCAACCATAAACTAACCATAAATAATCTTTTCTTCAATGGAAGGAAAGTGGA  190
            ||||  |||| | | | |||  |||| ||| |||||||||||||||||   |  |    |
Sbjct  243  TAGGCGGTTCGATCGTGAACCGACCAAAAAGAATCTTTTCTTCAATGG---G--A----A  193

Query  191  AAAAATGTCTATGTGATTCTAAAGATTACTGAATCGAACAGATCAATGCCAACTTGTTTT  250
            ||| |  | |||||||||  ||||| |||||||||||||||||||||||||||||   ||
Sbjct  192  AAATA-CT-TATGTGATT-AAAAGACTACTGAATCGAACAGATCAATGCCAACTT--CTT  138

Query  251  GTTGATAGAACAAGTTGGCATTGATCTGATCCCTCAACAACTCATATACACTAACACTAA  310
              | ||  |||||||||||||||||||||||| |||||||||| ||||||||||||||||
Sbjct  137  -CT-AT-TAACAAGTTGGCATTGATCTGATCCTTCAACAACTCGTATACACTAACACTAA  81

Query  311  CGCTGAAGTATTATCC  326
            ||||||||||||||||
Sbjct  80   CGCTGAAGTATTATCC  65


>AY841441.1 Xylopia frutescens psbA-trnH intergenic spacer, partial sequence; 
chloroplast
Length=503

 Score = 261 bits (141),  Expect = 1e-65
 Identities = 213/247 (86%), Gaps = 8/247 (3%)
 Strand=Plus/Minus

Query  80   GATTTTCAGGAACATACATAAATTGTAGTACAGATCAGTGCAGAACAGAAATAGGTAGTT  139
            ||||||| |||| ||||||||||| ||||||| |||||| ||||||| |||||||| |||
Sbjct  309  GATTTTCGGGAATATACATAAATTCTAGTACAAATCAGTACAGAACAAAAATAGGTGGTT  250

Query  140  CAACCATAAACTAACCATAAATAATCTTTTCTTCAATGGAAGGAAAGTGGAAAAAATGTC  199
            ||| ||| ||| | ||| ||||||||||||  || ||||||  ||| | |||||||||  
Sbjct  249  CAATCATGAACCATCCAAAAATAATCTTTT--TCGATGGAAAAAAAATAGAAAAAATGCT  192

Query  200  TATGTGATTCTAAAGATTACTGAATCGAACAGATCAATGCCAACTTGTTTTGTTGATAGA  259
            |||||||||  ||||| ||||||||||||||||||||||||||||||||     ||||||
Sbjct  191  TATGTGATT-AAAAGACTACTGAATCGAACAGATCAATGCCAACTTGTT-----GATAGA  138

Query  260  ACAAGTTGGCATTGATCTGATCCCTCAACAACTCATATACACTAACACTAACGCTGAAGT  319
            | ||||||||||||||||||||| |||||||||| |||||||||| ||||| ||||||||
Sbjct  137  AGAAGTTGGCATTGATCTGATCCTTCAACAACTCGTATACACTAATACTAAGGCTGAAGT  78

Query  320  ATTATCC  326
            |||||||
Sbjct  77   ATTATCC  71


>KM924977.1 Artabotrys sp. Sumatra voucher HKU:164 PsbA (psbA) gene, partial 
cds; and psbA-trnH intergenic spacer, partial sequence; 
chloroplast
Length=434

 Score = 259 bits (140),  Expect = 4e-65
 Identities = 230/272 (85%), Gaps = 11/272 (4%)
 Strand=Plus/Minus

Query  55   CTAAATTGTAGAGAATAAAACGATTGATTTTCAGGAACATACATAAATTGTAGTACAGAT  114
            |||||||| | | ||||||||||||    |||||||| ||||||||||| ||||| ||||
Sbjct  316  CTAAATTGCATAAAATAAAACGATT----TTCAGGAATATACATAAATTATAGTATAGAT  261

Query  115  CAGTGCAGAACAGAAATAGGTAGTTCAACCATAAACTAACCATAAATAATCTTTTCTTCA  174
            |||| ||||||| |||| ||| |||| | ||| ||| | ||| |||||||||||||||| 
Sbjct  260  CAGTACAGAACAAAAATGGGTGGTTCGATCATGAACCAGCCAGAAATAATCTTTTCTTCG  201

Query  175  ATGGAAGGAAAGTGGAAAAAATGTCTATGTGATTCTAAAGATTACTGAATCGAACAGATC  234
            ||||||  ||| | |||||||||  |||||||||  ||||| ||||||||||||||||||
Sbjct  200  ATGGAA-AAAAATAGAAAAAATGCTTATGTGATT-AAAAGACTACTGAATCGAACAGATC  143

Query  235  AATGCCAACTTGTTTTGTTGATAGAACAAGTTGGCATTGATCTGATCCCTCAACAACTCA  294
            ||||||||||||||     ||||||| ||||||||||||||||||||| |||||||||| 
Sbjct  142  AATGCCAACTTGTT-----GATAGAAGAAGTTGGCATTGATCTGATCCTTCAACAACTCG  88

Query  295  TATACACTAACACTAACGCTGAAGTATTATCC  326
            |||||| ||||||||| || ||| ||||||||
Sbjct  87   TATACATTAACACTAATGCCGAAATATTATCC  56


>KM924976.1 Artabotrys sp. PNG voucher BRC:WP5B1081 PsbA (psbA) gene, partial 
cds; and psbA-trnH intergenic spacer, partial sequence; 
chloroplast
Length=434

 Score = 259 bits (140),  Expect = 4e-65
 Identities = 230/272 (85%), Gaps = 11/272 (4%)
 Strand=Plus/Minus

Query  55   CTAAATTGTAGAGAATAAAACGATTGATTTTCAGGAACATACATAAATTGTAGTACAGAT  114
            |||||||| | | ||||||||||||    |||||||| ||||||||||| ||||| ||||
Sbjct  316  CTAAATTGCATAAAATAAAACGATT----TTCAGGAATATACATAAATTCTAGTATAGAT  261

Query  115  CAGTGCAGAACAGAAATAGGTAGTTCAACCATAAACTAACCATAAATAATCTTTTCTTCA  174
            |||| ||||||| |||| ||| |||| | ||| ||| | ||| |||||||||||||||| 
Sbjct  260  CAGTACAGAACAAAAATGGGTGGTTCGATCATGAACCAGCCAGAAATAATCTTTTCTTCG  201

Query  175  ATGGAAGGAAAGTGGAAAAAATGTCTATGTGATTCTAAAGATTACTGAATCGAACAGATC  234
            ||||||  ||| | |||||||||  |||||||||  ||||| ||||||||||||||||||
Sbjct  200  ATGGAA-AAAAATAGAAAAAATGCTTATGTGATT-AAAAGACTACTGAATCGAACAGATC  143

Query  235  AATGCCAACTTGTTTTGTTGATAGAACAAGTTGGCATTGATCTGATCCCTCAACAACTCA  294
            ||||||||||||||     ||||||| ||||||||||||||||||||| |||||||||| 
Sbjct  142  AATGCCAACTTGTT-----GATAGAAGAAGTTGGCATTGATCTGATCCTTCAACAACTCG  88

Query  295  TATACACTAACACTAACGCTGAAGTATTATCC  326
            |||||| ||||||||| || ||| ||||||||
Sbjct  87   TATACATTAACACTAATGCCGAAATATTATCC  56


>KM924971.1 Artabotrys longistigmatus voucher HKU:194 PsbA (psbA) gene, partial 
cds; and psbA-trnH intergenic spacer, partial sequence; 
chloroplast
Length=444

 Score = 259 bits (140),  Expect = 4e-65
 Identities = 231/274 (84%), Gaps = 9/274 (3%)
 Strand=Plus/Minus

Query  55   CTAAATTGTAGAGA-ATAAAA-CGATTGATTTTCAGGAACATACATAAATTGTAGTACAG  112
            |||||||| | | | ||||||   | ||||||||||||| ||||||||||| ||||| ||
Sbjct  322  CTAAATTGCATAAACATAAAATAAAATGATTTTCAGGAATATACATAAATTCTAGTATAG  263

Query  113  ATCAGTGCAGAACAGAAATAGGTAGTTCAACCATAAACTAACCATAAATAATCTTTTCTT  172
            |||||| ||||||| |||| ||| |||| | ||| ||| | ||| |||||||||||||||
Sbjct  262  ATCAGTACAGAACAAAAATGGGTGGTTCGATCATGAACCAGCCAGAAATAATCTTTTCTT  203

Query  173  CAATGGAAGGAAAGTGGAAAAAATGTCTATGTGATTCTAAAGATTACTGAATCGAACAGA  232
            | ||||||  ||| | |||||||||  |||||||||  ||||| ||||||||||||||||
Sbjct  202  CGATGGAA-AAAAATAGAAAAAATGCTTATGTGATT-AAAAGACTACTGAATCGAACAGA  145

Query  233  TCAATGCCAACTTGTTTTGTTGATAGAACAAGTTGGCATTGATCTGATCCCTCAACAACT  292
            ||||||||||||||||     ||||||| ||||||||||||||||||||| |||||||||
Sbjct  144  TCAATGCCAACTTGTT-----GATAGAAGAAGTTGGCATTGATCTGATCCTTCAACAACT  90

Query  293  CATATACACTAACACTAACGCTGAAGTATTATCC  326
            | |||||| ||||||||| || ||| ||||||||
Sbjct  89   CGTATACATTAACACTAATGCCGAAATATTATCC  56


>KM924966.1 Artabotrys carnosipetalus voucher BRI:3196 PsbA (psbA) gene, 
partial cds; and psbA-trnH intergenic spacer, partial sequence; 
chloroplast
Length=434

 Score = 259 bits (140),  Expect = 4e-65
 Identities = 230/272 (85%), Gaps = 11/272 (4%)
 Strand=Plus/Minus

Query  55   CTAAATTGTAGAGAATAAAACGATTGATTTTCAGGAACATACATAAATTGTAGTACAGAT  114
            |||||||| | | ||||||||||||    |||||||| ||||||||||| ||||| ||||
Sbjct  316  CTAAATTGCATAAAATAAAACGATT----TTCAGGAATATACATAAATTCTAGTATAGAT  261

Query  115  CAGTGCAGAACAGAAATAGGTAGTTCAACCATAAACTAACCATAAATAATCTTTTCTTCA  174
            |||| ||||||| |||| ||| |||| | ||| ||| | ||| |||||||||||||||| 
Sbjct  260  CAGTACAGAACAAAAATGGGTGGTTCGATCATGAACCAGCCAGAAATAATCTTTTCTTCG  201

Query  175  ATGGAAGGAAAGTGGAAAAAATGTCTATGTGATTCTAAAGATTACTGAATCGAACAGATC  234
            ||||||  ||| | |||||||||  |||||||||  ||||| ||||||||||||||||||
Sbjct  200  ATGGAA-AAAAATAGAAAAAATGCTTATGTGATT-AAAAGACTACTGAATCGAACAGATC  143

Query  235  AATGCCAACTTGTTTTGTTGATAGAACAAGTTGGCATTGATCTGATCCCTCAACAACTCA  294
            ||||||||||||||     ||||||| ||||||||||||||||||||| |||||||||| 
Sbjct  142  AATGCCAACTTGTT-----GATAGAAGAAGTTGGCATTGATCTGATCCTTCAACAACTCG  88

Query  295  TATACACTAACACTAACGCTGAAGTATTATCC  326
            |||||| ||||||||| || ||| ||||||||
Sbjct  87   TATACATTAACACTAATGCCGAAATATTATCC  56


>GQ982406.1 Xylopia macrantha voucher STRI:BCI 234347 photosystem II protein 
D1 (psbA) gene, partial sequence; psbA-trnH intergenic spacer, 
complete sequence; and tRNA-His gene, partial sequence; 
chloroplast
Length=401

 Score = 259 bits (140),  Expect = 4e-65
 Identities = 229/270 (85%), Gaps = 13/270 (5%)
 Strand=Plus/Minus

Query  55   CTAAATTGTAGAGAATAAAACGATTGATTTTCAGGAACATACATAAATTGTAGTACAGAT  114
            ||||||| |||| ||||||||||||    ||| |||| ||||||||||| ||||||| ||
Sbjct  257  CTAAATTATAGAAAATAAAACGATT----TTCGGGAATATACATAAATTCTAGTACAAAT  202

Query  115  CAGTGCAGAACAGAAATAGGTAGTTCAACCATAAACTAACCATAAATAATCTTTTCTTCA  174
            |||| ||||||| |||||||| |||||| ||| ||| | ||| |||||   |||| ||| 
Sbjct  201  CAGTACAGAACAAAAATAGGTGGTTCAATCATGAACCATCCAGAAATA--GTTTT-TTCG  145

Query  175  ATGGAAGGAAAGTGGAAAAAATGTCTATGTGATTCTAAAGATTACTGAATCGAACAGATC  234
            ||||||  ||| | |||||||||  |||||||||  ||||| ||||||||||||||||||
Sbjct  144  ATGGAAAAAAAATAGAAAAAATGCTTATGTGATT-AAAAGACTACTGAATCGAACAGATC  86

Query  235  AATGCCAACTTGTTTTGTTGATAGAACAAGTTGGCATTGATCTGATCCCTCAACAACTCA  294
            ||||||||||||||     ||||||| ||||||||||||||||||||| |||||||||| 
Sbjct  85   AATGCCAACTTGTT-----GATAGAAGAAGTTGGCATTGATCTGATCCTTCAACAACTCG  31

Query  295  TATACACTAACACTAACGCTGAAGTATTAT  324
            |||||||||||||||| |||||||||||||
Sbjct  30   TATACACTAACACTAAGGCTGAAGTATTAT  1


>AY841465.1 Greenwayodendron oliveri psbA-trnH intergenic spacer, partial 
sequence; chloroplast
Length=427

 Score = 259 bits (140),  Expect = 4e-65
 Identities = 241/286 (84%), Gaps = 22/286 (8%)
 Strand=Plus/Minus

Query  41   GAAAGACCAACCCTCTAAATTGTAGAGAATAAAACGATTGATTTTCAGGAACATACATAA  100
            ||||| |||| ||||||||||||||||||||||||||||    |||||||||||||||||
Sbjct  334  GAAAGGCCAATCCTCTAAATTGTAGAGAATAAAACGATT----TTCAGGAACATACATAA  279

Query  101  ATTGTAGTACAGATCAGTGCAGAACAGAAATAGGTAGTTCAACCATAAACTAACCATAAA  160
            ||| ||||||| |||||| ||||||| |||||||  |||| | | | ||| ||||| |||
Sbjct  278  ATTATAGTACAAATCAGTACAGAACAAAAATAGGCGGTTCGATCGTGAACCAACCAGAAA  219

Query  161  TAATCTTTTCTTCAATGGAAGGAAAGTGGAAAAAATGTCTATGTGATTCTAAAGATTACT  220
            ||| ||||| || ||   |||| ||    |||| |  | |||||||||  ||||| ||||
Sbjct  218  TAACCTTTT-TT-AA---AAGG-AA----AAAAGA-CT-TATGTGATT-AAAAGACTACT  172

Query  221  GAATCGAACAGATCAATGCCAACTTGTTTTGTTGATAGAACAAGTTGGCATTGATCTGAT  280
            |||||||||||||||||||||||||      ||||||||| |||||||||||||||||||
Sbjct  171  GAATCGAACAGATCAATGCCAACTT-----CTTGATAGAAGAAGTTGGCATTGATCTGAT  117

Query  281  CCCTCAACAACTCATATACACTAACACTAACGCTGAAGTATTATCC  326
            || |||||||||| ||||||||||||||||||||||||||||||||
Sbjct  116  CCTTCAACAACTCGTATACACTAACACTAACGCTGAAGTATTATCC  71


>KX249571.1 Xylopia crinita isolate Q559 psbA-trnH intergenic spacer, partial 
sequence; chloroplast
Length=343

 Score = 257 bits (139),  Expect = 2e-64
 Identities = 230/272 (85%), Gaps = 14/272 (5%)
 Strand=Plus/Minus

Query  55   CTAAATTGTAGAGAATAAAACGATTGATTTTCAGGAACATACATAAATTGTAGTACAGAT  114
            ||||||| |||| ||||||||||||    ||| |||| ||||||||||| ||||||| ||
Sbjct  260  CTAAATTATAGAAAATAAAACGATT----TTCGGGAATATACATAAATTCTAGTACAAAT  205

Query  115  CAGTGCAGAACAGAAATAGGTAGTTCAACCATAAACTAACCATAAATAATCTTTTCTTCA  174
            |||| ||||||| |||||||| |||||| ||| ||| | ||| |||||   |||| ||| 
Sbjct  204  CAGTACAGAACAAAAATAGGTGGTTCAATCATGAACCATCCAGAAATA--GTTTT-TTCG  148

Query  175  ATGGAAGGAAAGTGGAAAAAATGTCTATGTGATTCTAAAGATTACTGAATCGAACAGATC  234
            ||||||  ||| | |||||||||  |||||||||  ||||| ||||||||||||||||||
Sbjct  147  ATGGAAAAAAAATAGAAAAAATGCTTATGTGATT-AAAAGACTACTGAATCGAACAGATC  89

Query  235  AATGCCAACTTGTTTTGTTGATAGAACAAGTTGGCATTGATCTGATCCCTCAACAACTCA  294
            ||||||||||||||     ||||||| ||||||||||||||||||||| | |||||||| 
Sbjct  88   AATGCCAACTTGTT-----GATAGAAGAAGTTGGCATTGATCTGATCCTT-AACAACTCG  35

Query  295  TATACACTAACACTAACGCTGAAGTATTATCC  326
            |||||||||||||||| |||||||||||||||
Sbjct  34   TATACACTAACACTAAGGCTGAAGTATTATCC  3


>KX249570.1 Xylopia crinita isolate K17 psbA-trnH intergenic spacer, partial 
sequence; chloroplast
Length=357

 Score = 257 bits (139),  Expect = 2e-64
 Identities = 230/272 (85%), Gaps = 14/272 (5%)
 Strand=Plus/Minus

Query  55   CTAAATTGTAGAGAATAAAACGATTGATTTTCAGGAACATACATAAATTGTAGTACAGAT  114
            ||||||| |||| ||||||||||||    ||| |||| ||||||||||| ||||||| ||
Sbjct  260  CTAAATTATAGAAAATAAAACGATT----TTCGGGAATATACATAAATTTTAGTACAAAT  205

Query  115  CAGTGCAGAACAGAAATAGGTAGTTCAACCATAAACTAACCATAAATAATCTTTTCTTCA  174
            |||| ||||||| |||||||| |||||| ||| ||| | ||| |||||   |||| ||| 
Sbjct  204  CAGTACAGAACAAAAATAGGTGGTTCAATCATGAACCATCCAGAAATA--GTTTT-TTCG  148

Query  175  ATGGAAGGAAAGTGGAAAAAATGTCTATGTGATTCTAAAGATTACTGAATCGAACAGATC  234
            ||||||  ||| | |||||||||  |||||||||  ||||| ||||||||||||||||||
Sbjct  147  ATGGAAAAAAAATAGAAAAAATGCTTATGTGATT-AAAAGACTACTGAATCGAACAGATC  89

Query  235  AATGCCAACTTGTTTTGTTGATAGAACAAGTTGGCATTGATCTGATCCCTCAACAACTCA  294
            ||||||||||||||     ||||||| ||||||||||||||||||||| | |||||||| 
Sbjct  88   AATGCCAACTTGTT-----GATAGAAGAAGTTGGCATTGATCTGATCCTT-AACAACTCG  35

Query  295  TATACACTAACACTAACGCTGAAGTATTATCC  326
            |||||||||||||||| |||||||||||||||
Sbjct  34   TATACACTAACACTAAGGCTGAAGTATTATCC  3


>FJ038852.2 Xylopia nitida voucher NL110218 PsbA (psbA) gene, partial cds; 
and psbA-trnH intergenic spacer, partial sequence; chloroplast
Length=428

 Score = 255 bits (138),  Expect = 6e-64
 Identities = 212/247 (86%), Gaps = 8/247 (3%)
 Strand=Plus/Minus

Query  80   GATTTTCAGGAACATACATAAATTGTAGTACAGATCAGTGCAGAACAGAAATAGGTAGTT  139
            ||||||| |||| ||||||||||| ||||||| |||||| ||||||| |||||||| |||
Sbjct  292  GATTTTCGGGAATATACATAAATTCTAGTACAAATCAGTACAGAACAAAAATAGGTGGTT  233

Query  140  CAACCATAAACTAACCATAAATAATCTTTTCTTCAATGGAAGGAAAGTGGAAAAAATGTC  199
            ||| ||| ||| | ||| ||||| ||||||  || ||||||  ||| | |||||||||  
Sbjct  232  CAATCATGAACCATCCAAAAATAGTCTTTT--TCGATGGAAAAAAAATAGAAAAAATGCT  175

Query  200  TATGTGATTCTAAAGATTACTGAATCGAACAGATCAATGCCAACTTGTTTTGTTGATAGA  259
            |||||||||  ||||| ||||||||||||||||||||||||||||||||     ||||||
Sbjct  174  TATGTGATT-AAAAGACTACTGAATCGAACAGATCAATGCCAACTTGTT-----GATAGA  121

Query  260  ACAAGTTGGCATTGATCTGATCCCTCAACAACTCATATACACTAACACTAACGCTGAAGT  319
            | ||||||||||||||||||||| |||||||||| |||||||||| ||||| ||||||||
Sbjct  120  AGAAGTTGGCATTGATCTGATCCTTCAACAACTCGTATACACTAATACTAAGGCTGAAGT  61

Query  320  ATTATCC  326
            |||||||
Sbjct  60   ATTATCC  54


>FJ038851.2 Xylopia nitida voucher NH200253 PsbA (psbA) gene, partial cds; 
and psbA-trnH intergenic spacer, partial sequence; chloroplast
Length=471

 Score = 255 bits (138),  Expect = 6e-64
 Identities = 212/247 (86%), Gaps = 8/247 (3%)
 Strand=Plus/Minus

Query  80   GATTTTCAGGAACATACATAAATTGTAGTACAGATCAGTGCAGAACAGAAATAGGTAGTT  139
            ||||||| |||| ||||||||||| ||||||| |||||| ||||||| |||||||| |||
Sbjct  296  GATTTTCGGGAATATACATAAATTCTAGTACAAATCAGTACAGAACAAAAATAGGTGGTT  237

Query  140  CAACCATAAACTAACCATAAATAATCTTTTCTTCAATGGAAGGAAAGTGGAAAAAATGTC  199
            ||| ||| ||| | ||| ||||| ||||||  || ||||||  ||| | |||||||||  
Sbjct  236  CAATCATGAACCATCCAAAAATAGTCTTTT--TCGATGGAAAAAAAATAGAAAAAATGCT  179

Query  200  TATGTGATTCTAAAGATTACTGAATCGAACAGATCAATGCCAACTTGTTTTGTTGATAGA  259
            |||||||||  ||||| ||||||||||||||||||||||||||||||||     ||||||
Sbjct  178  TATGTGATT-AAAAGACTACTGAATCGAACAGATCAATGCCAACTTGTT-----GATAGA  125

Query  260  ACAAGTTGGCATTGATCTGATCCCTCAACAACTCATATACACTAACACTAACGCTGAAGT  319
            | ||||||||||||||||||||| |||||||||| |||||||||| ||||| ||||||||
Sbjct  124  AGAAGTTGGCATTGATCTGATCCTTCAACAACTCGTATACACTAATACTAAGGCTGAAGT  65

Query  320  ATTATCC  326
            |||||||
Sbjct  64   ATTATCC  58


>GQ428667.1 Xylopia nitida voucher NH200366 psbA-trnH intergenic spacer, 
partial sequence; chloroplast
Length=474

 Score = 255 bits (138),  Expect = 6e-64
 Identities = 212/247 (86%), Gaps = 8/247 (3%)
 Strand=Plus/Minus

Query  80   GATTTTCAGGAACATACATAAATTGTAGTACAGATCAGTGCAGAACAGAAATAGGTAGTT  139
            ||||||| |||| ||||||||||| ||||||| |||||| ||||||| |||||||| |||
Sbjct  299  GATTTTCGGGAATATACATAAATTCTAGTACAAATCAGTACAGAACAAAAATAGGTGGTT  240

Query  140  CAACCATAAACTAACCATAAATAATCTTTTCTTCAATGGAAGGAAAGTGGAAAAAATGTC  199
            ||| ||| ||| | ||| ||||| ||||||  || ||||||  ||| | |||||||||  
Sbjct  239  CAATCATGAACCATCCAAAAATAGTCTTTT--TCGATGGAAAAAAAATAGAAAAAATGCT  182

Query  200  TATGTGATTCTAAAGATTACTGAATCGAACAGATCAATGCCAACTTGTTTTGTTGATAGA  259
            |||||||||  ||||| ||||||||||||||||||||||||||||||||     ||||||
Sbjct  181  TATGTGATT-AAAAGACTACTGAATCGAACAGATCAATGCCAACTTGTT-----GATAGA  128

Query  260  ACAAGTTGGCATTGATCTGATCCCTCAACAACTCATATACACTAACACTAACGCTGAAGT  319
            | ||||||||||||||||||||| |||||||||| |||||||||| ||||| ||||||||
Sbjct  127  AGAAGTTGGCATTGATCTGATCCTTCAACAACTCGTATACACTAATACTAAGGCTGAAGT  68

Query  320  ATTATCC  326
            |||||||
Sbjct  67   ATTATCC  61


>KM924975.1 Artabotrys pierreanus voucher WAG:6132 PsbA (psbA) gene, partial 
cds; and psbA-trnH intergenic spacer, partial sequence; 
chloroplast
Length=435

 Score = 254 bits (137),  Expect = 2e-63
 Identities = 229/272 (84%), Gaps = 11/272 (4%)
 Strand=Plus/Minus

Query  55   CTAAATTGTAGAGAATAAAACGATTGATTTTCAGGAACATACATAAATTGTAGTACAGAT  114
            |||||||| | | ||||||||||||    |||||||| ||||||||||| ||||| ||||
Sbjct  316  CTAAATTGCATAAAATAAAACGATT----TTCAGGAATATACATAAATTCTAGTATAGAT  261

Query  115  CAGTGCAGAACAGAAATAGGTAGTTCAACCATAAACTAACCATAAATAATCTTTTCTTCA  174
            |||| ||||||| |||| ||| |||| | ||| ||| | ||| |||||||||||||||| 
Sbjct  260  CAGTACAGAACAAAAATGGGTGGTTCGATCATGAACCAGCCAGAAATAATCTTTTCTTCG  201

Query  175  ATGGAAGGAAAGTGGAAAAAATGTCTATGTGATTCTAAAGATTACTGAATCGAACAGATC  234
            ||||||  ||| | |||||||||  |||||||||  ||||| ||||||||||||||||||
Sbjct  200  ATGGAA-AAAAATAGAAAAAATGCTTATGTGATT-AAAAGACTACTGAATCGAACAGATC  143

Query  235  AATGCCAACTTGTTTTGTTGATAGAACAAGTTGGCATTGATCTGATCCCTCAACAACTCA  294
            ||||||||||||||     || |||| ||||||||||||||||||||| |||||||||| 
Sbjct  142  AATGCCAACTTGTT-----GAGAGAAGAAGTTGGCATTGATCTGATCCTTCAACAACTCG  88

Query  295  TATACACTAACACTAACGCTGAAGTATTATCC  326
            |||||| ||||||||| || ||| ||||||||
Sbjct  87   TATACATTAACACTAATGCCGAAATATTATCC  56


>KM924967.1 Artabotrys crassifolius voucher L:843 PsbA (psbA) gene, partial 
cds; and psbA-trnH intergenic spacer, partial sequence; chloroplast
Length=434

 Score = 254 bits (137),  Expect = 2e-63
 Identities = 229/272 (84%), Gaps = 11/272 (4%)
 Strand=Plus/Minus

Query  55   CTAAATTGTAGAGAATAAAACGATTGATTTTCAGGAACATACATAAATTGTAGTACAGAT  114
            |||||||| | | ||||||||||||    |||||||| ||||||||||| ||||| ||||
Sbjct  316  CTAAATTGCATAAAATAAAACGATT----TTCAGGAATATACATAAATTCTAGTATAGAT  261

Query  115  CAGTGCAGAACAGAAATAGGTAGTTCAACCATAAACTAACCATAAATAATCTTTTCTTCA  174
            |||| ||||||| |||| ||| |||| | ||| ||| | ||| |||||||||||||||| 
Sbjct  260  CAGTACAGAACAAAAATGGGTGGTTCGATCATGAACCAGCCAGAAATAATCTTTTCTTCG  201

Query  175  ATGGAAGGAAAGTGGAAAAAATGTCTATGTGATTCTAAAGATTACTGAATCGAACAGATC  234
            ||||||  ||| | |||||||||  |||||||||  ||||| | ||||||||||||||||
Sbjct  200  ATGGAA-AAAAATAGAAAAAATGCTTATGTGATT-AAAAGACTGCTGAATCGAACAGATC  143

Query  235  AATGCCAACTTGTTTTGTTGATAGAACAAGTTGGCATTGATCTGATCCCTCAACAACTCA  294
            ||||||||||||||     ||||||| ||||||||||||||||||||| |||||||||| 
Sbjct  142  AATGCCAACTTGTT-----GATAGAAGAAGTTGGCATTGATCTGATCCTTCAACAACTCG  88

Query  295  TATACACTAACACTAACGCTGAAGTATTATCC  326
            |||||| ||||||||| || ||| ||||||||
Sbjct  87   TATACATTAACACTAATGCCGAAATATTATCC  56


>AB331301.1 Artabotrys hongkongensis chloroplast rpl2, trnH, psbA genes, 
partial cds and complete sequence
Length=660

 Score = 254 bits (137),  Expect = 2e-63
 Identities = 229/272 (84%), Gaps = 11/272 (4%)
 Strand=Plus/Plus

Query  55   CTAAATTGTAGAGAATAAAACGATTGATTTTCAGGAACATACATAAATTGTAGTACAGAT  114
            |||||||| | | ||||||||    |||||||||||| ||||||||||| ||||| ||||
Sbjct  349  CTAAATTGCATAAAATAAAAC----GATTTTCAGGAATATACATAAATTCTAGTATAGAT  404

Query  115  CAGTGCAGAACAGAAATAGGTAGTTCAACCATAAACTAACCATAAATAATCTTTTCTTCA  174
            |||| ||||||| |||| ||| |||  | ||| ||| | ||| |||||||||||||||| 
Sbjct  405  CAGTACAGAACAAAAATGGGTGGTTAGATCATGAACCAGCCAGAAATAATCTTTTCTTCG  464

Query  175  ATGGAAGGAAAGTGGAAAAAATGTCTATGTGATTCTAAAGATTACTGAATCGAACAGATC  234
            ||||||  ||| | |||||||||  |||||||||  ||||| ||||||||||||||||||
Sbjct  465  ATGGAA-AAAAATAGAAAAAATGCTTATGTGATT-AAAAGACTACTGAATCGAACAGATC  522

Query  235  AATGCCAACTTGTTTTGTTGATAGAACAAGTTGGCATTGATCTGATCCCTCAACAACTCA  294
            |||||||||     |||||||||||| ||||||||||||||||||||| |||||||||| 
Sbjct  523  AATGCCAAC-----TTGTTGATAGAAGAAGTTGGCATTGATCTGATCCTTCAACAACTCG  577

Query  295  TATACACTAACACTAACGCTGAAGTATTATCC  326
            |||||| ||||||||| || ||| ||||||||
Sbjct  578  TATACATTAACACTAATGCCGAAATATTATCC  609


>AY841429.1 Artabotrys hexapetalus psbA-trnH intergenic spacer, partial sequence; 
chloroplast
Length=460

 Score = 254 bits (137),  Expect = 2e-63
 Identities = 229/272 (84%), Gaps = 11/272 (4%)
 Strand=Plus/Minus

Query  55   CTAAATTGTAGAGAATAAAACGATTGATTTTCAGGAACATACATAAATTGTAGTACAGAT  114
            |||||||| | | ||||||||||||    |||||||| ||||||||||| ||||| ||||
Sbjct  331  CTAAATTGCATAAAATAAAACGATT----TTCAGGAATATACATAAATTCTAGTATAGAT  276

Query  115  CAGTGCAGAACAGAAATAGGTAGTTCAACCATAAACTAACCATAAATAATCTTTTCTTCA  174
            |||| ||||||| |||| ||| |||  | ||| ||| | ||| |||||||||||||||| 
Sbjct  275  CAGTACAGAACAAAAATGGGTGGTTAGATCATGAACCAGCCAGAAATAATCTTTTCTTCG  216

Query  175  ATGGAAGGAAAGTGGAAAAAATGTCTATGTGATTCTAAAGATTACTGAATCGAACAGATC  234
            ||||||  ||| | |||||||||  |||||||||  ||||| ||||||||||||||||||
Sbjct  215  ATGGAA-AAAAATAGAAAAAATGCTTATGTGATT-AAAAGACTACTGAATCGAACAGATC  158

Query  235  AATGCCAACTTGTTTTGTTGATAGAACAAGTTGGCATTGATCTGATCCCTCAACAACTCA  294
            ||||||||||||||     ||||||| ||||||||||||||||||||| |||||||||| 
Sbjct  157  AATGCCAACTTGTT-----GATAGAAGAAGTTGGCATTGATCTGATCCTTCAACAACTCG  103

Query  295  TATACACTAACACTAACGCTGAAGTATTATCC  326
            |||||| ||||||||| || ||| ||||||||
Sbjct  102  TATACATTAACACTAATGCCGAAATATTATCC  71


>KX249579.1 Xylopia pulcherrima isolate V127 psbA-trnH intergenic spacer, 
partial sequence; chloroplast
Length=369

 Score = 252 bits (136),  Expect = 7e-63
 Identities = 229/272 (84%), Gaps = 13/272 (5%)
 Strand=Plus/Minus

Query  55   CTAAATTGTAGAGAATAAAACGATTGATTTTCAGGAACATACATAAATTGTAGTACAGAT  114
            ||||||| |||| |||||||||   | ||||| |||| ||||||||||| ||||||| ||
Sbjct  261  CTAAATTATAGAAAATAAAACG---G-TTTTCGGGAATATACATAAATTCTAGTACAAAT  206

Query  115  CAGTGCAGAACAGAAATAGGTAGTTCAACCATAAACTAACCATAAATAATCTTTTCTTCA  174
            |||| ||||||| |||||||| |||||| ||| ||| | ||| ||||| ||||||  || 
Sbjct  205  CAGTACAGAACAAAAATAGGTGGTTCAATCATGAACCATCCAAAAATAGTCTTTT--TCG  148

Query  175  ATGGAAGGAAAGTGGAAAAAATGTCTATGTGATTCTAAAGATTACTGAATCGAACAGATC  234
            ||||||  ||| | |||||||||  ||| |||||  ||||| ||||||||||||||||||
Sbjct  147  ATGGAAAAAAAATAGAAAAAATGCTTATATGATT-AAAAGACTACTGAATCGAACAGATC  89

Query  235  AATGCCAACTTGTTTTGTTGATAGAACAAGTTGGCATTGATCTGATCCCTCAACAACTCA  294
            ||||||||||||||     ||||||| ||||||||||||||||||||| | |||||||| 
Sbjct  88   AATGCCAACTTGTT-----GATAGAAGAAGTTGGCATTGATCTGATCCTT-AACAACTCG  35

Query  295  TATACACTAACACTAACGCTGAAGTATTATCC  326
            |||||||||| ||||| |||||||||||||||
Sbjct  34   TATACACTAATACTAAGGCTGAAGTATTATCC  3


>KX249578.1 Xylopia pulcherrima isolate Q713 psbA-trnH intergenic spacer, 
partial sequence; chloroplast
Length=396

 Score = 252 bits (136),  Expect = 7e-63
 Identities = 229/272 (84%), Gaps = 13/272 (5%)
 Strand=Plus/Minus

Query  55   CTAAATTGTAGAGAATAAAACGATTGATTTTCAGGAACATACATAAATTGTAGTACAGAT  114
            ||||||| |||| |||||||||   | ||||| |||| ||||||||||| ||||||| ||
Sbjct  261  CTAAATTATAGAAAATAAAACG---G-TTTTCGGGAATATACATAAATTCTAGTACAAAT  206

Query  115  CAGTGCAGAACAGAAATAGGTAGTTCAACCATAAACTAACCATAAATAATCTTTTCTTCA  174
            |||| ||||||| |||||||| |||||| ||| ||| | ||| ||||| ||||||  || 
Sbjct  205  CAGTACAGAACAAAAATAGGTGGTTCAATCATGAACCATCCAAAAATAGTCTTTT--TCG  148

Query  175  ATGGAAGGAAAGTGGAAAAAATGTCTATGTGATTCTAAAGATTACTGAATCGAACAGATC  234
            ||||||  ||| | |||||||||  ||| |||||  ||||| ||||||||||||||||||
Sbjct  147  ATGGAAAAAAAATAGAAAAAATGCTTATATGATT-AAAAGACTACTGAATCGAACAGATC  89

Query  235  AATGCCAACTTGTTTTGTTGATAGAACAAGTTGGCATTGATCTGATCCCTCAACAACTCA  294
            ||||||||||||||     ||||||| ||||||||||||||||||||| | |||||||| 
Sbjct  88   AATGCCAACTTGTT-----GATAGAAGAAGTTGGCATTGATCTGATCCTT-AACAACTCG  35

Query  295  TATACACTAACACTAACGCTGAAGTATTATCC  326
            |||||||||| ||||| |||||||||||||||
Sbjct  34   TATACACTAATACTAAGGCTGAAGTATTATCC  3


>KX249577.1 Xylopia pulcherrima isolate L415 psbA-trnH intergenic spacer, 
partial sequence; chloroplast
Length=386

 Score = 252 bits (136),  Expect = 7e-63
 Identities = 229/272 (84%), Gaps = 13/272 (5%)
 Strand=Plus/Minus

Query  55   CTAAATTGTAGAGAATAAAACGATTGATTTTCAGGAACATACATAAATTGTAGTACAGAT  114
            ||||||| |||| |||||||||   | ||||| |||| ||||||||||| ||||||| ||
Sbjct  261  CTAAATTATAGAAAATAAAACG---G-TTTTCGGGAATATACATAAATTCTAGTACAAAT  206

Query  115  CAGTGCAGAACAGAAATAGGTAGTTCAACCATAAACTAACCATAAATAATCTTTTCTTCA  174
            |||| ||||||| |||||||| |||||| ||| ||| | ||| ||||| ||||||  || 
Sbjct  205  CAGTACAGAACAAAAATAGGTGGTTCAATCATGAACCATCCAAAAATAGTCTTTT--TCG  148

Query  175  ATGGAAGGAAAGTGGAAAAAATGTCTATGTGATTCTAAAGATTACTGAATCGAACAGATC  234
            ||||||  ||| | |||||||||  ||| |||||  ||||| ||||||||||||||||||
Sbjct  147  ATGGAAAAAAAATAGAAAAAATGCTTATATGATT-AAAAGACTACTGAATCGAACAGATC  89

Query  235  AATGCCAACTTGTTTTGTTGATAGAACAAGTTGGCATTGATCTGATCCCTCAACAACTCA  294
            ||||||||||||||     ||||||| ||||||||||||||||||||| | |||||||| 
Sbjct  88   AATGCCAACTTGTT-----GATAGAAGAAGTTGGCATTGATCTGATCCTT-AACAACTCG  35

Query  295  TATACACTAACACTAACGCTGAAGTATTATCC  326
            |||||||||| ||||| |||||||||||||||
Sbjct  34   TATACACTAATACTAAGGCTGAAGTATTATCC  3


>AY841443.1 Annickia kummeriae psbA-trnH intergenic spacer, partial sequence; 
chloroplast
Length=300

 Score = 252 bits (136),  Expect = 7e-63
 Identities = 256/313 (82%), Gaps = 24/313 (8%)
 Strand=Plus/Minus

Query  12   ATAGAAACTCTCTATT-TTTTAGAGAATTTGAAAGACCAACCCTCTAAATTGTAGAGAAT  70
            ||| ||||||||||||   | |||| | | ||||| |||| ||||||||||||| |||||
Sbjct  290  ATATAAACTCTCTATTAAATGAGAG-A-TAGAAAGGCCAATCCTCTAAATTGTATAGAAT  233

Query  71   AAAACGATTGATTTTCAGGAACATACATAAATTGTAGTACAGATCAGTGCAGAACAGAAA  130
            ||||    ||||||||||| ||||||||||||| |||||||||||||| ||||||| |||
Sbjct  232  AAAA----TGATTTTCAGGNACATACATAAATTCTAGTACAGATCAGTACAGAACAAAAA  177

Query  131  TAGGTAGTTCAACCATAAACTAACCATAAATAATCTTTTCTTCAATGGAAGGAAAGTGGA  190
            ||||  |||| | | | | |   ||  ||| |||||||||||||||||   |  |    |
Sbjct  176  TAGGCGGTTCGATCGTGAWCCGNCCMAAAARAATCTTTTCTTCAATGG---G--A----A  126

Query  191  AAAAATGTCTATGTGATTCTAAAGATTACTGAATCGAACAGATCAATGCCAACTTGTTTT  250
            ||| |  | |||||||||  ||||| ||||||||||||||||||||||||||||||||  
Sbjct  125  AAATA-CT-TATGTGATT-AAAAGACTACTGAATCGAACAGATCAATGCCAACTTGTT--  71

Query  251  GTTGATAGAACAAGTTGGCATTGATCTGATCCCTCAACAACTCATATACACTAACACTAA  310
                |||||| ||||||||||||||||||||| |||||||||| ||||||||||||||||
Sbjct  70   ---NATAGAAGAAGTTGGCATTGATCTGATCCYTCAACAACTCGTATACACTAACACTAA  14

Query  311  CGCTGAAGTATTA  323
            |||||||||||||
Sbjct  13   CGCTGAAGTATTA  1


>KM924973.1 Artabotrys modestus voucher WAG:23 PsbA (psbA) gene, partial 
cds; and psbA-trnH intergenic spacer, partial sequence; chloroplast
Length=435

 Score = 250 bits (135),  Expect = 3e-62
 Identities = 228/272 (84%), Gaps = 11/272 (4%)
 Strand=Plus/Minus

Query  55   CTAAATTGTAGAGAATAAAACGATTGATTTTCAGGAACATACATAAATTGTAGTACAGAT  114
            |||||||| | | ||||||||||||    |||||||| |||||||||||  |||| ||||
Sbjct  316  CTAAATTGCATAAAATAAAACGATT----TTCAGGAATATACATAAATTCCAGTATAGAT  261

Query  115  CAGTGCAGAACAGAAATAGGTAGTTCAACCATAAACTAACCATAAATAATCTTTTCTTCA  174
            |||| ||||||| |||| ||| |||| | ||| ||| | ||| |||||||||||||||| 
Sbjct  260  CAGTACAGAACAAAAATGGGTGGTTCGATCATGAACCAGCCAGAAATAATCTTTTCTTCG  201

Query  175  ATGGAAGGAAAGTGGAAAAAATGTCTATGTGATTCTAAAGATTACTGAATCGAACAGATC  234
            ||||||  ||| | |||||||||  |||||||||  ||||| ||||||||||||||||||
Sbjct  200  ATGGAA-AAAAATAGAAAAAATGCTTATGTGATT-AAAAGACTACTGAATCGAACAGATC  143

Query  235  AATGCCAACTTGTTTTGTTGATAGAACAAGTTGGCATTGATCTGATCCCTCAACAACTCA  294
            ||||||||||||||     ||||||| |||| |||||||||||||||| |||||||||| 
Sbjct  142  AATGCCAACTTGTT-----GATAGAAGAAGTNGGCATTGATCTGATCCTTCAACAACTCG  88

Query  295  TATACACTAACACTAACGCTGAAGTATTATCC  326
            |||||| ||||||||| || ||| ||||||||
Sbjct  87   TATACATTAACACTAATGCCGAAATATTATCC  56


>MF785880.1 Alphonsea sp. US:3530833 photosystem II protein D1 (psbA) gene, 
partial cds; and psbA-trnH intergenic spacer, partial sequence; 
chloroplast
Length=413

 Score = 248 bits (134),  Expect = 9e-62
 Identities = 228/272 (84%), Gaps = 11/272 (4%)
 Strand=Plus/Minus

Query  55   CTAAATTGTAGAGAATAAAACGATTGATTTTCAGGAACATACATAAATTGTAGTACAGAT  114
            |||||||| | | ||||||||||||    |||||||| ||||||||||| |||||  |||
Sbjct  308  CTAAATTGCATAAAATAAAACGATT----TTCAGGAATATACATAAATTCTAGTATGGAT  253

Query  115  CAGTGCAGAACAGAAATAGGTAGTTCAACCATAAACTAACCATAAATAATCTTTTCTTCA  174
            |||| ||||||| |||| ||| |||| | ||| ||| | ||| |||||||||||||||| 
Sbjct  252  CAGTACAGAACAAAAATGGGTGGTTCGATCATGAACCAGCCAGAAATAATCTTTTCTTCG  193

Query  175  ATGGAAGGAAAGTGGAAAAAATGTCTATGTGATTCTAAAGATTACTGAATCGAACAGATC  234
            ||||||  ||| | ||||||| |  |||||||||  ||||| ||||||||||||||||||
Sbjct  192  ATGGAA-AAAAATAGAAAAAAAGCTTATGTGATT-AAAAGACTACTGAATCGAACAGATC  135

Query  235  AATGCCAACTTGTTTTGTTGATAGAACAAGTTGGCATTGATCTGATCCCTCAACAACTCA  294
            ||||||||||||||     ||||||| ||||||||||||||||||||| |||||||||| 
Sbjct  134  AATGCCAACTTGTT-----GATAGAAGAAGTTGGCATTGATCTGATCCTTCAACAACTCG  80

Query  295  TATACACTAACACTAACGCTGAAGTATTATCC  326
            |||||| ||||||||| || ||| ||||||||
Sbjct  79   TATACATTAACACTAATGCCGAAATATTATCC  48


>KX249575.1 Xylopia nitida isolate Q549 psbA-trnH intergenic spacer, partial 
sequence; chloroplast
Length=356

 Score = 248 bits (134),  Expect = 9e-62
 Identities = 211/247 (85%), Gaps = 9/247 (4%)
 Strand=Plus/Minus

Query  80   GATTTTCAGGAACATACATAAATTGTAGTACAGATCAGTGCAGAACAGAAATAGGTAGTT  139
            ||||||| |||| ||||||||||| ||||||| |||||| ||||||| |||||||| |||
Sbjct  240  GATTTTCGGGAATATACATAAATTCTAGTACAAATCAGTACAGAACAAAAATAGGTGGTT  181

Query  140  CAACCATAAACTAACCATAAATAATCTTTTCTTCAATGGAAGGAAAGTGGAAAAAATGTC  199
            ||| ||| ||| | ||| ||||| ||||||  || ||||||  ||| | |||||||||  
Sbjct  180  CAATCATGAACCATCCAAAAATAGTCTTTT--TCGATGGAAAAAAAATAGAAAAAATGCT  123

Query  200  TATGTGATTCTAAAGATTACTGAATCGAACAGATCAATGCCAACTTGTTTTGTTGATAGA  259
            |||||||||  ||||| ||||||||||||||||||||||||||||||||     ||||||
Sbjct  122  TATGTGATT-AAAAGACTACTGAATCGAACAGATCAATGCCAACTTGTT-----GATAGA  69

Query  260  ACAAGTTGGCATTGATCTGATCCCTCAACAACTCATATACACTAACACTAACGCTGAAGT  319
            | ||||||||||||||||||||| | |||||||| |||||||||| ||||| ||||||||
Sbjct  68   AGAAGTTGGCATTGATCTGATCCTT-AACAACTCGTATACACTAATACTAAGGCTGAAGT  10

Query  320  ATTATCC  326
            |||||||
Sbjct  9    ATTATCC  3


>KX249574.1 Xylopia nitida isolate P209 psbA-trnH intergenic spacer, partial 
sequence; chloroplast
Length=364

 Score = 248 bits (134),  Expect = 9e-62
 Identities = 211/247 (85%), Gaps = 9/247 (4%)
 Strand=Plus/Minus

Query  80   GATTTTCAGGAACATACATAAATTGTAGTACAGATCAGTGCAGAACAGAAATAGGTAGTT  139
            ||||||| |||| ||||||||||| ||||||| |||||| ||||||| |||||||| |||
Sbjct  240  GATTTTCGGGAATATACATAAATTCTAGTACAAATCAGTACAGAACAAAAATAGGTGGTT  181

Query  140  CAACCATAAACTAACCATAAATAATCTTTTCTTCAATGGAAGGAAAGTGGAAAAAATGTC  199
            ||| ||| ||| | ||| ||||| ||||||  || ||||||  ||| | |||||||||  
Sbjct  180  CAATCATGAACCATCCAAAAATAGTCTTTT--TCGATGGAAAAAAAATAGAAAAAATGCT  123

Query  200  TATGTGATTCTAAAGATTACTGAATCGAACAGATCAATGCCAACTTGTTTTGTTGATAGA  259
            |||||||||  ||||| ||||||||||||||||||||||||||||||||     ||||||
Sbjct  122  TATGTGATT-AAAAGACTACTGAATCGAACAGATCAATGCCAACTTGTT-----GATAGA  69

Query  260  ACAAGTTGGCATTGATCTGATCCCTCAACAACTCATATACACTAACACTAACGCTGAAGT  319
            | ||||||||||||||||||||| | |||||||| |||||||||| ||||| ||||||||
Sbjct  68   AGAAGTTGGCATTGATCTGATCCTT-AACAACTCGTATACACTAATACTAAGGCTGAAGT  10

Query  320  ATTATCC  326
            |||||||
Sbjct  9    ATTATCC  3


>KX249572.1 Xylopia nitida isolate K417 psbA-trnH intergenic spacer, partial 
sequence; chloroplast
Length=357

 Score = 248 bits (134),  Expect = 9e-62
 Identities = 211/247 (85%), Gaps = 9/247 (4%)
 Strand=Plus/Minus

Query  80   GATTTTCAGGAACATACATAAATTGTAGTACAGATCAGTGCAGAACAGAAATAGGTAGTT  139
            ||||||| |||| ||||||||||| ||||||| |||||| ||||||| |||||||| |||
Sbjct  240  GATTTTCGGGAATATACATAAATTCTAGTACAAATCAGTACAGAACAAAAATAGGTGGTT  181

Query  140  CAACCATAAACTAACCATAAATAATCTTTTCTTCAATGGAAGGAAAGTGGAAAAAATGTC  199
            ||| ||| ||| | ||| ||||| ||||||  || ||||||  ||| | |||||||||  
Sbjct  180  CAATCATGAACCATCCAAAAATAGTCTTTT--TCGATGGAAAAAAAATAGAAAAAATGCT  123

Query  200  TATGTGATTCTAAAGATTACTGAATCGAACAGATCAATGCCAACTTGTTTTGTTGATAGA  259
            |||||||||  ||||| ||||||||||||||||||||||||||||||||     ||||||
Sbjct  122  TATGTGATT-AAAAGACTACTGAATCGAACAGATCAATGCCAACTTGTT-----GATAGA  69

Query  260  ACAAGTTGGCATTGATCTGATCCCTCAACAACTCATATACACTAACACTAACGCTGAAGT  319
            | ||||||||||||||||||||| | |||||||| |||||||||| ||||| ||||||||
Sbjct  68   AGAAGTTGGCATTGATCTGATCCTT-AACAACTCGTATACACTAATACTAAGGCTGAAGT  10

Query  320  ATTATCC  326
            |||||||
Sbjct  9    ATTATCC  3


>KM924979.1 Artabotrys thomsonii voucher E:4533 PsbA (psbA) gene, partial 
cds; and psbA-trnH intergenic spacer, partial sequence; chloroplast
Length=434

 Score = 248 bits (134),  Expect = 9e-62
 Identities = 228/272 (84%), Gaps = 11/272 (4%)
 Strand=Plus/Minus

Query  55   CTAAATTGTAGAGAATAAAACGATTGATTTTCAGGAACATACATAAATTGTAGTACAGAT  114
            |||||||| | | ||||||||||||    |||||||| ||||||||||| ||||| ||||
Sbjct  316  CTAAATTGCATAAAATAAAACGATT----TTCAGGAATATACATAAATTCTAGTATAGAT  261

Query  115  CAGTGCAGAACAGAAATAGGTAGTTCAACCATAAACTAACCATAAATAATCTTTTCTTCA  174
            |||| ||||||| |||| ||| |||  | ||| ||| |  || |||||||||||| ||| 
Sbjct  260  CAGTACAGAACAAAAATGGGTGGTTTGATCATGAACCAGACAGAAATAATCTTTTTTTCG  201

Query  175  ATGGAAGGAAAGTGGAAAAAATGTCTATGTGATTCTAAAGATTACTGAATCGAACAGATC  234
            ||||||  ||| | |||||||||  |||||||||  ||||| ||||||||||||||||||
Sbjct  200  ATGGAA-AAAAATAGAAAAAATGCTTATGTGATT-AAAAGACTACTGAATCGAACAGATC  143

Query  235  AATGCCAACTTGTTTTGTTGATAGAACAAGTTGGCATTGATCTGATCCCTCAACAACTCA  294
            ||||||||||||||     ||||||| ||||||||||||||||||||| |||||||||| 
Sbjct  142  AATGCCAACTTGTT-----GATAGAAGAAGTTGGCATTGATCTGATCCTTCAACAACTCG  88

Query  295  TATACACTAACACTAACGCTGAAGTATTATCC  326
            |||||||||||||||| || ||| ||||||||
Sbjct  87   TATACACTAACACTAAGGCCGAAATATTATCC  56


>KM924978.1 Artabotrys stolzii voucher WAG:72 PsbA (psbA) gene, partial cds; 
and psbA-trnH intergenic spacer, partial sequence; chloroplast
Length=433

 Score = 248 bits (134),  Expect = 9e-62
 Identities = 228/272 (84%), Gaps = 12/272 (4%)
 Strand=Plus/Minus

Query  55   CTAAATTGTAGAGAATAAAACGATTGATTTTCAGGAACATACATAAATTGTAGTACAGAT  114
            |||||||| | | ||||||||||||    |||||||| |||||||||||  |||| ||||
Sbjct  315  CTAAATTGCATAAAATAAAACGATT----TTCAGGAATATACATAAATTCCAGTATAGAT  260

Query  115  CAGTGCAGAACAGAAATAGGTAGTTCAACCATAAACTAACCATAAATAATCTTTTCTTCA  174
            |||| ||||||| |||| ||| |||| | ||| ||| | ||| |||||||||||||||| 
Sbjct  259  CAGTACAGAACAAAAATGGGTGGTTCGATCATGAACCAGCCAGAAATAATCTTTTCTTCG  200

Query  175  ATGGAAGGAAAGTGGAAAAAATGTCTATGTGATTCTAAAGATTACTGAATCGAACAGATC  234
            ||||||  ||| | | |||||||  |||||||||  ||||| ||||||||||||||||||
Sbjct  199  ATGGAA-AAAAATAG-AAAAATGCTTATGTGATT-AAAAGACTACTGAATCGAACAGATC  143

Query  235  AATGCCAACTTGTTTTGTTGATAGAACAAGTTGGCATTGATCTGATCCCTCAACAACTCA  294
            ||||||||||||||     ||||||| ||||||||||||||||||||| |||||||||| 
Sbjct  142  AATGCCAACTTGTT-----GATAGAAGAAGTTGGCATTGATCTGATCCTTCAACAACTCG  88

Query  295  TATACACTAACACTAACGCTGAAGTATTATCC  326
            |||||| ||||||||| || ||| ||||||||
Sbjct  87   TATACATTAACACTAAGGCCGAAATATTATCC  56


>KM924974.1 Artabotrys monteiroae voucher WAG:80 PsbA (psbA) gene, partial 
cds; and psbA-trnH intergenic spacer, partial sequence; chloroplast
Length=433

 Score = 248 bits (134),  Expect = 9e-62
 Identities = 228/272 (84%), Gaps = 12/272 (4%)
 Strand=Plus/Minus

Query  55   CTAAATTGTAGAGAATAAAACGATTGATTTTCAGGAACATACATAAATTGTAGTACAGAT  114
            |||||||| | | ||||||||||||    |||||||| |||||||||||  |||| ||||
Sbjct  315  CTAAATTGCATAAAATAAAACGATT----TTCAGGAATATACATAAATTCCAGTATAGAT  260

Query  115  CAGTGCAGAACAGAAATAGGTAGTTCAACCATAAACTAACCATAAATAATCTTTTCTTCA  174
            |||| ||||||| |||| ||| |||| | ||| ||| | ||| |||||||||||||||| 
Sbjct  259  CAGTACAGAACAAAAATGGGTGGTTCGATCATGAACCAGCCAGAAATAATCTTTTCTTCG  200

Query  175  ATGGAAGGAAAGTGGAAAAAATGTCTATGTGATTCTAAAGATTACTGAATCGAACAGATC  234
            ||||||  ||| | | |||||||  |||||||||  ||||| ||||||||||||||||||
Sbjct  199  ATGGAA-AAAAATAG-AAAAATGCTTATGTGATT-AAAAGACTACTGAATCGAACAGATC  143

Query  235  AATGCCAACTTGTTTTGTTGATAGAACAAGTTGGCATTGATCTGATCCCTCAACAACTCA  294
            ||||||||||||||     ||||||| ||||||||||||||||||||| |||||||||| 
Sbjct  142  AATGCCAACTTGTT-----GATAGAAGAAGTTGGCATTGATCTGATCCTTCAACAACTCG  88

Query  295  TATACACTAACACTAACGCTGAAGTATTATCC  326
            |||||| ||||||||| || ||| ||||||||
Sbjct  87   TATACATTAACACTAAGGCCGAAATATTATCC  56


>KM924965.1 Artabotrys aurantiacus voucher WAG:1835 PsbA (psbA) gene, partial 
cds; and psbA-trnH intergenic spacer, partial sequence; 
chloroplast
Length=436

 Score = 248 bits (134),  Expect = 9e-62
 Identities = 227/272 (83%), Gaps = 10/272 (4%)
 Strand=Plus/Minus

Query  55   CTAAATTGTAGAGAATAAAACGATTGATTTTCAGGAACATACATAAATTGTAGTACAGAT  114
            |||||||| | | ||||||||||||    |||||||| |||||||||||  |||| ||||
Sbjct  317  CTAAATTGCATAAAATAAAACGATT----TTCAGGAATATACATAAATTCCAGTATAGAT  262

Query  115  CAGTGCAGAACAGAAATAGGTAGTTCAACCATAAACTAACCATAAATAATCTTTTCTTCA  174
            |||| ||||||| |||| ||| |||| | ||| ||| | ||| |||||||||||||||| 
Sbjct  261  CAGTACAGAACAAAAATGGGTGGTTCGATCATGAACCAGCCAGAAATAATCTTTTCTTCG  202

Query  175  ATGGAAGGAAAGTGGAAAAAATGTCTATGTGATTCTAAAGATTACTGAATCGAACAGATC  234
            ||||||  ||| | |||||||||  |||||||||  ||||| ||||||||||||||||||
Sbjct  201  ATGGAAAAAAAATAGAAAAAATGCTTATGTGATT-AAAAGACTACTGAATCGAACAGATC  143

Query  235  AATGCCAACTTGTTTTGTTGATAGAACAAGTTGGCATTGATCTGATCCCTCAACAACTCA  294
            ||||||||||||||     ||||||| |||| |||||||||||||||| |||||||||| 
Sbjct  142  AATGCCAACTTGTT-----GATAGAAGAAGTNGGCATTGATCTGATCCTTCAACAACTCG  88

Query  295  TATACACTAACACTAACGCTGAAGTATTATCC  326
            |||||  ||||||||| || ||| ||||||||
Sbjct  87   TATACNTTAACACTAAGGCCGAAATATTATCC  56


>HG005065.1 Artabotrys hongkongensis chloroplast DNA containing psbA-trnH 
IGS, specimen voucher HITBG:Liana Mensong 217_1_2
Length=424

 Score = 248 bits (134),  Expect = 9e-62
 Identities = 228/272 (84%), Gaps = 11/272 (4%)
 Strand=Plus/Minus

Query  55   CTAAATTGTAGAGAATAAAACGATTGATTTTCAGGAACATACATAAATTGTAGTACAGAT  114
            |||||||| | | ||||||||||||    |||||||| ||||||||||| |||||  |||
Sbjct  308  CTAAATTGCATAAAATAAAACGATT----TTCAGGAATATACATAAATTCTAGTATGGAT  253

Query  115  CAGTGCAGAACAGAAATAGGTAGTTCAACCATAAACTAACCATAAATAATCTTTTCTTCA  174
            |||| ||||||| |||| ||| |||| | ||| ||| | ||| |||||||||||||||| 
Sbjct  252  CAGTACAGAACAAAAATGGGTGGTTCGATCATGAACCAGCCAGAAATAATCTTTTCTTCG  193

Query  175  ATGGAAGGAAAGTGGAAAAAATGTCTATGTGATTCTAAAGATTACTGAATCGAACAGATC  234
            ||||||  ||| | ||||||| |  |||||||||  ||||| ||||||||||||||||||
Sbjct  192  ATGGAA-AAAAATAGAAAAAAAGCTTATGTGATT-AAAAGACTACTGAATCGAACAGATC  135

Query  235  AATGCCAACTTGTTTTGTTGATAGAACAAGTTGGCATTGATCTGATCCCTCAACAACTCA  294
            ||||||||||||||     ||||||| ||||||||||||||||||||| |||||||||| 
Sbjct  134  AATGCCAACTTGTT-----GATAGAAGAAGTTGGCATTGATCTGATCCTTCAACAACTCG  80

Query  295  TATACACTAACACTAACGCTGAAGTATTATCC  326
            |||||| ||||||||| || ||| ||||||||
Sbjct  79   TATACATTAACACTAATGCCGAAATATTATCC  48


>DQ125118.1 Artabotrys sp. Wieringa 4018 psbA gene, partial sequence; psbA-trnH 
intergenic spacer, complete sequence; and trnH gene, 
partial sequence; chloroplast
Length=449

 Score = 248 bits (134),  Expect = 9e-62
 Identities = 228/272 (84%), Gaps = 11/272 (4%)
 Strand=Plus/Minus

Query  55   CTAAATTGTAGAGAATAAAACGATTGATTTTCAGGAACATACATAAATTGTAGTACAGAT  114
            |||||||| | | ||||||||||||    |||||||| ||||||||||| ||||| ||||
Sbjct  320  CTAAATTGCATAAAATAAAACGATT----TTCAGGAATATACATAAATTCTAGTATAGAT  265

Query  115  CAGTGCAGAACAGAAATAGGTAGTTCAACCATAAACTAACCATAAATAATCTTTTCTTCA  174
            |||| ||||||| |||| ||| |||  | ||| ||| |  || |||||||||||| ||| 
Sbjct  264  CAGTACAGAACAAAAATGGGTGGTTTGATCATGAACCAGACAGAAATAATCTTTTTTTCG  205

Query  175  ATGGAAGGAAAGTGGAAAAAATGTCTATGTGATTCTAAAGATTACTGAATCGAACAGATC  234
            ||||||  ||| | |||||||||  |||||||||  ||||| ||||||||||||||||||
Sbjct  204  ATGGAA-AAAAATAGAAAAAATGCTTATGTGATT-AAAAGACTACTGAATCGAACAGATC  147

Query  235  AATGCCAACTTGTTTTGTTGATAGAACAAGTTGGCATTGATCTGATCCCTCAACAACTCA  294
            ||||||||||||||     ||||||| ||||||||||||||||||||| |||||||||| 
Sbjct  146  AATGCCAACTTGTT-----GATAGAAGAAGTTGGCATTGATCTGATCCTTCAACAACTCG  92

Query  295  TATACACTAACACTAACGCTGAAGTATTATCC  326
            |||||||||||||||| || ||| ||||||||
Sbjct  91   TATACACTAACACTAAGGCCGAAATATTATCC  60


>MH585802.1 Mwasumbia alba voucher Couvreur 85 (WAG) PsbA (psbA) gene, partial 
cds; and psbA-trnH intergenic spacer, partial sequence; 
chloroplast
Length=429

 Score = 246 bits (133),  Expect = 3e-61
 Identities = 259/316 (82%), Gaps = 23/316 (7%)
 Strand=Plus/Minus

Query  12   ATAGAAACTCTCTAT-TTTTTAGAGAATTTGAAAGACCAACCCTCTAAATTGTAGAGAAT  70
            ||| |||||||||||    | |||| | | |||||  ||| |||||||||||||||||||
Sbjct  364  ATATAAACTCTCTATAAAATAAGAG-A-TAGAAAGGACAATCCTCTAAATTGTAGAGAAT  307

Query  71   AAAACGATTGATTTTCAGGAACATACATAAATTGTAGTACAGATCAGTGCAGAACAGAAA  130
            |||||||||    |||||||||||||||||||| ||||||| |||||| ||||| | |||
Sbjct  306  AAAACGATT----TTCAGGAACATACATAAATTCTAGTACAAATCAGTACAGAAGAAAAA  251

Query  131  TAGGTAGTTCAACCATAAACTAACCATAAATAATCTTTTCTTCAATGGAAGGAAAGTGGA  190
            ||||| |||| | | | ||| ||||| ||||  |||||| ||   |      |||  |||
Sbjct  250  TAGGTGGTTCGATCGTGAACCAACCAGAAAT--TCTTTT-TT---T--TTCCAAA--GGA  201

Query  191  AAAAATGTCTATGTGATTCTAAAGATTACTGAATCGAACAGATCAATGCCAACTTGTTTT  250
            ||||||   |||||||||  ||||| |||||||||||||||||||||||||||||     
Sbjct  200  AAAAATACTTATGTGATT-AAAAGACTACTGAATCGAACAGATCAATGCCAACTT-----  147

Query  251  GTTGATAGAACAAGTTGGCATTGATCTGATCCCTCAACAACTCATATACACTAACACTAA  310
             ||||||||| ||||||||||||||||||||| |||||||||| ||||||||||||||||
Sbjct  146  CTTGATAGAAGAAGTTGGCATTGATCTGATCCTTCAACAACTCGTATACACTAACACTAA  87

Query  311  CGCTGAAGTATTATCC  326
            ||||||||||||||||
Sbjct  86   CGCTGAAGTATTATCC  71


>KP052728.1 Xylopia bocatorena PsbA (psbA) gene, partial cds; and psbA-trnH 
intergenic spacer, partial sequence; plastid
Length=426

 Score = 244 bits (132),  Expect = 1e-60
 Identities = 242/293 (83%), Gaps = 15/293 (5%)
 Strand=Plus/Minus

Query  41   GAAAGACCAACCCTCTAAATTGTA-GAGA--AT--AAAAC-GATTGATTTTCAGGAACAT  94
            ||||| |||| |||||||||||||  | |  ||  |||||  |  ||||||| |||| ||
Sbjct  342  GAAAGGCCAATCCTCTAAATTGTACTAAATTATAGAAAACAAAACGATTTTCGGGAATAT  283

Query  95   ACATAAATTGTAGTACAGATCAGTGCAGAACAGAAATAGGTAGTTCAACCATAAACTAAC  154
            ||||||||| ||||||| |||||| ||||||| |||||||| |||| | ||| ||| | |
Sbjct  282  ACATAAATTCTAGTACAAATCAGTACAGAACAAAAATAGGTGGTTCGATCATGAACCATC  223

Query  155  CATAAATAATCTTTTCTTCAATGG-AAGGAAAGTGGAAAAAATGTCTATGTGATTCTAAA  213
            || ||||| ||||||  || |||| ||  ||| | |||||||||  |||||||||  |||
Sbjct  222  CAGAAATAGTCTTTT--TCGATGGAAAAAAAAATAGAAAAAATGCTTATGTGATT-AAAA  166

Query  214  GATTACTGAATCGAACAGATCAATGCCAACTTGTTTTGTTGATAGAACAAGTTGGCATTG  273
            || |||||||||||||||||||||||||||||   ||  | ||  |||||||||||||||
Sbjct  165  GACTACTGAATCGAACAGATCAATGCCAACTT--CTT-CT-AT-CAACAAGTTGGCATTG  111

Query  274  ATCTGATCCCTCAACAACTCATATACACTAACACTAACGCTGAAGTATTATCC  326
            ||||||||| |||||||||| |||||||||||||||| |||||||||||||||
Sbjct  110  ATCTGATCCTTCAACAACTCGTATACACTAACACTAAGGCTGAAGTATTATCC  58


>KC688750.1 Xylopia aethiopica voucher PM5185 trnH-psbA intergenic spacer, 
partial sequence; chloroplast
Length=467

 Score = 244 bits (132),  Expect = 1e-60
 Identities = 230/275 (84%), Gaps = 16/275 (6%)
 Strand=Plus/Plus

Query  55   CTAAATTGTAGAGAATAAAACGATTGATTTTCAGGAACATACATAAATTGTAGTACAGAT  114
            |||||||  ||| ||||||||    ||||||| |||| ||||||||||| ||||||| ||
Sbjct  146  CTAAATTACAGAAAATAAAAC----GATTTTCGGGAATATACATAAATTCTAGTACAAAT  201

Query  115  CAGTGCAGAACAGAAATAGGTAGTTCAACCATAAACTAACCATAAATAATCTTTTCTTCA  174
            |||| ||||||| |||||||| |||| | ||| ||| | ||| ||||| ||||||||   
Sbjct  202  CAGTCCAGAACAAAAATAGGTGGTTCGATCATGAACCATCCAGAAATAGTCTTTTCT---  258

Query  175  ATGGAAGGAAAGT-G--GAAAAAATGTCTATGTGATTCTAAAGATTACTGAATCGAACAG  231
            ||||||  ||| | |   ||||||||  |||||||||  ||||| |||||||||||||||
Sbjct  259  ATGGAAAAAAAATAGAAAAAAAAATGCTTATGTGATT-AAAAGACTACTGAATCGAACAG  317

Query  232  ATCAATGCCAACTTGTTTTGTTGATAGAACAAGTTGGCATTGATCTGATCCCTCAACAAC  291
            ||||||||||||     |||||||||||| ||||||||||||||||||||| ||||||||
Sbjct  318  ATCAATGCCAAC-----TTGTTGATAGAAGAAGTTGGCATTGATCTGATCCTTCAACAAC  372

Query  292  TCATATACACTAACACTAACGCTGAAGTATTATCC  326
            || |||||||||||||||| |||||||||||||||
Sbjct  373  TCGTATACACTAACACTAAGGCTGAAGTATTATCC  407


>KC667638.1 Xylopia aethiopica voucher PM5594 trnH-psbA intergenic spacer, 
partial sequence; chloroplast
Length=491

 Score = 244 bits (132),  Expect = 1e-60
 Identities = 230/275 (84%), Gaps = 16/275 (6%)
 Strand=Plus/Plus

Query  55   CTAAATTGTAGAGAATAAAACGATTGATTTTCAGGAACATACATAAATTGTAGTACAGAT  114
            |||||||  ||| ||||||||    ||||||| |||| ||||||||||| ||||||| ||
Sbjct  161  CTAAATTACAGAAAATAAAAC----GATTTTCGGGAATATACATAAATTCTAGTACAAAT  216

Query  115  CAGTGCAGAACAGAAATAGGTAGTTCAACCATAAACTAACCATAAATAATCTTTTCTTCA  174
            |||| ||||||| |||||||| |||| | ||| ||| | ||| ||||| ||||||||   
Sbjct  217  CAGTCCAGAACAAAAATAGGTGGTTCGATCATGAACCATCCAGAAATAGTCTTTTCT---  273

Query  175  ATGGAAGGAAAGT-G--GAAAAAATGTCTATGTGATTCTAAAGATTACTGAATCGAACAG  231
            ||||||  ||| | |   ||||||||  |||||||||  ||||| |||||||||||||||
Sbjct  274  ATGGAAAAAAAATAGAAAAAAAAATGCTTATGTGATT-AAAAGACTACTGAATCGAACAG  332

Query  232  ATCAATGCCAACTTGTTTTGTTGATAGAACAAGTTGGCATTGATCTGATCCCTCAACAAC  291
            ||||||||||||     |||||||||||| ||||||||||||||||||||| ||||||||
Sbjct  333  ATCAATGCCAAC-----TTGTTGATAGAAGAAGTTGGCATTGATCTGATCCTTCAACAAC  387

Query  292  TCATATACACTAACACTAACGCTGAAGTATTATCC  326
            || |||||||||||||||| |||||||||||||||
Sbjct  388  TCGTATACACTAACACTAAGGCTGAAGTATTATCC  422


>KC667600.1 Xylopia acutiflora voucher PM5263 trnH-psbA intergenic spacer, 
partial sequence; chloroplast
Length=461

 Score = 244 bits (132),  Expect = 1e-60
 Identities = 230/275 (84%), Gaps = 16/275 (6%)
 Strand=Plus/Minus

Query  55   CTAAATTGTAGAGAATAAAACGATTGATTTTCAGGAACATACATAAATTGTAGTACAGAT  114
            |||||||  ||| ||||||||||||    ||| |||| ||||||||||| ||||||| ||
Sbjct  317  CTAAATTACAGAAAATAAAACGATT----TTCGGGAATATACATAAATTCTAGTACAAAT  262

Query  115  CAGTGCAGAACAGAAATAGGTAGTTCAACCATAAACTAACCATAAATAATCTTTTCTTCA  174
            |||| ||||||| |||||||| |||| | ||| ||| | ||| ||||| ||||||||   
Sbjct  261  CAGTCCAGAACAAAAATAGGTGGTTCGATCATGAACCATCCAGAAATAGTCTTTTCT---  205

Query  175  ATGGAAGGAAAGT-G--GAAAAAATGTCTATGTGATTCTAAAGATTACTGAATCGAACAG  231
            ||||||  ||| | |   ||||||||  |||||||||  ||||| |||||||||||||||
Sbjct  204  ATGGAAAAAAAATAGAAAAAAAAATGCTTATGTGATT-AAAAGACTACTGAATCGAACAG  146

Query  232  ATCAATGCCAACTTGTTTTGTTGATAGAACAAGTTGGCATTGATCTGATCCCTCAACAAC  291
            |||||||||||||||||     ||||||| ||||||||||||||||||||| ||||||||
Sbjct  145  ATCAATGCCAACTTGTT-----GATAGAAGAAGTTGGCATTGATCTGATCCTTCAACAAC  91

Query  292  TCATATACACTAACACTAACGCTGAAGTATTATCC  326
            || |||||||||||||||| |||||||||||||||
Sbjct  90   TCGTATACACTAACACTAAGGCTGAAGTATTATCC  56


>AY841466.1 Greenwayodendron suaveolens psbA-trnH intergenic spacer, partial 
sequence; chloroplast
Length=426

 Score = 244 bits (132),  Expect = 1e-60
 Identities = 238/286 (83%), Gaps = 22/286 (8%)
 Strand=Plus/Minus

Query  41   GAAAGACCAACCCTCTAAATTGTAGAGAATAAAACGATTGATTTTCAGGAACATACATAA  100
            ||||| |||| ||| ||||||||||||||||||||||||    |||||||||||||||||
Sbjct  334  GAAAGGCCAATCCTYTAAATTGTAGAGAATAAAACGATT----TTCAGGAACATACATAA  279

Query  101  ATTGTAGTACAGATCAGTGCAGAACAGAAATAGGTAGTTCAACCATAAACTAACCATAAA  160
            ||| ||||||| |||||| ||||||| |||||||  |||| | | | ||| ||||| |||
Sbjct  278  ATTATAGTACAAATCAGTACAGAACAAAAATAGGCGGTTCGATCGTGAACCAACCAGAAA  219

Query  161  TAATCTTTTCTTCAATGGAAGGAAAGTGGAAAAAATGTCTATGTGATTCTAAAGATTACT  220
            ||| ||||| || ||   |||| ||    |||| |  | |||||||||  ||||| ||||
Sbjct  218  TAACCTTTT-TT-AA---AAGG-AA----AAAATA-CT-TATGTGATT-AAAAGACTACT  172

Query  221  GAATCGAACAGATCAATGCCAACTTGTTTTGTTGATAGAACAAGTTGGCATTGATCTGAT  280
            |||||||||||||||||||||||||   ||  | ||  || |||||||||||||||||||
Sbjct  171  GAATCGAACAGATCAATGCCAACTT--CTT-CT-AT-CAAGAAGTTGGCATTGATCTGAT  117

Query  281  CCCTCAACAACTCATATACACTAACACTAACGCTGAAGTATTATCC  326
            || |||||||||| ||||||||||||||||||||||||||||||||
Sbjct  116  CCTTCAACAACTCGTATACACTAACACTAACGCTGAAGTATTATCC  71


>KM924980.1 Artabotrys velutinus voucher E:5065 PsbA (psbA) gene, partial 
cds; and psbA-trnH intergenic spacer, partial sequence; chloroplast
Length=435

 Score = 243 bits (131),  Expect = 4e-60
 Identities = 227/272 (83%), Gaps = 11/272 (4%)
 Strand=Plus/Minus

Query  55   CTAAATTGTAGAGAATAAAACGATTGATTTTCAGGAACATACATAAATTGTAGTACAGAT  114
            |||||||| | | ||||||||||||    |||||||| ||||||||||| ||||| ||||
Sbjct  316  CTAAATTGCATAAAATAAAACGATT----TTCAGGAATATACATAAATTCTAGTATAGAT  261

Query  115  CAGTGCAGAACAGAAATAGGTAGTTCAACCATAAACTAACCATAAATAATCTTTTCTTCA  174
            |||| ||||||| |||| |||  ||| | ||| ||| | ||| |||||||||||||||| 
Sbjct  260  CAGTACAGAACAAAAATGGGTGATTCGATCATGAACCAGCCAGAAATAATCTTTTCTTCG  201

Query  175  ATGGAAGGAAAGTGGAAAAAATGTCTATGTGATTCTAAAGATTACTGAATCGAACAGATC  234
            ||||||  ||| | |||||||||  |||||||||  ||||| ||||||||||||||||||
Sbjct  200  ATGGAA-AAAAATAGAAAAAATGCTTATGTGATT-AAAAGACTACTGAATCGAACAGATC  143

Query  235  AATGCCAACTTGTTTTGTTGATAGAACAAGTTGGCATTGATCTGATCCCTCAACAACTCA  294
            |||||||||||   ||  | ||  |||||||||||||||||||||||| |||||||||| 
Sbjct  142  AATGCCAACTT--CTT-CT-AT-CAACAAGTTGGCATTGATCTGATCCTTCAACAACTCG  88

Query  295  TATACACTAACACTAACGCTGAAGTATTATCC  326
            |||||| ||||||||| || ||| ||||||||
Sbjct  87   TATACATTAACACTAATGCCGAATTATTATCC  56


>KM924972.1 Artabotrys madagascariensis voucher WAG:18836 PsbA (psbA) gene, 
partial cds; and psbA-trnH intergenic spacer, partial sequence; 
chloroplast
Length=435

 Score = 243 bits (131),  Expect = 4e-60
 Identities = 227/272 (83%), Gaps = 11/272 (4%)
 Strand=Plus/Minus

Query  55   CTAAATTGTAGAGAATAAAACGATTGATTTTCAGGAACATACATAAATTGTAGTACAGAT  114
            |||||||| | | ||||||||||||    |||||||| ||||||||||| ||||| ||||
Sbjct  316  CTAAATTGCATAAAATAAAACGATT----TTCAGGAATATACATAAATTCTAGTATAGAT  261

Query  115  CAGTGCAGAACAGAAATAGGTAGTTCAACCATAAACTAACCATAAATAATCTTTTCTTCA  174
            |||| ||||||| |||| |||  ||| | ||| ||| | ||| |||||||||||||||| 
Sbjct  260  CAGTACAGAACAAAAATGGGTGATTCGATCATGAACCAGCCAGAAATAATCTTTTCTTCG  201

Query  175  ATGGAAGGAAAGTGGAAAAAATGTCTATGTGATTCTAAAGATTACTGAATCGAACAGATC  234
            ||||||  ||| | |||||||||  |||||||||  ||||| ||||||||||||||||||
Sbjct  200  ATGGAA-AAAAATAGAAAAAATGCTTATGTGATT-AAAAGACTACTGAATCGAACAGATC  143

Query  235  AATGCCAACTTGTTTTGTTGATAGAACAAGTTGGCATTGATCTGATCCCTCAACAACTCA  294
            |||||||||||   ||  | ||  |||||||||||||||||||||||| |||||||||| 
Sbjct  142  AATGCCAACTT--CTT-CT-AT-CAACAAGTTGGCATTGATCTGATCCTTCAACAACTCG  88

Query  295  TATACACTAACACTAACGCTGAAGTATTATCC  326
            |||||| ||||||||| || ||| ||||||||
Sbjct  87   TATACATTAACACTAATGCCGAAATATTATCC  56


>KM924969.1 Artabotrys harmandii voucher L:3213 PsbA (psbA) gene, partial 
cds; and psbA-trnH intergenic spacer, partial sequence; chloroplast
Length=434

 Score = 243 bits (131),  Expect = 4e-60
 Identities = 227/272 (83%), Gaps = 11/272 (4%)
 Strand=Plus/Minus

Query  55   CTAAATTGTAGAGAATAAAACGATTGATTTTCAGGAACATACATAAATTGTAGTACAGAT  114
            |||||||| | | ||||||||||||    |||||||| ||||||||||| ||||| ||||
Sbjct  316  CTAAATTGCATAAAATAAAACGATT----TTCAGGAATATACATAAATTCTAGTATAGAT  261

Query  115  CAGTGCAGAACAGAAATAGGTAGTTCAACCATAAACTAACCATAAATAATCTTTTCTTCA  174
            |||| ||||||| |||| |||  ||| | ||| ||| | ||| |||||||||||||||| 
Sbjct  260  CAGTACAGAACAAAAATGGGTGATTCGATCATGAACCAGCCAGAAATAATCTTTTCTTCG  201

Query  175  ATGGAAGGAAAGTGGAAAAAATGTCTATGTGATTCTAAAGATTACTGAATCGAACAGATC  234
            ||||||  ||| | |||||||||  |||||||||  ||||| ||||||||||||||||||
Sbjct  200  ATGGAA-AAAAATAGAAAAAATGCTTATGTGATT-AAAAGACTACTGAATCGAACAGATC  143

Query  235  AATGCCAACTTGTTTTGTTGATAGAACAAGTTGGCATTGATCTGATCCCTCAACAACTCA  294
            |||||||||||   ||  | ||  |||||||||||||||||||||||| |||||||||| 
Sbjct  142  AATGCCAACTT--CTT-CT-AT-CAACAAGTTGGCATTGATCTGATCCTTCAACAACTCG  88

Query  295  TATACACTAACACTAACGCTGAAGTATTATCC  326
            |||||| ||||||||| || ||| ||||||||
Sbjct  87   TATACATTAACACTAATGCCGAAATATTATCC  56


>KP052734.1 Xylopia quintasii PsbA (psbA) gene, partial cds; and psbA-trnH 
intergenic spacer, partial sequence; plastid
Length=420

 Score = 243 bits (131),  Expect = 4e-60
 Identities = 241/292 (83%), Gaps = 16/292 (5%)
 Strand=Plus/Minus

Query  41   GAAAGACCAACCCTCTAAATTGTA-GAGAATA---AAACG--ATTGATTTTCAGGAACAT  94
            ||||| ||||||||||||||||||  | | ||   ||| |  |  ||| ||| |||| | 
Sbjct  336  GAAAGGCCAACCCTCTAAATTGTACTAAATTATGGAAAAGAAAACGATATTCGGGAATAC  277

Query  95   ACATAAATTGTAGTACAGATCAGTGCAGAACAGAAATAGGTAGTTCAACCATAAACTAAC  154
            ||||||||| ||||||| |||||| ||||||| |||||||| |||| | ||| ||| | |
Sbjct  276  ACATAAATTCTAGTACAAATCAGTACAGAACAAAAATAGGTGGTTCGATCATGAACCATC  217

Query  155  CATAAATAATCTTTTCTTCAATGGAAGGAAAGTGGAAAAAATGTCTATGTGATTCTAAAG  214
            || ||||| ||||||  || ||||||  ||| | |||||||||  |||||||||  ||| 
Sbjct  216  CAGAAATAGTCTTTT--TCGATGGAA--AAAATAGAAAAAATGCTTATGTGATT-AAAAA  162

Query  215  ATTACTGAATCGAACAGATCAATGCCAACTTGTTTTGTTGATAGAACAAGTTGGCATTGA  274
            | ||||||||||||||||||||||||||||||||     ||||||| |||||||||||||
Sbjct  161  ACTACTGAATCGAACAGATCAATGCCAACTTGTT-----GATAGAAGAAGTTGGCATTGA  107

Query  275  TCTGATCCCTCAACAACTCATATACACTAACACTAACGCTGAAGTATTATCC  326
            |||||||| |||||||||| |||||||||||||||| |||||||||||||||
Sbjct  106  TCTGATCCTTCAACAACTCGTATACACTAACACTAAGGCTGAAGTATTATCC  55


>KC667802.1 Uvariastrum pynaertii voucher PM5033 trnH-psbA intergenic spacer, 
partial sequence; chloroplast
Length=400

 Score = 243 bits (131),  Expect = 4e-60
 Identities = 228/273 (84%), Gaps = 14/273 (5%)
 Strand=Plus/Minus

Query  55   CTAAATTGTAGAGAATAAAACGATTGATTTTCAGGAACATACATAAATTGTAGTACAGAT  114
            |||||||||| | |||| |||||||    |||||||| ||||||||||| ||||||||||
Sbjct  312  CTAAATTGTATAAAATACAACGATT----TTCAGGAATATACATAAATTATAGTACAGAT  257

Query  115  CAGTGCAGAACAGAAATAGGTAGTTCAACCATAAACTAACCATAAATAATCTTTTCTTCA  174
            || | ||||||| |||||||| |||| | ||| |||   ||| ||| |||||||| ||||
Sbjct  256  CAATACAGAACAAAAATAGGTGGTTCGATCATGAACCCGCCAGAAAAAATCTTTT-TTCA  198

Query  175  ATGGAAGGAAAGTGG-AAAAAATGTCTATGTGATTCTAAAGATTACTGAATCGAACAGAT  233
            || |||  ||| ||| ||||||||  |||||||||  ||||| |||||||||||||||||
Sbjct  197  AT-GAA-AAAAATGGAAAAAAATGCTTATGTGATT-AAAAGACTACTGAATCGAACAGAT  141

Query  234  CAATGCCAACTTGTTTTGTTGATAGAACAAGTTGGCATTGATCTGATCCCTCAACAACTC  293
            ||||||||||||   ||  | ||  || ||||||||||||||||||||| ||||||||||
Sbjct  140  CAATGCCAACTT--ATT-CT-AT-CAATAAGTTGGCATTGATCTGATCCTTCAACAACTC  86

Query  294  ATATACACTAACACTAACGCTGAAGTATTATCC  326
             ||||||||||||||||  ||||||||||||||
Sbjct  85   GTATACACTAACACTAAGACTGAAGTATTATCC  53


>JX544860.1 Hubera henrici PsbA (psbA) gene, partial cds; and psbA-trnH intergenic 
spacer, partial sequence; chloroplast
Length=436

 Score = 243 bits (131),  Expect = 4e-60
 Identities = 260/319 (82%), Gaps = 22/319 (7%)
 Strand=Plus/Minus

Query  12   ATAGAAACTCTCTAT-TTTTTAGAGAATTTGAAAGACCAACCCTCTAAATTGTAGAGAAT  70
            ||| |||||||||||    | |||| | | || || | || || |||||||||| |||||
Sbjct  371  ATATAAACTCTCTATAAAATGAGAG-A-TAGAGAGGCAAATCCCCTAAATTGTATAGAAT  314

Query  71   AAAACGATTGATTTTCAGGAACATACATAAATTGTAGTACAGATCAGTGCAGAACAGAAA  130
            |||||||||   ||| ||||||||||||||||| |||||||||||||| |||| || |||
Sbjct  313  AAAACGATT---TTT-AGGAACATACATAAATTCTAGTACAGATCAGTACAGAGCAAAAA  258

Query  131  TAGGTAGTTCAACCATAAACTAACCATAAATAATCTTTTCTTCAATGGAAGGAAAGTGGA  190
            ||    |||| | | | ||| ||||| |||||||| |||||||||  |  |||||    |
Sbjct  257  TAAACGGTTCGATCGTGAACCAACCAGAAATAATCCTTTCTTCAA--G--GGAAA----A  206

Query  191  AAAAATGTCTATGTGATTCTAAAGATTACTGAATCGAACAGATCAATGCCAACTTGTT--  248
            |||||  | |||||||||  ||||| ||||||||||||||||||||||||||||||||  
Sbjct  205  AAAAA-CT-TATGTGATT-AAAAGACTACTGAATCGAACAGATCAATGCCAACTTGTTGC  149

Query  249  TTGTTGATAGAACA-AGTTGGCATTGATCTGATCCCTCAACAACTCATATACACTAACAC  307
            ||||||| || |||  ||||||||||||||||||| |||||||||| | |||||| | ||
Sbjct  148  TTGTTGAGAG-ACATTGTTGGCATTGATCTGATCCTTCAACAACTCGTGTACACTCAGAC  90

Query  308  TAACGCTGAAGTATTATCC  326
            |||||||||||||||||||
Sbjct  89   TAACGCTGAAGTATTATCC  71


>AY841499.1 Piptostigma pilosum psbA-trnH intergenic spacer, partial sequence; 
chloroplast
Length=396

 Score = 241 bits (130),  Expect = 2e-59
 Identities = 262/323 (81%), Gaps = 20/323 (6%)
 Strand=Plus/Minus

Query  12   ATAGAAACTCTCTAT-TTTTTAGAGAATTTGAAAGACCAACCCTCTAAATTGTAGAGAAT  70
            ||| |||||||||||    | |||| | | |||||  ||| ||||||||||||| |||||
Sbjct  358  ATATAAACTCTCTATAAAATAAGAG-A-TAGAAAGGACAATCCTCTAAATTGTATAGAAT  301

Query  71   AAAACGATTGATTTTCAGGAACATACATAAATTGTAGTACAGATCAGTGCAGAACAGAAA  130
            |||||||||    |||||||||||||||||||| ||||||| |||||| ||||||| |||
Sbjct  300  AAAACGATT----TTCAGGAACATACATAAATTCTAGTACAAATCAGTACAGAACAAAAA  245

Query  131  TAGGTAGTTCAACCATAAACTAACCATAAAT-A--ATC---TTTTCTTCAATGGAAGGAA  184
            ||||  |||| | | | ||| ||||| |||| |   ||   |||| ||||| ||||  ||
Sbjct  244  TAGGCGGTTCGATCGTGAACCAACCAGAAATGATCTTCTTTTTTTTTTCAARGGAAAAAA  185

Query  185  AGTGG-AAAAAATGTCTATGTGATTCTAAAGATTACTGAATCGAACAGATCAATGCCAAC  243
            |  || |||||||   ||||||| |  ||||| |||||||||||||||||||||||||||
Sbjct  184  AAAGGRAAAAAATACTTATGTGA-TGAAAAGACTACTGAATCGAACAGATCAATGCCAAC  126

Query  244  TTGTTTTGTTGATAGAACAAGTTGGCATTGATCTGATCCCTCAACAACTCATATACACTA  303
            ||   ||  | ||  || ||||||||||||||||||||| |||||||||| |||||||||
Sbjct  125  TT--CTT-CT-AT-CAAGAAGTTGGCATTGATCTGATCCTTCAACAACTCGTATACACTA  71

Query  304  ACACTAACGCTGAAGTATTATCC  326
            |||||||||||||||||||||||
Sbjct  70   ACACTAACGCTGAAGTATTATCC  48


>AY841498.1 Piptostigma mortehani psbA-trnH intergenic spacer, partial sequence; 
chloroplast
Length=403

 Score = 241 bits (130),  Expect = 2e-59
 Identities = 261/322 (81%), Gaps = 19/322 (6%)
 Strand=Plus/Minus

Query  12   ATAGAAACTCTCTAT-TTTTTAGAGAATTTGAAAGACCAACCCTCTAAATTGTAGAGAAT  70
            ||| |||||||||||    | |||| | | |||||  ||| ||||||||||||| |||||
Sbjct  361  ATATAAACTCTCTATAAAATAAGAG-A-TAGAAAGGNCAATCCTCTAAATTGTATAGAAT  304

Query  71   AAAACGATTGATTTTCAGGAACATACATAAATTGTAGTACAGATCAGTGCAGAACAGAAA  130
            |||||||||    |||||||||||||||||||| ||||||| |||||| ||||||| |||
Sbjct  303  AAAACGATT----TTCAGGAACATACATAAATTCTAGTACAAATCAGTACAGAACAAAAA  248

Query  131  TAGGTAGTTCAACCATAAACTAACCATAAAT-A--ATC--TTTTCTTCAATGGAA-GGAA  184
            ||||  |||| | | | ||| ||||| |||| |   ||  |||| ||||| ||||   ||
Sbjct  247  TAGGCGGTTCGATCGTGAACCAACCAGAAATGATCTTCTTTTTTTTTCAAAGGAAAAAAA  188

Query  185  AGTGGAAAAAATGTCTATGTGATTCTAAAGATTACTGAATCGAACAGATCAATGCCAACT  244
            |  |||||||||   |||| || |  ||||| ||||||||||||||||||||||||||||
Sbjct  187  AAAGGAAAAAATACTTATGCGA-TGAAAAGACTACTGAATCGAACAGATCAATGCCAACT  129

Query  245  TGTTTTGTTGATAGAACAAGTTGGCATTGATCTGATCCCTCAACAACTCATATACACTAA  304
            |   ||  | ||  || ||||||||||||||||||||| |||||||||| ||||||||||
Sbjct  128  T--CTT-CT-AT-CAAGAAGTTGGCATTGATCTGATCCTTCAACAACTCGTATACACTAA  74

Query  305  CACTAACGCTGAAGTATTATCC  326
            ||||||||||||||||||||||
Sbjct  73   CACTAACGCTGAAGTATTATCC  52


>NC_042164.1 Greenwayodendron suaveolens voucher TS0042 chloroplast, complete 
genome
Length=159031

 Score = 239 bits (129),  Expect = 6e-59
 Identities = 232/278 (83%), Gaps = 22/278 (8%)
 Strand=Plus/Plus

Query  49   AACCCTCTAAATTGTAGAGAATAAAACGATTGATTTTCAGGAACATACATAAATTGTAGT  108
            || ||||||||||||||||||||||||    |||||||||||||||||||||||| ||||
Sbjct  312  AATCCTCTAAATTGTAGAGAATAAAAC----GATTTTCAGGAACATACATAAATTATAGT  367

Query  109  ACAGATCAGTGCAGAACAGAAATAGGTAGTTCAACCATAAACTAACCATAAATAATCTTT  168
            ||| |||||| ||||||| |||||||  |||| | | | ||| ||||| |||||| ||||
Sbjct  368  ACAAATCAGTACAGAACAAAAATAGGCGGTTCGATCGTGAACCAACCAGAAATAACCTTT  427

Query  169  TCTTCAATGGAAGGAAAGTGGAAAAAATGTCTATGTGATTCTAAAGATTACTGAATCGAA  228
            | || ||   |||| ||    |||| |  | |||||||||  ||||| ||||||||||||
Sbjct  428  T-TT-AA---AAGG-AA----AAAATA-CT-TATGTGATT-AAAAGACTACTGAATCGAA  474

Query  229  CAGATCAATGCCAACTTGTTTTGTTGATAGAACAAGTTGGCATTGATCTGATCCCTCAAC  288
            |||||||||||||||||   ||  | ||  || ||||||||||||||||||||| |||||
Sbjct  475  CAGATCAATGCCAACTT--CTT-CT-AT-CAAGAAGTTGGCATTGATCTGATCCTTCAAC  529

Query  289  AACTCATATACACTAACACTAACGCTGAAGTATTATCC  326
            ||||| ||||||||||||||||||||||||||||||||
Sbjct  530  AACTCGTATACACTAACACTAACGCTGAAGTATTATCC  567


 Score = 108 bits (58),  Expect = 2e-19
 Identities = 80/90 (89%), Gaps = 4/90 (4%)
 Strand=Plus/Plus

Query  41   GAAAGACCAACCCTCTAAATTGTAGAGAATAAAACGATTGATTTTCAGGAACATACATAA  100
            ||||| |||| ||||||||||||||||||||||||    |||||||||||||||||||||
Sbjct  208  GAAAGGCCAATCCTCTAAATTGTAGAGAATAAAAC----GATTTTCAGGAACATACATAA  263

Query  101  ATTGTAGTACAGATCAGTGCAGAACAGAAA  130
            ||| ||||||| |||||| ||||||| |||
Sbjct  264  ATTATAGTACAAATCAGTACAGAACAAAAA  293


>MH924590.1 Greenwayodendron suaveolens voucher TS0042 chloroplast, complete 
genome
Length=159031

 Score = 239 bits (129),  Expect = 6e-59
 Identities = 232/278 (83%), Gaps = 22/278 (8%)
 Strand=Plus/Plus

Query  49   AACCCTCTAAATTGTAGAGAATAAAACGATTGATTTTCAGGAACATACATAAATTGTAGT  108
            || ||||||||||||||||||||||||    |||||||||||||||||||||||| ||||
Sbjct  312  AATCCTCTAAATTGTAGAGAATAAAAC----GATTTTCAGGAACATACATAAATTATAGT  367

Query  109  ACAGATCAGTGCAGAACAGAAATAGGTAGTTCAACCATAAACTAACCATAAATAATCTTT  168
            ||| |||||| ||||||| |||||||  |||| | | | ||| ||||| |||||| ||||
Sbjct  368  ACAAATCAGTACAGAACAAAAATAGGCGGTTCGATCGTGAACCAACCAGAAATAACCTTT  427

Query  169  TCTTCAATGGAAGGAAAGTGGAAAAAATGTCTATGTGATTCTAAAGATTACTGAATCGAA  228
            | || ||   |||| ||    |||| |  | |||||||||  ||||| ||||||||||||
Sbjct  428  T-TT-AA---AAGG-AA----AAAATA-CT-TATGTGATT-AAAAGACTACTGAATCGAA  474

Query  229  CAGATCAATGCCAACTTGTTTTGTTGATAGAACAAGTTGGCATTGATCTGATCCCTCAAC  288
            |||||||||||||||||   ||  | ||  || ||||||||||||||||||||| |||||
Sbjct  475  CAGATCAATGCCAACTT--CTT-CT-AT-CAAGAAGTTGGCATTGATCTGATCCTTCAAC  529

Query  289  AACTCATATACACTAACACTAACGCTGAAGTATTATCC  326
            ||||| ||||||||||||||||||||||||||||||||
Sbjct  530  AACTCGTATACACTAACACTAACGCTGAAGTATTATCC  567


 Score = 108 bits (58),  Expect = 2e-19
 Identities = 80/90 (89%), Gaps = 4/90 (4%)
 Strand=Plus/Plus

Query  41   GAAAGACCAACCCTCTAAATTGTAGAGAATAAAACGATTGATTTTCAGGAACATACATAA  100
            ||||| |||| ||||||||||||||||||||||||    |||||||||||||||||||||
Sbjct  208  GAAAGGCCAATCCTCTAAATTGTAGAGAATAAAAC----GATTTTCAGGAACATACATAA  263

Query  101  ATTGTAGTACAGATCAGTGCAGAACAGAAA  130
            ||| ||||||| |||||| ||||||| |||
Sbjct  264  ATTATAGTACAAATCAGTACAGAACAAAAA  293


>KX249583.1 Xylopia surinamensis isolate Q831 psbA-trnH intergenic spacer, 
partial sequence; chloroplast
Length=368

 Score = 239 bits (129),  Expect = 6e-59
 Identities = 229/275 (83%), Gaps = 16/275 (6%)
 Strand=Plus/Minus

Query  55   CTAAATTGTAGAGAATAAAACGATTGATTTTCAGGAACATACATAAATTGTAGTACAGAT  114
            ||||||| |||| ||||||  |   ||||||| |||| ||||||||||| ||||||| ||
Sbjct  264  CTAAATTATAGAAAATAAA--G--CGATTTTCGGGAATATACATAAATTCTAGTACAAAT  209

Query  115  CAGTGCAGAACAGAAATAGGTAGTTCAACCATAAACTAACCATAAATAATCTTTTCTTCA  174
            |||| ||||||| ||||||||||||||| ||| ||| | ||| ||||| |  ||| ||| 
Sbjct  208  CAGTACAGAACAAAAATAGGTAGTTCAATCATGAACCATCCAAAAATAGT-ATTT-TTCG  151

Query  175  ATGG--AAGGAAAGT-GGAAAAAATGTCTATGTGATTCTAAAGATTACTGAATCGAACAG  231
            ||||  ||  ||| | | ||||||||  |||||||||  ||||| |||||||||||||||
Sbjct  150  ATGGAAAAAAAAAATAGAAAAAAATGCTTATGTGATT-AAAAGACTACTGAATCGAACAG  92

Query  232  ATCAATGCCAACTTGTTTTGTTGATAGAACAAGTTGGCATTGATCTGATCCCTCAACAAC  291
            |||||||||||||||||     ||||||| ||||||||||||||||||||| | ||||||
Sbjct  91   ATCAATGCCAACTTGTT-----GATAGAAGAAGTTGGCATTGATCTGATCCTT-AACAAC  38

Query  292  TCATATACACTAACACTAACGCTGAAGTATTATCC  326
            || |||||||||| ||||| |||||||||||||||
Sbjct  37   TCGTATACACTAATACTAAGGCTGAAGTATTATCC  3


>KX249581.1 Xylopia surinamensis isolate P461 psbA-trnH intergenic spacer, 
partial sequence; chloroplast
Length=365

 Score = 239 bits (129),  Expect = 6e-59
 Identities = 229/275 (83%), Gaps = 16/275 (6%)
 Strand=Plus/Minus

Query  55   CTAAATTGTAGAGAATAAAACGATTGATTTTCAGGAACATACATAAATTGTAGTACAGAT  114
            ||||||| |||| ||||||  |   ||||||| |||| ||||||||||| ||||||| ||
Sbjct  264  CTAAATTATAGAAAATAAA--G--CGATTTTCGGGAATATACATAAATTCTAGTACAAAT  209

Query  115  CAGTGCAGAACAGAAATAGGTAGTTCAACCATAAACTAACCATAAATAATCTTTTCTTCA  174
            |||| ||||||| ||||||||||||||| ||| ||| | ||| ||||| |  ||| ||| 
Sbjct  208  CAGTACAGAACAAAAATAGGTAGTTCAATCATGAACCATCCAAAAATAGT-ATTT-TTCG  151

Query  175  ATGG--AAGGAAAGT-GGAAAAAATGTCTATGTGATTCTAAAGATTACTGAATCGAACAG  231
            ||||  ||  ||| | | ||||||||  |||||||||  ||||| |||||||||||||||
Sbjct  150  ATGGAAAAAAAAAATAGAAAAAAATGCTTATGTGATT-AAAAGACTACTGAATCGAACAG  92

Query  232  ATCAATGCCAACTTGTTTTGTTGATAGAACAAGTTGGCATTGATCTGATCCCTCAACAAC  291
            |||||||||||||||||     ||||||| ||||||||||||||||||||| | ||||||
Sbjct  91   ATCAATGCCAACTTGTT-----GATAGAAGAAGTTGGCATTGATCTGATCCTT-AACAAC  38

Query  292  TCATATACACTAACACTAACGCTGAAGTATTATCC  326
            || |||||||||| ||||| |||||||||||||||
Sbjct  37   TCGTATACACTAATACTAAGGCTGAAGTATTATCC  3


>KX249580.1 Xylopia surinamensis isolate K315 psbA-trnH intergenic spacer, 
partial sequence; chloroplast
Length=360

 Score = 239 bits (129),  Expect = 6e-59
 Identities = 229/275 (83%), Gaps = 16/275 (6%)
 Strand=Plus/Minus

Query  55   CTAAATTGTAGAGAATAAAACGATTGATTTTCAGGAACATACATAAATTGTAGTACAGAT  114
            ||||||| |||| ||||||  |   ||||||| |||| ||||||||||| ||||||| ||
Sbjct  264  CTAAATTATAGAAAATAAA--G--CGATTTTCGGGAATATACATAAATTCTAGTACAAAT  209

Query  115  CAGTGCAGAACAGAAATAGGTAGTTCAACCATAAACTAACCATAAATAATCTTTTCTTCA  174
            |||| ||||||| ||||||||||||||| ||| ||| | ||| ||||| |  ||| ||| 
Sbjct  208  CAGTACAGAACAAAAATAGGTAGTTCAATCATGAACCATCCAAAAATAGT-ATTT-TTCG  151

Query  175  ATGG--AAGGAAAGT-GGAAAAAATGTCTATGTGATTCTAAAGATTACTGAATCGAACAG  231
            ||||  ||  ||| | | ||||||||  |||||||||  ||||| |||||||||||||||
Sbjct  150  ATGGAAAAAAAAAATAGAAAAAAATGCTTATGTGATT-AAAAGACTACTGAATCGAACAG  92

Query  232  ATCAATGCCAACTTGTTTTGTTGATAGAACAAGTTGGCATTGATCTGATCCCTCAACAAC  291
            |||||||||||||||||     ||||||| ||||||||||||||||||||| | ||||||
Sbjct  91   ATCAATGCCAACTTGTT-----GATAGAAGAAGTTGGCATTGATCTGATCCTT-AACAAC  38

Query  292  TCATATACACTAACACTAACGCTGAAGTATTATCC  326
            || |||||||||| ||||| |||||||||||||||
Sbjct  37   TCGTATACACTAATACTAAGGCTGAAGTATTATCC  3


>KM924992.1 Xylopia aethiopica voucher KRB 53 PsbA (psbA) gene, partial cds; 
and psbA-trnH intergenic spacer, partial sequence; chloroplast
Length=464

 Score = 239 bits (129),  Expect = 6e-59
 Identities = 230/276 (83%), Gaps = 17/276 (6%)
 Strand=Plus/Minus

Query  55   CTAAATTGTAGAGAATAAAACGATTGATTTTCAGGAACATACATAAATTGTAGTACAGAT  114
            |||||||  ||| ||||||||||||    ||| |||| ||||||||||| ||||||| ||
Sbjct  318  CTAAATTACAGAAAATAAAACGATT----TTCGGGAATATACATAAATTCTAGTACAAAT  263

Query  115  CAGTGCAGAACAGAAATAGGTAGTTCAACCATAAACTAACCATAAATAATCTTTTCTTCA  174
            |||| ||||||| |||||||| |||| | ||| ||| | ||| ||||| ||||||||   
Sbjct  262  CAGTCCAGAACAAAAATAGGTGGTTCGATCATGAACCATCCAGAAATAGTCTTTTCT---  206

Query  175  ATGGAAGGAAAGT-G---GAAAAAATGTCTATGTGATTCTAAAGATTACTGAATCGAACA  230
            ||||||  ||| | |    ||||||||  |||||||||  ||||| ||||||||||||||
Sbjct  205  ATGGAAAAAAAATAGAAAAAAAAAATGCTTATGTGATT-AAAAGACTACTGAATCGAACA  147

Query  231  GATCAATGCCAACTTGTTTTGTTGATAGAACAAGTTGGCATTGATCTGATCCCTCAACAA  290
            ||||||||||||||||||     ||||||| ||||||||||||||||||||| |||||||
Sbjct  146  GATCAATGCCAACTTGTT-----GATAGAAGAAGTTGGCATTGATCTGATCCTTCAACAA  92

Query  291  CTCATATACACTAACACTAACGCTGAAGTATTATCC  326
            ||| |||||||||||||||| |||||||||||||||
Sbjct  91   CTCGTATACACTAACACTAAGGCTGAAGTATTATCC  56


>EU169748.1 Uvariastrum pierreanum PsbA gene, partial cds; psbA-trnH intergenic 
spacer, complete sequence; and trnH gene, partial sequence; 
chloroplast
Length=379

 Score = 239 bits (129),  Expect = 6e-59
 Identities = 227/273 (83%), Gaps = 14/273 (5%)
 Strand=Plus/Minus

Query  55   CTAAATTGTAGAGAATAAAACGATTGATTTTCAGGAACATACATAAATTGTAGTACAGAT  114
            |||||||||| | |||| |||||||    |||||||| ||||||||||| ||||||||||
Sbjct  285  CTAAATTGTATAAAATACAACGATT----TTCAGGAATATACATAAATTATAGTACAGAT  230

Query  115  CAGTGCAGAACAGAAATAGGTAGTTCAACCATAAACTAACCATAAATAATCTTTTCTTCA  174
            || | ||||||| |||||||| |||| | ||| |||   ||| ||| ||| |||| ||||
Sbjct  229  CAATACAGAACAAAAATAGGTGGTTCGATCATGAACCCGCCAGAAAAAATATTTT-TTCA  171

Query  175  ATGGAAGGAAAGTGG-AAAAAATGTCTATGTGATTCTAAAGATTACTGAATCGAACAGAT  233
            || |||  ||| ||| ||||||||  |||||||||  ||||| |||||||||||||||||
Sbjct  170  AT-GAA-AAAAATGGAAAAAAATGCTTATGTGATT-AAAAGACTACTGAATCGAACAGAT  114

Query  234  CAATGCCAACTTGTTTTGTTGATAGAACAAGTTGGCATTGATCTGATCCCTCAACAACTC  293
            ||||||||||||   ||  | ||  || ||||||||||||||||||||| ||||||||||
Sbjct  113  CAATGCCAACTT--ATT-CT-AT-CAATAAGTTGGCATTGATCTGATCCTTCAACAACTC  59

Query  294  ATATACACTAACACTAACGCTGAAGTATTATCC  326
             ||||||||||||||||  ||||||||||||||
Sbjct  58   GTATACACTAACACTAAGNCTGAAGTATTATCC  26


>AB331302.1 Fissistigma oldhamii chloroplast rpl2, trnH, psbA genes, partial 
cds and complete sequence
Length=699

 Score = 239 bits (129),  Expect = 6e-59
 Identities = 211/250 (84%), Gaps = 7/250 (3%)
 Strand=Plus/Plus

Query  77   ATTGATTTTCAGGAACATACATAAATTGTAGTACAGATCAGTGCAGAACAGAAATAGGTA  136
            |||||||||||||||  | | |||||| ||||| |||||||| ||||||| |||| ||| 
Sbjct  406  ATTGATTTTCAGGAATGTGCGTAAATTCTAGTATAGATCAGTACAGAACAAAAATGGGTG  465

Query  137  GTTCAACCATAAACTAACCATAAATAATCTTTTCTTCAATGGAAGGAAAGTGGAAAAAAT  196
            |||  | ||| ||| | ||| |||||||||||||||| ||||||  ||| | ||||||||
Sbjct  466  GTTAGATCATGAACCAGCCAGAAATAATCTTTTCTTCGATGGAA-AAAAATAGAAAAAAT  524

Query  197  GTCTATGTGATTCTAAAGATTACTGAATCGAACAGATCAATGCCAACTTGTTTTGTTGAT  256
            |  |||||||||  ||||| |||||||||||||||||||||||||||     ||||||||
Sbjct  525  GCTTATGTGATT-AAAAGACTACTGAATCGAACAGATCAATGCCAAC-----TTGTTGAT  578

Query  257  AGAACAAGTTGGCATTGATCTGATCCCTCAACAACTCATATACACTAACACTAACGCTGA  316
            |||| ||||||||||||||||||||| |||||||||| |||||| ||||||||| || ||
Sbjct  579  AGAAGAAGTTGGCATTGATCTGATCCTTCAACAACTCGTATACATTAACACTAATGCCGA  638

Query  317  AGTATTATCC  326
            | ||||||||
Sbjct  639  AATATTATCC  648


>DQ125134.1 Xylopia peruviana isolate 539 psbA gene, partial sequence; psbA-trnH 
intergenic spacer, complete sequence; and trnH gene, 
partial sequence; chloroplast
Length=490

 Score = 239 bits (129),  Expect = 6e-59
 Identities = 229/275 (83%), Gaps = 15/275 (5%)
 Strand=Plus/Minus

Query  55   CTAAATTGTAGAGAATAAAACGATTGATTTTCAGGAACATACATAAATTGTAGTACAGAT  114
            ||||||| | || ||||||||||||    ||| |||| ||||||||||| ||||||| ||
Sbjct  333  CTAAATTATCGAAAATAAAACGATT----TTCGGGAATATACATAAATTCTAGTACAAAT  278

Query  115  CAGTGCAGAACAGAAATAGGTAGTTCAACCATAAACTAACCATAAATAATCTTTTCTTCA  174
            |||| ||||||| |||||||| |||| | ||| ||| | ||| ||||| ||||||  || 
Sbjct  277  CAGTACAGAACAAAAATAGGTGGTTCGATCATGAACCATCCAGAAATAGTCTTTT--TCG  220

Query  175  ATGG--AAGGAAA-GTGGAAAAAATGTCTATGTGATTCTAAAGATTACTGAATCGAACAG  231
            ||||  ||  |||  | |||||||||  |||||||||  ||||| |||||||||||||||
Sbjct  219  ATGGAAAAAAAAACATAGAAAAAATGCTTATGTGATT-AAAAGACTACTGAATCGAACAG  161

Query  232  ATCAATGCCAACTTGTTTTGTTGATAGAACAAGTTGGCATTGATCTGATCCCTCAACAAC  291
            |||||||||||||||||     ||||||| ||||||||||||||||||||| ||||||| 
Sbjct  160  ATCAATGCCAACTTGTT-----GATAGAAGAAGTTGGCATTGATCTGATCCTTCAACAAT  106

Query  292  TCATATACACTAACACTAACGCTGAAGTATTATCC  326
            || |||||||||||||||| |||||||||||||||
Sbjct  105  TCGTATACACTAACACTAAGGCTGAAGTATTATCC  71


>KX249582.1 Xylopia surinamensis isolate Q659 psbA-trnH intergenic spacer, 
partial sequence; chloroplast
Length=262

 Score = 235 bits (127),  Expect = 7e-58
 Identities = 211/250 (84%), Gaps = 12/250 (5%)
 Strand=Plus/Minus

Query  80   GATTTTCAGGAACATACATAAATTGTAGTACAGATCAGTGCAGAACAGAAATAGGTAGTT  139
            ||||||| |||| ||||||||||| ||||||| |||||| ||||||| ||||||||||||
Sbjct  243  GATTTTCGGGAATATACATAAATTCTAGTACAAATCAGTACAGAACAAAAATAGGTAGTT  184

Query  140  CAACCATAAACTAACCATAAATAATCTTTTCTTCAATGG--AAGGAAAGT-GGAAAAAAT  196
            ||| ||| ||| | ||| ||||| |  ||| ||| ||||  ||  ||| | | |||||||
Sbjct  183  CAATCATGAACCATCCAAAAATAGT-ATTT-TTCGATGGAAAAAAAAAATAGAAAAAAAT  126

Query  197  GTCTATGTGATTCTAAAGATTACTGAATCGAACAGATCAATGCCAACTTGTTTTGTTGAT  256
            |  |||||||||  ||||| ||||||||||||||||||||||||||||||||     |||
Sbjct  125  GCTTATGTGATT-AAAAGACTACTGAATCGAACAGATCAATGCCAACTTGTT-----GAT  72

Query  257  AGAACAAGTTGGCATTGATCTGATCCCTCAACAACTCATATACACTAACACTAACGCTGA  316
            |||| ||||||||||||||||||||| | |||||||| |||||||||| ||||| |||||
Sbjct  71   AGAAGAAGTTGGCATTGATCTGATCCTT-AACAACTCGTATACACTAATACTAAGGCTGA  13

Query  317  AGTATTATCC  326
            ||||||||||
Sbjct  12   AGTATTATCC  3


>KC667604.1 Piptostigma oyemense voucher PM4980 trnH-psbA intergenic spacer, 
partial sequence; chloroplast
 KC688715.1 Piptostigma oyemense voucher PM5421 trnH-psbA intergenic spacer, 
partial sequence; chloroplast
Length=393

 Score = 235 bits (127),  Expect = 7e-58
 Identities = 262/324 (81%), Gaps = 21/324 (6%)
 Strand=Plus/Minus

Query  12   ATAGAAACTCTCTAT-TTTTTAGAGAATTTGAAAGACCAACCCTCTAAATTGTAGAGAAT  70
            ||| |||||||||||    | |||| | | |||||  ||| ||||||||||||| |||||
Sbjct  373  ATATAAACTCTCTATAAAATAAGAG-A-TAGAAAGGACAATCCTCTAAATTGTATAGAAT  316

Query  71   AAAACGATTGATTTTCAGGAACATACATAAATTGTAGTACAGATCAGTGCAGAACAGAAA  130
            |||||||||    |||||||||||||||||||| ||||||| |||||| ||||||| |||
Sbjct  315  AAAACGATT----TTCAGGAACATACATAAATTCTAGTACAAATCAGTACAGAACAAAAA  260

Query  131  TAGGTAGTTCAACCATAAACTAACCATAAAT-A--ATC---TTTTCTTCAATGGAA--GG  182
            ||||  |||| | | | ||| ||||| |||| |   ||   |||| ||||| ||||    
Sbjct  259  TAGGCGGTTCGATCGTGAACCAACCAGAAATGATCTTCTTTTTTTTTTCAAAGGAAAAAA  200

Query  183  AAAGTGGAAAAAATGTCTATGTGATTCTAAAGATTACTGAATCGAACAGATCAATGCCAA  242
            |||  |||||||||   ||||||| |  ||||| ||||||||||||||||||||||||||
Sbjct  199  AAAAAGGAAAAAATACTTATGTGA-TGAAAAGACTACTGAATCGAACAGATCAATGCCAA  141

Query  243  CTTGTTTTGTTGATAGAACAAGTTGGCATTGATCTGATCCCTCAACAACTCATATACACT  302
            |||   ||  | ||  || ||||||||||||||||||||| |||||||||| ||||||||
Sbjct  140  CTT--CTT-CT-AT-CAAGAAGTTGGCATTGATCTGATCCTTCAACAACTCGTATACACT  86

Query  303  AACACTAACGCTGAAGTATTATCC  326
            ||||||||||||||||||||||||
Sbjct  85   AACACTAACGCTGAAGTATTATCC  62


>KM924968.1 Artabotrys gracilis voucher HKU:262 PsbA (psbA) gene, partial 
cds; and psbA-trnH intergenic spacer, partial sequence; chloroplast
Length=450

 Score = 233 bits (126),  Expect = 3e-57
 Identities = 231/279 (83%), Gaps = 18/279 (6%)
 Strand=Plus/Minus

Query  55   CTAAATTGTAGAGAATAAAACGATTGATTTTCAGGAACATACATAAATTGTAGTACAGAT  114
            |||||||| | | ||||||||||||    |||||||| ||||||||||| ||||| ||||
Sbjct  323  CTAAATTGCATAAAATAAAACGATT----TTCAGGAATATACATAAATTCTAGTATAGAT  268

Query  115  CAGTGCAGAACAGAAATAGGTAGTTCAACCATAAACTAACCATAAATAATCTTTTCTTC-  173
            |||| ||||||| |||| ||| |||| | ||| ||| | ||| |||||||||||||||| 
Sbjct  267  CAGTACAGAACAAAAATGGGTGGTTCGATCATGAACCAGCCAGAAATAATCTTTTCTTCG  208

Query  174  A------ATGGAAGGAAAGTGGAAAAAATGTCTATGTGATTCTAAAGATTACTGAATCGA  227
            |      ||||||  ||| | |||||||||  |||||||||  ||||| |||||||||||
Sbjct  207  ATCTTCGATGGAA-AAAAATAGAAAAAATGCTTATGTGATT-AAAAGACTACTGAATCGA  150

Query  228  ACAGATCAATGCCAACTTGTTTTGTTGATAGAACAAGTTGGCATTGATCTGATCCCTCAA  287
            |||||||||||||||||||||     ||||||| ||||||||||||||||||||| ||||
Sbjct  149  ACAGATCAATGCCAACTTGTT-----GATAGAAGAAGTTGGCATTGATCTGATCCTTCAA  95

Query  288  CAACTCATATACACTAACACTAACGCTGAAGTATTATCC  326
            |||||| |||||| ||||||||| || ||| ||||||||
Sbjct  94   CAACTCGTATACATTAACACTAATGCCGAAATATTATCC  56


>KC688735.1 Piptostigma oyemense voucher PM5075 trnH-psbA intergenic spacer, 
partial sequence; chloroplast
Length=363

 Score = 233 bits (126),  Expect = 3e-57
 Identities = 241/294 (82%), Gaps = 18/294 (6%)
 Strand=Plus/Minus

Query  41   GAAAGACCAACCCTCTAAATTGTAGAGAATAAAACGATTGATTTTCAGGAACATACATAA  100
            |||||  ||| ||||||||||||| ||||||||||||||    |||||||||||||||||
Sbjct  340  GAAAGGACAATCCTCTAAATTGTATAGAATAAAACGATT----TTCAGGAACATACATAA  285

Query  101  ATTGTAGTACAGATCAGTGCAGAACAGAAATAGGTAGTTCAACCATAAACTAACCATAAA  160
            ||| ||||||| |||||| ||||||| |||||||  |||| | | | ||| ||||| |||
Sbjct  284  ATTCTAGTACAAATCAGTACAGAACAAAAATAGGCGGTTCGATCGTGAACCAACCAGAAA  225

Query  161  T-A--ATC---TTTTCTTCAATGGAA--GGAAAGTGGAAAAAATGTCTATGTGATTCTAA  212
            | |   ||   |||| ||||| ||||    |||  |||||||||   ||||||| |  ||
Sbjct  224  TGATCTTCTTTTTTTTTTCAAAGGAAAAAAAAAAAGGAAAAAATACTTATGTGA-TGAAA  166

Query  213  AGATTACTGAATCGAACAGATCAATGCCAACTTGTTTTGTTGATAGAACAAGTTGGCATT  272
            ||| |||||||||||||||||||||||||||||   ||  | ||  || |||||||||||
Sbjct  165  AGACTACTGAATCGAACAGATCAATGCCAACTT--CTT-CT-AT-CAAGAAGTTGGCATT  111

Query  273  GATCTGATCCCTCAACAACTCATATACACTAACACTAACGCTGAAGTATTATCC  326
            |||||||||| |||||||||| ||||||||||||||||||||||||||||||||
Sbjct  110  GATCTGATCCTTCAACAACTCGTATACACTAACACTAACGCTGAAGTATTATCC  57


>KM818701.1 Goniothalamus griffithii PsbA (psbA) gene, partial cds; and psbA-trnH 
intergenic spacer, partial sequence; chloroplast
Length=447

 Score = 231 bits (125),  Expect = 9e-57
 Identities = 231/281 (82%), Gaps = 12/281 (4%)
 Strand=Plus/Minus

Query  49   AACCCT-CTAAATTGTAGAGAATAAAACGATTGATTTTCAGGAACATACATAAATTGTAG  107
            ||| || ||||||| |||| ||||||||||||    || || || ||||||||||| |||
Sbjct  316  AACTCTACTAAATTTTAGAAAATAAAACGATT----TTAAGAAATATACATAAATTCTAG  261

Query  108  TACAGATCAGTGCAGAACAGAAATAGGTAGTTCAACCATAAACTAACCATAAATAATCTT  167
            ||||||||| | ||||||| ||||||||  ||| ||||| ||||  ||| | ||||||||
Sbjct  260  TACAGATCAATACAGAACAAAAATAGGTGATTCGACCATGAACTCGCCAGAGATAATCTT  201

Query  168  TTCTTCAATGGAAGGAAAGTGGAAAAAATGTCTATGTGATTCTAAAGATTACTGAATCGA  227
            || ||   | |||  ||| | |||||||||  |||||||||  ||| | |||||||||||
Sbjct  200  TT-TT-TTTCGAAAAAAAATAGAAAAAATGCTTATGTGATT-AAAAAACTACTGAATCGA  144

Query  228  ACAGATCAATGCCAACTTGTTTTGTTG--ATAGAACAAGTTGGCATTGATCTGATCCCTC  285
            ||||||||||||||||||  || || |  |||||| ||||||||||||||||||||| ||
Sbjct  143  ACAGATCAATGCCAACTT-ATTGGTAGAAATAGAATAAGTTGGCATTGATCTGATCCTTC  85

Query  286  AACAACTCATATACACTAACACTAACGCTGAAGTATTATCC  326
            ||||||||||||||||||||||| |   |||||||||||||
Sbjct  84   AACAACTCATATACACTAACACTGAAA-TGAAGTATTATCC  45


>EU715088.1 Goniothalamus calvicarpus psbA-trnH intergenic spacer, partial 
sequence; chloroplast
Length=476

 Score = 231 bits (125),  Expect = 9e-57
 Identities = 231/281 (82%), Gaps = 11/281 (4%)
 Strand=Plus/Minus

Query  49   AACCCT-CTAAATTGTAGAGAATAAAACGATTGATTTTCAGGAACATACATAAATTGTAG  107
            ||| || ||||||| |||| ||||||||||||    || || || ||||||||||| |||
Sbjct  339  AACTCTACTAAATTTTAGAAAATAAAACGATT----TTAAGAAATATACATAAATTCTAG  284

Query  108  TACAGATCAGTGCAGAACAGAAATAGGTAGTTCAACCATAAACTAACCATAAATAATCTT  167
            ||||||||| | ||||||| ||||||||  ||| ||||| ||||  ||| | ||||||||
Sbjct  283  TACAGATCAATACAGAACAAAAATAGGTGATTCGACCATGAACTCGCCAGAGATAATCTT  224

Query  168  TTCTTCAATGGAAGGAAAGTGGAAAAAATGTCTATGTGATTCTAAAGATTACTGAATCGA  227
            || ||   | |||  ||| | |||||||||  |||||||||  ||| | |||||||||||
Sbjct  223  TT-TTTTTTCGAAAAAAAATAGAAAAAATGCTTATGTGATT-AAAAAACTACTGAATCGA  166

Query  228  ACAGATCAATGCCAACTTGTTTTGTTG--ATAGAACAAGTTGGCATTGATCTGATCCCTC  285
            ||||||||||||||||||  || || |  |||||| ||||||||||||||||||||| ||
Sbjct  165  ACAGATCAATGCCAACTT-ATTGGTAGAAATAGAATAAGTTGGCATTGATCTGATCCTTC  107

Query  286  AACAACTCATATACACTAACACTAACGCTGAAGTATTATCC  326
            ||||||||||||||||||||||| |   |||||||||||||
Sbjct  106  AACAACTCATATACACTAACACTGAAA-TGAAGTATTATCC  67


>MG264573.1 Huberantha luensis voucher Nuraliev 889 (CMUB) PsbA (psbA) gene, 
partial cds; and psbA-trnH intergenic spacer, partial sequence; 
plastid
Length=384

 Score = 230 bits (124),  Expect = 3e-56
 Identities = 258/319 (81%), Gaps = 23/319 (7%)
 Strand=Plus/Minus

Query  12   ATAGAAACTCTCTAT-TTTTTAGAGAATTTGAAAGACCAACCCTCTAAATTGTAGAGAAT  70
            ||| |||||||||||    | |||| | | ||||| | || || |||||||||| |||||
Sbjct  345  ATATAAACTCTCTATAAAATGAGAG-A-TAGAAAGGCAAATCCCCTAAATTGTATAGAAT  288

Query  71   AAAACGATTGATTTTCAGGAACATACATAAATTGTAGTACAGATCAGTGCAGAACAGAAA  130
            |||||||||    |||||||||||||||||||| |||||||||||||| |||| || |||
Sbjct  287  AAAACGATT----TTCAGGAACATACATAAATTCTAGTACAGATCAGTACAGAGCAAAAA  232

Query  131  TAGGTAGTTCAACCATAAACTAACCATAAATAATCTTTTCTTCAATGGAAGGAAAGTGGA  190
            ||  | |||  | | | ||| ||||| |||||||| ||||||||| ||  | |||    |
Sbjct  231  TAAATGGTTTGATCGTGAACCAACCAGAAATAATCCTTTCTTCAA-GG--G-AAA----A  180

Query  191  AAAAATGTCTATGTGATTCTAAAGATTACTGAATCGAACAGATCAATGCCAACTTGTT--  248
            || | | |  ||||||||  ||||| ||||||||||||||||||||||||||||||||  
Sbjct  179  AAGACT-T--ATGTGATTA-AAAGACTACTGAATCGAACAGATCAATGCCAACTTGTTGC  124

Query  249  TTGTTGATAGAACAA-GTTGGCATTGATCTGATCCCTCAACAACTCATATACACTAACAC  307
            || |||| ||| ||  ||||||||||||||||||| |||||||||| | |||||| | ||
Sbjct  123  TTCTTGAGAGA-CATTGTTGGCATTGATCTGATCCTTCAACAACTCGTGTACACTCAGAC  65

Query  308  TAACGCTGAAGTATTATCC  326
            |||||||||||||||||||
Sbjct  64   TAACGCTGAAGTATTATCC  46


>KU716125.1 Artabotrys macrophyllus PsbA gene, partial cds; and psbA-trnH 
intergenic spacer, partial sequence; chloroplast
Length=411

 Score = 230 bits (124),  Expect = 3e-56
 Identities = 208/248 (84%), Gaps = 8/248 (3%)
 Strand=Plus/Minus

Query  80   GATTTTCAGGAACATACATAAATTGTAGTACAGATCAGTGCAGAACAGAAATAGGTAGTT  139
            |||||||| |||  |||||||||| |||||||||||| | ||||||| |||||||| |||
Sbjct  297  GATTTTCAAGAATGTACATAAATTCTAGTACAGATCAATACAGAACAAAAATAGGTGGTT  238

Query  140  CAACCATAAACTAACCATAAATAATCTTTTCTTCAATGGAAGGAAAGTGGAAAAAATG-T  198
            ||| ||| ||    |||  ||||| ||||| ||| ||||||  |||  | |||||||| |
Sbjct  237  CAATCATGAATCCGCCAGGAATAACCTTTT-TTCGATGGAAAAAAATAGAAAAAAATGCT  179

Query  199  CTATGTGATTCTAAAGATTACTGAATCGAACAGATCAATGCCAACTTGTTTTGTTGATAG  258
            ||||||||||  ||||| |||||||||||||||||||||||||||||   ||  | ||  
Sbjct  178  CTATGTGATT-AAAAGACTACTGAATCGAACAGATCAATGCCAACTT--ATT-CT-AT-C  125

Query  259  AACAAGTTGGCATTGATCTGATCCCTCAACAACTCATATACACTAACACTAACGCTGAAG  318
            || ||||||||||||||||||||| |||||||||| |||||||||||||||| |||||||
Sbjct  124  AATAAGTTGGCATTGATCTGATCCTTCAACAACTCGTATACACTAACACTAAAGCTGAAG  65

Query  319  TATTATCC  326
            ||||||||
Sbjct  64   TATTATCC  57


  Database: Nucleotide collection (nt)
    Posted date:  Jun 15, 2019  6:40 PM
  Number of letters in database: 218,532,353,722
  Number of sequences in database:  52,478,804

Lambda      K        H
    1.33    0.621     1.12 
Gapped
Lambda      K        H
    1.28    0.460    0.850 
Matrix: blastn matrix:1 -2
Gap Penalties: Existence: 0, Extension: 0
Number of Sequences: 52478804
Number of Hits to DB: 0
Number of extensions: 0
Number of successful extensions: 0
Number of sequences better than 10: 3
Number of HSP's better than 10 without gapping: 0
Number of HSP's gapped: 3
Number of HSP's successfully gapped: 3
Length of query: 326
Length of database: 218532353722
Length adjustment: 34
Effective length of query: 292
Effective length of database: 216748074386
Effective search space: 63290437720712
Effective search space used: 63290437720712
A: 0
X1: 13 (25.0 bits)
X2: 32 (59.1 bits)
X3: 54 (99.7 bits)
S1: 13 (25.1 bits)
S2: 23 (43.6 bits)
