# Supplementary material for: Assessing the Identity of Commercial Herbs From a Cambodian Market Using DNA Barcoding
Source: Front Pharmacol. 2020 Mar 24;11:244. doi: 10.3389/fphar.2020.00244 (PMC7105672; doi:10.3389/fphar.2020.00244)
Supplement: Supplementary file 2 [file Data_Sheet_2.zip › blast search result/psbA-trnH /JPZ25.txt]

BLASTN 2.9.0+
Reference: Zheng Zhang, Scott Schwartz, Lukas Wagner, and
Webb Miller (2000), "A greedy algorithm for aligning DNA
sequences", J Comput Biol 2000; 7(1-2):203-14.


Reference for database indexing: Aleksandr Morgulis, George
Coulouris, Yan Raytselis, Thomas L. Madden, Richa Agarwala,
Alejandro A. Schaffer (2008), "Database Indexing for
Production MegaBLAST Searches", Bioinformatics 24:1757-1764.


RID: J5WY2Z9V01N


Database: Nucleotide collection (nt)
           52,478,804 sequences; 218,532,353,722 total letters
Query= 25

Length=256


                                                                   Score        E      Max
Sequences producing significant alignments:                       (Bits)     Value   ident

GQ131089.1 Illigera rhodantha voucher Y. Hua-Gu 115-15 (MO) Ps...  425        3e-115  98%         
GQ131081.1 Illigera vespertilio voucher J. Wieringa 4578 (WAG)...  416        2e-112  97%         
GQ131080.1 Illigera cava voucher J. Wieringa 4647 (WAG) PsbA g...  411        9e-111  97%         
GQ131079.1 Illigera cava voucher J. Wieringa 4407 (WAG) PsbA g...  411        9e-111  96%         
GQ131083.1 Illigera madagascariensis voucher B. Mhoro 5696 (MO...  403        1e-108  95%         
GQ131088.1 Illigera celebica voucher C.J. Chen sin. num. PsbA ...  399        2e-107  97%         
GQ131086.1 Illigera pierrei voucher J.F. Maxwell 01-12 (MO) Ps...  398        7e-107  97%         
AF129057.3 Illigera luzonensis psbA-trnH intergenic spacer, pa...  396        2e-106  96%         
GQ131090.1 Illigera cf. glabra Wen et al. 2133 voucher J. Wen ...  392        3e-105  95%         
LC013683.1 Illigera luzonensis DNA, psbA-trnH intergenic space...  390        1e-104  94%         
GQ131085.1 Illigera elegans voucher D.J. Du Puy CI. 46 PsbA ge...  387        1e-103  94%         
GQ131084.1 Illigera elegans voucher B.A. Mitchell 129 (CBG) Ps...  387        1e-103  94%         
GQ131087.1 Illigera cardiophylla voucher H. Hallier sin. num. ...  370        1e-98   97%         
GQ131078.1 Hazomalania voyronii voucher S.G. Razafimandimbison...  189        4e-44   81%         
AF129055.1 Hernandia moerenhoutiana chloroplast psbA-trnH inte...  178        1e-40   93%         
GQ131068.1 Hernandia albiflora voucher R.L. Jago 4689 (CNS) Ps...  169        6e-38   92%         
GQ131073.1 Hernandia nukuhivensis voucher D. Lorence 6267 (PTB...  141        1e-29   88%         
KJ426777.1 Hernandia sonora voucher 0118737164 PsbA (psbA) gen...  135        6e-28   88%         
GQ258843.1 Hernandia nymphaeifolia voucher T. Fujita KITA 0113...  135        6e-28   88%         
GQ258842.1 Hernandia nymphaeifolia voucher G. McPherson & J. M...  135        6e-28   88%         
GQ258841.1 Hernandia nymphaeifolia voucher D. Lorence 7734 (MO...  135        6e-28   88%         
GQ131070.1 Hernandia beninensis voucher M. Cen Madureira 22 (L...  135        6e-28   88%         
GQ131076.1 Hernandia nymphaeifolia voucher R. Kreutzer P/0130 ...  135        6e-28   88%         
GQ131075.1 Hernandia nymphaeifolia voucher D. Lorence 7598 (MO...  135        6e-28   88%         
GQ131074.1 Hernandia lychnifera voucher W.S. Alverson & D. Rub...  135        6e-28   88%         
AF261994.1 Hernandia nymphaeifolia voucher M:R. Kreutzer p/013...  135        6e-28   88%         
GQ131071.1 Hernandia stenura voucher R. Aguilar 5592 (INB) Psb...  124        1e-24   86%         
GQ131069.1 Hernandia didymantha voucher R. Aguilar 5590 (INB) ...  124        1e-24   86%         
KP089664.1 Idiospermum australiense voucher 325 psbA (psbA) ge...  95.3       1e-15   79%         
AF374767.1 Boykinia rotundifolia psaB gene, partial sequence; ...  91.6       1e-14   85%         
KU170538.1 Liriodendron chinense chloroplast, complete genome      87.9       2e-13   77%         
AY841424.1 Liriodendron chinense psbA-trnH intergenic spacer, ...  87.9       2e-13   77%         
AB021046.1 Liriodendron chinense chloroplast psbA, trnH genes,...  87.9       2e-13   77%         
KU564705.1 Palmeria racemosa trnH-psbA intergenic spacer, part...  82.4       8e-12   80%         
KU564665.1 Daphnandra apatela trnH-psbA intergenic spacer, par...  82.4       8e-12   77%         
JX139506.1 Xymalos monospora isolate Xm31 PsbA (psbA) gene, pa...  82.4       8e-12   81%         
JX139477.1 Xymalos monospora isolate Xm01 PsbA (psbA) gene, pa...  82.4       8e-12   81%         
JX139496.1 Xymalos monospora isolate Xm20 PsbA (psbA) gene, pa...  82.4       8e-12   81%         
JX139478.1 Xymalos monospora isolate Xm02 PsbA (psbA) gene, pa...  82.4       8e-12   81%         
JX139488.1 Xymalos monospora isolate Xm12 PsbA (psbA) gene, pa...  82.4       8e-12   81%         
JX139486.1 Xymalos monospora isolate Xm10 PsbA (psbA) gene, pa...  82.4       8e-12   81%         
GU117751.1 Cryptocarya metcalfiana voucher HITBC:08067 psbA-tr...  82.4       8e-12   84%         
AF374756.1 Saxifraga tolmiei psaB gene, partial sequence; psaB...  82.4       8e-12   84%         
AF374752.1 Darmera peltata psaB gene, partial sequence; psaB-t...  82.4       8e-12   84%         
AF129067.1 Palmeria scandens chloroplast psbA-trnH intergenic ...  82.4       8e-12   80%         
AF129056.1 Idiospermum australiense chloroplast psbA-trnH inte...  82.4       8e-12   84%         
MH749268.1 Cercidiphyllum japonicum voucher US:Suissa167 chlor...  80.5       3e-11   83%         
NC_037940.1 Cercidiphyllum japonicum chloroplast, complete genome  80.5       3e-11   83%         
MG605672.1 Cercidiphyllum japonicum chloroplast, complete genome   80.5       3e-11   83%         
MH191386.1 Cercidiphyllum japonicum voucher BOP010113 plastid,...  80.5       3e-11   83%         
NC_037514.1 Oresitrophe rupifraga chloroplast, complete genome     80.5       3e-11   83%         
MF774190.1 Oresitrophe rupifraga chloroplast, complete genome      80.5       3e-11   83%         
KM895109.1 Daphnandra tenuipes voucher 129308473 trnH-psbA int...  80.5       3e-11   77%         
JQ895102.1 Astilbe rivularis var. rivularis voucher Zhu 010 (K...  80.5       3e-11   83%         
AB492588.1 Mitella kiusiana chloroplast genes for psbA, psbA-t...  80.5       3e-11   83%         
AB492547.1 Mitella yoshinagae chloroplast genes for psbA, psbA...  80.5       3e-11   83%         
AB492545.1 Mitella yoshinagae chloroplast genes for psbA, psbA...  80.5       3e-11   83%         
AB492542.1 Mitella yoshinagae chloroplast genes for psbA, psbA...  80.5       3e-11   83%         
AB492539.1 Mitella yoshinagae chloroplast genes for psbA, psbA...  80.5       3e-11   83%         
AB492538.1 Mitella yoshinagae chloroplast genes for psbA, psbA...  80.5       3e-11   83%         
AB492532.1 Mitella japonica chloroplast genes for psbA, psbA-t...  80.5       3e-11   83%         
AB492531.1 Mitella japonica chloroplast genes for psbA, psbA-t...  80.5       3e-11   83%         
AB492527.1 Mitella japonica chloroplast genes for psbA, psbA-t...  80.5       3e-11   83%         
AB492525.1 Mitella japonica chloroplast genes for psbA, psbA-t...  80.5       3e-11   83%         
AB492519.1 Mitella japonica chloroplast genes for psbA, psbA-t...  80.5       3e-11   83%         
MK477550.1 Liriodendron tulipifera chloroplast, complete genome    76.8       4e-10   76%         
KP402580.1 Liriodendron tulipifera voucher SERC-1076419309 trn...  76.8       4e-10   76%         
KP402420.1 Liriodendron tulipifera voucher SERC-1076419279 trn...  76.8       4e-10   76%         
JQ895133.1 Astilbe rivularis var. rivularis voucher Nie & Zhu ...  76.8       4e-10   82%         
JQ895132.1 Astilbe rivularis var. rivularis voucher Nie & Zhu ...  76.8       4e-10   82%         
HE966690.1 Liriodendron tulipifera chloroplast DNA containing ...  76.8       4e-10   76%         
FJ493286.1 Liriodendron tulipifera psbA gene, partial sequence...  76.8       4e-10   76%         
DQ899947.1 Liriodendron tulipifera chloroplast, complete genome    76.8       4e-10   76%         
AB021047.1 Liriodendron tulipifera chloroplast psbA, trnH gene...  76.8       4e-10   76%         
AF129050.1 Doryphora sassafras chloroplast psbA-trnH intergeni...  76.8       4e-10   83%         
AF129071.1 Hortonia floribunda chloroplast psbA-trnH intergeni...  76.8       4e-10   83%         
AF129065.1 Monimia ovalifolia chloroplast psbA-trnH intergenic...  76.8       4e-10   81%         
AF129053.1 Gomortega nitida chloroplast psbA-trnH intergenic s...  76.8       4e-10   78%         
JQ895101.1 Astilbe rivularis var. rivularis voucher Wen 9081 (...  75.0       1e-09   82%         
GQ163001.1 Momordica cissoides voucher MO:J. Fay 6282 PsbA (ps...  75.0       1e-09   82%         
GQ162999.1 Momordica cissoides voucher M:H. Schaefer s.n. PsbA...  75.0       1e-09   82%         
AF374769.1 Leptarrhena pyrolifolia psaB gene, partial sequence...  75.0       1e-09   82%         
AF374764.1 Telesonix heucheriformis psaB gene, partial sequenc...  75.0       1e-09   82%         
MH117331.1 Stachyurus chinensis var. brachystachyus voucher YL...  73.1       5e-09   81%         
MH117330.1 Stachyurus chinensis var. brachystachyus voucher YL...  73.1       5e-09   81%         
MG470845.1 Oresitrophe rupifraga chloroplast, complete genome      73.1       5e-09   89%         
KX999396.1 Stachyurus praecox voucher Wen_sn2005326_US psbA-tr...  73.1       5e-09   81%         
KX999395.1 Stachyurus chinensis voucher Shui_82369_US psbA-trn...  73.1       5e-09   81%         
MF348730.1 Stachyurus praecox var. matsuzakii isolate AD7LM45 ...  73.1       5e-09   81%         
KC688711.1 Soyauxia gabonensis voucher PM5528 trnH-psbA interg...  73.1       5e-09   89%         
KC667959.1 Soyauxia gabonensis voucher PM4865 trnH-psbA interg...  73.1       5e-09   89%         
JQ895122.1 Bergenia purpurascens voucher Zhu 0601 (KUN) photos...  73.1       5e-09   89%         
GQ871892.1 Bergenia hybrid cultivar voucher Guo0816 PsbA gene,...  73.1       5e-09   89%         
JN047260.1 Stachyurus yunnanensis voucher C311 psbA-trnH inter...  73.1       5e-09   82%         
JN047258.1 Stachyurus yunnanensis voucher H11 psbA-trnH interg...  73.1       5e-09   81%         
JN047257.1 Stachyurus himalaicus voucher H12 psbA-trnH interge...  73.1       5e-09   81%         
JN047255.1 Stachyurus himalaicus voucher H14 psbA-trnH interge...  73.1       5e-09   81%         
JN047254.1 Stachyurus chinensis voucher C650 psbA-trnH interge...  73.1       5e-09   81%         
JN047253.1 Stachyurus chinensis voucher H6 psbA-trnH intergeni...  73.1       5e-09   82%         
JN047251.1 Stachyurus chinensis voucher H8 psbA-trnH intergeni...  73.1       5e-09   81%         

ALIGNMENTS
>GQ131089.1 Illigera rhodantha voucher Y. Hua-Gu 115-15 (MO) PsbA gene, partial 
cds; and psbA-trnH intergenic spacer, partial sequence; 
chloroplast
Length=333

 Score = 425 bits (230),  Expect = 3e-115
 Identities = 242/248 (98%), Gaps = 0/248 (0%)
 Strand=Plus/Plus

Query  1    TCTAGAAATGGATAATACTTCGGTCTTAGTGTATACGAGTTTTTATTGTTGAAGGAGCAA  60
            |||||||||||||||||| |||||||||||||||||||||||||||||||||||||||||
Sbjct  40   TCTAGAAATGGATAATACGTCGGTCTTAGTGTATACGAGTTTTTATTGTTGAAGGAGCAA  99

Query  61   CGCCCGACTTCTTGGTTTATCAAGAAGTTGGGCTCCATTTGATTGAGtttcgtagtcttt  120
            |||||||||||||||||||||||||||||||||||||||||||| |||||||||||||||
Sbjct  100  CGCCCGACTTCTTGGTTTATCAAGAAGTTGGGCTCCATTTGATTTAGTTTCGTAGTCTTT  159

Query  121  agtcttttatttacataaacagttttccactttctttttctttttttcgtatttccacct  180
            ||||||||||||||||||||| ||||||||||||||||||||||||||||||||||||||
Sbjct  160  AGTCTTTTATTTACATAAACATTTTTCCACTTTCTTTTTCTTTTTTTCGTATTTCCACCT  219

Query  181  ttttAAGATACAGTCCATCAAAAGTCTTGTAAAATTTAGAGAAGAATaaaaaaattttca  240
            ||||||||||||| ||||||||| ||||||||||||||||||||||||||||||||||||
Sbjct  220  TTTTAAGATACAGCCCATCAAAAATCTTGTAAAATTTAGAGAAGAATAAAAAAATTTTCA  279

Query  241  aaaaaaaa  248
            |||| |||
Sbjct  280  AAAATAAA  287


>GQ131081.1 Illigera vespertilio voucher J. Wieringa 4578 (WAG) PsbA gene, 
partial cds; and psbA-trnH intergenic spacer, partial sequence; 
chloroplast
Length=321

 Score = 416 bits (225),  Expect = 2e-112
 Identities = 239/246 (97%), Gaps = 0/246 (0%)
 Strand=Plus/Plus

Query  1    TCTAGAAATGGATAATACTTCGGTCTTAGTGTATACGAGTTTTTATTGTTGAAGGAGCAA  60
            ||||||||||||||||||||||||||||||||||||||||||||||||||||||||||||
Sbjct  40   TCTAGAAATGGATAATACTTCGGTCTTAGTGTATACGAGTTTTTATTGTTGAAGGAGCAA  99

Query  61   CGCCCGACTTCTTGGTTTATCAAGAAGTTGGGCTCCATTTGATTGAGtttcgtagtcttt  120
            |||||||||||||||||||||||||||||||||||||||||||| |||||||||||||||
Sbjct  100  CGCCCGACTTCTTGGTTTATCAAGAAGTTGGGCTCCATTTGATTTAGTTTCGTAGTCTTT  159

Query  121  agtcttttatttacataaacagttttccactttctttttctttttttcgtatttccacct  180
            ||||||||||||||||||| | ||||||||||||||||||||||||||||||||| ||||
Sbjct  160  AGTCTTTTATTTACATAAAAATTTTTCCACTTTCTTTTTCTTTTTTTCGTATTTCAACCT  219

Query  181  ttttAAGATACAGTCCATCAAAAGTCTTGTAAAATTTAGAGAAGAATaaaaaaattttca  240
            ||||||||||||| ||||||||| | ||||||||||||||||||||||||||||||||||
Sbjct  220  TTTTAAGATACAGCCCATCAAAAATATTGTAAAATTTAGAGAAGAATAAAAAAATTTTCA  279

Query  241  aaaaaa  246
            ||||||
Sbjct  280  AAAAAA  285


>GQ131080.1 Illigera cava voucher J. Wieringa 4647 (WAG) PsbA gene, partial 
cds; and psbA-trnH intergenic spacer, partial sequence; chloroplast
 GQ131082.1 Illigera pentaphylla voucher J. Wieringa 4634 (WAG) PsbA gene, 
partial cds; and psbA-trnH intergenic spacer, partial sequence; 
chloroplast
Length=321

 Score = 411 bits (222),  Expect = 9e-111
 Identities = 238/246 (97%), Gaps = 0/246 (0%)
 Strand=Plus/Plus

Query  1    TCTAGAAATGGATAATACTTCGGTCTTAGTGTATACGAGTTTTTATTGTTGAAGGAGCAA  60
            ||||||||||||||||||||||||||||||||||||||||||||||||||||||||||||
Sbjct  40   TCTAGAAATGGATAATACTTCGGTCTTAGTGTATACGAGTTTTTATTGTTGAAGGAGCAA  99

Query  61   CGCCCGACTTCTTGGTTTATCAAGAAGTTGGGCTCCATTTGATTGAGtttcgtagtcttt  120
            |||||||||||||||||||||||||||||||||||||||||||| |||||||||||||||
Sbjct  100  CGCCCGACTTCTTGGTTTATCAAGAAGTTGGGCTCCATTTGATTTAGTTTCGTAGTCTTT  159

Query  121  agtcttttatttacataaacagttttccactttctttttctttttttcgtatttccacct  180
            ||||||||||||||||||||| ||||||||||||||||| ||||||||||||||| ||||
Sbjct  160  AGTCTTTTATTTACATAAACATTTTTCCACTTTCTTTTTATTTTTTTCGTATTTCAACCT  219

Query  181  ttttAAGATACAGTCCATCAAAAGTCTTGTAAAATTTAGAGAAGAATaaaaaaattttca  240
            ||||||||||||| ||||||||| | ||||||||| ||||||||||||||||||||||||
Sbjct  220  TTTTAAGATACAGCCCATCAAAAATATTGTAAAATGTAGAGAAGAATAAAAAAATTTTCA  279

Query  241  aaaaaa  246
            ||||||
Sbjct  280  AAAAAA  285


>GQ131079.1 Illigera cava voucher J. Wieringa 4407 (WAG) PsbA gene, partial 
cds; and psbA-trnH intergenic spacer, partial sequence; chloroplast
Length=322

 Score = 411 bits (222),  Expect = 9e-111
 Identities = 246/257 (96%), Gaps = 4/257 (2%)
 Strand=Plus/Plus

Query  1    TCTAGAAATGGATAATACTTCGGTCTTAGTGTATACGAGTTTTTATTGTTGAAGGAGCAA  60
            ||||||||||||||||||||||||||||||||||||||||||||||||||||||||||||
Sbjct  40   TCTAGAAATGGATAATACTTCGGTCTTAGTGTATACGAGTTTTTATTGTTGAAGGAGCAA  99

Query  61   CGCCCGACTTCTTGGTTTATCAAGAAGTTGGGCTCCATTTGATTGAGtttcgtagtcttt  120
            |||||||||||||||||||||||||||||||||||||||||||| |||||||||||||||
Sbjct  100  CGCCCGACTTCTTGGTTTATCAAGAAGTTGGGCTCCATTTGATTTAGTTTCGTAGTCTTT  159

Query  121  agtcttttatttacataaacagttttccactttctttttctttttttcgtatttccacct  180
            ||||||||||||||||||||| |||||||||||||||   ||||||||||||||| ||||
Sbjct  160  AGTCTTTTATTTACATAAACATTTTTCCACTTTCTTT---TTTTTTTCGTATTTCAACCT  216

Query  181  ttttAAGATACAGTCCATCAAAAGTCTTGTAAAATTTAGAGAAGAATaaaaaaattttca  240
            ||||||||||||| ||||||||| | ||||||||| ||||||||||||||||||||||||
Sbjct  217  TTTTAAGATACAGCCCATCAAAAATATTGTAAAATGTAGAGAAGAATAAAAAAATTTTCA  276

Query  241  aaaaaa-aaaGTAGGGG  256
            |||||| ||||||||||
Sbjct  277  AAAAAAGAAAGTAGGGG  293


>GQ131083.1 Illigera madagascariensis voucher B. Mhoro 5696 (MO) PsbA gene, 
partial cds; and psbA-trnH intergenic spacer, partial sequence; 
chloroplast
Length=326

 Score = 403 bits (218),  Expect = 1e-108
 Identities = 245/258 (95%), Gaps = 2/258 (1%)
 Strand=Plus/Plus

Query  1    TCTAGAAATGGATAATACTTCGGTCTTAGTGTATACGAGTTTTTATTGTTGAAGGAGCAA  60
            |||||||||||||||||||||||||||||||||||||||||||||||||||||||||| |
Sbjct  40   TCTAGAAATGGATAATACTTCGGTCTTAGTGTATACGAGTTTTTATTGTTGAAGGAGCCA  99

Query  61   CGCCCGACTTCTTGGTTTATCAAGAAGTTGGGCTCCATTTGATTGAGtttcgtagtcttt  120
            |||||||||||||||||||||||||||||||||||||||||||| |||||||||||||||
Sbjct  100  CGCCCGACTTCTTGGTTTATCAAGAAGTTGGGCTCCATTTGATTTAGTTTCGTAGTCTTT  159

Query  121  agtcttttatttacataaacagttttccactttctttttctttttttcgtatttccacct  180
            ||||||||||||  ||||||| ||||||||||||||||||||||||||||||||| ||||
Sbjct  160  AGTCTTTTATTTCTATAAACATTTTTCCACTTTCTTTTTCTTTTTTTCGTATTTCAACCT  219

Query  181  ttttAAGATACAGTCCATCAAAAGTCTTGTAAAATTTAGAGAAGAATaaaaaaattttca  240
            ||||||||||||| ||||||||| ||||||||||||||||||||||||||||||||   |
Sbjct  220  TTTTAAGATACAGCCCATCAAAAATCTTGTAAAATTTAGAGAAGAATAAAAAAATTGGAA  279

Query  241  aa--aaaaaaaGTAGGGG  256
            ||  ||||||||||||||
Sbjct  280  AAGGAAAAAAAGTAGGGG  297


>GQ131088.1 Illigera celebica voucher C.J. Chen sin. num. PsbA gene, partial 
cds; and psbA-trnH intergenic spacer, partial sequence; 
chloroplast
Length=318

 Score = 399 bits (216),  Expect = 2e-107
 Identities = 228/234 (97%), Gaps = 0/234 (0%)
 Strand=Plus/Plus

Query  1    TCTAGAAATGGATAATACTTCGGTCTTAGTGTATACGAGTTTTTATTGTTGAAGGAGCAA  60
            ||||||||||||||||||||||||||||||||||||||||||||||||||||||||||||
Sbjct  40   TCTAGAAATGGATAATACTTCGGTCTTAGTGTATACGAGTTTTTATTGTTGAAGGAGCAA  99

Query  61   CGCCCGACTTCTTGGTTTATCAAGAAGTTGGGCTCCATTTGATTGAGtttcgtagtcttt  120
            |||||||||||||||||||||||||||||||||||||||||||| |||||||||||||||
Sbjct  100  CGCCCGACTTCTTGGTTTATCAAGAAGTTGGGCTCCATTTGATTTAGTTTCGTAGTCTTT  159

Query  121  agtcttttatttacataaacagttttccactttctttttctttttttcgtatttccacct  180
            ||||||||||||||||||| | |||||||||||||||||||||||||||||||||||| |
Sbjct  160  AGTCTTTTATTTACATAAAAATTTTTCCACTTTCTTTTTCTTTTTTTCGTATTTCCACTT  219

Query  181  ttttAAGATACAGTCCATCAAAAGTCTTGTAAAATTTAGAGAAGAATaaaaaaa  234
            ||||||||||||| ||||||||| ||||||||||||||||||||||||||||||
Sbjct  220  TTTTAAGATACAGCCCATCAAAAATCTTGTAAAATTTAGAGAAGAATAAAAAAA  273


>GQ131086.1 Illigera pierrei voucher J.F. Maxwell 01-12 (MO) PsbA gene, partial 
cds; and psbA-trnH intergenic spacer, partial sequence; 
chloroplast
Length=326

 Score = 398 bits (215),  Expect = 7e-107
 Identities = 229/236 (97%), Gaps = 0/236 (0%)
 Strand=Plus/Plus

Query  1    TCTAGAAATGGATAATACTTCGGTCTTAGTGTATACGAGTTTTTATTGTTGAAGGAGCAA  60
            ||||||||||||||||||||||||||||||||||||||||||||||||||||||||||||
Sbjct  40   TCTAGAAATGGATAATACTTCGGTCTTAGTGTATACGAGTTTTTATTGTTGAAGGAGCAA  99

Query  61   CGCCCGACTTCTTGGTTTATCAAGAAGTTGGGCTCCATTTGATTGAGtttcgtagtcttt  120
            |||||||||||||||||||||||||||||||||||||||||||| |||||||||||||||
Sbjct  100  CGCCCGACTTCTTGGTTTATCAAGAAGTTGGGCTCCATTTGATTTAGTTTCGTAGTCTTT  159

Query  121  agtcttttatttacataaacagttttccactttctttttctttttttcgtatttccacct  180
            |||||||||||| |||||||| ||||||||||||||||||||||||||||||||| ||||
Sbjct  160  AGTCTTTTATTTCCATAAACATTTTTCCACTTTCTTTTTCTTTTTTTCGTATTTCAACCT  219

Query  181  ttttAAGATACAGTCCATCAAAAGTCTTGTAAAATTTAGAGAAGAATaaaaaaatt  236
            ||||||||||||| || |||||| ||||||||||||||||||||||||||||||||
Sbjct  220  TTTTAAGATACAGCCCCTCAAAAATCTTGTAAAATTTAGAGAAGAATAAAAAAATT  275


>AF129057.3 Illigera luzonensis psbA-trnH intergenic spacer, partial sequence; 
chloroplast
Length=313

 Score = 396 bits (214),  Expect = 2e-106
 Identities = 235/245 (96%), Gaps = 1/245 (0%)
 Strand=Plus/Plus

Query  1    TCTAGAAATGGATAATACTTCGGTCTTAGTGTATACGAGTTTTTATTGTTGAAGGAGCAA  60
            ||||||||||||||||||||||||||||||||||||||||||||||||||||||||||||
Sbjct  39   TCTAGAAATGGATAATACTTCGGTCTTAGTGTATACGAGTTTTTATTGTTGAAGGAGCAA  98

Query  61   CGCCCGACTTCTTGGTTTATCAAGAAGTTGGGCTCCATTTGATTGAGtttcgtagtcttt  120
            |||||||||||||||||||||||||||||||||||||||||||| |||||||||||||||
Sbjct  99   CGCCCGACTTCTTGGTTTATCAAGAAGTTGGGCTCCATTTGATTTAGTTTCGTAGTCTTT  158

Query  121  agtcttttatttacataaacagttttccactttctttttctttttttcgtatttccacct  180
            |||||||||||| |||||| | ||||||||||||||||||||||||||||||||| ||||
Sbjct  159  AGTCTTTTATTTCCATAAAAATTTTTCCACTTTCTTTTTCTTTTTTTCGTATTTCAACCT  218

Query  181  ttttAAGATACAGTCCATCAAAAGTCTTGTAAAATTTAGAGAAGAATaaaaaaattttca  240
            ||||||||||||| ||||||||| |||||||||||||||||||||||||||||||  | |
Sbjct  219  TTTTAAGATACAGCCCATCAAAAATCTTGTAAAATTTAGAGAAGAATAAAAAAATGGT-A  277

Query  241  aaaaa  245
            |||||
Sbjct  278  AAAAA  282


>GQ131090.1 Illigera cf. glabra Wen et al. 2133 voucher J. Wen et al. 2133 
(US) PsbA gene, partial cds; and psbA-trnH intergenic spacer, 
partial sequence; chloroplast
Length=320

 Score = 392 bits (212),  Expect = 3e-105
 Identities = 242/256 (95%), Gaps = 4/256 (2%)
 Strand=Plus/Plus

Query  1    TCTAGAAATGGATAATACTTCGGTCTTAGTGTATACGAGTTTTTATTGTTGAAGGAGCAA  60
            ||||||||||||||||||||||||||||||||||||||||||||||||||||||||||||
Sbjct  40   TCTAGAAATGGATAATACTTCGGTCTTAGTGTATACGAGTTTTTATTGTTGAAGGAGCAA  99

Query  61   CGCCCGACTTCTTGGTTTATCAAGAAGTTGGGCTCCATTTGATTGAGtttcgtagtcttt  120
            |||||||||||||||||||||||||||||||||||||||||||| |||||||||||||||
Sbjct  100  CGCCCGACTTCTTGGTTTATCAAGAAGTTGGGCTCCATTTGATTTAGTTTCGTAGTCTTT  159

Query  121  agtcttttatttacataaacagttttccactttctttttctttttttcgtatttccacct  180
            |||||||||||| |||||| | ||||||||||||||||| ||||||||||||||| ||||
Sbjct  160  AGTCTTTTATTTCCATAAAAATTTTTCCACTTTCTTTTTATTTTTTTCGTATTTCAACCT  219

Query  181  ttttAAGATACAGTCCATCAAAAGTCTTGTAAAATTTAGAGAAGAATaaaaaaattttca  240
            ||||||||||||| ||||||||| ||||||||||||||||||||||||||||| |||  |
Sbjct  220  TTTTAAGATACAGCCCATCAAAAATCTTGTAAAATTTAGAGAAGAATAAAAAA-TTTG-A  277

Query  241  aaaaaaaaaGTAGGGG  256
            ||| |||  |||||||
Sbjct  278  AAATAAA--GTAGGGG  291


>LC013683.1 Illigera luzonensis DNA, psbA-trnH intergenic spacer, partial 
sequence
Length=328

 Score = 390 bits (211),  Expect = 1e-104
 Identities = 242/257 (94%), Gaps = 1/257 (0%)
 Strand=Plus/Plus

Query  1    TCTAGAAATGGATAATACTTCGGTCTTAGTGTATACGAGTTTTTATTGTTGAAGGAGCAA  60
            |||||||||||||||||||||||||||||||||||||||||||||||||||||||||| |
Sbjct  39   TCTAGAAATGGATAATACTTCGGTCTTAGTGTATACGAGTTTTTATTGTTGAAGGAGCCA  98

Query  61   CGCCCGACTTCTTGGTTTATCAAGAAGTTGGGCTCCATTTGATTGAGtttcgtagtcttt  120
            |||||||||||||||||||||||||||||||||||||||||||| |||||||||||||||
Sbjct  99   CGCCCGACTTCTTGGTTTATCAAGAAGTTGGGCTCCATTTGATTTAGTTTCGTAGTCTTT  158

Query  121  agtcttttatttacataaacagttttccactttctttttctttttttcgtatttccacct  180
            ||||||||||||  ||||| | ||||||||||||||||| ||||||||||||||| ||||
Sbjct  159  AGTCTTTTATTTCTATAAAAATTTTTCCACTTTCTTTTTATTTTTTTCGTATTTCAACCT  218

Query  181  ttttAAGATACAGTCCATCAAAAGTCTTGTAAAATTTAGAGAAGAATaaaaaaattttca  240
            ||||||||||||| ||||||||| ||||||||||||||||||||||||||||||||   |
Sbjct  219  TTTTAAGATACAGCCCATCAAAAATCTTGTAAAATTTAGAGAAGAATAAAAAAATTGGAA  278

Query  241  aaa-aaaaaaGTAGGGG  256
            ||  |||||||||||||
Sbjct  279  AAGGAAAAAAGTAGGGG  295


>GQ131085.1 Illigera elegans voucher D.J. Du Puy CI. 46 PsbA gene, partial 
cds; and psbA-trnH intergenic spacer, partial sequence; chloroplast
Length=326

 Score = 387 bits (209),  Expect = 1e-103
 Identities = 242/258 (94%), Gaps = 2/258 (1%)
 Strand=Plus/Plus

Query  1    TCTAGAAATGGATAATACTTCGGTCTTAGTGTATACGAGTTTTTATTGTTGAAGGAGCAA  60
            |||||||||||||||||||||||||||||||||||||||||||||||||||||| ||| |
Sbjct  40   TCTAGAAATGGATAATACTTCGGTCTTAGTGTATACGAGTTTTTATTGTTGAAGTAGCCA  99

Query  61   CGCCCGACTTCTTGGTTTATCAAGAAGTTGGGCTCCATTTGATTGAGtttcgtagtcttt  120
            |||||||||||||||||||||||||||||||||||||||||||| |||||||||||||||
Sbjct  100  CGCCCGACTTCTTGGTTTATCAAGAAGTTGGGCTCCATTTGATTTAGTTTCGTAGTCTTT  159

Query  121  agtcttttatttacataaacagttttccactttctttttctttttttcgtatttccacct  180
            ||||||||||||  ||||||| ||||||||||||||||||||||||||||||||| ||||
Sbjct  160  AGTCTTTTATTTCTATAAACATTTTTCCACTTTCTTTTTCTTTTTTTCGTATTTCAACCT  219

Query  181  ttttAAGATACAGTCCATCAAAAGTCTTGTAAAATTTAGAGAAGAATaaaaaaattttca  240
            |||||||||| || || |||||| ||||||||||||||||||||||||||||||||   |
Sbjct  220  TTTTAAGATATAGCCCGTCAAAAATCTTGTAAAATTTAGAGAAGAATAAAAAAATTGGAA  279

Query  241  aa--aaaaaaaGTAGGGG  256
            ||  ||||||||||||||
Sbjct  280  AAGGAAAAAAAGTAGGGG  297


>GQ131084.1 Illigera elegans voucher B.A. Mitchell 129 (CBG) PsbA gene, partial 
cds; and psbA-trnH intergenic spacer, partial sequence; 
chloroplast
Length=326

 Score = 387 bits (209),  Expect = 1e-103
 Identities = 242/258 (94%), Gaps = 2/258 (1%)
 Strand=Plus/Plus

Query  1    TCTAGAAATGGATAATACTTCGGTCTTAGTGTATACGAGTTTTTATTGTTGAAGGAGCAA  60
            |||||||||||||||||||||||||||||||||||||||||||||||||||||| ||| |
Sbjct  40   TCTAGAAATGGATAATACTTCGGTCTTAGTGTATACGAGTTTTTATTGTTGAAGTAGCCA  99

Query  61   CGCCCGACTTCTTGGTTTATCAAGAAGTTGGGCTCCATTTGATTGAGtttcgtagtcttt  120
            |||||||||||||||||||||||||||||||||||||||||||| |||||||||||||||
Sbjct  100  CGCCCGACTTCTTGGTTTATCAAGAAGTTGGGCTCCATTTGATTTAGTTTCGTAGTCTTT  159

Query  121  agtcttttatttacataaacagttttccactttctttttctttttttcgtatttccacct  180
            ||||||||||||  ||||||| ||||||||||||||||||||||||||||||||| ||||
Sbjct  160  AGTCTTTTATTTCTATAAACATTTTTCCACTTTCTTTTTCTTTTTTTCGTATTTCAACCT  219

Query  181  ttttAAGATACAGTCCATCAAAAGTCTTGTAAAATTTAGAGAAGAATaaaaaaattttca  240
            |||||||||| || || |||||| ||||||||||||||||||||||||||||||||   |
Sbjct  220  TTTTAAGATATAGCCCGTCAAAAATCTTGTAAAATTTAGAGAAGAATAAAAAAATTGGAA  279

Query  241  aa--aaaaaaaGTAGGGG  256
            ||  ||||||||||||||
Sbjct  280  AAGGAAAAAAAGTAGGGG  297


>GQ131087.1 Illigera cardiophylla voucher H. Hallier sin. num. (HBG) psbA-trnH 
intergenic spacer, partial sequence; chloroplast
Length=270

 Score = 370 bits (200),  Expect = 1e-98
 Identities = 211/217 (97%), Gaps = 0/217 (0%)
 Strand=Plus/Plus

Query  18   CTTCGGTCTTAGTGTATACGAGTTTTTATTGTTGAAGGAGCAACGCCCGACTTCTTGGTT  77
            |||||||||| |||||||||||||||||||||||||||||||||||||||||||||||||
Sbjct  1    CTTCGGTCTTNGTGTATACGAGTTTTTATTGTTGAAGGAGCAACGCCCGACTTCTTGGTT  60

Query  78   TATCAAGAAGTTGGGCTCCATTTGATTGAGtttcgtagtctttagtcttttatttacata  137
            ||||||||||||||||||||||||||| ||||||||||||||||||||||||||||||||
Sbjct  61   TATCAAGAAGTTGGGCTCCATTTGATTTAGTTTCGTAGTCTTTAGTCTTTTATTTACATA  120

Query  138  aacagttttccactttctttttctttttttcgtatttccacctttttAAGATACAGTCCA  197
            |||| |||||||||||||||||||||||||||||||||||| |||||||||||||| |||
Sbjct  121  AACATTTTTCCACTTTCTTTTTCTTTTTTTCGTATTTCCACTTTTTTAAGATACAGCCCA  180

Query  198  TCAAAAGTCTTGTAAAATTTAGAGAAGAATaaaaaaa  234
            |||||| ||||||||||||||||||||||||||||||
Sbjct  181  TCAAAAATCTTGTAAAATTTAGAGAAGAATAAAAAAA  217


>GQ131078.1 Hazomalania voyronii voucher S.G. Razafimandimbison 590 (TAN) 
PsbA gene, partial cds; and psbA-trnH intergenic spacer, partial 
sequence; chloroplast
Length=476

 Score = 189 bits (102),  Expect = 4e-44
 Identities = 210/258 (81%), Gaps = 23/258 (9%)
 Strand=Plus/Plus

Query  1    TCTAGAAATGGATAATACTTCGGTCTTAGTGTATACGAGTTTTTATTGTTGAAGGAGCAA  60
            ||||||||||||||||||||||||||||||||||||||||| ||||||||||||||||||
Sbjct  40   TCTAGAAATGGATAATACTTCGGTCTTAGTGTATACGAGTTGTTATTGTTGAAGGAGCAA  99

Query  61   CGCCCGACTTCTTGGTTTATCAAGAAGTTGGGCTCCATTTGATTGAGtttcgtagtcttt  120
              ||| |||||||||| ||||||||||||||||||||||||||| | || |  ||    |
Sbjct  100  TACCCAACTTCTTGGTCTATCAAGAAGTTGGGCTCCATTTGATTCAATT-C--AG----T  152

Query  121  agtcttttatttacataaacagttttccactttctttttctttttttcgtatttccacct  180
            ||| ||||||| |||||| || |||||  ||||| |||| ||||||||| ||||  | ||
Sbjct  153  AGTGTTTTATTCACATAAGCATTTTTCTGCTTTCATTTT-TTTTTTTCGCATTTATAACT  211

Query  181  tt--ttA--A--GATACA-GTCCATCAAAAGTCTTGTAAAATTTAGAGAAGAATaaaaaa  233
            ||  ||   |  || | | |||||| |||| || ||||||||  | | | |||||| |||
Sbjct  212  TTCCTTCCTATTGAAATAAGTCCATAAAAA-TCCTGTAAAAT--A-A-A-GAATAAGAAA  265

Query  234  -attttc-aaaaaaaaaa  249
             |||||  ||||||||||
Sbjct  266  GATTTTTGAAAAAAAAAA  283


>AF129055.1 Hernandia moerenhoutiana chloroplast psbA-trnH intergenic spacer 
region
Length=152

 Score = 178 bits (96),  Expect = 1e-40
 Identities = 112/120 (93%), Gaps = 0/120 (0%)
 Strand=Plus/Plus

Query  1    TCTAGAAATGGATAATACTTCGGTCTTAGTGTATACGAGTTTTTATTGTTGAAGGAGCAA  60
            ||||||||||||||||||||||||||||||||||||||||| |||||||||||| |||||
Sbjct  27   TCTAGAAATGGATAATACTTCGGTCTTAGTGTATACGAGTTGTTATTGTTGAAGAAGCAA  86

Query  61   CGCCCGACTTCTTGGTTTATCAAGAAGTTGGGCTCCATTTGATTGAGtttcgtagtcttt  120
              ||| |||||||||| ||||||||||||||||||||||||||| | |||||||||||||
Sbjct  87   TACCCAACTTCTTGGTCTATCAAGAAGTTGGGCTCCATTTGATTCAATTTCGTAGTCTTT  146


>GQ131068.1 Hernandia albiflora voucher R.L. Jago 4689 (CNS) PsbA gene, partial 
cds; and psbA-trnH intergenic spacer, partial sequence; 
chloroplast
Length=471

 Score = 169 bits (91),  Expect = 6e-38
 Identities = 111/121 (92%), Gaps = 0/121 (0%)
 Strand=Plus/Plus

Query  1    TCTAGAAATGGATAATACTTCGGTCTTAGTGTATACGAGTTTTTATTGTTGAAGGAGCAA  60
            |||||||||||||||||||| |||||||||||||||||||| |||||||||||||| |||
Sbjct  40   TCTAGAAATGGATAATACTTTGGTCTTAGTGTATACGAGTTGTTATTGTTGAAGGAACAA  99

Query  61   CGCCCGACTTCTTGGTTTATCAAGAAGTTGGGCTCCATTTGATTGAGtttcgtagtcttt  120
              ||| |||||||||||||||||||||||||||||||||||||| | ||  |||||||||
Sbjct  100  TACCCAACTTCTTGGTTTATCAAGAAGTTGGGCTCCATTTGATTCAATTCAGTAGTCTTT  159

Query  121  a  121
            |
Sbjct  160  A  160


>GQ131073.1 Hernandia nukuhivensis voucher D. Lorence 6267 (PTBG) PsbA gene, 
partial cds; and psbA-trnH intergenic spacer, partial sequence; 
chloroplast
Length=400

 Score = 141 bits (76),  Expect = 1e-29
 Identities = 107/121 (88%), Gaps = 6/121 (5%)
 Strand=Plus/Plus

Query  1    TCTAGAAATGGATAATACTTCGGTCTTAGTGTATACGAGTTTTTATTGTTGAAGGAGCAA  60
            |||||||||||||||||||||||||||||||||||||||      |||||||||||||||
Sbjct  40   TCTAGAAATGGATAATACTTCGGTCTTAGTGTATACGAG------TTGTTGAAGGAGCAA  93

Query  61   CGCCCGACTTCTTGGTTTATCAAGAAGTTGGGCTCCATTTGATTGAGtttcgtagtcttt  120
              ||| |||||||||| || |||||||||||||||||||||||| | |||| ||||||||
Sbjct  94   TACCCAACTTCTTGGTCTAGCAAGAAGTTGGGCTCCATTTGATTCAATTTCTTAGTCTTT  153

Query  121  a  121
            |
Sbjct  154  A  154


>KJ426777.1 Hernandia sonora voucher 0118737164 PsbA (psbA) gene, partial 
cds; psbA-trnH intergenic spacer, complete sequence; and tRNA-His 
(trnH) gene, partial sequence; chloroplast
Length=399

 Score = 135 bits (73),  Expect = 6e-28
 Identities = 106/121 (88%), Gaps = 6/121 (5%)
 Strand=Plus/Plus

Query  1    TCTAGAAATGGATAATACTTCGGTCTTAGTGTATACGAGTTTTTATTGTTGAAGGAGCAA  60
            |||||||||||||||||||||||||||||||||||||||      |||||||||||||||
Sbjct  39   TCTAGAAATGGATAATACTTCGGTCTTAGTGTATACGAG------TTGTTGAAGGAGCAA  92

Query  61   CGCCCGACTTCTTGGTTTATCAAGAAGTTGGGCTCCATTTGATTGAGtttcgtagtcttt  120
              ||| |||||||||| || |||||||||||||||| ||||||| | |||| ||||||||
Sbjct  93   TACCCAACTTCTTGGTCTAGCAAGAAGTTGGGCTCCCTTTGATTCAATTTCTTAGTCTTT  152

Query  121  a  121
            |
Sbjct  153  A  153


>GQ258843.1 Hernandia nymphaeifolia voucher T. Fujita KITA 01135 (M) PsbA 
(psbA) gene, partial cds; and psbA-trnH intergenic spacer, 
partial sequence; chloroplast
Length=410

 Score = 135 bits (73),  Expect = 6e-28
 Identities = 106/121 (88%), Gaps = 6/121 (5%)
 Strand=Plus/Plus

Query  1    TCTAGAAATGGATAATACTTCGGTCTTAGTGTATACGAGTTTTTATTGTTGAAGGAGCAA  60
            |||||||||||||||||||||||||||||||||||||||      |||||||||||||||
Sbjct  3    TCTAGAAATGGATAATACTTCGGTCTTAGTGTATACGAG------TTGTTGAAGGAGCAA  56

Query  61   CGCCCGACTTCTTGGTTTATCAAGAAGTTGGGCTCCATTTGATTGAGtttcgtagtcttt  120
              ||| |||||||||| || |||||||||||||||| ||||||| | |||| ||||||||
Sbjct  57   TACCCAACTTCTTGGTCTAGCAAGAAGTTGGGCTCCCTTTGATTCAATTTCTTAGTCTTT  116

Query  121  a  121
            |
Sbjct  117  A  117


>GQ258842.1 Hernandia nymphaeifolia voucher G. McPherson & J. Munzinger 18278 
(MO) PsbA (psbA) gene, partial cds; and psbA-trnH intergenic 
spacer, partial sequence; chloroplast
Length=447

 Score = 135 bits (73),  Expect = 6e-28
 Identities = 106/121 (88%), Gaps = 6/121 (5%)
 Strand=Plus/Plus

Query  1    TCTAGAAATGGATAATACTTCGGTCTTAGTGTATACGAGTTTTTATTGTTGAAGGAGCAA  60
            |||||||||||||||||||||||||||||||||||||||      |||||||||||||||
Sbjct  40   TCTAGAAATGGATAATACTTCGGTCTTAGTGTATACGAG------TTGTTGAAGGAGCAA  93

Query  61   CGCCCGACTTCTTGGTTTATCAAGAAGTTGGGCTCCATTTGATTGAGtttcgtagtcttt  120
              ||| |||||||||| || |||||||||||||||| ||||||| | |||| ||||||||
Sbjct  94   TACCCAACTTCTTGGTCTAGCAAGAAGTTGGGCTCCCTTTGATTCAATTTCTTAGTCTTT  153

Query  121  a  121
            |
Sbjct  154  A  154


>GQ258841.1 Hernandia nymphaeifolia voucher D. Lorence 7734 (MO) PsbA (psbA) 
gene, partial cds; and psbA-trnH intergenic spacer, partial 
sequence; chloroplast
Length=424

 Score = 135 bits (73),  Expect = 6e-28
 Identities = 106/121 (88%), Gaps = 6/121 (5%)
 Strand=Plus/Plus

Query  1    TCTAGAAATGGATAATACTTCGGTCTTAGTGTATACGAGTTTTTATTGTTGAAGGAGCAA  60
            |||||||||||||||||||||||||||||||||||||||      |||||||||||||||
Sbjct  16   TCTAGAAATGGATAATACTTCGGTCTTAGTGTATACGAG------TTGTTGAAGGAGCAA  69

Query  61   CGCCCGACTTCTTGGTTTATCAAGAAGTTGGGCTCCATTTGATTGAGtttcgtagtcttt  120
              ||| |||||||||| || |||||||||||||||| ||||||| | |||| ||||||||
Sbjct  70   TACCCAACTTCTTGGTCTAGCAAGAAGTTGGGCTCCCTTTGATTCAATTTCTTAGTCTTT  129

Query  121  a  121
            |
Sbjct  130  A  130


>GQ131070.1 Hernandia beninensis voucher M. Cen Madureira 22 (LISC) PsbA 
gene, partial cds; and psbA-trnH intergenic spacer, partial 
sequence; chloroplast
 GQ131077.1 Hernandia sonora voucher J. Ramirez sin. num. PsbA gene, partial 
cds; and psbA-trnH intergenic spacer, partial sequence; 
chloroplast
 AF261993.2 Hernandia guianensis PsbA gene, partial cds; and psbA-trnH intergenic 
spacer, complete sequence; chloroplast
Length=401

 Score = 135 bits (73),  Expect = 6e-28
 Identities = 106/121 (88%), Gaps = 6/121 (5%)
 Strand=Plus/Plus

Query  1    TCTAGAAATGGATAATACTTCGGTCTTAGTGTATACGAGTTTTTATTGTTGAAGGAGCAA  60
            |||||||||||||||||||||||||||||||||||||||      |||||||||||||||
Sbjct  40   TCTAGAAATGGATAATACTTCGGTCTTAGTGTATACGAG------TTGTTGAAGGAGCAA  93

Query  61   CGCCCGACTTCTTGGTTTATCAAGAAGTTGGGCTCCATTTGATTGAGtttcgtagtcttt  120
              ||| |||||||||| || |||||||||||||||| ||||||| | |||| ||||||||
Sbjct  94   TACCCAACTTCTTGGTCTAGCAAGAAGTTGGGCTCCCTTTGATTCAATTTCTTAGTCTTT  153

Query  121  a  121
            |
Sbjct  154  A  154


>GQ131076.1 Hernandia nymphaeifolia voucher R. Kreutzer P/0130 (M) PsbA gene, 
partial cds; and psbA-trnH intergenic spacer, partial sequence; 
chloroplast
Length=447

 Score = 135 bits (73),  Expect = 6e-28
 Identities = 106/121 (88%), Gaps = 6/121 (5%)
 Strand=Plus/Plus

Query  1    TCTAGAAATGGATAATACTTCGGTCTTAGTGTATACGAGTTTTTATTGTTGAAGGAGCAA  60
            |||||||||||||||||||||||||||||||||||||||      |||||||||||||||
Sbjct  40   TCTAGAAATGGATAATACTTCGGTCTTAGTGTATACGAG------TTGTTGAAGGAGCAA  93

Query  61   CGCCCGACTTCTTGGTTTATCAAGAAGTTGGGCTCCATTTGATTGAGtttcgtagtcttt  120
              ||| |||||||||| || |||||||||||||||| ||||||| | |||| ||||||||
Sbjct  94   TACCCAACTTCTTGGTCTAGCAAGAAGTTGGGCTCCCTTTGATTCAATTTCTTAGTCTTT  153

Query  121  a  121
            |
Sbjct  154  A  154


>GQ131075.1 Hernandia nymphaeifolia voucher D. Lorence 7598 (MO) PsbA gene, 
partial cds; and psbA-trnH intergenic spacer, partial sequence; 
chloroplast
Length=448

 Score = 135 bits (73),  Expect = 6e-28
 Identities = 106/121 (88%), Gaps = 6/121 (5%)
 Strand=Plus/Plus

Query  1    TCTAGAAATGGATAATACTTCGGTCTTAGTGTATACGAGTTTTTATTGTTGAAGGAGCAA  60
            |||||||||||||||||||||||||||||||||||||||      |||||||||||||||
Sbjct  40   TCTAGAAATGGATAATACTTCGGTCTTAGTGTATACGAG------TTGTTGAAGGAGCAA  93

Query  61   CGCCCGACTTCTTGGTTTATCAAGAAGTTGGGCTCCATTTGATTGAGtttcgtagtcttt  120
              ||| |||||||||| || |||||||||||||||| ||||||| | |||| ||||||||
Sbjct  94   TACCCAACTTCTTGGTCTAGCAAGAAGTTGGGCTCCCTTTGATTCAATTTCTTAGTCTTT  153

Query  121  a  121
            |
Sbjct  154  A  154


>GQ131074.1 Hernandia lychnifera voucher W.S. Alverson & D. Rubio 2238 (MO) 
PsbA gene, partial cds; and psbA-trnH intergenic spacer, 
partial sequence; chloroplast
Length=401

 Score = 135 bits (73),  Expect = 6e-28
 Identities = 106/121 (88%), Gaps = 6/121 (5%)
 Strand=Plus/Plus

Query  1    TCTAGAAATGGATAATACTTCGGTCTTAGTGTATACGAGTTTTTATTGTTGAAGGAGCAA  60
            |||||||||||||||||||||||||||||||||||||||      |||||||||||||||
Sbjct  40   TCTAGAAATGGATAATACTTCGGTCTTAGTGTATACGAG------TTGTTGAAGGAGCAA  93

Query  61   CGCCCGACTTCTTGGTTTATCAAGAAGTTGGGCTCCATTTGATTGAGtttcgtagtcttt  120
              ||| |||||||||| || |||||||||||||||| ||||||| | |||| ||||||||
Sbjct  94   TACCCAACTTCTTGGTCTAGCAAGAAGTTGGGCTCCCTTTGATTCAATTTCTTAGTCTTT  153

Query  121  a  121
            |
Sbjct  154  A  154


>AF261994.1 Hernandia nymphaeifolia voucher M:R. Kreutzer p/0130 psbA-trnH 
intergenic spacer, complete sequence; chloroplast
Length=452

 Score = 135 bits (73),  Expect = 6e-28
 Identities = 106/121 (88%), Gaps = 6/121 (5%)
 Strand=Plus/Plus

Query  1    TCTAGAAATGGATAATACTTCGGTCTTAGTGTATACGAGTTTTTATTGTTGAAGGAGCAA  60
            |||||||||||||||||||||||||||||||||||||||      |||||||||||||||
Sbjct  27   TCTAGAAATGGATAATACTTCGGTCTTAGTGTATACGAG------TTGTTGAAGGAGCAA  80

Query  61   CGCCCGACTTCTTGGTTTATCAAGAAGTTGGGCTCCATTTGATTGAGtttcgtagtcttt  120
              ||| |||||||||| || |||||||||||||||| ||||||| | |||| ||||||||
Sbjct  81   TACCCAACTTCTTGGTCTAGCAAGAAGTTGGGCTCCCTTTGATTCAATTTCTTAGTCTTT  140

Query  121  a  121
            |
Sbjct  141  A  141


>GQ131071.1 Hernandia stenura voucher R. Aguilar 5592 (INB) PsbA gene, partial 
cds; and psbA-trnH intergenic spacer, partial sequence; 
chloroplast
Length=391

 Score = 124 bits (67),  Expect = 1e-24
 Identities = 104/121 (86%), Gaps = 6/121 (5%)
 Strand=Plus/Plus

Query  1    TCTAGAAATGGATAATACTTCGGTCTTAGTGTATACGAGTTTTTATTGTTGAAGGAGCAA  60
            |||||||||||||||||||||||||||||||||||||||      |||||||||||||||
Sbjct  30   TCTAGAAATGGATAATACTTCGGTCTTAGTGTATACGAG------TTGTTGAAGGAGCAA  83

Query  61   CGCCCGACTTCTTGGTTTATCAAGAAGTTGGGCTCCATTTGATTGAGtttcgtagtcttt  120
              ||| |||||||| |  | |||||||||||||||| ||||||| | |||| ||||||||
Sbjct  84   TACCCAACTTCTTGCTAGACCAAGAAGTTGGGCTCCCTTTGATTCAATTTCTTAGTCTTT  143

Query  121  a  121
            |
Sbjct  144  A  144


>GQ131069.1 Hernandia didymantha voucher R. Aguilar 5590 (INB) PsbA gene, 
partial cds; and psbA-trnH intergenic spacer, partial sequence; 
chloroplast
Length=401

 Score = 124 bits (67),  Expect = 1e-24
 Identities = 104/121 (86%), Gaps = 6/121 (5%)
 Strand=Plus/Plus

Query  1    TCTAGAAATGGATAATACTTCGGTCTTAGTGTATACGAGTTTTTATTGTTGAAGGAGCAA  60
            |||||||||||||||||||||||||||||||||||||||      |||||||||||||||
Sbjct  40   TCTAGAAATGGATAATACTTCGGTCTTAGTGTATACGAG------TTGTTGAAGGAGCAA  93

Query  61   CGCCCGACTTCTTGGTTTATCAAGAAGTTGGGCTCCATTTGATTGAGtttcgtagtcttt  120
              ||| |||||||| |  | |||||||||||||||| ||||||| | |||| ||||||||
Sbjct  94   TACCCAACTTCTTGCTAGACCAAGAAGTTGGGCTCCCTTTGATTCAATTTCTTAGTCTTT  153

Query  121  a  121
            |
Sbjct  154  A  154


>KP089664.1 Idiospermum australiense voucher 325 psbA (psbA) gene, partial 
cds; trnH-psbA intergenic spacer, complete sequence; and tRNA-His 
(trnH) gene, partial sequence; chloroplast
Length=466

 Score = 95.3 bits (51),  Expect = 1e-15
 Identities = 133/169 (79%), Gaps = 20/169 (12%)
 Strand=Plus/Plus

Query  1    TCTAGAAATGGATAATACTTCGGTCTTAGTGTATACGAGTTTTTATTGTTGAAGGAGCAA  60
            |||| |||||||||||||||||||||||||||||||||||       ||||||||| |||
Sbjct  39   TCTACAAATGGATAATACTTCGGTCTTAGTGTATACGAGTC------GTTGAAGGATCAA  92

Query  61   CGCCCGACTTCTTGGTTTATCAAGAAGTT-GG----GCTCCATTTGATTGAGtttcgtag  115
             |||| | |||||| | |||||||||||| ||    ||||| |||||||  | |||  ||
Sbjct  93   TGCCCAATTTCTTGTTCTATCAAGAAGTTTGGTATTGCTCCGTTTGATTTTGATTC--AG  150

Query  116  tctttagtcttttatttacataaacagttttccactttc-ttttt-ctt  162
                |||| ||||||| |||||| || ||||||| |||| ||||| |||
Sbjct  151  ----TAGTGTTTTATTCACATAAGCA-TTTTCCATTTTCATTTTTTCTT  194


>AF374767.1 Boykinia rotundifolia psaB gene, partial sequence; psaB-trnH 
intergenic spacer region, complete sequence and trnH gene, partial 
sequence; chloroplast genes for chloroplast products
Length=441

 Score = 91.6 bits (49),  Expect = 1e-14
 Identities = 80/94 (85%), Gaps = 5/94 (5%)
 Strand=Plus/Plus

Query  1    TCTAGAAATGGATAATACTTCGGTCTTAGTGTATACGAGTTTTT-ATTGTTGAAGGAGCA  59
            |||| |||||||||| |||||||||||||||||||||||||||| |  ||  ||||||||
Sbjct  63   TCTACAAATGGATAAGACTTCGGTCTTAGTGTATACGAGTTTTTGAAAGTA-AAGGAGCA  121

Query  60   ACGCCCGAC-TTCTTGGTTTATCAAGAAG-TTGG  91
            |  ||| || |||||| |||||||||| | ||||
Sbjct  122  ATACCC-ACTTTCTTGTTTTATCAAGAGGGTTGG  154


>KU170538.1 Liriodendron chinense chloroplast, complete genome
Length=159429

 Score = 87.9 bits (47),  Expect = 2e-13
 Identities = 132/171 (77%), Gaps = 14/171 (8%)
 Strand=Plus/Minus

Query  1    TCTAGAAATGGATAATACTTCGGTCTTAGTGTATACGAGTTTTT-ATTGTTGAAGGAGCA  59
            |||| |||||||||||||||||||||||||||||| ||||  || |  | | |  || ||
Sbjct  522  TCTACAAATGGATAATACTTCGGTCTTAGTGTATATGAGTCGTTGAAGGATCA--GATCA  465

Query  60   ACGCCCGACTTCTTGGTTTATCAAGAAGTTGGGCTCCATTTGAT-TGAGtttcgtagtct  118
            |  ||| |||||||| | ||| ||||||||||| |  ||| ||| ||  || || | || 
Sbjct  464  ATACCCAACTTCTTGTTCTATGAAGAAGTTGGG-T--ATT-GATCTG--TT-CG-ATTCA  413

Query  119  ttagtcttttatttacataaacagtttt-ccactttctttttctttttttc  168
             |||| ||||| | ||||||||| |||| ||| |||| ||| |||| ||||
Sbjct  412  GTAGTGTTTTACTCACATAAACATTTTTGCCATTTTCATTT-CTTTCTTTC  363


>AY841424.1 Liriodendron chinense psbA-trnH intergenic spacer, partial sequence; 
chloroplast
Length=567

 Score = 87.9 bits (47),  Expect = 2e-13
 Identities = 132/171 (77%), Gaps = 14/171 (8%)
 Strand=Plus/Plus

Query  1    TCTAGAAATGGATAATACTTCGGTCTTAGTGTATACGAGTTTTT-ATTGTTGAAGGAGCA  59
            |||| |||||||||||||||||||||||||||||| ||||  || |  | | |  || ||
Sbjct  37   TCTACAAATGGATAATACTTCGGTCTTAGTGTATATGAGTCGTTGAAGGATCA--GATCA  94

Query  60   ACGCCCGACTTCTTGGTTTATCAAGAAGTTGGGCTCCATTTGAT-TGAGtttcgtagtct  118
            |  ||| |||||||| | ||| ||||||||||| |  ||| ||| ||  || || | || 
Sbjct  95   ATACCCAACTTCTTGTTCTATGAAGAAGTTGGG-T--ATT-GATCTG--TT-CG-ATTCA  146

Query  119  ttagtcttttatttacataaacagtttt-ccactttctttttctttttttc  168
             |||| ||||| | ||||||||| |||| ||| |||| ||| |||| ||||
Sbjct  147  GTAGTGTTTTACTCACATAAACATTTTTGCCATTTTCATTT-CTTTCTTTC  196


>AB021046.1 Liriodendron chinense chloroplast psbA, trnH genes, partial cds, 
spacer region
Length=451

 Score = 87.9 bits (47),  Expect = 2e-13
 Identities = 132/171 (77%), Gaps = 14/171 (8%)
 Strand=Plus/Minus

Query  1    TCTAGAAATGGATAATACTTCGGTCTTAGTGTATACGAGTTTTT-ATTGTTGAAGGAGCA  59
            |||| |||||||||||||||||||||||||||||| ||||  || |  | | |  || ||
Sbjct  450  TCTACAAATGGATAATACTTCGGTCTTAGTGTATATGAGTCGTTGAAGGATCA--GATCA  393

Query  60   ACGCCCGACTTCTTGGTTTATCAAGAAGTTGGGCTCCATTTGAT-TGAGtttcgtagtct  118
            |  ||| |||||||| | ||| ||||||||||| |  ||| ||| ||  || || | || 
Sbjct  392  ATACCCAACTTCTTGTTCTATGAAGAAGTTGGG-T--ATT-GATCTG--TT-CG-ATTCA  341

Query  119  ttagtcttttatttacataaacagtttt-ccactttctttttctttttttc  168
             |||| ||||| | ||||||||| |||| ||| |||| ||| |||| ||||
Sbjct  340  GTAGTGTTTTACTCACATAAACATTTTTGCCATTTTCATTT-CTTTCTTTC  291


>KU564705.1 Palmeria racemosa trnH-psbA intergenic spacer, partial sequence; 
chloroplast
Length=438

 Score = 82.4 bits (44),  Expect = 8e-12
 Identities = 93/116 (80%), Gaps = 5/116 (4%)
 Strand=Plus/Plus

Query  6    AAATGGATAATACTTCGGTCTTAGTGTATACGAGTTTTTATTGTTGAAGGAGCAACGCCC  65
            |||||||||||||||||||||||||||||||||||  ||   |||||||||||||  || 
Sbjct  17   AAATGGATAATACTTCGGTCTTAGTGTATACGAGTCGTTGAAGTTGAAGGAGCAATACCA  76

Query  66   GACTTCTTGGTTTATCAAGAAGTT-GG----GCTCCATTTGATTGAGtttcgtagt  116
             |||||||| |  |  |||||||| ||    ||||| ||||||| ||||  |||||
Sbjct  77   AACTTCTTGATAGAATAAGAAGTTTGGTATTGCTCCGTTTGATTCAGTTCAGTAGT  132


>KU564665.1 Daphnandra apatela trnH-psbA intergenic spacer, partial sequence; 
chloroplast
Length=358

 Score = 82.4 bits (44),  Expect = 8e-12
 Identities = 128/166 (77%), Gaps = 15/166 (9%)
 Strand=Plus/Plus

Query  1    TCTAGAAATGGATAATACTTCGGTCTTAGTGTATACGAGTTTTTATTGTTGAAGGAGCAA  60
            |||| |||||||||||||||||||||||||||||||||||       |||||| ||||||
Sbjct  12   TCTACAAATGGATAATACTTCGGTCTTAGTGTATACGAGTC------GTTGAAAGAGCAA  65

Query  61   CGCCCGACTTCTTGGTTTATCAAGAAGTTGGGCTCCATTTGAT-TGAGtttcgtagtctt  119
              ||  ||||||||||  | ||||||||| || |  ||| | | ||  ||| | | ||  
Sbjct  66   TACCAAACTTCTTGGTAGAACAAGAAGTTTGG-T--ATT-GCTCTG--TTT-G-ATTCAG  117

Query  120  tagtcttttatttacataaacagttttccactttctttttcttttt  165
            |||| ||||||||| |||| || ||||||| |||| |||  |||||
Sbjct  118  TAGTTTTTTATTTAGATAAGCATTTTTCCATTTTCATTTGATTTTT  163


>JX139506.1 Xymalos monospora isolate Xm31 PsbA (psbA) gene, partial cds; 
and psbA-trnH intergenic spacer, partial sequence; chloroplast
Length=408

 Score = 82.4 bits (44),  Expect = 8e-12
 Identities = 92/113 (81%), Gaps = 11/113 (10%)
 Strand=Plus/Plus

Query  1    TCTAGAAATGGATAATACTTCGGTCTTAGTGTATACGAGTTTTTATTGTTGAAGGAGCAA  60
            |||| |||||||||||||||||||||||||||||||||||       |||||||||||||
Sbjct  22   TCTACAAATGGATAATACTTCGGTCTTAGTGTATACGAGTC------GTTGAAGGAGCAA  75

Query  61   CGCCCGACTTCTTGGTTTATCAAGAAGTT-GG----GCTCCATTTGATTGAGt  108
              ||  |||||||| | |||||||||||| ||    ||||| ||||||| |||
Sbjct  76   TACCAAACTTCTTGTTCTATCAAGAAGTTTGGTATTGCTCCGTTTGATTCAGT  128


>JX139477.1 Xymalos monospora isolate Xm01 PsbA (psbA) gene, partial cds; 
and psbA-trnH intergenic spacer, partial sequence; chloroplast
 JX139499.1 Xymalos monospora isolate Xm23 PsbA (psbA) gene, partial cds; 
and psbA-trnH intergenic spacer, partial sequence; chloroplast
 JX139501.1 Xymalos monospora isolate Xm26 PsbA (psbA) gene, partial cds; 
and psbA-trnH intergenic spacer, partial sequence; chloroplast
 JX139502.1 Xymalos monospora isolate Xm27 PsbA (psbA) gene, partial cds; 
and psbA-trnH intergenic spacer, partial sequence; chloroplast
 JX139503.1 Xymalos monospora isolate Xm28 PsbA (psbA) gene, partial cds; 
and psbA-trnH intergenic spacer, partial sequence; chloroplast
 JX139504.1 Xymalos monospora isolate Xm29 PsbA (psbA) gene, partial cds; 
and psbA-trnH intergenic spacer, partial sequence; chloroplast
 JX139505.1 Xymalos monospora isolate Xm30 PsbA (psbA) gene, partial cds; 
and psbA-trnH intergenic spacer, partial sequence; chloroplast
 JX139507.1 Xymalos monospora isolate Xm32 PsbA (psbA) gene, partial cds; 
and psbA-trnH intergenic spacer, partial sequence; chloroplast
 JX139508.1 Xymalos monospora isolate Xm33 PsbA (psbA) gene, partial cds; 
and psbA-trnH intergenic spacer, partial sequence; chloroplast
Length=409

 Score = 82.4 bits (44),  Expect = 8e-12
 Identities = 92/113 (81%), Gaps = 11/113 (10%)
 Strand=Plus/Plus

Query  1    TCTAGAAATGGATAATACTTCGGTCTTAGTGTATACGAGTTTTTATTGTTGAAGGAGCAA  60
            |||| |||||||||||||||||||||||||||||||||||       |||||||||||||
Sbjct  22   TCTACAAATGGATAATACTTCGGTCTTAGTGTATACGAGTC------GTTGAAGGAGCAA  75

Query  61   CGCCCGACTTCTTGGTTTATCAAGAAGTT-GG----GCTCCATTTGATTGAGt  108
              ||  |||||||| | |||||||||||| ||    ||||| ||||||| |||
Sbjct  76   TACCAAACTTCTTGTTCTATCAAGAAGTTTGGTATTGCTCCGTTTGATTCAGT  128


>JX139496.1 Xymalos monospora isolate Xm20 PsbA (psbA) gene, partial cds; 
and psbA-trnH intergenic spacer, partial sequence; chloroplast
Length=409

 Score = 82.4 bits (44),  Expect = 8e-12
 Identities = 92/113 (81%), Gaps = 11/113 (10%)
 Strand=Plus/Plus

Query  1    TCTAGAAATGGATAATACTTCGGTCTTAGTGTATACGAGTTTTTATTGTTGAAGGAGCAA  60
            |||| |||||||||||||||||||||||||||||||||||       |||||||||||||
Sbjct  22   TCTACAAATGGATAATACTTCGGTCTTAGTGTATACGAGTC------GTTGAAGGAGCAA  75

Query  61   CGCCCGACTTCTTGGTTTATCAAGAAGTT-GG----GCTCCATTTGATTGAGt  108
              ||  |||||||| | |||||||||||| ||    ||||| ||||||| |||
Sbjct  76   TACCAAACTTCTTGTTCTATCAAGAAGTTTGGTATTGCTCCGTTTGATTCAGT  128


>JX139478.1 Xymalos monospora isolate Xm02 PsbA (psbA) gene, partial cds; 
and psbA-trnH intergenic spacer, partial sequence; chloroplast
 JX139495.1 Xymalos monospora isolate Xm19 PsbA (psbA) gene, partial cds; 
and psbA-trnH intergenic spacer, partial sequence; chloroplast
 JX139497.1 Xymalos monospora isolate Xm21 PsbA (psbA) gene, partial cds; 
and psbA-trnH intergenic spacer, partial sequence; chloroplast
 JX139498.1 Xymalos monospora isolate Xm22 PsbA (psbA) gene, partial cds; 
and psbA-trnH intergenic spacer, partial sequence; chloroplast
Length=409

 Score = 82.4 bits (44),  Expect = 8e-12
 Identities = 92/113 (81%), Gaps = 11/113 (10%)
 Strand=Plus/Plus

Query  1    TCTAGAAATGGATAATACTTCGGTCTTAGTGTATACGAGTTTTTATTGTTGAAGGAGCAA  60
            |||| |||||||||||||||||||||||||||||||||||       |||||||||||||
Sbjct  22   TCTACAAATGGATAATACTTCGGTCTTAGTGTATACGAGTC------GTTGAAGGAGCAA  75

Query  61   CGCCCGACTTCTTGGTTTATCAAGAAGTT-GG----GCTCCATTTGATTGAGt  108
              ||  |||||||| | |||||||||||| ||    ||||| ||||||| |||
Sbjct  76   TACCAAACTTCTTGTTCTATCAAGAAGTTTGGTATTGCTCCGTTTGATTCAGT  128


>JX139488.1 Xymalos monospora isolate Xm12 PsbA (psbA) gene, partial cds; 
and psbA-trnH intergenic spacer, partial sequence; chloroplast
Length=410

 Score = 82.4 bits (44),  Expect = 8e-12
 Identities = 92/113 (81%), Gaps = 11/113 (10%)
 Strand=Plus/Plus

Query  1    TCTAGAAATGGATAATACTTCGGTCTTAGTGTATACGAGTTTTTATTGTTGAAGGAGCAA  60
            |||| |||||||||||||||||||||||||||||||||||       |||||||||||||
Sbjct  22   TCTACAAATGGATAATACTTCGGTCTTAGTGTATACGAGTC------GTTGAAGGAGCAA  75

Query  61   CGCCCGACTTCTTGGTTTATCAAGAAGTT-GG----GCTCCATTTGATTGAGt  108
              ||  |||||||| | |||||||||||| ||    ||||| ||||||| |||
Sbjct  76   TACCAAACTTCTTGTTCTATCAAGAAGTTTGGTATTGCTCCGTTTGATTCAGT  128


>JX139486.1 Xymalos monospora isolate Xm10 PsbA (psbA) gene, partial cds; 
and psbA-trnH intergenic spacer, partial sequence; chloroplast
 JX139487.1 Xymalos monospora isolate Xm11 PsbA (psbA) gene, partial cds; 
and psbA-trnH intergenic spacer, partial sequence; chloroplast
 JX139489.1 Xymalos monospora isolate Xm13 PsbA (psbA) gene, partial cds; 
and psbA-trnH intergenic spacer, partial sequence; chloroplast
 JX139490.1 Xymalos monospora isolate Xm14 PsbA (psbA) gene, partial cds; 
and psbA-trnH intergenic spacer, partial sequence; chloroplast
 JX139519.1 Xymalos monospora isolate Xm46 PsbA (psbA) gene, partial cds; 
and psbA-trnH intergenic spacer, partial sequence; chloroplast
 JX139520.1 Xymalos monospora isolate Xm47 PsbA (psbA) gene, partial cds; 
and psbA-trnH intergenic spacer, partial sequence; chloroplast
 JX139521.1 Xymalos monospora isolate Xm48 PsbA (psbA) gene, partial cds; 
and psbA-trnH intergenic spacer, partial sequence; chloroplast
Length=410

 Score = 82.4 bits (44),  Expect = 8e-12
 Identities = 92/113 (81%), Gaps = 11/113 (10%)
 Strand=Plus/Plus

Query  1    TCTAGAAATGGATAATACTTCGGTCTTAGTGTATACGAGTTTTTATTGTTGAAGGAGCAA  60
            |||| |||||||||||||||||||||||||||||||||||       |||||||||||||
Sbjct  22   TCTACAAATGGATAATACTTCGGTCTTAGTGTATACGAGTC------GTTGAAGGAGCAA  75

Query  61   CGCCCGACTTCTTGGTTTATCAAGAAGTT-GG----GCTCCATTTGATTGAGt  108
              ||  |||||||| | |||||||||||| ||    ||||| ||||||| |||
Sbjct  76   TACCAAACTTCTTGTTCTATCAAGAAGTTTGGTATTGCTCCGTTTGATTCAGT  128


>GU117751.1 Cryptocarya metcalfiana voucher HITBC:08067 psbA-trnH intergenic 
spacer, partial sequence; chloroplast
Length=472

 Score = 82.4 bits (44),  Expect = 8e-12
 Identities = 75/89 (84%), Gaps = 6/89 (7%)
 Strand=Plus/Plus

Query  1    TCTAGAAATGGATAATACTTCGGTCTTAGTGTATACGAGTTTTTATTGTTGAAGGAGCAA  60
            |||| |||||||||||||||||||||||||||||||||||       ||||||||| |||
Sbjct  19   TCTACAAATGGATAATACTTCGGTCTTAGTGTATACGAGTC------GTTGAAGGATCAA  72

Query  61   CGCCCGACTTCTTGGTTTATCAAGAAGTT  89
              ||  |||||||| ||||||||||||||
Sbjct  73   TACCAAACTTCTTGTTTTATCAAGAAGTT  101


>AF374756.1 Saxifraga tolmiei psaB gene, partial sequence; psaB-trnH intergenic 
spacer region, complete sequence and trnH gene, partial 
sequence; chloroplast genes for chloroplast products
Length=195

 Score = 82.4 bits (44),  Expect = 8e-12
 Identities = 75/89 (84%), Gaps = 5/89 (6%)
 Strand=Plus/Plus

Query  6    AAATGGATAATACTTCGGTCTTAGTGTATACGAGTTTTT-ATTGTTGAAGGAGCAACGCC  64
            |||||||||| |||||||||||||||||||||||||||| |  ||  |||||||||   |
Sbjct  33   AAATGGATAAGACTTCGGTCTTAGTGTATACGAGTTTTTGAAAGTA-AAGGAGCAATAGC  91

Query  65   CGAC-TTCTTGGTTTATCAAGAAG-TTGG  91
            | || |||||| |||||||||| | ||||
Sbjct  92   C-ACTTTCTTGTTTTATCAAGAGGGTTGG  119


>AF374752.1 Darmera peltata psaB gene, partial sequence; psaB-trnH intergenic 
spacer region, complete sequence and trnH gene, partial 
sequence; chloroplast genes for chloroplast products
Length=352

 Score = 82.4 bits (44),  Expect = 8e-12
 Identities = 78/93 (84%), Gaps = 7/93 (8%)
 Strand=Plus/Plus

Query  1    TCTAGAAATGGATAATACTTCGGTCTTAGTGTATACGAGTTTTT-ATTGTT--G--AAGG  55
            |||| |||||||||| |||||||||||||||||||||||||||| |  ||   |  ||||
Sbjct  63   TCTACAAATGGATAAGACTTCGGTCTTAGTGTATACGAGTTTTTGAAAGTAAAGTAAAGG  122

Query  56   AGCAACGCCCGAC-TTCTTGGTTTATCAAGAAG  87
            ||||| | || || |||||| ||||||||||||
Sbjct  123  AGCAATGGCC-ACTTTCTTGTTTTATCAAGAAG  154


>AF129067.1 Palmeria scandens chloroplast psbA-trnH intergenic spacer region
Length=153

 Score = 82.4 bits (44),  Expect = 8e-12
 Identities = 93/116 (80%), Gaps = 5/116 (4%)
 Strand=Plus/Plus

Query  6    AAATGGATAATACTTCGGTCTTAGTGTATACGAGTTTTTATTGTTGAAGGAGCAACGCCC  65
            |||||||||||||||||||||||||||||||||||  ||   |||||||||||||  || 
Sbjct  31   AAATGGATAATACTTCGGTCTTAGTGTATACGAGTCGTTGAAGTTGAAGGAGCAATACCA  90

Query  66   GACTTCTTGGTTTATCAAGAAGTT-GG----GCTCCATTTGATTGAGtttcgtagt  116
             |||||||| |  |  |||||||| ||    ||||| ||||||| ||||  |||||
Sbjct  91   AACTTCTTGATARAATAAGAAGTTTGGTATTGCTCCGTTTGATTCAGTTCAGTAGT  146


>AF129056.1 Idiospermum australiense chloroplast psbA-trnH intergenic spacer 
region
Length=159

 Score = 82.4 bits (44),  Expect = 8e-12
 Identities = 75/89 (84%), Gaps = 6/89 (7%)
 Strand=Plus/Plus

Query  1    TCTAGAAATGGATAATACTTCGGTCTTAGTGTATACGAGTTTTTATTGTTGAAGGAGCAA  60
            |||| |||||||||||||||||||||||||||||||||||       ||||||||| |||
Sbjct  27   TCTACAAATGGATAATACTTCGGTCTTAGTGTATACGAGTC------GTTGAAGGATCAA  80

Query  61   CGCCCGACTTCTTGGTTTATCAAGAAGTT  89
             |||| | |||||| | ||||||||||||
Sbjct  81   TGCCCAATTTCTTGTTCTATCAAGAAGTT  109


>MH749268.1 Cercidiphyllum japonicum voucher US:Suissa167 chloroplast sequence
Length=439

 Score = 80.5 bits (43),  Expect = 3e-11
 Identities = 77/93 (83%), Gaps = 3/93 (3%)
 Strand=Plus/Plus

Query  1    TCTAGAAATGGATAATACTTCGGTCTTAGTGTATACGAGTTTTT-ATTGTTGAAGGAGCA  59
            |||| |||||||||| |||||||||||||||||||||||||||| |  ||  ||||||||
Sbjct  39   TCTACAAATGGATAAGACTTCGGTCTTAGTGTATACGAGTTTTTGAAAGTA-AAGGAGCA  97

Query  60   ACGCCCGACTTCTTGGTTTATCAAGAAG-TTGG  91
            |   || | |||||| | |||||||| | ||||
Sbjct  98   ATAACCAATTTCTTGTTCTATCAAGAGGGTTGG  130


>NC_037940.1 Cercidiphyllum japonicum chloroplast, complete genome
Length=159854

 Score = 80.5 bits (43),  Expect = 3e-11
 Identities = 77/93 (83%), Gaps = 3/93 (3%)
 Strand=Plus/Minus

Query  1      TCTAGAAATGGATAATACTTCGGTCTTAGTGTATACGAGTTTTT-ATTGTTGAAGGAGCA  59
              |||| |||||||||| |||||||||||||||||||||||||||| |  ||  ||||||||
Sbjct  21127  TCTACAAATGGATAAGACTTCGGTCTTAGTGTATACGAGTTTTTGAAAGTA-AAGGAGCA  21069

Query  60     ACGCCCGACTTCTTGGTTTATCAAGAAG-TTGG  91
              |   || | |||||| | |||||||| | ||||
Sbjct  21068  ATAACCAATTTCTTGTTCTATCAAGAGGGTTGG  21036


>MG605672.1 Cercidiphyllum japonicum chloroplast, complete genome
Length=159854

 Score = 80.5 bits (43),  Expect = 3e-11
 Identities = 77/93 (83%), Gaps = 3/93 (3%)
 Strand=Plus/Minus

Query  1      TCTAGAAATGGATAATACTTCGGTCTTAGTGTATACGAGTTTTT-ATTGTTGAAGGAGCA  59
              |||| |||||||||| |||||||||||||||||||||||||||| |  ||  ||||||||
Sbjct  21127  TCTACAAATGGATAAGACTTCGGTCTTAGTGTATACGAGTTTTTGAAAGTA-AAGGAGCA  21069

Query  60     ACGCCCGACTTCTTGGTTTATCAAGAAG-TTGG  91
              |   || | |||||| | |||||||| | ||||
Sbjct  21068  ATAACCAATTTCTTGTTCTATCAAGAGGGTTGG  21036


>MH191386.1 Cercidiphyllum japonicum voucher BOP010113 plastid, complete 
genome
Length=159871

 Score = 80.5 bits (43),  Expect = 3e-11
 Identities = 77/93 (83%), Gaps = 3/93 (3%)
 Strand=Plus/Minus

Query  1    TCTAGAAATGGATAATACTTCGGTCTTAGTGTATACGAGTTTTT-ATTGTTGAAGGAGCA  59
            |||| |||||||||| |||||||||||||||||||||||||||| |  ||  ||||||||
Sbjct  485  TCTACAAATGGATAAGACTTCGGTCTTAGTGTATACGAGTTTTTGAAAGTA-AAGGAGCA  427

Query  60   ACGCCCGACTTCTTGGTTTATCAAGAAG-TTGG  91
            |   || | |||||| | |||||||| | ||||
Sbjct  426  ATAACCAATTTCTTGTTCTATCAAGAGGGTTGG  394


>NC_037514.1 Oresitrophe rupifraga chloroplast, complete genome
Length=156773

 Score = 80.5 bits (43),  Expect = 3e-11
 Identities = 78/94 (83%), Gaps = 5/94 (5%)
 Strand=Plus/Minus

Query  1    TCTAGAAATGGATAATACTTCGGTCTTAGTGTATACGAGTTTTT-ATTGTTGAAGGAGCA  59
            |||| |||||||||| |||||||||||||||||||||||||||| |  ||  ||||||||
Sbjct  478  TCTACAAATGGATAAGACTTCGGTCTTAGTGTATACGAGTTTTTGAAAGTA-AAGGAGCA  420

Query  60   ACGCCCGAC-TTCTTGGTTTATCAAGAAG-TTGG  91
            |   || || |||||  |||||||||| | ||||
Sbjct  419  ATAGCC-ACTTTCTTCTTTTATCAAGAGGGTTGG  387


>MF774190.1 Oresitrophe rupifraga chloroplast, complete genome
Length=156773

 Score = 80.5 bits (43),  Expect = 3e-11
 Identities = 78/94 (83%), Gaps = 5/94 (5%)
 Strand=Plus/Minus

Query  1    TCTAGAAATGGATAATACTTCGGTCTTAGTGTATACGAGTTTTT-ATTGTTGAAGGAGCA  59
            |||| |||||||||| |||||||||||||||||||||||||||| |  ||  ||||||||
Sbjct  478  TCTACAAATGGATAAGACTTCGGTCTTAGTGTATACGAGTTTTTGAAAGTA-AAGGAGCA  420

Query  60   ACGCCCGAC-TTCTTGGTTTATCAAGAAG-TTGG  91
            |   || || |||||  |||||||||| | ||||
Sbjct  419  ATAGCC-ACTTTCTTCTTTTATCAAGAGGGTTGG  387


>KM895109.1 Daphnandra tenuipes voucher 129308473 trnH-psbA intergenic spacer, 
partial sequence; chloroplast
Length=340

 Score = 80.5 bits (43),  Expect = 3e-11
 Identities = 123/159 (77%), Gaps = 15/159 (9%)
 Strand=Plus/Plus

Query  1    TCTAGAAATGGATAATACTTCGGTCTTAGTGTATACGAGTTTTTATTGTTGAAGGAGCAA  60
            |||| |||||||||||||||||||||||||||||||||||       |||||| ||||||
Sbjct  20   TCTACAAATGGATAATACTTCGGTCTTAGTGTATACGAGTC------GTTGAAAGAGCAA  73

Query  61   CGCCCGACTTCTTGGTTTATCAAGAAGTTGGGCTCCATTTGAT-TGAGtttcgtagtctt  119
              ||  |||||||| | || ||||||||| || |  ||| | | ||  ||| | | ||  
Sbjct  74   TACCAAACTTCTTGTTCTACCAAGAAGTTTGG-T--ATT-GCTCTG--TTT-G-ATTCAG  125

Query  120  tagtcttttatttacataaacagttttccactttctttt  158
            |||| ||||||||| |||| || ||||||| |||| |||
Sbjct  126  TAGTTTTTTATTTAGATAAGCATTTTTCCATTTTCATTT  164


>JQ895102.1 Astilbe rivularis var. rivularis voucher Zhu 010 (KUN) photosystem 
Q(B) protein (psbA) gene, partial cds; and psbA-trnH intergenic 
spacer, partial sequence; chloroplast
 JQ895103.1 Astilbe rivularis var. rivularis voucher Zhu 078 (KUN) photosystem 
Q(B) protein (psbA) gene, partial cds; and psbA-trnH intergenic 
spacer, partial sequence; chloroplast
 JQ895104.1 Astilbe rivularis var. rivularis voucher Zhu 001 (KUN) photosystem 
Q(B) protein (psbA) gene, partial cds; and psbA-trnH intergenic 
spacer, partial sequence; chloroplast
 JQ895105.1 Astilbe rivularis var. angustifoliolata voucher Zhu 004 (KUN) 
photosystem Q(B) protein (psbA) gene, partial cds; and psbA-trnH 
intergenic spacer, partial sequence; chloroplast
 JQ895106.1 Astilbe rivularis var. angustifoliolata voucher Zhu 007 (KUN) 
photosystem Q(B) protein (psbA) gene, partial cds; and psbA-trnH 
intergenic spacer, partial sequence; chloroplast
 JQ895107.1 Astilbe rivularis var. rivularis voucher Nie 927 (KUN) photosystem 
Q(B) protein (psbA) gene, partial cds; and psbA-trnH intergenic 
spacer, partial sequence; chloroplast
Length=352

 Score = 80.5 bits (43),  Expect = 3e-11
 Identities = 77/93 (83%), Gaps = 3/93 (3%)
 Strand=Plus/Plus

Query  1    TCTAGAAATGGATAATACTTCGGTCTTAGTGTATACGAGTTTTTATTGTTGAAGGAGCAA  60
            |||| |||||||||| ||||||||||||||||||||||||||||     | |||||||||
Sbjct  16   TCTACAAATGGATAAGACTTCGGTCTTAGTGTATACGAGTTTTTGAAAATAAAGGAGCAA  75

Query  61   CGCCCGACTT-CTTGGTTTATCAAGAAG-TTGG  91
              ||| |||| |||| | |||||||| | ||||
Sbjct  76   TACCC-ACTTTCTTGTTCTATCAAGAGGGTTGG  107


>AB492588.1 Mitella kiusiana chloroplast genes for psbA, psbA-trnH intergenic 
spacer, tRNA-His, partial and complete sequence, specimen_voucher: 
personal collection:Yudai Okuyama:MK-T3
Length=399

 Score = 80.5 bits (43),  Expect = 3e-11
 Identities = 78/94 (83%), Gaps = 5/94 (5%)
 Strand=Plus/Plus

Query  1    TCTAGAAATGGATAATACTTCGGTCTTAGTGTATACGAGTTTTT-ATTGTTGAAGGAGCA  59
            |||| |||||||||| |||||||||||||||||||||||||||| |  ||  ||||||||
Sbjct  35   TCTACAAATGGATAAGACTTCGGTCTTAGTGTATACGAGTTTTTGAAAGTA-AAGGAGCA  93

Query  60   ACGCCCGACTT-CTTGGTTTATCAAGAAG-TTGG  91
            |   || |||| |||| | |||||||| | ||||
Sbjct  94   ATAGCC-ACTTTCTTGTTCTATCAAGAGGGTTGG  126


>AB492547.1 Mitella yoshinagae chloroplast genes for psbA, psbA-trnH intergenic 
spacer, tRNA-His, partial and complete sequence, specimen_voucher: 
personal collection:Yudai Okuyama:MY-KW2
Length=403

 Score = 80.5 bits (43),  Expect = 3e-11
 Identities = 78/94 (83%), Gaps = 5/94 (5%)
 Strand=Plus/Plus

Query  1    TCTAGAAATGGATAATACTTCGGTCTTAGTGTATACGAGTTTTT-ATTGTTGAAGGAGCA  59
            |||| |||||||||| |||||||||||||||||||||||||||| |  ||  ||||||||
Sbjct  35   TCTACAAATGGATAAGACTTCGGTCTTAGTGTATACGAGTTTTTGAAAGTA-AAGGAGCA  93

Query  60   ACGCCCGACTT-CTTGGTTTATCAAGAAG-TTGG  91
            |   || |||| |||| | |||||||| | ||||
Sbjct  94   ATAGCC-ACTTTCTTGTTCTATCAAGAGGGTTGG  126


>AB492545.1 Mitella yoshinagae chloroplast genes for psbA, psbA-trnH intergenic 
spacer, tRNA-His, partial and complete sequence, specimen_voucher: 
personal collection:Yudai Okuyama:MY-KJ11
Length=397

 Score = 80.5 bits (43),  Expect = 3e-11
 Identities = 78/94 (83%), Gaps = 5/94 (5%)
 Strand=Plus/Plus

Query  1    TCTAGAAATGGATAATACTTCGGTCTTAGTGTATACGAGTTTTT-ATTGTTGAAGGAGCA  59
            |||| |||||||||| |||||||||||||||||||||||||||| |  ||  ||||||||
Sbjct  35   TCTACAAATGGATAAGACTTCGGTCTTAGTGTATACGAGTTTTTGAAAGTA-AAGGAGCA  93

Query  60   ACGCCCGACTT-CTTGGTTTATCAAGAAG-TTGG  91
            |   || |||| |||| | |||||||| | ||||
Sbjct  94   ATAGCC-ACTTTCTTGTTCTATCAAGAGGGTTGG  126


>AB492542.1 Mitella yoshinagae chloroplast genes for psbA, psbA-trnH intergenic 
spacer, tRNA-His, partial and complete sequence, specimen_voucher: 
personal collection:Yudai Okuyama:MY-KSE2
 AB492543.1 Mitella yoshinagae chloroplast genes for psbA, psbA-trnH intergenic 
spacer, tRNA-His, partial and complete sequence, specimen_voucher: 
personal collection:Yudai Okuyama:MY-KSE6
Length=402

 Score = 80.5 bits (43),  Expect = 3e-11
 Identities = 78/94 (83%), Gaps = 5/94 (5%)
 Strand=Plus/Plus

Query  1    TCTAGAAATGGATAATACTTCGGTCTTAGTGTATACGAGTTTTT-ATTGTTGAAGGAGCA  59
            |||| |||||||||| |||||||||||||||||||||||||||| |  ||  ||||||||
Sbjct  35   TCTACAAATGGATAAGACTTCGGTCTTAGTGTATACGAGTTTTTGAAAGTA-AAGGAGCA  93

Query  60   ACGCCCGACTT-CTTGGTTTATCAAGAAG-TTGG  91
            |   || |||| |||| | |||||||| | ||||
Sbjct  94   ATAGCC-ACTTTCTTGTTCTATCAAGAGGGTTGG  126


>AB492539.1 Mitella yoshinagae chloroplast genes for psbA, psbA-trnH intergenic 
spacer, tRNA-His, partial and complete sequence, specimen_voucher: 
personal collection:Yudai Okuyama:MY-I2
 AB492540.1 Mitella yoshinagae chloroplast genes for psbA, psbA-trnH intergenic 
spacer, tRNA-His, partial and complete sequence, specimen_voucher: 
personal collection:Yudai Okuyama:MY-I3
Length=399

 Score = 80.5 bits (43),  Expect = 3e-11
 Identities = 78/94 (83%), Gaps = 5/94 (5%)
 Strand=Plus/Plus

Query  1    TCTAGAAATGGATAATACTTCGGTCTTAGTGTATACGAGTTTTT-ATTGTTGAAGGAGCA  59
            |||| |||||||||| |||||||||||||||||||||||||||| |  ||  ||||||||
Sbjct  35   TCTACAAATGGATAAGACTTCGGTCTTAGTGTATACGAGTTTTTGAAAGTA-AAGGAGCA  93

Query  60   ACGCCCGACTT-CTTGGTTTATCAAGAAG-TTGG  91
            |   || |||| |||| | |||||||| | ||||
Sbjct  94   ATAGCC-ACTTTCTTGTTCTATCAAGAGGGTTGG  126


>AB492538.1 Mitella yoshinagae chloroplast genes for psbA, psbA-trnH intergenic 
spacer, tRNA-His, partial and complete sequence, specimen_voucher: 
personal collection:Yudai Okuyama:MY-H3
 AB492541.1 Mitella yoshinagae chloroplast genes for psbA, psbA-trnH intergenic 
spacer, tRNA-His, partial and complete sequence, specimen_voucher: 
personal collection:Yudai Okuyama:MY-TS2
Length=391

 Score = 80.5 bits (43),  Expect = 3e-11
 Identities = 78/94 (83%), Gaps = 5/94 (5%)
 Strand=Plus/Plus

Query  1    TCTAGAAATGGATAATACTTCGGTCTTAGTGTATACGAGTTTTT-ATTGTTGAAGGAGCA  59
            |||| |||||||||| |||||||||||||||||||||||||||| |  ||  ||||||||
Sbjct  35   TCTACAAATGGATAAGACTTCGGTCTTAGTGTATACGAGTTTTTGAAAGTA-AAGGAGCA  93

Query  60   ACGCCCGACTT-CTTGGTTTATCAAGAAG-TTGG  91
            |   || |||| |||| | |||||||| | ||||
Sbjct  94   ATAGCC-ACTTTCTTGTTCTATCAAGAGGGTTGG  126


>AB492532.1 Mitella japonica chloroplast genes for psbA, psbA-trnH intergenic 
spacer, tRNA-His, partial and complete sequence, specimen_voucher: 
personal collection:Yudai Okuyama:MJ-SN8
 AB492589.1 Mitella kiusiana chloroplast genes for psbA, psbA-trnH intergenic 
spacer, tRNA-His, partial and complete sequence, specimen_voucher: 
personal collection:Yudai Okuyama:MK-T4
Length=398

 Score = 80.5 bits (43),  Expect = 3e-11
 Identities = 78/94 (83%), Gaps = 5/94 (5%)
 Strand=Plus/Plus

Query  1    TCTAGAAATGGATAATACTTCGGTCTTAGTGTATACGAGTTTTT-ATTGTTGAAGGAGCA  59
            |||| |||||||||| |||||||||||||||||||||||||||| |  ||  ||||||||
Sbjct  35   TCTACAAATGGATAAGACTTCGGTCTTAGTGTATACGAGTTTTTGAAAGTA-AAGGAGCA  93

Query  60   ACGCCCGACTT-CTTGGTTTATCAAGAAG-TTGG  91
            |   || |||| |||| | |||||||| | ||||
Sbjct  94   ATAGCC-ACTTTCTTGTTCTATCAAGAGGGTTGG  126


>AB492531.1 Mitella japonica chloroplast genes for psbA, psbA-trnH intergenic 
spacer, tRNA-His, partial and complete sequence, specimen_voucher: 
personal collection:Yudai Okuyama:MJ-SN7
 AB492586.1 Mitella kiusiana chloroplast genes for psbA, psbA-trnH intergenic 
spacer, tRNA-His, partial and complete sequence, specimen_voucher: 
personal collection:Yudai Okuyama:MK-SM1
 AB492587.1 Mitella kiusiana chloroplast genes for psbA, psbA-trnH intergenic 
spacer, tRNA-His, partial and complete sequence, specimen_voucher: 
personal collection:Yudai Okuyama:MK-SM4
Length=402

 Score = 80.5 bits (43),  Expect = 3e-11
 Identities = 78/94 (83%), Gaps = 5/94 (5%)
 Strand=Plus/Plus

Query  1    TCTAGAAATGGATAATACTTCGGTCTTAGTGTATACGAGTTTTT-ATTGTTGAAGGAGCA  59
            |||| |||||||||| |||||||||||||||||||||||||||| |  ||  ||||||||
Sbjct  35   TCTACAAATGGATAAGACTTCGGTCTTAGTGTATACGAGTTTTTGAAAGTA-AAGGAGCA  93

Query  60   ACGCCCGACTT-CTTGGTTTATCAAGAAG-TTGG  91
            |   || |||| |||| | |||||||| | ||||
Sbjct  94   ATAGCC-ACTTTCTTGTTCTATCAAGAGGGTTGG  126


>AB492527.1 Mitella japonica chloroplast genes for psbA, psbA-trnH intergenic 
spacer, tRNA-His, partial and complete sequence, specimen_voucher: 
MAK:MJ5562
 AB492528.1 Mitella japonica chloroplast genes for psbA, psbA-trnH intergenic 
spacer, tRNA-His, partial and complete sequence, specimen_voucher: 
MAK:34432
 AB492529.1 Mitella japonica chloroplast genes for psbA, psbA-trnH intergenic 
spacer, tRNA-His, partial and complete sequence, specimen_voucher: 
personal collection:Yudai Okuyama:MJ-SH6
 AB492530.1 Mitella japonica chloroplast genes for psbA, psbA-trnH intergenic 
spacer, tRNA-His, partial and complete sequence, specimen_voucher: 
personal collection:Yudai Okuyama:MJ-SH7
 AB492533.1 Mitella japonica chloroplast genes for psbA, psbA-trnH intergenic 
spacer, tRNA-His, partial and complete sequence, specimen_voucher: 
personal collection:Yudai Okuyama:MJ-T1
 AB492535.1 Mitella yoshinagae chloroplast genes for psbA, psbA-trnH intergenic 
spacer, tRNA-His, partial and complete sequence, specimen_voucher: 
personal collection:Yudai Okuyama:MY-EB1
 AB492536.1 Mitella yoshinagae chloroplast genes for psbA, psbA-trnH intergenic 
spacer, tRNA-His, partial and complete sequence, specimen_voucher: 
personal collection:Yudai Okuyama:MY-EB3
 AB492537.1 Mitella yoshinagae chloroplast genes for psbA, psbA-trnH intergenic 
spacer, tRNA-His, partial and complete sequence, specimen_voucher: 
personal collection:Yudai Okuyama:MY-EB5
 AB492580.1 Mitella kiusiana chloroplast genes for psbA, psbA-trnH intergenic 
spacer, tRNA-His, partial and complete sequence, specimen_voucher: 
MAK:320814
 AB492590.1 Mitella kiusiana chloroplast genes for psbA, psbA-trnH intergenic 
spacer, tRNA-His, partial and complete sequence, specimen_voucher: 
personal collection:Yudai Okuyama:MK-T5
Length=401

 Score = 80.5 bits (43),  Expect = 3e-11
 Identities = 78/94 (83%), Gaps = 5/94 (5%)
 Strand=Plus/Plus

Query  1    TCTAGAAATGGATAATACTTCGGTCTTAGTGTATACGAGTTTTT-ATTGTTGAAGGAGCA  59
            |||| |||||||||| |||||||||||||||||||||||||||| |  ||  ||||||||
Sbjct  35   TCTACAAATGGATAAGACTTCGGTCTTAGTGTATACGAGTTTTTGAAAGTA-AAGGAGCA  93

Query  60   ACGCCCGACTT-CTTGGTTTATCAAGAAG-TTGG  91
            |   || |||| |||| | |||||||| | ||||
Sbjct  94   ATAGCC-ACTTTCTTGTTCTATCAAGAGGGTTGG  126


>AB492525.1 Mitella japonica chloroplast genes for psbA, psbA-trnH intergenic 
spacer, tRNA-His, partial and complete sequence, specimen_voucher: 
MAK:320811
Length=401

 Score = 80.5 bits (43),  Expect = 3e-11
 Identities = 78/94 (83%), Gaps = 5/94 (5%)
 Strand=Plus/Plus

Query  1    TCTAGAAATGGATAATACTTCGGTCTTAGTGTATACGAGTTTTT-ATTGTTGAAGGAGCA  59
            |||| |||||||||| |||||||||||||||||||||||||||| |  ||  ||||||||
Sbjct  35   TCTACAAATGGATAAGACTTCGGTCTTAGTGTATACGAGTTTTTGAAAGTA-AAGGAGCA  93

Query  60   ACGCCCGACTT-CTTGGTTTATCAAGAAG-TTGG  91
            |   || |||| |||| | |||||||| | ||||
Sbjct  94   ATAGCC-ACTTTCTTGTTCTATCAAGAGGGTTGG  126


>AB492519.1 Mitella japonica chloroplast genes for psbA, psbA-trnH intergenic 
spacer, tRNA-His, partial and complete sequence, specimen_voucher: 
personal collection:Yudai Okuyama:MJ-FH2
 AB492544.1 Mitella yoshinagae chloroplast genes for psbA, psbA-trnH intergenic 
spacer, tRNA-His, partial and complete sequence, specimen_voucher: 
personal collection:Yudai Okuyama:MY-KJ10
 AB492546.1 Mitella yoshinagae chloroplast genes for psbA, psbA-trnH intergenic 
spacer, tRNA-His, partial and complete sequence, specimen_voucher: 
personal collection:Yudai Okuyama:MY-KJ12
 AB492583.1 Mitella kiusiana chloroplast genes for psbA, psbA-trnH intergenic 
spacer, tRNA-His, partial and complete sequence, specimen_voucher: 
personal collection:Yudai Okuyama:MK-I3
 AB492584.1 Mitella kiusiana chloroplast genes for psbA, psbA-trnH intergenic 
spacer, tRNA-His, partial and complete sequence, specimen_voucher: 
personal collection:Yudai Okuyama:MK-I4
 AB492585.1 Mitella kiusiana chloroplast genes for psbA, psbA-trnH intergenic 
spacer, tRNA-His, partial and complete sequence, specimen_voucher: 
personal collection:Yudai Okuyama:MK-I16
Length=400

 Score = 80.5 bits (43),  Expect = 3e-11
 Identities = 78/94 (83%), Gaps = 5/94 (5%)
 Strand=Plus/Plus

Query  1    TCTAGAAATGGATAATACTTCGGTCTTAGTGTATACGAGTTTTT-ATTGTTGAAGGAGCA  59
            |||| |||||||||| |||||||||||||||||||||||||||| |  ||  ||||||||
Sbjct  35   TCTACAAATGGATAAGACTTCGGTCTTAGTGTATACGAGTTTTTGAAAGTA-AAGGAGCA  93

Query  60   ACGCCCGACTT-CTTGGTTTATCAAGAAG-TTGG  91
            |   || |||| |||| | |||||||| | ||||
Sbjct  94   ATAGCC-ACTTTCTTGTTCTATCAAGAGGGTTGG  126


>MK477550.1 Liriodendron tulipifera chloroplast, complete genome
Length=159886

 Score = 76.8 bits (41),  Expect = 4e-10
 Identities = 129/170 (76%), Gaps = 12/170 (7%)
 Strand=Plus/Minus

Query  1    TCTAGAAATGGATAATACTTCGGTCTTAGTGTATACGAGTTTTT-ATTGTTGAAGGAGCA  59
            |||| |||||||||||||||||||||||||||||| ||||  || |  | | |  || ||
Sbjct  527  TCTACAAATGGATAATACTTCGGTCTTAGTGTATATGAGTCGTTGAAGGATCA--GATCA  470

Query  60   ACGCCCGACTTCTTGGTTTATCAAGAAGTTGGGCTCCATTTGATTGAGtttcgtagtctt  119
            |  ||| |||||||| |  | |||||||||||| |  ||| |||   ||| || | ||  
Sbjct  469  ATACCCAACTTCTTGATAGAACAAGAAGTTGGG-T--ATT-GATCC-GTT-CG-ATTCAG  417

Query  120  tagtcttttatttacataaacagttttc-cactttctttttctttttttc  168
            |||| ||||| | ||||||||| ||||  || |||| ||| |||| ||||
Sbjct  416  TAGTGTTTTACTCACATAAACATTTTTGTCATTTTCATTT-CTTTCTTTC  368


>KP402580.1 Liriodendron tulipifera voucher SERC-1076419309 trnH-psbA intergenic 
spacer, partial sequence; chloroplast
Length=485

 Score = 76.8 bits (41),  Expect = 4e-10
 Identities = 129/170 (76%), Gaps = 12/170 (7%)
 Strand=Plus/Plus

Query  1    TCTAGAAATGGATAATACTTCGGTCTTAGTGTATACGAGTTTTT-ATTGTTGAAGGAGCA  59
            |||| |||||||||||||||||||||||||||||| ||||  || |  | | |  || ||
Sbjct  39   TCTACAAATGGATAATACTTCGGTCTTAGTGTATATGAGTCGTTGAAGGATCA--GATCA  96

Query  60   ACGCCCGACTTCTTGGTTTATCAAGAAGTTGGGCTCCATTTGATTGAGtttcgtagtctt  119
            |  ||| |||||||| |  | |||||||||||| |  ||| |||   ||| || | ||  
Sbjct  97   ATACCCAACTTCTTGATAGAACAAGAAGTTGGG-T--ATT-GATCC-GTT-CG-ATTCAG  149

Query  120  tagtcttttatttacataaacagttttc-cactttctttttctttttttc  168
            |||| ||||| | ||||||||| ||||  || |||| ||| |||| ||||
Sbjct  150  TAGTGTTTTACTCACATAAACATTTTTGTCATTTTCATTT-CTTTCTTTC  198


>KP402420.1 Liriodendron tulipifera voucher SERC-1076419279 trnH-psbA intergenic 
spacer, partial sequence; chloroplast
Length=476

 Score = 76.8 bits (41),  Expect = 4e-10
 Identities = 129/170 (76%), Gaps = 12/170 (7%)
 Strand=Plus/Plus

Query  1    TCTAGAAATGGATAATACTTCGGTCTTAGTGTATACGAGTTTTT-ATTGTTGAAGGAGCA  59
            |||| |||||||||||||||||||||||||||||| ||||  || |  | | |  || ||
Sbjct  39   TCTACAAATGGATAATACTTCGGTCTTAGTGTATATGAGTCGTTGAAGGATCA--GATCA  96

Query  60   ACGCCCGACTTCTTGGTTTATCAAGAAGTTGGGCTCCATTTGATTGAGtttcgtagtctt  119
            |  ||| |||||||| |  | |||||||||||| |  ||| |||   ||| || | ||  
Sbjct  97   ATACCCAACTTCTTGATAGAACAAGAAGTTGGG-T--ATT-GATCC-GTT-CG-ATTCAG  149

Query  120  tagtcttttatttacataaacagttttc-cactttctttttctttttttc  168
            |||| ||||| | ||||||||| ||||  || |||| ||| |||| ||||
Sbjct  150  TAGTGTTTTACTCACATAAACATTTTTGTCATTTTCATTT-CTTTCTTTC  198


>JQ895133.1 Astilbe rivularis var. rivularis voucher Nie & Zhu 689 (KUN) 
photosystem Q(B) protein (psbA) gene, partial cds; and psbA-trnH 
intergenic spacer, partial sequence; chloroplast
Length=335

 Score = 76.8 bits (41),  Expect = 4e-10
 Identities = 75/91 (82%), Gaps = 3/91 (3%)
 Strand=Plus/Plus

Query  3   TAGAAATGGATAATACTTCGGTCTTAGTGTATACGAGTTTTTATTGTTGAAGGAGCAACG  62
           || |||||||||| ||||||||||||||||||||||||||||     | |||||||||  
Sbjct  1   TACAAATGGATAAGACTTCGGTCTTAGTGTATACGAGTTTTTGAAAATAAAGGAGCAATA  60

Query  63  CCCGACTT-CTTGGTTTATCAAGAAG-TTGG  91
           ||| |||| |||| | |||||||| | ||||
Sbjct  61  CCC-ACTTTCTTGTTCTATCAAGAGGGTTGG  90


>JQ895132.1 Astilbe rivularis var. rivularis voucher Nie & Zhu 646 (KUN) 
photosystem Q(B) protein (psbA) gene, partial cds; and psbA-trnH 
intergenic spacer, partial sequence; chloroplast
 JQ895134.1 Astilbe rivularis var. rivularis voucher Nie & Zhu 566 (KUN) 
photosystem Q(B) protein (psbA) gene, partial cds; and psbA-trnH 
intergenic spacer, partial sequence; chloroplast
Length=335

 Score = 76.8 bits (41),  Expect = 4e-10
 Identities = 75/91 (82%), Gaps = 3/91 (3%)
 Strand=Plus/Plus

Query  3   TAGAAATGGATAATACTTCGGTCTTAGTGTATACGAGTTTTTATTGTTGAAGGAGCAACG  62
           || |||||||||| ||||||||||||||||||||||||||||     | |||||||||  
Sbjct  1   TACAAATGGATAAGACTTCGGTCTTAGTGTATACGAGTTTTTGAAAATAAAGGAGCAATA  60

Query  63  CCCGACTT-CTTGGTTTATCAAGAAG-TTGG  91
           ||| |||| |||| | |||||||| | ||||
Sbjct  61  CCC-ACTTTCTTGTTCTATCAAGAGGGTTGG  90


>HE966690.1 Liriodendron tulipifera chloroplast DNA containing psbA-trnH 
IGS, specimen voucher MIB:ZPL:03982
Length=429

 Score = 76.8 bits (41),  Expect = 4e-10
 Identities = 129/170 (76%), Gaps = 12/170 (7%)
 Strand=Plus/Plus

Query  1    TCTAGAAATGGATAATACTTCGGTCTTAGTGTATACGAGTTTTT-ATTGTTGAAGGAGCA  59
            |||| |||||||||||||||||||||||||||||| ||||  || |  | | |  || ||
Sbjct  7    TCTACAAATGGATAATACTTCGGTCTTAGTGTATATGAGTCGTTGAAGGATCA--GATCA  64

Query  60   ACGCCCGACTTCTTGGTTTATCAAGAAGTTGGGCTCCATTTGATTGAGtttcgtagtctt  119
            |  ||| |||||||| |  | |||||||||||| |  ||| |||   ||| || | ||  
Sbjct  65   ATACCCAACTTCTTGATAGAACAAGAAGTTGGG-T--ATT-GATCC-GTT-CG-ATTCAG  117

Query  120  tagtcttttatttacataaacagttttc-cactttctttttctttttttc  168
            |||| ||||| | ||||||||| ||||  || |||| ||| |||| ||||
Sbjct  118  TAGTGTTTTACTCACATAAACATTTTTGTCATTTTCATTT-CTTTCTTTC  166


>FJ493286.1 Liriodendron tulipifera psbA gene, partial sequence; psbA-trnH 
intergenic spacer, complete sequence; and tRNA-His (trnH) 
gene, partial sequence; chloroplast
Length=532

 Score = 76.8 bits (41),  Expect = 4e-10
 Identities = 129/170 (76%), Gaps = 12/170 (7%)
 Strand=Plus/Plus

Query  1    TCTAGAAATGGATAATACTTCGGTCTTAGTGTATACGAGTTTTT-ATTGTTGAAGGAGCA  59
            |||| |||||||||||||||||||||||||||||| ||||  || |  | | |  || ||
Sbjct  60   TCTACAAATGGATAATACTTCGGTCTTAGTGTATATGAGTCGTTGAAGGATCA--GATCA  117

Query  60   ACGCCCGACTTCTTGGTTTATCAAGAAGTTGGGCTCCATTTGATTGAGtttcgtagtctt  119
            |  ||| |||||||| |  | |||||||||||| |  ||| |||   ||| || | ||  
Sbjct  118  ATACCCAACTTCTTGATAGAACAAGAAGTTGGG-T--ATT-GATCC-GTT-CG-ATTCAG  170

Query  120  tagtcttttatttacataaacagttttc-cactttctttttctttttttc  168
            |||| ||||| | ||||||||| ||||  || |||| ||| |||| ||||
Sbjct  171  TAGTGTTTTACTCACATAAACATTTTTGTCATTTTCATTT-CTTTCTTTC  219


>DQ899947.1 Liriodendron tulipifera chloroplast, complete genome
Length=159886

 Score = 76.8 bits (41),  Expect = 4e-10
 Identities = 129/170 (76%), Gaps = 12/170 (7%)
 Strand=Plus/Minus

Query  1    TCTAGAAATGGATAATACTTCGGTCTTAGTGTATACGAGTTTTT-ATTGTTGAAGGAGCA  59
            |||| |||||||||||||||||||||||||||||| ||||  || |  | | |  || ||
Sbjct  527  TCTACAAATGGATAATACTTCGGTCTTAGTGTATATGAGTCGTTGAAGGATCA--GATCA  470

Query  60   ACGCCCGACTTCTTGGTTTATCAAGAAGTTGGGCTCCATTTGATTGAGtttcgtagtctt  119
            |  ||| |||||||| |  | |||||||||||| |  ||| |||   ||| || | ||  
Sbjct  469  ATACCCAACTTCTTGATAGAACAAGAAGTTGGG-T--ATT-GATCC-GTT-CG-ATTCAG  417

Query  120  tagtcttttatttacataaacagttttc-cactttctttttctttttttc  168
            |||| ||||| | ||||||||| ||||  || |||| ||| |||| ||||
Sbjct  416  TAGTGTTTTACTCACATAAACATTTTTGTCATTTTCATTT-CTTTCTTTC  368


>AB021047.1 Liriodendron tulipifera chloroplast psbA, trnH genes, partial 
cds, spacer region
Length=449

 Score = 76.8 bits (41),  Expect = 4e-10
 Identities = 129/170 (76%), Gaps = 12/170 (7%)
 Strand=Plus/Minus

Query  1    TCTAGAAATGGATAATACTTCGGTCTTAGTGTATACGAGTTTTT-ATTGTTGAAGGAGCA  59
            |||| |||||||||||||||||||||||||||||| ||||  || |  | | |  || ||
Sbjct  448  TCTACAAATGGATAATACTTCGGTCTTAGTGTATATGAGTCGTTGAAGGATCA--GATCA  391

Query  60   ACGCCCGACTTCTTGGTTTATCAAGAAGTTGGGCTCCATTTGATTGAGtttcgtagtctt  119
            |  ||| |||||||| |  | |||||||||||| |  ||| |||   ||| || | ||  
Sbjct  390  ATACCCAACTTCTTGATAGAACAAGAAGTTGGG-T--ATT-GATCC-GTT-CG-ATTCAG  338

Query  120  tagtcttttatttacataaacagttttc-cactttctttttctttttttc  168
            |||| ||||| | ||||||||| ||||  || |||| ||| |||| ||||
Sbjct  337  TAGTGTTTTACTCACATAAACATTTTTGTCATTTTCATTT-CTTTCTTTC  289


>AF129050.1 Doryphora sassafras chloroplast psbA-trnH intergenic spacer region
Length=154

 Score = 76.8 bits (41),  Expect = 4e-10
 Identities = 74/89 (83%), Gaps = 6/89 (7%)
 Strand=Plus/Plus

Query  1    TCTAGAAATGGATAATACTTCGGTCTTAGTGTATACGAGTTTTTATTGTTGAAGGAGCAA  60
            |||| |||||||||||||||||||||||||||||||||||       |||||| ||||||
Sbjct  27   TCTACAAATGGATAATACTTCGGTCTTAGTGTATACGAGTC------GTTGAAAGAGCAA  80

Query  61   CGCCCGACTTCTTGGTTTATCAAGAAGTT  89
              ||  |||||||| | ||||||||||||
Sbjct  81   TACCAAACTTCTTGTTCTATCAAGAAGTT  109


>AF129071.1 Hortonia floribunda chloroplast psbA-trnH intergenic spacer region
Length=142

 Score = 76.8 bits (41),  Expect = 4e-10
 Identities = 74/89 (83%), Gaps = 6/89 (7%)
 Strand=Plus/Plus

Query  1    TCTAGAAATGGATAATACTTCGGTCTTAGTGTATACGAGTTTTTATTGTTGAAGGAGCAA  60
            |||| |||||||||||||||||||||||||||||||||||       |||||||||||||
Sbjct  26   TCTACAAATGGATAATACTTCGGTCTTAGTGTATACGAGTC------GTTGAAGGAGCAA  79

Query  61   CGCCCGACTTCTTGGTTTATCAAGAAGTT  89
             |||  |||||||| |  | |||||||||
Sbjct  80   TGCCAAACTTCTTGATAGAACAAGAAGTT  108


>AF129065.1 Monimia ovalifolia chloroplast psbA-trnH intergenic spacer region
Length=142

 Score = 76.8 bits (41),  Expect = 4e-10
 Identities = 91/113 (81%), Gaps = 11/113 (10%)
 Strand=Plus/Plus

Query  1    TCTAGAAATGGATAATACTTCGGTCTTAGTGTATACGAGTTTTTATTGTTGAAGGAGCAA  60
            |||| |||||||||||||||||||||||||||||||||||       |||||||||||||
Sbjct  26   TCTACAAATGGATAATACTTCGGTCTTAGTGTATACGAGTC------GTTGAAGGAGCAA  79

Query  61   CGCCCGACTTCTTGGTTTATCAAGAAGTT-GG----GCTCCATTTGATTGAGt  108
              ||  |||||||  | |||||||||||| ||    ||||| ||||||| |||
Sbjct  80   TACCAAACTTCTTATTCTATCAAGAAGTTTGGTATTGCTCCGTTTGATTCAGT  132


>AF129053.1 Gomortega nitida chloroplast psbA-trnH intergenic spacer region
Length=154

 Score = 76.8 bits (41),  Expect = 4e-10
 Identities = 108/138 (78%), Gaps = 13/138 (9%)
 Strand=Plus/Plus

Query  1    TCTAGAAATGGATAATACTTCGGTCTTAGTGTATACGAGTTTTTATTGTTGAAGGAGCAA  60
            |||| |||||||||||||||||||||||||||||||||||    ||||   || ||||||
Sbjct  27   TCTACAAATGGATAATACTTCGGTCTTAGTGTATACGAGTC---ATTGA--AA-GAGCAA  80

Query  61   CGCCCGACTTCTTGGTTTATCAAGAAGTTGGGCTCCATTTGATTGAGtttcgtagtcttt  120
              ||  |||||||| | |||||||||||| || |  ||| | |   |||| | | ||  |
Sbjct  81   TACCAAACTTCTTGTTCTATCAAGAAGTTTGG-T--ATT-GCTCC-GTTT-G-ATTCAGT  133

Query  121  agtcttttatttacataa  138
            ||| ||||||||||||||
Sbjct  134  AGTTTTTTATTTACATAA  151


>JQ895101.1 Astilbe rivularis var. rivularis voucher Wen 9081 (US) photosystem 
Q(B) protein (psbA) gene, partial cds; and psbA-trnH intergenic 
spacer, partial sequence; chloroplast
Length=352

 Score = 75.0 bits (40),  Expect = 1e-09
 Identities = 76/93 (82%), Gaps = 3/93 (3%)
 Strand=Plus/Plus

Query  1    TCTAGAAATGGATAATACTTCGGTCTTAGTGTATACGAGTTTTTATTGTTGAAGGAGCAA  60
            |||| |||||||||| ||||||||||||||||||||||||||||     | |||||||||
Sbjct  16   TCTACAAATGGATAAGACTTCGGTCTTAGTGTATACGAGTTTTTGAAAATAAAGGAGCAA  75

Query  61   CGCCCGACTT-CTTGGTTTATCAAGAAG-TTGG  91
              ||  |||| |||| | |||||||| | ||||
Sbjct  76   TACCA-ACTTTCTTGTTCTATCAAGAGGGTTGG  107


>GQ163001.1 Momordica cissoides voucher MO:J. Fay 6282 PsbA (psbA) gene, 
partial cds; psbA-trnH intergenic spacer, complete sequence; 
and tRNA-His (trnH) gene, partial sequence; chloroplast
Length=275

 Score = 75.0 bits (40),  Expect = 1e-09
 Identities = 75/92 (82%), Gaps = 1/92 (1%)
 Strand=Plus/Plus

Query  1    TCTAGAAATGGATAATACTTCGGTCTTAGTGTATACGAGTTTTTATTGTTGAAGGAGCAA  60
            ||||  ||||||||| ||||||||||||||||||||||||||||  |  | |||||||||
Sbjct  61   TCTATCAATGGATAAGACTTCGGTCTTAGTGTATACGAGTTTTTGATAATAAAGGAGCAA  120

Query  61   CGCCCGACTTCTTGGTTTATCAAGAAG-TTGG  91
               || | |||||| ||| |||||| | ||||
Sbjct  121  TAACCAATTTCTTGTTTTCTCAAGAGGATTGG  152


>GQ162999.1 Momordica cissoides voucher M:H. Schaefer s.n. PsbA (psbA) gene, 
partial cds; psbA-trnH intergenic spacer, complete sequence; 
and tRNA-His (trnH) gene, partial sequence; chloroplast
Length=275

 Score = 75.0 bits (40),  Expect = 1e-09
 Identities = 75/92 (82%), Gaps = 1/92 (1%)
 Strand=Plus/Plus

Query  1    TCTAGAAATGGATAATACTTCGGTCTTAGTGTATACGAGTTTTTATTGTTGAAGGAGCAA  60
            ||||  ||||||||| ||||||||||||||||||||||||||||  |  | |||||||||
Sbjct  61   TCTATCAATGGATAAGACTTCGGTCTTAGTGTATACGAGTTTTTGATAATAAAGGAGCAA  120

Query  61   CGCCCGACTTCTTGGTTTATCAAGAAG-TTGG  91
               || | |||||| ||| |||||| | ||||
Sbjct  121  TAACCAATTTCTTGTTTTCTCAAGAGGATTGG  152


>AF374769.1 Leptarrhena pyrolifolia psaB gene, partial sequence; psaB-trnH 
intergenic spacer region, complete sequence and trnH gene, 
partial sequence; chloroplast genes for chloroplast products
Length=405

 Score = 75.0 bits (40),  Expect = 1e-09
 Identities = 76/93 (82%), Gaps = 3/93 (3%)
 Strand=Plus/Plus

Query  1    TCTAGAAATGGATAATACTTCGGTCTTAGTGTATACGAGTTTTTATTGTTGAAGGAGCAA  60
            |||| |||||||||| ||||||||||||||||||||||||||||     | |||||||||
Sbjct  63   TCTACAAATGGATAAGACTTCGGTCTTAGTGTATACGAGTTTTTGAAAATAAAGGAGCAA  122

Query  61   CGCCCGACTT-CTTGGTTTATCAAGAAG-TTGG  91
               || |||| |||| | |||||||| | ||||
Sbjct  123  TAGCC-ACTTTCTTGTTCTATCAAGAGGGTTGG  154


>AF374764.1 Telesonix heucheriformis psaB gene, partial sequence; psaB-trnH 
intergenic spacer region, complete sequence and trnH gene, 
partial sequence; chloroplast genes for chloroplast products
Length=447

 Score = 75.0 bits (40),  Expect = 1e-09
 Identities = 76/93 (82%), Gaps = 3/93 (3%)
 Strand=Plus/Plus

Query  1    TCTAGAAATGGATAATACTTCGGTCTTAGTGTATACGAGTTTTT-ATTGTTGAAGGAGCA  59
            |||| |||||||||| |||||||||||||||||||||||||||| |  ||  ||||||||
Sbjct  56   TCTACAAATGGATAAGACTTCGGTCTTAGTGTATACGAGTTTTTGAAAGTA-AAGGAGCA  114

Query  60   ACGCCCGACTTCTTGGTTTATCAAGAAG-TTGG  91
            |   ||   |||||| | |||||||| | ||||
Sbjct  115  ATAGCCTCTTTCTTGTTCTATCAAGAGGGTTGG  147


>MH117331.1 Stachyurus chinensis var. brachystachyus voucher YLDP141B trnH-psbA 
intergenic spacer region, partial sequence; chloroplast
Length=500

 Score = 73.1 bits (39),  Expect = 5e-09
 Identities = 74/91 (81%), Gaps = 1/91 (1%)
 Strand=Plus/Plus

Query  1    TCTAGAAATGGATAATACTTCGGTCTTAGTGTATACGAGTTTTTATTGTTGAAGGAGCAA  60
            |||| |||||||||| ||||||||||||||||||||||||||||     | |||||||||
Sbjct  39   TCTACAAATGGATAAGACTTCGGTCTTAGTGTATACGAGTTTTTGAAAATAAAGGAGCAA  98

Query  61   CGCCCGACTTCTTGGTTTATCAAGAAG-TTG  90
               || | |||||  | |||||||||| |||
Sbjct  99   TAACCAATTTCTTCTTCTATCAAGAAGATTG  129


>MH117330.1 Stachyurus chinensis var. brachystachyus voucher YLDP141A trnH-psbA 
intergenic spacer region, partial sequence; chloroplast
Length=500

 Score = 73.1 bits (39),  Expect = 5e-09
 Identities = 74/91 (81%), Gaps = 1/91 (1%)
 Strand=Plus/Plus

Query  1    TCTAGAAATGGATAATACTTCGGTCTTAGTGTATACGAGTTTTTATTGTTGAAGGAGCAA  60
            |||| |||||||||| ||||||||||||||||||||||||||||     | |||||||||
Sbjct  39   TCTACAAATGGATAAGACTTCGGTCTTAGTGTATACGAGTTTTTGAAAATAAAGGAGCAA  98

Query  61   CGCCCGACTTCTTGGTTTATCAAGAAG-TTG  90
               || | |||||  | |||||||||| |||
Sbjct  99   TAACCAATTTCTTCTTCTATCAAGAAGATTG  129


>MG470845.1 Oresitrophe rupifraga chloroplast, complete genome
Length=156738

 Score = 73.1 bits (39),  Expect = 5e-09
 Identities = 54/61 (89%), Gaps = 2/61 (3%)
 Strand=Plus/Minus

Query  1    TCTAGAAATGGATAATACTTCGGTCTTAGTGTATACGAGTTTTT-ATTGTTGAAGGAGCA  59
            |||| |||||||||| |||||||||||||||||||||||||||| |  ||  ||||||||
Sbjct  476  TCTACAAATGGATAAGACTTCGGTCTTAGTGTATACGAGTTTTTGAAAGTA-AAGGAGCA  418

Query  60   A  60
            |
Sbjct  417  A  417


>KX999396.1 Stachyurus praecox voucher Wen_sn2005326_US psbA-trnH intergenic 
spacer region, partial sequence; chloroplast
Length=410

 Score = 73.1 bits (39),  Expect = 5e-09
 Identities = 74/91 (81%), Gaps = 1/91 (1%)
 Strand=Plus/Plus

Query  1   TCTAGAAATGGATAATACTTCGGTCTTAGTGTATACGAGTTTTTATTGTTGAAGGAGCAA  60
           |||| |||||||||| ||||||||||||||||||||||||||||     | |||||||||
Sbjct  1   TCTACAAATGGATAAGACTTCGGTCTTAGTGTATACGAGTTTTTGAAAATAAAGGAGCAA  60

Query  61  CGCCCGACTTCTTGGTTTATCAAGAAG-TTG  90
              || | |||||  | |||||||||| |||
Sbjct  61  TAACCAATTTCTTCTTCTATCAAGAAGATTG  91


>KX999395.1 Stachyurus chinensis voucher Shui_82369_US psbA-trnH intergenic 
spacer region, partial sequence; chloroplast
Length=410

 Score = 73.1 bits (39),  Expect = 5e-09
 Identities = 74/91 (81%), Gaps = 1/91 (1%)
 Strand=Plus/Plus

Query  1   TCTAGAAATGGATAATACTTCGGTCTTAGTGTATACGAGTTTTTATTGTTGAAGGAGCAA  60
           |||| |||||||||| ||||||||||||||||||||||||||||     | |||||||||
Sbjct  1   TCTACAAATGGATAAGACTTCGGTCTTAGTGTATACGAGTTTTTGAAAATAAAGGAGCAA  60

Query  61  CGCCCGACTTCTTGGTTTATCAAGAAG-TTG  90
              || | |||||  | |||||||||| |||
Sbjct  61  TAACCAATTTCTTCTTCTATCAAGAAGATTG  91


>MF348730.1 Stachyurus praecox var. matsuzakii isolate AD7LM45 photosystem 
II protein D1 (psbA) gene, partial cds; and psbA-trnH intergenic 
spacer, partial sequence; chloroplast
Length=488

 Score = 73.1 bits (39),  Expect = 5e-09
 Identities = 74/91 (81%), Gaps = 1/91 (1%)
 Strand=Plus/Plus

Query  1    TCTAGAAATGGATAATACTTCGGTCTTAGTGTATACGAGTTTTTATTGTTGAAGGAGCAA  60
            |||| |||||||||| ||||||||||||||||||||||||||||     | |||||||||
Sbjct  39   TCTACAAATGGATAAGACTTCGGTCTTAGTGTATACGAGTTTTTGAAAATAAAGGAGCAA  98

Query  61   CGCCCGACTTCTTGGTTTATCAAGAAG-TTG  90
               || | |||||  | |||||||||| |||
Sbjct  99   TAACCAATTTCTTCTTCTATCAAGAAGATTG  129


>KC688711.1 Soyauxia gabonensis voucher PM5528 trnH-psbA intergenic spacer, 
partial sequence; chloroplast
Length=609

 Score = 73.1 bits (39),  Expect = 5e-09
 Identities = 54/61 (89%), Gaps = 2/61 (3%)
 Strand=Plus/Minus

Query  1    TCTAGAAATGGATAATACTTCGGTCTTAGTGTATACGAGTTTTT-ATTGTTGAAGGAGCA  59
            |||| |||||||||| |||||||||||||||||||||||||||| |  ||  ||||||||
Sbjct  561  TCTACAAATGGATAAGACTTCGGTCTTAGTGTATACGAGTTTTTTAAAGTA-AAGGAGCA  503

Query  60   A  60
            |
Sbjct  502  A  502


>KC667959.1 Soyauxia gabonensis voucher PM4865 trnH-psbA intergenic spacer, 
partial sequence; chloroplast
 KC668053.1 Soyauxia gabonensis voucher PM5122 trnH-psbA intergenic spacer, 
partial sequence; chloroplast
Length=609

 Score = 73.1 bits (39),  Expect = 5e-09
 Identities = 54/61 (89%), Gaps = 2/61 (3%)
 Strand=Plus/Plus

Query  1    TCTAGAAATGGATAATACTTCGGTCTTAGTGTATACGAGTTTTT-ATTGTTGAAGGAGCA  59
            |||| |||||||||| |||||||||||||||||||||||||||| |  ||  ||||||||
Sbjct  49   TCTACAAATGGATAAGACTTCGGTCTTAGTGTATACGAGTTTTTTAAAGTA-AAGGAGCA  107

Query  60   A  60
            |
Sbjct  108  A  108


>JQ895122.1 Bergenia purpurascens voucher Zhu 0601 (KUN) photosystem Q(B) 
protein (psbA) gene, partial cds; and psbA-trnH intergenic 
spacer, partial sequence; chloroplast
Length=360

 Score = 73.1 bits (39),  Expect = 5e-09
 Identities = 54/61 (89%), Gaps = 2/61 (3%)
 Strand=Plus/Plus

Query  1   TCTAGAAATGGATAATACTTCGGTCTTAGTGTATACGAGTTTTT-ATTGTTGAAGGAGCA  59
           |||| |||||||||| |||||||||||||||||||||||||||| |  ||  ||||||||
Sbjct  16  TCTACAAATGGATAAGACTTCGGTCTTAGTGTATACGAGTTTTTGAAAGTA-AAGGAGCA  74

Query  60  A  60
           |
Sbjct  75  A  75


>GQ871892.1 Bergenia hybrid cultivar voucher Guo0816 PsbA gene, partial cds; 
psbA-trnH intergenic spacer, complete sequence; and tRNA-His 
(trnH) gene, partial sequence; chloroplast
Length=375

 Score = 73.1 bits (39),  Expect = 5e-09
 Identities = 54/61 (89%), Gaps = 2/61 (3%)
 Strand=Plus/Plus

Query  1   TCTAGAAATGGATAATACTTCGGTCTTAGTGTATACGAGTTTTT-ATTGTTGAAGGAGCA  59
           |||| |||||||||| |||||||||||||||||||||||||||| |  ||  ||||||||
Sbjct  24  TCTACAAATGGATAAGACTTCGGTCTTAGTGTATACGAGTTTTTGAAAGTA-AAGGAGCA  82

Query  60  A  60
           |
Sbjct  83  A  83


>JN047260.1 Stachyurus yunnanensis voucher C311 psbA-trnH intergenic spacer 
region, partial sequence; chloroplast
Length=523

 Score = 73.1 bits (39),  Expect = 5e-09
 Identities = 71/87 (82%), Gaps = 0/87 (0%)
 Strand=Plus/Minus

Query  1    TCTAGAAATGGATAATACTTCGGTCTTAGTGTATACGAGTTTTTATTGTTGAAGGAGCAA  60
            |||| |||||||||| ||||||||||||||||||||||||||||     | |||||||||
Sbjct  468  TCTACAAATGGATAAGACTTCGGTCTTAGTGTATACGAGTTTTTGAAAATAAAGGAGCAA  409

Query  61   CGCCCGACTTCTTGGTTTATCAAGAAG  87
               || | |||||  | ||||||||||
Sbjct  408  TAACCAATTTCTTCTTCTATCAAGAAG  382


>JN047258.1 Stachyurus yunnanensis voucher H11 psbA-trnH intergenic spacer 
region, partial sequence; chloroplast
Length=525

 Score = 73.1 bits (39),  Expect = 5e-09
 Identities = 74/91 (81%), Gaps = 1/91 (1%)
 Strand=Plus/Minus

Query  1    TCTAGAAATGGATAATACTTCGGTCTTAGTGTATACGAGTTTTTATTGTTGAAGGAGCAA  60
            |||| |||||||||| ||||||||||||||||||||||||||||     | |||||||||
Sbjct  468  TCTACAAATGGATAAGACTTCGGTCTTAGTGTATACGAGTTTTTGAAAATAAAGGAGCAA  409

Query  61   CGCCCGACTTCTTGGTTTATCAAGAAG-TTG  90
               || | |||||  | |||||||||| |||
Sbjct  408  TAACCAATTTCTTCTTCTATCAAGAAGATTG  378


>JN047257.1 Stachyurus himalaicus voucher H12 psbA-trnH intergenic spacer 
region, partial sequence; chloroplast
Length=523

 Score = 73.1 bits (39),  Expect = 5e-09
 Identities = 74/91 (81%), Gaps = 1/91 (1%)
 Strand=Plus/Minus

Query  1    TCTAGAAATGGATAATACTTCGGTCTTAGTGTATACGAGTTTTTATTGTTGAAGGAGCAA  60
            |||| |||||||||| ||||||||||||||||||||||||||||     | |||||||||
Sbjct  468  TCTACAAATGGATAAGACTTCGGTCTTAGTGTATACGAGTTTTTGAAAATAAAGGAGCAA  409

Query  61   CGCCCGACTTCTTGGTTTATCAAGAAG-TTG  90
               || | |||||  | |||||||||| |||
Sbjct  408  TAACCAATTTCTTCTTCTATCAAGAAGATTG  378


>JN047255.1 Stachyurus himalaicus voucher H14 psbA-trnH intergenic spacer 
region, partial sequence; chloroplast
Length=523

 Score = 73.1 bits (39),  Expect = 5e-09
 Identities = 74/91 (81%), Gaps = 1/91 (1%)
 Strand=Plus/Minus

Query  1    TCTAGAAATGGATAATACTTCGGTCTTAGTGTATACGAGTTTTTATTGTTGAAGGAGCAA  60
            |||| |||||||||| ||||||||||||||||||||||||||||     | |||||||||
Sbjct  468  TCTACAAATGGATAAGACTTCGGTCTTAGTGTATACGAGTTTTTGAAAATAAAGGAGCAA  409

Query  61   CGCCCGACTTCTTGGTTTATCAAGAAG-TTG  90
               || | |||||  | |||||||||| |||
Sbjct  408  TAACCAATTTCTTCTTCTATCAAGAAGATTG  378


>JN047254.1 Stachyurus chinensis voucher C650 psbA-trnH intergenic spacer 
region, partial sequence; chloroplast
Length=549

 Score = 73.1 bits (39),  Expect = 5e-09
 Identities = 74/91 (81%), Gaps = 1/91 (1%)
 Strand=Plus/Minus

Query  1    TCTAGAAATGGATAATACTTCGGTCTTAGTGTATACGAGTTTTTATTGTTGAAGGAGCAA  60
            |||| |||||||||| ||||||||||||||||||||||||||||     | |||||||||
Sbjct  494  TCTACAAATGGATAAGACTTCGGTCTTAGTGTATACGAGTTTTTGAAAATAAAGGAGCAA  435

Query  61   CGCCCGACTTCTTGGTTTATCAAGAAG-TTG  90
               || | |||||  | |||||||||| |||
Sbjct  434  TAACCAATTTCTTCTTCTATCAAGAAGATTG  404


>JN047253.1 Stachyurus chinensis voucher H6 psbA-trnH intergenic spacer region, 
partial sequence; chloroplast
 JN047259.1 Stachyurus yunnanensis voucher H10 psbA-trnH intergenic spacer 
region, partial sequence; chloroplast
Length=523

 Score = 73.1 bits (39),  Expect = 5e-09
 Identities = 71/87 (82%), Gaps = 0/87 (0%)
 Strand=Plus/Minus

Query  1    TCTAGAAATGGATAATACTTCGGTCTTAGTGTATACGAGTTTTTATTGTTGAAGGAGCAA  60
            |||| |||||||||| ||||||||||||||||||||||||||||     | |||||||||
Sbjct  468  TCTACAAATGGATAAGACTTCGGTCTTAGTGTATACGAGTTTTTGAAAATAAAGGAGCAA  409

Query  61   CGCCCGACTTCTTGGTTTATCAAGAAG  87
               || | |||||  | ||||||||||
Sbjct  408  TAACCAATTTCTTCTTCTATCAAGAAG  382


>JN047251.1 Stachyurus chinensis voucher H8 psbA-trnH intergenic spacer region, 
partial sequence; chloroplast
Length=480

 Score = 73.1 bits (39),  Expect = 5e-09
 Identities = 74/91 (81%), Gaps = 1/91 (1%)
 Strand=Plus/Minus

Query  1    TCTAGAAATGGATAATACTTCGGTCTTAGTGTATACGAGTTTTTATTGTTGAAGGAGCAA  60
            |||| |||||||||| ||||||||||||||||||||||||||||     | |||||||||
Sbjct  469  TCTACAAATGGATAAGACTTCGGTCTTAGTGTATACGAGTTTTTGAAAATAAAGGAGCAA  410

Query  61   CGCCCGACTTCTTGGTTTATCAAGAAG-TTG  90
               || | |||||  | |||||||||| |||
Sbjct  409  TAGCCAATTTCTTCTTCTATCAAGAAGATTG  379


  Database: Nucleotide collection (nt)
    Posted date:  Jun 15, 2019  6:40 PM
  Number of letters in database: -510,978,370
  Number of sequences in database:  52,478,804

Lambda      K        H
    1.33    0.621     1.12 
Gapped
Lambda      K        H
    1.28    0.460    0.850 
Matrix: blastn matrix:1 -2
Gap Penalties: Existence: 0, Extension: 0
Number of Sequences: 52478804
Number of Hits to DB: 3533591
Number of extensions: 105
Number of successful extensions: 105
Number of sequences better than 10: 105
Number of HSP's better than 10 without gapping: 0
Number of HSP's gapped: 105
Number of HSP's successfully gapped: 105
Length of query: 256
Length of database: 218532353722
Length adjustment: 34
Effective length of query: 222
Effective length of database: 216748074386
Effective search space: 48118072513692
Effective search space used: 48118072513692
A: 0
X1: 13 (25.0 bits)
X2: 32 (59.1 bits)
X3: 54 (99.7 bits)
S1: 13 (25.1 bits)
S2: 23 (43.6 bits)
