# Supplementary material for: Assessing the Identity of Commercial Herbs From a Cambodian Market Using DNA Barcoding
Source: Front Pharmacol. 2020 Mar 24;11:244. doi: 10.3389/fphar.2020.00244 (PMC7105672; doi:10.3389/fphar.2020.00244)
Supplement: Supplementary file 2 [file Data_Sheet_2.zip › blast search result/psbA-trnH /JPZ27.txt]

BLASTN 2.9.0+
Reference: Zheng Zhang, Scott Schwartz, Lukas Wagner, and
Webb Miller (2000), "A greedy algorithm for aligning DNA
sequences", J Comput Biol 2000; 7(1-2):203-14.


Reference for database indexing: Aleksandr Morgulis, George
Coulouris, Yan Raytselis, Thomas L. Madden, Richa Agarwala,
Alejandro A. Schaffer (2008), "Database Indexing for
Production MegaBLAST Searches", Bioinformatics 24:1757-1764.


RID: J5X6RR04015


Database: Nucleotide collection (nt)
           52,478,804 sequences; 218,532,353,722 total letters
Query= 27

Length=256


                                                                   Score        E      Max
Sequences producing significant alignments:                       (Bits)     Value   ident

KP095446.1 Gardenia jasminoides isolate SCBGP551_1 photosystem...  473        1e-129  100%        
HQ427038.1 Gardenia jasminoides isolate 97 PsbA (psbA) gene, p...  473        1e-129  100%        
HQ415463.1 Gardenia jasminoides trnH-psbA intergenic spacer, p...  473        1e-129  100%        
KY272722.1 Gardenia jasminoides isolate LHS1 psbA-trnH interge...  448        7e-122  98%         
KY272721.1 Gardenia jasminoides isolate LHS1 psbA-trnH interge...  448        7e-122  98%         
AM939407.1 Gardenia hansemannii chloroplast psbA-trnH intergen...  429        2e-116  97%         
JX312213.1 Gardenia thailandica voucher A. Chaveerach 778 PsbA...  424        1e-114  97%         
JX312218.1 Gardenia jasminoides voucher A. Chaveerach 783 PsbA...  422        4e-114  97%         
JX312219.1 Gardenia jasminoides voucher A. Chaveerach 784 PsbA...  418        5e-113  96%         
KP095467.1 Uncaria rhynchophylla isolate SCBGP019_2 photosyste...  416        2e-112  98%         
JX312216.1 Gardenia jasminoides voucher A. Chaveerach 781 PsbA...  416        2e-112  96%         
KC688799.1 Aulacocalyx caudata voucher PM5029 trnH-psbA interg...  409        3e-110  95%         
KC668111.1 Aulacocalyx jasminiflora voucher PM5167 trnH-psbA i...  409        3e-110  95%         
KC668076.1 Aulacocalyx caudata voucher PM5000 trnH-psbA interg...  409        3e-110  95%         
KC667996.1 Aulacocalyx jasminiflora voucher PM4826 trnH-psbA i...  409        3e-110  95%         
JX312214.1 Gardenia collinsae voucher A. Chaveerach 779 PsbA (...  407        1e-109  97%         
JX312209.1 Gardenia sootepensis voucher A. Chaveerach 774 PsbA...  407        1e-109  97%         
JX312208.1 Gardenia saxatilis voucher A. Chaveerach 773 PsbA (...  407        1e-109  95%         
KJ686863.1 Gardenia jasminoides isolate tree tag 095593 vouche...  405        4e-109  98%         
GQ435242.1 Gardenia jasminoides voucher PS1062MT02 psbA-trnH i...  405        4e-109  98%         
KC667662.1 Aulacocalyx caudata voucher PM4829 trnH-psbA interg...  403        1e-108  95%         
AM939400.1 Aulacocalyx jasminiflora chloroplast psbA-trnH inte...  403        1e-108  95%         
KC688773.1 Bertiera laxa voucher PM5507 trnH-psbA intergenic s...  394        9e-106  96%         
FJ039038.2 Duroia eriopila voucher NH200655 PsbA (psbA) gene, ...  394        9e-106  96%         
JX312210.1 Gardenia sootepensis voucher A. Chaveerach 775 PsbA...  394        9e-106  96%         
GQ428646.1 Amaioua guianensis voucher M17116016 psbA-trnH inte...  394        9e-106  96%         
KY272720.1 Gardenia jasminoides isolate LHS1 psbA-trnH interge...  392        3e-105  97%         
KY272719.1 Gardenia jasminoides isolate LHS1 psbA-trnH interge...  392        3e-105  97%         
KY272718.1 Gardenia jasminoides isolate LHS1 psbA-trnH interge...  392        3e-105  97%         
KY272717.1 Gardenia jasminoides isolate LHS1 psbA-trnH interge...  392        3e-105  97%         
MF786084.1 Duroia sp. US:Redden4011 photosystem II protein D1 ...  392        3e-105  96%         
KC667764.1 Rothmannia hispida voucher P4792 trnH-psbA intergen...  392        3e-105  94%         
KC667725.1 Rothmannia hispida voucher PM5004 trnH-psbA interge...  392        3e-105  94%         
AM939404.1 Cremaspora triflora ssp. confluens chloroplast psbA...  392        3e-105  96%         
KC667935.1 Rothmannia talbotii voucher PM5390 trnH-psbA interg...  390        1e-104  94%         
KC667740.1 Bertiera laxa voucher PM5555 trnH-psbA intergenic s...  390        1e-104  96%         
GQ428645.1 Duroia aquatica voucher M17116460 psbA-trnH interge...  390        1e-104  96%         
GQ428647.1 Amaioua guianensis voucher NH200296 psbA-trnH inter...  388        4e-104  96%         
GQ435239.1 Gardenia jasminoides var. grandiflora voucher PS105...  385        5e-103  97%         
KC667859.1 Polysphaeria macrophylla voucher PM4940 trnH-psbA i...  381        7e-102  95%         
JX312212.1 Gardenia sp. 1 Chaveerach 777 PsbA (psbA) gene, par...  381        7e-102  96%         
MF348809.1 Gardenia jasminoides isolate AG2KK23 photosystem II...  379        2e-101  94%         
KC688736.1 Polysphaeria macrophylla voucher PM5404 trnH-psbA i...  377        9e-101  95%         
KC667759.1 Polysphaeria macrophylla voucher PM5247 trnH-psbA i...  377        9e-101  95%         
GQ248269.1 Coffea mauritiana voucher Jaufeerally-Fakim 013 (K)...  377        9e-101  94%         
KX248326.1 Duroia longiflora isolate K991 psbA-trnH intergenic...  372        4e-99   96%         
JX436172.1 Gardenia sootepensis voucher A. Chaveerach 808 psbA...  372        4e-99   96%         
HQ415435.1 Canarium tramdenum trnH-psbA intergenic spacer, par...  372        4e-99   93%         
KP095444.1 Diplospora dubia isolate SCBGP100_1 photosystem II ...  366        2e-97   93%         
JX436175.1 Gardenia sp. 3 Chaveerach 812 voucher A. Chaveerach...  366        2e-97   95%         
JX312217.1 Gardenia taitensis voucher A. Chaveerach 782 PsbA (...  366        2e-97   95%         
HQ427044.1 Diplospora dubia isolate 103 PsbA (psbA) gene, part...  366        2e-97   93%         
KC667635.1 Psilanthus mannii voucher PM5171 trnH-psbA intergen...  363        2e-96   93%         
GQ248270.1 Coffea myrtifolia voucher Jaufeerally-Fakim 023 (K)...  363        2e-96   93%         
MK862266.1 Coffea arabica isolate TY1 chloroplast, complete ge...  361        9e-96   93%         
MK353212.1 Coffea arabica isolate IN1 chloroplast, complete ge...  361        9e-96   93%         
MK353209.1 Coffea arabica isolate HP1 chloroplast, complete ge...  361        9e-96   93%         
MK342634.1 Coffea arabica isolate CH3 chloroplast, complete ge...  361        9e-96   93%         
LC019718.1 Coffea arabica chloroplast DNA for trnH-psbA interg...  361        9e-96   93%         
LC019717.1 Coffea arabica chloroplast DNA for trnH-psbA interg...  361        9e-96   93%         
LC019716.1 Coffea arabica chloroplast DNA for trnH-psbA interg...  361        9e-96   93%         
LC019714.1 Coffea arabica chloroplast DNA for trnH-psbA interg...  361        9e-96   93%         
LC019713.1 Coffea arabica chloroplast DNA for trnH-psbA interg...  361        9e-96   93%         
MF348541.1 Coffea canephora isolate AD7LI35 photosystem II pro...  361        9e-96   93%         
KY085909.1 Coffea arabica plastid, complete genome                 361        9e-96   93%         
JX436173.1 Gardenia sootepensis voucher A. Chaveerach 809 psbA...  361        9e-96   95%         
HM446914.1 Coffea arabica photosystem II protein D1 (psbA) gen...  361        9e-96   93%         
EF044213.1 Coffea arabica chloroplast, complete genome             361        9e-96   93%         
HG963812.1 Randia armata chloroplast DNA containing psbA-trnH ...  359        3e-95   94%         
GQ982142.1 Amaioua corymbosa voucher STRI:BCI 146150 photosyst...  359        3e-95   96%         
KX248324.1 Duroia longiflora isolate Q807 psbA-trnH intergenic...  357        1e-94   96%         
KX248323.1 Duroia longiflora isolate K679 psbA-trnH intergenic...  357        1e-94   96%         
LC019715.1 Coffea arabica chloroplast DNA for trnH-psbA interg...  355        4e-94   93%         
JX436171.1 Gardenia saxatilis voucher A. Chaveerach 807 psbA-t...  355        4e-94   94%         
GQ982161.1 Borojoa panamensis voucher STRI:BCI 181353 photosys...  355        4e-94   95%         
KX248322.1 Duroia aquatica isolate K993 psbA-trnH intergenic s...  351        5e-93   95%         
JX436176.1 Gardenia collinsae voucher A. Chaveerach 813 psbA-t...  351        5e-93   94%         
GQ982139.1 Alibertia edulis voucher STRI:BCI 236038 photosyste...  351        5e-93   95%         
KC688786.1 Pavetta staudtii voucher PM5395 trnH-psbA intergeni...  350        2e-92   92%         
KC668051.1 Pavetta sp. 1 OH-2013 voucher PM5069 trnH-psbA inte...  350        2e-92   92%         
KC667931.1 Pavetta sp. 1 OH-2013 voucher PM5045 trnH-psbA inte...  350        2e-92   92%         
KX248319.1 Duroia aquatica isolate K193 psbA-trnH intergenic s...  348        7e-92   95%         
KX247962.1 Amaioua guianensis isolate K223 psbA-trnH intergeni...  348        7e-92   95%         
LN899268.1 Magnoliophyta environmental sample chloroplast DNA ...  348        7e-92   93%         
KC667987.1 Aulacocalyx talbotii voucher PM4947 trnH-psbA inter...  346        2e-91   91%         
HQ415527.1 Catunaregam spinosa trnH-psbA intergenic spacer, pa...  346        2e-91   92%         
KU564721.1 Randia moorei trnH-psbA intergenic spacer, partial ...  344        9e-91   92%         
KC668122.1 Tarenna lasiorhachis voucher PM5355 trnH-psbA inter...  344        9e-91   92%         
KP095445.1 Diplospora dubia isolate SCBGP100_2 photosystem II ...  342        3e-90   93%         
KC667862.1 Aulacocalyx talbotii voucher PM5261 trnH-psbA inter...  342        3e-90   91%         
HQ415437.1 Diplospora dubia trnH-psbA intergenic spacer, parti...  342        3e-90   92%         
AM939416.1 Tocoyena pittieri chloroplast psbA-trnH intergenic ...  342        3e-90   92%         
AM939408.1 Hypobathrum racemosum chloroplast psbA-trnH interge...  342        3e-90   98%         
MK261027.1 Gardenia volkensii voucher TK1_C3_MRC psbA-trnH int...  340        1e-89   93%         
MK260971.1 Gardenia volkensii voucher TK1_D3_FIELD psbA-trnH i...  340        1e-89   93%         
MK260953.1 Gardenia volkensii voucher TK1_A3_NMK psbA-trnH int...  340        1e-89   93%         
MK260789.1 Gardenia volkensii voucher TK1_B3_SI psbA-trnH inte...  340        1e-89   93%         
KC668098.1 Massularia acuminata voucher PM4937 trnH-psbA inter...  339        4e-89   91%         
KC667817.1 Psilanthus mannii voucher PM5208 trnH-psbA intergen...  339        4e-89   92%         
KJ426907.1 Randia aculeata voucher 0118736721 PsbA (psbA) gene...  337        1e-88   92%         

ALIGNMENTS
>KP095446.1 Gardenia jasminoides isolate SCBGP551_1 photosystem II protein 
D1 (psbA), psbA-trnH intergenic spacer, and tRNA-His (trnH), 
region; chloroplast
Length=259

 Score = 473 bits (256),  Expect = 1e-129
 Identities = 256/256 (100%), Gaps = 0/256 (0%)
 Strand=Plus/Minus

Query  1    CTTTACTCTATTTTTCTAttttttttttttttttttatattcgaacattttatttacttt  60
            ||||||||||||||||||||||||||||||||||||||||||||||||||||||||||||
Sbjct  258  CTTTACTCTATTTTTCTATTTTTTTTTTTTTTTTTTATATTCGAACATTTTATTTACTTT  199

Query  61   tctttaaatttttaaaataaaaaaaaTCTATCTATATTTAAGTACAATTACTACTAAAAT  120
            ||||||||||||||||||||||||||||||||||||||||||||||||||||||||||||
Sbjct  198  TCTTTAAATTTTTAAAATAAAAAAAATCTATCTATATTTAAGTACAATTACTACTAAAAT  139

Query  121  AACTAAATAGAAAATAAATAAAGGAGCAATAACACCCTCTTATCTTAAGAGAATAAGAAG  180
            ||||||||||||||||||||||||||||||||||||||||||||||||||||||||||||
Sbjct  138  AACTAAATAGAAAATAAATAAAGGAGCAATAACACCCTCTTATCTTAAGAGAATAAGAAG  79

Query  181  GAAATTATTGCTCCTTTATTTTTCAATAACTCTTATACAATAAGGCTAACGTCTTATCCA  240
            ||||||||||||||||||||||||||||||||||||||||||||||||||||||||||||
Sbjct  78   GAAATTATTGCTCCTTTATTTTTCAATAACTCTTATACAATAAGGCTAACGTCTTATCCA  19

Query  241  TTTACAGATGGAGCAT  256
            ||||||||||||||||
Sbjct  18   TTTACAGATGGAGCAT  3


>HQ427038.1 Gardenia jasminoides isolate 97 PsbA (psbA) gene, partial cds; 
and psbA-trnH intergenic spacer, partial sequence; chloroplast
Length=262

 Score = 473 bits (256),  Expect = 1e-129
 Identities = 256/256 (100%), Gaps = 0/256 (0%)
 Strand=Plus/Minus

Query  1    CTTTACTCTATTTTTCTAttttttttttttttttttatattcgaacattttatttacttt  60
            ||||||||||||||||||||||||||||||||||||||||||||||||||||||||||||
Sbjct  256  CTTTACTCTATTTTTCTATTTTTTTTTTTTTTTTTTATATTCGAACATTTTATTTACTTT  197

Query  61   tctttaaatttttaaaataaaaaaaaTCTATCTATATTTAAGTACAATTACTACTAAAAT  120
            ||||||||||||||||||||||||||||||||||||||||||||||||||||||||||||
Sbjct  196  TCTTTAAATTTTTAAAATAAAAAAAATCTATCTATATTTAAGTACAATTACTACTAAAAT  137

Query  121  AACTAAATAGAAAATAAATAAAGGAGCAATAACACCCTCTTATCTTAAGAGAATAAGAAG  180
            ||||||||||||||||||||||||||||||||||||||||||||||||||||||||||||
Sbjct  136  AACTAAATAGAAAATAAATAAAGGAGCAATAACACCCTCTTATCTTAAGAGAATAAGAAG  77

Query  181  GAAATTATTGCTCCTTTATTTTTCAATAACTCTTATACAATAAGGCTAACGTCTTATCCA  240
            ||||||||||||||||||||||||||||||||||||||||||||||||||||||||||||
Sbjct  76   GAAATTATTGCTCCTTTATTTTTCAATAACTCTTATACAATAAGGCTAACGTCTTATCCA  17

Query  241  TTTACAGATGGAGCAT  256
            ||||||||||||||||
Sbjct  16   TTTACAGATGGAGCAT  1


>HQ415463.1 Gardenia jasminoides trnH-psbA intergenic spacer, partial sequence; 
chloroplast
Length=260

 Score = 473 bits (256),  Expect = 1e-129
 Identities = 256/256 (100%), Gaps = 0/256 (0%)
 Strand=Plus/Plus

Query  1    CTTTACTCTATTTTTCTAttttttttttttttttttatattcgaacattttatttacttt  60
            ||||||||||||||||||||||||||||||||||||||||||||||||||||||||||||
Sbjct  3    CTTTACTCTATTTTTCTATTTTTTTTTTTTTTTTTTATATTCGAACATTTTATTTACTTT  62

Query  61   tctttaaatttttaaaataaaaaaaaTCTATCTATATTTAAGTACAATTACTACTAAAAT  120
            ||||||||||||||||||||||||||||||||||||||||||||||||||||||||||||
Sbjct  63   TCTTTAAATTTTTAAAATAAAAAAAATCTATCTATATTTAAGTACAATTACTACTAAAAT  122

Query  121  AACTAAATAGAAAATAAATAAAGGAGCAATAACACCCTCTTATCTTAAGAGAATAAGAAG  180
            ||||||||||||||||||||||||||||||||||||||||||||||||||||||||||||
Sbjct  123  AACTAAATAGAAAATAAATAAAGGAGCAATAACACCCTCTTATCTTAAGAGAATAAGAAG  182

Query  181  GAAATTATTGCTCCTTTATTTTTCAATAACTCTTATACAATAAGGCTAACGTCTTATCCA  240
            ||||||||||||||||||||||||||||||||||||||||||||||||||||||||||||
Sbjct  183  GAAATTATTGCTCCTTTATTTTTCAATAACTCTTATACAATAAGGCTAACGTCTTATCCA  242

Query  241  TTTACAGATGGAGCAT  256
            ||||||||||||||||
Sbjct  243  TTTACAGATGGAGCAT  258


>KY272722.1 Gardenia jasminoides isolate LHS1 psbA-trnH intergenic spacer 
region, partial sequence; plastid
Length=334

 Score = 448 bits (242),  Expect = 7e-122
 Identities = 253/258 (98%), Gaps = 2/258 (1%)
 Strand=Plus/Minus

Query  1    CTTTACTCTATTTTTCTAttttttttttttttttttatattcgaacattttatttacttt  60
            |||||||||||||||||||||||||| |||||||||||||||||||||||| ||||||||
Sbjct  279  CTTTACTCTATTTTTCTATTTTTTTTATTTTTTTTTATATTCGAACATTTTCTTTACTTT  220

Query  61   tctttaaatttttaaaataaaaaaaa--TCTATCTATATTTAAGTACAATTACTACTAAA  118
            |||||||||||| |||||||||||||  ||||||||||||||||||||||||||||||||
Sbjct  219  TCTTTAAATTTTAAAAATAAAAAAAAAATCTATCTATATTTAAGTACAATTACTACTAAA  160

Query  119  ATAACTAAATAGAAAATAAATAAAGGAGCAATAACACCCTCTTATCTTAAGAGAATAAGA  178
            ||||||||||||||||||||||||||||||||||||||||||||||||||||||||||||
Sbjct  159  ATAACTAAATAGAAAATAAATAAAGGAGCAATAACACCCTCTTATCTTAAGAGAATAAGA  100

Query  179  AGGAAATTATTGCTCCTTTATTTTTCAATAACTCTTATACAATAAGGCTAACGTCTTATC  238
            ||||||||||||||||||||||||||||||||||||||||||||||||||||||||||||
Sbjct  99   AGGAAATTATTGCTCCTTTATTTTTCAATAACTCTTATACAATAAGGCTAACGTCTTATC  40

Query  239  CATTTACAGATGGAGCAT  256
            ||||||||||||||||||
Sbjct  39   CATTTACAGATGGAGCAT  22


>KY272721.1 Gardenia jasminoides isolate LHS1 psbA-trnH intergenic spacer 
region, partial sequence; plastid
Length=334

 Score = 448 bits (242),  Expect = 7e-122
 Identities = 253/258 (98%), Gaps = 2/258 (1%)
 Strand=Plus/Minus

Query  1    CTTTACTCTATTTTTCTAttttttttttttttttttatattcgaacattttatttacttt  60
            |||||||||||||||||||||||||| |||||||||||||||||||||||| ||||||||
Sbjct  279  CTTTACTCTATTTTTCTATTTTTTTTATTTTTTTTTATATTCGAACATTTTCTTTACTTT  220

Query  61   tctttaaatttttaaaataaaaaaaa--TCTATCTATATTTAAGTACAATTACTACTAAA  118
            |||||||||||| |||||||||||||  ||||||||||||||||||||||||||||||||
Sbjct  219  TCTTTAAATTTTAAAAATAAAAAAAAAATCTATCTATATTTAAGTACAATTACTACTAAA  160

Query  119  ATAACTAAATAGAAAATAAATAAAGGAGCAATAACACCCTCTTATCTTAAGAGAATAAGA  178
            ||||||||||||||||||||||||||||||||||||||||||||||||||||||||||||
Sbjct  159  ATAACTAAATAGAAAATAAATAAAGGAGCAATAACACCCTCTTATCTTAAGAGAATAAGA  100

Query  179  AGGAAATTATTGCTCCTTTATTTTTCAATAACTCTTATACAATAAGGCTAACGTCTTATC  238
            ||||||||||||||||||||||||||||||||||||||||||||||||||||||||||||
Sbjct  99   AGGAAATTATTGCTCCTTTATTTTTCAATAACTCTTATACAATAAGGCTAACGTCTTATC  40

Query  239  CATTTACAGATGGAGCAT  256
            ||||||||||||||||||
Sbjct  39   CATTTACAGATGGAGCAT  22


>AM939407.1 Gardenia hansemannii chloroplast psbA-trnH intergenic spacer, 
specimen voucher Drozd & Molem 1998-11-13
Length=303

 Score = 429 bits (232),  Expect = 2e-116
 Identities = 249/256 (97%), Gaps = 5/256 (2%)
 Strand=Plus/Plus

Query  1    CTTTACTCTATTTTTCTAttttttttttttttttttatattcgaacattttatttacttt  60
            ||||||||||||||||||     |||||||||||||||||||||||||||| ||||||||
Sbjct  28   CTTTACTCTATTTTTCTA-----TTTTTTTTTTTTTATATTCGAACATTTTCTTTACTTT  82

Query  61   tctttaaatttttaaaataaaaaaaaTCTATCTATATTTAAGTACAATTACTACTAAAAT  120
            |||||||||||| |||||||||||||||||||||||||||||||||||||||||||||||
Sbjct  83   TCTTTAAATTTTAAAAATAAAAAAAATCTATCTATATTTAAGTACAATTACTACTAAAAT  142

Query  121  AACTAAATAGAAAATAAATAAAGGAGCAATAACACCCTCTTATCTTAAGAGAATAAGAAG  180
            ||||||||||||||||||||||||||||||||||||||||||||||||||||||||||||
Sbjct  143  AACTAAATAGAAAATAAATAAAGGAGCAATAACACCCTCTTATCTTAAGAGAATAAGAAG  202

Query  181  GAAATTATTGCTCCTTTATTTTTCAATAACTCTTATACAATAAGGCTAACGTCTTATCCA  240
            ||||||||||||||||||||||||||||||||||||||||||||||||||||||||||||
Sbjct  203  GAAATTATTGCTCCTTTATTTTTCAATAACTCTTATACAATAAGGCTAACGTCTTATCCA  262

Query  241  TTTACAGATGGAGCAT  256
            ||||||||||||||||
Sbjct  263  TTTACAGATGGAGCAT  278


>JX312213.1 Gardenia thailandica voucher A. Chaveerach 778 PsbA (psbA) gene, 
partial cds; and psbA-trnH intergenic spacer, partial sequence; 
plastid
Length=335

 Score = 424 bits (229),  Expect = 1e-114
 Identities = 248/256 (97%), Gaps = 5/256 (2%)
 Strand=Plus/Minus

Query  1    CTTTACTCTATTTTTCTAttttttttttttttttttatattcgaacattttatttacttt  60
            ||||||||||||||||||     |||||||||||||||||||||||||||| ||||||||
Sbjct  266  CTTTACTCTATTTTTCTA----GTTTTTTTTTTTTTATATTCGAACATTTTCTTTACTTT  211

Query  61   tctttaaatttttaaaataaaaaaaaTCTATCTATATTTAAGTACAATTACTACTAAAAT  120
            |||||||||||| |||||||||||||||||||||||||||||||||||||||||||||||
Sbjct  210  TCTTTAAATTTTAAAAATAAAAAAAATCTATCTATATTTAAGTACAATTACTACTAAAAT  151

Query  121  AACTAAATAGAAAATAAATAAAGGAGCAATAACACCCTCTTATCTTAAGAGAATAAGAAG  180
            ||||||||||||||||||||||||||||||||||||||||||||||||||||||||||||
Sbjct  150  AACTAAATAGAAAATAAATAAAGGAGCAATAACACCCTCTTATCTTAAGAGAATAAGAAG  91

Query  181  GAAATTATTGCTCCTTTATTTTTCAATAACTCTTATACAATAAGGCTAACGTCTTATCCA  240
            |||||||| |||||||||||||||||||||||||||||||||||||||||||||||||||
Sbjct  90   GAAATTAT-GCTCCTTTATTTTTCAATAACTCTTATACAATAAGGCTAACGTCTTATCCA  32

Query  241  TTTACAGATGGAGCAT  256
            ||||||||||||||||
Sbjct  31   TTTACAGATGGAGCAT  16


>JX312218.1 Gardenia jasminoides voucher A. Chaveerach 783 PsbA (psbA) gene, 
partial cds; and psbA-trnH intergenic spacer, partial sequence; 
plastid
Length=309

 Score = 422 bits (228),  Expect = 4e-114
 Identities = 249/258 (97%), Gaps = 5/258 (2%)
 Strand=Plus/Minus

Query  1    CTTTACTCTA-TTTTTCTAttttttttttttttttttatattcgaacattttatttactt  59
            |||||||||| ||||||||  | |||||||  ||||| |||||||||||||| |||||||
Sbjct  269  CTTTACTCTATTTTTTCTA--TGTTTTTTTGATTTTT-TATTCGAACATTTTCTTTACTT  213

Query  60   ttctttaaatttttaaaat-aaaaaaaaTCTATCTATATTTAAGTACAATTACTACTAAA  118
            ||||||||||||||||||| ||||||||||||||||||||||||||||||||||||||||
Sbjct  212  TTCTTTAAATTTTTAAAATCAAAAAAAATCTATCTATATTTAAGTACAATTACTACTAAA  153

Query  119  ATAACTAAATAGAAAATAAATAAAGGAGCAATAACACCCTCTTATCTTAAGAGAATAAGA  178
            ||||||||||||||||||||||||||||||||||||||||||||||||||||||||||||
Sbjct  152  ATAACTAAATAGAAAATAAATAAAGGAGCAATAACACCCTCTTATCTTAAGAGAATAAGA  93

Query  179  AGGAAATTATTGCTCCTTTATTTTTCAATAACTCTTATACAATAAGGCTAACGTCTTATC  238
            ||||||||||||||||||||||||||||||||||||||||||||||||||||||||||||
Sbjct  92   AGGAAATTATTGCTCCTTTATTTTTCAATAACTCTTATACAATAAGGCTAACGTCTTATC  33

Query  239  CATTTACAGATGGAGCAT  256
            ||||||||||||||||||
Sbjct  32   CATTTACAGATGGAGCAT  15


>JX312219.1 Gardenia jasminoides voucher A. Chaveerach 784 PsbA (psbA) gene, 
partial cds; and psbA-trnH intergenic spacer, partial sequence; 
plastid
Length=312

 Score = 418 bits (226),  Expect = 5e-113
 Identities = 250/260 (96%), Gaps = 7/260 (3%)
 Strand=Plus/Minus

Query  1    CTTTAC-TCTATTTTTCTAttttttttttttttttttatattcgaacattttatttactt  59
            |||||| |||||||||||||||||||||    ||||| |||||||||||||| |||||||
Sbjct  264  CTTTACTTCTATTTTTCTATTTTTTTTT--GATTTTT-TATTCGAACATTTTCTTTACTT  208

Query  60   ttctttaaatttttaaaat-aaaaaaaaTCTATCTATATTTAAGTACAATTACTACTAAA  118
            ||||||||||||||||||| ||||||||||||||||||||||||||||||||||||||||
Sbjct  207  TTCTTTAAATTTTTAAAATCAAAAAAAATCTATCTATATTTAAGTACAATTACTACTAAA  148

Query  119  -ATAACTAAATAGAAAATAAATAAAGGAGCAATAACACCCTCTTAT-CTTAAGAGAATAA  176
             ||||||||||||||||||||||||||||||||||||||||||||| |||||||||||||
Sbjct  147  TATAACTAAATAGAAAATAAATAAAGGAGCAATAACACCCTCTTATTCTTAAGAGAATAA  88

Query  177  GAAGGAAATTATTGCTCCTTTATTTTTCAATAACTCTTATACAATAAGGCTAACGTCTTA  236
            ||||||||||||||||||||||||||||||||||||||||||||||||||||||||||||
Sbjct  87   GAAGGAAATTATTGCTCCTTTATTTTTCAATAACTCTTATACAATAAGGCTAACGTCTTA  28

Query  237  TCCATTTACAGATGGAGCAT  256
            ||||||||||||||||||||
Sbjct  27   TCCATTTACAGATGGAGCAT  8


>KP095467.1 Uncaria rhynchophylla isolate SCBGP019_2 photosystem II protein 
D1 (psbA), psbA-trnH intergenic spacer, and tRNA-His (trnH), 
region; chloroplast
 KP095468.1 Uncaria rhynchophylla isolate SCBGP019_1 photosystem II protein 
D1 (psbA), psbA-trnH intergenic spacer, and tRNA-His (trnH), 
region; chloroplast
Length=242

 Score = 416 bits (225),  Expect = 2e-112
 Identities = 239/245 (98%), Gaps = 4/245 (2%)
 Strand=Plus/Minus

Query  5    ACTCTATTTTTCTAttttttttttttttttttatattcgaacattttatttacttttctt  64
            ||||||||||||||||||||||||   ||||| |||||||||||||| ||||||||||||
Sbjct  242  ACTCTATTTTTCTATTTTTTTTTT--ATTTTT-TATTCGAACATTTTCTTTACTTTTCTT  186

Query  65   taaatttttaaaataaaaaaaa-TCTATCTATATTTAAGTACAATTACTACTAAAATAAC  123
            |||||||||||||||||||||| |||||||||||||||||||||||||||||||||||||
Sbjct  185  TAAATTTTTAAAATAAAAAAAAATCTATCTATATTTAAGTACAATTACTACTAAAATAAC  126

Query  124  TAAATAGAAAATAAATAAAGGAGCAATAACACCCTCTTATCTTAAGAGAATAAGAAGGAA  183
            ||||||||||||||||||||||||||||||||||||||||||||||||||||||||||||
Sbjct  125  TAAATAGAAAATAAATAAAGGAGCAATAACACCCTCTTATCTTAAGAGAATAAGAAGGAA  66

Query  184  ATTATTGCTCCTTTATTTTTCAATAACTCTTATACAATAAGGCTAACGTCTTATCCATTT  243
            ||||||||||||||||||||||||||||||||||||||||||||||||||||||||||||
Sbjct  65   ATTATTGCTCCTTTATTTTTCAATAACTCTTATACAATAAGGCTAACGTCTTATCCATTT  6

Query  244  ACAGA  248
            |||||
Sbjct  5    ACAGA  1


>JX312216.1 Gardenia jasminoides voucher A. Chaveerach 781 PsbA (psbA) gene, 
partial cds; and psbA-trnH intergenic spacer, partial sequence; 
plastid
Length=298

 Score = 416 bits (225),  Expect = 2e-112
 Identities = 247/257 (96%), Gaps = 3/257 (1%)
 Strand=Plus/Minus

Query  1    CTTTACTCTATTTTTCTAttttttttttttttttttatattcgaacattttatttacttt  60
            |||||||||| ||||||  |||||||||  || ||| |||||||||||||| ||||||||
Sbjct  263  CTTTACTCTA-TTTTCTTATTTTTTTTTGATTGTTT-TATTCGAACATTTTCTTTACTTT  206

Query  61   tctttaaatttttaaaat-aaaaaaaaTCTATCTATATTTAAGTACAATTACTACTAAAA  119
            ||||||||||||| |||| |||||||||||||||||||||||||||||||||||||||||
Sbjct  205  TCTTTAAATTTTTTAAATCAAAAAAAATCTATCTATATTTAAGTACAATTACTACTAAAA  146

Query  120  TAACTAAATAGAAAATAAATAAAGGAGCAATAACACCCTCTTATCTTAAGAGAATAAGAA  179
            ||||||||||||||||||||||||||||||||||||||||||||||||||||||||||||
Sbjct  145  TAACTAAATAGAAAATAAATAAAGGAGCAATAACACCCTCTTATCTTAAGAGAATAAGAA  86

Query  180  GGAAATTATTGCTCCTTTATTTTTCAATAACTCTTATACAATAAGGCTAACGTCTTATCC  239
            ||||||||||||||||||||||||||||||||||||||||||||||||||||||||||||
Sbjct  85   GGAAATTATTGCTCCTTTATTTTTCAATAACTCTTATACAATAAGGCTAACGTCTTATCC  26

Query  240  ATTTACAGATGGAGCAT  256
            |||||||||||||||||
Sbjct  25   ATTTACAGATGGAGCAT  9


>KC688799.1 Aulacocalyx caudata voucher PM5029 trnH-psbA intergenic spacer, 
partial sequence; chloroplast
Length=369

 Score = 409 bits (221),  Expect = 3e-110
 Identities = 251/264 (95%), Gaps = 8/264 (3%)
 Strand=Plus/Plus

Query  1    CTTTACTCTATTTT--TCTAttttt-t-tttttttt-ttttatattcgaacattttattt  55
            || |||||||||||  ||||||||| | |||||||| ||| ||||||||||||||| |||
Sbjct  55   CTCTACTCTATTTTACTCTATTTTTATATTTTTTTTATTTCATATTCGAACATTTTCTTT  114

Query  56   acttttctttaaatttttaaaat---aaaaaaaaTCTATCTATATTTAAGTACAATTACT  112
            |||||||||||||||||||||||   ||||||||||||||||||||||||||||||||||
Sbjct  115  ACTTTTCTTTAAATTTTTAAAATTAAAAAAAAAATCTATCTATATTTAAGTACAATTACT  174

Query  113  ACTAAAATAACTAAATAGAAAATAAATAAAGGAGCAATAACACCCTCTTATCTTAAGAGA  172
            ||||||||||||||||| |||||||||||||||||||||| |||||||||||||||||||
Sbjct  175  ACTAAAATAACTAAATAAAAAATAAATAAAGGAGCAATAAGACCCTCTTATCTTAAGAGA  234

Query  173  ATAAGAAGGAAATTATTGCTCCTTTATTTTTCAATAACTCTTATACAATAAGGCTAACGT  232
            ||||||||||||||||||||||||||||||||||||||||||||||||||||||||||||
Sbjct  235  ATAAGAAGGAAATTATTGCTCCTTTATTTTTCAATAACTCTTATACAATAAGGCTAACGT  294

Query  233  CTTATCCATTTACAGATGGAGCAT  256
            ||||||||||||||||||||||||
Sbjct  295  CTTATCCATTTACAGATGGAGCAT  318


>KC668111.1 Aulacocalyx jasminiflora voucher PM5167 trnH-psbA intergenic 
spacer, partial sequence; chloroplast
 KC688723.1 Aulacocalyx jasminiflora voucher PM5034 trnH-psbA intergenic 
spacer, partial sequence; chloroplast
Length=366

 Score = 409 bits (221),  Expect = 3e-110
 Identities = 249/261 (95%), Gaps = 8/261 (3%)
 Strand=Plus/Minus

Query  4    TACTCTATTTT--TCTAttttt-t-tttttttt-ttttatattcgaacattttatttact  58
            |||||||||||  ||||||||| | |||||||| ||| ||||||||||||||| ||||||
Sbjct  312  TACTCTATTTTACTCTATTTTTATATTTTTTTTATTTCATATTCGAACATTTTCTTTACT  253

Query  59   tttctttaaatttttaaaat---aaaaaaaaTCTATCTATATTTAAGTACAATTACTACT  115
            ||||||||||||||||||||   |||||||||||||||||||||||||||||||||||||
Sbjct  252  TTTCTTTAAATTTTTAAAATTAAAAAAAAAATCTATCTATATTTAAGTACAATTACTACT  193

Query  116  AAAATAACTAAATAGAAAATAAATAAAGGAGCAATAACACCCTCTTATCTTAAGAGAATA  175
            |||||||||||||| |||||||||||||||||||||| ||||||||||||||||||||||
Sbjct  192  AAAATAACTAAATAAAAAATAAATAAAGGAGCAATAAGACCCTCTTATCTTAAGAGAATA  133

Query  176  AGAAGGAAATTATTGCTCCTTTATTTTTCAATAACTCTTATACAATAAGGCTAACGTCTT  235
            ||||||||||||||||||||||||||||||||||||||||||||||||||||||||||||
Sbjct  132  AGAAGGAAATTATTGCTCCTTTATTTTTCAATAACTCTTATACAATAAGGCTAACGTCTT  73

Query  236  ATCCATTTACAGATGGAGCAT  256
            |||||||||||||||||||||
Sbjct  72   ATCCATTTACAGATGGAGCAT  52


>KC668076.1 Aulacocalyx caudata voucher PM5000 trnH-psbA intergenic spacer, 
partial sequence; chloroplast
Length=366

 Score = 409 bits (221),  Expect = 3e-110
 Identities = 251/264 (95%), Gaps = 8/264 (3%)
 Strand=Plus/Plus

Query  1    CTTTACTCTATTTT--TCTAttttt-t-tttttttt-ttttatattcgaacattttattt  55
            || |||||||||||  ||||||||| | |||||||| ||| ||||||||||||||| |||
Sbjct  54   CTCTACTCTATTTTACTCTATTTTTATATTTTTTTTATTTCATATTCGAACATTTTCTTT  113

Query  56   acttttctttaaatttttaaaat---aaaaaaaaTCTATCTATATTTAAGTACAATTACT  112
            |||||||||||||||||||||||   ||||||||||||||||||||||||||||||||||
Sbjct  114  ACTTTTCTTTAAATTTTTAAAATTAAAAAAAAAATCTATCTATATTTAAGTACAATTACT  173

Query  113  ACTAAAATAACTAAATAGAAAATAAATAAAGGAGCAATAACACCCTCTTATCTTAAGAGA  172
            ||||||||||||||||| |||||||||||||||||||||| |||||||||||||||||||
Sbjct  174  ACTAAAATAACTAAATAAAAAATAAATAAAGGAGCAATAAGACCCTCTTATCTTAAGAGA  233

Query  173  ATAAGAAGGAAATTATTGCTCCTTTATTTTTCAATAACTCTTATACAATAAGGCTAACGT  232
            ||||||||||||||||||||||||||||||||||||||||||||||||||||||||||||
Sbjct  234  ATAAGAAGGAAATTATTGCTCCTTTATTTTTCAATAACTCTTATACAATAAGGCTAACGT  293

Query  233  CTTATCCATTTACAGATGGAGCAT  256
            ||||||||||||||||||||||||
Sbjct  294  CTTATCCATTTACAGATGGAGCAT  317


>KC667996.1 Aulacocalyx jasminiflora voucher PM4826 trnH-psbA intergenic 
spacer, partial sequence; chloroplast
Length=366

 Score = 409 bits (221),  Expect = 3e-110
 Identities = 251/264 (95%), Gaps = 8/264 (3%)
 Strand=Plus/Plus

Query  1    CTTTACTCTATTTT--TCTAttttt-t-tttttttt-ttttatattcgaacattttattt  55
            || |||||||||||  ||||||||| | |||||||| ||| ||||||||||||||| |||
Sbjct  52   CTCTACTCTATTTTACTCTATTTTTATATTTTTTTTATTTCATATTCGAACATTTTCTTT  111

Query  56   acttttctttaaatttttaaaat---aaaaaaaaTCTATCTATATTTAAGTACAATTACT  112
            |||||||||||||||||||||||   ||||||||||||||||||||||||||||||||||
Sbjct  112  ACTTTTCTTTAAATTTTTAAAATTAAAAAAAAAATCTATCTATATTTAAGTACAATTACT  171

Query  113  ACTAAAATAACTAAATAGAAAATAAATAAAGGAGCAATAACACCCTCTTATCTTAAGAGA  172
            ||||||||||||||||| |||||||||||||||||||||| |||||||||||||||||||
Sbjct  172  ACTAAAATAACTAAATAAAAAATAAATAAAGGAGCAATAAGACCCTCTTATCTTAAGAGA  231

Query  173  ATAAGAAGGAAATTATTGCTCCTTTATTTTTCAATAACTCTTATACAATAAGGCTAACGT  232
            ||||||||||||||||||||||||||||||||||||||||||||||||||||||||||||
Sbjct  232  ATAAGAAGGAAATTATTGCTCCTTTATTTTTCAATAACTCTTATACAATAAGGCTAACGT  291

Query  233  CTTATCCATTTACAGATGGAGCAT  256
            ||||||||||||||||||||||||
Sbjct  292  CTTATCCATTTACAGATGGAGCAT  315


>JX312214.1 Gardenia collinsae voucher A. Chaveerach 779 PsbA (psbA) gene, 
partial cds; and psbA-trnH intergenic spacer, partial sequence; 
plastid
Length=298

 Score = 407 bits (220),  Expect = 1e-109
 Identities = 235/242 (97%), Gaps = 2/242 (1%)
 Strand=Plus/Minus

Query  15   TCTAttttttttttttttttttatattcgaacattttatttacttttctttaaattttta  74
            ||||||||| | ||||||||||||||||||||||||| ||||||||||||| ||||||||
Sbjct  254  TCTATTTTTCTATTTTTTTTTTATATTCGAACATTTTCTTTACTTTTCTTTCAATTTTTA  195

Query  75   aaataaaaaaaaTCTATCTATATTTAAGTACAATTACTACTAAAATAACTAAATAGAAAA  134
            ||||||||||| ||||||||||||||||| ||||||||||||||||||||||||||||||
Sbjct  194  AAATAAAAAAA-TCTATCTATATTTAAGTCCAATTACTACTAAAATAACTAAATAGAAAA  136

Query  135  TAAATAAAGGAGCAATAACACCCTCTTATCTTAAGAGAATAAGAAGGAAATTATTGCTCC  194
            |||||||||||||||||||||||||||||||||||||||||||||||||||||| |||||
Sbjct  135  TAAATAAAGGAGCAATAACACCCTCTTATCTTAAGAGAATAAGAAGGAAATTAT-GCTCC  77

Query  195  TTTATTTTTCAATAACTCTTATACAATAAGGCTAACGTCTTATCCATTTACAGATGGAGC  254
            ||||||||||||||||||||||||||||||||||||||||||||||||||||||||||||
Sbjct  76   TTTATTTTTCAATAACTCTTATACAATAAGGCTAACGTCTTATCCATTTACAGATGGAGC  17

Query  255  AT  256
            ||
Sbjct  16   AT  15


>JX312209.1 Gardenia sootepensis voucher A. Chaveerach 774 PsbA (psbA) gene, 
partial cds; and psbA-trnH intergenic spacer, partial sequence; 
plastid
Length=291

 Score = 407 bits (220),  Expect = 1e-109
 Identities = 239/247 (97%), Gaps = 6/247 (2%)
 Strand=Plus/Minus

Query  15   TCTAttttt-t-ttttttttttttatattcgaacattttatttacttttctttaaatttt  72
            ||||||||| | |||||||||||||||||||| |||||| ||||||||||||||||||||
Sbjct  260  TCTATTTTTCTATTTTTTTTTTTTATATTCGA-CATTTTCTTTACTTTTCTTTAAATTTT  202

Query  73   taaaataaaaaaaaTCTATCTATATTTAAGTACAATTACTACTAAAATAACTAAATAGAA  132
             |||||||||||||||||||||||||||||||||||||||||||||||||||||||||||
Sbjct  201  AAAAATAAAAAAAATCTATCTATATTTAAGTACAATTACTACTAAAATAACTAAATAGAA  142

Query  133  AATAAATAAAGGAGCAATAACACCCTCTTAT-CTTAAGAGAATAAGAAGGAAATTATTGC  191
            ||||||||||||||||||||||||||||||| ||||||||||||||||||||||||||||
Sbjct  141  AATAAATAAAGGAGCAATAACACCCTCTTATTCTTAAGAGAATAAGAAGGAAATTATTGC  82

Query  192  TCCTTTATTTTTCAATAACT-CTT-ATACAATAAGGCTAACGTCTTATCCATTTACAGAT  249
            |||||||||||||||||||| ||| |||||||||||||||||||||||||||||||||||
Sbjct  81   TCCTTTATTTTTCAATAACTTCTTAATACAATAAGGCTAACGTCTTATCCATTTACAGAT  22

Query  250  GGAGCAT  256
            |||||||
Sbjct  21   GGAGCAT  15


>JX312208.1 Gardenia saxatilis voucher A. Chaveerach 773 PsbA (psbA) gene, 
partial cds; and psbA-trnH intergenic spacer, partial sequence; 
plastid
Length=290

 Score = 407 bits (220),  Expect = 1e-109
 Identities = 250/263 (95%), Gaps = 8/263 (3%)
 Strand=Plus/Minus

Query  1    CTTTA-C-TCT-ATTTTTC-TAttttttttttttttttttatattcgaac-a-ttttatt  54
            ||||| | ||| || |||| |||||| ||||||||||||||||||||||| | |||| ||
Sbjct  277  CTTTACCTTCTAATGTTTCTTATTTTGTTTTTTTTTTTTTATATTCGAACCATTTTTCTT  218

Query  55   tacttttcttt-aaatttttaaaataaaaaaaaTCTATCTATATTTAAGTACAATTACTA  113
            |||||||||||  ||||||||||||||||||| ||||||||||||||||| |||||||||
Sbjct  217  TACTTTTCTTTCCAATTTTTAAAATAAAAAAA-TCTATCTATATTTAAGTCCAATTACTA  159

Query  114  CTAAAATAACTAAATAGAAAATAAATAAAGGAGCAATAACACCCTCTTATCTTAAGAGAA  173
            ||||||||||||||||||||||||||||||||||||||||||||||||||||||||||||
Sbjct  158  CTAAAATAACTAAATAGAAAATAAATAAAGGAGCAATAACACCCTCTTATCTTAAGAGAA  99

Query  174  TAAGAAGGAAATTATTGCTCCTTTATTTTTCAATAACTCTTATACAATAAGGCTAACGTC  233
            ||||||||||||||||||||||||||||||||||||||||||||||||||||||||||||
Sbjct  98   TAAGAAGGAAATTATTGCTCCTTTATTTTTCAATAACTCTTATACAATAAGGCTAACGTC  39

Query  234  TTATCCATTTACAGATGGAGCAT  256
            |||||||||||||||||||||||
Sbjct  38   TTATCCATTTACAGATGGAGCAT  16


>KJ686863.1 Gardenia jasminoides isolate tree tag 095593 voucher TNM:S146542 
psbA-trnH intergenic spacer, complete sequence; chloroplast
 KJ686864.1 Gardenia jasminoides isolate tree tag 220179.1 voucher TNM:S146044 
psbA-trnH intergenic spacer, complete sequence; chloroplast
 KJ686865.1 Gardenia jasminoides isolate tree tag 081266 voucher TNM:S146136 
psbA-trnH intergenic spacer, complete sequence; chloroplast
 KJ686866.1 Gardenia jasminoides isolate tree tag 226650 voucher TNM:S146196 
psbA-trnH intergenic spacer, complete sequence; chloroplast
Length=236

 Score = 405 bits (219),  Expect = 4e-109
 Identities = 230/235 (98%), Gaps = 2/235 (1%)
 Strand=Plus/Minus

Query  1    CTTTACTCTATTTTTCTAttttttttttttttttttatattcgaacattttatttacttt  60
            |||||||||||||||||||||||||| |||||||||||||||||||||||| ||||||||
Sbjct  235  CTTTACTCTATTTTTCTATTTTTTTTATTTTTTTTTATATTCGAACATTTTCTTTACTTT  176

Query  61   tctttaaatttttaaaataaaaaaaa--TCTATCTATATTTAAGTACAATTACTACTAAA  118
            |||||||||||| |||||||||||||  ||||||||||||||||||||||||||||||||
Sbjct  175  TCTTTAAATTTTAAAAATAAAAAAAAAATCTATCTATATTTAAGTACAATTACTACTAAA  116

Query  119  ATAACTAAATAGAAAATAAATAAAGGAGCAATAACACCCTCTTATCTTAAGAGAATAAGA  178
            ||||||||||||||||||||||||||||||||||||||||||||||||||||||||||||
Sbjct  115  ATAACTAAATAGAAAATAAATAAAGGAGCAATAACACCCTCTTATCTTAAGAGAATAAGA  56

Query  179  AGGAAATTATTGCTCCTTTATTTTTCAATAACTCTTATACAATAAGGCTAACGTC  233
            |||||||||||||||||||||||||||||||||||||||||||||||||||||||
Sbjct  55   AGGAAATTATTGCTCCTTTATTTTTCAATAACTCTTATACAATAAGGCTAACGTC  1


>GQ435242.1 Gardenia jasminoides voucher PS1062MT02 psbA-trnH intergenic 
spacer region, partial sequence; chloroplast
Length=238

 Score = 405 bits (219),  Expect = 4e-109
 Identities = 230/235 (98%), Gaps = 2/235 (1%)
 Strand=Plus/Minus

Query  1    CTTTACTCTATTTTTCTAttttttttttttttttttatattcgaacattttatttacttt  60
            |||||||||||||||||||||||||| |||||||||||||||||||||||| ||||||||
Sbjct  235  CTTTACTCTATTTTTCTATTTTTTTTATTTTTTTTTATATTCGAACATTTTCTTTACTTT  176

Query  61   tctttaaatttttaaaataaaaaaaa--TCTATCTATATTTAAGTACAATTACTACTAAA  118
            |||||||||||| |||||||||||||  ||||||||||||||||||||||||||||||||
Sbjct  175  TCTTTAAATTTTAAAAATAAAAAAAAAATCTATCTATATTTAAGTACAATTACTACTAAA  116

Query  119  ATAACTAAATAGAAAATAAATAAAGGAGCAATAACACCCTCTTATCTTAAGAGAATAAGA  178
            ||||||||||||||||||||||||||||||||||||||||||||||||||||||||||||
Sbjct  115  ATAACTAAATAGAAAATAAATAAAGGAGCAATAACACCCTCTTATCTTAAGAGAATAAGA  56

Query  179  AGGAAATTATTGCTCCTTTATTTTTCAATAACTCTTATACAATAAGGCTAACGTC  233
            |||||||||||||||||||||||||||||||||||||||||||||||||||||||
Sbjct  55   AGGAAATTATTGCTCCTTTATTTTTCAATAACTCTTATACAATAAGGCTAACGTC  1


>KC667662.1 Aulacocalyx caudata voucher PM4829 trnH-psbA intergenic spacer, 
partial sequence; chloroplast
Length=361

 Score = 403 bits (218),  Expect = 1e-108
 Identities = 251/265 (95%), Gaps = 9/265 (3%)
 Strand=Plus/Plus

Query  1    CTTTACTCTATTTT--TCTAttttt-t-tttttttt-ttttatattcgaacattttattt  55
            || |||||||||||  ||||||||| | |||||||| ||| ||||||||||||||| |||
Sbjct  47   CTCTACTCTATTTTACTCTATTTTTATATTTTTTTTATTTCATATTCGAACATTTTCTTT  106

Query  56   acttttctttaaatttttaaaat----aaaaaaaaTCTATCTATATTTAAGTACAATTAC  111
            |||||||||||||||||||||||    |||||||||||||||||||||||||||||||||
Sbjct  107  ACTTTTCTTTAAATTTTTAAAATTAAAAAAAAAAATCTATCTATATTTAAGTACAATTAC  166

Query  112  TACTAAAATAACTAAATAGAAAATAAATAAAGGAGCAATAACACCCTCTTATCTTAAGAG  171
            |||||||||||||||||| |||||||||||||||||||||| ||||||||||||||||||
Sbjct  167  TACTAAAATAACTAAATAAAAAATAAATAAAGGAGCAATAAGACCCTCTTATCTTAAGAG  226

Query  172  AATAAGAAGGAAATTATTGCTCCTTTATTTTTCAATAACTCTTATACAATAAGGCTAACG  231
            ||||||||||||||||||||||||||||||||||||||||||||||||||||||||||||
Sbjct  227  AATAAGAAGGAAATTATTGCTCCTTTATTTTTCAATAACTCTTATACAATAAGGCTAACG  286

Query  232  TCTTATCCATTTACAGATGGAGCAT  256
            |||||||||||||||||||||||||
Sbjct  287  TCTTATCCATTTACAGATGGAGCAT  311


>AM939400.1 Aulacocalyx jasminiflora chloroplast psbA-trnH intergenic spacer, 
specimen voucher Schmidt et al. 1672 (MO)
Length=321

 Score = 403 bits (218),  Expect = 1e-108
 Identities = 251/265 (95%), Gaps = 9/265 (3%)
 Strand=Plus/Plus

Query  1    CTTTACTCTATTTT--TCTAttttt-t-ttttttttt-ttt-atattcgaacattttatt  54
            || |||||||||||  ||||||||| | ||||||||| ||| ||||||||||||||| ||
Sbjct  27   CTCTACTCTATTTTACTCTATTTTTATATTTTTTTTTATTTCATATTCGAACATTTTCTT  86

Query  55   tacttttctttaaatttttaaaat---aaaaaaaaTCTATCTATATTTAAGTACAATTAC  111
            ||||||||||||||||||||||||   ||||||||| |||||||||||||||||||||||
Sbjct  87   TACTTTTCTTTAAATTTTTAAAATTAAAAAAAAAATATATCTATATTTAAGTACAATTAC  146

Query  112  TACTAAAATAACTAAATAGAAAATAAATAAAGGAGCAATAACACCCTCTTATCTTAAGAG  171
            |||||||||||||||||| |||||||||||||||||||||| ||||||||||||||||||
Sbjct  147  TACTAAAATAACTAAATAAAAAATAAATAAAGGAGCAATAAGACCCTCTTATCTTAAGAG  206

Query  172  AATAAGAAGGAAATTATTGCTCCTTTATTTTTCAATAACTCTTATACAATAAGGCTAACG  231
            ||||||||||||||||||||||||||||||||||||||||||||||||||||||||||||
Sbjct  207  AATAAGAAGGAAATTATTGCTCCTTTATTTTTCAATAACTCTTATACAATAAGGCTAACG  266

Query  232  TCTTATCCATTTACAGATGGAGCAT  256
            |||||||||||||||||||||||||
Sbjct  267  TCTTATCCATTTACAGATGGAGCAT  291


>KC688773.1 Bertiera laxa voucher PM5507 trnH-psbA intergenic spacer, partial 
sequence; chloroplast
Length=334

 Score = 394 bits (213),  Expect = 9e-106
 Identities = 235/245 (96%), Gaps = 3/245 (1%)
 Strand=Plus/Plus

Query  15   TCTAttttttt-ttttttt-ttttatattcgaacattttatttacttttctttaaatttt  72
            ||||||||||| ||||||| ||| ||||||||||||||| |||| |||||||||||| ||
Sbjct  48   TCTATTTTTTTATTTTTTTATTTCATATTCGAACATTTTCTTTATTTTTCTTTAAATCTT  107

Query  73   taaaat-aaaaaaaaTCTATCTATATTTAAGTACAATTACTACTAAAATAACTAAATAGA  131
            |||||| ||||||||||||||||||||||||||||||||||||||||||||||||||| |
Sbjct  108  TAAAATAAAAAAAAATCTATCTATATTTAAGTACAATTACTACTAAAATAACTAAATAAA  167

Query  132  AAATAAATAAAGGAGCAATAACACCCTCTTATCTTAAGAGAATAAGAAGGAAATTATTGC  191
            ||||||||||||||||||||| ||||||||||||||||||||||||||||||||||||||
Sbjct  168  AAATAAATAAAGGAGCAATAAGACCCTCTTATCTTAAGAGAATAAGAAGGAAATTATTGC  227

Query  192  TCCTTTATTTTTCAATAACTCTTATACAATAAGGCTAACGTCTTATCCATTTACAGATGG  251
            ||||||||||||||||||||||||||||||||| ||||||||||||||||||||||||||
Sbjct  228  TCCTTTATTTTTCAATAACTCTTATACAATAAGACTAACGTCTTATCCATTTACAGATGG  287

Query  252  AGCAT  256
            |||||
Sbjct  288  AGCAT  292


>FJ039038.2 Duroia eriopila voucher NH200655 PsbA (psbA) gene, partial cds; 
and psbA-trnH intergenic spacer, partial sequence; chloroplast
Length=331

 Score = 394 bits (213),  Expect = 9e-106
 Identities = 235/245 (96%), Gaps = 3/245 (1%)
 Strand=Plus/Minus

Query  15   TCTAttttt-t-ttttttttttttatattcgaacattttatttacttttctttaaatttt  72
            ||||||||| | ||||||| ||| ||||||||||||||| ||||||||||||||||| ||
Sbjct  284  TCTATTTTTCTATTTTTTTATTTCATATTCGAACATTTTCTTTACTTTTCTTTAAATCTT  225

Query  73   taaaataaaaaaaa-TCTATCTATATTTAAGTACAATTACTACTAAAATAACTAAATAGA  131
            |||||||||||||| ||||||||||||||||||||||||||||||||||||||||||| |
Sbjct  224  TAAAATAAAAAAAAATCTATCTATATTTAAGTACAATTACTACTAAAATAACTAAATAAA  165

Query  132  AAATAAATAAAGGAGCAATAACACCCTCTTATCTTAAGAGAATAAGAAGGAAATTATTGC  191
            ||||||||||||||||||||| ||||||||||||||||||||||||||||||||||||||
Sbjct  164  AAATAAATAAAGGAGCAATAAGACCCTCTTATCTTAAGAGAATAAGAAGGAAATTATTGC  105

Query  192  TCCTTTATTTTTCAATAACTCTTATACAATAAGGCTAACGTCTTATCCATTTACAGATGG  251
            |||||||||||||||||||||||||| |||||||||||||||||||||||||||||||||
Sbjct  104  TCCTTTATTTTTCAATAACTCTTATAGAATAAGGCTAACGTCTTATCCATTTACAGATGG  45

Query  252  AGCAT  256
            |||||
Sbjct  44   AGCAT  40


>JX312210.1 Gardenia sootepensis voucher A. Chaveerach 775 PsbA (psbA) gene, 
partial cds; and psbA-trnH intergenic spacer, partial sequence; 
plastid
Length=286

 Score = 394 bits (213),  Expect = 9e-106
 Identities = 235/245 (96%), Gaps = 4/245 (2%)
 Strand=Plus/Minus

Query  15   TCT-Atttt-ttttttttttttttata-ttcgaacattttatttacttttctttaaattt  71
            ||| |||||  |||||||||||||||| |||||||||||| |||||||||||||||||| 
Sbjct  251  TCTAATTTTCATTTTTTTTTTTTTATAATTCGAACATTTTCTTTACTTTTCTTTAAATTA  192

Query  72   ttaaaataaaaaaaaTCTATCTATATTTAAGTACAATTACTACTAAAATAACTAAATAGA  131
              |||| |||||||||||||||||||||||||||||||||||||||||||||||||||||
Sbjct  191  AAAAAAAAAAAAAAATCTATCTATATTTAAGTACAATTACTACTAAAATAACTAAATAGA  132

Query  132  AAATAAATAAAGGAGCAATAACACCCTCTTATCTTAAGAGAATAAGAAGGAAATTATTGC  191
            ||||||||||||||||||||||||||||||||||||||||||||||||||||||||| ||
Sbjct  131  AAATAAATAAAGGAGCAATAACACCCTCTTATCTTAAGAGAATAAGAAGGAAATTAT-GC  73

Query  192  TCCTTTATTTTTCAATAACTCTTATACAATAAGGCTAACGTCTTATCCATTTACAGATGG  251
            ||||||||||||||||||||||||||||||||||||||||||||||||||||||||||||
Sbjct  72   TCCTTTATTTTTCAATAACTCTTATACAATAAGGCTAACGTCTTATCCATTTACAGATGG  13

Query  252  AGCAT  256
            |||||
Sbjct  12   AGCAT  8


>GQ428646.1 Amaioua guianensis voucher M17116016 psbA-trnH intergenic spacer, 
partial sequence; chloroplast
Length=334

 Score = 394 bits (213),  Expect = 9e-106
 Identities = 234/244 (96%), Gaps = 2/244 (1%)
 Strand=Plus/Minus

Query  15   TCTAttttt-t-ttttttttttttatattcgaacattttatttacttttctttaaatttt  72
            ||||||||| | ||||||| ||| |||||||||||| || |||| |||||||||||| ||
Sbjct  287  TCTATTTTTATATTTTTTTATTTCATATTCGAACATCTTCTTTATTTTTCTTTAAATCTT  228

Query  73   taaaataaaaaaaaTCTATCTATATTTAAGTACAATTACTACTAAAATAACTAAATAGAA  132
            ||||||||||||||||||||||||||||||||||||||||||||||||||||||||| ||
Sbjct  227  TAAAATAAAAAAAATCTATCTATATTTAAGTACAATTACTACTAAAATAACTAAATAAAA  168

Query  133  AATAAATAAAGGAGCAATAACACCCTCTTATCTTAAGAGAATAAGAAGGAAATTATTGCT  192
            |||||||||||||||||||| |||||||||||||||||||||||||||||||||||||||
Sbjct  167  AATAAATAAAGGAGCAATAAGACCCTCTTATCTTAAGAGAATAAGAAGGAAATTATTGCT  108

Query  193  CCTTTATTTTTCAATAACTCTTATACAATAAGGCTAACGTCTTATCCATTTACAGATGGA  252
            ||||||||||||||||||||||||||||||||||||||||||||||||||||||||||||
Sbjct  107  CCTTTATTTTTCAATAACTCTTATACAATAAGGCTAACGTCTTATCCATTTACAGATGGA  48

Query  253  GCAT  256
            ||||
Sbjct  47   GCAT  44


>KY272720.1 Gardenia jasminoides isolate LHS1 psbA-trnH intergenic spacer 
region, partial sequence; plastid
Length=272

 Score = 392 bits (212),  Expect = 3e-105
 Identities = 231/239 (97%), Gaps = 5/239 (2%)
 Strand=Plus/Minus

Query  3    TTACTCTATTTTTCTAttttttttttttttttttatattcgaacattttatttacttttc  62
            ||||| || |||| | |||||||||||||||||| |||||||||||||| ||||||||||
Sbjct  235  TTACTTTA-TTTT-T-TTTTTTTTTTTTTTTTTT-TATTCGAACATTTTCTTTACTTTTC  180

Query  63   tttaaatttttaaaataaaaaaaa-TCTATCTATATTTAAGTACAATTACTACTAAAATA  121
            |||||||||||||||||||||||| |||||||||||||||||||||||||||||||||||
Sbjct  179  TTTAAATTTTTAAAATAAAAAAAAATCTATCTATATTTAAGTACAATTACTACTAAAATA  120

Query  122  ACTAAATAGAAAATAAATAAAGGAGCAATAACACCCTCTTATCTTAAGAGAATAAGAAGG  181
            ||||||||||||||||||||||||||||||||||||||||||||||||||||||||||||
Sbjct  119  ACTAAATAGAAAATAAATAAAGGAGCAATAACACCCTCTTATCTTAAGAGAATAAGAAGG  60

Query  182  AAATTATTGCTCCTTTATTTTTCAATAACTCTTATACAATAAGGCTAACGTCTTATCCA  240
            ||||| |||||||||||||||||||||||||||||||||||||||||||||||||||||
Sbjct  59   AAATTGTTGCTCCTTTATTTTTCAATAACTCTTATACAATAAGGCTAACGTCTTATCCA  1


>KY272719.1 Gardenia jasminoides isolate LHS1 psbA-trnH intergenic spacer 
region, partial sequence; plastid
Length=272

 Score = 392 bits (212),  Expect = 3e-105
 Identities = 231/239 (97%), Gaps = 5/239 (2%)
 Strand=Plus/Minus

Query  3    TTACTCTATTTTTCTAttttttttttttttttttatattcgaacattttatttacttttc  62
            ||||| || |||| | |||||||||||||||||| |||||||||||||| ||||||||||
Sbjct  235  TTACTTTA-TTTT-T-TTTTTTTTTTTTTTTTTT-TATTCGAACATTTTCTTTACTTTTC  180

Query  63   tttaaatttttaaaataaaaaaaa-TCTATCTATATTTAAGTACAATTACTACTAAAATA  121
            |||||||||||||||||||||||| |||||||||||||||||||||||||||||||||||
Sbjct  179  TTTAAATTTTTAAAATAAAAAAAAATCTATCTATATTTAAGTACAATTACTACTAAAATA  120

Query  122  ACTAAATAGAAAATAAATAAAGGAGCAATAACACCCTCTTATCTTAAGAGAATAAGAAGG  181
            ||||||||||||||||||||||||||||||||||||||||||||||||||||||||||||
Sbjct  119  ACTAAATAGAAAATAAATAAAGGAGCAATAACACCCTCTTATCTTAAGAGAATAAGAAGG  60

Query  182  AAATTATTGCTCCTTTATTTTTCAATAACTCTTATACAATAAGGCTAACGTCTTATCCA  240
            ||||| |||||||||||||||||||||||||||||||||||||||||||||||||||||
Sbjct  59   AAATTGTTGCTCCTTTATTTTTCAATAACTCTTATACAATAAGGCTAACGTCTTATCCA  1


>KY272718.1 Gardenia jasminoides isolate LHS1 psbA-trnH intergenic spacer 
region, partial sequence; plastid
Length=272

 Score = 392 bits (212),  Expect = 3e-105
 Identities = 231/239 (97%), Gaps = 5/239 (2%)
 Strand=Plus/Minus

Query  3    TTACTCTATTTTTCTAttttttttttttttttttatattcgaacattttatttacttttc  62
            ||||| || |||| | |||||||||||||||||| |||||||||||||| ||||||||||
Sbjct  235  TTACTTTA-TTTT-T-TTTTTTTTTTTTTTTTTT-TATTCGAACATTTTCTTTACTTTTC  180

Query  63   tttaaatttttaaaataaaaaaaa-TCTATCTATATTTAAGTACAATTACTACTAAAATA  121
            |||||||||||||||||||||||| |||||||||||||||||||||||||||||||||||
Sbjct  179  TTTAAATTTTTAAAATAAAAAAAAATCTATCTATATTTAAGTACAATTACTACTAAAATA  120

Query  122  ACTAAATAGAAAATAAATAAAGGAGCAATAACACCCTCTTATCTTAAGAGAATAAGAAGG  181
            ||||||||||||||||||||||||||||||||||||||||||||||||||||||||||||
Sbjct  119  ACTAAATAGAAAATAAATAAAGGAGCAATAACACCCTCTTATCTTAAGAGAATAAGAAGG  60

Query  182  AAATTATTGCTCCTTTATTTTTCAATAACTCTTATACAATAAGGCTAACGTCTTATCCA  240
            ||||| |||||||||||||||||||||||||||||||||||||||||||||||||||||
Sbjct  59   AAATTGTTGCTCCTTTATTTTTCAATAACTCTTATACAATAAGGCTAACGTCTTATCCA  1


>KY272717.1 Gardenia jasminoides isolate LHS1 psbA-trnH intergenic spacer 
region, partial sequence; plastid
Length=272

 Score = 392 bits (212),  Expect = 3e-105
 Identities = 231/239 (97%), Gaps = 5/239 (2%)
 Strand=Plus/Minus

Query  3    TTACTCTATTTTTCTAttttttttttttttttttatattcgaacattttatttacttttc  62
            ||||| || |||| | |||||||||||||||||| |||||||||||||| ||||||||||
Sbjct  235  TTACTTTA-TTTT-T-TTTTTTTTTTTTTTTTTT-TATTCGAACATTTTCTTTACTTTTC  180

Query  63   tttaaatttttaaaataaaaaaaa-TCTATCTATATTTAAGTACAATTACTACTAAAATA  121
            |||||||||||||||||||||||| |||||||||||||||||||||||||||||||||||
Sbjct  179  TTTAAATTTTTAAAATAAAAAAAAATCTATCTATATTTAAGTACAATTACTACTAAAATA  120

Query  122  ACTAAATAGAAAATAAATAAAGGAGCAATAACACCCTCTTATCTTAAGAGAATAAGAAGG  181
            ||||||||||||||||||||||||||||||||||||||||||||||||||||||||||||
Sbjct  119  ACTAAATAGAAAATAAATAAAGGAGCAATAACACCCTCTTATCTTAAGAGAATAAGAAGG  60

Query  182  AAATTATTGCTCCTTTATTTTTCAATAACTCTTATACAATAAGGCTAACGTCTTATCCA  240
            ||||| |||||||||||||||||||||||||||||||||||||||||||||||||||||
Sbjct  59   AAATTGTTGCTCCTTTATTTTTCAATAACTCTTATACAATAAGGCTAACGTCTTATCCA  1


>MF786084.1 Duroia sp. US:Redden4011 photosystem II protein D1 (psbA) gene, 
partial cds; and psbA-trnH intergenic spacer, partial sequence; 
chloroplast
Length=310

 Score = 392 bits (212),  Expect = 3e-105
 Identities = 234/244 (96%), Gaps = 3/244 (1%)
 Strand=Plus/Minus

Query  15   TCTAttttt-t-ttttttttttttatattcgaacattttatttacttttctttaaatttt  72
            ||||||||| | ||||||| ||| ||||||||||||||| ||||||||||||||||| ||
Sbjct  273  TCTATTTTTCTATTTTTTTATTTCATATTCGAACATTTTCTTTACTTTTCTTTAAATCTT  214

Query  73   taaaataaaaaaaaTCTATCTATATTTAAGTACAATTACTACTAAAATAACTAAATAGAA  132
            ||||||||||||| ||||||||||||||||||||||||||||||||||||||||||| ||
Sbjct  213  TAAAATAAAAAAA-TCTATCTATATTTAAGTACAATTACTACTAAAATAACTAAATAAAA  155

Query  133  AATAAATAAAGGAGCAATAACACCCTCTTATCTTAAGAGAATAAGAAGGAAATTATTGCT  192
            |||||||||||||||||||| |||||||||||||||||||||||||||||||||||||||
Sbjct  154  AATAAATAAAGGAGCAATAAGACCCTCTTATCTTAAGAGAATAAGAAGGAAATTATTGCT  95

Query  193  CCTTTATTTTTCAATAACTCTTATACAATAAGGCTAACGTCTTATCCATTTACAGATGGA  252
            ||||||||||||||||||||||||| ||||||||||||||||||||||||||||||||||
Sbjct  94   CCTTTATTTTTCAATAACTCTTATAGAATAAGGCTAACGTCTTATCCATTTACAGATGGA  35

Query  253  GCAT  256
            ||||
Sbjct  34   GCAT  31


>KC667764.1 Rothmannia hispida voucher P4792 trnH-psbA intergenic spacer, 
partial sequence; chloroplast
Length=349

 Score = 392 bits (212),  Expect = 3e-105
 Identities = 247/262 (94%), Gaps = 9/262 (3%)
 Strand=Plus/Minus

Query  4    TACTCTATTTT--TCTAttttt-t-tttttttt-ttttatattcgaacattttatttact  58
            |||||||||||  ||||||||| | |||||||| ||| ||||||||||||||| ||||||
Sbjct  302  TACTCTATTTTACTCTATTTTTATATTTTTTTTATTTCATATTCGAACATTTTCTTTACT  243

Query  59   tttctttaaatttttaaaat---aaaaaaa-aTCTATCTATATTTAAGTACAATTACTAC  114
            | ||||||||||||||||||   ||||||| |||||||||||||||||||||||||||||
Sbjct  242  TGTCTTTAAATTTTTAAAATTAAAAAAAAACATCTATCTATATTTAAGTACAATTACTAC  183

Query  115  TAAAATAACTAAATAGAAAATAAATAAAGGAGCAATAACACCCTCTTATCTTAAGAGAAT  174
            ||||||||||||||| |||||||||||||||||||||| |||||||||||||||||||||
Sbjct  182  TAAAATAACTAAATAAAAAATAAATAAAGGAGCAATAAGACCCTCTTATCTTAAGAGAAT  123

Query  175  AAGAAGGAAATTATTGCTCCTTTATTTTTCAATAACTCTTATACAATAAGGCTAACGTCT  234
            ||||||||||||||||||||||| ||||||||||||||||||||||||||||||||||||
Sbjct  122  AAGAAGGAAATTATTGCTCCTTTTTTTTTCAATAACTCTTATACAATAAGGCTAACGTCT  63

Query  235  TATCCATTTACAGATGGAGCAT  256
            ||||||||||||||||||||||
Sbjct  62   TATCCATTTACAGATGGAGCAT  41


>KC667725.1 Rothmannia hispida voucher PM5004 trnH-psbA intergenic spacer, 
partial sequence; chloroplast
Length=349

 Score = 392 bits (212),  Expect = 3e-105
 Identities = 249/265 (94%), Gaps = 9/265 (3%)
 Strand=Plus/Plus

Query  1    CTTTACTCTATTTT--TCTAttttt-t-tttttttt-ttttatattcgaacattttattt  55
            || |||||||||||  ||||||||| | |||||||| ||| ||||||||||||||| |||
Sbjct  45   CTCTACTCTATTTTACTCTATTTTTATATTTTTTTTATTTCATATTCGAACATTTTCTTT  104

Query  56   acttttctttaaatttttaaaat---aaaaaaa-aTCTATCTATATTTAAGTACAATTAC  111
            |||| ||||||||||||||||||   ||||||| ||||||||||||||||||||||||||
Sbjct  105  ACTTGTCTTTAAATTTTTAAAATTAAAAAAAAACATCTATCTATATTTAAGTACAATTAC  164

Query  112  TACTAAAATAACTAAATAGAAAATAAATAAAGGAGCAATAACACCCTCTTATCTTAAGAG  171
            |||||||||||||||||| |||||||||||||||||||||| ||||||||||||||||||
Sbjct  165  TACTAAAATAACTAAATAAAAAATAAATAAAGGAGCAATAAGACCCTCTTATCTTAAGAG  224

Query  172  AATAAGAAGGAAATTATTGCTCCTTTATTTTTCAATAACTCTTATACAATAAGGCTAACG  231
            |||||||||||||||||||||||||| |||||||||||||||||||||||||||||||||
Sbjct  225  AATAAGAAGGAAATTATTGCTCCTTTTTTTTTCAATAACTCTTATACAATAAGGCTAACG  284

Query  232  TCTTATCCATTTACAGATGGAGCAT  256
            |||||||||||||||||||||||||
Sbjct  285  TCTTATCCATTTACAGATGGAGCAT  309


>AM939404.1 Cremaspora triflora ssp. confluens chloroplast psbA-trnH intergenic 
spacer, specimen voucher Andreasen 51 (UPS)
Length=308

 Score = 392 bits (212),  Expect = 3e-105
 Identities = 234/244 (96%), Gaps = 3/244 (1%)
 Strand=Plus/Plus

Query  15   TCTAttttttttttttttttttatattcgaacattttatttacttttctttaaattttta  74
            |||| ||||| | |||| ||| ||||||||||||||| ||||||||||||||||||||||
Sbjct  36   TCTA-TTTTTATATTTTATTTCATATTCGAACATTTTCTTTACTTTTCTTTAAATTTTTA  94

Query  75   aaat--aaaaaaaaTCTATCTATATTTAAGTACAATTACTACTAAAATAACTAAATAGAA  132
            ||||  ||||||||||||||||||||||||||||||||||||||||||||||||||| ||
Sbjct  95   AAATTAAAAAAAAATCTATCTATATTTAAGTACAATTACTACTAAAATAACTAAATAAAA  154

Query  133  AATAAATAAAGGAGCAATAACACCCTCTTATCTTAAGAGAATAAGAAGGAAATTATTGCT  192
            |||||||||||||||||||| |||||||||||||||||||||||||||||||||||||||
Sbjct  155  AATAAATAAAGGAGCAATAAGACCCTCTTATCTTAAGAGAATAAGAAGGAAATTATTGCT  214

Query  193  CCTTTATTTTTCAATAACTCTTATACAATAAGGCTAACGTCTTATCCATTTACAGATGGA  252
            ||||||||||||||||||||||||||||||||||||||||||||||||||||||||||||
Sbjct  215  CCTTTATTTTTCAATAACTCTTATACAATAAGGCTAACGTCTTATCCATTTACAGATGGA  274

Query  253  GCAT  256
            ||||
Sbjct  275  GCAT  278


>KC667935.1 Rothmannia talbotii voucher PM5390 trnH-psbA intergenic spacer, 
partial sequence; chloroplast
 KC668081.1 Rothmannia talbotii voucher PM5291 trnH-psbA intergenic spacer, 
partial sequence; chloroplast
Length=351

 Score = 390 bits (211),  Expect = 1e-104
 Identities = 251/268 (94%), Gaps = 12/268 (4%)
 Strand=Plus/Plus

Query  1    CTTTACTCTATTTT--TCTAttttt-t-ttttttttt-ttt-atattcgaacattttatt  54
            || |||||||||||  ||||||||| | ||||||||| ||| ||||||||||||||| ||
Sbjct  44   CTCTACTCTATTTTACTCTATTTTTATATTTTTTTTTATTTAATATTCGAACATTTTCTT  103

Query  55   tacttttctttaaatttttaaaat-----aaaaaaa-aTCTATCTATATTTAAGTACAAT  108
            |||||||||||||||||| |||||     ||||||| |||||||||||||||||||||||
Sbjct  104  TACTTTTCTTTAAATTTTAAAAATTAAAAAAAAAAACATCTATCTATATTTAAGTACAAT  163

Query  109  TACTACTAAAATAACTAAATAGAAAATAAATAAAGGAGCAATAACACCCTCTTATCTTAA  168
            ||||||||||||||||||||| |||||||||||||||||||||| |||||||||||||||
Sbjct  164  TACTACTAAAATAACTAAATAAAAAATAAATAAAGGAGCAATAAGACCCTCTTATCTTAA  223

Query  169  GAGAATAAGAAGGAAATTATTGCTCCTTTATTTTTCAATAACTCTTATACAATAAGGCTA  228
            ||||||||||||||||||||||||||||||||||||||||||||||||||||||||||||
Sbjct  224  GAGAATAAGAAGGAAATTATTGCTCCTTTATTTTTCAATAACTCTTATACAATAAGGCTA  283

Query  229  ACGTCTTATCCATTTACAGATGGAGCAT  256
            ||||||||||||||||||||||||||||
Sbjct  284  ACGTCTTATCCATTTACAGATGGAGCAT  311


>KC667740.1 Bertiera laxa voucher PM5555 trnH-psbA intergenic spacer, partial 
sequence; chloroplast
Length=338

 Score = 390 bits (211),  Expect = 1e-104
 Identities = 235/246 (96%), Gaps = 4/246 (2%)
 Strand=Plus/Plus

Query  15   TCTAttttttt-ttttttt-ttttatattcgaacattttatttacttttctttaaatttt  72
            ||||||||||| ||||||| ||| ||||||||||||||| |||| |||||||||||| ||
Sbjct  49   TCTATTTTTTTATTTTTTTATTTCATATTCGAACATTTTCTTTATTTTTCTTTAAATCTT  108

Query  73   taaaat--aaaaaaaaTCTATCTATATTTAAGTACAATTACTACTAAAATAACTAAATAG  130
            ||||||  ||||||||||||||||||||||||||||||||||||||||||||||||||| 
Sbjct  109  TAAAATAAAAAAAAAATCTATCTATATTTAAGTACAATTACTACTAAAATAACTAAATAA  168

Query  131  AAAATAAATAAAGGAGCAATAACACCCTCTTATCTTAAGAGAATAAGAAGGAAATTATTG  190
            |||||||||||||||||||||| |||||||||||||||||||||||||||||||||||||
Sbjct  169  AAAATAAATAAAGGAGCAATAAGACCCTCTTATCTTAAGAGAATAAGAAGGAAATTATTG  228

Query  191  CTCCTTTATTTTTCAATAACTCTTATACAATAAGGCTAACGTCTTATCCATTTACAGATG  250
            |||||||||||||||||||||||||||||||||| |||||||||||||||||||||||||
Sbjct  229  CTCCTTTATTTTTCAATAACTCTTATACAATAAGACTAACGTCTTATCCATTTACAGATG  288

Query  251  GAGCAT  256
            ||||||
Sbjct  289  GAGCAT  294


>GQ428645.1 Duroia aquatica voucher M17116460 psbA-trnH intergenic spacer, 
partial sequence; chloroplast
Length=350

 Score = 390 bits (211),  Expect = 1e-104
 Identities = 235/246 (96%), Gaps = 4/246 (2%)
 Strand=Plus/Minus

Query  15   TCTAttttt-t-ttttttttttttatattcgaacattttatttacttttctttaaatttt  72
            ||||||||| | ||||||| ||| ||||||||||||||| ||||||||||||||||| ||
Sbjct  289  TCTATTTTTCTATTTTTTTATTTCATATTCGAACATTTTCTTTACTTTTCTTTAAATCTT  230

Query  73   taaaata--aaaaaaaTCTATCTATATTTAAGTACAATTACTACTAAAATAACTAAATAG  130
            |||||||  |||||||||||||||||||||||||||||||||||||||||||||||||| 
Sbjct  229  TAAAATACAAAAAAAATCTATCTATATTTAAGTACAATTACTACTAAAATAACTAAATAA  170

Query  131  AAAATAAATAAAGGAGCAATAACACCCTCTTATCTTAAGAGAATAAGAAGGAAATTATTG  190
            |||||||||||||||||||||| |||||||||||||||||||||||||||||||||||||
Sbjct  169  AAAATAAATAAAGGAGCAATAAGACCCTCTTATCTTAAGAGAATAAGAAGGAAATTATTG  110

Query  191  CTCCTTTATTTTTCAATAACTCTTATACAATAAGGCTAACGTCTTATCCATTTACAGATG  250
            ||||||||||||||||||||||||||| ||||||||||||||||||||||||||||||||
Sbjct  109  CTCCTTTATTTTTCAATAACTCTTATAGAATAAGGCTAACGTCTTATCCATTTACAGATG  50

Query  251  GAGCAT  256
            ||||||
Sbjct  49   GAGCAT  44


>GQ428647.1 Amaioua guianensis voucher NH200296 psbA-trnH intergenic spacer, 
partial sequence; chloroplast
Length=336

 Score = 388 bits (210),  Expect = 4e-104
 Identities = 234/245 (96%), Gaps = 3/245 (1%)
 Strand=Plus/Minus

Query  15   TCTAttttt-t-ttttttttttttatattcgaacattttatttacttttctttaaatttt  72
            ||||||||| | ||||||| ||| |||||||||||| || |||| |||||||||||| ||
Sbjct  288  TCTATTTTTATATTTTTTTATTTCATATTCGAACATCTTCTTTATTTTTCTTTAAATCTT  229

Query  73   taaaataaaaaaaa-TCTATCTATATTTAAGTACAATTACTACTAAAATAACTAAATAGA  131
            |||||||||||||| ||||||||||||||||||||||||||||||||||||||||||| |
Sbjct  228  TAAAATAAAAAAAAATCTATCTATATTTAAGTACAATTACTACTAAAATAACTAAATAAA  169

Query  132  AAATAAATAAAGGAGCAATAACACCCTCTTATCTTAAGAGAATAAGAAGGAAATTATTGC  191
            ||||||||||||||||||||| ||||||||||||||||||||||||||||||||||||||
Sbjct  168  AAATAAATAAAGGAGCAATAAGACCCTCTTATCTTAAGAGAATAAGAAGGAAATTATTGC  109

Query  192  TCCTTTATTTTTCAATAACTCTTATACAATAAGGCTAACGTCTTATCCATTTACAGATGG  251
            ||||||||||||||||||||||||||||||||||||||||||||||||||||||||||||
Sbjct  108  TCCTTTATTTTTCAATAACTCTTATACAATAAGGCTAACGTCTTATCCATTTACAGATGG  49

Query  252  AGCAT  256
            |||||
Sbjct  48   AGCAT  44


>GQ435239.1 Gardenia jasminoides var. grandiflora voucher PS1058MT01 psbA-trnH 
intergenic spacer region, partial sequence; chloroplast
Length=256

 Score = 385 bits (208),  Expect = 5e-103
 Identities = 225/232 (97%), Gaps = 5/232 (2%)
 Strand=Plus/Minus

Query  3    TTACTCTATTTTTCTAttttttttttttttttttatattcgaacattttatttacttttc  62
            ||||||||||||||||||||||||||||||||    ||||||||||||| ||||||||||
Sbjct  228  TTACTCTATTTTTCTATTTTTTTTTTTTTTTT----ATTCGAACATTTTCTTTACTTTTC  173

Query  63   tttaaatttttaaaataaaaaaaa-TCTATCTATATTTAAGTACAATTACTACTAAAATA  121
            |||||||||||||||||||||||| |||||||||||||||||||||||||||||||||||
Sbjct  172  TTTAAATTTTTAAAATAAAAAAAAATCTATCTATATTTAAGTACAATTACTACTAAAATA  113

Query  122  ACTAAATAGAAAATAAATAAAGGAGCAATAACACCCTCTTATCTTAAGAGAATAAGAAGG  181
            ||||||||||||||||||||||||||||||||||||||||||||||||||||||||||||
Sbjct  112  ACTAAATAGAAAATAAATAAAGGAGCAATAACACCCTCTTATCTTAAGAGAATAAGAAGG  53

Query  182  AAATTATTGCTCCTTTATTTTTCAATAACTCTTATACAATAAGGCTAACGTC  233
            ||||| ||||||||||||||||||||||||||||||||||||||||||||||
Sbjct  52   AAATTGTTGCTCCTTTATTTTTCAATAACTCTTATACAATAAGGCTAACGTC  1


>KC667859.1 Polysphaeria macrophylla voucher PM4940 trnH-psbA intergenic 
spacer, partial sequence; chloroplast
Length=331

 Score = 381 bits (206),  Expect = 7e-102
 Identities = 232/244 (95%), Gaps = 3/244 (1%)
 Strand=Plus/Plus

Query  15   TCTAttttttttttttttttttatattcgaacattttatttacttttctttaaattttta  74
            |||| ||||| | |||| ||| ||||||||||||||| ||||||||||||||||| ||||
Sbjct  51   TCTA-TTTTTCTATTTTATTTCATATTCGAACATTTTCTTTACTTTTCTTTAAATCTTTA  109

Query  75   aaat--aaaaaaaaTCTATCTATATTTAAGTACAATTACTACTAAAATAACTAAATAGAA  132
            ||||  ||||||||||||||||||||||||||||||||||||||||||||||||||| ||
Sbjct  110  AAATGAAAAAAAAATCTATCTATATTTAAGTACAATTACTACTAAAATAACTAAATAAAA  169

Query  133  AATAAATAAAGGAGCAATAACACCCTCTTATCTTAAGAGAATAAGAAGGAAATTATTGCT  192
            |||||||||||||||||||| |||||||||| ||||||||||||||||||||||||||||
Sbjct  170  AATAAATAAAGGAGCAATAAGACCCTCTTATTTTAAGAGAATAAGAAGGAAATTATTGCT  229

Query  193  CCTTTATTTTTCAATAACTCTTATACAATAAGGCTAACGTCTTATCCATTTACAGATGGA  252
            ||||||||||||||||||||||||||||||||||||||||||||||||||||||||||||
Sbjct  230  CCTTTATTTTTCAATAACTCTTATACAATAAGGCTAACGTCTTATCCATTTACAGATGGA  289

Query  253  GCAT  256
            ||||
Sbjct  290  GCAT  293


>JX312212.1 Gardenia sp. 1 Chaveerach 777 PsbA (psbA) gene, partial cds; 
and psbA-trnH intergenic spacer, partial sequence; plastid
Length=289

 Score = 381 bits (206),  Expect = 7e-102
 Identities = 230/240 (96%), Gaps = 8/240 (3%)
 Strand=Plus/Minus

Query  19   ttttt-t-ttttttttttttatattcgaacattttatttacttttctttaaatttttaaa  76
            ||||| | ||||||||||||||||||||||||||| ||||||||||||||||||     |
Sbjct  249  TTTTTCTATTTTTTTTTTTTATATTCGAACATTTTCTTTACTTTTCTTTAAATT-----A  195

Query  77   ataaaaaaaaTCTATCTATATTTAAGTACAATTACTACTAAAATAACTAAATAGAAAATA  136
            | ||||||||||||||||||||||||||||||||||||||||||||||||||||||||||
Sbjct  194  A-AAAAAAAATCTATCTATATTTAAGTACAATTACTACTAAAATAACTAAATAGAAAATA  136

Query  137  AATAAAGGAGCAATAACACCCTCTTATCTTAAGAGAATAAGAAGGAAATTATTGCTCCTT  196
            ||||||||||||||||||||||||||| ||||||||||||||||||||||||||||||||
Sbjct  135  AATAAAGGAGCAATAACACCCTCTTATATTAAGAGAATAAGAAGGAAATTATTGCTCCTT  76

Query  197  TATTTTTCAATAACTCTTATACAATAAGGCTAACGTCTTATCCATTTACAGATGGAGCAT  256
            ||||||||||||||||||||||||||||||||||||||||||||||||||||||||||||
Sbjct  75   TATTTTTCAATAACTCTTATACAATAAGGCTAACGTCTTATCCATTTACAGATGGAGCAT  16


>MF348809.1 Gardenia jasminoides isolate AG2KK23 photosystem II protein D1 
(psbA) gene, partial cds; and psbA-trnH intergenic spacer, 
partial sequence; chloroplast
Length=272

 Score = 379 bits (205),  Expect = 2e-101
 Identities = 242/257 (94%), Gaps = 14/257 (5%)
 Strand=Plus/Minus

Query  1    CTTTACTCTATTTTTCTAttttttttttttttttttatattcgaacattttatttacttt  60
            ||||||||||||||||||||||||||||   ||||| |||||||||         | |||
Sbjct  260  CTTTACTCTATTTTTCTATTTTTTTTTT--ATTTTT-TATTCGAAC---------A-TTT  214

Query  61   tctttaaatttttaaaataaaaaaaa-TCTATCTATATTTAAGTACAATTACTACTAAAA  119
            |||||||||||||||||||||||||| |||||||||||||||||||||||||||||||||
Sbjct  213  TCTTTAAATTTTTAAAATAAAAAAAAATCTATCTATATTTAAGTACAATTACTACTAAAA  154

Query  120  TAACTAAATAGAAAATAAATAAAGGAGCAATAACACCCTCTTATCTTAAGAGAATAAGAA  179
            ||||||||||||||||||||||||||||||||||||||||||||||||||||||||||||
Sbjct  153  TAACTAAATAGAAAATAAATAAAGGAGCAATAACACCCTCTTATCTTAAGAGAATAAGAA  94

Query  180  GGAAATTATTGCTCCTTTATTTTTCAATAACTCTTATACAATAAGGCTAACGTCTTATCC  239
            ||||||||||||||||||||||||||||||||||||||||||||||||||||||||||||
Sbjct  93   GGAAATTATTGCTCCTTTATTTTTCAATAACTCTTATACAATAAGGCTAACGTCTTATCC  34

Query  240  ATTTACAGATGGAGCAT  256
            |||||||||||||||||
Sbjct  33   ATTTACAGATGGAGCAT  17


>KC688736.1 Polysphaeria macrophylla voucher PM5404 trnH-psbA intergenic 
spacer, partial sequence; chloroplast
Length=356

 Score = 377 bits (204),  Expect = 9e-101
 Identities = 232/245 (95%), Gaps = 4/245 (2%)
 Strand=Plus/Plus

Query  15   TCTAttttttttttttttttttatattcgaacattttatttacttttctttaaattttta  74
            |||| ||||| | |||| ||| ||||||||||||||| ||||||||||||||||| ||||
Sbjct  62   TCTA-TTTTTCTATTTTATTTCATATTCGAACATTTTCTTTACTTTTCTTTAAATCTTTA  120

Query  75   aaat---aaaaaaaaTCTATCTATATTTAAGTACAATTACTACTAAAATAACTAAATAGA  131
            ||||   ||||||||||||||||||||||||||||||||||||||||||||||||||| |
Sbjct  121  AAATGAAAAAAAAAATCTATCTATATTTAAGTACAATTACTACTAAAATAACTAAATAAA  180

Query  132  AAATAAATAAAGGAGCAATAACACCCTCTTATCTTAAGAGAATAAGAAGGAAATTATTGC  191
            ||||||||||||||||||||| |||||||||| |||||||||||||||||||||||||||
Sbjct  181  AAATAAATAAAGGAGCAATAAGACCCTCTTATTTTAAGAGAATAAGAAGGAAATTATTGC  240

Query  192  TCCTTTATTTTTCAATAACTCTTATACAATAAGGCTAACGTCTTATCCATTTACAGATGG  251
            ||||||||||||||||||||||||||||||||||||||||||||||||||||||||||||
Sbjct  241  TCCTTTATTTTTCAATAACTCTTATACAATAAGGCTAACGTCTTATCCATTTACAGATGG  300

Query  252  AGCAT  256
            |||||
Sbjct  301  AGCAT  305


>KC667759.1 Polysphaeria macrophylla voucher PM5247 trnH-psbA intergenic 
spacer, partial sequence; chloroplast
Length=335

 Score = 377 bits (204),  Expect = 9e-101
 Identities = 232/245 (95%), Gaps = 4/245 (2%)
 Strand=Plus/Plus

Query  15   TCTAttttttttttttttttttatattcgaacattttatttacttttctttaaattttta  74
            |||| ||||| | |||| ||| ||||||||||||||| ||||||||||||||||| ||||
Sbjct  49   TCTA-TTTTTCTATTTTATTTCATATTCGAACATTTTCTTTACTTTTCTTTAAATCTTTA  107

Query  75   aaat---aaaaaaaaTCTATCTATATTTAAGTACAATTACTACTAAAATAACTAAATAGA  131
            ||||   ||||||||||||||||||||||||||||||||||||||||||||||||||| |
Sbjct  108  AAATGAAAAAAAAAATCTATCTATATTTAAGTACAATTACTACTAAAATAACTAAATAAA  167

Query  132  AAATAAATAAAGGAGCAATAACACCCTCTTATCTTAAGAGAATAAGAAGGAAATTATTGC  191
            ||||||||||||||||||||| |||||||||| |||||||||||||||||||||||||||
Sbjct  168  AAATAAATAAAGGAGCAATAAGACCCTCTTATTTTAAGAGAATAAGAAGGAAATTATTGC  227

Query  192  TCCTTTATTTTTCAATAACTCTTATACAATAAGGCTAACGTCTTATCCATTTACAGATGG  251
            ||||||||||||||||||||||||||||||||||||||||||||||||||||||||||||
Sbjct  228  TCCTTTATTTTTCAATAACTCTTATACAATAAGGCTAACGTCTTATCCATTTACAGATGG  287

Query  252  AGCAT  256
            |||||
Sbjct  288  AGCAT  292


>GQ248269.1 Coffea mauritiana voucher Jaufeerally-Fakim 013 (K) psbA-trnH 
intergenic spacer, partial sequence; chloroplast
Length=317

 Score = 377 bits (204),  Expect = 9e-101
 Identities = 236/250 (94%), Gaps = 8/250 (3%)
 Strand=Plus/Minus

Query  15   TCTAttttt-t-tttttttt-ttttatattcgaacattttatttacttttctttaaattt  71
            ||||||||| | |||||||| ||| ||||||||||||||| ||||||||||||||||| |
Sbjct  280  TCTATTTTTATATTTTTTTTATTTCATATTCGAACATTTTCTTTACTTTTCTTTAAATCT  221

Query  72   ttaaaat--aaaaaaa-aTCTATCTATATTTAAGTACAATTACTACTAAAATAACTAAAT  128
            |||||||  ||||||| |||||||||||||||||||||||||||||||||||||||||||
Sbjct  220  TTAAAATTAAAAAAAACATCTATCTATATTTAAGTACAATTACTACTAAAATAACTAAAT  161

Query  129  AGAAAA--TAAATAAAGGAGCAATAACACCCTCTTATCTTAAGAGAATAAGAAGGAAATT  186
            | ||||  |||||||||||||||||| |||||||||||||||||||||||||||||||||
Sbjct  160  AAAAAAAATAAATAAAGGAGCAATAAGACCCTCTTATCTTAAGAGAATAAGAAGGAAATT  101

Query  187  ATTGCTCCTTTATTTTTCAATAACTCTTATACAATAAGGCTAACGTCTTATCCATTTACA  246
            |||||||||||||||||||||||||||||||||||||| |||||||||||||||||||||
Sbjct  100  ATTGCTCCTTTATTTTTCAATAACTCTTATACAATAAGACTAACGTCTTATCCATTTACA  41

Query  247  GATGGAGCAT  256
            ||||||||||
Sbjct  40   GATGGAGCAT  31


>KX248326.1 Duroia longiflora isolate K991 psbA-trnH intergenic spacer, partial 
sequence; chloroplast
Length=268

 Score = 372 bits (201),  Expect = 4e-99
 Identities = 220/229 (96%), Gaps = 2/229 (1%)
 Strand=Plus/Minus

Query  15   TCTAttttt-t-ttttttttttttatattcgaacattttatttacttttctttaaatttt  72
            ||||||||| | ||||||| ||| ||||||||||||||| ||||||||||||||||| ||
Sbjct  229  TCTATTTTTCTATTTTTTTATTTCATATTCGAACATTTTCTTTACTTTTCTTTAAATCTT  170

Query  73   taaaataaaaaaaaTCTATCTATATTTAAGTACAATTACTACTAAAATAACTAAATAGAA  132
            ||||||||||||||||||||||||||||||||||||||||||||||||||||||||| ||
Sbjct  169  TAAAATAAAAAAAATCTATCTATATTTAAGTACAATTACTACTAAAATAACTAAATAAAA  110

Query  133  AATAAATAAAGGAGCAATAACACCCTCTTATCTTAAGAGAATAAGAAGGAAATTATTGCT  192
            |||||||||||||||||||| |||||||||||||||||||||||||||||||||||||||
Sbjct  109  AATAAATAAAGGAGCAATAAGACCCTCTTATCTTAAGAGAATAAGAAGGAAATTATTGCT  50

Query  193  CCTTTATTTTTCAATAACTCTTATACAATAAGGCTAACGTCTTATCCAT  241
            ||||||||||||||||||||||||| |||||||||||||||||||||||
Sbjct  49   CCTTTATTTTTCAATAACTCTTATAGAATAAGGCTAACGTCTTATCCAT  1


>JX436172.1 Gardenia sootepensis voucher A. Chaveerach 808 psbA-trnH intergenic 
spacer, partial sequence; chloroplast
Length=243

 Score = 372 bits (201),  Expect = 4e-99
 Identities = 221/231 (96%), Gaps = 0/231 (0%)
 Strand=Plus/Plus

Query  26   tttttttttttatattcgaacattttatttacttttctttaaatttttaaaataaaaaaa  85
            |||||||||||||||||||||||||| || ||||||||||||||||| ||||||||||||
Sbjct  1    TTTTTTTTTTTATATTCGAACATTTTCTTGACTTTTCTTTAAATTTTAAAAATAAAAAAA  60

Query  86   aTCTATCTATATTTAAGTACAATTACTACTAAAATAACTAAATAGAAAATAAATAAAGGA  145
            ||||||||||||||||||||||| || || |||||||| |||||||||||||||||||||
Sbjct  61   ATCTATCTATATTTAAGTACAATAACGACGAAAATAACAAAATAGAAAATAAATAAAGGA  120

Query  146  GCAATAACACCCTCTTATCTTAAGAGAATAAGAAGGAAATTATTGCTCCTTTATTTTTCA  205
            |||||||||||||||||||| |||||||||||||||||||||||||||||||||||||||
Sbjct  121  GCAATAACACCCTCTTATCTGAAGAGAATAAGAAGGAAATTATTGCTCCTTTATTTTTCA  180

Query  206  ATAACTCTTATACAATAAGGCTAACGTCTTATCCATTTACAGATGGAGCAT  256
            |||||||| |||||||||||||||||||| |||||||||||||||||||||
Sbjct  181  ATAACTCTGATACAATAAGGCTAACGTCTAATCCATTTACAGATGGAGCAT  231


>HQ415435.1 Canarium tramdenum trnH-psbA intergenic spacer, partial sequence; 
chloroplast
Length=267

 Score = 372 bits (201),  Expect = 4e-99
 Identities = 242/260 (93%), Gaps = 10/260 (4%)
 Strand=Plus/Plus

Query  4    TACTCTATTTTTCTAttttttttttttttttttatattcgaacattttatttacttttct  63
            ||||||| |||| | || |||||||||| ||| ||||||||||||||| |||||||||||
Sbjct  2    TACTCTA-TTTT-T-TTATTTTTTTTTTATTTCATATTCGAACATTTTCTTTACTTTTCT  58

Query  64   ttaaatttttaaaat-aaaaaaaaTCTATCTATATTTAAGTACAATTACTACTAAAATAA  122
            |||||| |||||||| ||||||||||||||||||||||||||||||||||||||||||||
Sbjct  59   TTAAATCTTTAAAATAAAAAAAAATCTATCTATATTTAAGTACAATTACTACTAAAATAA  118

Query  123  CTAAATAGA------AAATAAATAAAGGAGCAATAACACCCTCTTATCTTAAGAGAATAA  176
            ||||||| |      ||||||||||||||||||||| |||||||||||||||||||||||
Sbjct  119  CTAAATAAAAAAAATAAATAAATAAAGGAGCAATAAGACCCTCTTATCTTAAGAGAATAA  178

Query  177  GAAGGAAATTATTGCTCCTTTATTTTTCAATAACTCTTATACAATAAGGCTAACGTCTTA  236
            |||||||||||||||||||||||||||||||||||||||||||||||| |||||||||||
Sbjct  179  GAAGGAAATTATTGCTCCTTTATTTTTCAATAACTCTTATACAATAAGACTAACGTCTTA  238

Query  237  TCCATTTACAGATGGAGCAT  256
            ||||||||||||||||||||
Sbjct  239  TCCATTTACAGATGGAGCAT  258


>KP095444.1 Diplospora dubia isolate SCBGP100_1 photosystem II protein D1 
(psbA), psbA-trnH intergenic spacer, and tRNA-His (trnH), region; 
chloroplast
Length=257

 Score = 366 bits (198),  Expect = 2e-97
 Identities = 239/257 (93%), Gaps = 10/257 (4%)
 Strand=Plus/Minus

Query  4    TACTCTATTTTTCTAttttttttttttttttttatattcgaacattttatttacttttct  63
            ||||||| |||| | || |||||||||| ||| ||||||||||||||| |||||||||||
Sbjct  254  TACTCTA-TTTT-T-TTATTTTTTTTTTATTTCATATTCGAACATTTTCTTTACTTTTCT  198

Query  64   ttaaatttttaaaataaaaaaaa-TCTATCTATATTTAAGTACAATTACTACTAAAATAA  122
            |||||| |||||||||||||||| ||||||||||||||||||||||||||||||||||||
Sbjct  197  TTAAATCTTTAAAATAAAAAAAAATCTATCTATATTTAAGTACAATTACTACTAAAATAA  138

Query  123  CTAAATAGAAAA------TAAATAAAGGAGCAATAACACCCTCTTATCTTAAGAGAATAA  176
            ||||||| ||||      |||||||||||||||||| |||||||||||||||||||||||
Sbjct  137  CTAAATAAAAAAAATAAATAAATAAAGGAGCAATAAGACCCTCTTATCTTAAGAGAATAA  78

Query  177  GAAGGAAATTATTGCTCCTTTATTTTTCAATAACTCTTATACAATAAGGCTAACGTCTTA  236
            |||||||||||||||||||||||||||||||||||||||||||||||| |||||||||||
Sbjct  77   GAAGGAAATTATTGCTCCTTTATTTTTCAATAACTCTTATACAATAAGACTAACGTCTTA  18

Query  237  TCCATTTACAGATGGAG  253
            |||||||||||||||||
Sbjct  17   TCCATTTACAGATGGAG  1


>JX436175.1 Gardenia sp. 3 Chaveerach 812 voucher A. Chaveerach 812 psbA-trnH 
intergenic spacer, partial sequence; chloroplast
Length=232

 Score = 366 bits (198),  Expect = 2e-97
 Identities = 220/231 (95%), Gaps = 0/231 (0%)
 Strand=Plus/Plus

Query  26   tttttttttttatattcgaacattttatttacttttctttaaatttttaaaataaaaaaa  85
            |||||||||||||||||||||||||| || ||||||||||||||||| ||||||||||||
Sbjct  1    TTTTTTTTTTTATATTCGAACATTTTCTTGACTTTTCTTTAAATTTTGAAAATAAAAAAA  60

Query  86   aTCTATCTATATTTAAGTACAATTACTACTAAAATAACTAAATAGAAAATAAATAAAGGA  145
            ||||||||||||||||||||||| || || |||||||| |||||||||||||||||||||
Sbjct  61   ATCTATCTATATTTAAGTACAATGACAACGAAAATAACGAAATAGAAAATAAATAAAGGA  120

Query  146  GCAATAACACCCTCTTATCTTAAGAGAATAAGAAGGAAATTATTGCTCCTTTATTTTTCA  205
            |||||||||||||||||| | |||||||||||||||||||||||||||||||||||||||
Sbjct  121  GCAATAACACCCTCTTATATGAAGAGAATAAGAAGGAAATTATTGCTCCTTTATTTTTCA  180

Query  206  ATAACTCTTATACAATAAGGCTAACGTCTTATCCATTTACAGATGGAGCAT  256
            |||||||| |||||||||||||||||||| |||||||||||||||||||||
Sbjct  181  ATAACTCTGATACAATAAGGCTAACGTCTGATCCATTTACAGATGGAGCAT  231


>JX312217.1 Gardenia taitensis voucher A. Chaveerach 782 PsbA (psbA) gene, 
partial cds; and psbA-trnH intergenic spacer, partial sequence; 
plastid
Length=299

 Score = 366 bits (198),  Expect = 2e-97
 Identities = 229/242 (95%), Gaps = 9/242 (4%)
 Strand=Plus/Minus

Query  15   TCTAttttttttttttttttttatattcgaacattttatttacttttctttaaattttta  74
            |||| ||||| | |||||||||||||||||||||||| ||||||||| |||||||     
Sbjct  248  TCTA-TTTTTCTATTTTTTTTTATATTCGAACATTTTCTTTACTTTTTTTTAAAT-----  195

Query  75   aaataaaaaaaaTCTATCTATATTTAAGTACAATTACTACTAAAATAACTAAATAGAAAA  134
             || ||||||||||||||||||||||||||||||||||||||||||||||||||||||||
Sbjct  194  -AA-AAAAAAAATCTATCTATATTTAAGTACAATTACTACTAAAATAACTAAATAGAAAA  137

Query  135  TAAATAAAGGAGCAATAACACCCTCTTATCTTAAGAGAATAAGAAGGAAATTATTGCTCC  194
            |||||||||||||||||||||||||||||||||||||||||||||||||||||| |||||
Sbjct  136  TAAATAAAGGAGCAATAACACCCTCTTATCTTAAGAGAATAAGAAGGAAATTAT-GCTCC  78

Query  195  TTTATTTTTCAATAACTCTTATACAATAAGGCTAACGTCTTATCCATTTACAGATGGAGC  254
            ||||||||||||||||||||||||||||||||||||||||||||||||||||||||||||
Sbjct  77   TTTATTTTTCAATAACTCTTATACAATAAGGCTAACGTCTTATCCATTTACAGATGGAGC  18

Query  255  AT  256
            ||
Sbjct  17   AT  16


>HQ427044.1 Diplospora dubia isolate 103 PsbA (psbA) gene, partial cds; and 
psbA-trnH intergenic spacer, partial sequence; chloroplast
Length=301

 Score = 366 bits (198),  Expect = 2e-97
 Identities = 242/261 (93%), Gaps = 11/261 (4%)
 Strand=Plus/Minus

Query  4    TACTCTATTTTTCTAttttttttttttttttttatattcgaacattttatttacttttct  63
            ||||||| |||| | || |||||||||| ||| ||||||||||||||| |||||||||||
Sbjct  288  TACTCTA-TTTT-T-TTATTTTTTTTTTATTTCATATTCGAACATTTTCTTTACTTTTCT  232

Query  64   ttaaatttttaaaataaaaaaaa--TCTATCTATATTTAAGTACAATTACTACTAAAATA  121
            |||||| ||||||||||||||||  |||||||||||||||||||||||||||||||||||
Sbjct  231  TTAAATCTTTAAAATAAAAAAAAAATCTATCTATATTTAAGTACAATTACTACTAAAATA  172

Query  122  ACTAAATAGAAAA------TAAATAAAGGAGCAATAACACCCTCTTATCTTAAGAGAATA  175
            |||||||| ||||      |||||||||||||||||| ||||||||||||||||||||||
Sbjct  171  ACTAAATAAAAAAAATAAATAAATAAAGGAGCAATAAGACCCTCTTATCTTAAGAGAATA  112

Query  176  AGAAGGAAATTATTGCTCCTTTATTTTTCAATAACTCTTATACAATAAGGCTAACGTCTT  235
            ||||||||||||||||||||||||||||||||||||||||||||||||| ||||||||||
Sbjct  111  AGAAGGAAATTATTGCTCCTTTATTTTTCAATAACTCTTATACAATAAGACTAACGTCTT  52

Query  236  ATCCATTTACAGATGGAGCAT  256
            |||||||||||||||||||||
Sbjct  51   ATCCATTTACAGATGGAGCAT  31


>KC667635.1 Psilanthus mannii voucher PM5171 trnH-psbA intergenic spacer, 
partial sequence; chloroplast
Length=344

 Score = 363 bits (196),  Expect = 2e-96
 Identities = 236/253 (93%), Gaps = 11/253 (4%)
 Strand=Plus/Plus

Query  15   TCTAttttt-t-tttttttt-ttttatattcgaacattttatttacttttctttaaattt  71
            ||||||||| | |||||||| ||| ||||||||||||||| ||||||||||||||||| |
Sbjct  50   TCTATTTTTATATTTTTTTTATTTCATATTCGAACATTTTCTTTACTTTTCTTTAAATCT  109

Query  72   ttaaaat--aaaaaaa-aTCTATCTATATTTAAGTACAATTACTACTAAAATAACTAAAT  128
            |||||||  ||||||| |||||||||||||||||||||||||||||||||||||||||||
Sbjct  110  TTAAAATTAAAAAAAACATCTATCTATATTTAAGTACAATTACTACTAAAATAACTAAAT  169

Query  129  AG-----AAAATAAATAAAGGAGCAATAACACCCTCTTATCTTAAGAGAATAAGAAGGAA  183
            |      |||||||||||||||||||||| ||||||||||||||||||||||||||||||
Sbjct  170  AAAAAAAAAAATAAATAAAGGAGCAATAAGACCCTCTTATCTTAAGAGAATAAGAAGGAA  229

Query  184  ATTATTGCTCCTTTATTTTTCAATAACTCTTATACAATAAGGCTAACGTCTTATCCATTT  243
            ||||||||||||||||||||||||||||||||||||||||| ||||||||||||||||||
Sbjct  230  ATTATTGCTCCTTTATTTTTCAATAACTCTTATACAATAAGACTAACGTCTTATCCATTT  289

Query  244  ACAGATGGAGCAT  256
            |||||||||||||
Sbjct  290  ACAGATGGAGCAT  302


>GQ248270.1 Coffea myrtifolia voucher Jaufeerally-Fakim 023 (K) psbA-trnH 
intergenic spacer, partial sequence; chloroplast
Length=319

 Score = 363 bits (196),  Expect = 2e-96
 Identities = 235/252 (93%), Gaps = 10/252 (4%)
 Strand=Plus/Minus

Query  15   TCTAttttt-t-tttttttt-ttttatattcgaacattttatttacttttctttaaattt  71
            ||||||||| | |||||||| ||| ||||||||||||||| ||||||||||||||||| |
Sbjct  282  TCTATTTTTATATTTTTTTTATTTCATATTCGAACATTTTCTTTACTTTTCTTTAAATCT  223

Query  72   ttaaaat----aaaaaaa-aTCTATCTATATTTAAGTACAATTACTACTAAAATAACTAA  126
            |||||||    ||||||| ||||||||||| |||||||||||||||||||||||||||||
Sbjct  222  TTAAAATTAAAAAAAAAACATCTATCTATAGTTAAGTACAATTACTACTAAAATAACTAA  163

Query  127  ATA--GAAAATAAATAAAGGAGCAATAACACCCTCTTATCTTAAGAGAATAAGAAGGAAA  184
            |||   |||||||||||||||||||||| |||||||||||||||||||||||||||||||
Sbjct  162  ATAAAAAAAATAAATAAAGGAGCAATAAGACCCTCTTATCTTAAGAGAATAAGAAGGAAA  103

Query  185  TTATTGCTCCTTTATTTTTCAATAACTCTTATACAATAAGGCTAACGTCTTATCCATTTA  244
            |||||||||||||||||||||||||||||||||||||||| |||||||||||||||||||
Sbjct  102  TTATTGCTCCTTTATTTTTCAATAACTCTTATACAATAAGACTAACGTCTTATCCATTTA  43

Query  245  CAGATGGAGCAT  256
            ||||||||||||
Sbjct  42   CAGATGGAGCAT  31


>MK862266.1 Coffea arabica isolate TY1 chloroplast, complete genome
Length=155187

 Score = 361 bits (195),  Expect = 9e-96
 Identities = 233/250 (93%), Gaps = 8/250 (3%)
 Strand=Plus/Plus

Query  15   TCTAttttt-t-ttttttttttttatattcgaacattttatttacttttctttaaatttt  72
            ||||||||| | ||||||| ||| ||||||||||| ||| ||||||||||||||||| ||
Sbjct  84   TCTATTTTTATATTTTTTTATTTCATATTCGAACAATTTCTTTACTTTTCTTTAAATCTT  143

Query  73   taaaat----aaaaaaa-aTCTATCTATATTTAAGTACAATTACTACTAAAATAACTAAA  127
            ||||||    ||||||| |||||||||||||||||||||||||||||||||||||| |||
Sbjct  144  TAAAATTAAAAAAAAAACATCTATCTATATTTAAGTACAATTACTACTAAAATAACCAAA  203

Query  128  T-AGAAAATAAATAAAGGAGCAATAACACCCTCTTATCTTAAGAGAATAAGAAGGAAATT  186
            | | |||||||||||||||||||||| |||||||||||||||||||||||||||||||||
Sbjct  204  TAAAAAAATAAATAAAGGAGCAATAAGACCCTCTTATCTTAAGAGAATAAGAAGGAAATT  263

Query  187  ATTGCTCCTTTATTTTTCAATAACTCTTATACAATAAGGCTAACGTCTTATCCATTTACA  246
            |||||||||||||||||||||||||||||||||||||| |||||||||||||||||||||
Sbjct  264  ATTGCTCCTTTATTTTTCAATAACTCTTATACAATAAGACTAACGTCTTATCCATTTACA  323

Query  247  GATGGAGCAT  256
            ||||||||||
Sbjct  324  GATGGAGCAT  333


>MK353212.1 Coffea arabica isolate IN1 chloroplast, complete genome
Length=155277

 Score = 361 bits (195),  Expect = 9e-96
 Identities = 233/250 (93%), Gaps = 8/250 (3%)
 Strand=Plus/Plus

Query  15   TCTAttttt-t-ttttttttttttatattcgaacattttatttacttttctttaaatttt  72
            ||||||||| | ||||||| ||| ||||||||||| ||| ||||||||||||||||| ||
Sbjct  85   TCTATTTTTATATTTTTTTATTTCATATTCGAACAATTTCTTTACTTTTCTTTAAATCTT  144

Query  73   taaaat----aaaaaaa-aTCTATCTATATTTAAGTACAATTACTACTAAAATAACTAAA  127
            ||||||    ||||||| |||||||||||||||||||||||||||||||||||||| |||
Sbjct  145  TAAAATTAAAAAAAAAACATCTATCTATATTTAAGTACAATTACTACTAAAATAACCAAA  204

Query  128  T-AGAAAATAAATAAAGGAGCAATAACACCCTCTTATCTTAAGAGAATAAGAAGGAAATT  186
            | | |||||||||||||||||||||| |||||||||||||||||||||||||||||||||
Sbjct  205  TAAAAAAATAAATAAAGGAGCAATAAGACCCTCTTATCTTAAGAGAATAAGAAGGAAATT  264

Query  187  ATTGCTCCTTTATTTTTCAATAACTCTTATACAATAAGGCTAACGTCTTATCCATTTACA  246
            |||||||||||||||||||||||||||||||||||||| |||||||||||||||||||||
Sbjct  265  ATTGCTCCTTTATTTTTCAATAACTCTTATACAATAAGACTAACGTCTTATCCATTTACA  324

Query  247  GATGGAGCAT  256
            ||||||||||
Sbjct  325  GATGGAGCAT  334


>MK353209.1 Coffea arabica isolate HP1 chloroplast, complete genome
Length=155191

 Score = 361 bits (195),  Expect = 9e-96
 Identities = 233/250 (93%), Gaps = 8/250 (3%)
 Strand=Plus/Plus

Query  15   TCTAttttt-t-ttttttttttttatattcgaacattttatttacttttctttaaatttt  72
            ||||||||| | ||||||| ||| ||||||||||| ||| ||||||||||||||||| ||
Sbjct  85   TCTATTTTTATATTTTTTTATTTCATATTCGAACAATTTCTTTACTTTTCTTTAAATCTT  144

Query  73   taaaat----aaaaaaa-aTCTATCTATATTTAAGTACAATTACTACTAAAATAACTAAA  127
            ||||||    ||||||| |||||||||||||||||||||||||||||||||||||| |||
Sbjct  145  TAAAATTAAAAAAAAAACATCTATCTATATTTAAGTACAATTACTACTAAAATAACCAAA  204

Query  128  T-AGAAAATAAATAAAGGAGCAATAACACCCTCTTATCTTAAGAGAATAAGAAGGAAATT  186
            | | |||||||||||||||||||||| |||||||||||||||||||||||||||||||||
Sbjct  205  TAAAAAAATAAATAAAGGAGCAATAAGACCCTCTTATCTTAAGAGAATAAGAAGGAAATT  264

Query  187  ATTGCTCCTTTATTTTTCAATAACTCTTATACAATAAGGCTAACGTCTTATCCATTTACA  246
            |||||||||||||||||||||||||||||||||||||| |||||||||||||||||||||
Sbjct  265  ATTGCTCCTTTATTTTTCAATAACTCTTATACAATAAGACTAACGTCTTATCCATTTACA  324

Query  247  GATGGAGCAT  256
            ||||||||||
Sbjct  325  GATGGAGCAT  334


>MK342634.1 Coffea arabica isolate CH3 chloroplast, complete genome
Length=155191

 Score = 361 bits (195),  Expect = 9e-96
 Identities = 233/250 (93%), Gaps = 8/250 (3%)
 Strand=Plus/Plus

Query  15   TCTAttttt-t-ttttttttttttatattcgaacattttatttacttttctttaaatttt  72
            ||||||||| | ||||||| ||| ||||||||||| ||| ||||||||||||||||| ||
Sbjct  84   TCTATTTTTATATTTTTTTATTTCATATTCGAACAATTTCTTTACTTTTCTTTAAATCTT  143

Query  73   taaaat----aaaaaaa-aTCTATCTATATTTAAGTACAATTACTACTAAAATAACTAAA  127
            ||||||    ||||||| |||||||||||||||||||||||||||||||||||||| |||
Sbjct  144  TAAAATTAAAAAAAAAACATCTATCTATATTTAAGTACAATTACTACTAAAATAACCAAA  203

Query  128  T-AGAAAATAAATAAAGGAGCAATAACACCCTCTTATCTTAAGAGAATAAGAAGGAAATT  186
            | | |||||||||||||||||||||| |||||||||||||||||||||||||||||||||
Sbjct  204  TAAAAAAATAAATAAAGGAGCAATAAGACCCTCTTATCTTAAGAGAATAAGAAGGAAATT  263

Query  187  ATTGCTCCTTTATTTTTCAATAACTCTTATACAATAAGGCTAACGTCTTATCCATTTACA  246
            |||||||||||||||||||||||||||||||||||||| |||||||||||||||||||||
Sbjct  264  ATTGCTCCTTTATTTTTCAATAACTCTTATACAATAAGACTAACGTCTTATCCATTTACA  323

Query  247  GATGGAGCAT  256
            ||||||||||
Sbjct  324  GATGGAGCAT  333


>LC019718.1 Coffea arabica chloroplast DNA for trnH-psbA intergenic spacer, 
partial sequence, cultivar: caturra, isolate: S6
Length=317

 Score = 361 bits (195),  Expect = 9e-96
 Identities = 233/250 (93%), Gaps = 8/250 (3%)
 Strand=Plus/Minus

Query  15   TCTAttttt-t-ttttttttttttatattcgaacattttatttacttttctttaaatttt  72
            ||||||||| | ||||||| ||| ||||||||||| ||| ||||||||||||||||| ||
Sbjct  280  TCTATTTTTATATTTTTTTATTTCATATTCGAACAATTTCTTTACTTTTCTTTAAATCTT  221

Query  73   taaaat----aaaaaaa-aTCTATCTATATTTAAGTACAATTACTACTAAAATAACTAAA  127
            ||||||    ||||||| |||||||||||||||||||||||||||||||||||||| |||
Sbjct  220  TAAAATTAAAAAAAAAACATCTATCTATATTTAAGTACAATTACTACTAAAATAACCAAA  161

Query  128  TA-GAAAATAAATAAAGGAGCAATAACACCCTCTTATCTTAAGAGAATAAGAAGGAAATT  186
            ||  |||||||||||||||||||||| |||||||||||||||||||||||||||||||||
Sbjct  160  TAAAAAAATAAATAAAGGAGCAATAAGACCCTCTTATCTTAAGAGAATAAGAAGGAAATT  101

Query  187  ATTGCTCCTTTATTTTTCAATAACTCTTATACAATAAGGCTAACGTCTTATCCATTTACA  246
            |||||||||||||||||||||||||||||||||||||| |||||||||||||||||||||
Sbjct  100  ATTGCTCCTTTATTTTTCAATAACTCTTATACAATAAGACTAACGTCTTATCCATTTACA  41

Query  247  GATGGAGCAT  256
            ||||||||||
Sbjct  40   GATGGAGCAT  31


>LC019717.1 Coffea arabica chloroplast DNA for trnH-psbA intergenic spacer, 
partial sequence, cultivar: pacamara, isolate: S5
Length=317

 Score = 361 bits (195),  Expect = 9e-96
 Identities = 233/250 (93%), Gaps = 8/250 (3%)
 Strand=Plus/Minus

Query  15   TCTAttttt-t-ttttttttttttatattcgaacattttatttacttttctttaaatttt  72
            ||||||||| | ||||||| ||| ||||||||||| ||| ||||||||||||||||| ||
Sbjct  280  TCTATTTTTATATTTTTTTATTTCATATTCGAACAATTTCTTTACTTTTCTTTAAATCTT  221

Query  73   taaaat----aaaaaaa-aTCTATCTATATTTAAGTACAATTACTACTAAAATAACTAAA  127
            ||||||    ||||||| |||||||||||||||||||||||||||||||||||||| |||
Sbjct  220  TAAAATTAAAAAAAAAACATCTATCTATATTTAAGTACAATTACTACTAAAATAACCAAA  161

Query  128  TA-GAAAATAAATAAAGGAGCAATAACACCCTCTTATCTTAAGAGAATAAGAAGGAAATT  186
            ||  |||||||||||||||||||||| |||||||||||||||||||||||||||||||||
Sbjct  160  TAAAAAAATAAATAAAGGAGCAATAAGACCCTCTTATCTTAAGAGAATAAGAAGGAAATT  101

Query  187  ATTGCTCCTTTATTTTTCAATAACTCTTATACAATAAGGCTAACGTCTTATCCATTTACA  246
            |||||||||||||||||||||||||||||||||||||| |||||||||||||||||||||
Sbjct  100  ATTGCTCCTTTATTTTTCAATAACTCTTATACAATAAGACTAACGTCTTATCCATTTACA  41

Query  247  GATGGAGCAT  256
            ||||||||||
Sbjct  40   GATGGAGCAT  31


>LC019716.1 Coffea arabica chloroplast DNA for trnH-psbA intergenic spacer, 
partial sequence, cultivar: javanica, isolate: S4
Length=317

 Score = 361 bits (195),  Expect = 9e-96
 Identities = 233/250 (93%), Gaps = 8/250 (3%)
 Strand=Plus/Minus

Query  15   TCTAttttt-t-ttttttttttttatattcgaacattttatttacttttctttaaatttt  72
            ||||||||| | ||||||| ||| ||||||||||| ||| ||||||||||||||||| ||
Sbjct  280  TCTATTTTTATATTTTTTTATTTCATATTCGAACAATTTCTTTACTTTTCTTTAAATCTT  221

Query  73   taaaat----aaaaaaa-aTCTATCTATATTTAAGTACAATTACTACTAAAATAACTAAA  127
            ||||||    ||||||| |||||||||||||||||||||||||||||||||||||| |||
Sbjct  220  TAAAATTAAAAAAAAAACATCTATCTATATTTAAGTACAATTACTACTAAAATAACCAAA  161

Query  128  TA-GAAAATAAATAAAGGAGCAATAACACCCTCTTATCTTAAGAGAATAAGAAGGAAATT  186
            ||  |||||||||||||||||||||| |||||||||||||||||||||||||||||||||
Sbjct  160  TAAAAAAATAAATAAAGGAGCAATAAGACCCTCTTATCTTAAGAGAATAAGAAGGAAATT  101

Query  187  ATTGCTCCTTTATTTTTCAATAACTCTTATACAATAAGGCTAACGTCTTATCCATTTACA  246
            |||||||||||||||||||||||||||||||||||||| |||||||||||||||||||||
Sbjct  100  ATTGCTCCTTTATTTTTCAATAACTCTTATACAATAAGACTAACGTCTTATCCATTTACA  41

Query  247  GATGGAGCAT  256
            ||||||||||
Sbjct  40   GATGGAGCAT  31


>LC019714.1 Coffea arabica chloroplast DNA for trnH-psbA intergenic spacer, 
partial sequence, cultivar: bourbon, isolate: S2
Length=317

 Score = 361 bits (195),  Expect = 9e-96
 Identities = 233/250 (93%), Gaps = 8/250 (3%)
 Strand=Plus/Minus

Query  15   TCTAttttt-t-ttttttttttttatattcgaacattttatttacttttctttaaatttt  72
            ||||||||| | ||||||| ||| ||||||||||| ||| ||||||||||||||||| ||
Sbjct  280  TCTATTTTTATATTTTTTTATTTCATATTCGAACAATTTCTTTACTTTTCTTTAAATCTT  221

Query  73   taaaat----aaaaaaa-aTCTATCTATATTTAAGTACAATTACTACTAAAATAACTAAA  127
            ||||||    ||||||| |||||||||||||||||||||||||||||||||||||| |||
Sbjct  220  TAAAATTAAAAAAAAAACATCTATCTATATTTAAGTACAATTACTACTAAAATAACCAAA  161

Query  128  TA-GAAAATAAATAAAGGAGCAATAACACCCTCTTATCTTAAGAGAATAAGAAGGAAATT  186
            ||  |||||||||||||||||||||| |||||||||||||||||||||||||||||||||
Sbjct  160  TAAAAAAATAAATAAAGGAGCAATAAGACCCTCTTATCTTAAGAGAATAAGAAGGAAATT  101

Query  187  ATTGCTCCTTTATTTTTCAATAACTCTTATACAATAAGGCTAACGTCTTATCCATTTACA  246
            |||||||||||||||||||||||||||||||||||||| |||||||||||||||||||||
Sbjct  100  ATTGCTCCTTTATTTTTCAATAACTCTTATACAATAAGACTAACGTCTTATCCATTTACA  41

Query  247  GATGGAGCAT  256
            ||||||||||
Sbjct  40   GATGGAGCAT  31


>LC019713.1 Coffea arabica chloroplast DNA for trnH-psbA intergenic spacer, 
partial sequence, cultivar: typica, isolate: S1
Length=317

 Score = 361 bits (195),  Expect = 9e-96
 Identities = 233/250 (93%), Gaps = 8/250 (3%)
 Strand=Plus/Minus

Query  15   TCTAttttt-t-ttttttttttttatattcgaacattttatttacttttctttaaatttt  72
            ||||||||| | ||||||| ||| ||||||||||| ||| ||||||||||||||||| ||
Sbjct  280  TCTATTTTTATATTTTTTTATTTCATATTCGAACAATTTCTTTACTTTTCTTTAAATCTT  221

Query  73   taaaat----aaaaaaa-aTCTATCTATATTTAAGTACAATTACTACTAAAATAACTAAA  127
            ||||||    ||||||| |||||||||||||||||||||||||||||||||||||| |||
Sbjct  220  TAAAATTAAAAAAAAAACATCTATCTATATTTAAGTACAATTACTACTAAAATAACCAAA  161

Query  128  TA-GAAAATAAATAAAGGAGCAATAACACCCTCTTATCTTAAGAGAATAAGAAGGAAATT  186
            ||  |||||||||||||||||||||| |||||||||||||||||||||||||||||||||
Sbjct  160  TAAAAAAATAAATAAAGGAGCAATAAGACCCTCTTATCTTAAGAGAATAAGAAGGAAATT  101

Query  187  ATTGCTCCTTTATTTTTCAATAACTCTTATACAATAAGGCTAACGTCTTATCCATTTACA  246
            |||||||||||||||||||||||||||||||||||||| |||||||||||||||||||||
Sbjct  100  ATTGCTCCTTTATTTTTCAATAACTCTTATACAATAAGACTAACGTCTTATCCATTTACA  41

Query  247  GATGGAGCAT  256
            ||||||||||
Sbjct  40   GATGGAGCAT  31


>MF348541.1 Coffea canephora isolate AD7LI35 photosystem II protein D1 (psbA) 
gene, partial cds; and psbA-trnH intergenic spacer, partial 
sequence; chloroplast
Length=317

 Score = 361 bits (195),  Expect = 9e-96
 Identities = 233/250 (93%), Gaps = 8/250 (3%)
 Strand=Plus/Minus

Query  15   TCTAttttt-t-ttttttttttttatattcgaacattttatttacttttctttaaatttt  72
            ||||||||| | ||||||| ||| ||||||||||| ||| ||||||||||||||||| ||
Sbjct  280  TCTATTTTTATATTTTTTTATTTCATATTCGAACAATTTCTTTACTTTTCTTTAAATCTT  221

Query  73   taaaat----aaaaaaa-aTCTATCTATATTTAAGTACAATTACTACTAAAATAACTAAA  127
            ||||||    ||||||| |||||||||||||||||||||||||||||||||||||| |||
Sbjct  220  TAAAATTAAAAAAAAAACATCTATCTATATTTAAGTACAATTACTACTAAAATAACCAAA  161

Query  128  TA-GAAAATAAATAAAGGAGCAATAACACCCTCTTATCTTAAGAGAATAAGAAGGAAATT  186
            ||  |||||||||||||||||||||| |||||||||||||||||||||||||||||||||
Sbjct  160  TAAAAAAATAAATAAAGGAGCAATAAGACCCTCTTATCTTAAGAGAATAAGAAGGAAATT  101

Query  187  ATTGCTCCTTTATTTTTCAATAACTCTTATACAATAAGGCTAACGTCTTATCCATTTACA  246
            |||||||||||||||||||||||||||||||||||||| |||||||||||||||||||||
Sbjct  100  ATTGCTCCTTTATTTTTCAATAACTCTTATACAATAAGACTAACGTCTTATCCATTTACA  41

Query  247  GATGGAGCAT  256
            ||||||||||
Sbjct  40   GATGGAGCAT  31


>KY085909.1 Coffea arabica plastid, complete genome
Length=155188

 Score = 361 bits (195),  Expect = 9e-96
 Identities = 233/250 (93%), Gaps = 8/250 (3%)
 Strand=Plus/Plus

Query  15   TCTAttttt-t-ttttttttttttatattcgaacattttatttacttttctttaaatttt  72
            ||||||||| | ||||||| ||| ||||||||||| ||| ||||||||||||||||| ||
Sbjct  243  TCTATTTTTATATTTTTTTATTTCATATTCGAACAATTTCTTTACTTTTCTTTAAATCTT  302

Query  73   taaaat----aaaaaaa-aTCTATCTATATTTAAGTACAATTACTACTAAAATAACTAAA  127
            ||||||    ||||||| |||||||||||||||||||||||||||||||||||||| |||
Sbjct  303  TAAAATTAAAAAAAAAACATCTATCTATATTTAAGTACAATTACTACTAAAATAACCAAA  362

Query  128  T-AGAAAATAAATAAAGGAGCAATAACACCCTCTTATCTTAAGAGAATAAGAAGGAAATT  186
            | | |||||||||||||||||||||| |||||||||||||||||||||||||||||||||
Sbjct  363  TAAAAAAATAAATAAAGGAGCAATAAGACCCTCTTATCTTAAGAGAATAAGAAGGAAATT  422

Query  187  ATTGCTCCTTTATTTTTCAATAACTCTTATACAATAAGGCTAACGTCTTATCCATTTACA  246
            |||||||||||||||||||||||||||||||||||||| |||||||||||||||||||||
Sbjct  423  ATTGCTCCTTTATTTTTCAATAACTCTTATACAATAAGACTAACGTCTTATCCATTTACA  482

Query  247  GATGGAGCAT  256
            ||||||||||
Sbjct  483  GATGGAGCAT  492


>JX436173.1 Gardenia sootepensis voucher A. Chaveerach 809 psbA-trnH intergenic 
spacer, partial sequence; chloroplast
Length=235

 Score = 361 bits (195),  Expect = 9e-96
 Identities = 219/231 (95%), Gaps = 0/231 (0%)
 Strand=Plus/Plus

Query  26   tttttttttttatattcgaacattttatttacttttctttaaatttttaaaataaaaaaa  85
            |||||||||| ||||||||||||||| || ||||||||||||||||  ||||||||||||
Sbjct  1    TTTTTTTTTTGATATTCGAACATTTTCTTGACTTTTCTTTAAATTTAAAAAATAAAAAAA  60

Query  86   aTCTATCTATATTTAAGTACAATTACTACTAAAATAACTAAATAGAAAATAAATAAAGGA  145
            ||||||| ||||| ||||||||| || |||||||||||||||||||||||||||||||||
Sbjct  61   ATCTATCGATATTGAAGTACAATAACGACTAAAATAACTAAATAGAAAATAAATAAAGGA  120

Query  146  GCAATAACACCCTCTTATCTTAAGAGAATAAGAAGGAAATTATTGCTCCTTTATTTTTCA  205
            |||||||||||||||||||||||||||||||||||||||| ||||||||||||||||| |
Sbjct  121  GCAATAACACCCTCTTATCTTAAGAGAATAAGAAGGAAATGATTGCTCCTTTATTTTTGA  180

Query  206  ATAACTCTTATACAATAAGGCTAACGTCTTATCCATTTACAGATGGAGCAT  256
            ||||||||||||||||||||||||||||||||||||| |||||||||||||
Sbjct  181  ATAACTCTTATACAATAAGGCTAACGTCTTATCCATTGACAGATGGAGCAT  231


>HM446914.1 Coffea arabica photosystem II protein D1 (psbA) gene, partial 
cds; psbA-trnH intergenic spacer, complete sequence; and tRNA-His 
gene, partial sequence; chloroplast
Length=289

 Score = 361 bits (195),  Expect = 9e-96
 Identities = 233/250 (93%), Gaps = 8/250 (3%)
 Strand=Plus/Minus

Query  15   TCTAttttt-t-ttttttttttttatattcgaacattttatttacttttctttaaatttt  72
            ||||||||| | ||||||| ||| ||||||||||| ||| ||||||||||||||||| ||
Sbjct  252  TCTATTTTTATATTTTTTTATTTCATATTCGAACAATTTCTTTACTTTTCTTTAAATCTT  193

Query  73   taaaat----aaaaaaa-aTCTATCTATATTTAAGTACAATTACTACTAAAATAACTAAA  127
            ||||||    ||||||| |||||||||||||||||||||||||||||||||||||| |||
Sbjct  192  TAAAATTAAAAAAAAAACATCTATCTATATTTAAGTACAATTACTACTAAAATAACCAAA  133

Query  128  TA-GAAAATAAATAAAGGAGCAATAACACCCTCTTATCTTAAGAGAATAAGAAGGAAATT  186
            ||  |||||||||||||||||||||| |||||||||||||||||||||||||||||||||
Sbjct  132  TAAAAAAATAAATAAAGGAGCAATAAGACCCTCTTATCTTAAGAGAATAAGAAGGAAATT  73

Query  187  ATTGCTCCTTTATTTTTCAATAACTCTTATACAATAAGGCTAACGTCTTATCCATTTACA  246
            |||||||||||||||||||||||||||||||||||||| |||||||||||||||||||||
Sbjct  72   ATTGCTCCTTTATTTTTCAATAACTCTTATACAATAAGACTAACGTCTTATCCATTTACA  13

Query  247  GATGGAGCAT  256
            ||||||||||
Sbjct  12   GATGGAGCAT  3


>EF044213.1 Coffea arabica chloroplast, complete genome
Length=155189

 Score = 361 bits (195),  Expect = 9e-96
 Identities = 233/250 (93%), Gaps = 8/250 (3%)
 Strand=Plus/Plus

Query  15   TCTAttttt-t-ttttttttttttatattcgaacattttatttacttttctttaaatttt  72
            ||||||||| | ||||||| ||| ||||||||||| ||| ||||||||||||||||| ||
Sbjct  85   TCTATTTTTATATTTTTTTATTTCATATTCGAACAATTTCTTTACTTTTCTTTAAATCTT  144

Query  73   taaaat----aaaaaaa-aTCTATCTATATTTAAGTACAATTACTACTAAAATAACTAAA  127
            ||||||    ||||||| |||||||||||||||||||||||||||||||||||||| |||
Sbjct  145  TAAAATTAAAAAAAAAACATCTATCTATATTTAAGTACAATTACTACTAAAATAACCAAA  204

Query  128  T-AGAAAATAAATAAAGGAGCAATAACACCCTCTTATCTTAAGAGAATAAGAAGGAAATT  186
            | | |||||||||||||||||||||| |||||||||||||||||||||||||||||||||
Sbjct  205  TAAAAAAATAAATAAAGGAGCAATAAGACCCTCTTATCTTAAGAGAATAAGAAGGAAATT  264

Query  187  ATTGCTCCTTTATTTTTCAATAACTCTTATACAATAAGGCTAACGTCTTATCCATTTACA  246
            |||||||||||||||||||||||||||||||||||||| |||||||||||||||||||||
Sbjct  265  ATTGCTCCTTTATTTTTCAATAACTCTTATACAATAAGACTAACGTCTTATCCATTTACA  324

Query  247  GATGGAGCAT  256
            ||||||||||
Sbjct  325  GATGGAGCAT  334


>HG963812.1 Randia armata chloroplast DNA containing psbA-trnH IGS, specimen 
voucher NPL0466
Length=309

 Score = 359 bits (194),  Expect = 3e-95
 Identities = 232/248 (94%), Gaps = 12/248 (5%)
 Strand=Plus/Minus

Query  15   TCTAttttt-t-ttttttttt-ttt-atattcgaacattttatttacttttctttaaatt  70
            ||||||||| | ||||||||| ||| ||||||||||      ||||||||||||||||||
Sbjct  272  TCTATTTTTATATTTTTTTTTATTTCATATTCGAAC------TTTACTTTTCTTTAAATT  219

Query  71   tttaaaa--taaaaaaaaTCTATCTATATTTAAGTACAATTACTACTAAAATAACTAAAT  128
            |||||||  |||||||||||||||||||||||||||||||||||||||||||||||||||
Sbjct  218  TTTAAAAATTAAAAAAAATCTATCTATATTTAAGTACAATTACTACTAAAATAACTAAAT  159

Query  129  AGAAAATAAATAAAGGAGCAATAACACCCTCTTATCTTAAGAGAATAAGAAGGAAATTAT  188
            | |||||||||||||||||||||| |||||||||||||||||||||||||||||||||||
Sbjct  158  AAAAAATAAATAAAGGAGCAATAAGACCCTCTTATCTTAAGAGAATAAGAAGGAAATTAT  99

Query  189  TGCTCCTTTATTTTTCAATAACTCTTATACAATAAGGCTAACGTCTTATCCATTTACAGA  248
            |||||||||||||||||||||||||||||||||||||||||| ||||| |||||||||||
Sbjct  98   TGCTCCTTTATTTTTCAATAACTCTTATACAATAAGGCTAACATCTTAACCATTTACAGA  39

Query  249  TGGAGCAT  256
            ||||||||
Sbjct  38   TGGAGCAT  31


>GQ982142.1 Amaioua corymbosa voucher STRI:BCI 146150 photosystem II protein 
D1 (psbA) gene, partial sequence; psbA-trnH intergenic spacer, 
complete sequence; and tRNA-His gene, partial sequence; 
chloroplast
Length=262

 Score = 359 bits (194),  Expect = 3e-95
 Identities = 215/225 (96%), Gaps = 2/225 (1%)
 Strand=Plus/Minus

Query  15   TCTAttttt-t-ttttttttttttatattcgaacattttatttacttttctttaaatttt  72
            ||||||||| | ||||||| ||| |||||||||||| || |||| |||||||||||| ||
Sbjct  225  TCTATTTTTATATTTTTTTATTTCATATTCGAACATCTTCTTTATTTTTCTTTAAATCTT  166

Query  73   taaaataaaaaaaaTCTATCTATATTTAAGTACAATTACTACTAAAATAACTAAATAGAA  132
            ||||||||||||||||||||||||||||||||||||||||||||||||||||||||| ||
Sbjct  165  TAAAATAAAAAAAATCTATCTATATTTAAGTACAATTACTACTAAAATAACTAAATAAAA  106

Query  133  AATAAATAAAGGAGCAATAACACCCTCTTATCTTAAGAGAATAAGAAGGAAATTATTGCT  192
            |||||||||||||||||||| |||||||||||||||||||||||||||||||||||||||
Sbjct  105  AATAAATAAAGGAGCAATAAGACCCTCTTATCTTAAGAGAATAAGAAGGAAATTATTGCT  46

Query  193  CCTTTATTTTTCAATAACTCTTATACAATAAGGCTAACGTCTTAT  237
            |||||||||||||||||||||||||||||||||||||||||||||
Sbjct  45   CCTTTATTTTTCAATAACTCTTATACAATAAGGCTAACGTCTTAT  1


>KX248324.1 Duroia longiflora isolate Q807 psbA-trnH intergenic spacer, partial 
sequence; chloroplast
 KX248325.1 Duroia longiflora isolate Q681 psbA-trnH intergenic spacer, partial 
sequence; chloroplast
Length=227

 Score = 357 bits (193),  Expect = 1e-94
 Identities = 215/225 (96%), Gaps = 3/225 (1%)
 Strand=Plus/Minus

Query  15   TCTAttttt-t-ttttttttttttatattcgaacattttatttacttttctttaaatttt  72
            ||||||||| | ||||||| ||| ||||||||||||||| ||||||||||||||||| ||
Sbjct  224  TCTATTTTTCTATTTTTTTATTTCATATTCGAACATTTTCTTTACTTTTCTTTAAATCTT  165

Query  73   taaaataaaaaaaaTCTATCTATATTTAAGTACAATTACTACTAAAATAACTAAATAGAA  132
            ||||||||||||||||||||||||||||||||||||||||||||||||||||||||| ||
Sbjct  164  TAAAATAAAAAAAATCTATCTATATTTAAGTACAATTACTACTAAAATAACTAAATAAAA  105

Query  133  AATAAATAAAGGAGCAATAACACCCTCTTATCTTAAGAGAATAAGAAGGAAATTATTGCT  192
            |||||||||||||||||||| |||||||||||||||||||||||||||||||||||||||
Sbjct  104  AATAAATAAAGGAGCAATAAGACCCTCTTATCTTAAGAGAATAAGAAGGAAATTATTGCT  45

Query  193  CCTTTATTTTTCAATAACTCTTATACAATAAGGCTAACGTCTTAT  237
            | ||||||||||||||||||||||| |||||||||||||||||||
Sbjct  44   C-TTTATTTTTCAATAACTCTTATAGAATAAGGCTAACGTCTTAT  1


>KX248323.1 Duroia longiflora isolate K679 psbA-trnH intergenic spacer, partial 
sequence; chloroplast
Length=234

 Score = 357 bits (193),  Expect = 1e-94
 Identities = 215/225 (96%), Gaps = 3/225 (1%)
 Strand=Plus/Minus

Query  15   TCTAttttt-t-ttttttttttttatattcgaacattttatttacttttctttaaatttt  72
            ||||||||| | ||||||| ||| ||||||||||||||| ||||||||||||||||| ||
Sbjct  224  TCTATTTTTCTATTTTTTTATTTCATATTCGAACATTTTCTTTACTTTTCTTTAAATCTT  165

Query  73   taaaataaaaaaaaTCTATCTATATTTAAGTACAATTACTACTAAAATAACTAAATAGAA  132
            ||||||||||||||||||||||||||||||||||||||||||||||||||||||||| ||
Sbjct  164  TAAAATAAAAAAAATCTATCTATATTTAAGTACAATTACTACTAAAATAACTAAATAAAA  105

Query  133  AATAAATAAAGGAGCAATAACACCCTCTTATCTTAAGAGAATAAGAAGGAAATTATTGCT  192
            |||||||||||||||||||| |||||||||||||||||||||||||||||||||||||||
Sbjct  104  AATAAATAAAGGAGCAATAAGACCCTCTTATCTTAAGAGAATAAGAAGGAAATTATTGCT  45

Query  193  CCTTTATTTTTCAATAACTCTTATACAATAAGGCTAACGTCTTAT  237
            | ||||||||||||||||||||||| |||||||||||||||||||
Sbjct  44   C-TTTATTTTTCAATAACTCTTATAGAATAAGGCTAACGTCTTAT  1


>LC019715.1 Coffea arabica chloroplast DNA for trnH-psbA intergenic spacer, 
partial sequence, cultivar: geisha, isolate: S3
Length=318

 Score = 355 bits (192),  Expect = 4e-94
 Identities = 233/251 (93%), Gaps = 9/251 (4%)
 Strand=Plus/Minus

Query  15   TCTAttttt-t-ttttttttttttatattcgaacattttatttacttttctttaaatttt  72
            ||||||||| | ||||||| ||| ||||||||||| ||| ||||||||||||||||| ||
Sbjct  281  TCTATTTTTATATTTTTTTATTTCATATTCGAACAATTTCTTTACTTTTCTTTAAATCTT  222

Query  73   taaaat-----aaaaaaa-aTCTATCTATATTTAAGTACAATTACTACTAAAATAACTAA  126
            ||||||     ||||||| |||||||||||||||||||||||||||||||||||||| ||
Sbjct  221  TAAAATTAAAAAAAAAAACATCTATCTATATTTAAGTACAATTACTACTAAAATAACCAA  162

Query  127  ATA-GAAAATAAATAAAGGAGCAATAACACCCTCTTATCTTAAGAGAATAAGAAGGAAAT  185
            |||  |||||||||||||||||||||| ||||||||||||||||||||||||||||||||
Sbjct  161  ATAAAAAAATAAATAAAGGAGCAATAAGACCCTCTTATCTTAAGAGAATAAGAAGGAAAT  102

Query  186  TATTGCTCCTTTATTTTTCAATAACTCTTATACAATAAGGCTAACGTCTTATCCATTTAC  245
            ||||||||||||||||||||||||||||||||||||||| ||||||||||||||||||||
Sbjct  101  TATTGCTCCTTTATTTTTCAATAACTCTTATACAATAAGACTAACGTCTTATCCATTTAC  42

Query  246  AGATGGAGCAT  256
            |||||||||||
Sbjct  41   AGATGGAGCAT  31


>JX436171.1 Gardenia saxatilis voucher A. Chaveerach 807 psbA-trnH intergenic 
spacer, partial sequence; chloroplast
Length=237

 Score = 355 bits (192),  Expect = 4e-94
 Identities = 218/231 (94%), Gaps = 0/231 (0%)
 Strand=Plus/Plus

Query  26   tttttttttttatattcgaacattttatttacttttctttaaatttttaaaataaaaaaa  85
            |||||||||||||||||||||||||| || |||||||||| |||||| |||||| |||||
Sbjct  1    TTTTTTTTTTTATATTCGAACATTTTCTTGACTTTTCTTTCAATTTTGAAAATATAAAAA  60

Query  86   aTCTATCTATATTTAAGTACAATTACTACTAAAATAACTAAATAGAAAATAAATAAAGGA  145
            |||||||||||||||||| |||| || || |||||||| |||||||||||||||||||||
Sbjct  61   ATCTATCTATATTTAAGTCCAATGACGACGAAAATAACGAAATAGAAAATAAATAAAGGA  120

Query  146  GCAATAACACCCTCTTATCTTAAGAGAATAAGAAGGAAATTATTGCTCCTTTATTTTTCA  205
            |||||||||||||||||||| |||||||||||||||||||||||||||||||||||||||
Sbjct  121  GCAATAACACCCTCTTATCTGAAGAGAATAAGAAGGAAATTATTGCTCCTTTATTTTTCA  180

Query  206  ATAACTCTTATACAATAAGGCTAACGTCTTATCCATTTACAGATGGAGCAT  256
            |||||||| |||||||||||||||||||| |||||||||||||||||||||
Sbjct  181  ATAACTCTGATACAATAAGGCTAACGTCTGATCCATTTACAGATGGAGCAT  231


>GQ982161.1 Borojoa panamensis voucher STRI:BCI 181353 photosystem II protein 
D1 (psbA) gene, partial sequence; psbA-trnH intergenic 
spacer, complete sequence; and tRNA-His gene, partial sequence; 
chloroplast
Length=265

 Score = 355 bits (192),  Expect = 4e-94
 Identities = 217/228 (95%), Gaps = 5/228 (2%)
 Strand=Plus/Minus

Query  15   TCTAttttt-t-ttttttttttttatattcgaacattttatttacttttctttaaatttt  72
            ||||||||| | ||||||| ||| ||||||||||||||| ||||||||||||||||| ||
Sbjct  228  TCTATTTTTATATTTTTTTATTTCATATTCGAACATTTTCTTTACTTTTCTTTAAATCTT  169

Query  73   taaaat---aaaaaaaaTCTATCTATATTTAAGTACAATTACTACTAAAATAACTAAATA  129
            ||||||   |||||||||||||||||||||||||||||||||||||||||||||||||||
Sbjct  168  TAAAATTAAAAAAAAAATCTATCTATATTTAAGTACAATTACTACTAAAATAACTAAATA  109

Query  130  GAAAATAAATAAAGGAGCAATAACACCCTCTTATCTTAAGAGAATAAGAAGGAAATTATT  189
             |||||||||||||||||||||| ||||||||||||||||||||||||||||||||||||
Sbjct  108  AAAAATAAATAAAGGAGCAATAAGACCCTCTTATCTTAAGAGAATAAGAAGGAAATTATT  49

Query  190  GCTCCTTTATTTTTCAATAACTCTTATACAATAAGGCTAACGTCTTAT  237
            ||||||||||||||||||||||||||||||||||||||||||||||||
Sbjct  48   GCTCCTTTATTTTTCAATAACTCTTATACAATAAGGCTAACGTCTTAT  1


>KX248322.1 Duroia aquatica isolate K993 psbA-trnH intergenic spacer, partial 
sequence; chloroplast
Length=225

 Score = 351 bits (190),  Expect = 5e-93
 Identities = 214/225 (95%), Gaps = 4/225 (2%)
 Strand=Plus/Minus

Query  19   ttttt-t-ttttttttttttatattcgaacattttatttacttttctttaaatttttaaa  76
            ||||| | ||||||| ||| ||||||||||||||| ||||||||||||||||| ||||||
Sbjct  225  TTTTTCTATTTTTTTATTTCATATTCGAACATTTTCTTTACTTTTCTTTAAATCTTTAAA  166

Query  77   ata--aaaaaaaTCTATCTATATTTAAGTACAATTACTACTAAAATAACTAAATAGAAAA  134
            |||  |||||||||||||||||||||||||||||||||||||||||||||||||| ||||
Sbjct  165  ATACAAAAAAAATCTATCTATATTTAAGTACAATTACTACTAAAATAACTAAATAAAAAA  106

Query  135  TAAATAAAGGAGCAATAACACCCTCTTATCTTAAGAGAATAAGAAGGAAATTATTGCTCC  194
            |||||||||||||||||| |||||||||||||||||||||||||||||||||||||||||
Sbjct  105  TAAATAAAGGAGCAATAAGACCCTCTTATCTTAAGAGAATAAGAAGGAAATTATTGCTCC  46

Query  195  TTTATTTTTCAATAACTCTTATACAATAAGGCTAACGTCTTATCC  239
            ||||||||||||||||||||||| |||||||||||||||||||||
Sbjct  45   TTTATTTTTCAATAACTCTTATAGAATAAGGCTAACGTCTTATCC  1


>JX436176.1 Gardenia collinsae voucher A. Chaveerach 813 psbA-trnH intergenic 
spacer, partial sequence; chloroplast
Length=244

 Score = 351 bits (190),  Expect = 5e-93
 Identities = 216/229 (94%), Gaps = 0/229 (0%)
 Strand=Plus/Plus

Query  28   tttttttttatattcgaacattttatttacttttctttaaatttttaaaataaaaaaaaT  87
            |||||||||||||||||||||||| || |||||||||| |||||| ||||||||||||||
Sbjct  3    TTTTTTTTTATATTCGAACATTTTCTTGACTTTTCTTTGAATTTTGAAAATAAAAAAAAT  62

Query  88   CTATCTATATTTAAGTACAATTACTACTAAAATAACTAAATAGAAAATAAATAAAGGAGC  147
            |||||||||||||||| |||| || || |||||||| |||||||||||||||||||||||
Sbjct  63   CTATCTATATTTAAGTCCAATGACGACGAAAATAACGAAATAGAAAATAAATAAAGGAGC  122

Query  148  AATAACACCCTCTTATCTTAAGAGAATAAGAAGGAAATTATTGCTCCTTTATTTTTCAAT  207
            |||||||||||||||||| ||||||||||||||||||||||||||||||||||||| |||
Sbjct  123  AATAACACCCTCTTATCTGAAGAGAATAAGAAGGAAATTATTGCTCCTTTATTTTTGAAT  182

Query  208  AACTCTTATACAATAAGGCTAACGTCTTATCCATTTACAGATGGAGCAT  256
            |||||| |||||||||||||||||||| |||||||||||||||||||||
Sbjct  183  AACTCTGATACAATAAGGCTAACGTCTGATCCATTTACAGATGGAGCAT  231


>GQ982139.1 Alibertia edulis voucher STRI:BCI 236038 photosystem II protein 
D1 (psbA) gene, partial sequence; psbA-trnH intergenic spacer, 
complete sequence; and tRNA-His gene, partial sequence; 
chloroplast
Length=266

 Score = 351 bits (190),  Expect = 5e-93
 Identities = 217/229 (95%), Gaps = 6/229 (3%)
 Strand=Plus/Minus

Query  15   TCTAttttt-t-ttttttttttttatattcgaacattttatttacttttctttaaatttt  72
            ||||||||| | ||||||| ||| ||||||||||||||| ||||||||||||||||| ||
Sbjct  229  TCTATTTTTATATTTTTTTATTTCATATTCGAACATTTTCTTTACTTTTCTTTAAATCTT  170

Query  73   taaaat----aaaaaaaaTCTATCTATATTTAAGTACAATTACTACTAAAATAACTAAAT  128
            ||||||    ||||||||||||||||||||||||||||||||||||||||||||||||||
Sbjct  169  TAAAATTAAAAAAAAAAATCTATCTATATTTAAGTACAATTACTACTAAAATAACTAAAT  110

Query  129  AGAAAATAAATAAAGGAGCAATAACACCCTCTTATCTTAAGAGAATAAGAAGGAAATTAT  188
            | |||||||||||||||||||||| |||||||||||||||||||||||||||||||||||
Sbjct  109  AAAAAATAAATAAAGGAGCAATAAGACCCTCTTATCTTAAGAGAATAAGAAGGAAATTAT  50

Query  189  TGCTCCTTTATTTTTCAATAACTCTTATACAATAAGGCTAACGTCTTAT  237
            |||||||||||||||||||||||||||||||||||||||||||||||||
Sbjct  49   TGCTCCTTTATTTTTCAATAACTCTTATACAATAAGGCTAACGTCTTAT  1


>KC688786.1 Pavetta staudtii voucher PM5395 trnH-psbA intergenic spacer, 
partial sequence; chloroplast
Length=355

 Score = 350 bits (189),  Expect = 2e-92
 Identities = 236/256 (92%), Gaps = 14/256 (5%)
 Strand=Plus/Plus

Query  15   TCTAttttt-t-t-ttttttt-ttttatattcgaacattttatttacttttctttaaatt  70
            ||||||||| | | ||||||| ||| ||||||||||||||| ||||||||||||||||||
Sbjct  53   TCTATTTTTATATATTTTTTTATTTCATATTCGAACATTTTCTTTACTTTTCTTTAAATT  112

Query  71   tttaaaataaaaaaa----aTCTATCTATATTTAAGTACAATTACTAC------TAAAAT  120
            |||||||||||||||    ||||| |||||||||||||||||||||||      ||||||
Sbjct  113  TTTAAAATAAAAAAAAAACATCTAGCTATATTTAAGTACAATTACTACTAAAATTAAAAT  172

Query  121  AACTAAATAGAAAATAAATAAAGGAGCAATAACACCCTCTTATCTTAAGAGAATAAGAAG  180
            ||||||||| |||||||||||||||||||||| | |||||||||||||||||||||||||
Sbjct  173  AACTAAATAAAAAATAAATAAAGGAGCAATAAGATCCTCTTATCTTAAGAGAATAAGAAG  232

Query  181  GAAATTATTGCTCCTTTATTTTTCAATAACTCTTATACAATAAGGCTAACGTCTTATCCA  240
            ||||||||||||||||||||||||||||||||||||||||||||||||||||||||||||
Sbjct  233  GAAATTATTGCTCCTTTATTTTTCAATAACTCTTATACAATAAGGCTAACGTCTTATCCA  292

Query  241  TTTACAGATGGAGCAT  256
            ||||||||||||||||
Sbjct  293  TTTACAGATGGAGCAT  308


>KC668051.1 Pavetta sp. 1 OH-2013 voucher PM5069 trnH-psbA intergenic spacer, 
partial sequence; chloroplast
Length=349

 Score = 350 bits (189),  Expect = 2e-92
 Identities = 236/256 (92%), Gaps = 14/256 (5%)
 Strand=Plus/Plus

Query  15   TCTAttttt-t-t-ttttttt-ttttatattcgaacattttatttacttttctttaaatt  70
            ||||||||| | | ||||||| ||| ||||||||||||||| ||||||||||||||||||
Sbjct  53   TCTATTTTTATATATTTTTTTATTTCATATTCGAACATTTTCTTTACTTTTCTTTAAATT  112

Query  71   tttaaaataaaaaaa----aTCTATCTATATTTAAGTACAATTACTAC------TAAAAT  120
            |||||||||||||||    ||||| |||||||||||||||||||||||      ||||||
Sbjct  113  TTTAAAATAAAAAAAAAACATCTAGCTATATTTAAGTACAATTACTACTAAAATTAAAAT  172

Query  121  AACTAAATAGAAAATAAATAAAGGAGCAATAACACCCTCTTATCTTAAGAGAATAAGAAG  180
            ||||||||| |||||||||||||||||||||| | |||||||||||||||||||||||||
Sbjct  173  AACTAAATAAAAAATAAATAAAGGAGCAATAAGATCCTCTTATCTTAAGAGAATAAGAAG  232

Query  181  GAAATTATTGCTCCTTTATTTTTCAATAACTCTTATACAATAAGGCTAACGTCTTATCCA  240
            ||||||||||||||||||||||||||||||||||||||||||||||||||||||||||||
Sbjct  233  GAAATTATTGCTCCTTTATTTTTCAATAACTCTTATACAATAAGGCTAACGTCTTATCCA  292

Query  241  TTTACAGATGGAGCAT  256
            ||||||||||||||||
Sbjct  293  TTTACAGATGGAGCAT  308


>KC667931.1 Pavetta sp. 1 OH-2013 voucher PM5045 trnH-psbA intergenic spacer, 
partial sequence; chloroplast
Length=352

 Score = 350 bits (189),  Expect = 2e-92
 Identities = 236/256 (92%), Gaps = 14/256 (5%)
 Strand=Plus/Minus

Query  15   TCTAttttt-t-t-ttttttt-ttttatattcgaacattttatttacttttctttaaatt  70
            ||||||||| | | ||||||| ||| ||||||||||||||| ||||||||||||||||||
Sbjct  303  TCTATTTTTATATATTTTTTTATTTCATATTCGAACATTTTCTTTACTTTTCTTTAAATT  244

Query  71   tttaaaataaaaaaaa----TCTATCTATATTTAAGTACAATTACTACTAAAAT------  120
            ||||||||||||||||    |||| |||||||||||||||||||||||||||||      
Sbjct  243  TTTAAAATAAAAAAAAAACATCTAGCTATATTTAAGTACAATTACTACTAAAATTAAAAT  184

Query  121  AACTAAATAGAAAATAAATAAAGGAGCAATAACACCCTCTTATCTTAAGAGAATAAGAAG  180
            ||||||||| |||||||||||||||||||||| | |||||||||||||||||||||||||
Sbjct  183  AACTAAATAAAAAATAAATAAAGGAGCAATAAGATCCTCTTATCTTAAGAGAATAAGAAG  124

Query  181  GAAATTATTGCTCCTTTATTTTTCAATAACTCTTATACAATAAGGCTAACGTCTTATCCA  240
            ||||||||||||||||||||||||||||||||||||||||||||||||||||||||||||
Sbjct  123  GAAATTATTGCTCCTTTATTTTTCAATAACTCTTATACAATAAGGCTAACGTCTTATCCA  64

Query  241  TTTACAGATGGAGCAT  256
            ||||||||||||||||
Sbjct  63   TTTACAGATGGAGCAT  48


>KX248319.1 Duroia aquatica isolate K193 psbA-trnH intergenic spacer, partial 
sequence; chloroplast
 KX248320.1 Duroia aquatica isolate K217 psbA-trnH intergenic spacer, partial 
sequence; chloroplast
 KX248321.1 Duroia aquatica isolate Q829 psbA-trnH intergenic spacer, partial 
sequence; chloroplast
Length=229

 Score = 348 bits (188),  Expect = 7e-92
 Identities = 215/227 (95%), Gaps = 5/227 (2%)
 Strand=Plus/Minus

Query  15   TCTAttttt-t-ttttttttttttatattcgaacattttatttacttttctttaaatttt  72
            ||||||||| | ||||||| ||| ||||||||||||||| ||||||||||||||||| ||
Sbjct  226  TCTATTTTTCTATTTTTTTATTTCATATTCGAACATTTTCTTTACTTTTCTTTAAATCTT  167

Query  73   taaaata--aaaaaaaTCTATCTATATTTAAGTACAATTACTACTAAAATAACTAAATAG  130
            |||||||  |||||||||||||||||||||||||||||||||||||||||||||||||| 
Sbjct  166  TAAAATACAAAAAAAATCTATCTATATTTAAGTACAATTACTACTAAAATAACTAAATAA  107

Query  131  AAAATAAATAAAGGAGCAATAACACCCTCTTATCTTAAGAGAATAAGAAGGAAATTATTG  190
            |||||||||||||||||||||| |||||||||||||||||||||||||||||||||||||
Sbjct  106  AAAATAAATAAAGGAGCAATAAGACCCTCTTATCTTAAGAGAATAAGAAGGAAATTATTG  47

Query  191  CTCCTTTATTTTTCAATAACTCTTATACAATAAGGCTAACGTCTTAT  237
            ||| ||||||||||||||||||||||| |||||||||||||||||||
Sbjct  46   CTC-TTTATTTTTCAATAACTCTTATAGAATAAGGCTAACGTCTTAT  1


>KX247962.1 Amaioua guianensis isolate K223 psbA-trnH intergenic spacer, 
partial sequence; chloroplast
 KX247963.1 Amaioua guianensis isolate P27 psbA-trnH intergenic spacer, partial 
sequence; chloroplast
 KX247964.1 Amaioua guianensis isolate V373 psbA-trnH intergenic spacer, 
partial sequence; chloroplast
Length=235

 Score = 348 bits (188),  Expect = 7e-92
 Identities = 214/226 (95%), Gaps = 4/226 (2%)
 Strand=Plus/Minus

Query  15   TCTAttttt-t-ttttttttttttatattcgaacattttatttacttttctttaaatttt  72
            ||||||||| | ||||||| ||| |||||||||||| || |||| |||||||||||| ||
Sbjct  225  TCTATTTTTATATTTTTTTATTTCATATTCGAACATCTTCTTTATTTTTCTTTAAATCTT  166

Query  73   taaaataaaaaaaa-TCTATCTATATTTAAGTACAATTACTACTAAAATAACTAAATAGA  131
            |||||||||||||| ||||||||||||||||||||||||||||||||||||||||||| |
Sbjct  165  TAAAATAAAAAAAAATCTATCTATATTTAAGTACAATTACTACTAAAATAACTAAATAAA  106

Query  132  AAATAAATAAAGGAGCAATAACACCCTCTTATCTTAAGAGAATAAGAAGGAAATTATTGC  191
            ||||||||||||||||||||| ||||||||||||||||||||||||||||||||||||||
Sbjct  105  AAATAAATAAAGGAGCAATAAGACCCTCTTATCTTAAGAGAATAAGAAGGAAATTATTGC  46

Query  192  TCCTTTATTTTTCAATAACTCTTATACAATAAGGCTAACGTCTTAT  237
            || |||||||||||||||||||||||||||||||||||||||||||
Sbjct  45   TC-TTTATTTTTCAATAACTCTTATACAATAAGGCTAACGTCTTAT  1


>LN899268.1 Magnoliophyta environmental sample chloroplast DNA containing 
psbA-trnH IGS, isolated from Physonota alutacea, bio-material 
IBE<ESP>:JGZ-3480, isolate B
Length=264

 Score = 348 bits (188),  Expect = 7e-92
 Identities = 230/248 (93%), Gaps = 12/248 (5%)
 Strand=Plus/Minus

Query  15   TCTAttttt-t-ttttttttt-ttt-atattcgaacattttatttacttttctttaaa-t  69
            ||||||||| | ||||||||| ||| ||||||||||      |||||||||||||||| |
Sbjct  250  TCTATTTTTATATTTTTTTTTATTTCATATTCGAAC------TTTACTTTTCTTTAAACT  197

Query  70   ttttaaaa-taaaaaaaaTCTATCTATATTTAAGTACAATTACTACTAAAATAACTAAAT  128
            ||| |||| |||||||||||||||||||||||||||||||||||||||||||||||||||
Sbjct  196  TTTAAAAATTAAAAAAAATCTATCTATATTTAAGTACAATTACTACTAAAATAACTAAAT  137

Query  129  AGAAAATAAATAAAGGAGCAATAACACCCTCTTATCTTAAGAGAATAAGAAGGAAATTAT  188
            | |||||||||||||||||||||| |||||||||||||||||||||||||||||||||||
Sbjct  136  AAAAAATAAATAAAGGAGCAATAAGACCCTCTTATCTTAAGAGAATAAGAAGGAAATTAT  77

Query  189  TGCTCCTTTATTTTTCAATAACTCTTATACAATAAGGCTAACGTCTTATCCATTTACAGA  248
            |||||||||||||||||||||||||||||||||||||||| | ||||| |||||||||||
Sbjct  76   TGCTCCTTTATTTTTCAATAACTCTTATACAATAAGGCTAGCATCTTAACCATTTACAGA  17

Query  249  TGGAGCAT  256
            ||||||||
Sbjct  16   TGGAGCAT  9


>KC667987.1 Aulacocalyx talbotii voucher PM4947 trnH-psbA intergenic spacer, 
partial sequence; chloroplast
Length=366

 Score = 346 bits (187),  Expect = 2e-91
 Identities = 242/266 (91%), Gaps = 13/266 (5%)
 Strand=Plus/Plus

Query  1    CTTTACTCTATTTT--TCTAttttt-t-tttttttt-ttttatattcgaacattttattt  55
            || |||||||||||  ||||||||| | |||||||| ||| ||||||||||||||| |||
Sbjct  53   CTCTACTCTATTTTACTCTATTTTTATATTTTTTTTATTTCATATTCGAACATTTTCTTT  112

Query  56   acttttctttaaatttttaaaat--aaaaaaaaTCTATCTATATTTAAGTACAATTACTA  113
            |||||||||||||||||||||||  |||||||||||||||||||||||||||||||||||
Sbjct  113  ACTTTTCTTTAAATTTTTAAAATAAAAAAAAAATCTATCTATATTTAAGTACAATTACTA  172

Query  114  CTAAAATAACTAAATAGAAAATAAATAAAGGAGCAATAACACCCT-CTTAT-CT-TAAGA  170
            |||||||||||||||| ||||||||||||||||||||||   ||| ||||| || | | |
Sbjct  173  CTAAAATAACTAAATAAAAAATAAATAAAGGAGCAATAATTTCCTTCTTATTCTCTTA-A  231

Query  171  GAATAAGAAGGAAATTATTGCTCCTTTATTTTTCAATAACTCTTATACAATAAGGCTAAC  230
            || ||||| ||   ||||||||||||||||||||||||||||||||||||||||||||||
Sbjct  232  GA-TAAGAGGGTC-TTATTGCTCCTTTATTTTTCAATAACTCTTATACAATAAGGCTAAC  289

Query  231  GTCTTATCCATTTACAGATGGAGCAT  256
            ||||||||||||||||||||||||||
Sbjct  290  GTCTTATCCATTTACAGATGGAGCAT  315


 Score = 117 bits (63),  Expect = 2e-22
 Identities = 65/66 (98%), Gaps = 0/66 (0%)
 Strand=Plus/Minus

Query  136  AAATAAAGGAGCAATAACACCCTCTTATCTTAAGAGAATAAGAAGGAAATTATTGCTCCT  195
            ||||||||||||||||| ||||||||||||||||||||||||||||||||||||||||||
Sbjct  260  AAATAAAGGAGCAATAAGACCCTCTTATCTTAAGAGAATAAGAAGGAAATTATTGCTCCT  201

Query  196  TTATTT  201
            ||||||
Sbjct  200  TTATTT  195


>HQ415527.1 Catunaregam spinosa trnH-psbA intergenic spacer, partial sequence; 
chloroplast
Length=262

 Score = 346 bits (187),  Expect = 2e-91
 Identities = 236/257 (92%), Gaps = 13/257 (5%)
 Strand=Plus/Plus

Query  6    CTCTATTTTTCTAttttttttttttttttttatattcgaacattttatttacttt-tctt  64
            ||||||||||  | |||||||||||| ||| ||||||||||      |||||||| ||||
Sbjct  1    CTCTATTTTTAGA-TTTTTTTTTTTTATTTCATATTCGAAC------TTTACTTTGTCTT  53

Query  65   taaatttt-taaaat----aaaaaaaaTCTATCTATATTTAAGTACAATTACTACTAAAA  119
            ||||||||  |||||    |||||||||||||||||||||||||||||||||||||||||
Sbjct  54   TAAATTTTAAAAAATGAAAAAAAAAAATCTATCTATATTTAAGTACAATTACTACTAAAA  113

Query  120  TAACTAAATAGAAAATAAATAAAGGAGCAATAACACCCTCTTATCTTAAGAGAATAAGAA  179
            |||||||||| |||||||||||||||||||||| ||||||||||||||||||||||||||
Sbjct  114  TAACTAAATAAAAAATAAATAAAGGAGCAATAAGACCCTCTTATCTTAAGAGAATAAGAA  173

Query  180  GGAAATTATTGCTCCTTTATTTTTCAATAACTCTTATACAATAAGGCTAACGTCTTATCC  239
            ||||||||||||||||||||||||||||||||||||||||||||||||||| ||||||||
Sbjct  174  GGAAATTATTGCTCCTTTATTTTTCAATAACTCTTATACAATAAGGCTAACATCTTATCC  233

Query  240  ATTTACAGATGGAGCAT  256
            |||||||||||||||||
Sbjct  234  ATTTACAGATGGAGCAT  250


>KU564721.1 Randia moorei trnH-psbA intergenic spacer, partial sequence; 
chloroplast
Length=306

 Score = 344 bits (186),  Expect = 9e-91
 Identities = 231/250 (92%), Gaps = 14/250 (6%)
 Strand=Plus/Minus

Query  15   TCTAttttt-t-tttttttt-ttttatattcgaacattttatttacttttctttaaattt  71
            ||||||||| | |||||||| ||| ||||||||||      |||||||||||||||||||
Sbjct  273  TCTATTTTTATATTTTTTTTATTTCATATTCGAAC------TTTACTTTTCTTTAAATTT  220

Query  72   tt-aaaat---aaaaaaa-aTCTATCTATATTTAAGTACAATTACTACTAAAATAACTAA  126
            || |||||   ||||||| || ||||||||||||||||||||||||||||||||||||||
Sbjct  219  TTTAAAATGAAAAAAAAATATATATCTATATTTAAGTACAATTACTACTAAAATAACTAA  160

Query  127  ATAGAAAATAAATAAAGGAGCAATAACACCCTCTTATCTTAAGAGAATAAGAAGGAAATT  186
            ||| |||||||||||||||||||||| |||||||||||||||||||||||||||||||||
Sbjct  159  ATAAAAAATAAATAAAGGAGCAATAAGACCCTCTTATCTTAAGAGAATAAGAAGGAAATT  100

Query  187  ATTGCTCCTTTATTTTTCAATAACTCTTATACAATAAGGCTAACGTCTTATCCATTTACA  246
            |||||||||||||||||||||||||||||||||||||||||||| |||||||||||||||
Sbjct  99   ATTGCTCCTTTATTTTTCAATAACTCTTATACAATAAGGCTAACATCTTATCCATTTACA  40

Query  247  GATGGAGCAT  256
            ||||||||||
Sbjct  39   GATGGAGCAT  30


>KC668122.1 Tarenna lasiorhachis voucher PM5355 trnH-psbA intergenic spacer, 
partial sequence; chloroplast
 KC688764.1 Pavetta sp. PM5488 trnH-psbA intergenic spacer, partial sequence; 
chloroplast
Length=355

 Score = 344 bits (186),  Expect = 9e-91
 Identities = 235/256 (92%), Gaps = 14/256 (5%)
 Strand=Plus/Minus

Query  15   TCTAttttt-t-t-ttttttt-ttttatattcgaacattttatttacttttctttaaatt  70
            ||||||||| | | ||||||| ||| ||||||||||||||| |||| ||||||||| |||
Sbjct  307  TCTATTTTTATATATTTTTTTATTTCATATTCGAACATTTTCTTTATTTTTCTTTACATT  248

Query  71   tttaaaat---aaaaaaa-aTCTATCTATATTTAAGTACAATTACTACTAAAAT------  120
            ||||||||   ||||||| |||||||||||||||||||||||||||||||||||      
Sbjct  247  TTTAAAATTAAAAAAAAACATCTATCTATATTTAAGTACAATTACTACTAAAATTAAAAT  188

Query  121  AACTAAATAGAAAATAAATAAAGGAGCAATAACACCCTCTTATCTTAAGAGAATAAGAAG  180
            ||||||||| ||||||||||||||||||| || |||||||||||||||||||||||||||
Sbjct  187  AACTAAATAAAAAATAAATAAAGGAGCAACAAGACCCTCTTATCTTAAGAGAATAAGAAG  128

Query  181  GAAATTATTGCTCCTTTATTTTTCAATAACTCTTATACAATAAGGCTAACGTCTTATCCA  240
            ||||||||||||||||||||||||||||||||||||||||||||||||||||||||||||
Sbjct  127  GAAATTATTGCTCCTTTATTTTTCAATAACTCTTATACAATAAGGCTAACGTCTTATCCA  68

Query  241  TTTACAGATGGAGCAT  256
            ||||||||||||||||
Sbjct  67   TTTACAGATGGAGCAT  52


>KP095445.1 Diplospora dubia isolate SCBGP100_2 photosystem II protein D1 
(psbA), psbA-trnH intergenic spacer, and tRNA-His (trnH), region; 
chloroplast
Length=250

 Score = 342 bits (185),  Expect = 3e-90
 Identities = 226/244 (93%), Gaps = 10/244 (4%)
 Strand=Plus/Minus

Query  4    TACTCTATTTTTCTAttttttttttttttttttatattcgaacattttatttacttttct  63
            ||||||| |||| | || |||||||||| ||| ||||||||||||||| |||||||||||
Sbjct  241  TACTCTA-TTTT-T-TTATTTTTTTTTTATTTCATATTCGAACATTTTCTTTACTTTTCT  185

Query  64   ttaaatttttaaaataaaaaaaa-TCTATCTATATTTAAGTACAATTACTACTAAAATAA  122
            |||||| |||||||||||||||| ||||||||||||||||||||||||||||||||||||
Sbjct  184  TTAAATCTTTAAAATAAAAAAAAATCTATCTATATTTAAGTACAATTACTACTAAAATAA  125

Query  123  CTAAATAGAAAA------TAAATAAAGGAGCAATAACACCCTCTTATCTTAAGAGAATAA  176
            ||||||| ||||      |||||||||||||||||| |||||||||||||||||||||||
Sbjct  124  CTAAATAAAAAAAATAAATAAATAAAGGAGCAATAAGACCCTCTTATCTTAAGAGAATAA  65

Query  177  GAAGGAAATTATTGCTCCTTTATTTTTCAATAACTCTTATACAATAAGGCTAACGTCTTA  236
            |||||||||||||||||||||||||||||||||||||||||||||||| |||||||||||
Sbjct  64   GAAGGAAATTATTGCTCCTTTATTTTTCAATAACTCTTATACAATAAGACTAACGTCTTA  5

Query  237  TCCA  240
            ||||
Sbjct  4    TCCA  1


>KC667862.1 Aulacocalyx talbotii voucher PM5261 trnH-psbA intergenic spacer, 
partial sequence; chloroplast
Length=369

 Score = 342 bits (185),  Expect = 3e-90
 Identities = 242/267 (91%), Gaps = 14/267 (5%)
 Strand=Plus/Plus

Query  1    CTTTACTCTATTTT--TCTAttttt-t-tttttttt-ttttatattcgaacattttattt  55
            || |||||||||||  ||||||||| | |||||||| ||| ||||||||||||||| |||
Sbjct  55   CTCTACTCTATTTTACTCTATTTTTATATTTTTTTTATTTCATATTCGAACATTTTCTTT  114

Query  56   acttttctttaaatttttaaaat---aaaaaaaaTCTATCTATATTTAAGTACAATTACT  112
            |||||||||||||||||||||||   ||||||||||||||||||||||||||||||||||
Sbjct  115  ACTTTTCTTTAAATTTTTAAAATTAAAAAAAAAATCTATCTATATTTAAGTACAATTACT  174

Query  113  ACTAAAATAACTAAATAGAAAATAAATAAAGGAGCAATAACACCCT-CTTAT-CT-TAAG  169
            ||||||||||||||||| ||||||||||||||||||||||   ||| ||||| || | | 
Sbjct  175  ACTAAAATAACTAAATAAAAAATAAATAAAGGAGCAATAATTTCCTTCTTATTCTCTTA-  233

Query  170  AGAATAAGAAGGAAATTATTGCTCCTTTATTTTTCAATAACTCTTATACAATAAGGCTAA  229
            ||| ||||| ||   |||||||||||||||||||||||||||||||||||||||||||||
Sbjct  234  AGA-TAAGAGGGTC-TTATTGCTCCTTTATTTTTCAATAACTCTTATACAATAAGGCTAA  291

Query  230  CGTCTTATCCATTTACAGATGGAGCAT  256
            |||||||||||||||||||||||||||
Sbjct  292  CGTCTTATCCATTTACAGATGGAGCAT  318


 Score = 117 bits (63),  Expect = 2e-22
 Identities = 65/66 (98%), Gaps = 0/66 (0%)
 Strand=Plus/Minus

Query  136  AAATAAAGGAGCAATAACACCCTCTTATCTTAAGAGAATAAGAAGGAAATTATTGCTCCT  195
            ||||||||||||||||| ||||||||||||||||||||||||||||||||||||||||||
Sbjct  263  AAATAAAGGAGCAATAAGACCCTCTTATCTTAAGAGAATAAGAAGGAAATTATTGCTCCT  204

Query  196  TTATTT  201
            ||||||
Sbjct  203  TTATTT  198


>HQ415437.1 Diplospora dubia trnH-psbA intergenic spacer, partial sequence; 
chloroplast
Length=281

 Score = 342 bits (185),  Expect = 3e-90
 Identities = 228/247 (92%), Gaps = 10/247 (4%)
 Strand=Plus/Plus

Query  1    CTTTACTCTATTTTTCTAttttttttttttttttttatattcgaacattttatttacttt  60
            || ||||||| |||| | || |||||||||| ||| ||||||||||||||| ||||||||
Sbjct  38   CTCTACTCTA-TTTT-T-TTATTTTTTTTTTATTTCATATTCGAACATTTTCTTTACTTT  94

Query  61   tctttaaatttttaaaat-aaaaaaaaTCTATCTATATTTAAGTACAATTACTACTAAAA  119
            ||||||||| |||||||| |||||||||||||||||||||||||||||||||||||||||
Sbjct  95   TCTTTAAATCTTTAAAATAAAAAAAAATCTATCTATATTTAAGTACAATTACTACTAAAA  154

Query  120  TAACTAAATAGA------AAATAAATAAAGGAGCAATAACACCCTCTTATCTTAAGAGAA  173
            |||||||||| |      ||||||||||||||||||||| ||||||||||||||||||||
Sbjct  155  TAACTAAATAAAAAAAATAAATAAATAAAGGAGCAATAAGACCCTCTTATCTTAAGAGAA  214

Query  174  TAAGAAGGAAATTATTGCTCCTTTATTTTTCAATAACTCTTATACAATAAGGCTAACGTC  233
            ||||||||||||||||||||||||||||||||||||||||||||||||||| ||||||||
Sbjct  215  TAAGAAGGAAATTATTGCTCCTTTATTTTTCAATAACTCTTATACAATAAGACTAACGTC  274

Query  234  TTATCCA  240
            |||||||
Sbjct  275  TTATCCA  281


>AM939416.1 Tocoyena pittieri chloroplast psbA-trnH intergenic spacer, specimen 
voucher Rova et al. 2369 (GB)
Length=307

 Score = 342 bits (185),  Expect = 3e-90
 Identities = 229/248 (92%), Gaps = 12/248 (5%)
 Strand=Plus/Plus

Query  15   TCTAttttt-t-tttttttt-ttttatattcgaacattttatttacttttctttaaattt  71
            ||||||||| | |||||||| ||| ||||||||||      |||||||||||||||||||
Sbjct  36   TCTATTTTTATATTTTTTTTATTTCATATTCGAAC------TTTACTTTTCTTTAAATTT  89

Query  72   tt-aaaat--aaaaaaaaTCTATCTATATTTAAGTACAATTACTACTAAAATAACTAAAT  128
            || |||||  |||||||||||||| |||||||||||||||||||||||||||||||||||
Sbjct  90   TTTAAAATGAAAAAAAAATCTATCCATATTTAAGTACAATTACTACTAAAATAACTAAAT  149

Query  129  AGAAAATAAATAAAGGAGCAATAACACCCTCTTATCTTAAGAGAATAAGAAGGAAATTAT  188
            | |||||||||||||||||||||| |||||||||||||||||||||||||||||||||||
Sbjct  150  AAAAAATAAATAAAGGAGCAATAAGACCCTCTTATCTTAAGAGAATAAGAAGGAAATTAT  209

Query  189  TGCTCCTTTATTTTTCAATAACTCTTATACAATAAGGCTAACGTCTTATCCATTTACAGA  248
            ||||||||||||||| |||||||||||||||||||||||||| ||||| |||||||||||
Sbjct  210  TGCTCCTTTATTTTTTAATAACTCTTATACAATAAGGCTAACATCTTAGCCATTTACAGA  269

Query  249  TGGAGCAT  256
            ||||||||
Sbjct  270  TGGAGCAT  277


>AM939408.1 Hypobathrum racemosum chloroplast psbA-trnH intergenic spacer, 
specimen voucher Ridsdale 81
Length=296

 Score = 342 bits (185),  Expect = 3e-90
 Identities = 196/201 (98%), Gaps = 2/201 (1%)
 Strand=Plus/Plus

Query  58   ttttctttaaatttttaaaat--aaaaaaaaTCTATCTATATTTAAGTACAATTACTACT  115
            |||||||||||| ||||||||  |||||||||||||||||||||||||||||||||||||
Sbjct  66   TTTTCTTTAAATCTTTAAAATAAAAAAAAAATCTATCTATATTTAAGTACAATTACTACT  125

Query  116  AAAATAACTAAATAGAAAATAAATAAAGGAGCAATAACACCCTCTTATCTTAAGAGAATA  175
            |||||||||||||| |||||||||||||||||||||| ||||||||||||||||||||||
Sbjct  126  AAAATAACTAAATAAAAAATAAATAAAGGAGCAATAAGACCCTCTTATCTTAAGAGAATA  185

Query  176  AGAAGGAAATTATTGCTCCTTTATTTTTCAATAACTCTTATACAATAAGGCTAACGTCTT  235
            ||||||||||||||||||||||||||||||||||||||||||||||||||||||||||||
Sbjct  186  AGAAGGAAATTATTGCTCCTTTATTTTTCAATAACTCTTATACAATAAGGCTAACGTCTT  245

Query  236  ATCCATTTACAGATGGAGCAT  256
            |||||||||||||||||||||
Sbjct  246  ATCCATTTACAGATGGAGCAT  266


>MK261027.1 Gardenia volkensii voucher TK1_C3_MRC psbA-trnH intergenic spacer, 
partial sequence; chloroplast
Length=237

 Score = 340 bits (184),  Expect = 1e-89
 Identities = 220/236 (93%), Gaps = 7/236 (3%)
 Strand=Plus/Minus

Query  1    CTTTACTCTATTTTTCTAttttttttttttttttttatattcgaacattttatttacttt  60
            ||||||||||||||| ||||||||||||  |||||||| |||   | ||||  || ||||
Sbjct  232  CTTTACTCTATTTTTATATTTTTTTTTT-ATTTTTTATCTTC---CTTTTTTGTTTCTTT  177

Query  61   tctttaaatttttaaaataaaaaaaa---TCTATCTATATTTAAGTACAATTACTACTAA  117
            |||||||||||| |||||||||||||   |||||||||||||||||||||||||||||||
Sbjct  176  TCTTTAAATTTTGAAAATAAAAAAAAACATCTATCTATATTTAAGTACAATTACTACTAA  117

Query  118  AATAACTAAATAGAAAATAAATAAAGGAGCAATAACACCCTCTTATCTTAAGAGAATAAG  177
            |||||||||||| |||||||||||||||||||||||||||||||||||||||||||||||
Sbjct  116  AATAACTAAATATAAAATAAATAAAGGAGCAATAACACCCTCTTATCTTAAGAGAATAAG  57

Query  178  AAGGAAATTATTGCTCCTTTATTTTTCAATAACTCTTATACAATAAGGCTAACGTC  233
            ||||||||||||||||||||||||||||||||||||||||||||||||||||||||
Sbjct  56   AAGGAAATTATTGCTCCTTTATTTTTCAATAACTCTTATACAATAAGGCTAACGTC  1


>MK260971.1 Gardenia volkensii voucher TK1_D3_FIELD psbA-trnH intergenic 
spacer, partial sequence; chloroplast
Length=237

 Score = 340 bits (184),  Expect = 1e-89
 Identities = 220/236 (93%), Gaps = 7/236 (3%)
 Strand=Plus/Minus

Query  1    CTTTACTCTATTTTTCTAttttttttttttttttttatattcgaacattttatttacttt  60
            ||||||||||||||| ||||||||||||  |||||||| |||   | ||||  || ||||
Sbjct  232  CTTTACTCTATTTTTATATTTTTTTTTT-ATTTTTTATCTTC---CTTTTTTGTTTCTTT  177

Query  61   tctttaaatttttaaaataaaaaaaa---TCTATCTATATTTAAGTACAATTACTACTAA  117
            |||||||||||| |||||||||||||   |||||||||||||||||||||||||||||||
Sbjct  176  TCTTTAAATTTTGAAAATAAAAAAAAACATCTATCTATATTTAAGTACAATTACTACTAA  117

Query  118  AATAACTAAATAGAAAATAAATAAAGGAGCAATAACACCCTCTTATCTTAAGAGAATAAG  177
            |||||||||||| |||||||||||||||||||||||||||||||||||||||||||||||
Sbjct  116  AATAACTAAATATAAAATAAATAAAGGAGCAATAACACCCTCTTATCTTAAGAGAATAAG  57

Query  178  AAGGAAATTATTGCTCCTTTATTTTTCAATAACTCTTATACAATAAGGCTAACGTC  233
            ||||||||||||||||||||||||||||||||||||||||||||||||||||||||
Sbjct  56   AAGGAAATTATTGCTCCTTTATTTTTCAATAACTCTTATACAATAAGGCTAACGTC  1


>MK260953.1 Gardenia volkensii voucher TK1_A3_NMK psbA-trnH intergenic spacer, 
partial sequence; chloroplast
Length=237

 Score = 340 bits (184),  Expect = 1e-89
 Identities = 220/236 (93%), Gaps = 7/236 (3%)
 Strand=Plus/Minus

Query  1    CTTTACTCTATTTTTCTAttttttttttttttttttatattcgaacattttatttacttt  60
            ||||||||||||||| ||||||||||||  |||||||| |||   | ||||  || ||||
Sbjct  232  CTTTACTCTATTTTTATATTTTTTTTTT-ATTTTTTATCTTC---CTTTTTTGTTTCTTT  177

Query  61   tctttaaatttttaaaataaaaaaaa---TCTATCTATATTTAAGTACAATTACTACTAA  117
            |||||||||||| |||||||||||||   |||||||||||||||||||||||||||||||
Sbjct  176  TCTTTAAATTTTGAAAATAAAAAAAAACATCTATCTATATTTAAGTACAATTACTACTAA  117

Query  118  AATAACTAAATAGAAAATAAATAAAGGAGCAATAACACCCTCTTATCTTAAGAGAATAAG  177
            |||||||||||| |||||||||||||||||||||||||||||||||||||||||||||||
Sbjct  116  AATAACTAAATATAAAATAAATAAAGGAGCAATAACACCCTCTTATCTTAAGAGAATAAG  57

Query  178  AAGGAAATTATTGCTCCTTTATTTTTCAATAACTCTTATACAATAAGGCTAACGTC  233
            ||||||||||||||||||||||||||||||||||||||||||||||||||||||||
Sbjct  56   AAGGAAATTATTGCTCCTTTATTTTTCAATAACTCTTATACAATAAGGCTAACGTC  1


>MK260789.1 Gardenia volkensii voucher TK1_B3_SI psbA-trnH intergenic spacer, 
partial sequence; chloroplast
Length=237

 Score = 340 bits (184),  Expect = 1e-89
 Identities = 220/236 (93%), Gaps = 7/236 (3%)
 Strand=Plus/Minus

Query  1    CTTTACTCTATTTTTCTAttttttttttttttttttatattcgaacattttatttacttt  60
            ||||||||||||||| ||||||||||||  |||||||| |||   | ||||  || ||||
Sbjct  232  CTTTACTCTATTTTTATATTTTTTTTTT-ATTTTTTATCTTC---CTTTTTTGTTTCTTT  177

Query  61   tctttaaatttttaaaataaaaaaaa---TCTATCTATATTTAAGTACAATTACTACTAA  117
            |||||||||||| |||||||||||||   |||||||||||||||||||||||||||||||
Sbjct  176  TCTTTAAATTTTGAAAATAAAAAAAAACATCTATCTATATTTAAGTACAATTACTACTAA  117

Query  118  AATAACTAAATAGAAAATAAATAAAGGAGCAATAACACCCTCTTATCTTAAGAGAATAAG  177
            |||||||||||| |||||||||||||||||||||||||||||||||||||||||||||||
Sbjct  116  AATAACTAAATATAAAATAAATAAAGGAGCAATAACACCCTCTTATCTTAAGAGAATAAG  57

Query  178  AAGGAAATTATTGCTCCTTTATTTTTCAATAACTCTTATACAATAAGGCTAACGTC  233
            ||||||||||||||||||||||||||||||||||||||||||||||||||||||||
Sbjct  56   AAGGAAATTATTGCTCCTTTATTTTTCAATAACTCTTATACAATAAGGCTAACGTC  1


>KC668098.1 Massularia acuminata voucher PM4937 trnH-psbA intergenic spacer, 
partial sequence; chloroplast
Length=349

 Score = 339 bits (183),  Expect = 4e-89
 Identities = 241/266 (91%), Gaps = 16/266 (6%)
 Strand=Plus/Minus

Query  4    TACTCTATTTTTCTAttttttttttttttttttatattcgaac---a--ttt-tatttac  57
            ||||||| |||| || | |||||||||| ||| ||||||||||   |  ||| | ||| |
Sbjct  304  TACTCTA-TTTT-TA-TATTTTTTTTTTATTTCATATTCGAACTTTACTTTTCTCTTTCC  248

Query  58   ttttctttaaattttt-aaaat-----aaaaaaa-aTCTATCTATATTTAAGTACAATTA  110
            |||||||||||||||| |||||     ||||||| |||||||||||||||||||||||||
Sbjct  247  TTTTCTTTAAATTTTTTAAAATGAAAAAAAAAAACATCTATCTATATTTAAGTACAATTA  188

Query  111  CTACTAAAATAACTAAATAGAAAATAAATAAAGGAGCAATAACACCCTCTTATCTTAAGA  170
            ||| ||||||||||||||| |||||||||||||||||||||| |||||||||||||||||
Sbjct  187  CTAATAAAATAACTAAATAAAAAATAAATAAAGGAGCAATAAGACCCTCTTATCTTAAGA  128

Query  171  GAATAAGAAGGAAATTATTGCTCCTTTATTTTTCAATAACTCTTATACAATAAGGCTAAC  230
            ||||||||||||||||||||||||||||||||||||||||||||||||||||||||||||
Sbjct  127  GAATAAGAAGGAAATTATTGCTCCTTTATTTTTCAATAACTCTTATACAATAAGGCTAAC  68

Query  231  GTCTTATCCATTTACAGATGGAGCAT  256
             |||||||||||||||||||||||||
Sbjct  67   ATCTTATCCATTTACAGATGGAGCAT  42


>KC667817.1 Psilanthus mannii voucher PM5208 trnH-psbA intergenic spacer, 
partial sequence; chloroplast
Length=335

 Score = 339 bits (183),  Expect = 4e-89
 Identities = 230/250 (92%), Gaps = 13/250 (5%)
 Strand=Plus/Plus

Query  15   TCTAttttt-t-tttttttt-ttttatattcgaacattttatttacttttctttaaattt  71
            ||||||||| | |||||||| ||| ||||||||||||||| ||||||||||||||||   
Sbjct  50   TCTATTTTTATATTTTTTTTATTTCATATTCGAACATTTTCTTTACTTTTCTTTAAA--A  107

Query  72   ttaaaataaaaaaaaTCTATCTATATTTAAGTACAATTACTACTAAAATAACTAAATAG-  130
            ||  || |||||| ||||||||||||||||||||||||||||||||||||||||||||  
Sbjct  108  TT--AA-AAAAAACATCTATCTATATTTAAGTACAATTACTACTAAAATAACTAAATAAA  164

Query  131  ----AAAATAAATAAAGGAGCAATAACACCCTCTTATCTTAAGAGAATAAGAAGGAAATT  186
                |||||||||||||||||||||| |||||||||||||||||||||||||||||||||
Sbjct  165  AAAAAAAATAAATAAAGGAGCAATAAGACCCTCTTATCTTAAGAGAATAAGAAGGAAATT  224

Query  187  ATTGCTCCTTTATTTTTCAATAACTCTTATACAATAAGGCTAACGTCTTATCCATTTACA  246
            |||||||||||||||||||||||||||||||||||||| |||||||||||||||||||||
Sbjct  225  ATTGCTCCTTTATTTTTCAATAACTCTTATACAATAAGACTAACGTCTTATCCATTTACA  284

Query  247  GATGGAGCAT  256
            ||||||||||
Sbjct  285  GATGGAGCAT  294


>KJ426907.1 Randia aculeata voucher 0118736721 PsbA (psbA) gene, partial 
cds; psbA-trnH intergenic spacer, complete sequence; and tRNA-His 
(trnH) gene, partial sequence; chloroplast
Length=310

 Score = 337 bits (182),  Expect = 1e-88
 Identities = 229/249 (92%), Gaps = 13/249 (5%)
 Strand=Plus/Minus

Query  15   TCTAttttt-t-tttttttt-ttttatattcgaacattttatttacttttctttaaattt  71
            ||||||||| | |||||||| ||| ||||||||||      |||||||||||||||||||
Sbjct  273  TCTATTTTTATATTTTTTTTATTTCATATTCGAAC------TTTACTTTTCTTTAAATTT  220

Query  72   tt-aa-a--ataaaaaaaaTCTATCTATATTTAAGTACAATTACTACTAAAATAACTAAA  127
            || || |  | |||||||||||||||||||||||||||||||||||||||||||||||||
Sbjct  219  TTTAACATTAAAAAAAAAATCTATCTATATTTAAGTACAATTACTACTAAAATAACTAAA  160

Query  128  TAGAAAATAAATAAAGGAGCAATAACACCCTCTTATCTTAAGAGAATAAGAAGGAAATTA  187
            || |||||||||||||||||||||| ||||||||||||||||||||||||||||||||||
Sbjct  159  TAAAAAATAAATAAAGGAGCAATAAGACCCTCTTATCTTAAGAGAATAAGAAGGAAATTA  100

Query  188  TTGCTCCTTTATTTTTCAATAACTCTTATACAATAAGGCTAACGTCTTATCCATTTACAG  247
            ||||||||||||||||||||||||||||||||||||||||||  ||||| ||||||||||
Sbjct  99   TTGCTCCTTTATTTTTCAATAACTCTTATACAATAAGGCTAAGATCTTAGCCATTTACAG  40

Query  248  ATGGAGCAT  256
            |||||||||
Sbjct  39   ATGGAGCAT  31


  Database: Nucleotide collection (nt)
    Posted date:  Jun 15, 2019  6:40 PM
  Number of letters in database: 218,532,353,722
  Number of sequences in database:  52,478,804

Lambda      K        H
    1.33    0.621     1.12 
Gapped
Lambda      K        H
    1.28    0.460    0.850 
Matrix: blastn matrix:1 -2
Gap Penalties: Existence: 0, Extension: 0
Number of Sequences: 52478804
Number of Hits to DB: 0
Number of extensions: 0
Number of successful extensions: 0
Number of sequences better than 10: 17
Number of HSP's better than 10 without gapping: 0
Number of HSP's gapped: 19
Number of HSP's successfully gapped: 17
Length of query: 256
Length of database: 218532353722
Length adjustment: 34
Effective length of query: 222
Effective length of database: 216748074386
Effective search space: 48118072513692
Effective search space used: 48118072513692
A: 0
X1: 13 (25.0 bits)
X2: 32 (59.1 bits)
X3: 54 (99.7 bits)
S1: 13 (25.1 bits)
S2: 23 (43.6 bits)
