# Supplementary material for: Assessing the Identity of Commercial Herbs From a Cambodian Market Using DNA Barcoding
Source: Front Pharmacol. 2020 Mar 24;11:244. doi: 10.3389/fphar.2020.00244 (PMC7105672; doi:10.3389/fphar.2020.00244)
Supplement: Supplementary file 2 [file Data_Sheet_2.zip › blast search result/ITS2/JPZ03.txt]

BLASTN 2.9.0+
Reference: Zheng Zhang, Scott Schwartz, Lukas Wagner, and
Webb Miller (2000), "A greedy algorithm for aligning DNA
sequences", J Comput Biol 2000; 7(1-2):203-14.


Reference for database indexing: Aleksandr Morgulis, George
Coulouris, Yan Raytselis, Thomas L. Madden, Richa Agarwala,
Alejandro A. Schaffer (2008), "Database Indexing for
Production MegaBLAST Searches", Bioinformatics 24:1757-1764.


RID: H8S08DWB015


Database: Nucleotide collection (nt)
           52,478,804 sequences; 218,532,353,722 total letters
Query= JPZ03

Length=218


                                                                   Score        E     Max
Sequences producing significant alignments:                       (Bits)     Value  ident

KM276211.1 Dalbergia tamarindifolia isolate Dt7 internal trans...  363        2e-96  97%         
KM521400.1 Dalbergia pinnata voucher K1843 internal transcribe...  350        2e-92  98%         
AB828620.1 Dalbergia candenatensis genes for 18S rRNA, ITS1, 5...  344        7e-91  95%         
KM521401.1 Dalbergia pinnata voucher L1045 internal transcribe...  342        3e-90  98%         
KP092714.1 Dalbergia pinnata isolate SCBGP302_1 18S ribosomal ...  342        3e-90  97%         
KM521399.1 Dalbergia pinnata voucher L10430 internal transcrib...  340        1e-89  97%         
KM276095.1 Dalbergia candenatensis isolate Dc22 internal trans...  339        3e-89  95%         
KM276092.1 Dalbergia candenatensis isolate Dc7 internal transc...  339        3e-89  95%         
KM276089.1 Dalbergia candenatensis isolate Dc1 internal transc...  339        3e-89  95%         
AB828621.1 Dalbergia candenatensis genes for 18S rRNA, ITS1, 5...  339        3e-89  95%         
KP092715.1 Dalbergia pinnata isolate SCBGP302_2 18S ribosomal ...  337        1e-88  97%         
KM521362.1 Dalbergia candenatensis voucher L25 internal transc...  335        4e-88  95%         
KM521361.1 Dalbergia candenatensis voucher AAU30989 internal t...  335        4e-88  95%         
KM521360.1 Dalbergia candenatensis voucher AAU15404 internal t...  335        4e-88  95%         
KM521359.1 Dalbergia candenatensis voucher L4964 internal tran...  335        4e-88  95%         
KY777584.1 Dalbergia pinnata isolate C 5.8S ribosomal RNA gene...  333        2e-87  97%         
KY777582.1 Dalbergia pinnata isolate A 5.8S ribosomal RNA gene...  333        2e-87  97%         
KM276206.1 Dalbergia tamarindifolia isolate Dt2 internal trans...  333        2e-87  98%         
AB828654.1 Dalbergia pinnata genes for 18S rRNA, ITS1, 5.8S rR...  333        2e-87  96%         
KY777583.1 Dalbergia pinnata isolate B 5.8S ribosomal RNA gene...  329        2e-86  97%         
KM276183.1 Dalbergia rubiginosa isolate Dr22 internal transcri...  329        2e-86  94%         
KM276172.1 Dalbergia rubiginosa isolate Dr10 internal transcri...  329        2e-86  94%         
KM276165.1 Dalbergia rubiginosa isolate Dr1 internal transcrib...  329        2e-86  94%         
GU217631.1 Dalbergia pinnata voucher PS0258MT01 internal trans...  329        2e-86  96%         
KM276205.1 Dalbergia tamarindifolia isolate Dt1 internal trans...  327        7e-86  97%         
HG004794.1 Dalbergia pinnata genomic DNA containing 18S rRNA g...  326        3e-85  96%         
AB828637.1 Dalbergia havilandii genes for 18S rRNA, ITS1, 5.8S...  324        1e-84  94%         
KM521418.1 Dalbergia velutina voucher E941 internal transcribe...  300        2e-77  92%         
KM676492.1 Dalbergia sp. 3 IH-2015 voucher AAU42720 contains I...  294        8e-76  91%         
KM521420.1 Dalbergia velutina voucher L334 internal transcribe...  291        1e-74  93%         
AB828661.1 Dalbergia stipulacea genes for 18S rRNA, ITS1, 5.8S...  291        1e-74  91%         
AB828656.1 Dalbergia rostrata genes for 18S rRNA, ITS1, 5.8S r...  291        1e-74  91%         
AB828664.1 Dalbergia inundata genes for 18S rRNA, ITS1, 5.8S r...  281        6e-72  92%         
AB828610.1 Dalbergia assamica genes for 18S rRNA, ITS1, 5.8S r...  281        6e-72  90%         
KY213794.1 Dalbergia sissoo isolate MC563-L internal transcrib...  278        8e-71  90%         
KM521378.1 Dalbergia hupeana voucher K326 internal transcribed...  278        8e-71  90%         
GU217673.1 Dalbergia hupeana voucher PS2615MT01 internal trans...  278        8e-71  90%         
AB828652.1 Dalbergia oliveri genes for 18S rRNA, ITS1, 5.8S rR...  276        3e-70  90%         
HG004827.1 Dalbergia stipulacea genomic DNA containing 18S rRN...  276        3e-70  91%         
KY484180.1 Dalbergia hupeana voucher W8353 5.8S ribosomal RNA ...  272        4e-69  90%         
KY484179.1 Dalbergia hupeana voucher W8352 5.8S ribosomal RNA ...  272        4e-69  90%         
KY484178.1 Dalbergia hupeana voucher W8354 5.8S ribosomal RNA ...  272        4e-69  90%         
KY484177.1 Dalbergia hupeana voucher W9521 5.8S ribosomal RNA ...  272        4e-69  90%         
KY484176.1 Dalbergia hupeana voucher W20046 5.8S ribosomal RNA...  272        4e-69  90%         
KY484175.1 Dalbergia hupeana voucher W7820 5.8S ribosomal RNA ...  272        4e-69  90%         
KY484174.1 Dalbergia hupeana voucher W8462 5.8S ribosomal RNA ...  272        4e-69  90%         
KY484173.1 Dalbergia hupeana voucher W18135 5.8S ribosomal RNA...  272        4e-69  90%         
KM521395.1 Dalbergia oliveri voucher K528 internal transcribed...  272        4e-69  89%         
KP338139.1 Dalbergia hupeana 18S ribosomal RNA gene, partial s...  272        4e-69  90%         
FR854136.1 Dalbergia oliveri genomic DNA containing 18S rRNA g...  272        4e-69  89%         
FR854133.1 Dalbergia oliveri genomic DNA containing 18S rRNA g...  272        4e-69  89%         
FR854122.1 Dalbergia assamica genomic DNA containing 18S rRNA ...  272        4e-69  89%         
AB828644.1 Dalbergia lakhonensis genes for 18S rRNA, ITS1, 5.8...  270        1e-68  89%         
HG313774.1 Dalbergia hancei genomic DNA containing 18S rRNA ge...  270        1e-68  89%         
FR854121.1 Dalbergia assamica genomic DNA containing 18S rRNA ...  270        1e-68  89%         
FR854120.1 Dalbergia assamica genomic DNA containing 18S rRNA ...  270        1e-68  89%         
FR854118.1 Dalbergia assamica genomic DNA containing 18S rRNA ...  270        1e-68  89%         
KM676497.1 Dalbergia sp. 8 IH-2015 voucher C38 contains ITS1, ...  268        5e-68  89%         
KM521396.1 Dalbergia oliveri voucher L2153 internal transcribe...  268        5e-68  91%         
KM521391.1 Dalbergia oliveri voucher C30 internal transcribed ...  268        5e-68  91%         
AB828627.1 Dalbergia dongnaiensis genes for 18S rRNA, ITS1, 5....  268        5e-68  89%         
KY484200.1 Dalbergia oliveri voucher W13947 5.8S ribosomal RNA...  267        2e-67  89%         
KY484199.1 Dalbergia oliveri voucher W4279 5.8S ribosomal RNA ...  267        2e-67  89%         
KY484198.1 Dalbergia oliveri voucher W17845 5.8S ribosomal RNA...  267        2e-67  89%         
KY484193.1 Dalbergia latifolia voucher W14079 5.8S ribosomal R...  267        2e-67  89%         
KY484192.1 Dalbergia latifolia voucher W9940 5.8S ribosomal RN...  267        2e-67  89%         
KY484191.1 Dalbergia latifolia voucher W8491 5.8S ribosomal RN...  267        2e-67  89%         
KY484190.1 Dalbergia latifolia voucher W19087 5.8S ribosomal R...  267        2e-67  89%         
KY484183.1 Dalbergia hainanensis voucher W13021 5.8S ribosomal...  267        2e-67  89%         
KY484181.1 Dalbergia hainanensis voucher W11450 5.8S ribosomal...  267        2e-67  89%         
KM521397.1 Dalbergia oliveri voucher C13 internal transcribed ...  267        2e-67  89%         
KM521394.1 Dalbergia oliveri voucher E5841 internal transcribe...  267        2e-67  89%         
KM521356.1 Dalbergia assamica voucher AAU25005 internal transc...  267        2e-67  89%         
FR854134.1 Dalbergia oliveri genomic DNA containing 18S rRNA g...  267        2e-67  89%         
KM676490.1 Dalbergia sp. 2 IH-2015 voucher AAU1565 contains IT...  265        6e-67  91%         
AB828667.1 Dalbergia revoluta genes for 18S rRNA, ITS1, 5.8S r...  265        6e-67  91%         
AB828629.1 Dalbergia falcata genes for 18S rRNA, ITS1, 5.8S rR...  265        6e-67  89%         
FR854131.1 Dalbergia nigrescens genomic DNA containing 18S rRN...  265        6e-67  89%         
KM521393.1 Dalbergia oliveri voucher C915 internal transcribed...  263        2e-66  90%         
KM521390.1 Dalbergia oliveri voucher C21 internal transcribed ...  263        2e-66  89%         
KP719021.1 Dalbergia oliveri internal transcribed spacer 1, pa...  263        2e-66  90%         
KM521386.1 Dalbergia nigrescens voucher L3344 internal transcr...  261        8e-66  89%         
FR854119.1 Dalbergia assamica genomic DNA containing 18S rRNA ...  261        8e-66  88%         
KX057860.1 Dalbergia sissoo isolate AD067 small subunit riboso...  259        3e-65  90%         
KR531971.1 Dalbergia stipulacea isolate BB0238 internal transc...  259        3e-65  88%         
KR531970.1 Dalbergia stipulacea isolate BB0237 internal transc...  259        3e-65  88%         
KR531969.1 Dalbergia pinnata isolate J204 internal transcribed...  259        3e-65  88%         
KM276203.1 Dalbergia sissoo isolate Ds21 internal transcribed ...  259        3e-65  90%         
KM276198.1 Dalbergia sissoo isolate Ds16 internal transcribed ...  259        3e-65  90%         
KM276184.1 Dalbergia sissoo isolate Ds1 internal transcribed s...  259        3e-65  90%         
KM276106.1 Dalbergia lanceolaria isolate DlE internal transcri...  259        3e-65  89%         
KM276105.1 Dalbergia lanceolaria isolate DlD internal transcri...  259        3e-65  89%         
AB828603.1 Dalbergia abbreviata genes for 18S rRNA, ITS1, 5.8S...  259        3e-65  92%         
JX856440.1 Dalbergia lanceolaria isolate 60 internal transcrib...  259        3e-65  89%         
JX856439.1 Dalbergia lanceolaria isolate 38 internal transcrib...  259        3e-65  89%         
FR854129.1 Dalbergia nigrescens genomic DNA containing 18S rRN...  259        3e-65  88%         
FR854128.1 Dalbergia nigrescens genomic DNA containing 18S rRN...  259        3e-65  88%         
EF451079.1 Dalbergia sissoo internal transcribed spacer 1, par...  259        3e-65  90%         
AF189023.1 Dalbergia sissoo Kirkpatrick 1759 (E) small subunit...  259        3e-65  90%         
KM521392.1 Dalbergia oliveri voucher C36 internal transcribed ...  257        1e-64  88%         

ALIGNMENTS
>KM276211.1 Dalbergia tamarindifolia isolate Dt7 internal transcribed spacer 
1, partial sequence; 5.8S ribosomal RNA gene and internal 
transcribed spacer 2, complete sequence; and 28S ribosomal 
RNA gene, partial sequence
Length=643

 Score = 363 bits (196),  Expect = 2e-96
 Identities = 211/218 (97%), Gaps = 1/218 (0%)
 Strand=Plus/Plus

Query  1    CTAACCGTTGCCCCAGCCCCCCCGTGCCCGTGGCCGGGGAGCGGGGCGAATGCTGGCTTC  60
            |||||||||||||||  |||||||||||||||||||||||||||||||||||||||||||
Sbjct  388  CTAACCGTTGCCCCA-ACCCCCCGTGCCCGTGGCCGGGGAGCGGGGCGAATGCTGGCTTC  446

Query  61   CCGTGAGCGCCGCCTCGCGGTTGGCTGAAAATCGGGTTCGTGGTGGACGCAGCGCCATGA  120
            ||||||||||||||||||||||||||||||||||||||||||||||||||||||||||||
Sbjct  447  CCGTGAGCGCCGCCTCGCGGTTGGCTGAAAATCGGGTTCGTGGTGGACGCAGCGCCATGA  506

Query  121  CAGATGGTGGTTGAGCGAGTTCTCGAGGCCAGTCATGCGTGCGGCCTCCACCAGCTCCGT  180
            ||||||||||||||||||| ||||||||||||||||||| ||||||| ||||||||||||
Sbjct  507  CAGATGGTGGTTGAGCGAGCTCTCGAGGCCAGTCATGCGCGCGGCCTGCACCAGCTCCGT  566

Query  181  GCCCAGTGACCCGCGGGCGATGCCGATCGCCCATGACG  218
            |||||||||||||||||||| | |||||||||||||||
Sbjct  567  GCCCAGTGACCCGCGGGCGACGTCGATCGCCCATGACG  604


>KM521400.1 Dalbergia pinnata voucher K1843 internal transcribed spacer 1, 
partial sequence; 5.8S ribosomal RNA gene, complete sequence; 
and internal transcribed spacer 2, partial sequence
Length=577

 Score = 350 bits (189),  Expect = 2e-92
 Identities = 200/205 (98%), Gaps = 2/205 (1%)
 Strand=Plus/Plus

Query  1    CTAACCGTTGCCCCAGCCCCCCCGTGCCCGTGGCCGGGGAGCGGGGCGAATGCTGGCTTC  60
            |||||||||||||||| |||||||||||||||||||||||||||||||||||||||||||
Sbjct  369  CTAACCGTTGCCCCAG-CCCCCCGTGCCCGTGGCCGGGGAGCGGGGCGAATGCTGGCTTC  427

Query  61   CCGTGAGCGCCGCCTCGCGGTTGGCTGAAAATCGGGTTCGTGGTGGACGCAGCGCCATGA  120
            ||||||||||||||||||||||||||||||||||||||||||||||||| ||||||||||
Sbjct  428  CCGTGAGCGCCGCCTCGCGGTTGGCTGAAAATCGGGTTCGTGGTGGACGAAGCGCCATGA  487

Query  121  CAGATGGTGGTTGAGCGAGTTCTCGAGGCCAGTCATGCGTGCGGCCTCCACCAGCTCCGT  180
            ||||||||||||||||||||||||||||||||||||||| |||||||||||||||| |||
Sbjct  488  CAGATGGTGGTTGAGCGAGTTCTCGAGGCCAGTCATGCGCGCGGCCTCCACCAGCTGCGT  547

Query  181  GCCCAGTGACCCGCGGGCGAT-GCC  204
            ||||||||||||||||||||| |||
Sbjct  548  GCCCAGTGACCCGCGGGCGATCGCC  572


>AB828620.1 Dalbergia candenatensis genes for 18S rRNA, ITS1, 5.8S rRNA, 
ITS2, partial and complete sequence, specimen_voucher: L:166
Length=621

 Score = 344 bits (186),  Expect = 7e-91
 Identities = 210/221 (95%), Gaps = 4/221 (2%)
 Strand=Plus/Plus

Query  1    CTAACCGTTGCCCCAGCCCCCCCGTGCC-C--GTGGCCGGGGAGCGGGGCGAATGCTGGC  57
            |||||||||||||||  ||||||||||| |   |||||||||||||||||||||||||||
Sbjct  386  CTAACCGTTGCCCCA-ACCCCCCGTGCCTCAACTGGCCGGGGAGCGGGGCGAATGCTGGC  444

Query  58   TTCCCGTGAGCGCCGCCTCGCGGTTGGCTGAAAATCGGGTTCGTGGTGGACGCAGCGCCA  117
            ||||||||||||||||||||||||||||||||||||||||||||||||||||||||||||
Sbjct  445  TTCCCGTGAGCGCCGCCTCGCGGTTGGCTGAAAATCGGGTTCGTGGTGGACGCAGCGCCA  504

Query  118  TGACAGATGGTGGTTGAGCGAGTTCTCGAGGCCAGTCATGCGTGCGGCCTCCACCAGCTC  177
            ||||||| |||||||||||||||||||| |||||||||||||||||||||||||||||||
Sbjct  505  TGACAGACGGTGGTTGAGCGAGTTCTCGGGGCCAGTCATGCGTGCGGCCTCCACCAGCTC  564

Query  178  CGTGCCCAGTGACCCGCGGGCGATGCCGATCGCCCATGACG  218
            ||||||||||||||||||||||| | |||||||||| ||||
Sbjct  565  CGTGCCCAGTGACCCGCGGGCGACGTCGATCGCCCACGACG  605


>KM521401.1 Dalbergia pinnata voucher L1045 internal transcribed spacer 1, 
partial sequence; 5.8S ribosomal RNA gene, complete sequence; 
and internal transcribed spacer 2, partial sequence
Length=574

 Score = 342 bits (185),  Expect = 3e-90
 Identities = 196/201 (98%), Gaps = 1/201 (0%)
 Strand=Plus/Plus

Query  1    CTAACCGTTGCCCCAGCCCCCCCGTGCCCGTGGCCGGGGAGCGGGGCGAATGCTGGCTTC  60
            |||||||||||||||| |||||||||||||||||||||||||||||||||||||||||||
Sbjct  373  CTAACCGTTGCCCCAG-CCCCCCGTGCCCGTGGCCGGGGAGCGGGGCGAATGCTGGCTTC  431

Query  61   CCGTGAGCGCCGCCTCGCGGTTGGCTGAAAATCGGGTTCGTGGTGGACGCAGCGCCATGA  120
            ||||||||||||||||||||||||||||||||||||||||||||||||| ||||||||||
Sbjct  432  CCGTGAGCGCCGCCTCGCGGTTGGCTGAAAATCGGGTTCGTGGTGGACGAAGCGCCATGA  491

Query  121  CAGATGGTGGTTGAGCGAGTTCTCGAGGCCAGTCATGCGTGCGGCCTCCACCAGCTCCGT  180
            |||| |||||||||||||||||||||||||||||||||| |||||||||||||||| |||
Sbjct  492  CAGACGGTGGTTGAGCGAGTTCTCGAGGCCAGTCATGCGCGCGGCCTCCACCAGCTGCGT  551

Query  181  GCCCAGTGACCCGCGGGCGAT  201
            |||||||||||||||||||||
Sbjct  552  GCCCAGTGACCCGCGGGCGAT  572


>KP092714.1 Dalbergia pinnata isolate SCBGP302_1 18S ribosomal RNA gene, 
partial sequence; internal transcribed spacer 1, 5.8S ribosomal 
RNA gene, and internal transcribed spacer 2, complete sequence; 
and 28S ribosomal RNA gene, partial sequence
Length=676

 Score = 342 bits (185),  Expect = 3e-90
 Identities = 198/204 (97%), Gaps = 2/204 (1%)
 Strand=Plus/Plus

Query  2    TAACCGTTGCCCCAGCCCCCCCGTGCCCGTGGCCGGGGAGCGGGGCGAATGCTGGCTTCC  61
            ||||||||||||||| ||||||||||||||||||||||||||||||||||||||||||||
Sbjct  431  TAACCGTTGCCCCAG-CCCCCCGTGCCCGTGGCCGGGGAGCGGGGCGAATGCTGGCTTCC  489

Query  62   CGTGAGCGCCGCCTCGCGGTTGGCTGAAAATCGGGTTCGTGGTGGACGCAGCGCCATGAC  121
            |||||||||||||||||||||||||||||||||||||||||||||||| |||||||||||
Sbjct  490  CGTGAGCGCCGCCTCGCGGTTGGCTGAAAATCGGGTTCGTGGTGGACGAAGCGCCATGAC  549

Query  122  AGATGGTGGTTGAGCGAGTTCTCGAGGCCAGTCATGCGTGCGGCCTCCACCAGCTCCGTG  181
            ||| |||||||||||||||||||||||||||||||||| |||||||||||||||| ||||
Sbjct  550  AGACGGTGGTTGAGCGAGTTCTCGAGGCCAGTCATGCGCGCGGCCTCCACCAGCTGCGTG  609

Query  182  CCCAGTGACCCGCGGGCGAT-GCC  204
            |||||||||||||||||||| |||
Sbjct  610  CCCAGTGACCCGCGGGCGATCGCC  633


>KM521399.1 Dalbergia pinnata voucher L10430 internal transcribed spacer 
1, partial sequence; 5.8S ribosomal RNA gene, complete sequence; 
and internal transcribed spacer 2, partial sequence
Length=577

 Score = 340 bits (184),  Expect = 1e-89
 Identities = 198/205 (97%), Gaps = 2/205 (1%)
 Strand=Plus/Plus

Query  1    CTAACCGTTGCCCCAGCCCCCCCGTGCCCGTGGCCGGGGAGCGGGGCGAATGCTGGCTTC  60
            |||||||||||||||| |||||||||||| ||||||||||||||||||||||||||||||
Sbjct  369  CTAACCGTTGCCCCAG-CCCCCCGTGCCCRTGGCCGGGGAGCGGGGCGAATGCTGGCTTC  427

Query  61   CCGTGAGCGCCGCCTCGCGGTTGGCTGAAAATCGGGTTCGTGGTGGACGCAGCGCCATGA  120
            ||||||||||||||||||||||||||||||||||||||||||||||||| ||||||||||
Sbjct  428  CCGTGAGCGCCGCCTCGCGGTTGGCTGAAAATCGGGTTCGTGGTGGACGAAGCGCCATGA  487

Query  121  CAGATGGTGGTTGAGCGAGTTCTCGAGGCCAGTCATGCGTGCGGCCTCCACCAGCTCCGT  180
            |||| |||||||||||||||||||||||||||||||||| |||||||||||||||| |||
Sbjct  488  CAGACGGTGGTTGAGCGAGTTCTCGAGGCCAGTCATGCGCGCGGCCTCCACCAGCTGCGT  547

Query  181  GCCCAGTGACCCGCGGGCGAT-GCC  204
            ||||||||||||||||||||| |||
Sbjct  548  GCCCAGTGACCCGCGGGCGATCGCC  572


>KM276095.1 Dalbergia candenatensis isolate Dc22 internal transcribed spacer 
1, partial sequence; 5.8S ribosomal RNA gene and internal 
transcribed spacer 2, complete sequence; and 28S ribosomal 
RNA gene, partial sequence
Length=643

 Score = 339 bits (183),  Expect = 3e-89
 Identities = 209/221 (95%), Gaps = 4/221 (2%)
 Strand=Plus/Plus

Query  1    CTAACCGTTGCCCCAGCCCCCCCGTGCC-C--GTGGCCGGGGAGCGGGGCGAATGCTGGC  57
            |||||||||||||||  ||||||||||| |   |||||||||||||||||||||||||||
Sbjct  385  CTAACCGTTGCCCCA-ACCCCCCGTGCCTCAACTGGCCGGGGAGCGGGGCGAATGCTGGC  443

Query  58   TTCCCGTGAGCGCCGCCTCGCGGTTGGCTGAAAATCGGGTTCGTGGTGGACGCAGCGCCA  117
            ||||||||||||||||||||||||||||||||||||||||||||||||||||||||||||
Sbjct  444  TTCCCGTGAGCGCCGCCTCGCGGTTGGCTGAAAATCGGGTTCGTGGTGGACGCAGCGCCA  503

Query  118  TGACAGATGGTGGTTGAGCGAGTTCTCGAGGCCAGTCATGCGTGCGGCCTCCACCAGCTC  177
            ||||||| |||||||||||||||||||| |||||||||||||||||||||||||||||||
Sbjct  504  TGACAGACGGTGGTTGAGCGAGTTCTCGGGGCCAGTCATGCGTGCGGCCTCCACCAGCTC  563

Query  178  CGTGCCCAGTGACCCGCGGGCGATGCCGATCGCCCATGACG  218
            ||||||||||||||| ||||||| | |||||||||| ||||
Sbjct  564  CGTGCCCAGTGACCCACGGGCGACGTCGATCGCCCACGACG  604


>KM276092.1 Dalbergia candenatensis isolate Dc7 internal transcribed spacer 
1, partial sequence; 5.8S ribosomal RNA gene and internal 
transcribed spacer 2, complete sequence; and 28S ribosomal 
RNA gene, partial sequence
Length=641

 Score = 339 bits (183),  Expect = 3e-89
 Identities = 209/221 (95%), Gaps = 4/221 (2%)
 Strand=Plus/Plus

Query  1    CTAACCGTTGCCCCAGCCCCCCCGTGCC-C--GTGGCCGGGGAGCGGGGCGAATGCTGGC  57
            |||||||||||||||  ||||||||||| |   |||||||||||||||||||||||||||
Sbjct  383  CTAACCGTTGCCCCA-ACCCCCCGTGCCTCAACTGGCCGGGGAGCGGGGCGAATGCTGGC  441

Query  58   TTCCCGTGAGCGCCGCCTCGCGGTTGGCTGAAAATCGGGTTCGTGGTGGACGCAGCGCCA  117
            ||||||||||||||||||||||||||||||||||||||||||||||||||||||||||||
Sbjct  442  TTCCCGTGAGCGCCGCCTCGCGGTTGGCTGAAAATCGGGTTCGTGGTGGACGCAGCGCCA  501

Query  118  TGACAGATGGTGGTTGAGCGAGTTCTCGAGGCCAGTCATGCGTGCGGCCTCCACCAGCTC  177
            ||||||| |||||||||||||||||||| |||||||||||||||||||||||||||||||
Sbjct  502  TGACAGACGGTGGTTGAGCGAGTTCTCGGGGCCAGTCATGCGTGCGGCCTCCACCAGCTC  561

Query  178  CGTGCCCAGTGACCCGCGGGCGATGCCGATCGCCCATGACG  218
            ||||||||||||||| ||||||| | |||||||||| ||||
Sbjct  562  CGTGCCCAGTGACCCACGGGCGACGTCGATCGCCCACGACG  602


>KM276089.1 Dalbergia candenatensis isolate Dc1 internal transcribed spacer 
1, partial sequence; 5.8S ribosomal RNA gene and internal 
transcribed spacer 2, complete sequence; and 28S ribosomal 
RNA gene, partial sequence
 KM276090.1 Dalbergia candenatensis isolate Dc2 internal transcribed spacer 
1, partial sequence; 5.8S ribosomal RNA gene and internal 
transcribed spacer 2, complete sequence; and 28S ribosomal 
RNA gene, partial sequence
 KM276091.1 Dalbergia candenatensis isolate Dc6 internal transcribed spacer 
1, partial sequence; 5.8S ribosomal RNA gene and internal 
transcribed spacer 2, complete sequence; and 28S ribosomal 
RNA gene, partial sequence
 KM276093.1 Dalbergia candenatensis isolate Dc8 internal transcribed spacer 
1, partial sequence; 5.8S ribosomal RNA gene and internal 
transcribed spacer 2, complete sequence; and 28S ribosomal 
RNA gene, partial sequence
 KM276094.1 Dalbergia candenatensis isolate Dc18 internal transcribed spacer 
1, partial sequence; 5.8S ribosomal RNA gene and internal 
transcribed spacer 2, complete sequence; and 28S ribosomal 
RNA gene, partial sequence
Length=651

 Score = 339 bits (183),  Expect = 3e-89
 Identities = 209/221 (95%), Gaps = 4/221 (2%)
 Strand=Plus/Plus

Query  1    CTAACCGTTGCCCCAGCCCCCCCGTGCC-C--GTGGCCGGGGAGCGGGGCGAATGCTGGC  57
            |||||||||||||||  ||||||||||| |   |||||||||||||||||||||||||||
Sbjct  393  CTAACCGTTGCCCCA-ACCCCCCGTGCCTCAACTGGCCGGGGAGCGGGGCGAATGCTGGC  451

Query  58   TTCCCGTGAGCGCCGCCTCGCGGTTGGCTGAAAATCGGGTTCGTGGTGGACGCAGCGCCA  117
            ||||||||||||||||||||||||||||||||||||||||||||||||||||||||||||
Sbjct  452  TTCCCGTGAGCGCCGCCTCGCGGTTGGCTGAAAATCGGGTTCGTGGTGGACGCAGCGCCA  511

Query  118  TGACAGATGGTGGTTGAGCGAGTTCTCGAGGCCAGTCATGCGTGCGGCCTCCACCAGCTC  177
            ||||||| |||||||||||||||||||| |||||||||||||||||||||||||||||||
Sbjct  512  TGACAGACGGTGGTTGAGCGAGTTCTCGGGGCCAGTCATGCGTGCGGCCTCCACCAGCTC  571

Query  178  CGTGCCCAGTGACCCGCGGGCGATGCCGATCGCCCATGACG  218
            ||||||||||||||| ||||||| | |||||||||| ||||
Sbjct  572  CGTGCCCAGTGACCCACGGGCGACGTCGATCGCCCACGACG  612


>AB828621.1 Dalbergia candenatensis genes for 18S rRNA, ITS1, 5.8S rRNA, 
ITS2, partial and complete sequence, specimen_voucher: L:2701
Length=618

 Score = 339 bits (183),  Expect = 3e-89
 Identities = 209/221 (95%), Gaps = 4/221 (2%)
 Strand=Plus/Plus

Query  1    CTAACCGTTGCCCCAGCCCCCCCGTGCC-C--GTGGCCGGGGAGCGGGGCGAATGCTGGC  57
            |||||||||||||||  ||||||||||| |   |||||||||||||||||||||||||||
Sbjct  383  CTAACCGTTGCCCCA-ACCCCCCGTGCCTCAACTGGCCGGGGAGCGGGGCGAATGCTGGC  441

Query  58   TTCCCGTGAGCGCCGCCTCGCGGTTGGCTGAAAATCGGGTTCGTGGTGGACGCAGCGCCA  117
            ||||||||||||||||||||||||||||||||||||||||||||||||||||||||||||
Sbjct  442  TTCCCGTGAGCGCCGCCTCGCGGTTGGCTGAAAATCGGGTTCGTGGTGGACGCAGCGCCA  501

Query  118  TGACAGATGGTGGTTGAGCGAGTTCTCGAGGCCAGTCATGCGTGCGGCCTCCACCAGCTC  177
            ||||||| |||||||||||||||||||| |||||||||||||||||||||||||||||||
Sbjct  502  TGACAGACGGTGGTTGAGCGAGTTCTCGGGGCCAGTCATGCGTGCGGCCTCCACCAGCTC  561

Query  178  CGTGCCCAGTGACCCGCGGGCGATGCCGATCGCCCATGACG  218
            ||||||||||||||| ||||||| | |||||||||| ||||
Sbjct  562  CGTGCCCAGTGACCCACGGGCGACGTCGATCGCCCACGACG  602


>KP092715.1 Dalbergia pinnata isolate SCBGP302_2 18S ribosomal RNA gene, 
partial sequence; internal transcribed spacer 1, 5.8S ribosomal 
RNA gene, and internal transcribed spacer 2, complete sequence; 
and 28S ribosomal RNA gene, partial sequence
Length=676

 Score = 337 bits (182),  Expect = 1e-88
 Identities = 197/204 (97%), Gaps = 2/204 (1%)
 Strand=Plus/Plus

Query  2    TAACCGTTGCCCCAGCCCCCCCGTGCCCGTGGCCGGGGAGCGGGGCGAATGCTGGCTTCC  61
            ||||||||||||||| ||||||||||||||||||||||||||||||||||||||||||||
Sbjct  431  TAACCGTTGCCCCAG-CCCCCCGTGCCCGTGGCCGGGGAGCGGGGCGAATGCTGGCTTCC  489

Query  62   CGTGAGCGCCGCCTCGCGGTTGGCTGAAAATCGGGTTCGTGGTGGACGCAGCGCCATGAC  121
            ||||||||||||||||||||||||||||||| |||||||||||||||| |||||||||||
Sbjct  490  CGTGAGCGCCGCCTCGCGGTTGGCTGAAAATTGGGTTCGTGGTGGACGAAGCGCCATGAC  549

Query  122  AGATGGTGGTTGAGCGAGTTCTCGAGGCCAGTCATGCGTGCGGCCTCCACCAGCTCCGTG  181
            ||| |||||||||||||||||||||||||||||||||| |||||||||||||||| ||||
Sbjct  550  AGACGGTGGTTGAGCGAGTTCTCGAGGCCAGTCATGCGCGCGGCCTCCACCAGCTGCGTG  609

Query  182  CCCAGTGACCCGCGGGCGAT-GCC  204
            |||||||||||||||||||| |||
Sbjct  610  CCCAGTGACCCGCGGGCGATCGCC  633


>KM521362.1 Dalbergia candenatensis voucher L25 internal transcribed spacer 
1, partial sequence; 5.8S ribosomal RNA gene, complete sequence; 
and internal transcribed spacer 2, partial sequence
Length=592

 Score = 335 bits (181),  Expect = 4e-88
 Identities = 205/216 (95%), Gaps = 4/216 (2%)
 Strand=Plus/Plus

Query  1    CTAACCGTTGCCCCAGCCCCCCCGTGCC-C--GTGGCCGGGGAGCGGGGCGAATGCTGGC  57
            |||||||||||||||  ||||||||||| |   |||||||||||||||||||||||||||
Sbjct  375  CTAACCGTTGCCCCA-ACCCCCCGTGCCTCAACTGGCCGGGGAGCGGGGCGAATGCTGGC  433

Query  58   TTCCCGTGAGCGCCGCCTCGCGGTTGGCTGAAAATCGGGTTCGTGGTGGACGCAGCGCCA  117
            ||||||||||||||||||||||||||||||||||||||||||||||||||||||||||||
Sbjct  434  TTCCCGTGAGCGCCGCCTCGCGGTTGGCTGAAAATCGGGTTCGTGGTGGACGCAGCGCCA  493

Query  118  TGACAGATGGTGGTTGAGCGAGTTCTCGAGGCCAGTCATGCGTGCGGCCTCCACCAGCTC  177
            ||||||| |||||||||||||||||||| |||||||||||||||||||||||||||||||
Sbjct  494  TGACAGACGGTGGTTGAGCGAGTTCTCGGGGCCAGTCATGCGTGCGGCCTCCACCAGCTC  553

Query  178  CGTGCCCAGTGACCCGCGGGCGATGCCGATCGCCCA  213
            ||||||||||||||| ||||||| | ||||||||||
Sbjct  554  CGTGCCCAGTGACCCACGGGCGACGTCGATCGCCCA  589


>KM521361.1 Dalbergia candenatensis voucher AAU30989 internal transcribed 
spacer 1, partial sequence; 5.8S ribosomal RNA gene, complete 
sequence; and internal transcribed spacer 2, partial sequence
Length=578

 Score = 335 bits (181),  Expect = 4e-88
 Identities = 205/216 (95%), Gaps = 4/216 (2%)
 Strand=Plus/Plus

Query  1    CTAACCGTTGCCCCAGCCCCCCCGTGCC-C--GTGGCCGGGGAGCGGGGCGAATGCTGGC  57
            |||||||||||||||  ||||||||||| |   |||||||||||||||||||||||||||
Sbjct  361  CTAACCGTTGCCCCA-ACCCCCCGTGCCTCAACTGGCCGGGGAGCGGGGCGAATGCTGGC  419

Query  58   TTCCCGTGAGCGCCGCCTCGCGGTTGGCTGAAAATCGGGTTCGTGGTGGACGCAGCGCCA  117
            ||||||||||||||||||||||||||||||||||||||||||||||||||||||||||||
Sbjct  420  TTCCCGTGAGCGCCGCCTCGCGGTTGGCTGAAAATCGGGTTCGTGGTGGACGCAGCGCCA  479

Query  118  TGACAGATGGTGGTTGAGCGAGTTCTCGAGGCCAGTCATGCGTGCGGCCTCCACCAGCTC  177
            ||||||| |||||||||||||||||||| |||||||||||||||||||||||||||||||
Sbjct  480  TGACAGACGGTGGTTGAGCGAGTTCTCGGGGCCAGTCATGCGTGCGGCCTCCACCAGCTC  539

Query  178  CGTGCCCAGTGACCCGCGGGCGATGCCGATCGCCCA  213
            ||||||||||||||| ||||||| | ||||||||||
Sbjct  540  CGTGCCCAGTGACCCACGGGCGACGTCGATCGCCCA  575


>KM521360.1 Dalbergia candenatensis voucher AAU15404 internal transcribed 
spacer 1, partial sequence; 5.8S ribosomal RNA gene, complete 
sequence; and internal transcribed spacer 2, partial sequence
Length=493

 Score = 335 bits (181),  Expect = 4e-88
 Identities = 205/216 (95%), Gaps = 4/216 (2%)
 Strand=Plus/Plus

Query  1    CTAACCGTTGCCCCAGCCCCCCCGTGCC-C--GTGGCCGGGGAGCGGGGCGAATGCTGGC  57
            |||||||||||||||  ||||||||||| |   |||||||||||||||||||||||||||
Sbjct  276  CTAACCGTTGCCCCA-ACCCCCCGTGCCTCAACTGGCCGGGGAGCGGGGCGAATGCTGGC  334

Query  58   TTCCCGTGAGCGCCGCCTCGCGGTTGGCTGAAAATCGGGTTCGTGGTGGACGCAGCGCCA  117
            ||||||||||||||||||||||||||||||||||||||||||||||||||||||||||||
Sbjct  335  TTCCCGTGAGCGCCGCCTCGCGGTTGGCTGAAAATCGGGTTCGTGGTGGACGCAGCGCCA  394

Query  118  TGACAGATGGTGGTTGAGCGAGTTCTCGAGGCCAGTCATGCGTGCGGCCTCCACCAGCTC  177
            ||||||| |||||||||||||||||||| |||||||||||||||||||||||||||||||
Sbjct  395  TGACAGACGGTGGTTGAGCGAGTTCTCGGGGCCAGTCATGCGTGCGGCCTCCACCAGCTC  454

Query  178  CGTGCCCAGTGACCCGCGGGCGATGCCGATCGCCCA  213
            ||||||||||||||| ||||||| | ||||||||||
Sbjct  455  CGTGCCCAGTGACCCACGGGCGACGTCGATCGCCCA  490


>KM521359.1 Dalbergia candenatensis voucher L4964 internal transcribed spacer 
1, partial sequence; 5.8S ribosomal RNA gene, complete 
sequence; and internal transcribed spacer 2, partial sequence
Length=589

 Score = 335 bits (181),  Expect = 4e-88
 Identities = 205/216 (95%), Gaps = 4/216 (2%)
 Strand=Plus/Plus

Query  1    CTAACCGTTGCCCCAGCCCCCCCGTGCC-C--GTGGCCGGGGAGCGGGGCGAATGCTGGC  57
            |||||||||||||||  ||||||||||| |   |||||||||||||||||||||||||||
Sbjct  372  CTAACCGTTGCCCCA-ACCCCCCGTGCCTCAACTGGCCGGGGAGCGGGGCGAATGCTGGC  430

Query  58   TTCCCGTGAGCGCCGCCTCGCGGTTGGCTGAAAATCGGGTTCGTGGTGGACGCAGCGCCA  117
            ||||||||||||||||||||||||||||||||||||||||||||||||||||||||||||
Sbjct  431  TTCCCGTGAGCGCCGCCTCGCGGTTGGCTGAAAATCGGGTTCGTGGTGGACGCAGCGCCA  490

Query  118  TGACAGATGGTGGTTGAGCGAGTTCTCGAGGCCAGTCATGCGTGCGGCCTCCACCAGCTC  177
            ||||||| |||||||||||||||||||| |||||||||||||||||||||||||||||||
Sbjct  491  TGACAGACGGTGGTTGAGCGAGTTCTCGGGGCCAGTCATGCGTGCGGCCTCCACCAGCTC  550

Query  178  CGTGCCCAGTGACCCGCGGGCGATGCCGATCGCCCA  213
            ||||||||||||||| ||||||| | ||||||||||
Sbjct  551  CGTGCCCAGTGACCCACGGGCGACGTCGATCGCCCA  586


>KY777584.1 Dalbergia pinnata isolate C 5.8S ribosomal RNA gene, partial 
sequence; internal transcribed spacer 2, complete sequence; 
and large subunit ribosomal RNA gene, partial sequence
Length=436

 Score = 333 bits (180),  Expect = 2e-87
 Identities = 195/202 (97%), Gaps = 2/202 (1%)
 Strand=Plus/Plus

Query  4    ACCGTTGCCCCAGCCCCCCCGTGCCCGTGGCCGGGGAGCGGGGCGAATGCTGGCTTCCCG  63
            ||||||||||||| ||||||||||||||||||||||||||||||||||||||||||||||
Sbjct  75   ACCGTTGCCCCAG-CCCCCCGTGCCCGTGGCCGGGGAGCGGGGCGAATGCTGGCTTCCCG  133

Query  64   TGAGCGCCGCCTCGCGGTTGGCTGAAAATCGGGTTCGTGGTGGACGCAGCGCCATGACAG  123
            ||||||||||||||||||||||||||||| |||||||||||||||| |||||||||||||
Sbjct  134  TGAGCGCCGCCTCGCGGTTGGCTGAAAATTGGGTTCGTGGTGGACGAAGCGCCATGACAG  193

Query  124  ATGGTGGTTGAGCGAGTTCTCGAGGCCAGTCATGCGTGCGGCCTCCACCAGCTCCGTGCC  183
            | |||||||||||||||||||||||||||||||||| |||||||||||||||| ||||||
Sbjct  194  ACGGTGGTTGAGCGAGTTCTCGAGGCCAGTCATGCGCGCGGCCTCCACCAGCTGCGTGCC  253

Query  184  CAGTGACCCGCGGGCGAT-GCC  204
            |||||||||||||||||| |||
Sbjct  254  CAGTGACCCGCGGGCGATCGCC  275


>KY777582.1 Dalbergia pinnata isolate A 5.8S ribosomal RNA gene, partial 
sequence; internal transcribed spacer 2, complete sequence; 
and large subunit ribosomal RNA gene, partial sequence
Length=453

 Score = 333 bits (180),  Expect = 2e-87
 Identities = 195/202 (97%), Gaps = 2/202 (1%)
 Strand=Plus/Plus

Query  4    ACCGTTGCCCCAGCCCCCCCGTGCCCGTGGCCGGGGAGCGGGGCGAATGCTGGCTTCCCG  63
            ||||||||||||| ||||||||||||||||||||||||||||||||||||||||||||||
Sbjct  78   ACCGTTGCCCCAG-CCCCCCGTGCCCGTGGCCGGGGAGCGGGGCGAATGCTGGCTTCCCG  136

Query  64   TGAGCGCCGCCTCGCGGTTGGCTGAAAATCGGGTTCGTGGTGGACGCAGCGCCATGACAG  123
            ||||||||||||||||||||||||||||| |||||||||||||||| |||||||||||||
Sbjct  137  TGAGCGCCGCCTCGCGGTTGGCTGAAAATTGGGTTCGTGGTGGACGAAGCGCCATGACAG  196

Query  124  ATGGTGGTTGAGCGAGTTCTCGAGGCCAGTCATGCGTGCGGCCTCCACCAGCTCCGTGCC  183
            | |||||||||||||||||||||||||||||||||| |||||||||||||||| ||||||
Sbjct  197  ACGGTGGTTGAGCGAGTTCTCGAGGCCAGTCATGCGCGCGGCCTCCACCAGCTGCGTGCC  256

Query  184  CAGTGACCCGCGGGCGAT-GCC  204
            |||||||||||||||||| |||
Sbjct  257  CAGTGACCCGCGGGCGATCGCC  278


>KM276206.1 Dalbergia tamarindifolia isolate Dt2 internal transcribed spacer 
1, partial sequence; 5.8S ribosomal RNA gene and internal 
transcribed spacer 2, complete sequence; and 28S ribosomal 
RNA gene, partial sequence
 KM276207.1 Dalbergia tamarindifolia isolate Dt3 internal transcribed spacer 
1, partial sequence; 5.8S ribosomal RNA gene and internal 
transcribed spacer 2, complete sequence; and 28S ribosomal 
RNA gene, partial sequence
 KM276208.1 Dalbergia tamarindifolia isolate Dt4 internal transcribed spacer 
1, partial sequence; 5.8S ribosomal RNA gene and internal 
transcribed spacer 2, complete sequence; and 28S ribosomal 
RNA gene, partial sequence
 KM276209.1 Dalbergia tamarindifolia isolate Dt5 internal transcribed spacer 
1, partial sequence; 5.8S ribosomal RNA gene and internal 
transcribed spacer 2, complete sequence; and 28S ribosomal 
RNA gene, partial sequence
 KM276210.1 Dalbergia tamarindifolia isolate Dt6 internal transcribed spacer 
1, partial sequence; 5.8S ribosomal RNA gene and internal 
transcribed spacer 2, complete sequence; and 28S ribosomal 
RNA gene, partial sequence
Length=637

 Score = 333 bits (180),  Expect = 2e-87
 Identities = 188/192 (98%), Gaps = 0/192 (0%)
 Strand=Plus/Plus

Query  27   CCCGTGGCCGGGGAGCGGGGCGAATGCTGGCTTCCCGTGAGCGCCGCCTCGCGGTTGGCT  86
            ||||||||||||||||||||||||||||||||||||||||||||||||||||||||||||
Sbjct  407  CCCGTGGCCGGGGAGCGGGGCGAATGCTGGCTTCCCGTGAGCGCCGCCTCGCGGTTGGCT  466

Query  87   GAAAATCGGGTTCGTGGTGGACGCAGCGCCATGACAGATGGTGGTTGAGCGAGTTCTCGA  146
            ||||||||||||||||||||||||||||||||||||||||||||||||||||| ||||||
Sbjct  467  GAAAATCGGGTTCGTGGTGGACGCAGCGCCATGACAGATGGTGGTTGAGCGAGCTCTCGA  526

Query  147  GGCCAGTCATGCGTGCGGCCTCCACCAGCTCCGTGCCCAGTGACCCGCGGGCGATGCCGA  206
            ||||||||||||| |||||||||||||||||||||||||||||||||||||||| | |||
Sbjct  527  GGCCAGTCATGCGCGCGGCCTCCACCAGCTCCGTGCCCAGTGACCCGCGGGCGACGTCGA  586

Query  207  TCGCCCATGACG  218
            ||||||||||||
Sbjct  587  TCGCCCATGACG  598


>AB828654.1 Dalbergia pinnata genes for 18S rRNA, ITS1, 5.8S rRNA, ITS2, 
partial and complete sequence, specimen_voucher: L:10430
Length=606

 Score = 333 bits (180),  Expect = 2e-87
 Identities = 197/205 (96%), Gaps = 2/205 (1%)
 Strand=Plus/Plus

Query  1    CTAACCGTTGCCCCAGCCCCCCCGTGCCCGTGGCCGGGGAGCGGGGCGAATGCTGGCTTC  60
            |||||||||||||||| |||||||||||| |||||||||||||||| |||||||||||||
Sbjct  380  CTAACCGTTGCCCCAG-CCCCCCGTGCCCATGGCCGGGGAGCGGGGGGAATGCTGGCTTC  438

Query  61   CCGTGAGCGCCGCCTCGCGGTTGGCTGAAAATCGGGTTCGTGGTGGACGCAGCGCCATGA  120
            ||||||||||||||||||||||||||||||||||||||||||||||||| ||||||||||
Sbjct  439  CCGTGAGCGCCGCCTCGCGGTTGGCTGAAAATCGGGTTCGTGGTGGACGAAGCGCCATGA  498

Query  121  CAGATGGTGGTTGAGCGAGTTCTCGAGGCCAGTCATGCGTGCGGCCTCCACCAGCTCCGT  180
            |||| |||||||||||||||||||||||||||||||||| |||||||||||||||| |||
Sbjct  499  CAGACGGTGGTTGAGCGAGTTCTCGAGGCCAGTCATGCGCGCGGCCTCCACCAGCTGCGT  558

Query  181  GCCCAGTGACCCGCGGGCGAT-GCC  204
            ||||||||||||||||||||| |||
Sbjct  559  GCCCAGTGACCCGCGGGCGATCGCC  583


>KY777583.1 Dalbergia pinnata isolate B 5.8S ribosomal RNA gene, partial 
sequence; internal transcribed spacer 2, complete sequence; 
and large subunit ribosomal RNA gene, partial sequence
Length=450

 Score = 329 bits (178),  Expect = 2e-86
 Identities = 193/200 (97%), Gaps = 1/200 (1%)
 Strand=Plus/Plus

Query  2    TAACCGTTGCCCCAGCCCCCCCGTGCCCGTGGCCGGGGAGCGGGGCGAATGCTGGCTTCC  61
            ||||||||||||||| ||||||||||||||||||||||||||||||||||||||||||||
Sbjct  74   TAACCGTTGCCCCAG-CCCCCCGTGCCCGTGGCCGGGGAGCGGGGCGAATGCTGGCTTCC  132

Query  62   CGTGAGCGCCGCCTCGCGGTTGGCTGAAAATCGGGTTCGTGGTGGACGCAGCGCCATGAC  121
            ||||||||||||||||||||||||||||||| |||||||||||||||| |||||||||||
Sbjct  133  CGTGAGCGCCGCCTCGCGGTTGGCTGAAAATTGGGTTCGTGGTGGACGAAGCGCCATGAC  192

Query  122  AGATGGTGGTTGAGCGAGTTCTCGAGGCCAGTCATGCGTGCGGCCTCCACCAGCTCCGTG  181
            ||| |||||||||||||||||||||||||||||||||| |||||||||||||||| ||||
Sbjct  193  AGACGGTGGTTGAGCGAGTTCTCGAGGCCAGTCATGCGCGCGGCCTCCACCAGCTGCGTG  252

Query  182  CCCAGTGACCCGCGGGCGAT  201
            |||||||||||| |||||||
Sbjct  253  CCCAGTGACCCGAGGGCGAT  272


>KM276183.1 Dalbergia rubiginosa isolate Dr22 internal transcribed spacer 
1, partial sequence; 5.8S ribosomal RNA gene and internal transcribed 
spacer 2, complete sequence; and 28S ribosomal RNA 
gene, partial sequence
Length=655

 Score = 329 bits (178),  Expect = 2e-86
 Identities = 206/218 (94%), Gaps = 7/218 (3%)
 Strand=Plus/Plus

Query  1    CTAACCGTTGCCCCAGCCCCCCCGTGCCCGTGGCCGGGGAGCGGGGCGAATGCTGGCTTC  60
            |||||||||||||||  |||||||||  |    |||||||||||||||||||||||||||
Sbjct  406  CTAACCGTTGCCCCA-ACCCCCCGTG--C----CCGGGGAGCGGGGCGAATGCTGGCTTC  458

Query  61   CCGTGAGCGCCGCCTCGCGGTTGGCTGAAAATCGGGTTCGTGGTGGACGCAGCGCCATGA  120
            ||||||||||||||||||||||||||||||||||||||||||||||||||||||||||||
Sbjct  459  CCGTGAGCGCCGCCTCGCGGTTGGCTGAAAATCGGGTTCGTGGTGGACGCAGCGCCATGA  518

Query  121  CAGATGGTGGTTGAGCGAGTTCTCGAGGCCAGTCATGCGTGCGGCCTCCACCAGCTCCGT  180
            ||||||||||||||||||||||||||||||||||||||| ||||| ||||||||||||||
Sbjct  519  CAGATGGTGGTTGAGCGAGTTCTCGAGGCCAGTCATGCGCGCGGCATCCACCAGCTCCGT  578

Query  181  GCCCAGTGACCCGCGGGCGATGCCGATCGCCCATGACG  218
            |||||||||||||||||||| | |||||||||||||||
Sbjct  579  GCCCAGTGACCCGCGGGCGACGTCGATCGCCCATGACG  616


>KM276172.1 Dalbergia rubiginosa isolate Dr10 internal transcribed spacer 
1, partial sequence; 5.8S ribosomal RNA gene and internal transcribed 
spacer 2, complete sequence; and 28S ribosomal RNA 
gene, partial sequence
Length=654

 Score = 329 bits (178),  Expect = 2e-86
 Identities = 206/218 (94%), Gaps = 7/218 (3%)
 Strand=Plus/Plus

Query  1    CTAACCGTTGCCCCAGCCCCCCCGTGCCCGTGGCCGGGGAGCGGGGCGAATGCTGGCTTC  60
            |||||||||||||||  |||||||||  |    |||||||||||||||||||||||||||
Sbjct  406  CTAACCGTTGCCCCA-ACCCCCCGTG--C----CCGGGGAGCGGGGCGAATGCTGGCTTC  458

Query  61   CCGTGAGCGCCGCCTCGCGGTTGGCTGAAAATCGGGTTCGTGGTGGACGCAGCGCCATGA  120
            ||||||||||||||||||||||||||||||||||||||||||||||||||||||||||||
Sbjct  459  CCGTGAGCGCCGCCTCGCGGTTGGCTGAAAATCGGGTTCGTGGTGGACGCAGCGCCATGA  518

Query  121  CAGATGGTGGTTGAGCGAGTTCTCGAGGCCAGTCATGCGTGCGGCCTCCACCAGCTCCGT  180
            ||||||||||||||||||||||||||||||||||||||| ||||| ||||||||||||||
Sbjct  519  CAGATGGTGGTTGAGCGAGTTCTCGAGGCCAGTCATGCGCGCGGCATCCACCAGCTCCGT  578

Query  181  GCCCAGTGACCCGCGGGCGATGCCGATCGCCCATGACG  218
            |||||||||||||||||||| | |||||||||||||||
Sbjct  579  GCCCAGTGACCCGCGGGCGACGTCGATCGCCCATGACG  616


>KM276165.1 Dalbergia rubiginosa isolate Dr1 internal transcribed spacer 
1, partial sequence; 5.8S ribosomal RNA gene and internal transcribed 
spacer 2, complete sequence; and 28S ribosomal RNA 
gene, partial sequence
 KM276166.1 Dalbergia rubiginosa isolate Dr4 internal transcribed spacer 
1, partial sequence; 5.8S ribosomal RNA gene and internal transcribed 
spacer 2, complete sequence; and 28S ribosomal RNA 
gene, partial sequence
 KM276167.1 Dalbergia rubiginosa isolate Dr5 internal transcribed spacer 
1, partial sequence; 5.8S ribosomal RNA gene and internal transcribed 
spacer 2, complete sequence; and 28S ribosomal RNA 
gene, partial sequence
 KM276168.1 Dalbergia rubiginosa isolate Dr6 internal transcribed spacer 
1, partial sequence; 5.8S ribosomal RNA gene and internal transcribed 
spacer 2, complete sequence; and 28S ribosomal RNA 
gene, partial sequence
 KM276169.1 Dalbergia rubiginosa isolate Dr7 internal transcribed spacer 
1, partial sequence; 5.8S ribosomal RNA gene and internal transcribed 
spacer 2, complete sequence; and 28S ribosomal RNA 
gene, partial sequence
 KM276170.1 Dalbergia rubiginosa isolate Dr8 internal transcribed spacer 
1, partial sequence; 5.8S ribosomal RNA gene and internal transcribed 
spacer 2, complete sequence; and 28S ribosomal RNA 
gene, partial sequence
 KM276171.1 Dalbergia rubiginosa isolate Dr9 internal transcribed spacer 
1, partial sequence; 5.8S ribosomal RNA gene and internal transcribed 
spacer 2, complete sequence; and 28S ribosomal RNA 
gene, partial sequence
 KM276173.1 Dalbergia rubiginosa isolate Dr11 internal transcribed spacer 
1, partial sequence; 5.8S ribosomal RNA gene and internal transcribed 
spacer 2, complete sequence; and 28S ribosomal RNA 
gene, partial sequence
 KM276174.1 Dalbergia rubiginosa isolate Dr12 internal transcribed spacer 
1, partial sequence; 5.8S ribosomal RNA gene and internal transcribed 
spacer 2, complete sequence; and 28S ribosomal RNA 
gene, partial sequence
 KM276175.1 Dalbergia rubiginosa isolate Dr13 internal transcribed spacer 
1, partial sequence; 5.8S ribosomal RNA gene and internal transcribed 
spacer 2, complete sequence; and 28S ribosomal RNA 
gene, partial sequence
 KM276176.1 Dalbergia rubiginosa isolate Dr14 internal transcribed spacer 
1, partial sequence; 5.8S ribosomal RNA gene and internal transcribed 
spacer 2, complete sequence; and 28S ribosomal RNA 
gene, partial sequence
 KM276177.1 Dalbergia rubiginosa isolate Dr15 internal transcribed spacer 
1, partial sequence; 5.8S ribosomal RNA gene and internal transcribed 
spacer 2, complete sequence; and 28S ribosomal RNA 
gene, partial sequence
 KM276178.1 Dalbergia rubiginosa isolate Dr16 internal transcribed spacer 
1, partial sequence; 5.8S ribosomal RNA gene and internal transcribed 
spacer 2, complete sequence; and 28S ribosomal RNA 
gene, partial sequence
 KM276179.1 Dalbergia rubiginosa isolate Dr18 internal transcribed spacer 
1, partial sequence; 5.8S ribosomal RNA gene and internal transcribed 
spacer 2, complete sequence; and 28S ribosomal RNA 
gene, partial sequence
 KM276180.1 Dalbergia rubiginosa isolate Dr19 internal transcribed spacer 
1, partial sequence; 5.8S ribosomal RNA gene and internal transcribed 
spacer 2, complete sequence; and 28S ribosomal RNA 
gene, partial sequence
 KM276181.1 Dalbergia rubiginosa isolate Dr20 internal transcribed spacer 
1, partial sequence; 5.8S ribosomal RNA gene and internal transcribed 
spacer 2, complete sequence; and 28S ribosomal RNA 
gene, partial sequence
 KM276182.1 Dalbergia rubiginosa isolate Dr21 internal transcribed spacer 
1, partial sequence; 5.8S ribosomal RNA gene and internal transcribed 
spacer 2, complete sequence; and 28S ribosomal RNA 
gene, partial sequence
Length=655

 Score = 329 bits (178),  Expect = 2e-86
 Identities = 206/218 (94%), Gaps = 7/218 (3%)
 Strand=Plus/Plus

Query  1    CTAACCGTTGCCCCAGCCCCCCCGTGCCCGTGGCCGGGGAGCGGGGCGAATGCTGGCTTC  60
            |||||||||||||||  |||||||||  |    |||||||||||||||||||||||||||
Sbjct  406  CTAACCGTTGCCCCA-ACCCCCCGTG--C----CCGGGGAGCGGGGCGAATGCTGGCTTC  458

Query  61   CCGTGAGCGCCGCCTCGCGGTTGGCTGAAAATCGGGTTCGTGGTGGACGCAGCGCCATGA  120
            ||||||||||||||||||||||||||||||||||||||||||||||||||||||||||||
Sbjct  459  CCGTGAGCGCCGCCTCGCGGTTGGCTGAAAATCGGGTTCGTGGTGGACGCAGCGCCATGA  518

Query  121  CAGATGGTGGTTGAGCGAGTTCTCGAGGCCAGTCATGCGTGCGGCCTCCACCAGCTCCGT  180
            ||||||||||||||||||||||||||||||||||||||| ||||| ||||||||||||||
Sbjct  519  CAGATGGTGGTTGAGCGAGTTCTCGAGGCCAGTCATGCGCGCGGCATCCACCAGCTCCGT  578

Query  181  GCCCAGTGACCCGCGGGCGATGCCGATCGCCCATGACG  218
            |||||||||||||||||||| | |||||||||||||||
Sbjct  579  GCCCAGTGACCCGCGGGCGACGTCGATCGCCCATGACG  616


>GU217631.1 Dalbergia pinnata voucher PS0258MT01 internal transcribed spacer 
2, complete sequence
Length=211

 Score = 329 bits (178),  Expect = 2e-86
 Identities = 195/203 (96%), Gaps = 2/203 (1%)
 Strand=Plus/Plus

Query  3    AACCGTTGCCCCAGCCCCCCCGTGCCCGTGGCCGGGGAGCGGGGCGAATGCTGGCTTCCC  62
            |||||||||||||| |||||||||||||||||||||||||||||||||||||||||||||
Sbjct  3    AACCGTTGCCCCAG-CCCCCCGTGCCCGTGGCCGGGGAGCGGGGCGAATGCTGGCTTCCC  61

Query  63   GTGAGCGCCGCCTCGCGGTTGGCTGAAAATCGGGTTCGTGGTGGACGCAGCGCCATGACA  122
            |||||||||||||||||||||||||||||| |||||||||||||||| ||||||||||||
Sbjct  62   GTGAGCGCCGCCTCGCGGTTGGCTGAAAATTGGGTTCGTGGTGGACGAAGCGCCATGACA  121

Query  123  GATGGTGGTTGAGCGAGTTCTCGAGGCCAGTCATGCGTGCGGCCTCCACCAGCTCCGTGC  182
            || |||||||||||||||||||||||||||||||| | |||||||||||||||| |||||
Sbjct  122  GACGGTGGTTGAGCGAGTTCTCGAGGCCAGTCATGTGCGCGGCCTCCACCAGCTGCGTGC  181

Query  183  CCAGTGACCCGCGGGCGAT-GCC  204
            ||||||||||||||||||| |||
Sbjct  182  CCAGTGACCCGCGGGCGATCGCC  204


>KM276205.1 Dalbergia tamarindifolia isolate Dt1 internal transcribed spacer 
1, partial sequence; 5.8S ribosomal RNA gene and internal 
transcribed spacer 2, complete sequence; and 28S ribosomal 
RNA gene, partial sequence
Length=637

 Score = 327 bits (177),  Expect = 7e-86
 Identities = 187/192 (97%), Gaps = 0/192 (0%)
 Strand=Plus/Plus

Query  27   CCCGTGGCCGGGGAGCGGGGCGAATGCTGGCTTCCCGTGAGCGCCGCCTCGCGGTTGGCT  86
            ||||||||||||||||||||||||||||||||||||||||||||||||||||||||||||
Sbjct  407  CCCGTGGCCGGGGAGCGGGGCGAATGCTGGCTTCCCGTGAGCGCCGCCTCGCGGTTGGCT  466

Query  87   GAAAATCGGGTTCGTGGTGGACGCAGCGCCATGACAGATGGTGGTTGAGCGAGTTCTCGA  146
            ||||||||||||||||||||||||||||||||||||||||||||||||||||| ||||||
Sbjct  467  GAAAATCGGGTTCGTGGTGGACGCAGCGCCATGACAGATGGTGGTTGAGCGAGCTCTCGA  526

Query  147  GGCCAGTCATGCGTGCGGCCTCCACCAGCTCCGTGCCCAGTGACCCGCGGGCGATGCCGA  206
            ||||||||||||| ||||||| |||||||||||||||||||||||||||||||| | |||
Sbjct  527  GGCCAGTCATGCGCGCGGCCTGCACCAGCTCCGTGCCCAGTGACCCGCGGGCGACGTCGA  586

Query  207  TCGCCCATGACG  218
            ||||||||||||
Sbjct  587  TCGCCCATGACG  598


>HG004794.1 Dalbergia pinnata genomic DNA containing 18S rRNA gene, ITS1, 
5.8S rRNA gene, ITS2 and 28S rRNA gene, specimen voucher HITBC:Liana 
Mengsong 145_2_6
Length=719

 Score = 326 bits (176),  Expect = 3e-85
 Identities = 196/205 (96%), Gaps = 3/205 (1%)
 Strand=Plus/Plus

Query  1    CTAACCGTTGCCCCAGCCCCCCCGTGCCCGTGGCCGGGGAGCGGGGCGAATGCTGGCTTC  60
            |||||||||| ||||| |||||||||||||||||||||||||||||||||||||||||||
Sbjct  466  CTAACCGTTG-CCCAG-CCCCCCGTGCCCGTGGCCGGGGAGCGGGGCGAATGCTGGCTTC  523

Query  61   CCGTGAGCGCCGCCTCGCGGTTGGCTGAAAATCGGGTTCGTGGTGGACGCAGCGCCATGA  120
            |||||||| ||| |||||||||||||||||||||||||||||||||||| ||||||||||
Sbjct  524  CCGTGAGCACCGACTCGCGGTTGGCTGAAAATCGGGTTCGTGGTGGACGAAGCGCCATGA  583

Query  121  CAGATGGTGGTTGAGCGAGTTCTCGAGGCCAGTCATGCGTGCGGCCTCCACCAGCTCCGT  180
            |||| |||||||||||||||||||||||||||||||||| |||||||||||||||| |||
Sbjct  584  CAGACGGTGGTTGAGCGAGTTCTCGAGGCCAGTCATGCGCGCGGCCTCCACCAGCTGCGT  643

Query  181  GCCCAGTGACCCGCGGGCGAT-GCC  204
            ||||||||||||||||||||| |||
Sbjct  644  GCCCAGTGACCCGCGGGCGATCGCC  668


>AB828637.1 Dalbergia havilandii genes for 18S rRNA, ITS1, 5.8S rRNA, ITS2, 
partial and complete sequence, specimen_voucher: L:2599
Length=639

 Score = 324 bits (175),  Expect = 1e-84
 Identities = 204/218 (94%), Gaps = 1/218 (0%)
 Strand=Plus/Plus

Query  1    CTAACCGTTGCCCCAGCCCCCCCGTGCCCGTGGCCGGGGAGCGGGGCGAATGCTGGCTTC  60
            |||| ||| ||||||| |||||||||||||||||||||||||||||||||||||||||||
Sbjct  407  CTAATCGTCGCCCCAG-CCCCCCGTGCCCGTGGCCGGGGAGCGGGGCGAATGCTGGCTTC  465

Query  61   CCGTGAGCGCCGCCTCGCGGTTGGCTGAAAATCGGGTTCGTGGTGGACGCAGCGCCATGA  120
            |||||||| ||||||||||| |||||||||||||||||||||||||| ||||| ||||| 
Sbjct  466  CCGTGAGCACCGCCTCGCGGCTGGCTGAAAATCGGGTTCGTGGTGGATGCAGCACCATGG  525

Query  121  CAGATGGTGGTTGAGCGAGTTCTCGAGGCCAGTCATGCGTGCGGCCTCCACCAGCTCCGT  180
            | ||||||||||||||  ||||||||||||||||||||||||||||||||||||||||||
Sbjct  526  CGGATGGTGGTTGAGCACGTTCTCGAGGCCAGTCATGCGTGCGGCCTCCACCAGCTCCGT  585

Query  181  GCCCAGTGACCCGCGGGCGATGCCGATCGCCCATGACG  218
            |||||| |||||||| |||| |||||||||||||||||
Sbjct  586  GCCCAGCGACCCGCGAGCGACGCCGATCGCCCATGACG  623


>KM521418.1 Dalbergia velutina voucher E941 internal transcribed spacer 1, 
partial sequence; 5.8S ribosomal RNA gene, complete sequence; 
and internal transcribed spacer 2, partial sequence
Length=611

 Score = 300 bits (162),  Expect = 2e-77
 Identities = 199/217 (92%), Gaps = 2/217 (1%)
 Strand=Plus/Plus

Query  1    CTAACCGTTGCCCCAGCCCCCCCGTGCCCGTGGCCGGGGAGCGGGGCGAATGCTGGCTTC  60
            |||| ||| ||||| | ||||| |||||||||||| ||||||||||||||||||||||||
Sbjct  396  CTAATCGTCGCCCC-GACCCCCTGTGCCCGTGGCCAGGGAGCGGGGCGAATGCTGGCTTC  454

Query  61   CCGTGAGCGCCGCCTCGCGGTTGGCTGAAAATCGGGTTCGTGGTGGACGCAGCGCCATGA  120
            |||||||| |||||||||||||||||||||||||||| ||||||||| ||||| ||||| 
Sbjct  455  CCGTGAGCACCGCCTCGCGGTTGGCTGAAAATCGGGTCCGTGGTGGATGCAGCACCATGG  514

Query  121  CAGATGGTGGTTGAGCGAGTTCTCGAGGCCAGTCATGCGTGCGGCCTCCACCAGCTCCGT  180
            |||| |||||||||||  |||||||||||||| |||||||||||||||||||||||||||
Sbjct  515  CAGAAGGTGGTTGAGCACGTTCTCGAGGCCAGCCATGCGTGCGGCCTCCACCAGCTCCGT  574

Query  181  GCCCAGTGACCCGCGG-GCGATGCCGATCGCCCATGA  216
            |||||||||||||||  |||| |||||||||||||||
Sbjct  575  GCCCAGTGACCCGCGAAGCGACGCCGATCGCCCATGA  611


>KM676492.1 Dalbergia sp. 3 IH-2015 voucher AAU42720 contains ITS1, 5.8S 
rRNA and ITS2 gene, partial sequence
Length=612

 Score = 294 bits (159),  Expect = 8e-76
 Identities = 198/217 (91%), Gaps = 1/217 (0%)
 Strand=Plus/Plus

Query  1    CTAACCGTTGCCCCAGCCCCCCCGTGCC-CGTGGCCGGGGAGCGGGGCGAATGCTGGCTT  59
            ||||||||||||||| ||||  ||  |  ||||||| |||||||||||||||||||||||
Sbjct  396  CTAACCGTTGCCCCAACCCCTGCGCCCGTCGTGGCCAGGGAGCGGGGCGAATGCTGGCTT  455

Query  60   CCCGTGAGCGCCGCCTCGCGGTTGGCTGAAAATCGGGTTCGTGGTGGACGCAGCGCCATG  119
            ||||||||| ||||||||||||||||||||||||||||||||||||| ||||||||||||
Sbjct  456  CCCGTGAGCACCGCCTCGCGGTTGGCTGAAAATCGGGTTCGTGGTGGGCGCAGCGCCATG  515

Query  120  ACAGATGGTGGTTGAGCGAGTTCTCGAGGCCAGTCATGCGTGCGGCCTCCACCAGCTCCG  179
            ||||| |||||||||||  |||||||||||||||| |||| |||||| |||||| |||||
Sbjct  516  ACAGACGGTGGTTGAGCATGTTCTCGAGGCCAGTCGTGCGCGCGGCCCCCACCATCTCCG  575

Query  180  TGCCCAGTGACCCGCGGGCGATGCCGATCGCCCATGA  216
            ||||||| ||||||||||||| |||||||||||||||
Sbjct  576  TGCCCAGCGACCCGCGGGCGACGCCGATCGCCCATGA  612


>KM521420.1 Dalbergia velutina voucher L334 internal transcribed spacer 1, 
partial sequence; 5.8S ribosomal RNA gene, complete sequence; 
and internal transcribed spacer 2, partial sequence
Length=610

 Score = 291 bits (157),  Expect = 1e-74
 Identities = 185/199 (93%), Gaps = 0/199 (0%)
 Strand=Plus/Plus

Query  18   CCCCCCGTGCCCGTGGCCGGGGAGCGGGGCGAATGCTGGCTTCCCGTGAGCGCCGCCTCG  77
            ||||||||||||||||||||||||||||||||||||||||||||||||||| ||||||||
Sbjct  412  CCCCCCGTGCCCGTGGCCGGGGAGCGGGGCGAATGCTGGCTTCCCGTGAGCACCGCCTCG  471

Query  78   CGGTTGGCTGAAAATCGGGTTCGTGGTGGACGCAGCGCCATGACAGATGGTGGTTGAGCG  137
            |||||||||||||||||||  ||||||||| ||||||||||| |||||||||||||||| 
Sbjct  472  CGGTTGGCTGAAAATCGGGCCCGTGGTGGATGCAGCGCCATGGCAGATGGTGGTTGAGCA  531

Query  138  AGTTCTCGAGGCCAGTCATGCGTGCGGCCTCCACCAGCTCCGTGCCCAGTGACCCGCGGG  197
             |||||||||||||| ||||||||||||||||||| ||  |||||||||||||||||| |
Sbjct  532  CGTTCTCGAGGCCAGCCATGCGTGCGGCCTCCACCGGCCACGTGCCCAGTGACCCGCGAG  591

Query  198  CGATGCCGATCGCCCATGA  216
            ||| | |||||||||||||
Sbjct  592  CGACGTCGATCGCCCATGA  610


>AB828661.1 Dalbergia stipulacea genes for 18S rRNA, ITS1, 5.8S rRNA, ITS2, 
partial and complete sequence, specimen_voucher: L:3498
Length=639

 Score = 291 bits (157),  Expect = 1e-74
 Identities = 198/218 (91%), Gaps = 1/218 (0%)
 Strand=Plus/Plus

Query  1    CTAACCGTTGCCCCAGCCCCCCCGTGCCCGTGGCCGGGGAGCGGGGCGAATGCTGGCTTC  60
            |||| ||||||||||  ||||| ||||||||||||  || | ||||||||||||||||||
Sbjct  407  CTAATCGTTGCCCCA-ACCCCCTGTGCCCGTGGCCACGGGGTGGGGCGAATGCTGGCTTC  465

Query  61   CCGTGAGCGCCGCCTCGCGGTTGGCTGAAAATCGGGTTCGTGGTGGACGCAGCGCCATGA  120
            |||||||| ||||||||||||||||||||||||||||||||||||||  |||||||||||
Sbjct  466  CCGTGAGCACCGCCTCGCGGTTGGCTGAAAATCGGGTTCGTGGTGGATTCAGCGCCATGA  525

Query  121  CAGATGGTGGTTGAGCGAGTTCTCGAGGCCAGTCATGCGTGCGGCCTCCACCAGCTCCGT  180
            |||| |||||||||| | ||||||||||||||||||||||||| |||||||||| |||||
Sbjct  526  CAGACGGTGGTTGAGTGCGTTCTCGAGGCCAGTCATGCGTGCGACCTCCACCAGTTCCGT  585

Query  181  GCCCAGTGACCCGCGGGCGATGCCGATCGCCCATGACG  218
             |||||||||||||| |||| | |||||||||||||||
Sbjct  586  TCCCAGTGACCCGCGAGCGACGTCGATCGCCCATGACG  623


>AB828656.1 Dalbergia rostrata genes for 18S rRNA, ITS1, 5.8S rRNA, ITS2, 
partial and complete sequence, specimen_voucher: L:1160
Length=638

 Score = 291 bits (157),  Expect = 1e-74
 Identities = 198/218 (91%), Gaps = 2/218 (1%)
 Strand=Plus/Plus

Query  1    CTAACCGTTGCCCCAGCCCCCCCGTGCCCGTGGCCGGGGAGCGGGGCGAATGCTGGCTTC  60
            |||| ||||||||||   |||| | |||||||||| ||||||||||||||||||||||||
Sbjct  407  CTAATCGTTGCCCCA--ACCCCTGCGCCCGTGGCCAGGGAGCGGGGCGAATGCTGGCTTC  464

Query  61   CCGTGAGCGCCGCCTCGCGGTTGGCTGAAAATCGGGTTCGTGGTGGACGCAGCGCCATGA  120
            |||||||| ||||||||||||||||||||||||||||||||||||| |||||||||||||
Sbjct  465  CCGTGAGCACCGCCTCGCGGTTGGCTGAAAATCGGGTTCGTGGTGGGCGCAGCGCCATGA  524

Query  121  CAGATGGTGGTTGAGCGAGTTCTCGAGGCCAGTCATGCGTGCGGCCTCCACCAGCTCCGT  180
            |||| |||||||||||  |||||||||||||||| |||| |||||| |||||| ||||||
Sbjct  525  CAGACGGTGGTTGAGCATGTTCTCGAGGCCAGTCGTGCGCGCGGCCCCCACCATCTCCGT  584

Query  181  GCCCAGTGACCCGCGGGCGATGCCGATCGCCCATGACG  218
            |||||| |||||||| |||| | |||||||||||||||
Sbjct  585  GCCCAGCGACCCGCGAGCGACGTCGATCGCCCATGACG  622


>AB828664.1 Dalbergia inundata genes for 18S rRNA, ITS1, 5.8S rRNA, ITS2, 
partial and complete sequence, specimen_voucher: MO:367
Length=632

 Score = 281 bits (152),  Expect = 6e-72
 Identities = 185/201 (92%), Gaps = 1/201 (0%)
 Strand=Plus/Plus

Query  19   CCCCCGTGCCCGTGGCCGGGGAGCGGGGCGAATGCTGGCTTCCCGTGAGCGCCGCCTCGC  78
            |||| |||||  |||||  |||||||||||||||||||||||||||||||||||||||||
Sbjct  416  CCCCTGTGCCTCTGGCCACGGAGCGGGGCGAATGCTGGCTTCCCGTGAGCGCCGCCTCGC  475

Query  79   GGTTGGCTGAAAATCGGGTTCGTGGTGGACGCAGCGCCATGACAGATGGTGGTTGAGCGA  138
            |||||||||||||||||||||||||||||||||||||||||||||| ||||| |||||||
Sbjct  476  GGTTGGCTGAAAATCGGGTTCGTGGTGGACGCAGCGCCATGACAGACGGTGGCTGAGCGA  535

Query  139  GTTCTCGAGGCCAGTCATGCGTGCGGCCTCCACCAGCTCCGTGCCCAGTGACCCGCGGGC  198
            ||||||||||||||||||||||||||||||| ||| ||||| |||| |||||||||| ||
Sbjct  536  GTTCTCGAGGCCAGTCATGCGTGCGGCCTCCGCCATCTCCGAGCCCGGTGACCCGCGAGC  595

Query  199  GATGCCGATCGCCCA-TGACG  218
            ||   |||||||||| |||||
Sbjct  596  GACATCGATCGCCCACTGACG  616


>AB828610.1 Dalbergia assamica genes for 18S rRNA, ITS1, 5.8S rRNA, ITS2, 
partial and complete sequence, specimen_voucher: L:11472
Length=633

 Score = 281 bits (152),  Expect = 6e-72
 Identities = 195/216 (90%), Gaps = 1/216 (0%)
 Strand=Plus/Plus

Query  3    AACCGTTGCCCCAGCCCCCCCGTGCCCGTGGCCGGGGAGCGGGGCGAATGCTGGCTTCCC  62
            || ||||||||||  ||||| ||||||||||||  || | ||||||||||||||| ||||
Sbjct  409  AATCGTTGCCCCA-ACCCCCTGTGCCCGTGGCCACGGGGTGGGGCGAATGCTGGCCTCCC  467

Query  63   GTGAGCGCCGCCTCGCGGTTGGCTGAAAATCGGGTTCGTGGTGGACGCAGCGCCATGACA  122
            |||||| ||||||||||||||||||||||||||||||||||||||  |||||||||||| 
Sbjct  468  GTGAGCACCGCCTCGCGGTTGGCTGAAAATCGGGTTCGTGGTGGATTCAGCGCCATGACG  527

Query  123  GATGGTGGTTGAGCGAGTTCTCGAGGCCAGTCATGCGTGCGGCCTCCACCAGCTCCGTGC  182
            ||||||||||||||  ||||||||||||||||||||| ||| |||||||||| |||||||
Sbjct  528  GATGGTGGTTGAGCATGTTCTCGAGGCCAGTCATGCGCGCGACCTCCACCAGTTCCGTGC  587

Query  183  CCAGTGACCCGCGGGCGATGCCGATCGCCCATGACG  218
            ||||||||||||| |||| | |||||||||||||||
Sbjct  588  CCAGTGACCCGCGAGCGACGTCGATCGCCCATGACG  623


>KY213794.1 Dalbergia sissoo isolate MC563-L internal transcribed spacer 
1, partial sequence; 5.8S ribosomal RNA gene, complete sequence; 
and internal transcribed spacer 2, partial sequence
Length=457

 Score = 278 bits (150),  Expect = 8e-71
 Identities = 193/214 (90%), Gaps = 2/214 (1%)
 Strand=Plus/Plus

Query  3    AACCGTTGCCCCAGCCCCCCCGTGCCCGTGGCCGGGGAGCGGGGCGAATGCTGGCTTCCC  62
            || ||||||||||   |||||||||||||||||  || | ||||||||||||||| ||||
Sbjct  228  AATCGTTGCCCCA--ACCCCCGTGCCCGTGGCCACGGGGTGGGGCGAATGCTGGCCTCCC  285

Query  63   GTGAGCGCCGCCTCGCGGTTGGCTGAAAATCGGGTTCGTGGTGGACGCAGCGCCATGACA  122
            |||||| ||||||||||||||||||||||||||||||||||||||  |||||||||||| 
Sbjct  286  GTGAGCACCGCCTCGCGGTTGGCTGAAAATCGGGTTCGTGGTGGATTCAGCGCCATGACG  345

Query  123  GATGGTGGTTGAGCGAGTTCTCGAGGCCAGTCATGCGTGCGGCCTCCACCAGCTCCGTGC  182
            ||||||||||||||  ||||||||||||||||||||| ||| |||||||||| |||||||
Sbjct  346  GATGGTGGTTGAGCATGTTCTCGAGGCCAGTCATGCGCGCGACCTCCACCAGTTCCGTGC  405

Query  183  CCAGTGACCCGCGGGCGATGCCGATCGCCCATGA  216
            || ||||||||||||||| | |||||||||||||
Sbjct  406  CCTGTGACCCGCGGGCGACGTCGATCGCCCATGA  439


>KM521378.1 Dalbergia hupeana voucher K326 internal transcribed spacer 1, 
partial sequence; 5.8S ribosomal RNA gene, complete sequence; 
and internal transcribed spacer 2, partial sequence
Length=611

 Score = 278 bits (150),  Expect = 8e-71
 Identities = 193/214 (90%), Gaps = 1/214 (0%)
 Strand=Plus/Plus

Query  3    AACCGTTGCCCCAGCCCCCCCGTGCCCGTGGCCGGGGAGCGGGGCGAATGCTGGCTTCCC  62
            || ||||||||||  ||||| ||||||||||||  || | ||||||||||||||| ||||
Sbjct  399  AATCGTTGCCCCA-ACCCCCTGTGCCCGTGGCCACGGGGTGGGGCGAATGCTGGCCTCCC  457

Query  63   GTGAGCGCCGCCTCGCGGTTGGCTGAAAATCGGGTTCGTGGTGGACGCAGCGCCATGACA  122
            |||||| ||||||||||||||||||||||||||||||||||||||  |||||||||||| 
Sbjct  458  GTGAGCACCGCCTCGCGGTTGGCTGAAAATCGGGTTCGTGGTGGATTCAGCGCCATGACG  517

Query  123  GATGGTGGTTGAGCGAGTTCTCGAGGCCAGTCATGCGTGCGGCCTCCACCAGCTCCGTGC  182
            ||||||||||||||  ||||||||||||||||||||| ||| |||||||||| |||||||
Sbjct  518  GATGGTGGTTGAGCATGTTCTCGAGGCCAGTCATGCGCGCGACCTCCACCAGTTCCGTGC  577

Query  183  CCAGTGACCCGCGGGCGATGCCGATCGCCCATGA  216
            || ||||||||||||||| | |||||||||||||
Sbjct  578  CCTGTGACCCGCGGGCGACGTCGATCGCCCATGA  611


>GU217673.1 Dalbergia hupeana voucher PS2615MT01 internal transcribed spacer 
2, complete sequence
Length=217

 Score = 278 bits (150),  Expect = 8e-71
 Identities = 193/214 (90%), Gaps = 1/214 (0%)
 Strand=Plus/Plus

Query  3    AACCGTTGCCCCAGCCCCCCCGTGCCCGTGGCCGGGGAGCGGGGCGAATGCTGGCTTCCC  62
            || ||||||||||  ||||| ||||||||||||  || | ||||||||||||||| ||||
Sbjct  3    AATCGTTGCCCCA-ACCCCCTGTGCCCGTGGCCACGGGGTGGGGCGAATGCTGGCCTCCC  61

Query  63   GTGAGCGCCGCCTCGCGGTTGGCTGAAAATCGGGTTCGTGGTGGACGCAGCGCCATGACA  122
            |||||| ||||||||||||||||||||||||||||||||||||||  |||||||||||| 
Sbjct  62   GTGAGCACCGCCTCGCGGTTGGCTGAAAATCGGGTTCGTGGTGGATTCAGCGCCATGACG  121

Query  123  GATGGTGGTTGAGCGAGTTCTCGAGGCCAGTCATGCGTGCGGCCTCCACCAGCTCCGTGC  182
            ||||||||||||||  ||||||||||||||||||||| ||| |||||||||| |||||||
Sbjct  122  GATGGTGGTTGAGCATGTTCTCGAGGCCAGTCATGCGCGCGACCTCCACCAGTTCCGTGC  181

Query  183  CCAGTGACCCGCGGGCGATGCCGATCGCCCATGA  216
            || ||||||||||||||| | |||||||||||||
Sbjct  182  CCTGTGACCCGCGGGCGACGTCGATCGCCCATGA  215


>AB828652.1 Dalbergia oliveri genes for 18S rRNA, ITS1, 5.8S rRNA, ITS2, 
partial and complete sequence, specimen_voucher: L:161
Length=642

 Score = 276 bits (149),  Expect = 3e-70
 Identities = 197/220 (90%), Gaps = 4/220 (2%)
 Strand=Plus/Plus

Query  1    CTAACCGTTGCCCCAGCCCCCCCGTGCCCGTGGCCGGGGAGCGGGGCGAATGCTGGCTTC  60
            |||| || |||||||   |||| ||||||||||||  ||||||||||||||| |||||||
Sbjct  409  CTAATCGCTGCCCCA--ACCCCTGTGCCCGTGGCCACGGAGCGGGGCGAATGTTGGCTTC  466

Query  61   CCGTGAGCGCCGCCTCGCGGTTGGCTGAAAATCGGGTTCGTGGTGGACGCAGCGCCATGA  120
            |||||||| ||||||||||||||||||||||||||||||||||||||  |||||||||||
Sbjct  467  CCGTGAGCACCGCCTCGCGGTTGGCTGAAAATCGGGTTCGTGGTGGATTCAGCGCCATGA  526

Query  121  CAGATGGTGGTTGAGCGAGTTCTCGAGGCCAGTCATGCGTGCGGCCTCCACCAGCTCCGT  180
            ||||||||||||||||  ||||||| ||||||||||||||||| |||||||||| |||||
Sbjct  527  CAGATGGTGGTTGAGCATGTTCTCGGGGCCAGTCATGCGTGCGACCTCCACCAGATCCGT  586

Query  181  GCCCA--GTGACCCGCGGGCGATGCCGATCGCCCATGACG  218
             ||||  |||||||| | |||| |||||||||||||||||
Sbjct  587  ACCCAGTGTGACCCGTGAGCGACGCCGATCGCCCATGACG  626


>HG004827.1 Dalbergia stipulacea genomic DNA containing 18S rRNA gene, ITS1, 
5.8S rRNA gene, ITS2 and 28S rRNA gene, specimen voucher 
HITBC:Liana Mengsong 217_7_7
Length=785

 Score = 276 bits (149),  Expect = 3e-70
 Identities = 188/207 (91%), Gaps = 1/207 (0%)
 Strand=Plus/Plus

Query  12   CCCAGCCCCCCCGTGCCCGTGGCCGGGGAGCGGGGCGAATGCTGGCTTCCCGTGAGCGCC  71
            ||||| ||||| ||||||||||||||||||||||||||||||||||||||||||||| ||
Sbjct  515  CCCAG-CCCCCTGTGCCCGTGGCCGGGGAGCGGGGCGAATGCTGGCTTCCCGTGAGCACC  573

Query  72   GCCTCGCGGTTGGCTGAAAATCGGGTTCGTGGTGGACGCAGCGCCATGACAGATGGTGGT  131
            |||||||||||||  ||||||||||  ||||||||| ||||| || || |||||||||||
Sbjct  574  GCCTCGCGGTTGGTCGAAAATCGGGCCCGTGGTGGATGCAGCACCGTGGCAGATGGTGGT  633

Query  132  TGAGCGAGTTCTCGAGGCCAGTCATGCGTGCGGCCTCCACCAGCTCCGTGCCCAGTGACC  191
            |||||  |||||||||||||| |||||||| |||||||||| ||| || |||||||||||
Sbjct  634  TGAGCACGTTCTCGAGGCCAGCCATGCGTGGGGCCTCCACCGGCTACGCGCCCAGTGACC  693

Query  192  CGCGGGCGATGCCGATCGCCCATGACG  218
            ||||||||| |||||||||||||||||
Sbjct  694  CGCGGGCGACGCCGATCGCCCATGACG  720


>KY484180.1 Dalbergia hupeana voucher W8353 5.8S ribosomal RNA gene and internal 
transcribed spacer 2, partial sequence
Length=345

 Score = 272 bits (147),  Expect = 4e-69
 Identities = 192/214 (90%), Gaps = 1/214 (0%)
 Strand=Plus/Plus

Query  3    AACCGTTGCCCCAGCCCCCCCGTGCCCGTGGCCGGGGAGCGGGGCGAATGCTGGCTTCCC  62
            || ||||||||||  ||||| ||||||||||||  || | ||||||||||||||| ||||
Sbjct  107  AATCGTTGCCCCA-ACCCCCTGTGCCCGTGGCCACGGGGTGGGGCGAATGCTGGCCTCCC  165

Query  63   GTGAGCGCCGCCTCGCGGTTGGCTGAAAATCGGGTTCGTGGTGGACGCAGCGCCATGACA  122
            ||||||  |||||||||||||||||||||||||||||||||||||  |||||||||||||
Sbjct  166  GTGAGCATCGCCTCGCGGTTGGCTGAAAATCGGGTTCGTGGTGGATTCAGCGCCATGACA  225

Query  123  GATGGTGGTTGAGCGAGTTCTCGAGGCCAGTCATGCGTGCGGCCTCCACCAGCTCCGTGC  182
            |||||||||||||   ||||||||||||||||||||| ||| |||||||||| |||||||
Sbjct  226  GATGGTGGTTGAGTATGTTCTCGAGGCCAGTCATGCGCGCGACCTCCACCAGTTCCGTGC  285

Query  183  CCAGTGACCCGCGGGCGATGCCGATCGCCCATGA  216
            || ||||||||||||||| | |||||||||||||
Sbjct  286  CCTGTGACCCGCGGGCGACGTCGATCGCCCATGA  319


>KY484179.1 Dalbergia hupeana voucher W8352 5.8S ribosomal RNA gene and internal 
transcribed spacer 2, partial sequence
Length=345

 Score = 272 bits (147),  Expect = 4e-69
 Identities = 192/214 (90%), Gaps = 1/214 (0%)
 Strand=Plus/Plus

Query  3    AACCGTTGCCCCAGCCCCCCCGTGCCCGTGGCCGGGGAGCGGGGCGAATGCTGGCTTCCC  62
            || ||||||||||  ||||| ||||||||||||  || | ||||||||||||||| ||||
Sbjct  107  AATCGTTGCCCCA-ACCCCCTGTGCCCGTGGCCACGGGGTGGGGCGAATGCTGGCCTCCC  165

Query  63   GTGAGCGCCGCCTCGCGGTTGGCTGAAAATCGGGTTCGTGGTGGACGCAGCGCCATGACA  122
            ||||||  |||||||||||||||||||||||||||||||||||||  |||||||||||||
Sbjct  166  GTGAGCATCGCCTCGCGGTTGGCTGAAAATCGGGTTCGTGGTGGATTCAGCGCCATGACA  225

Query  123  GATGGTGGTTGAGCGAGTTCTCGAGGCCAGTCATGCGTGCGGCCTCCACCAGCTCCGTGC  182
            |||||||||||||   ||||||||||||||||||||| ||| |||||||||| |||||||
Sbjct  226  GATGGTGGTTGAGTATGTTCTCGAGGCCAGTCATGCGCGCGACCTCCACCAGTTCCGTGC  285

Query  183  CCAGTGACCCGCGGGCGATGCCGATCGCCCATGA  216
            || ||||||||||||||| | |||||||||||||
Sbjct  286  CCTGTGACCCGCGGGCGACGTCGATCGCCCATGA  319


>KY484178.1 Dalbergia hupeana voucher W8354 5.8S ribosomal RNA gene and internal 
transcribed spacer 2, partial sequence
Length=345

 Score = 272 bits (147),  Expect = 4e-69
 Identities = 192/214 (90%), Gaps = 1/214 (0%)
 Strand=Plus/Plus

Query  3    AACCGTTGCCCCAGCCCCCCCGTGCCCGTGGCCGGGGAGCGGGGCGAATGCTGGCTTCCC  62
            || ||||||||||  ||||| ||||||||||||  || | ||||||||||||||| ||||
Sbjct  107  AATCGTTGCCCCA-ACCCCCTGTGCCCGTGGCCACGGGGTGGGGCGAATGCTGGCCTCCC  165

Query  63   GTGAGCGCCGCCTCGCGGTTGGCTGAAAATCGGGTTCGTGGTGGACGCAGCGCCATGACA  122
            |||||| ||||||||||||||||||||||||||||||||||||||  |||||||||||| 
Sbjct  166  GTGAGCACCGCCTCGCGGTTGGCTGAAAATCGGGTTCGTGGTGGATTCAGCGCCATGACG  225

Query  123  GATGGTGGTTGAGCGAGTTCTCGAGGCCAGTCATGCGTGCGGCCTCCACCAGCTCCGTGC  182
            |||||||||||||   ||||||||||||||||||||| ||| |||||||||| |||||||
Sbjct  226  GATGGTGGTTGAGTATGTTCTCGAGGCCAGTCATGCGCGCGACCTCCACCAGTTCCGTGC  285

Query  183  CCAGTGACCCGCGGGCGATGCCGATCGCCCATGA  216
            || ||||||||||||||| | |||||||||||||
Sbjct  286  CCTGTGACCCGCGGGCGACGTCGATCGCCCATGA  319


>KY484177.1 Dalbergia hupeana voucher W9521 5.8S ribosomal RNA gene and internal 
transcribed spacer 2, partial sequence
Length=345

 Score = 272 bits (147),  Expect = 4e-69
 Identities = 192/214 (90%), Gaps = 1/214 (0%)
 Strand=Plus/Plus

Query  3    AACCGTTGCCCCAGCCCCCCCGTGCCCGTGGCCGGGGAGCGGGGCGAATGCTGGCTTCCC  62
            || ||||||||||  ||||| ||||||||||||  || | ||||||||||||||| ||||
Sbjct  107  AATCGTTGCCCCA-ACCCCCTGTGCCCGTGGCCACGGGGTGGGGCGAATGCTGGCCTCCC  165

Query  63   GTGAGCGCCGCCTCGCGGTTGGCTGAAAATCGGGTTCGTGGTGGACGCAGCGCCATGACA  122
            |||||| ||||||||||||||||||||||||||||||||||||||  |||||||||||| 
Sbjct  166  GTGAGCACCGCCTCGCGGTTGGCTGAAAATCGGGTTCGTGGTGGATTCAGCGCCATGACG  225

Query  123  GATGGTGGTTGAGCGAGTTCTCGAGGCCAGTCATGCGTGCGGCCTCCACCAGCTCCGTGC  182
            |||||||||||||   ||||||||||||||||||||| ||| |||||||||| |||||||
Sbjct  226  GATGGTGGTTGAGTATGTTCTCGAGGCCAGTCATGCGCGCGACCTCCACCAGTTCCGTGC  285

Query  183  CCAGTGACCCGCGGGCGATGCCGATCGCCCATGA  216
            || ||||||||||||||| | |||||||||||||
Sbjct  286  CCTGTGACCCGCGGGCGACGTCGATCGCCCATGA  319


>KY484176.1 Dalbergia hupeana voucher W20046 5.8S ribosomal RNA gene and 
internal transcribed spacer 2, partial sequence
Length=345

 Score = 272 bits (147),  Expect = 4e-69
 Identities = 192/214 (90%), Gaps = 1/214 (0%)
 Strand=Plus/Plus

Query  3    AACCGTTGCCCCAGCCCCCCCGTGCCCGTGGCCGGGGAGCGGGGCGAATGCTGGCTTCCC  62
            || ||||||||||  ||||| ||||||||||||  || | ||||||||||||||| ||||
Sbjct  107  AATCGTTGCCCCA-ACCCCCTGTGCCCGTGGCCACGGGGTGGGGCGAATGCTGGCCTCCC  165

Query  63   GTGAGCGCCGCCTCGCGGTTGGCTGAAAATCGGGTTCGTGGTGGACGCAGCGCCATGACA  122
            |||||| ||||||||||||||||||||||||||||||||||||||  |||||||||||| 
Sbjct  166  GTGAGCACCGCCTCGCGGTTGGCTGAAAATCGGGTTCGTGGTGGATTCAGCGCCATGACG  225

Query  123  GATGGTGGTTGAGCGAGTTCTCGAGGCCAGTCATGCGTGCGGCCTCCACCAGCTCCGTGC  182
            |||||||||||||   ||||||||||||||||||||| ||| |||||||||| |||||||
Sbjct  226  GATGGTGGTTGAGTATGTTCTCGAGGCCAGTCATGCGCGCGACCTCCACCAGTTCCGTGC  285

Query  183  CCAGTGACCCGCGGGCGATGCCGATCGCCCATGA  216
            || ||||||||||||||| | |||||||||||||
Sbjct  286  CCTGTGACCCGCGGGCGACGTCGATCGCCCATGA  319


>KY484175.1 Dalbergia hupeana voucher W7820 5.8S ribosomal RNA gene and internal 
transcribed spacer 2, partial sequence
Length=345

 Score = 272 bits (147),  Expect = 4e-69
 Identities = 192/214 (90%), Gaps = 1/214 (0%)
 Strand=Plus/Plus

Query  3    AACCGTTGCCCCAGCCCCCCCGTGCCCGTGGCCGGGGAGCGGGGCGAATGCTGGCTTCCC  62
            || ||||||||||  ||||| ||||||||||||  || | ||||||||||||||| ||||
Sbjct  107  AATCGTTGCCCCA-ACCCCCTGTGCCCGTGGCCACGGGGTGGGGCGAATGCTGGCCTCCC  165

Query  63   GTGAGCGCCGCCTCGCGGTTGGCTGAAAATCGGGTTCGTGGTGGACGCAGCGCCATGACA  122
            |||||| ||||||||||||||||||||||||||||||||||||||  |||||||||||| 
Sbjct  166  GTGAGCACCGCCTCGCGGTTGGCTGAAAATCGGGTTCGTGGTGGATTCAGCGCCATGACG  225

Query  123  GATGGTGGTTGAGCGAGTTCTCGAGGCCAGTCATGCGTGCGGCCTCCACCAGCTCCGTGC  182
            |||||||||||||   ||||||||||||||||||||| ||| |||||||||| |||||||
Sbjct  226  GATGGTGGTTGAGTATGTTCTCGAGGCCAGTCATGCGCGCGACCTCCACCAGTTCCGTGC  285

Query  183  CCAGTGACCCGCGGGCGATGCCGATCGCCCATGA  216
            || ||||||||||||||| | |||||||||||||
Sbjct  286  CCTGTGACCCGCGGGCGACGTCGATCGCCCATGA  319


>KY484174.1 Dalbergia hupeana voucher W8462 5.8S ribosomal RNA gene and internal 
transcribed spacer 2, partial sequence
Length=345

 Score = 272 bits (147),  Expect = 4e-69
 Identities = 192/214 (90%), Gaps = 1/214 (0%)
 Strand=Plus/Plus

Query  3    AACCGTTGCCCCAGCCCCCCCGTGCCCGTGGCCGGGGAGCGGGGCGAATGCTGGCTTCCC  62
            || ||||||||||  ||||| ||||||||||||  || | ||||||||||||||| ||||
Sbjct  107  AATCGTTGCCCCA-ACCCCCTGTGCCCGTGGCCACGGGGTGGGGCGAATGCTGGCCTCCC  165

Query  63   GTGAGCGCCGCCTCGCGGTTGGCTGAAAATCGGGTTCGTGGTGGACGCAGCGCCATGACA  122
            ||||||  |||||||||||||||||||||||||||||||||||||  |||||||||||||
Sbjct  166  GTGAGCATCGCCTCGCGGTTGGCTGAAAATCGGGTTCGTGGTGGATTCAGCGCCATGACA  225

Query  123  GATGGTGGTTGAGCGAGTTCTCGAGGCCAGTCATGCGTGCGGCCTCCACCAGCTCCGTGC  182
            |||||||||||||   ||||||||||||||||||||| ||| |||||||||| |||||||
Sbjct  226  GATGGTGGTTGAGTATGTTCTCGAGGCCAGTCATGCGCGCGACCTCCACCAGTTCCGTGC  285

Query  183  CCAGTGACCCGCGGGCGATGCCGATCGCCCATGA  216
            || ||||||||||||||| | |||||||||||||
Sbjct  286  CCTGTGACCCGCGGGCGACGTCGATCGCCCATGA  319


>KY484173.1 Dalbergia hupeana voucher W18135 5.8S ribosomal RNA gene and 
internal transcribed spacer 2, partial sequence
Length=345

 Score = 272 bits (147),  Expect = 4e-69
 Identities = 192/214 (90%), Gaps = 1/214 (0%)
 Strand=Plus/Plus

Query  3    AACCGTTGCCCCAGCCCCCCCGTGCCCGTGGCCGGGGAGCGGGGCGAATGCTGGCTTCCC  62
            || ||||||||||  ||||| ||||||||||||  || | ||||||||||||||| ||||
Sbjct  107  AATCGTTGCCCCA-ACCCCCTGTGCCCGTGGCCACGGGGTGGGGCGAATGCTGGCCTCCC  165

Query  63   GTGAGCGCCGCCTCGCGGTTGGCTGAAAATCGGGTTCGTGGTGGACGCAGCGCCATGACA  122
            |||||| ||||||||||||||||||||||||||||||||||||||  |||||||||||| 
Sbjct  166  GTGAGCACCGCCTCGCGGTTGGCTGAAAATCGGGTTCGTGGTGGATTCAGCGCCATGACG  225

Query  123  GATGGTGGTTGAGCGAGTTCTCGAGGCCAGTCATGCGTGCGGCCTCCACCAGCTCCGTGC  182
            |||||||||||||   ||||||||||||||||||||| ||| |||||||||| |||||||
Sbjct  226  GATGGTGGTTGAGTATGTTCTCGAGGCCAGTCATGCGCGCGACCTCCACCAGTTCCGTGC  285

Query  183  CCAGTGACCCGCGGGCGATGCCGATCGCCCATGA  216
            || ||||||||||||||| | |||||||||||||
Sbjct  286  CCTGTGACCCGCGGGCGACGTCGATCGCCCATGA  319


>KM521395.1 Dalbergia oliveri voucher K528 internal transcribed spacer 1, 
partial sequence; 5.8S ribosomal RNA gene, complete sequence; 
and internal transcribed spacer 2, partial sequence
Length=613

 Score = 272 bits (147),  Expect = 4e-69
 Identities = 195/218 (89%), Gaps = 4/218 (2%)
 Strand=Plus/Plus

Query  1    CTAACCGTTGCCCCAGCCCCCCCGTGCCCGTGGCCGGGGAGCGGGGCGAATGCTGGCTTC  60
            |||| || |||||||   |||| ||||||||||||  ||||||||||||||| |||||||
Sbjct  398  CTAATCGCTGCCCCA--ACCCCTGTGCCCGTGGCCACGGAGCGGGGCGAATGTTGGCTTC  455

Query  61   CCGTGAGCGCCGCCTCGCGGTTGGCTGAAAATCGGGTTCGTGGTGGACGCAGCGCCATGA  120
            |||||||| ||||||||||||||||||||||||||||||||||||||  |||||||||||
Sbjct  456  CCGTGAGCACCGCCTCGCGGTTGGCTGAAAATCGGGTTCGTGGTGGATTCAGCGCCATGA  515

Query  121  CAGATGGTGGTTGAGCGAGTTCTCGAGGCCAGTCATGCGTGCGGCCTCCACCAGCTCCGT  180
            ||||||||||||||||  ||||||| ||||||||||||||||| |||||||||| |||||
Sbjct  516  CAGATGGTGGTTGAGCATGTTCTCGGGGCCAGTCATGCGTGCGACCTCCACCAGATCCGT  575

Query  181  GCCCA--GTGACCCGCGGGCGATGCCGATCGCCCATGA  216
             ||||  |||||||| | |||| |||||||||||||||
Sbjct  576  ACCCAGTGTGACCCGTGAGCGACGCCGATCGCCCATGA  613


>KP338139.1 Dalbergia hupeana 18S ribosomal RNA gene, partial sequence; internal 
transcribed spacer 1 and 5.8S ribosomal RNA gene, complete 
sequence; and internal transcribed spacer 2, partial 
sequence
Length=662

 Score = 272 bits (147),  Expect = 4e-69
 Identities = 192/214 (90%), Gaps = 1/214 (0%)
 Strand=Plus/Plus

Query  3    AACCGTTGCCCCAGCCCCCCCGTGCCCGTGGCCGGGGAGCGGGGCGAATGCTGGCTTCCC  62
            || ||||||||||  ||||| ||||||||||||  || | ||||||||||||||| ||||
Sbjct  432  AATCGTTGCCCCA-ACCCCCTGTGCCCGTGGCCACGGGGTGGGGCGAATGCTGGCCTCCC  490

Query  63   GTGAGCGCCGCCTCGCGGTTGGCTGAAAATCGGGTTCGTGGTGGACGCAGCGCCATGACA  122
            |||||| ||||||||||||||||||||||||||||||||||||||  |||||||||||| 
Sbjct  491  GTGAGCACCGCCTCGCGGTTGGCTGAAAATCGGGTTCGTGGTGGATTCAGCGCCATGACG  550

Query  123  GATGGTGGTTGAGCGAGTTCTCGAGGCCAGTCATGCGTGCGGCCTCCACCAGCTCCGTGC  182
            ||||||||||||||  ||||||||||||||||||||| ||| ||||| |||| |||||||
Sbjct  551  GATGGTGGTTGAGCATGTTCTCGAGGCCAGTCATGCGCGCGACCTCCGCCAGTTCCGTGC  610

Query  183  CCAGTGACCCGCGGGCGATGCCGATCGCCCATGA  216
            || ||||||||||||||| | |||||||||||||
Sbjct  611  CCTGTGACCCGCGGGCGACGTCGATCGCCCATGA  644


>FR854136.1 Dalbergia oliveri genomic DNA containing 18S rRNA gene, ITS1, 
5.8S rRNA gene, ITS2, 28S rRNA gene, specimen voucher VNMN<VNM>:B0001249
 FR854137.1 Dalbergia oliveri genomic DNA containing 18S rRNA gene, ITS1, 
5.8S rRNA gene, ITS2, 28S rRNA gene, specimen voucher VNMN<VNM>:B0001254
Length=642

 Score = 272 bits (147),  Expect = 4e-69
 Identities = 195/218 (89%), Gaps = 4/218 (2%)
 Strand=Plus/Plus

Query  3    AACCGTTGCCCCAGCCCCCCCGTGCCCGTGGCCGGGGAGCGGGGCGAATGCTGGCTTCCC  62
            || || |||||||   |||| ||||||||||||  ||||||||||||||| |||||||||
Sbjct  411  AATCGCTGCCCCA--ACCCCTGTGCCCGTGGCCACGGAGCGGGGCGAATGTTGGCTTCCC  468

Query  63   GTGAGCGCCGCCTCGCGGTTGGCTGAAAATCGGGTTCGTGGTGGACGCAGCGCCATGACA  122
            |||||| ||||||||||||||||||||||||||||||||||||||  |||||||||||||
Sbjct  469  GTGAGCACCGCCTCGCGGTTGGCTGAAAATCGGGTTCGTGGTGGATTCAGCGCCATGACA  528

Query  123  GATGGTGGTTGAGCGAGTTCTCGAGGCCAGTCATGCGTGCGGCCTCCACCAGCTCCGTGC  182
            ||||||||||||||  ||||||| ||||||||||||||||| |||||||||| ||||| |
Sbjct  529  GATGGTGGTTGAGCATGTTCTCGGGGCCAGTCATGCGTGCGACCTCCACCAGATCCGTAC  588

Query  183  CCA--GTGACCCGCGGGCGATGCCGATCGCCCATGACG  218
            |||  |||||||| | |||| |||||||||||||||||
Sbjct  589  CCAGTGTGACCCGTGAGCGACGCCGATCGCCCATGACG  626


>FR854133.1 Dalbergia oliveri genomic DNA containing 18S rRNA gene, ITS1, 
5.8S rRNA gene, ITS2, 28S rRNA gene, specimen voucher VNMN<VNM>:B0001234
Length=642

 Score = 272 bits (147),  Expect = 4e-69
 Identities = 195/218 (89%), Gaps = 4/218 (2%)
 Strand=Plus/Plus

Query  3    AACCGTTGCCCCAGCCCCCCCGTGCCCGTGGCCGGGGAGCGGGGCGAATGCTGGCTTCCC  62
            || || |||||||   |||| ||||||||||||  ||||||||||||||| |||||||||
Sbjct  411  AATCGCTGCCCCA--ACCCCTGTGCCCGTGGCCACGGAGCGGGGCGAATGTTGGCTTCCC  468

Query  63   GTGAGCGCCGCCTCGCGGTTGGCTGAAAATCGGGTTCGTGGTGGACGCAGCGCCATGACA  122
            |||||| ||||||||||||||||||||||||||||||||||||||  |||||||||||||
Sbjct  469  GTGAGCACCGCCTCGCGGTTGGCTGAAAATCGGGTTCGTGGTGGATTCAGCGCCATGACA  528

Query  123  GATGGTGGTTGAGCGAGTTCTCGAGGCCAGTCATGCGTGCGGCCTCCACCAGCTCCGTGC  182
            ||||||||||||||  ||||||| ||||||||||||||||| |||||||||| ||||| |
Sbjct  529  GATGGTGGTTGAGCATGTTCTCGGGGCCAGTCATGCGTGCGACCTCCACCAGATCCGTAC  588

Query  183  CCA--GTGACCCGCGGGCGATGCCGATCGCCCATGACG  218
            |||  |||||||| | |||| |||||||||||||||||
Sbjct  589  CCAGTGTGACCCGTGAGCGACGCCGATCGCCCATGACG  626


>FR854122.1 Dalbergia assamica genomic DNA containing 18S rRNA gene, ITS1, 
5.8S rRNA gene, ITS2, 28S rRNA gene, specimen voucher VNMN<VNM>:B0001112
Length=640

 Score = 272 bits (147),  Expect = 4e-69
 Identities = 193/216 (89%), Gaps = 1/216 (0%)
 Strand=Plus/Plus

Query  3    AACCGTTGCCCCAGCCCCCCCGTGCCCGTGGCCGGGGAGCGGGGCGAATGCTGGCTTCCC  62
            || ||||||||||  ||||| ||||||||||||  || | ||||||||||||||| ||||
Sbjct  410  AATCGTTGCCCCA-ACCCCCTGTGCCCGTGGCCACGGGGTGGGGCGAATGCTGGCCTCCC  468

Query  63   GTGAGCGCCGCCTCGCGGTTGGCTGAAAATCGGGTTCGTGGTGGACGCAGCGCCATGACA  122
            |||||| ||||||||||||||||||||||||||||||||||||||  |||||||||||| 
Sbjct  469  GTGAGCACCGCCTCGCGGTTGGCTGAAAATCGGGTTCGTGGTGGATTCAGCGCCATGACG  528

Query  123  GATGGTGGTTGAGCGAGTTCTCGAGGCCAGTCATGCGTGCGGCCTCCACCAGCTCCGTGC  182
            ||||||||||||||  ||||||||||||||||||||| ||| ||||| |||| |||||||
Sbjct  529  GATGGTGGTTGAGCATGTTCTCGAGGCCAGTCATGCGCGCGACCTCCNCCAGTTCCGTGC  588

Query  183  CCAGTGACCCGCGGGCGATGCCGATCGCCCATGACG  218
            |||| |||||||| |||| | |||||||||||||||
Sbjct  589  CCAGCGACCCGCGAGCGACGTCGATCGCCCATGACG  624


>AB828644.1 Dalbergia lakhonensis genes for 18S rRNA, ITS1, 5.8S rRNA, ITS2, 
partial and complete sequence, specimen_voucher: L:444
Length=642

 Score = 270 bits (146),  Expect = 1e-68
 Identities = 196/220 (89%), Gaps = 4/220 (2%)
 Strand=Plus/Plus

Query  1    CTAACCGTTGCCCCAGCCCCCCCGTGCCCGTGGCCGGGGAGCGGGGCGAATGCTGGCTTC  60
            |||| || |||||||   |||| ||||||||||||  ||||||||||||||| |||||||
Sbjct  409  CTAATCGCTGCCCCA--ACCCCTGTGCCCGTGGCCACGGAGCGGGGCGAATGTTGGCTTC  466

Query  61   CCGTGAGCGCCGCCTCGCGGTTGGCTGAAAATCGGGTTCGTGGTGGACGCAGCGCCATGA  120
            |||||||| ||||||||||||||||||||||||||||||||||||||  ||||||| |||
Sbjct  467  CCGTGAGCACCGCCTCGCGGTTGGCTGAAAATCGGGTTCGTGGTGGATTCAGCGCCGTGA  526

Query  121  CAGATGGTGGTTGAGCGAGTTCTCGAGGCCAGTCATGCGTGCGGCCTCCACCAGCTCCGT  180
            ||||||||||||||||  ||||||| ||||||||||||||||| |||||||||| |||||
Sbjct  527  CAGATGGTGGTTGAGCATGTTCTCGGGGCCAGTCATGCGTGCGACCTCCACCAGATCCGT  586

Query  181  GCCCA--GTGACCCGCGGGCGATGCCGATCGCCCATGACG  218
             ||||  |||||||| | |||| |||||||||||||||||
Sbjct  587  ACCCAGTGTGACCCGTGAGCGACGCCGATCGCCCATGACG  626


>HG313774.1 Dalbergia hancei genomic DNA containing 18S rRNA gene, ITS1, 
5.8S rRNA gene, ITS2 and 28S rRNA gene
Length=642

 Score = 270 bits (146),  Expect = 1e-68
 Identities = 196/220 (89%), Gaps = 4/220 (2%)
 Strand=Plus/Plus

Query  1    CTAACCGTTGCCCCAGCCCCCCCGTGCCCGTGGCCGGGGAGCGGGGCGAATGCTGGCTTC  60
            |||| || |||||||   |||| ||||||||||||  ||||||||||||||| |||||||
Sbjct  409  CTAATCGCTGCCCCA--ACCCCTGTGCCCGTGGCCACGGAGCGGGGCGAATGTTGGCTTC  466

Query  61   CCGTGAGCGCCGCCTCGCGGTTGGCTGAAAATCGGGTTCGTGGTGGACGCAGCGCCATGA  120
            |||||||| ||||||||||||||||||||||||||||||||||||||  ||||||| |||
Sbjct  467  CCGTGAGCACCGCCTCGCGGTTGGCTGAAAATCGGGTTCGTGGTGGATTCAGCGCCGTGA  526

Query  121  CAGATGGTGGTTGAGCGAGTTCTCGAGGCCAGTCATGCGTGCGGCCTCCACCAGCTCCGT  180
            ||||||||||||||||  || |||| ||||||||||||||||| ||||||||||||||||
Sbjct  527  CAGATGGTGGTTGAGCATGTCCTCGGGGCCAGTCATGCGTGCGACCTCCACCAGCTCCGT  586

Query  181  GCCCA--GTGACCCGCGGGCGATGCCGATCGCCCATGACG  218
             ||||  |||||||| | |||| |||||||||||||||||
Sbjct  587  ACCCAGTGTGACCCGTGAGCGACGCCGATCGCCCATGACG  626


>FR854121.1 Dalbergia assamica genomic DNA containing 18S rRNA gene, ITS1, 
5.8S rRNA gene, ITS2, 28S rRNA gene, specimen voucher VNMN<VNM>:B0001106
Length=640

 Score = 270 bits (146),  Expect = 1e-68
 Identities = 193/216 (89%), Gaps = 1/216 (0%)
 Strand=Plus/Plus

Query  3    AACCGTTGCCCCAGCCCCCCCGTGCCCGTGGCCGGGGAGCGGGGCGAATGCTGGCTTCCC  62
            || ||||||||||  ||||| ||||||||||||  || | ||||||||||||||| ||||
Sbjct  410  AATCGTTGCCCCA-ACCCCCTGTGCCCGTGGCCACGGGGTGGGGCGAATGCTGGCCTCCC  468

Query  63   GTGAGCGCCGCCTCGCGGTTGGCTGAAAATCGGGTTCGTGGTGGACGCAGCGCCATGACA  122
            |||||| ||||||||||||||||||||||||||||||||||||||  |||||||||||| 
Sbjct  469  GTGAGCACCGCCTCGCGGTTGGCTGAAAATCGGGTTCGTGGTGGATTCAGCGCCATGACG  528

Query  123  GATGGTGGTTGAGCGAGTTCTCGAGGCCAGTCATGCGTGCGGCCTCCACCAGCTCCGTGC  182
            ||||||||||||||  ||||||||||||||||||||| ||| ||||| |||| |||||||
Sbjct  529  GATGGTGGTTGAGCATGTTCTCGAGGCCAGTCATGCGCGCGACCTCCGCCAGTTCCGTGC  588

Query  183  CCAGTGACCCGCGGGCGATGCCGATCGCCCATGACG  218
            |||| |||||||| |||| | |||||||||||||||
Sbjct  589  CCAGCGACCCGCGAGCGACGTCGATCGCCCATGACG  624


>FR854120.1 Dalbergia assamica genomic DNA containing 18S rRNA gene, ITS1, 
5.8S rRNA gene, ITS2, 28S rRNA gene, specimen voucher VNMN<VNM>:B0001101
Length=640

 Score = 270 bits (146),  Expect = 1e-68
 Identities = 193/216 (89%), Gaps = 1/216 (0%)
 Strand=Plus/Plus

Query  3    AACCGTTGCCCCAGCCCCCCCGTGCCCGTGGCCGGGGAGCGGGGCGAATGCTGGCTTCCC  62
            || ||||||||||  ||||| ||||||||||||  || | ||||||||||||||| ||||
Sbjct  410  AATCGTTGCCCCA-ACCCCCTGTGCCCGTGGCCACGGGGTGGGGCGAATGCTGGCCTCCC  468

Query  63   GTGAGCGCCGCCTCGCGGTTGGCTGAAAATCGGGTTCGTGGTGGACGCAGCGCCATGACA  122
            |||||| ||||||||||||||||||||||||||||||||||||||  |||||||||||| 
Sbjct  469  GTGAGCACCGCCTCGCGGTTGGCTGAAAATCGGGTTCGTGGTGGATTCAGCGCCATGACG  528

Query  123  GATGGTGGTTGAGCGAGTTCTCGAGGCCAGTCATGCGTGCGGCCTCCACCAGCTCCGTGC  182
            ||||||||||||||  ||||||||||||||||||||| ||| ||||| |||| |||||||
Sbjct  529  GATGGTGGTTGAGCATGTTCTCGAGGCCAGTCATGCGCGCGACCTCCGCCAGTTCCGTGC  588

Query  183  CCAGTGACCCGCGGGCGATGCCGATCGCCCATGACG  218
            |||| |||||||| |||| | |||||||||||||||
Sbjct  589  CCAGCGACCCGCGAGCGACGTCGATCGCCCATGACG  624


>FR854118.1 Dalbergia assamica genomic DNA containing 18S rRNA gene, ITS1, 
5.8S rRNA gene, ITS2, 28S rRNA gene, specimen voucher VNMN<VNM>:B0001091
Length=640

 Score = 270 bits (146),  Expect = 1e-68
 Identities = 193/216 (89%), Gaps = 1/216 (0%)
 Strand=Plus/Plus

Query  3    AACCGTTGCCCCAGCCCCCCCGTGCCCGTGGCCGGGGAGCGGGGCGAATGCTGGCTTCCC  62
            || ||||||||||  ||||| ||||||||||||  || | ||||||||||||||| ||||
Sbjct  410  AATCGTTGCCCCA-ACCCCCTGTGCCCGTGGCCACGGGGTGGGGCGAATGCTGGCCTCCC  468

Query  63   GTGAGCGCCGCCTCGCGGTTGGCTGAAAATCGGGTTCGTGGTGGACGCAGCGCCATGACA  122
            |||||| ||||||||||||||||||||||||||||||||||||||  |||||||||||| 
Sbjct  469  GTGAGCACCGCCTCGCGGTTGGCTGAAAATCGGGTTCGTGGTGGATTCAGCGCCATGACG  528

Query  123  GATGGTGGTTGAGCGAGTTCTCGAGGCCAGTCATGCGTGCGGCCTCCACCAGCTCCGTGC  182
            ||||||||||||||  ||||||||||||||||||||| ||| ||||| |||| |||||||
Sbjct  529  GATGGTGGTTGAGCATGTTCTCGAGGCCAGTCATGCGCGCGACCTCCGCCAGTTCCGTGC  588

Query  183  CCAGTGACCCGCGGGCGATGCCGATCGCCCATGACG  218
            |||| |||||||| |||| | |||||||||||||||
Sbjct  589  CCAGCGACCCGCGAGCGACGTCGATCGCCCATGACG  624


>KM676497.1 Dalbergia sp. 8 IH-2015 voucher C38 contains ITS1, 5.8S rRNA 
and ITS2 gene, partial sequence
Length=613

 Score = 268 bits (145),  Expect = 5e-68
 Identities = 193/216 (89%), Gaps = 4/216 (2%)
 Strand=Plus/Plus

Query  3    AACCGTTGCCCCAGCCCCCCCGTGCCCGTGGCCGGGGAGCGGGGCGAATGCTGGCTTCCC  62
            || || |||||||   |||| ||||||||||||  ||||||||||||||| |||||||||
Sbjct  400  AATCGCTGCCCCA--ACCCCTGTGCCCGTGGCCACGGAGCGGGGCGAATGTTGGCTTCCC  457

Query  63   GTGAGCGCCGCCTCGCGGTTGGCTGAAAATCGGGTTCGTGGTGGACGCAGCGCCATGACA  122
            |||||| ||||||||||||||||||||||||||||||||||||||  |||||||||||||
Sbjct  458  GTGAGCACCGCCTCGCGGTTGGCTGAAAATCGGGTTCGTGGTGGATTCAGCGCCATGACA  517

Query  123  GATGGTGGTTGAGCGAGTTCTCGAGGCCAGTCATGCGTGCGGCCTCCACCAGCTCCGTGC  182
            ||||||||||||||  ||||||| ||||||||||||||||| |||||||||| ||||| |
Sbjct  518  GATGGTGGTTGAGCATGTTCTCGGGGCCAGTCATGCGTGCGACCTCCACCAGATCCGTAC  577

Query  183  CCA--GTGACCCGCGGGCGATGCCGATCGCCCATGA  216
            |||  |||||||| | |||| |||||||||||||||
Sbjct  578  CCAGTGTGACCCGTGAGCGACGCCGATCGCCCATGA  613


>KM521396.1 Dalbergia oliveri voucher L2153 internal transcribed spacer 1, 
partial sequence; 5.8S ribosomal RNA gene, complete sequence; 
and internal transcribed spacer 2, partial sequence
Length=613

 Score = 268 bits (145),  Expect = 5e-68
 Identities = 182/200 (91%), Gaps = 2/200 (1%)
 Strand=Plus/Plus

Query  19   CCCCCGTGCCCGTGGCCGGGGAGCGGGGCGAATGCTGGCTTCCCGTGAGCGCCGCCTCGC  78
            |||| ||||||||||||  ||||||||||||||| ||||||||||||||| |||||||||
Sbjct  414  CCCCTGTGCCCGTGGCCACGGAGCGGGGCGAATGTTGGCTTCCCGTGAGCACCGCCTCGC  473

Query  79   GGTTGGCTGAAAATCGGGTTCGTGGTGGACGCAGCGCCATGACAGATGGTGGTTGAGCGA  138
            |||||||||||||||||||||||||||||  |||||||||||||||||||||||||||  
Sbjct  474  GGTTGGCTGAAAATCGGGTTCGTGGTGGATTCAGCGCCATGACAGATGGTGGTTGAGCAT  533

Query  139  GTTCTCGAGGCCAGTCATGCGTGCGGCCTCCACCAGCTCCGTGCCCA--GTGACCCGCGG  196
            ||||||| ||||||||||||||||| |||||||||| ||||| ||||  |||||||| | 
Sbjct  534  GTTCTCGGGGCCAGTCATGCGTGCGACCTCCACCAGATCCGTACCCAGTGTGACCCGTGA  593

Query  197  GCGATGCCGATCGCCCATGA  216
            |||| |||||||||||||||
Sbjct  594  GCGACGCCGATCGCCCATGA  613


>KM521391.1 Dalbergia oliveri voucher C30 internal transcribed spacer 1, 
partial sequence; 5.8S ribosomal RNA gene, complete sequence; 
and internal transcribed spacer 2, partial sequence
Length=613

 Score = 268 bits (145),  Expect = 5e-68
 Identities = 182/200 (91%), Gaps = 2/200 (1%)
 Strand=Plus/Plus

Query  19   CCCCCGTGCCCGTGGCCGGGGAGCGGGGCGAATGCTGGCTTCCCGTGAGCGCCGCCTCGC  78
            |||| ||||||||||||  ||||||||||||||| ||||||||||||||| |||||||||
Sbjct  414  CCCCTGTGCCCGTGGCCACGGAGCGGGGCGAATGTTGGCTTCCCGTGAGCACCGCCTCGC  473

Query  79   GGTTGGCTGAAAATCGGGTTCGTGGTGGACGCAGCGCCATGACAGATGGTGGTTGAGCGA  138
            |||||||||||||||||||||||||||||  |||||||||||||||||||||||||||  
Sbjct  474  GGTTGGCTGAAAATCGGGTTCGTGGTGGATTCAGCGCCATGACAGATGGTGGTTGAGCAT  533

Query  139  GTTCTCGAGGCCAGTCATGCGTGCGGCCTCCACCAGCTCCGTGCCCA--GTGACCCGCGG  196
            ||||||| ||||||||||||||||| |||||||||| ||||| ||||  |||||||| | 
Sbjct  534  GTTCTCGGGGCCAGTCATGCGTGCGACCTCCACCAGATCCGTACCCAGTGTGACCCGTGA  593

Query  197  GCGATGCCGATCGCCCATGA  216
            |||| |||||||||||||||
Sbjct  594  GCGACGCCGATCGCCCATGA  613


>AB828627.1 Dalbergia dongnaiensis genes for 18S rRNA, ITS1, 5.8S rRNA, ITS2, 
partial and complete sequence, specimen_voucher: L:849
Length=619

 Score = 268 bits (145),  Expect = 5e-68
 Identities = 196/220 (89%), Gaps = 6/220 (3%)
 Strand=Plus/Plus

Query  1    CTAACCGTTGCCCCAGCCCCCCCGTGCCCGTGGCCGGGGAGCGGGGCGAATGCTGGCTTC  60
            |||| || |||||||   |||| ||||||||||||  ||||||||||||||| |||||||
Sbjct  388  CTAATCGCTGCCCCA--ACCCCTGTGCCCGTGGCCACGGAGCGGGGCGAATGTTGGCTTC  445

Query  61   CCGTGAGCGCCGCCTCGCGGTTGGCTGAAAATCGGGTTCGTGGTGGA--CGCAGCGCCAT  118
            ||| |||| |||||||||||||||||||||||||||||||||||||   || | |||| |
Sbjct  446  CCGCGAGCACCGCCTCGCGGTTGGCTGAAAATCGGGTTCGTGGTGGGTTCG-A-CGCCGT  503

Query  119  GACAGATGGTGGTTGAGCGAGTTCTCGAGGCCAGTCATGCGTGCGGCCTCCACCAGCTCC  178
            ||||||||||||||||||  ||||||||||||||||||||||||| ||||||||||||||
Sbjct  504  GACAGATGGTGGTTGAGCATGTTCTCGAGGCCAGTCATGCGTGCGACCTCCACCAGCTCC  563

Query  179  GTGCCCAGTGACCCGCGGGCGATGCCGATCGCCCATGACG  218
            || |||||||||||||| |||| | |||||||||||||||
Sbjct  564  GTACCCAGTGACCCGCGAGCGACGTCGATCGCCCATGACG  603


>KY484200.1 Dalbergia oliveri voucher W13947 5.8S ribosomal RNA gene and 
internal transcribed spacer 2, partial sequence
Length=345

 Score = 267 bits (144),  Expect = 2e-67
 Identities = 191/214 (89%), Gaps = 1/214 (0%)
 Strand=Plus/Plus

Query  3    AACCGTTGCCCCAGCCCCCCCGTGCCCGTGGCCGGGGAGCGGGGCGAATGCTGGCTTCCC  62
            || ||||||||||  ||||| ||||||||||||  || | ||||||||||||||| ||||
Sbjct  107  AATCGTTGCCCCA-ACCCCCTGTGCCCGTGGCCACGGGGTGGGGCGAATGCTGGCCTCCC  165

Query  63   GTGAGCGCCGCCTCGCGGTTGGCTGAAAATCGGGTTCGTGGTGGACGCAGCGCCATGACA  122
            |||||| ||||||||||||||||||||||||||||||||||||||  |||||||||||| 
Sbjct  166  GTGAGCACCGCCTCGCGGTTGGCTGAAAATCGGGTTCGTGGTGGATTCAGCGCCATGACG  225

Query  123  GATGGTGGTTGAGCGAGTTCTCGAGGCCAGTCATGCGTGCGGCCTCCACCAGCTCCGTGC  182
            |||||||||||||   ||||||||||||||||||||| ||| |||||||||| |||||||
Sbjct  226  GATGGTGGTTGAGTATGTTCTCGAGGCCAGTCATGCGCGCGACCTCCACCAGTTCCGTGC  285

Query  183  CCAGTGACCCGCGGGCGATGCCGATCGCCCATGA  216
            || ||||||| ||||||| | |||||||||||||
Sbjct  286  CCTGTGACCCACGGGCGACGTCGATCGCCCATGA  319


>KY484199.1 Dalbergia oliveri voucher W4279 5.8S ribosomal RNA gene and internal 
transcribed spacer 2, partial sequence
Length=345

 Score = 267 bits (144),  Expect = 2e-67
 Identities = 191/214 (89%), Gaps = 1/214 (0%)
 Strand=Plus/Plus

Query  3    AACCGTTGCCCCAGCCCCCCCGTGCCCGTGGCCGGGGAGCGGGGCGAATGCTGGCTTCCC  62
            || ||||||||||  ||||| ||||||||||||  || | ||||||||||||||| ||||
Sbjct  107  AATCGTTGCCCCA-ACCCCCTGTGCCCGTGGCCACGGGGTGGGGCGAATGCTGGCCTCCC  165

Query  63   GTGAGCGCCGCCTCGCGGTTGGCTGAAAATCGGGTTCGTGGTGGACGCAGCGCCATGACA  122
            |||||| ||||||||||||||||||||||||||||||||||||||  |||||||||||| 
Sbjct  166  GTGAGCACCGCCTCGCGGTTGGCTGAAAATCGGGTTCGTGGTGGATTCAGCGCCATGACG  225

Query  123  GATGGTGGTTGAGCGAGTTCTCGAGGCCAGTCATGCGTGCGGCCTCCACCAGCTCCGTGC  182
            |||||||||||||   ||||||||||||||||||||| ||| |||||||||| |||||||
Sbjct  226  GATGGTGGTTGAGTATGTTCTCGAGGCCAGTCATGCGCGCGACCTCCACCAGTTCCGTGC  285

Query  183  CCAGTGACCCGCGGGCGATGCCGATCGCCCATGA  216
            || ||||||| ||||||| | |||||||||||||
Sbjct  286  CCTGTGACCCACGGGCGACGTCGATCGCCCATGA  319


>KY484198.1 Dalbergia oliveri voucher W17845 5.8S ribosomal RNA gene and 
internal transcribed spacer 2, partial sequence
Length=345

 Score = 267 bits (144),  Expect = 2e-67
 Identities = 191/214 (89%), Gaps = 1/214 (0%)
 Strand=Plus/Plus

Query  3    AACCGTTGCCCCAGCCCCCCCGTGCCCGTGGCCGGGGAGCGGGGCGAATGCTGGCTTCCC  62
            || ||||||||||  ||||| ||||||||||||  || | ||||||||||||||| ||||
Sbjct  107  AATCGTTGCCCCA-ACCCCCTGTGCCCGTGGCCACGGGGTGGGGCGAATGCTGGCCTCCC  165

Query  63   GTGAGCGCCGCCTCGCGGTTGGCTGAAAATCGGGTTCGTGGTGGACGCAGCGCCATGACA  122
            |||||| ||||||||||||||||||||||||||||||||||||||  |||||||||||| 
Sbjct  166  GTGAGCACCGCCTCGCGGTTGGCTGAAAATCGGGTTCGTGGTGGATTCAGCGCCATGACG  225

Query  123  GATGGTGGTTGAGCGAGTTCTCGAGGCCAGTCATGCGTGCGGCCTCCACCAGCTCCGTGC  182
            |||||||||||||   ||||||||||||||||||||| ||| |||||||||| |||||||
Sbjct  226  GATGGTGGTTGAGTATGTTCTCGAGGCCAGTCATGCGCGCGACCTCCACCAGTTCCGTGC  285

Query  183  CCAGTGACCCGCGGGCGATGCCGATCGCCCATGA  216
            || ||||||| ||||||| | |||||||||||||
Sbjct  286  CCTGTGACCCACGGGCGACGTCGATCGCCCATGA  319


>KY484193.1 Dalbergia latifolia voucher W14079 5.8S ribosomal RNA gene and 
internal transcribed spacer 2, partial sequence
Length=345

 Score = 267 bits (144),  Expect = 2e-67
 Identities = 191/214 (89%), Gaps = 1/214 (0%)
 Strand=Plus/Plus

Query  3    AACCGTTGCCCCAGCCCCCCCGTGCCCGTGGCCGGGGAGCGGGGCGAATGCTGGCTTCCC  62
            || ||||||||||  ||||| ||||||||||||  || | ||||||||||||||| ||||
Sbjct  107  AATCGTTGCCCCA-ACCCCCTGTGCCCGTGGCCACGGGGTGGGGCGAATGCTGGCCTCCC  165

Query  63   GTGAGCGCCGCCTCGCGGTTGGCTGAAAATCGGGTTCGTGGTGGACGCAGCGCCATGACA  122
            |||||| ||||||||||||||||||||||||||||||||||||||  |||||||||||| 
Sbjct  166  GTGAGCACCGCCTCGCGGTTGGCTGAAAATCGGGTTCGTGGTGGATTCAGCGCCATGACG  225

Query  123  GATGGTGGTTGAGCGAGTTCTCGAGGCCAGTCATGCGTGCGGCCTCCACCAGCTCCGTGC  182
            || ||||||||||   ||||||||||||||||||||| ||| |||||||||| |||||||
Sbjct  226  GACGGTGGTTGAGTATGTTCTCGAGGCCAGTCATGCGCGCGACCTCCACCAGTTCCGTGC  285

Query  183  CCAGTGACCCGCGGGCGATGCCGATCGCCCATGA  216
            || ||||||||||||||| | |||||||||||||
Sbjct  286  CCTGTGACCCGCGGGCGACGTCGATCGCCCATGA  319


>KY484192.1 Dalbergia latifolia voucher W9940 5.8S ribosomal RNA gene and 
internal transcribed spacer 2, partial sequence
Length=345

 Score = 267 bits (144),  Expect = 2e-67
 Identities = 191/214 (89%), Gaps = 1/214 (0%)
 Strand=Plus/Plus

Query  3    AACCGTTGCCCCAGCCCCCCCGTGCCCGTGGCCGGGGAGCGGGGCGAATGCTGGCTTCCC  62
            || ||||||||||  ||||| ||||||||||||  || | ||||||||||||||| ||||
Sbjct  107  AATCGTTGCCCCA-ACCCCCTGTGCCCGTGGCCACGGGGTGGGGCGAATGCTGGCCTCCC  165

Query  63   GTGAGCGCCGCCTCGCGGTTGGCTGAAAATCGGGTTCGTGGTGGACGCAGCGCCATGACA  122
            |||||| ||||||||||||||||||||||||||||||||||||||  |||||||||||| 
Sbjct  166  GTGAGCACCGCCTCGCGGTTGGCTGAAAATCGGGTTCGTGGTGGATTCAGCGCCATGACG  225

Query  123  GATGGTGGTTGAGCGAGTTCTCGAGGCCAGTCATGCGTGCGGCCTCCACCAGCTCCGTGC  182
            || ||||||||||   ||||||||||||||||||||| ||| |||||||||| |||||||
Sbjct  226  GACGGTGGTTGAGTATGTTCTCGAGGCCAGTCATGCGCGCGACCTCCACCAGTTCCGTGC  285

Query  183  CCAGTGACCCGCGGGCGATGCCGATCGCCCATGA  216
            || ||||||||||||||| | |||||||||||||
Sbjct  286  CCTGTGACCCGCGGGCGACGTCGATCGCCCATGA  319


>KY484191.1 Dalbergia latifolia voucher W8491 5.8S ribosomal RNA gene and 
internal transcribed spacer 2, partial sequence
Length=345

 Score = 267 bits (144),  Expect = 2e-67
 Identities = 191/214 (89%), Gaps = 1/214 (0%)
 Strand=Plus/Plus

Query  3    AACCGTTGCCCCAGCCCCCCCGTGCCCGTGGCCGGGGAGCGGGGCGAATGCTGGCTTCCC  62
            || ||||||||||  ||||| ||||||||||||  || | ||||||||||||||| ||||
Sbjct  107  AATCGTTGCCCCA-ACCCCCTGTGCCCGTGGCCACGGGGTGGGGCGAATGCTGGCCTCCC  165

Query  63   GTGAGCGCCGCCTCGCGGTTGGCTGAAAATCGGGTTCGTGGTGGACGCAGCGCCATGACA  122
            |||||| ||||||||||||||||||||||||||||||||||||||  |||||||||||| 
Sbjct  166  GTGAGCACCGCCTCGCGGTTGGCTGAAAATCGGGTTCGTGGTGGATTCAGCGCCATGACG  225

Query  123  GATGGTGGTTGAGCGAGTTCTCGAGGCCAGTCATGCGTGCGGCCTCCACCAGCTCCGTGC  182
            || ||||||||||   ||||||||||||||||||||| ||| |||||||||| |||||||
Sbjct  226  GACGGTGGTTGAGTATGTTCTCGAGGCCAGTCATGCGCGCGACCTCCACCAGTTCCGTGC  285

Query  183  CCAGTGACCCGCGGGCGATGCCGATCGCCCATGA  216
            || ||||||||||||||| | |||||||||||||
Sbjct  286  CCTGTGACCCGCGGGCGACGTCGATCGCCCATGA  319


>KY484190.1 Dalbergia latifolia voucher W19087 5.8S ribosomal RNA gene and 
internal transcribed spacer 2, partial sequence
Length=345

 Score = 267 bits (144),  Expect = 2e-67
 Identities = 191/214 (89%), Gaps = 1/214 (0%)
 Strand=Plus/Plus

Query  3    AACCGTTGCCCCAGCCCCCCCGTGCCCGTGGCCGGGGAGCGGGGCGAATGCTGGCTTCCC  62
            || ||||||||||  ||||| ||||||||||||  || | ||||||||||||||| ||||
Sbjct  107  AATCGTTGCCCCA-ACCCCCTGTGCCCGTGGCCACGGGGTGGGGCGAATGCTGGCCTCCC  165

Query  63   GTGAGCGCCGCCTCGCGGTTGGCTGAAAATCGGGTTCGTGGTGGACGCAGCGCCATGACA  122
            |||||| ||||||||||||||||||||||||||||||||||||||  |||||||||||| 
Sbjct  166  GTGAGCACCGCCTCGCGGTTGGCTGAAAATCGGGTTCGTGGTGGATTCAGCGCCATGACG  225

Query  123  GATGGTGGTTGAGCGAGTTCTCGAGGCCAGTCATGCGTGCGGCCTCCACCAGCTCCGTGC  182
            || ||||||||||   ||||||||||||||||||||| ||| |||||||||| |||||||
Sbjct  226  GACGGTGGTTGAGTATGTTCTCGAGGCCAGTCATGCGCGCGACCTCCACCAGTTCCGTGC  285

Query  183  CCAGTGACCCGCGGGCGATGCCGATCGCCCATGA  216
            || ||||||||||||||| | |||||||||||||
Sbjct  286  CCTGTGACCCGCGGGCGACGTCGATCGCCCATGA  319


>KY484183.1 Dalbergia hainanensis voucher W13021 5.8S ribosomal RNA gene 
and internal transcribed spacer 2, partial sequence
Length=345

 Score = 267 bits (144),  Expect = 2e-67
 Identities = 191/214 (89%), Gaps = 1/214 (0%)
 Strand=Plus/Plus

Query  3    AACCGTTGCCCCAGCCCCCCCGTGCCCGTGGCCGGGGAGCGGGGCGAATGCTGGCTTCCC  62
            || ||||||||||  ||||| ||||||||||||  || | ||||||||||||||| ||||
Sbjct  107  AATCGTTGCCCCA-ACCCCCTGTGCCCGTGGCCACGGGGTGGGGCGAATGCTGGCCTCCC  165

Query  63   GTGAGCGCCGCCTCGCGGTTGGCTGAAAATCGGGTTCGTGGTGGACGCAGCGCCATGACA  122
            |||||| ||||||||||||||||||||||||||||||||||||||  |||||||||||| 
Sbjct  166  GTGAGCACCGCCTCGCGGTTGGCTGAAAATCGGGTTCGTGGTGGATTCAGCGCCATGACG  225

Query  123  GATGGTGGTTGAGCGAGTTCTCGAGGCCAGTCATGCGTGCGGCCTCCACCAGCTCCGTGC  182
            ||||||||||||    ||||||||||||||||||||| ||| |||||||||| |||||||
Sbjct  226  GATGGTGGTTGAATATGTTCTCGAGGCCAGTCATGCGCGCGACCTCCACCAGTTCCGTGC  285

Query  183  CCAGTGACCCGCGGGCGATGCCGATCGCCCATGA  216
            || ||||||||||||||| | |||||||||||||
Sbjct  286  CCTGTGACCCGCGGGCGACGTCGATCGCCCATGA  319


>KY484181.1 Dalbergia hainanensis voucher W11450 5.8S ribosomal RNA gene 
and internal transcribed spacer 2, partial sequence
Length=345

 Score = 267 bits (144),  Expect = 2e-67
 Identities = 191/214 (89%), Gaps = 1/214 (0%)
 Strand=Plus/Plus

Query  3    AACCGTTGCCCCAGCCCCCCCGTGCCCGTGGCCGGGGAGCGGGGCGAATGCTGGCTTCCC  62
            || ||||||||||  ||||| ||||||||||||  || | ||||||||||||||| ||||
Sbjct  107  AATCGTTGCCCCA-ACCCCCTGTGCCCGTGGCCACGGGGTGGGGCGAATGCTGGCCTCCC  165

Query  63   GTGAGCGCCGCCTCGCGGTTGGCTGAAAATCGGGTTCGTGGTGGACGCAGCGCCATGACA  122
            |||||| ||||||||||||||||||||||||||||||||||||||  |||||||||||| 
Sbjct  166  GTGAGCACCGCCTCGCGGTTGGCTGAAAATCGGGTTCGTGGTGGATTCAGCGCCATGACG  225

Query  123  GATGGTGGTTGAGCGAGTTCTCGAGGCCAGTCATGCGTGCGGCCTCCACCAGCTCCGTGC  182
            ||||||||||||    ||||||||||||||||||||| ||| |||||||||| |||||||
Sbjct  226  GATGGTGGTTGAATATGTTCTCGAGGCCAGTCATGCGCGCGACCTCCACCAGTTCCGTGC  285

Query  183  CCAGTGACCCGCGGGCGATGCCGATCGCCCATGA  216
            || ||||||||||||||| | |||||||||||||
Sbjct  286  CCTGTGACCCGCGGGCGACGTCGATCGCCCATGA  319


>KM521397.1 Dalbergia oliveri voucher C13 internal transcribed spacer 1, 
partial sequence; 5.8S ribosomal RNA gene, complete sequence; 
and internal transcribed spacer 2, partial sequence
Length=613

 Score = 267 bits (144),  Expect = 2e-67
 Identities = 194/218 (89%), Gaps = 4/218 (2%)
 Strand=Plus/Plus

Query  1    CTAACCGTTGCCCCAGCCCCCCCGTGCCCGTGGCCGGGGAGCGGGGCGAATGCTGGCTTC  60
            |||| || |||||||   |||| ||||||||||||  ||||||||||||||| |||||||
Sbjct  398  CTAATCGCTGCCCCA--ACCCCTGTGCCCGTGGCCACGGAGCGGGGCGAATGTTGGCTTC  455

Query  61   CCGTGAGCGCCGCCTCGCGGTTGGCTGAAAATCGGGTTCGTGGTGGACGCAGCGCCATGA  120
            |||||||| ||||||||||||||||||||||||||||||||||||||  ||||||| |||
Sbjct  456  CCGTGAGCACCGCCTCGCGGTTGGCTGAAAATCGGGTTCGTGGTGGATTCAGCGCCGTGA  515

Query  121  CAGATGGTGGTTGAGCGAGTTCTCGAGGCCAGTCATGCGTGCGGCCTCCACCAGCTCCGT  180
            ||||||||||||||||  || |||| ||||||||||||||||| ||||||||||||||||
Sbjct  516  CAGATGGTGGTTGAGCATGTCCTCGGGGCCAGTCATGCGTGCGACCTCCACCAGCTCCGT  575

Query  181  GCCCA--GTGACCCGCGGGCGATGCCGATCGCCCATGA  216
             ||||  |||||||| | |||| |||||||||||||||
Sbjct  576  ACCCAGTGTGACCCGTGAGCGACGCCGATCGCCCATGA  613


>KM521394.1 Dalbergia oliveri voucher E5841 internal transcribed spacer 1, 
partial sequence; 5.8S ribosomal RNA gene, complete sequence; 
and internal transcribed spacer 2, partial sequence
Length=613

 Score = 267 bits (144),  Expect = 2e-67
 Identities = 194/218 (89%), Gaps = 4/218 (2%)
 Strand=Plus/Plus

Query  1    CTAACCGTTGCCCCAGCCCCCCCGTGCCCGTGGCCGGGGAGCGGGGCGAATGCTGGCTTC  60
            |||| || |||||||   |||| ||||||||||||  ||||||||||||||| |||||||
Sbjct  398  CTAATCGCTGCCCCA--ACCCCTGTGCCCGTGGCCACGGAGCGGGGCGAATGTTGGCTTC  455

Query  61   CCGTGAGCGCCGCCTCGCGGTTGGCTGAAAATCGGGTTCGTGGTGGACGCAGCGCCATGA  120
            |||||||| ||||||||||||||||||||||||||||||||||||||  ||||||| |||
Sbjct  456  CCGTGAGCACCGCCTCGCGGTTGGCTGAAAATCGGGTTCGTGGTGGATTCAGCGCCGTGA  515

Query  121  CAGATGGTGGTTGAGCGAGTTCTCGAGGCCAGTCATGCGTGCGGCCTCCACCAGCTCCGT  180
            ||||||||||||||||  ||||||| ||||||||||||||||| |||||||||| |||||
Sbjct  516  CAGATGGTGGTTGAGCATGTTCTCGGGGCCAGTCATGCGTGCGACCTCCACCAGATCCGT  575

Query  181  GCCCA--GTGACCCGCGGGCGATGCCGATCGCCCATGA  216
             ||||  |||||||| | |||| |||||||||||||||
Sbjct  576  ACCCAGTGTGACCCGTGAGCGACGCCGATCGCCCATGA  613


>KM521356.1 Dalbergia assamica voucher AAU25005 internal transcribed spacer 
1, partial sequence; 5.8S ribosomal RNA gene, complete sequence; 
and internal transcribed spacer 2, partial sequence
Length=611

 Score = 267 bits (144),  Expect = 2e-67
 Identities = 191/214 (89%), Gaps = 1/214 (0%)
 Strand=Plus/Plus

Query  3    AACCGTTGCCCCAGCCCCCCCGTGCCCGTGGCCGGGGAGCGGGGCGAATGCTGGCTTCCC  62
            || ||||||||||  ||||| ||||||||||||  || | ||||||||||||||| ||||
Sbjct  399  AATCGTTGCCCCA-ACCCCCTGTGCCCGTGGCCACGGGGTGGGGCGAATGCTGGCCTCCC  457

Query  63   GTGAGCGCCGCCTCGCGGTTGGCTGAAAATCGGGTTCGTGGTGGACGCAGCGCCATGACA  122
            |||||| ||||||||||||||||||||||||||||||||||||||  |||||||||||| 
Sbjct  458  GTGAGCACCGCCTCGCGGTTGGCTGAAAATCGGGTTCGTGGTGGATTCAGCGCCATGACG  517

Query  123  GATGGTGGTTGAGCGAGTTCTCGAGGCCAGTCATGCGTGCGGCCTCCACCAGCTCCGTGC  182
            ||||||||||||||  ||||||||||||||||||||| ||| ||||| |||| |||||||
Sbjct  518  GATGGTGGTTGAGCATGTTCTCGAGGCCAGTCATGCGCGCGACCTCCGCCAGTTCCGTGC  577

Query  183  CCAGTGACCCGCGGGCGATGCCGATCGCCCATGA  216
            |||| |||||||| |||| | |||||||||||||
Sbjct  578  CCAGCGACCCGCGAGCGACGTCGATCGCCCATGA  611


>FR854134.1 Dalbergia oliveri genomic DNA containing 18S rRNA gene, ITS1, 
5.8S rRNA gene, ITS2, 28S rRNA gene, specimen voucher VNMN<VNM>:B0001239
 FR854135.1 Dalbergia oliveri genomic DNA containing 18S rRNA gene, ITS1, 
5.8S rRNA gene, ITS2, 28S rRNA gene, specimen voucher VNMN<VNM>:B0001244
Length=642

 Score = 267 bits (144),  Expect = 2e-67
 Identities = 194/218 (89%), Gaps = 4/218 (2%)
 Strand=Plus/Plus

Query  3    AACCGTTGCCCCAGCCCCCCCGTGCCCGTGGCCGGGGAGCGGGGCGAATGCTGGCTTCCC  62
            || || |||||||   |||| ||||||||||||  ||||||||||||||| |||||||||
Sbjct  411  AATCGCTGCCCCA--ACCCCTGTGCCCGTGGCCACGGAGCGGGGCGAATGTTGGCTTCCC  468

Query  63   GTGAGCGCCGCCTCGCGGTTGGCTGAAAATCGGGTTCGTGGTGGACGCAGCGCCATGACA  122
            |||||| ||||||||||||||||||||||||||||||||||||||  ||||||| |||||
Sbjct  469  GTGAGCACCGCCTCGCGGTTGGCTGAAAATCGGGTTCGTGGTGGATTCAGCGCCGTGACA  528

Query  123  GATGGTGGTTGAGCGAGTTCTCGAGGCCAGTCATGCGTGCGGCCTCCACCAGCTCCGTGC  182
            ||||||||||||||  ||||||| ||||||||||||||||| |||||||||| ||||| |
Sbjct  529  GATGGTGGTTGAGCATGTTCTCGGGGCCAGTCATGCGTGCGACCTCCACCAGATCCGTAC  588

Query  183  CCA--GTGACCCGCGGGCGATGCCGATCGCCCATGACG  218
            |||  |||||||| | |||| |||||||||||||||||
Sbjct  589  CCAGTGTGACCCGTGAGCGACGCCGATCGCCCATGACG  626


>KM676490.1 Dalbergia sp. 2 IH-2015 voucher AAU1565 contains ITS1, 5.8S rRNA 
and ITS2 gene, partial sequence
Length=613

 Score = 265 bits (143),  Expect = 6e-67
 Identities = 180/198 (91%), Gaps = 2/198 (1%)
 Strand=Plus/Plus

Query  21   CCCGTGCCCGTGGCCGGGGAGCGGGGCGAATGCTGGCTTCCCGTGAGCGCCGCCTCGCGG  80
            || ||||||||||||  ||||||||||||||| ||||||||||||||| |||||||||||
Sbjct  416  CCTGTGCCCGTGGCCACGGAGCGGGGCGAATGTTGGCTTCCCGTGAGCACCGCCTCGCGG  475

Query  81   TTGGCTGAAAATCGGGTTCGTGGTGGACGCAGCGCCATGACAGATGGTGGTTGAGCGAGT  140
            |||||||||||||||||||||||||||  |||||||||||||||||||||||||||  ||
Sbjct  476  TTGGCTGAAAATCGGGTTCGTGGTGGATTCAGCGCCATGACAGATGGTGGTTGAGCATGT  535

Query  141  TCTCGAGGCCAGTCATGCGTGCGGCCTCCACCAGCTCCGTGCCCA--GTGACCCGCGGGC  198
            ||||| ||||||||||||||||| |||||||||| ||||| ||||  |||||||| | ||
Sbjct  536  TCTCGGGGCCAGTCATGCGTGCGACCTCCACCAGATCCGTACCCAGTGTGACCCGTGAGC  595

Query  199  GATGCCGATCGCCCATGA  216
            || |||||||||||||||
Sbjct  596  GACGCCGATCGCCCATGA  613


>AB828667.1 Dalbergia revoluta genes for 18S rRNA, ITS1, 5.8S rRNA, ITS2, 
partial and complete sequence
Length=694

 Score = 265 bits (143),  Expect = 6e-67
 Identities = 182/201 (91%), Gaps = 1/201 (0%)
 Strand=Plus/Plus

Query  19   CCCCCGTGCCCGTGGCCGGGGAGCGGGGCGAATGCTGGCTTCCCGTGAGCGCCGCCTCGC  78
            |||| |||||  |||||  |||||||||||||||||||||||||||||||||||||||||
Sbjct  449  CCCCTGTGCCTCTGGCCACGGAGCGGGGCGAATGCTGGCTTCCCGTGAGCGCCGCCTCGC  508

Query  79   GGTTGGCTGAAAATCGGGTTCGTGGTGGACGCAGCGCCATGACAGATGGTGGTTGAGCGA  138
            |||||| ||||||||||||||||||||||| ||||||||||||||| ||||| ||| |||
Sbjct  509  GGTTGGTTGAAAATCGGGTTCGTGGTGGACACAGCGCCATGACAGACGGTGGCTGATCGA  568

Query  139  GTTCTCGAGGCCAGTCATGCGTGCGGCCTCCACCAGCTCCGTGCCCAGTGACCCGCGGGC  198
            | ||||||||||||||||||||||||||||||||| ||||| |||| | |||||||| ||
Sbjct  569  GCTCTCGAGGCCAGTCATGCGTGCGGCCTCCACCATCTCCGCGCCCGGCGACCCGCGAGC  628

Query  199  GATGCCGATCGCCCAT-GACG  218
            ||  |||||||||||| ||||
Sbjct  629  GACACCGATCGCCCATTGACG  649


>AB828629.1 Dalbergia falcata genes for 18S rRNA, ITS1, 5.8S rRNA, ITS2, 
partial and complete sequence, specimen_voucher: L:448
Length=639

 Score = 265 bits (143),  Expect = 6e-67
 Identities = 192/216 (89%), Gaps = 2/216 (1%)
 Strand=Plus/Plus

Query  1    CTAACCGTTGCCCCAGCCCCCCCGTGCCCGTGGCCGGGGAGCGGGGCGAATGCTGGCTTC  60
            |||| || |||||||   ||||  ||||||||||   |||| |||||||||| |||||||
Sbjct  408  CTAATCGCTGCCCCA--ACCCCTATGCCCGTGGCTAAGGAGTGGGGCGAATGTTGGCTTC  465

Query  61   CCGTGAGCGCCGCCTCGCGGTTGGCTGAAAATCGGGTTCGTGGTGGACGCAGCGCCATGA  120
            |||||||| ||||||||||||||| ||||||||||||||||||||||  |||||||||||
Sbjct  466  CCGTGAGCACCGCCTCGCGGTTGGTTGAAAATCGGGTTCGTGGTGGATTCAGCGCCATGA  525

Query  121  CAGATGGTGGTTGAGCGAGTTCTCGAGGCCAGTCATGCGTGCGGCCTCCACCAGCTCCGT  180
            ||||||||||||||||| ||||||||||||||||||||||||| ||||||||   |||||
Sbjct  526  CAGATGGTGGTTGAGCGTGTTCTCGAGGCCAGTCATGCGTGCGACCTCCACCGATTCCGT  585

Query  181  GCCCAGTGACCCGCGGGCGATGCCGATCGCCCATGA  216
            ||||||||||||| | |||||| |||||||||||||
Sbjct  586  GCCCAGTGACCCGTGAGCGATGTCGATCGCCCATGA  621


>FR854131.1 Dalbergia nigrescens genomic DNA containing 18S rRNA gene, ITS1, 
5.8S rRNA gene, ITS2, 28S rRNA gene, specimen voucher VNMN<VNM>:B0001168
Length=642

 Score = 265 bits (143),  Expect = 6e-67
 Identities = 193/217 (89%), Gaps = 4/217 (2%)
 Strand=Plus/Plus

Query  3    AACCGTTGCCCCAGCCCCCCCGTGCCCGTGGCCGGGGAGCGGGGCGAATGCTGGCTTCCC  62
            |||||||||||||   |||||||||||||||||  || | ||||||||||||||||||||
Sbjct  413  AACCGTTGCCCCA--ACCCCCGTGCCCGTGGCCACGGGGTGGGGCGAATGCTGGCTTCCC  470

Query  63   GTGAGCGCCGCCTCGCGGTTGGCTGAAAATCGGGTTCGTGGTGGA-CGCAGCGCCATGAC  121
            |||||| |||||||||||||||||||||||||||||||||||||| || |||||||||||
Sbjct  471  GTGAGCACCGCCTCGCGGTTGGCTGAAAATCGGGTTCGTGGTGGATCG-AGCGCCATGAC  529

Query  122  AGATGGTGGTTGAGCGAGTTCTCGAGGCCAGTCATGCGTGCGGCCTCCACCAGCTCCGTG  181
            ||| |||||||||||  ||||||||||||||||||||| ||| ||||| || | ||||||
Sbjct  530  AGACGGTGGTTGAGCATGTTCTCGAGGCCAGTCATGCGCGCGACCTCCGCCGGTTCCGTG  589

Query  182  CCCAGTGACCCGCGGGCGATGCCGATCGCCCATGACG  218
            ||||| |||||||| ||||   |||||||||| ||||
Sbjct  590  CCCAGCGACCCGCGAGCGACAACGATCGCCCACGACG  626


>KM521393.1 Dalbergia oliveri voucher C915 internal transcribed spacer 1, 
partial sequence; 5.8S ribosomal RNA gene, complete sequence; 
and internal transcribed spacer 2, partial sequence
Length=613

 Score = 263 bits (142),  Expect = 2e-66
 Identities = 180/200 (90%), Gaps = 2/200 (1%)
 Strand=Plus/Plus

Query  19   CCCCCGTGCCCGTGGCCGGGGAGCGGGGCGAATGCTGGCTTCCCGTGAGCGCCGCCTCGC  78
            |||| ||||||||||||  ||||||||||||||| ||||||||||||||| |||||||||
Sbjct  414  CCCCTGTGCCCGTGGCCACGGAGCGGGGCGAATGTTGGCTTCCCGTGAGCACCGCCTCGC  473

Query  79   GGTTGGCTGAAAATCGGGTTCGTGGTGGACGCAGCGCCATGACAGATGGTGGTTGAGCGA  138
            |||||||||||||||||||||||||||||  ||||||| |||||||||||||||||||  
Sbjct  474  GGTTGGCTGAAAATCGGGTTCGTGGTGGATTCAGCGCCRTGACAGATGGTGGTTGAGCAT  533

Query  139  GTTCTCGAGGCCAGTCATGCGTGCGGCCTCCACCAGCTCCGTGCCCA--GTGACCCGCGG  196
            ||||||| ||||||||||||||||| |||||||| | ||||| ||||  |||||||| | 
Sbjct  534  GTTCTCGGGGCCAGTCATGCGTGCGACCTCCACCRGMTCCGTACCCAGTGTGACCCGTGA  593

Query  197  GCGATGCCGATCGCCCATGA  216
            |||| |||||||||||||||
Sbjct  594  GCGACGCCGATCGCCCATGA  613


>KM521390.1 Dalbergia oliveri voucher C21 internal transcribed spacer 1, 
partial sequence; 5.8S ribosomal RNA gene, complete sequence; 
and internal transcribed spacer 2, partial sequence
Length=613

 Score = 263 bits (142),  Expect = 2e-66
 Identities = 193/218 (89%), Gaps = 4/218 (2%)
 Strand=Plus/Plus

Query  1    CTAACCGTTGCCCCAGCCCCCCCGTGCCCGTGGCCGGGGAGCGGGGCGAATGCTGGCTTC  60
            |||| || |||||||   |||| ||||||||||||  ||||||||||||||| |||||||
Sbjct  398  CTAATCGCTGCCCCA--ACCCCTGTGCCCGTGGCCACGGAGCGGGGCGAATGTTGGCTTC  455

Query  61   CCGTGAGCGCCGCCTCGCGGTTGGCTGAAAATCGGGTTCGTGGTGGACGCAGCGCCATGA  120
            |||||||| ||||||||||||||||||||||||||||||||||||||  ||||||| |||
Sbjct  456  CCGTGAGCACCGCCTCGCGGTTGGCTGAAAATCGGGTTCGTGGTGGATTCAGCGCCGTGA  515

Query  121  CAGATGGTGGTTGAGCGAGTTCTCGAGGCCAGTCATGCGTGCGGCCTCCACCAGCTCCGT  180
            ||||||||||||||||  || |||| ||||||||||||||||| |||||||||| |||||
Sbjct  516  CAGATGGTGGTTGAGCATGTCCTCGGGGCCAGTCATGCGTGCGACCTCCACCAGMTCCGT  575

Query  181  GCCCA--GTGACCCGCGGGCGATGCCGATCGCCCATGA  216
             ||||  |||||||| | |||| |||||||||||||||
Sbjct  576  ACCCAGTGTGACCCGTGAGCGACGCCGATCGCCCATGA  613


>KP719021.1 Dalbergia oliveri internal transcribed spacer 1, partial sequence; 
5.8S ribosomal RNA gene, complete sequence; and internal 
transcribed spacer 2, partial sequence
Length=613

 Score = 263 bits (142),  Expect = 2e-66
 Identities = 180/200 (90%), Gaps = 2/200 (1%)
 Strand=Plus/Plus

Query  19   CCCCCGTGCCCGTGGCCGGGGAGCGGGGCGAATGCTGGCTTCCCGTGAGCGCCGCCTCGC  78
            |||| ||||||||||||  ||||||||||||||| ||||||||||||||| |||||||||
Sbjct  414  CCCCTGTGCCCGTGGCCACGGAGCGGGGCGAATGTTGGCTTCCCGTGAGCACCGCCTCGC  473

Query  79   GGTTGGCTGAAAATCGGGTTCGTGGTGGACGCAGCGCCATGACAGATGGTGGTTGAGCGA  138
            |||||||||||||||||||||||||||||  ||||||| |||||||||||||||||||  
Sbjct  474  GGTTGGCTGAAAATCGGGTTCGTGGTGGATTCAGCGCCRTGACAGATGGTGGTTGAGCAT  533

Query  139  GTTCTCGAGGCCAGTCATGCGTGCGGCCTCCACCAGCTCCGTGCCCA--GTGACCCGCGG  196
            || |||| ||||||||||||||||| |||||||||| ||||| ||||  |||||||| | 
Sbjct  534  GTYCTCGGGGCCAGTCATGCGTGCGACCTCCACCAGMTCCGTACCCAGTGTGACCCGTGA  593

Query  197  GCGATGCCGATCGCCCATGA  216
            |||| |||||||||||||||
Sbjct  594  GCGACGCCGATCGCCCATGA  613


>KM521386.1 Dalbergia nigrescens voucher L3344 internal transcribed spacer 
1, partial sequence; 5.8S ribosomal RNA gene, complete sequence; 
and internal transcribed spacer 2, partial sequence
Length=613

 Score = 261 bits (141),  Expect = 8e-66
 Identities = 189/212 (89%), Gaps = 4/212 (2%)
 Strand=Plus/Plus

Query  3    AACCGTTGCCCCAGCCCCCCCGTGCCCGTGGCCGGGGAGCGGGGCGAATGCTGGCTTCCC  62
            |||||||||||||   |||||||||||||||||  || | ||||||||||||||||||||
Sbjct  402  AACCGTTGCCCCA--ACCCCCGTGCCCGTGGCCACGGGGTGGGGCGAATGCTGGCTTCCC  459

Query  63   GTGAGCGCCGCCTCGCGGTTGGCTGAAAATCGGGTTCGTGGTGGA-CGCAGCGCCATGAC  121
            |||||| |||||||||||||||||||||||||||||||||||||| || |||||||||||
Sbjct  460  GTGAGCACCGCCTCGCGGTTGGCTGAAAATCGGGTTCGTGGTGGATCG-AGCGCCATGAC  518

Query  122  AGATGGTGGTTGAGCGAGTTCTCGAGGCCAGTCATGCGTGCGGCCTCCACCAGCTCCGTG  181
            ||| |||||||||||  ||||||||||||||||||||| ||| ||||| || | ||||||
Sbjct  519  AGACGGTGGTTGAGCATGTTCTCGAGGCCAGTCATGCGCGCGACCTCCGCCGGTTCCGTG  578

Query  182  CCCAGTGACCCGCGGGCGATGCCGATCGCCCA  213
            ||||| |||||||| ||||   ||||||||||
Sbjct  579  CCCAGCGACCCGCGTGCGACAACGATCGCCCA  610


>FR854119.1 Dalbergia assamica genomic DNA containing 18S rRNA gene, ITS1, 
5.8S rRNA gene, ITS2, 28S rRNA gene, specimen voucher VNMN<VNM>:B0001096
Length=640

 Score = 261 bits (141),  Expect = 8e-66
 Identities = 191/216 (88%), Gaps = 1/216 (0%)
 Strand=Plus/Plus

Query  3    AACCGTTGCCCCAGCCCCCCCGTGCCCGTGGCCGGGGAGCGGGGCGAATGCTGGCTTCCC  62
            || ||||||||||  ||||| ||||||||||||  || | ||||||||||||||| ||||
Sbjct  410  AATCGTTGCCCCA-ACCCCCTGTGCCCGTGGCCACGGGGTGGGGCGAATGCTGGCCTCCC  468

Query  63   GTGAGCGCCGCCTCGCGGTTGGCTGAAAATCGGGTTCGTGGTGGACGCAGCGCCATGACA  122
            |||||| ||||||||||||||||||||||||||||||||||||||  |||||||||||| 
Sbjct  469  GTGAGCACCGCCTCGCGGTTGGCTGAAAATCGGGTTCGTGGTGGATTCAGCGCCATGACG  528

Query  123  GATGGTGGTTGAGCGAGTTCTCGAGGCCAGTCATGCGTGCGGCCTCCACCAGCTCCGTGC  182
            ||||||||||||||  ||||||||||||||||||| | ||| ||||| |||| |||||||
Sbjct  529  GATGGTGGTTGAGCATGTTCTCGAGGCCAGTCATGAGCGCGACCTCCGCCAGTTCCGTGC  588

Query  183  CCAGTGACCCGCGGGCGATGCCGATCGCCCATGACG  218
            || | |||||||| |||| | |||||||||||||||
Sbjct  589  CCNGCGACCCGCGAGCGACGTCGATCGCCCATGACG  624


>KX057860.1 Dalbergia sissoo isolate AD067 small subunit ribosomal RNA gene, 
partial sequence; internal transcribed spacer 1, 5.8S ribosomal 
RNA gene, and internal transcribed spacer 2, complete 
sequence; and large subunit ribosomal RNA gene, partial sequence
Length=695

 Score = 259 bits (140),  Expect = 3e-65
 Identities = 181/201 (90%), Gaps = 2/201 (1%)
 Strand=Plus/Plus

Query  19   CCCCCGT-GCCCGTGGCCGGGGAGCGGGGCGAATGCTGGCTTCCCGTGAGCGCCGCCTCG  77
            ||||||| || |  ||||  ||||||||||||||||||||||||||||||| ||||||||
Sbjct  473  CCCCCGTGGCTCC-GGCCACGGAGCGGGGCGAATGCTGGCTTCCCGTGAGCACCGCCTCG  531

Query  78   CGGTTGGCTGAAAATCGGGTTCGTGGTGGACGCAGCGCCATGACAGATGGTGGTTGAGCG  137
            ||| ||||||||||||||||||| |||||| | |||||||||||||| ||||||||||||
Sbjct  532  CGGCTGGCTGAAAATCGGGTTCGCGGTGGATGAAGCGCCATGACAGACGGTGGTTGAGCG  591

Query  138  AGTTCTCGAGGCCAGTCATGCGTGCGGCCTCCACCAGCTCCGTGCCCAGTGACCCGCGGG  197
             | ||||||||||||||||||| |||||||||||||||||||  ||||| ||||||||||
Sbjct  592  TGCTCTCGAGGCCAGTCATGCGGGCGGCCTCCACCAGCTCCGCACCCAGCGACCCGCGGG  651

Query  198  CGATGCCGATCGCCCATGACG  218
            ||||| |||||||||| ||||
Sbjct  652  CGATGTCGATCGCCCAAGACG  672


>KR531971.1 Dalbergia stipulacea isolate BB0238 internal transcribed spacer 
1, partial sequence; 5.8S ribosomal RNA gene, complete sequence; 
and internal transcribed spacer 2, partial sequence
Length=387

 Score = 259 bits (140),  Expect = 3e-65
 Identities = 192/217 (88%), Gaps = 3/217 (1%)
 Strand=Plus/Plus

Query  3    AACCGTTGCCCCAGCCCCCCCGTGCCCGTGGCCGGGGAGCGGGGCGAATGCTGGCTTCCC  62
            || ||| ||||||   |||||||||||||||||  |||| |||| |||||||||| ||||
Sbjct  163  AATCGTCGCCCCA--ACCCCCGTGCCCGTGGCCACGGAGTGGGGTGAATGCTGGCCTCCC  220

Query  63   GTGAGCGCCGCCTCGCGGTTGGCTGAAAATCGGGTTCGTGGTGGACGCAGCGCCATGACA  122
            |||||| ||||||||||||||||||||||||||||||||||||||  |||||||||||||
Sbjct  221  GTGAGCACCGCCTCGCGGTTGGCTGAAAATCGGGTTCGTGGTGGATTCAGCGCCATGACA  280

Query  123  GATGGTGGTTGAGCGAGTTCTCGAGGCCAGTCATGCGTGCGGCCTCCACCAGCTCCGTGC  182
            || |||||||||||  ||||||||||||||||||||| ||| |||||||| | |||||||
Sbjct  281  GACGGTGGTTGAGCATGTTCTCGAGGCCAGTCATGCGCGCGACCTCCACCGGTTCCGTGC  340

Query  183  CCAGTGACCCGCGGGCGATGC-CGATCGCCCATGACG  218
            |||| |||||||| |||| |  |||||||||||||||
Sbjct  341  CCAGCGACCCGCGAGCGACGTTCGATCGCCCATGACG  377


>KR531970.1 Dalbergia stipulacea isolate BB0237 internal transcribed spacer 
1, partial sequence; 5.8S ribosomal RNA gene, complete sequence; 
and internal transcribed spacer 2, partial sequence
Length=393

 Score = 259 bits (140),  Expect = 3e-65
 Identities = 192/217 (88%), Gaps = 3/217 (1%)
 Strand=Plus/Plus

Query  3    AACCGTTGCCCCAGCCCCCCCGTGCCCGTGGCCGGGGAGCGGGGCGAATGCTGGCTTCCC  62
            || ||| ||||||   |||||||||||||||||  |||| |||| |||||||||| ||||
Sbjct  163  AATCGTCGCCCCA--ACCCCCGTGCCCGTGGCCACGGAGTGGGGTGAATGCTGGCCTCCC  220

Query  63   GTGAGCGCCGCCTCGCGGTTGGCTGAAAATCGGGTTCGTGGTGGACGCAGCGCCATGACA  122
            |||||| ||||||||||||||||||||||||||||||||||||||  |||||||||||||
Sbjct  221  GTGAGCACCGCCTCGCGGTTGGCTGAAAATCGGGTTCGTGGTGGATTCAGCGCCATGACA  280

Query  123  GATGGTGGTTGAGCGAGTTCTCGAGGCCAGTCATGCGTGCGGCCTCCACCAGCTCCGTGC  182
            || |||||||||||  ||||||||||||||||||||| ||| |||||||| | |||||||
Sbjct  281  GACGGTGGTTGAGCATGTTCTCGAGGCCAGTCATGCGCGCGACCTCCACCGGTTCCGTGC  340

Query  183  CCAGTGACCCGCGGGCGATGC-CGATCGCCCATGACG  218
            |||| |||||||| |||| |  |||||||||||||||
Sbjct  341  CCAGCGACCCGCGAGCGACGTTCGATCGCCCATGACG  377


>KR531969.1 Dalbergia pinnata isolate J204 internal transcribed spacer 1, 
partial sequence; 5.8S ribosomal RNA gene and internal transcribed 
spacer 2, complete sequence; and 28S ribosomal RNA gene, 
partial sequence
Length=401

 Score = 259 bits (140),  Expect = 3e-65
 Identities = 192/217 (88%), Gaps = 3/217 (1%)
 Strand=Plus/Plus

Query  3    AACCGTTGCCCCAGCCCCCCCGTGCCCGTGGCCGGGGAGCGGGGCGAATGCTGGCTTCCC  62
            || ||| ||||||   |||||||||||||||||  |||| |||| |||||||||| ||||
Sbjct  163  AATCGTCGCCCCA--ACCCCCGTGCCCGTGGCCACGGAGTGGGGTGAATGCTGGCCTCCC  220

Query  63   GTGAGCGCCGCCTCGCGGTTGGCTGAAAATCGGGTTCGTGGTGGACGCAGCGCCATGACA  122
            |||||| ||||||||||||||||||||||||||||||||||||||  |||||||||||||
Sbjct  221  GTGAGCACCGCCTCGCGGTTGGCTGAAAATCGGGTTCGTGGTGGATTCAGCGCCATGACA  280

Query  123  GATGGTGGTTGAGCGAGTTCTCGAGGCCAGTCATGCGTGCGGCCTCCACCAGCTCCGTGC  182
            || |||||||||||  ||||||||||||||||||||| ||| |||||||| | |||||||
Sbjct  281  GACGGTGGTTGAGCATGTTCTCGAGGCCAGTCATGCGCGCGACCTCCACCGGTTCCGTGC  340

Query  183  CCAGTGACCCGCGGGCGATGC-CGATCGCCCATGACG  218
            |||| |||||||| |||| |  |||||||||||||||
Sbjct  341  CCAGCGACCCGCGAGCGACGTTCGATCGCCCATGACG  377


>KM276203.1 Dalbergia sissoo isolate Ds21 internal transcribed spacer 1, 
partial sequence; 5.8S ribosomal RNA gene and internal transcribed 
spacer 2, complete sequence; and 28S ribosomal RNA gene, 
partial sequence
Length=671

 Score = 259 bits (140),  Expect = 3e-65
 Identities = 181/201 (90%), Gaps = 2/201 (1%)
 Strand=Plus/Plus

Query  19   CCCCCGT-GCCCGTGGCCGGGGAGCGGGGCGAATGCTGGCTTCCCGTGAGCGCCGCCTCG  77
            ||||||| || |  ||||  ||||||||||||||||||||||||||||||| ||||||||
Sbjct  434  CCCCCGTGGCTCC-GGCCACGGAGCGGGGCGAATGCTGGCTTCCCGTGAGCACCGCCTCG  492

Query  78   CGGTTGGCTGAAAATCGGGTTCGTGGTGGACGCAGCGCCATGACAGATGGTGGTTGAGCG  137
            ||| ||||||||||||||||||| |||||| | |||||||||||||| ||||||||||||
Sbjct  493  CGGCTGGCTGAAAATCGGGTTCGCGGTGGATGAAGCGCCATGACAGACGGTGGTTGAGCG  552

Query  138  AGTTCTCGAGGCCAGTCATGCGTGCGGCCTCCACCAGCTCCGTGCCCAGTGACCCGCGGG  197
             | ||||||||||||||||||| |||||||||||||||||||  ||||| ||||||||||
Sbjct  553  TGCTCTCGAGGCCAGTCATGCGGGCGGCCTCCACCAGCTCCGCACCCAGCGACCCGCGGG  612

Query  198  CGATGCCGATCGCCCATGACG  218
            ||||| |||||||||| ||||
Sbjct  613  CGATGTCGATCGCCCAAGACG  633


>KM276198.1 Dalbergia sissoo isolate Ds16 internal transcribed spacer 1, 
partial sequence; 5.8S ribosomal RNA gene and internal transcribed 
spacer 2, complete sequence; and 28S ribosomal RNA gene, 
partial sequence
Length=667

 Score = 259 bits (140),  Expect = 3e-65
 Identities = 181/201 (90%), Gaps = 2/201 (1%)
 Strand=Plus/Plus

Query  19   CCCCCGT-GCCCGTGGCCGGGGAGCGGGGCGAATGCTGGCTTCCCGTGAGCGCCGCCTCG  77
            ||||||| || |  ||||  ||||||||||||||||||||||||||||||| ||||||||
Sbjct  429  CCCCCGTGGCTCC-GGCCACGGAGCGGGGCGAATGCTGGCTTCCCGTGAGCACCGCCTCG  487

Query  78   CGGTTGGCTGAAAATCGGGTTCGTGGTGGACGCAGCGCCATGACAGATGGTGGTTGAGCG  137
            ||| ||||||||||||||||||| |||||| | |||||||||||||| ||||||||||||
Sbjct  488  CGGCTGGCTGAAAATCGGGTTCGCGGTGGATGAAGCGCCATGACAGACGGTGGTTGAGCG  547

Query  138  AGTTCTCGAGGCCAGTCATGCGTGCGGCCTCCACCAGCTCCGTGCCCAGTGACCCGCGGG  197
             | ||||||||||||||||||| |||||||||||||||||||  ||||| ||||||||||
Sbjct  548  TGCTCTCGAGGCCAGTCATGCGGGCGGCCTCCACCAGCTCCGCACCCAGCGACCCGCGGG  607

Query  198  CGATGCCGATCGCCCATGACG  218
            ||||| |||||||||| ||||
Sbjct  608  CGATGTCGATCGCCCAAGACG  628


>KM276184.1 Dalbergia sissoo isolate Ds1 internal transcribed spacer 1, partial 
sequence; 5.8S ribosomal RNA gene and internal transcribed 
spacer 2, complete sequence; and 28S ribosomal RNA gene, 
partial sequence
 KM276188.1 Dalbergia sissoo isolate Ds6 internal transcribed spacer 1, partial 
sequence; 5.8S ribosomal RNA gene and internal transcribed 
spacer 2, complete sequence; and 28S ribosomal RNA gene, 
partial sequence
 KM276189.1 Dalbergia sissoo isolate Ds7 internal transcribed spacer 1, partial 
sequence; 5.8S ribosomal RNA gene and internal transcribed 
spacer 2, complete sequence; and 28S ribosomal RNA gene, 
partial sequence
 KM276194.1 Dalbergia sissoo isolate Ds12 internal transcribed spacer 1, 
partial sequence; 5.8S ribosomal RNA gene and internal transcribed 
spacer 2, complete sequence; and 28S ribosomal RNA gene, 
partial sequence
 KM276204.1 Dalbergia sissoo isolate Ds22 internal transcribed spacer 1, 
partial sequence; 5.8S ribosomal RNA gene and internal transcribed 
spacer 2, complete sequence; and 28S ribosomal RNA gene, 
partial sequence
Length=672

 Score = 259 bits (140),  Expect = 3e-65
 Identities = 181/201 (90%), Gaps = 2/201 (1%)
 Strand=Plus/Plus

Query  19   CCCCCGT-GCCCGTGGCCGGGGAGCGGGGCGAATGCTGGCTTCCCGTGAGCGCCGCCTCG  77
            ||||||| || |  ||||  ||||||||||||||||||||||||||||||| ||||||||
Sbjct  434  CCCCCGTGGCTCC-GGCCACGGAGCGGGGCGAATGCTGGCTTCCCGTGAGCACCGCCTCG  492

Query  78   CGGTTGGCTGAAAATCGGGTTCGTGGTGGACGCAGCGCCATGACAGATGGTGGTTGAGCG  137
            ||| ||||||||||||||||||| |||||| | |||||||||||||| ||||||||||||
Sbjct  493  CGGCTGGCTGAAAATCGGGTTCGCGGTGGATGAAGCGCCATGACAGACGGTGGTTGAGCG  552

Query  138  AGTTCTCGAGGCCAGTCATGCGTGCGGCCTCCACCAGCTCCGTGCCCAGTGACCCGCGGG  197
             | ||||||||||||||||||| |||||||||||||||||||  ||||| ||||||||||
Sbjct  553  TGCTCTCGAGGCCAGTCATGCGGGCGGCCTCCACCAGCTCCGCACCCAGCGACCCGCGGG  612

Query  198  CGATGCCGATCGCCCATGACG  218
            ||||| |||||||||| ||||
Sbjct  613  CGATGTCGATCGCCCAAGACG  633


>KM276106.1 Dalbergia lanceolaria isolate DlE internal transcribed spacer 
1, partial sequence; 5.8S ribosomal RNA gene and internal transcribed 
spacer 2, complete sequence; and 28S ribosomal RNA 
gene, partial sequence
 KM276107.1 Dalbergia lanceolaria isolate DlanCRD internal transcribed spacer 
1, partial sequence; 5.8S ribosomal RNA gene and internal 
transcribed spacer 2, complete sequence; and 28S ribosomal 
RNA gene, partial sequence
 KM276108.1 Dalbergia lanceolaria isolate DlanKERALA internal transcribed 
spacer 1, partial sequence; 5.8S ribosomal RNA gene and internal 
transcribed spacer 2, complete sequence; and 28S ribosomal 
RNA gene, partial sequence
 KM276109.1 Dalbergia lanceolaria isolate DlanDIRC internal transcribed spacer 
1, partial sequence; 5.8S ribosomal RNA gene and internal 
transcribed spacer 2, complete sequence; and 28S ribosomal 
RNA gene, partial sequence
 KM276110.1 Dalbergia lanceolaria isolate DlF internal transcribed spacer 
1, partial sequence; 5.8S ribosomal RNA gene and internal transcribed 
spacer 2, complete sequence; and 28S ribosomal RNA 
gene, partial sequence
 KM276111.1 Dalbergia lanceolaria isolate DlG internal transcribed spacer 
1, partial sequence; 5.8S ribosomal RNA gene and internal transcribed 
spacer 2, complete sequence; and 28S ribosomal RNA 
gene, partial sequence
Length=669

 Score = 259 bits (140),  Expect = 3e-65
 Identities = 189/213 (89%), Gaps = 2/213 (1%)
 Strand=Plus/Plus

Query  6    CGTTGCCCCAGCCCCCCCGTGCCCGTGGCCGGGGAGCGGGGCGAATGCTGGCTTCCCGTG  65
            ||||||||||   |||| ||||||||||||  ||   |||||||||||||||||||||||
Sbjct  420  CGTTGCCCCA--ACCCCTGTGCCCGTGGCCACGGGTTGGGGCGAATGCTGGCTTCCCGTG  477

Query  66   AGCGCCGCCTCGCGGTTGGCTGAAAATCGGGTTCGTGGTGGACGCAGCGCCATGACAGAT  125
            ||| ||||||||||||||||||||||||||||||||||||||  | ||||||||||||||
Sbjct  478  AGCACCGCCTCGCGGTTGGCTGAAAATCGGGTTCGTGGTGGATTCGGCGCCATGACAGAT  537

Query  126  GGTGGTTGAGCGAGTTCTCGAGGCCAGTCATGCGTGCGGCCTCCACCAGCTCCGTGCCCA  185
            ||||||||||   |||||||||||||| |||||| ||| |||||||| | |||| |||||
Sbjct  538  GGTGGTTGAGTACGTTCTCGAGGCCAGCCATGCGCGCGACCTCCACCCGTTCCGCGCCCA  597

Query  186  GTGACCCGCGGGCGATGCCGATCGCCCATGACG  218
            |||||||||| |||| |||||||||||||||||
Sbjct  598  GTGACCCGCGAGCGACGCCGATCGCCCATGACG  630


>KM276105.1 Dalbergia lanceolaria isolate DlD internal transcribed spacer 
1, partial sequence; 5.8S ribosomal RNA gene and internal transcribed 
spacer 2, complete sequence; and 28S ribosomal RNA 
gene, partial sequence
Length=661

 Score = 259 bits (140),  Expect = 3e-65
 Identities = 189/213 (89%), Gaps = 2/213 (1%)
 Strand=Plus/Plus

Query  6    CGTTGCCCCAGCCCCCCCGTGCCCGTGGCCGGGGAGCGGGGCGAATGCTGGCTTCCCGTG  65
            ||||||||||   |||| ||||||||||||  ||   |||||||||||||||||||||||
Sbjct  412  CGTTGCCCCA--ACCCCTGTGCCCGTGGCCACGGGTTGGGGCGAATGCTGGCTTCCCGTG  469

Query  66   AGCGCCGCCTCGCGGTTGGCTGAAAATCGGGTTCGTGGTGGACGCAGCGCCATGACAGAT  125
            ||| ||||||||||||||||||||||||||||||||||||||  | ||||||||||||||
Sbjct  470  AGCACCGCCTCGCGGTTGGCTGAAAATCGGGTTCGTGGTGGATTCGGCGCCATGACAGAT  529

Query  126  GGTGGTTGAGCGAGTTCTCGAGGCCAGTCATGCGTGCGGCCTCCACCAGCTCCGTGCCCA  185
            ||||||||||   |||||||||||||| |||||| ||| |||||||| | |||| |||||
Sbjct  530  GGTGGTTGAGTACGTTCTCGAGGCCAGCCATGCGCGCGACCTCCACCCGTTCCGCGCCCA  589

Query  186  GTGACCCGCGGGCGATGCCGATCGCCCATGACG  218
            |||||||||| |||| |||||||||||||||||
Sbjct  590  GTGACCCGCGAGCGACGCCGATCGCCCATGACG  622


>AB828603.1 Dalbergia abbreviata genes for 18S rRNA, ITS1, 5.8S rRNA, ITS2, 
partial and complete sequence, specimen_voucher: L:2022
Length=633

 Score = 259 bits (140),  Expect = 3e-65
 Identities = 170/185 (92%), Gaps = 0/185 (0%)
 Strand=Plus/Plus

Query  34   CCGGGGAGCGGGGCGAATGCTGGCTTCCCGTGAGCGCCGCCTCGCGGTTGGCTGAAAATC  93
            || |||||||||||||||||||||||||||||||| ||||||||||||||| ||||||||
Sbjct  433  CCAGGGAGCGGGGCGAATGCTGGCTTCCCGTGAGCACCGCCTCGCGGTTGGTTGAAAATC  492

Query  94   GGGTTCGTGGTGGACGCAGCGCCATGACAGATGGTGGTTGAGCGAGTTCTCGAGGCCAGT  153
            ||| |||||||||| ||||| ||||| |||| |||||||||||  | |||||||||||| 
Sbjct  493  GGGCTCGTGGTGGATGCAGCACCATGGCAGACGGTGGTTGAGCACGCTCTCGAGGCCAGC  552

Query  154  CATGCGTGCGGCCTCCACCAGCTCCGTGCCCAGTGACCCGCGGGCGATGCCGATCGCCCA  213
            |||||||||||||||||||||||||||||||||||||||||| |||| | ||||||||||
Sbjct  553  CATGCGTGCGGCCTCCACCAGCTCCGTGCCCAGTGACCCGCGAGCGACGACGATCGCCCA  612

Query  214  TGACG  218
            |||||
Sbjct  613  TGACG  617


>JX856440.1 Dalbergia lanceolaria isolate 60 internal transcribed spacer 
1, partial sequence; 5.8S ribosomal RNA gene, complete sequence; 
and internal transcribed spacer 2, partial sequence
Length=729

 Score = 259 bits (140),  Expect = 3e-65
 Identities = 189/213 (89%), Gaps = 2/213 (1%)
 Strand=Plus/Plus

Query  6    CGTTGCCCCAGCCCCCCCGTGCCCGTGGCCGGGGAGCGGGGCGAATGCTGGCTTCCCGTG  65
            ||||||||||   |||| ||||||||||||  ||   |||||||||||||||||||||||
Sbjct  475  CGTTGCCCCA--ACCCCTGTGCCCGTGGCCACGGGTTGGGGCGAATGCTGGCTTCCCGTG  532

Query  66   AGCGCCGCCTCGCGGTTGGCTGAAAATCGGGTTCGTGGTGGACGCAGCGCCATGACAGAT  125
            ||| ||||||||||||||||||||||||||||||||||||||  | ||||||||||||||
Sbjct  533  AGCACCGCCTCGCGGTTGGCTGAAAATCGGGTTCGTGGTGGATTCGGCGCCATGACAGAT  592

Query  126  GGTGGTTGAGCGAGTTCTCGAGGCCAGTCATGCGTGCGGCCTCCACCAGCTCCGTGCCCA  185
            ||||||||||   |||||||||||||| |||||| ||| |||||||| | |||| |||||
Sbjct  593  GGTGGTTGAGTACGTTCTCGAGGCCAGCCATGCGCGCGACCTCCACCCGTTCCGCGCCCA  652

Query  186  GTGACCCGCGGGCGATGCCGATCGCCCATGACG  218
            |||||||||| |||| |||||||||||||||||
Sbjct  653  GTGACCCGCGAGCGACGCCGATCGCCCATGACG  685


>JX856439.1 Dalbergia lanceolaria isolate 38 internal transcribed spacer 
1, partial sequence; 5.8S ribosomal RNA gene, complete sequence; 
and internal transcribed spacer 2, partial sequence
Length=688

 Score = 259 bits (140),  Expect = 3e-65
 Identities = 189/213 (89%), Gaps = 2/213 (1%)
 Strand=Plus/Plus

Query  6    CGTTGCCCCAGCCCCCCCGTGCCCGTGGCCGGGGAGCGGGGCGAATGCTGGCTTCCCGTG  65
            ||||||||||   |||| ||||||||||||  ||   |||||||||||||||||||||||
Sbjct  465  CGTTGCCCCA--ACCCCTGTGCCCGTGGCCACGGGTTGGGGCGAATGCTGGCTTCCCGTG  522

Query  66   AGCGCCGCCTCGCGGTTGGCTGAAAATCGGGTTCGTGGTGGACGCAGCGCCATGACAGAT  125
            ||| ||||||||||||||||||||||||||||||||||||||  | ||||||||||||||
Sbjct  523  AGCACCGCCTCGCGGTTGGCTGAAAATCGGGTTCGTGGTGGATTCGGCGCCATGACAGAT  582

Query  126  GGTGGTTGAGCGAGTTCTCGAGGCCAGTCATGCGTGCGGCCTCCACCAGCTCCGTGCCCA  185
            ||||||||||   |||||||||||||| |||||| ||| |||||||| | |||| |||||
Sbjct  583  GGTGGTTGAGTACGTTCTCGAGGCCAGCCATGCGCGCGACCTCCACCCGTTCCGCGCCCA  642

Query  186  GTGACCCGCGGGCGATGCCGATCGCCCATGACG  218
            |||||||||| |||| |||||||||||||||||
Sbjct  643  GTGACCCGCGAGCGACGCCGATCGCCCATGACG  675


>FR854129.1 Dalbergia nigrescens genomic DNA containing 18S rRNA gene, ITS1, 
5.8S rRNA gene, ITS2, 28S rRNA gene, specimen voucher VNMN<VNM>:B0001161
 FR854130.1 Dalbergia nigrescens genomic DNA containing 18S rRNA gene, ITS1, 
5.8S rRNA gene, ITS2, 28S rRNA gene, specimen voucher VNMN<VNM>:B0001166
 FR854132.1 Dalbergia nigrescens genomic DNA containing 18S rRNA gene, ITS1, 
5.8S rRNA gene, ITS2, 28S rRNA gene, specimen voucher VNMN<VNM>:B0001171
Length=642

 Score = 259 bits (140),  Expect = 3e-65
 Identities = 191/216 (88%), Gaps = 2/216 (1%)
 Strand=Plus/Plus

Query  3    AACCGTTGCCCCAGCCCCCCCGTGCCCGTGGCCGGGGAGCGGGGCGAATGCTGGCTTCCC  62
            |||||||||||||   |||||||||||||||||  || | ||||||||||||||||||||
Sbjct  413  AACCGTTGCCCCA--ACCCCCGTGCCCGTGGCCACGGGGTGGGGCGAATGCTGGCTTCCC  470

Query  63   GTGAGCGCCGCCTCGCGGTTGGCTGAAAATCGGGTTCGTGGTGGACGCAGCGCCATGACA  122
            |||||| ||||||||||||||||||||||||||||||||||||||  |||||||||||||
Sbjct  471  GTGAGCACCGCCTCGCGGTTGGCTGAAAATCGGGTTCGTGGTGGATTCAGCGCCATGACA  530

Query  123  GATGGTGGTTGAGCGAGTTCTCGAGGCCAGTCATGCGTGCGGCCTCCACCAGCTCCGTGC  182
            || |||||||||||  ||||||||||||||||||||| ||| ||||| || | |||| ||
Sbjct  531  GACGGTGGTTGAGCATGTTCTCGAGGCCAGTCATGCGCGCGACCTCCGCCGGTTCCGAGC  590

Query  183  CCAGTGACCCGCGGGCGATGCCGATCGCCCATGACG  218
            |||| |||||||| ||||   |||||||||| ||||
Sbjct  591  CCAGCGACCCGCGAGCGACAACGATCGCCCACGACG  626


>FR854128.1 Dalbergia nigrescens genomic DNA containing 18S rRNA gene, ITS1, 
5.8S rRNA gene, ITS2, 28S rRNA gene, specimen voucher VNMN<VNM>:B0001156
Length=639

 Score = 259 bits (140),  Expect = 3e-65
 Identities = 191/216 (88%), Gaps = 2/216 (1%)
 Strand=Plus/Plus

Query  3    AACCGTTGCCCCAGCCCCCCCGTGCCCGTGGCCGGGGAGCGGGGCGAATGCTGGCTTCCC  62
            |||||||||||||   |||||||||||||||||  || | ||||||||||||||||||||
Sbjct  410  AACCGTTGCCCCA--ACCCCCGTGCCCGTGGCCACGGGGTGGGGCGAATGCTGGCTTCCC  467

Query  63   GTGAGCGCCGCCTCGCGGTTGGCTGAAAATCGGGTTCGTGGTGGACGCAGCGCCATGACA  122
            |||||| ||||||||||||||||||||||||||||||||||||||  |||||||||||||
Sbjct  468  GTGAGCACCGCCTCGCGGTTGGCTGAAAATCGGGTTCGTGGTGGATTCAGCGCCATGACA  527

Query  123  GATGGTGGTTGAGCGAGTTCTCGAGGCCAGTCATGCGTGCGGCCTCCACCAGCTCCGTGC  182
            || |||||||||||  ||||||||||||||||||||| ||| ||||| || | |||| ||
Sbjct  528  GACGGTGGTTGAGCATGTTCTCGAGGCCAGTCATGCGCGCGACCTCCGCCGGTTCCGAGC  587

Query  183  CCAGTGACCCGCGGGCGATGCCGATCGCCCATGACG  218
            |||| |||||||| ||||   |||||||||| ||||
Sbjct  588  CCAGCGACCCGCGAGCGACAACGATCGCCCACGACG  623


>EF451079.1 Dalbergia sissoo internal transcribed spacer 1, partial sequence; 
5.8S ribosomal RNA gene, complete sequence; and internal 
transcribed spacer 2, partial sequence
Length=621

 Score = 259 bits (140),  Expect = 3e-65
 Identities = 181/201 (90%), Gaps = 2/201 (1%)
 Strand=Plus/Plus

Query  19   CCCCCGT-GCCCGTGGCCGGGGAGCGGGGCGAATGCTGGCTTCCCGTGAGCGCCGCCTCG  77
            ||||||| || |  ||||  ||||||||||||||||||||||||||||||| ||||||||
Sbjct  404  CCCCCGTGGCTCC-GGCCACGGAGCGGGGCGAATGCTGGCTTCCCGTGAGCACCGCCTCG  462

Query  78   CGGTTGGCTGAAAATCGGGTTCGTGGTGGACGCAGCGCCATGACAGATGGTGGTTGAGCG  137
            ||| ||||||||||||||||||| |||||| | |||||||||||||| ||||||||||||
Sbjct  463  CGGCTGGCTGAAAATCGGGTTCGCGGTGGATGAAGCGCCATGACAGACGGTGGTTGAGCG  522

Query  138  AGTTCTCGAGGCCAGTCATGCGTGCGGCCTCCACCAGCTCCGTGCCCAGTGACCCGCGGG  197
             | ||||||||||||||||||| |||||||||||||||||||  ||||| ||||||||||
Sbjct  523  TGCTCTCGAGGCCAGTCATGCGGGCGGCCTCCACCAGCTCCGCACCCAGCGACCCGCGGG  582

Query  198  CGATGCCGATCGCCCATGACG  218
            ||||| |||||||||| ||||
Sbjct  583  CGATGTCGATCGCCCAAGACG  603


>AF189023.1 Dalbergia sissoo Kirkpatrick 1759 (E) small subunit ribosomal 
RNA gene, partial sequence; internal transcribed spacer 1, 
5.8S ribosomal RNA gene and internal transcribed spacer 2, complete 
sequence; and large subunit ribosomal RNA gene, partial 
sequence
Length=639

 Score = 259 bits (140),  Expect = 3e-65
 Identities = 181/201 (90%), Gaps = 2/201 (1%)
 Strand=Plus/Plus

Query  19   CCCCCGT-GCCCGTGGCCGGGGAGCGGGGCGAATGCTGGCTTCCCGTGAGCGCCGCCTCG  77
            ||||||| || |  ||||  ||||||||||||||||||||||||||||||| ||||||||
Sbjct  422  CCCCCGTGGCTCC-GGCCACGGAGCGGGGCGAATGCTGGCTTCCCGTGAGCACCGCCTCG  480

Query  78   CGGTTGGCTGAAAATCGGGTTCGTGGTGGACGCAGCGCCATGACAGATGGTGGTTGAGCG  137
            ||| ||||||||||||||||||| |||||||| |||||||||||||| ||||||||||||
Sbjct  481  CGGCTGGCTGAAAATCGGGTTCGCGGTGGACGAAGCGCCATGACAGACGGTGGTTGAGCG  540

Query  138  AGTTCTCGAGGCCAGTCATGCGTGCGGCCTCCACCAGCTCCGTGCCCAGTGACCCGCGGG  197
             | ||||||||||||||||||| |||||||||||||||||||  ||||| |||||||| |
Sbjct  541  TGCTCTCGAGGCCAGTCATGCGGGCGGCCTCCACCAGCTCCGCACCCAGCGACCCGCGAG  600

Query  198  CGATGCCGATCGCCCATGACG  218
            ||||| |||||||||| ||||
Sbjct  601  CGATGTCGATCGCCCAAGACG  621


>KM521392.1 Dalbergia oliveri voucher C36 internal transcribed spacer 1, 
partial sequence; 5.8S ribosomal RNA gene, complete sequence; 
and internal transcribed spacer 2, partial sequence
Length=614

 Score = 257 bits (139),  Expect = 1e-64
 Identities = 192/217 (88%), Gaps = 5/217 (2%)
 Strand=Plus/Plus

Query  3    AACCGTTGCCCCAGCCCCCCCGTGCCCGTGGCCGGGGAGCGGGGCGAATGCTGGCTTCCC  62
            || || |||||||   |||| ||||||||||||  ||||||||||||||| |||||||||
Sbjct  400  AATCGCTGCCCCA--ACCCCTGTGCCCGTGGCCACGGAGCGGGGCGAATGTTGGCTTCCC  457

Query  63   GTGAGCGCCGCCTCGCGGTTGGCTGAAAATCGGGTTCGTGGTGGACGCAGCGCCATGACA  122
            |||||| ||||||||||||||||||||||||||||||||||||||  ||||||| |||||
Sbjct  458  GTGAGCACCGCCTCGCGGTTGGCTGAAAATCGGGTTCGTGGTGGATTCAGCGCCGTGACA  517

Query  123  GATGGTGGTTGAGCGAGTTCTCGA-GGCCAGTCATGCGTGCGGCCTCCACCAGCTCCGTG  181
            ||||||||||||||  |||||||  ||||||||||||||||| |||||||||| ||||| 
Sbjct  518  GATGGTGGTTGAGCATGTTCTCGGGGGCCAGTCATGCGTGCGACCTCCACCAGATCCGTA  577

Query  182  CCCA--GTGACCCGCGGGCGATGCCGATCGCCCATGA  216
            ||||  |||||||| | |||| |||||||||||||||
Sbjct  578  CCCAGTGTGACCCGTGAGCGACGCCGATCGCCCATGA  614


  Database: Nucleotide collection (nt)
    Posted date:  Jun 15, 2019  6:40 PM
  Number of letters in database: 218,532,353,722
  Number of sequences in database:  52,478,804

Lambda      K        H
    1.33    0.621     1.12 
Gapped
Lambda      K        H
    1.28    0.460    0.850 
Matrix: blastn matrix:1 -2
Gap Penalties: Existence: 0, Extension: 0
Number of Sequences: 52478804
Number of Hits to DB: 0
Number of extensions: 0
Number of successful extensions: 0
Number of sequences better than 10: 13
Number of HSP's better than 10 without gapping: 0
Number of HSP's gapped: 13
Number of HSP's successfully gapped: 13
Length of query: 218
Length of database: 218532353722
Length adjustment: 33
Effective length of query: 185
Effective length of database: 216800553190
Effective search space: 40108102340150
Effective search space used: 40108102340150
A: 0
X1: 13 (25.0 bits)
X2: 32 (59.1 bits)
X3: 54 (99.7 bits)
S1: 13 (25.1 bits)
S2: 23 (43.6 bits)
