# Supplementary material for: Assessing the Identity of Commercial Herbs From a Cambodian Market Using DNA Barcoding
Source: Front Pharmacol. 2020 Mar 24;11:244. doi: 10.3389/fphar.2020.00244 (PMC7105672; doi:10.3389/fphar.2020.00244)
Supplement: Supplementary file 2 [file Data_Sheet_2.zip › blast search result/ITS2/JPZ17.txt]

BLASTN 2.9.0+
Reference: Zheng Zhang, Scott Schwartz, Lukas Wagner, and
Webb Miller (2000), "A greedy algorithm for aligning DNA
sequences", J Comput Biol 2000; 7(1-2):203-14.


Reference for database indexing: Aleksandr Morgulis, George
Coulouris, Yan Raytselis, Thomas L. Madden, Richa Agarwala,
Alejandro A. Schaffer (2008), "Database Indexing for
Production MegaBLAST Searches", Bioinformatics 24:1757-1764.


RID: J5W7R9R4014


Database: Nucleotide collection (nt)
           52,478,804 sequences; 218,532,353,722 total letters
Query= 17

Length=220


                                                                   Score        E      Max
Sequences producing significant alignments:                       (Bits)     Value   ident

KJ776734.1 Cenchrus sp. XJL-2014 isolate C internal transcribe...  405        3e-109  100%        
KR350689.1 Cenchrus purpureus voucher Braeuchler 6868 (MSB) in...  401        4e-108  100%        
JX156340.1 Cenchrus purpureus voucher Zeng 0366 18S ribosomal ...  401        4e-108  100%        
JX156339.1 Cenchrus purpureus voucher Zeng 0375 18S ribosomal ...  401        4e-108  100%        
JX156338.1 Cenchrus purpureus voucher Zeng 0393 18S ribosomal ...  401        4e-108  100%        
KJ776736.1 Cenchrus purpureus isolate E internal transcribed s...  399        2e-107  100%        
FJ626352.1 Pennisetum americanum x Pennisetum purpureum intern...  399        2e-107  100%        
AF345232.1 Pennisetum purpureum internal transcribed spacer 1,...  399        2e-107  100%        
KY968831.1 Cenchrus purpureus voucher Li ZY, Jin XH, Xu SZ 133...  398        6e-107  99%         
KJ776738.1 Cenchrus americanus x Cenchrus purpureus isolate G ...  394        7e-106  99%         
KJ776733.1 Cenchrus sp. XJL-2014 isolate A internal transcribe...  394        7e-106  99%         
KJ482559.1 Cenchrus purpureus isolate G internal transcribed s...  394        7e-106  100%        
KJ482555.1 Cenchrus sp. Laimu-1 FAFU internal transcribed spac...  394        7e-106  100%        
FJ626365.1 Pennisetum americanum x Pennisetum purpureum cultiv...  394        7e-106  99%         
FJ626362.1 Pennisetum americanum x Pennisetum purpureum cultiv...  394        7e-106  99%         
FJ626361.1 Pennisetum americanum x Pennisetum purpureum cultiv...  394        7e-106  99%         
FJ626359.1 Pennisetum americanum x Pennisetum purpureum cultiv...  394        7e-106  99%         
FJ626357.1 Pennisetum purpureum cultivar N51 internal transcri...  394        7e-106  99%         
FJ626354.1 Pennisetum purpureum cultivar Purple internal trans...  394        7e-106  99%         
FJ626360.1 Pennisetum americanum x Pennisetum purpureum cultiv...  392        3e-105  99%         
KJ482556.1 Cenchrus purpureus isolate D internal transcribed s...  388        3e-104  99%         
FJ626363.1 Pennisetum americanum x Pennisetum purpureum cultiv...  388        3e-104  99%         
FJ626358.1 Pennisetum purpureum cultivar N85 internal transcri...  388        3e-104  99%         
KJ482553.1 Cenchrus sp. Jujuncao FAFU internal transcribed spa...  383        2e-102  99%         
AY628128.1 Pennisetum purpureum strain ICRISAT/266 internal tr...  377        7e-101  98%         
FJ626366.1 Pennisetum americanum x Pennisetum purpureum cultiv...  372        3e-99   97%         
FJ626356.1 Pennisetum purpureum cultivar Red internal transcri...  372        3e-99   97%         
FJ626364.1 Pennisetum americanum x Pennisetum purpureum cultiv...  366        2e-97   97%         
JN115040.1 Cenchrus americanus voucher SBB-1140 internal trans...  340        1e-89   95%         
KM288886.1 Cenchrus americanus cultivar CZMS-21A internal tran...  339        3e-89   95%         
KM288874.1 Cenchrus americanus cultivar CZMS-7A internal trans...  339        3e-89   95%         
KM288873.1 Cenchrus americanus cultivar CZMS-6A internal trans...  339        3e-89   95%         
KM288872.1 Cenchrus americanus cultivar CZMS-5A internal trans...  339        3e-89   95%         
KM288870.1 Cenchrus americanus cultivar CZMS-3A internal trans...  339        3e-89   95%         
KM288869.1 Cenchrus americanus cultivar CZMS-2A internal trans...  339        3e-89   95%         
KM288868.1 Cenchrus americanus cultivar CZMS-1A internal trans...  339        3e-89   95%         
KY935141.1 Uncultured eukaryote clone HMPStoolITS2OTU657 5.8S ...  335        5e-88   94%         
KM288881.1 Cenchrus americanus cultivar CZMS-15A internal tran...  333        2e-87   94%         
KM288875.1 Cenchrus americanus cultivar CZMS-8A internal trans...  333        2e-87   94%         
AY628132.1 Pennisetum glaucum strain UP11/423-88 internal tran...  329        2e-86   94%         
GQ870179.1 Pennisetum sp. WK 104 internal transcribed spacer 1...  326        3e-85   100%        
GQ870178.1 Pennisetum purpureum internal transcribed spacer 1,...  326        3e-85   100%        
AY628130.1 Pennisetum glaucum strain UP11/54-93 internal trans...  316        2e-82   93%         
AY628131.1 Pennisetum glaucum strain UP11/5338 internal transc...  309        3e-80   93%         
AY628129.1 Pennisetum glaucum strain UP11/427-88 internal tran...  303        1e-78   92%         
MH025249.1 Cenchrus purpurascens isolate WYO_D2 internal trans...  252        5e-63   88%         
MH025248.1 Cenchrus purpurascens isolate WYO_D1 internal trans...  252        5e-63   88%         
MH025247.1 Cenchrus purpurascens isolate WYO_C2 internal trans...  252        5e-63   88%         
MH025246.1 Cenchrus purpurascens isolate WYO_C1 internal trans...  252        5e-63   88%         
MH025245.1 Cenchrus purpurascens isolate WYO_B2 internal trans...  252        5e-63   88%         
MH025244.1 Cenchrus purpurascens isolate WYO_B1 internal trans...  252        5e-63   88%         
MH025243.1 Cenchrus purpurascens isolate WYO_A3 internal trans...  252        5e-63   88%         
MH025242.1 Cenchrus purpurascens isolate WYO_A2 internal trans...  252        5e-63   88%         
MH025241.1 Cenchrus purpurascens isolate WYO_A1 internal trans...  252        5e-63   88%         
MH025227.1 Cenchrus purpurascens isolate WED_H3 internal trans...  252        5e-63   88%         
MH025226.1 Cenchrus purpurascens isolate WED_H2 internal trans...  252        5e-63   88%         
MH025225.1 Cenchrus purpurascens isolate WED_H1 internal trans...  252        5e-63   88%         
MH025224.1 Cenchrus purpurascens isolate WED_G2 internal trans...  252        5e-63   88%         
MH025223.1 Cenchrus purpurascens isolate WED_G1 internal trans...  252        5e-63   88%         
MH025222.1 Cenchrus purpurascens isolate WED_F3 internal trans...  252        5e-63   88%         
MH025221.1 Cenchrus purpurascens isolate WED_F2 internal trans...  252        5e-63   88%         
MH025220.1 Cenchrus purpurascens isolate WED_F1 internal trans...  252        5e-63   88%         
MH025219.1 Cenchrus purpurascens isolate WED_E3 internal trans...  252        5e-63   88%         
MH025218.1 Cenchrus purpurascens isolate WED_E2 internal trans...  252        5e-63   88%         
MH025217.1 Cenchrus purpurascens isolate WED_E1 internal trans...  252        5e-63   88%         
MH025216.1 Cenchrus purpurascens isolate WED_D2 internal trans...  252        5e-63   88%         
MH025215.1 Cenchrus purpurascens isolate WED_D1 internal trans...  252        5e-63   88%         
MH025214.1 Cenchrus purpurascens isolate WED_C3 internal trans...  252        5e-63   88%         
KF163672.1 Cenchrus compressus var. compressus voucher HCCN-PJ...  252        5e-63   87%         
FJ766172.1 Pennisetum alopecuroides var. alopecuroides interna...  250        2e-62   87%         
MH025213.1 Cenchrus purpurascens isolate WED_B2 internal trans...  248        6e-62   87%         
AY628126.1 Pennisetum squamulatum strain IRD/PS24 internal tra...  248        6e-62   88%         
MH025212.1 Cenchrus purpurascens isolate WED_B1 internal trans...  246        2e-61   87%         
MH025210.1 Cenchrus purpurascens isolate WDO_A3 internal trans...  246        2e-61   87%         
MH025205.1 Cenchrus purpurascens isolate WCA_B1 internal trans...  246        2e-61   87%         
MH025169.1 Cenchrus purpurascens isolate E_A3 internal transcr...  246        2e-61   87%         
MH025166.1 Cenchrus purpurascens isolate NSX2_1 internal trans...  246        2e-61   87%         
MH025165.1 Cenchrus purpurascens isolate NSX1_2 internal trans...  246        2e-61   87%         
MH025164.1 Cenchrus purpurascens isolate NSX1_1 internal trans...  246        2e-61   87%         
MH025162.1 Cenchrus purpurascens isolate N4 internal transcrib...  246        2e-61   87%         
MH025161.1 Cenchrus purpurascens isolate N3 internal transcrib...  246        2e-61   87%         
MH025160.1 Cenchrus purpurascens isolate N2 internal transcrib...  246        2e-61   87%         
MH025157.1 Cenchrus purpurascens isolate KOR_I1 internal trans...  246        2e-61   87%         
MH025155.1 Cenchrus purpurascens isolate KOR_G1 internal trans...  246        2e-61   87%         
MH025152.1 Cenchrus purpurascens isolate KOR_D1 internal trans...  246        2e-61   87%         
MH025150.1 Cenchrus purpurascens isolate KOR_B1 internal trans...  246        2e-61   87%         
MH025149.1 Cenchrus purpurascens isolate KOR_A1 internal trans...  246        2e-61   87%         
KF163673.1 Cenchrus compressus var. compressus voucher HCCN-PJ...  246        2e-61   87%         
MH025211.1 Cenchrus purpurascens isolate WED_A1 internal trans...  244        8e-61   87%         
MH025163.1 Cenchrus purpurascens isolate N5 internal transcrib...  243        3e-60   87%         
MH025240.1 Cenchrus purpurascens isolate WSK_A1 internal trans...  241        1e-59   87%         
MH025239.1 Cenchrus purpurascens isolate WKR_A5 internal trans...  241        1e-59   87%         
MH025238.1 Cenchrus purpurascens isolate WKR_A4 internal trans...  241        1e-59   87%         
MH025237.1 Cenchrus purpurascens isolate WKR_A3 internal trans...  241        1e-59   87%         
MH025236.1 Cenchrus purpurascens isolate WKR_A1 internal trans...  241        1e-59   87%         
MH025202.1 Cenchrus purpurascens isolate WBO_B5 internal trans...  241        1e-59   87%         
MH025200.1 Cenchrus purpurascens isolate WBO_B3 internal trans...  241        1e-59   87%         
MH025198.1 Cenchrus purpurascens isolate WBO_B1 internal trans...  241        1e-59   87%         
MH025197.1 Cenchrus purpurascens isolate WBO_A4 internal trans...  241        1e-59   87%         
MH025201.1 Cenchrus purpurascens isolate WBO_B4 internal trans...  239        4e-59   86%         

ALIGNMENTS
>KJ776734.1 Cenchrus sp. XJL-2014 isolate C internal transcribed spacer 1, 
partial sequence; and 5.8S ribosomal RNA gene and internal 
transcribed spacer 2, complete sequence
Length=585

 Score = 405 bits (219),  Expect = 3e-109
 Identities = 219/219 (100%), Gaps = 0/219 (0%)
 Strand=Plus/Plus

Query  1    CGCCAAAAGACACTCCCAACCCATCCGTGGGGAAGGATGTGGTGTTTGGCTCCCCGTGCC  60
            ||||||||||||||||||||||||||||||||||||||||||||||||||||||||||||
Sbjct  367  CGCCAAAAGACACTCCCAACCCATCCGTGGGGAAGGATGTGGTGTTTGGCTCCCCGTGCC  426

Query  61   GTAAGGTGGGGTGGGCCGAAGTTGGGGCCGCCGGCGTAACATGCCGAGCACCGCACGTGG  120
            ||||||||||||||||||||||||||||||||||||||||||||||||||||||||||||
Sbjct  427  GTAAGGTGGGGTGGGCCGAAGTTGGGGCCGCCGGCGTAACATGCCGAGCACCGCACGTGG  486

Query  121  TGGGCGACATACAGTTGTTCTCGGTGCAGTGTCTCAGCTAGTAGTCGGCGTGTTGGCCTA  180
            ||||||||||||||||||||||||||||||||||||||||||||||||||||||||||||
Sbjct  487  TGGGCGACATACAGTTGTTCTCGGTGCAGTGTCTCAGCTAGTAGTCGGCGTGTTGGCCTA  546

Query  181  AATGACCCATGACGACCATAGCGCTTTGTCGCTCGGACC  219
            |||||||||||||||||||||||||||||||||||||||
Sbjct  547  AATGACCCATGACGACCATAGCGCTTTGTCGCTCGGACC  585


>KR350689.1 Cenchrus purpureus voucher Braeuchler 6868 (MSB) internal transcribed 
spacer 1, 5.8S ribosomal RNA gene, and internal transcribed 
spacer 2, complete sequence
Length=661

 Score = 401 bits (217),  Expect = 4e-108
 Identities = 219/220 (99%), Gaps = 0/220 (0%)
 Strand=Plus/Plus

Query  1    CGCCAAAAGACACTCCCAACCCATCCGTGGGGAAGGATGTGGTGTTTGGCTCCCCGTGCC  60
            ||||||||||||||||||||||||||||||||||||||||||||||||||||||||||||
Sbjct  398  CGCCAAAAGACACTCCCAACCCATCCGTGGGGAAGGATGTGGTGTTTGGCTCCCCGTGCC  457

Query  61   GTAAGGTGGGGTGGGCCGAAGTTGGGGCCGCCGGCGTAACATGCCGAGCACCGCACGTGG  120
            ||||||||||||||||||||||||||||||||||||||||||||||||||||||||||||
Sbjct  458  GTAAGGTGGGGTGGGCCGAAGTTGGGGCCGCCGGCGTAACATGCCGAGCACCGCACGTGG  517

Query  121  TGGGCGACATACAGTTGTTCTCGGTGCAGTGTCTCAGCTAGTAGTCGGCGTGTTGGCCTA  180
            ||||||||||||||||||||||||||||||||||||||||||||||||||||||||||||
Sbjct  518  TGGGCGACATACAGTTGTTCTCGGTGCAGTGTCTCAGCTAGTAGTCGGCGTGTTGGCCTA  577

Query  181  AATGACCCATGACGACCATAGCGCTTTGTCGCTCGGACCG  220
            ||||||||||||||||| ||||||||||||||||||||||
Sbjct  578  AATGACCCATGACGACCGTAGCGCTTTGTCGCTCGGACCG  617


>JX156340.1 Cenchrus purpureus voucher Zeng 0366 18S ribosomal RNA gene, 
partial sequence; internal transcribed spacer 1, 5.8S ribosomal 
RNA gene, and internal transcribed spacer 2, complete sequence; 
and 26S ribosomal RNA gene, partial sequence
Length=678

 Score = 401 bits (217),  Expect = 4e-108
 Identities = 219/220 (99%), Gaps = 0/220 (0%)
 Strand=Plus/Plus

Query  1    CGCCAAAAGACACTCCCAACCCATCCGTGGGGAAGGATGTGGTGTTTGGCTCCCCGTGCC  60
            ||||||||||||||||||||||||||||||||||||||||||||||||||||||||||||
Sbjct  412  CGCCAAAAGACACTCCCAACCCATCCGTGGGGAAGGATGTGGTGTTTGGCTCCCCGTGCC  471

Query  61   GTAAGGTGGGGTGGGCCGAAGTTGGGGCCGCCGGCGTAACATGCCGAGCACCGCACGTGG  120
            ||||||||||||||||||||||||||||||||||||||||||||||||||||||||||||
Sbjct  472  GTAAGGTGGGGTGGGCCGAAGTTGGGGCCGCCGGCGTAACATGCCGAGCACCGCACGTGG  531

Query  121  TGGGCGACATACAGTTGTTCTCGGTGCAGTGTCTCAGCTAGTAGTCGGCGTGTTGGCCTA  180
            ||||||||||||||||||||||||||||||||||||||||||||||||||||||||||||
Sbjct  532  TGGGCGACATACAGTTGTTCTCGGTGCAGTGTCTCAGCTAGTAGTCGGCGTGTTGGCCTA  591

Query  181  AATGACCCATGACGACCATAGCGCTTTGTCGCTCGGACCG  220
            ||||||||||||||||| ||||||||||||||||||||||
Sbjct  592  AATGACCCATGACGACCGTAGCGCTTTGTCGCTCGGACCG  631


>JX156339.1 Cenchrus purpureus voucher Zeng 0375 18S ribosomal RNA gene, 
partial sequence; internal transcribed spacer 1, 5.8S ribosomal 
RNA gene, and internal transcribed spacer 2, complete sequence; 
and 26S ribosomal RNA gene, partial sequence
Length=679

 Score = 401 bits (217),  Expect = 4e-108
 Identities = 219/220 (99%), Gaps = 0/220 (0%)
 Strand=Plus/Plus

Query  1    CGCCAAAAGACACTCCCAACCCATCCGTGGGGAAGGATGTGGTGTTTGGCTCCCCGTGCC  60
            ||||||||||||||||||||||||||||||||||||||||||||||||||||||||||||
Sbjct  410  CGCCAAAAGACACTCCCAACCCATCCGTGGGGAAGGATGTGGTGTTTGGCTCCCCGTGCC  469

Query  61   GTAAGGTGGGGTGGGCCGAAGTTGGGGCCGCCGGCGTAACATGCCGAGCACCGCACGTGG  120
            ||||||||||||||||||||||||||||||||||||||||||||||||||||||||||||
Sbjct  470  GTAAGGTGGGGTGGGCCGAAGTTGGGGCCGCCGGCGTAACATGCCGAGCACCGCACGTGG  529

Query  121  TGGGCGACATACAGTTGTTCTCGGTGCAGTGTCTCAGCTAGTAGTCGGCGTGTTGGCCTA  180
            ||||||||||||||||||||||||||||||||||||||||||||||||||||||||||||
Sbjct  530  TGGGCGACATACAGTTGTTCTCGGTGCAGTGTCTCAGCTAGTAGTCGGCGTGTTGGCCTA  589

Query  181  AATGACCCATGACGACCATAGCGCTTTGTCGCTCGGACCG  220
            ||||||||||||||||| ||||||||||||||||||||||
Sbjct  590  AATGACCCATGACGACCGTAGCGCTTTGTCGCTCGGACCG  629


>JX156338.1 Cenchrus purpureus voucher Zeng 0393 18S ribosomal RNA gene, 
partial sequence; internal transcribed spacer 1, 5.8S ribosomal 
RNA gene, and internal transcribed spacer 2, complete sequence; 
and 26S ribosomal RNA gene, partial sequence
Length=673

 Score = 401 bits (217),  Expect = 4e-108
 Identities = 219/220 (99%), Gaps = 0/220 (0%)
 Strand=Plus/Plus

Query  1    CGCCAAAAGACACTCCCAACCCATCCGTGGGGAAGGATGTGGTGTTTGGCTCCCCGTGCC  60
            ||||||||||||||||||||||||||||||||||||||||||||||||||||||||||||
Sbjct  410  CGCCAAAAGACACTCCCAACCCATCCGTGGGGAAGGATGTGGTGTTTGGCTCCCCGTGCC  469

Query  61   GTAAGGTGGGGTGGGCCGAAGTTGGGGCCGCCGGCGTAACATGCCGAGCACCGCACGTGG  120
            ||||||||||||||||||||||||||||||||||||||||||||||||||||||||||||
Sbjct  470  GTAAGGTGGGGTGGGCCGAAGTTGGGGCCGCCGGCGTAACATGCCGAGCACCGCACGTGG  529

Query  121  TGGGCGACATACAGTTGTTCTCGGTGCAGTGTCTCAGCTAGTAGTCGGCGTGTTGGCCTA  180
            ||||||||||||||||||||||||||||||||||||||||||||||||||||||||||||
Sbjct  530  TGGGCGACATACAGTTGTTCTCGGTGCAGTGTCTCAGCTAGTAGTCGGCGTGTTGGCCTA  589

Query  181  AATGACCCATGACGACCATAGCGCTTTGTCGCTCGGACCG  220
            ||||||||||||||||| ||||||||||||||||||||||
Sbjct  590  AATGACCCATGACGACCGTAGCGCTTTGTCGCTCGGACCG  629


>KJ776736.1 Cenchrus purpureus isolate E internal transcribed spacer 1, partial 
sequence; and 5.8S ribosomal RNA gene and internal transcribed 
spacer 2, complete sequence
Length=585

 Score = 399 bits (216),  Expect = 2e-107
 Identities = 218/219 (99%), Gaps = 0/219 (0%)
 Strand=Plus/Plus

Query  1    CGCCAAAAGACACTCCCAACCCATCCGTGGGGAAGGATGTGGTGTTTGGCTCCCCGTGCC  60
            ||||||||||||||||||||||||||||||||||||||||||||||||||||||||||||
Sbjct  367  CGCCAAAAGACACTCCCAACCCATCCGTGGGGAAGGATGTGGTGTTTGGCTCCCCGTGCC  426

Query  61   GTAAGGTGGGGTGGGCCGAAGTTGGGGCCGCCGGCGTAACATGCCGAGCACCGCACGTGG  120
            ||||||||||||||||||||||||||||||||||||||||||||||||||||||||||||
Sbjct  427  GTAAGGTGGGGTGGGCCGAAGTTGGGGCCGCCGGCGTAACATGCCGAGCACCGCACGTGG  486

Query  121  TGGGCGACATACAGTTGTTCTCGGTGCAGTGTCTCAGCTAGTAGTCGGCGTGTTGGCCTA  180
            ||||||||||||||||||||||||||||||||||||||||||||||||||||||||||||
Sbjct  487  TGGGCGACATACAGTTGTTCTCGGTGCAGTGTCTCAGCTAGTAGTCGGCGTGTTGGCCTA  546

Query  181  AATGACCCATGACGACCATAGCGCTTTGTCGCTCGGACC  219
            ||||||||||||||||| |||||||||||||||||||||
Sbjct  547  AATGACCCATGACGACCGTAGCGCTTTGTCGCTCGGACC  585


>FJ626352.1 Pennisetum americanum x Pennisetum purpureum internal transcribed 
spacer 1, 5.8S ribosomal RNA gene, and internal transcribed 
spacer 2, complete sequence
 FJ626353.1 Pennisetum americanum x Pennisetum purpureum cultivar Slimstem 
internal transcribed spacer 1, 5.8S ribosomal RNA gene, and 
internal transcribed spacer 2, complete sequence
 FJ626355.1 Pennisetum purpureum cultivar Dwarf internal transcribed spacer 
1, 5.8S ribosomal RNA gene, and internal transcribed spacer 
2, complete sequence
 KJ776737.1 Cenchrus purpureus isolate F internal transcribed spacer 1, partial 
sequence; and 5.8S ribosomal RNA gene and internal transcribed 
spacer 2, complete sequence
Length=585

 Score = 399 bits (216),  Expect = 2e-107
 Identities = 218/219 (99%), Gaps = 0/219 (0%)
 Strand=Plus/Plus

Query  1    CGCCAAAAGACACTCCCAACCCATCCGTGGGGAAGGATGTGGTGTTTGGCTCCCCGTGCC  60
            ||||||||||||||||||||||||||||||||||||||||||||||||||||||||||||
Sbjct  367  CGCCAAAAGACACTCCCAACCCATCCGTGGGGAAGGATGTGGTGTTTGGCTCCCCGTGCC  426

Query  61   GTAAGGTGGGGTGGGCCGAAGTTGGGGCCGCCGGCGTAACATGCCGAGCACCGCACGTGG  120
            ||||||||||||||||||||||||||||||||||||||||||||||||||||||||||||
Sbjct  427  GTAAGGTGGGGTGGGCCGAAGTTGGGGCCGCCGGCGTAACATGCCGAGCACCGCACGTGG  486

Query  121  TGGGCGACATACAGTTGTTCTCGGTGCAGTGTCTCAGCTAGTAGTCGGCGTGTTGGCCTA  180
            |||||||||||| |||||||||||||||||||||||||||||||||||||||||||||||
Sbjct  487  TGGGCGACATACGGTTGTTCTCGGTGCAGTGTCTCAGCTAGTAGTCGGCGTGTTGGCCTA  546

Query  181  AATGACCCATGACGACCATAGCGCTTTGTCGCTCGGACC  219
            |||||||||||||||||||||||||||||||||||||||
Sbjct  547  AATGACCCATGACGACCATAGCGCTTTGTCGCTCGGACC  585


>AF345232.1 Pennisetum purpureum internal transcribed spacer 1, 5.8S ribosomal 
RNA gene, and internal transcribed spacer 2, complete 
sequence
Length=585

 Score = 399 bits (216),  Expect = 2e-107
 Identities = 218/219 (99%), Gaps = 0/219 (0%)
 Strand=Plus/Plus

Query  1    CGCCAAAAGACACTCCCAACCCATCCGTGGGGAAGGATGTGGTGTTTGGCTCCCCGTGCC  60
            ||||||||||||||||||||||||||||||||||||||||||||||||||||||||||||
Sbjct  367  CGCCAAAAGACACTCCCAACCCATCCGTGGGGAAGGATGTGGTGTTTGGCTCCCCGTGCC  426

Query  61   GTAAGGTGGGGTGGGCCGAAGTTGGGGCCGCCGGCGTAACATGCCGAGCACCGCACGTGG  120
            ||||||||||||||||||||||||||||||||||||||||||||||||||||||||||||
Sbjct  427  GTAAGGTGGGGTGGGCCGAAGTTGGGGCCGCCGGCGTAACATGCCGAGCACCGCACGTGG  486

Query  121  TGGGCGACATACAGTTGTTCTCGGTGCAGTGTCTCAGCTAGTAGTCGGCGTGTTGGCCTA  180
            ||||||||||||||||||||||||||||||||||||||||||||||||||||||||||||
Sbjct  487  TGGGCGACATACAGTTGTTCTCGGTGCAGTGTCTCAGCTAGTAGTCGGCGTGTTGGCCTA  546

Query  181  AATGACCCATGACGACCATAGCGCTTTGTCGCTCGGACC  219
            ||||||||||||||||| |||||||||||||||||||||
Sbjct  547  AATGACCCATGACGACCGTAGCGCTTTGTCGCTCGGACC  585


>KY968831.1 Cenchrus purpureus voucher Li ZY, Jin XH, Xu SZ 13343 18S ribosomal 
RNA gene, partial sequence; internal transcribed spacer 
1, 5.8S ribosomal RNA gene, and internal transcribed spacer 
2, complete sequence; and 26S ribosomal RNA gene, partial 
sequence
Length=771

 Score = 398 bits (215),  Expect = 6e-107
 Identities = 218/220 (99%), Gaps = 0/220 (0%)
 Strand=Plus/Plus

Query  1    CGCCAAAAGACACTCCCAACCCATCCGTGGGGAAGGATGTGGTGTTTGGCTCCCCGTGCC  60
            ||||||||||||||||||||||||||||||||||||||||||||||||||||||||||||
Sbjct  410  CGCCAAAAGACACTCCCAACCCATCCGTGGGGAAGGATGTGGTGTTTGGCTCCCCGTGCC  469

Query  61   GTAAGGTGGGGTGGGCCGAAGTTGGGGCCGCCGGCGTAACATGCCGAGCACCGCACGTGG  120
            ||||||||||||||||||||||||||||||||||||||||||||||||||||||||||||
Sbjct  470  GTAAGGTGGGGTGGGCCGAAGTTGGGGCCGCCGGCGTAACATGCCGAGCACCGCACGTGG  529

Query  121  TGGGCGACATACAGTTGTTCTCGGTGCAGTGTCTCAGCTAGTAGTCGGCGTGTTGGCCTA  180
            ||||||||||||||||||||||||||||||||||| ||||||||||||||||||||||||
Sbjct  530  TGGGCGACATACAGTTGTTCTCGGTGCAGTGTCTCRGCTAGTAGTCGGCGTGTTGGCCTA  589

Query  181  AATGACCCATGACGACCATAGCGCTTTGTCGCTCGGACCG  220
            ||||||||||||||||| ||||||||||||||||||||||
Sbjct  590  AATGACCCATGACGACCGTAGCGCTTTGTCGCTCGGACCG  629


>KJ776738.1 Cenchrus americanus x Cenchrus purpureus isolate G internal transcribed 
spacer 1, partial sequence; and 5.8S ribosomal RNA 
gene and internal transcribed spacer 2, complete sequence
Length=585

 Score = 394 bits (213),  Expect = 7e-106
 Identities = 217/219 (99%), Gaps = 0/219 (0%)
 Strand=Plus/Plus

Query  1    CGCCAAAAGACACTCCCAACCCATCCGTGGGGAAGGATGTGGTGTTTGGCTCCCCGTGCC  60
            ||||||||||||||||||||||||||||||||||||||||||||||||||||||||||||
Sbjct  367  CGCCAAAAGACACTCCCAACCCATCCGTGGGGAAGGATGTGGTGTTTGGCTCCCCGTGCC  426

Query  61   GTAAGGTGGGGTGGGCCGAAGTTGGGGCCGCCGGCGTAACATGCCGAGCACCGCACGTGG  120
            ||||||||||||||||||||||||||||||||||||||||||||||||||||||||||||
Sbjct  427  GTAAGGTGGGGTGGGCCGAAGTTGGGGCCGCCGGCGTAACATGCCGAGCACCGCACGTGG  486

Query  121  TGGGCGACATACAGTTGTTCTCGGTGCAGTGTCTCAGCTAGTAGTCGGCGTGTTGGCCTA  180
            ||||||||||||||||||||||||||||||||||| ||||||||||||||||||||||||
Sbjct  487  TGGGCGACATACAGTTGTTCTCGGTGCAGTGTCTCGGCTAGTAGTCGGCGTGTTGGCCTA  546

Query  181  AATGACCCATGACGACCATAGCGCTTTGTCGCTCGGACC  219
            ||||||||||||||||| |||||||||||||||||||||
Sbjct  547  AATGACCCATGACGACCGTAGCGCTTTGTCGCTCGGACC  585


>KJ776733.1 Cenchrus sp. XJL-2014 isolate A internal transcribed spacer 1, 
partial sequence; and 5.8S ribosomal RNA gene and internal 
transcribed spacer 2, complete sequence
Length=585

 Score = 394 bits (213),  Expect = 7e-106
 Identities = 217/219 (99%), Gaps = 0/219 (0%)
 Strand=Plus/Plus

Query  1    CGCCAAAAGACACTCCCAACCCATCCGTGGGGAAGGATGTGGTGTTTGGCTCCCCGTGCC  60
            ||||||||||||||||||||||||||||||||||||||||||||||||||||||||||||
Sbjct  367  CGCCAAAAGACACTCCCAACCCATCCGTGGGGAAGGATGTGGTGTTTGGCTCCCCGTGCC  426

Query  61   GTAAGGTGGGGTGGGCCGAAGTTGGGGCCGCCGGCGTAACATGCCGAGCACCGCACGTGG  120
            ||||||||||||||||||||||||||||||||||||||||||||||||||||||||||||
Sbjct  427  GTAAGGTGGGGTGGGCCGAAGTTGGGGCCGCCGGCGTAACATGCCGAGCACCGCACGTGG  486

Query  121  TGGGCGACATACAGTTGTTCTCGGTGCAGTGTCTCAGCTAGTAGTCGGCGTGTTGGCCTA  180
            ||||||||||||||||||||||||||||||||||||||||||||| ||||||||||||||
Sbjct  487  TGGGCGACATACAGTTGTTCTCGGTGCAGTGTCTCAGCTAGTAGTTGGCGTGTTGGCCTA  546

Query  181  AATGACCCATGACGACCATAGCGCTTTGTCGCTCGGACC  219
            ||||||||||||||||| |||||||||||||||||||||
Sbjct  547  AATGACCCATGACGACCGTAGCGCTTTGTCGCTCGGACC  585


>KJ482559.1 Cenchrus purpureus isolate G internal transcribed spacer 2, complete 
sequence
Length=216

 Score = 394 bits (213),  Expect = 7e-106
 Identities = 215/216 (99%), Gaps = 0/216 (0%)
 Strand=Plus/Plus

Query  4    CAAAAGACACTCCCAACCCATCCGTGGGGAAGGATGTGGTGTTTGGCTCCCCGTGCCGTA  63
            ||||||||||||||||||||||||||||||||||||||||||||||||||||||||||||
Sbjct  1    CAAAAGACACTCCCAACCCATCCGTGGGGAAGGATGTGGTGTTTGGCTCCCCGTGCCGTA  60

Query  64   AGGTGGGGTGGGCCGAAGTTGGGGCCGCCGGCGTAACATGCCGAGCACCGCACGTGGTGG  123
            ||||||||||||||||||||||||||||||||||||||||||||||||||||||||||||
Sbjct  61   AGGTGGGGTGGGCCGAAGTTGGGGCCGCCGGCGTAACATGCCGAGCACCGCACGTGGTGG  120

Query  124  GCGACATACAGTTGTTCTCGGTGCAGTGTCTCAGCTAGTAGTCGGCGTGTTGGCCTAAAT  183
            ||||||||| ||||||||||||||||||||||||||||||||||||||||||||||||||
Sbjct  121  GCGACATACGGTTGTTCTCGGTGCAGTGTCTCAGCTAGTAGTCGGCGTGTTGGCCTAAAT  180

Query  184  GACCCATGACGACCATAGCGCTTTGTCGCTCGGACC  219
            ||||||||||||||||||||||||||||||||||||
Sbjct  181  GACCCATGACGACCATAGCGCTTTGTCGCTCGGACC  216


>KJ482555.1 Cenchrus sp. Laimu-1 FAFU internal transcribed spacer 2, complete 
sequence
Length=216

 Score = 394 bits (213),  Expect = 7e-106
 Identities = 215/216 (99%), Gaps = 0/216 (0%)
 Strand=Plus/Plus

Query  4    CAAAAGACACTCCCAACCCATCCGTGGGGAAGGATGTGGTGTTTGGCTCCCCGTGCCGTA  63
            ||||||||||||||||||||||||||||||||||||||| ||||||||||||||||||||
Sbjct  1    CAAAAGACACTCCCAACCCATCCGTGGGGAAGGATGTGGGGTTTGGCTCCCCGTGCCGTA  60

Query  64   AGGTGGGGTGGGCCGAAGTTGGGGCCGCCGGCGTAACATGCCGAGCACCGCACGTGGTGG  123
            ||||||||||||||||||||||||||||||||||||||||||||||||||||||||||||
Sbjct  61   AGGTGGGGTGGGCCGAAGTTGGGGCCGCCGGCGTAACATGCCGAGCACCGCACGTGGTGG  120

Query  124  GCGACATACAGTTGTTCTCGGTGCAGTGTCTCAGCTAGTAGTCGGCGTGTTGGCCTAAAT  183
            ||||||||||||||||||||||||||||||||||||||||||||||||||||||||||||
Sbjct  121  GCGACATACAGTTGTTCTCGGTGCAGTGTCTCAGCTAGTAGTCGGCGTGTTGGCCTAAAT  180

Query  184  GACCCATGACGACCATAGCGCTTTGTCGCTCGGACC  219
            ||||||||||||||||||||||||||||||||||||
Sbjct  181  GACCCATGACGACCATAGCGCTTTGTCGCTCGGACC  216


>FJ626365.1 Pennisetum americanum x Pennisetum purpureum cultivar Sugarcane 
internal transcribed spacer 1, 5.8S ribosomal RNA gene, and 
internal transcribed spacer 2, complete sequence
Length=585

 Score = 394 bits (213),  Expect = 7e-106
 Identities = 217/219 (99%), Gaps = 0/219 (0%)
 Strand=Plus/Plus

Query  1    CGCCAAAAGACACTCCCAACCCATCCGTGGGGAAGGATGTGGTGTTTGGCTCCCCGTGCC  60
            |||||||||||||||||||||||||||||||||||||||||| |||||||||||||||||
Sbjct  367  CGCCAAAAGACACTCCCAACCCATCCGTGGGGAAGGATGTGGGGTTTGGCTCCCCGTGCC  426

Query  61   GTAAGGTGGGGTGGGCCGAAGTTGGGGCCGCCGGCGTAACATGCCGAGCACCGCACGTGG  120
            ||||||||||||||||||||||||||||||||||||||||||||||||||||||||||||
Sbjct  427  GTAAGGTGGGGTGGGCCGAAGTTGGGGCCGCCGGCGTAACATGCCGAGCACCGCACGTGG  486

Query  121  TGGGCGACATACAGTTGTTCTCGGTGCAGTGTCTCAGCTAGTAGTCGGCGTGTTGGCCTA  180
            |||||||||||||||||||||||||||||||||||||||||||||||| |||||||||||
Sbjct  487  TGGGCGACATACAGTTGTTCTCGGTGCAGTGTCTCAGCTAGTAGTCGGTGTGTTGGCCTA  546

Query  181  AATGACCCATGACGACCATAGCGCTTTGTCGCTCGGACC  219
            |||||||||||||||||||||||||||||||||||||||
Sbjct  547  AATGACCCATGACGACCATAGCGCTTTGTCGCTCGGACC  585


>FJ626362.1 Pennisetum americanum x Pennisetum purpureum cultivar Guimu 1 
internal transcribed spacer 1, 5.8S ribosomal RNA gene, and 
internal transcribed spacer 2, complete sequence
Length=585

 Score = 394 bits (213),  Expect = 7e-106
 Identities = 217/219 (99%), Gaps = 0/219 (0%)
 Strand=Plus/Plus

Query  1    CGCCAAAAGACACTCCCAACCCATCCGTGGGGAAGGATGTGGTGTTTGGCTCCCCGTGCC  60
            ||||||||||||||||||||||||||||||||||||||||||||||||||||||||||||
Sbjct  367  CGCCAAAAGACACTCCCAACCCATCCGTGGGGAAGGATGTGGTGTTTGGCTCCCCGTGCC  426

Query  61   GTAAGGTGGGGTGGGCCGAAGTTGGGGCCGCCGGCGTAACATGCCGAGCACCGCACGTGG  120
            ||||||||||||||||||||||||||||||||||||||||||||||||||||||||||||
Sbjct  427  GTAAGGTGGGGTGGGCCGAAGTTGGGGCCGCCGGCGTAACATGCCGAGCACCGCACGTGG  486

Query  121  TGGGCGACATACAGTTGTTCTCGGTGCAGTGTCTCAGCTAGTAGTCGGCGTGTTGGCCTA  180
            |||||||||||||||||||||| ||||||||||||||||||||||||| |||||||||||
Sbjct  487  TGGGCGACATACAGTTGTTCTCAGTGCAGTGTCTCAGCTAGTAGTCGGTGTGTTGGCCTA  546

Query  181  AATGACCCATGACGACCATAGCGCTTTGTCGCTCGGACC  219
            |||||||||||||||||||||||||||||||||||||||
Sbjct  547  AATGACCCATGACGACCATAGCGCTTTGTCGCTCGGACC  585


>FJ626361.1 Pennisetum americanum x Pennisetum purpureum cultivar Nanmu 2 
internal transcribed spacer 1, 5.8S ribosomal RNA gene, and 
internal transcribed spacer 2, complete sequence
Length=585

 Score = 394 bits (213),  Expect = 7e-106
 Identities = 217/219 (99%), Gaps = 0/219 (0%)
 Strand=Plus/Plus

Query  1    CGCCAAAAGACACTCCCAACCCATCCGTGGGGAAGGATGTGGTGTTTGGCTCCCCGTGCC  60
            ||||||||||||||||||||||||||||||||||||||||||||||||||||||||||||
Sbjct  367  CGCCAAAAGACACTCCCAACCCATCCGTGGGGAAGGATGTGGTGTTTGGCTCCCCGTGCC  426

Query  61   GTAAGGTGGGGTGGGCCGAAGTTGGGGCCGCCGGCGTAACATGCCGAGCACCGCACGTGG  120
            ||||||||||||||||||||||||||||||||||||||||||||||||||||||||||||
Sbjct  427  GTAAGGTGGGGTGGGCCGAAGTTGGGGCCGCCGGCGTAACATGCCGAGCACCGCACGTGG  486

Query  121  TGGGCGACATACAGTTGTTCTCGGTGCAGTGTCTCAGCTAGTAGTCGGCGTGTTGGCCTA  180
            ||||||||||||||||||||||||||||||||||||||||||||| ||||||||||||||
Sbjct  487  TGGGCGACATACAGTTGTTCTCGGTGCAGTGTCTCAGCTAGTAGTTGGCGTGTTGGCCTA  546

Query  181  AATGACCCATGACGACCATAGCGCTTTGTCGCTCGGACC  219
            ||||||||||||||||| |||||||||||||||||||||
Sbjct  547  AATGACCCATGACGACCGTAGCGCTTTGTCGCTCGGACC  585


>FJ626359.1 Pennisetum americanum x Pennisetum purpureum cultivar Tainong 
2 internal transcribed spacer 1, 5.8S ribosomal RNA gene, and 
internal transcribed spacer 2, complete sequence
 KJ776735.1 Cenchrus purpureus isolate D internal transcribed spacer 1, partial 
sequence; and 5.8S ribosomal RNA gene and internal transcribed 
spacer 2, complete sequence
Length=585

 Score = 394 bits (213),  Expect = 7e-106
 Identities = 217/219 (99%), Gaps = 0/219 (0%)
 Strand=Plus/Plus

Query  1    CGCCAAAAGACACTCCCAACCCATCCGTGGGGAAGGATGTGGTGTTTGGCTCCCCGTGCC  60
            ||||||||||||||||||||||||||||||||||||||||||||||||||||||||||||
Sbjct  367  CGCCAAAAGACACTCCCAACCCATCCGTGGGGAAGGATGTGGTGTTTGGCTCCCCGTGCC  426

Query  61   GTAAGGTGGGGTGGGCCGAAGTTGGGGCCGCCGGCGTAACATGCCGAGCACCGCACGTGG  120
            ||||||||||||||||||||||||||||||||||||||||||||||||||||||||||||
Sbjct  427  GTAAGGTGGGGTGGGCCGAAGTTGGGGCCGCCGGCGTAACATGCCGAGCACCGCACGTGG  486

Query  121  TGGGCGACATACAGTTGTTCTCGGTGCAGTGTCTCAGCTAGTAGTCGGCGTGTTGGCCTA  180
            ||||||||||||||||||||||||||||||||||||||||||||| ||||||||||||||
Sbjct  487  TGGGCGACATACAGTTGTTCTCGGTGCAGTGTCTCAGCTAGTAGTTGGCGTGTTGGCCTA  546

Query  181  AATGACCCATGACGACCATAGCGCTTTGTCGCTCGGACC  219
            ||||||||||||||||| |||||||||||||||||||||
Sbjct  547  AATGACCCATGACGACCGTAGCGCTTTGTCGCTCGGACC  585


>FJ626357.1 Pennisetum purpureum cultivar N51 internal transcribed spacer 
1, 5.8S ribosomal RNA gene, and internal transcribed spacer 
2, complete sequence
Length=585

 Score = 394 bits (213),  Expect = 7e-106
 Identities = 217/219 (99%), Gaps = 0/219 (0%)
 Strand=Plus/Plus

Query  1    CGCCAAAAGACACTCCCAACCCATCCGTGGGGAAGGATGTGGTGTTTGGCTCCCCGTGCC  60
            ||||||||||||||||||||||||||||||||||||||||||||| ||||||||||||||
Sbjct  367  CGCCAAAAGACACTCCCAACCCATCCGTGGGGAAGGATGTGGTGTCTGGCTCCCCGTGCC  426

Query  61   GTAAGGTGGGGTGGGCCGAAGTTGGGGCCGCCGGCGTAACATGCCGAGCACCGCACGTGG  120
            ||||||||||||||||||||||||||||||||||||||||||||||||||||||||||||
Sbjct  427  GTAAGGTGGGGTGGGCCGAAGTTGGGGCCGCCGGCGTAACATGCCGAGCACCGCACGTGG  486

Query  121  TGGGCGACATACAGTTGTTCTCGGTGCAGTGTCTCAGCTAGTAGTCGGCGTGTTGGCCTA  180
            |||||||||||| |||||||||||||||||||||||||||||||||||||||||||||||
Sbjct  487  TGGGCGACATACGGTTGTTCTCGGTGCAGTGTCTCAGCTAGTAGTCGGCGTGTTGGCCTA  546

Query  181  AATGACCCATGACGACCATAGCGCTTTGTCGCTCGGACC  219
            |||||||||||||||||||||||||||||||||||||||
Sbjct  547  AATGACCCATGACGACCATAGCGCTTTGTCGCTCGGACC  585


>FJ626354.1 Pennisetum purpureum cultivar Purple internal transcribed spacer 
1, 5.8S ribosomal RNA gene, and internal transcribed spacer 
2, complete sequence
Length=585

 Score = 394 bits (213),  Expect = 7e-106
 Identities = 217/219 (99%), Gaps = 0/219 (0%)
 Strand=Plus/Plus

Query  1    CGCCAAAAGACACTCCCAACCCATCCGTGGGGAAGGATGTGGTGTTTGGCTCCCCGTGCC  60
            ||||||||||||||||||||||||||||||||||||||||||||||||||||||||||||
Sbjct  367  CGCCAAAAGACACTCCCAACCCATCCGTGGGGAAGGATGTGGTGTTTGGCTCCCCGTGCC  426

Query  61   GTAAGGTGGGGTGGGCCGAAGTTGGGGCCGCCGGCGTAACATGCCGAGCACCGCACGTGG  120
            ||||||||||||||||||||||||||||||||||||||||||||||||||||||||||||
Sbjct  427  GTAAGGTGGGGTGGGCCGAAGTTGGGGCCGCCGGCGTAACATGCCGAGCACCGCACGTGG  486

Query  121  TGGGCGACATACAGTTGTTCTCGGTGCAGTGTCTCAGCTAGTAGTCGGCGTGTTGGCCTA  180
            ||||||||||||||||||||||||||||||||||||||||||||| ||||||||||||||
Sbjct  487  TGGGCGACATACAGTTGTTCTCGGTGCAGTGTCTCAGCTAGTAGTTGGCGTGTTGGCCTA  546

Query  181  AATGACCCATGACGACCATAGCGCTTTGTCGCTCGGACC  219
            ||||||||||||||||| |||||||||||||||||||||
Sbjct  547  AATGACCCATGACGACCGTAGCGCTTTGTCGCTCGGACC  585


>FJ626360.1 Pennisetum americanum x Pennisetum purpureum cultivar Nanmu 1 
internal transcribed spacer 1, 5.8S ribosomal RNA gene, and 
internal transcribed spacer 2, complete sequence
Length=585

 Score = 392 bits (212),  Expect = 3e-105
 Identities = 216/218 (99%), Gaps = 0/218 (0%)
 Strand=Plus/Plus

Query  1    CGCCAAAAGACACTCCCAACCCATCCGTGGGGAAGGATGTGGTGTTTGGCTCCCCGTGCC  60
            ||||||||||||||||||||||||||||||||||||||||||||||||||||||||||||
Sbjct  367  CGCCAAAAGACACTCCCAACCCATCCGTGGGGAAGGATGTGGTGTTTGGCTCCCCGTGCC  426

Query  61   GTAAGGTGGGGTGGGCCGAAGTTGGGGCCGCCGGCGTAACATGCCGAGCACCGCACGTGG  120
            |||||||||||||||||||||||||||||||||||||||||||||||||||| |||||||
Sbjct  427  GTAAGGTGGGGTGGGCCGAAGTTGGGGCCGCCGGCGTAACATGCCGAGCACCACACGTGG  486

Query  121  TGGGCGACATACAGTTGTTCTCGGTGCAGTGTCTCAGCTAGTAGTCGGCGTGTTGGCCTA  180
            ||||||||||||||||||||||||||||||||||||||||||||||||||||||||||||
Sbjct  487  TGGGCGACATACAGTTGTTCTCGGTGCAGTGTCTCAGCTAGTAGTCGGCGTGTTGGCCTA  546

Query  181  AATGACCCATGACGACCATAGCGCTTTGTCGCTCGGAC  218
            ||||||||||||||||| ||||||||||||||||||||
Sbjct  547  AATGACCCATGACGACCGTAGCGCTTTGTCGCTCGGAC  584


>KJ482556.1 Cenchrus purpureus isolate D internal transcribed spacer 2, complete 
sequence
 KJ482557.1 Cenchrus purpureus isolate E internal transcribed spacer 2, complete 
sequence
 KJ482558.1 Cenchrus americanus x Cenchrus purpureus isolate F internal transcribed 
spacer 2, complete sequence
Length=216

 Score = 388 bits (210),  Expect = 3e-104
 Identities = 214/216 (99%), Gaps = 0/216 (0%)
 Strand=Plus/Plus

Query  4    CAAAAGACACTCCCAACCCATCCGTGGGGAAGGATGTGGTGTTTGGCTCCCCGTGCCGTA  63
            ||||||||||||||||||||||||||||||||||||||||||||||||||||||||||||
Sbjct  1    CAAAAGACACTCCCAACCCATCCGTGGGGAAGGATGTGGTGTTTGGCTCCCCGTGCCGTA  60

Query  64   AGGTGGGGTGGGCCGAAGTTGGGGCCGCCGGCGTAACATGCCGAGCACCGCACGTGGTGG  123
            ||||||||||||||||||||||||||||||||||||||||||||||||||||||||||||
Sbjct  61   AGGTGGGGTGGGCCGAAGTTGGGGCCGCCGGCGTAACATGCCGAGCACCGCACGTGGTGG  120

Query  124  GCGACATACAGTTGTTCTCGGTGCAGTGTCTCAGCTAGTAGTCGGCGTGTTGGCCTAAAT  183
            |||||||||||||||||||||||||||||||| |||||||||||||||||||||||||||
Sbjct  121  GCGACATACAGTTGTTCTCGGTGCAGTGTCTCGGCTAGTAGTCGGCGTGTTGGCCTAAAT  180

Query  184  GACCCATGACGACCATAGCGCTTTGTCGCTCGGACC  219
            |||||||||||||| |||||||||||||||||||||
Sbjct  181  GACCCATGACGACCGTAGCGCTTTGTCGCTCGGACC  216


>FJ626363.1 Pennisetum americanum x Pennisetum purpureum cultivar Taiwan 
Sweetgrass internal transcribed spacer 1, 5.8S ribosomal RNA 
gene, and internal transcribed spacer 2, complete sequence
Length=585

 Score = 388 bits (210),  Expect = 3e-104
 Identities = 216/219 (99%), Gaps = 0/219 (0%)
 Strand=Plus/Plus

Query  1    CGCCAAAAGACACTCCCAACCCATCCGTGGGGAAGGATGTGGTGTTTGGCTCCCCGTGCC  60
            ||||||||||||||||||||||||||||||||||||||||||||||| ||||||||||||
Sbjct  367  CGCCAAAAGACACTCCCAACCCATCCGTGGGGAAGGATGTGGTGTTTAGCTCCCCGTGCC  426

Query  61   GTAAGGTGGGGTGGGCCGAAGTTGGGGCCGCCGGCGTAACATGCCGAGCACCGCACGTGG  120
            ||||||||||||||||||||||||||||||||||||||||||||||||||||||||||||
Sbjct  427  GTAAGGTGGGGTGGGCCGAAGTTGGGGCCGCCGGCGTAACATGCCGAGCACCGCACGTGG  486

Query  121  TGGGCGACATACAGTTGTTCTCGGTGCAGTGTCTCAGCTAGTAGTCGGCGTGTTGGCCTA  180
            ||||||||||||||||||||||||||||||||||||||||||||| ||||||||||||||
Sbjct  487  TGGGCGACATACAGTTGTTCTCGGTGCAGTGTCTCAGCTAGTAGTTGGCGTGTTGGCCTA  546

Query  181  AATGACCCATGACGACCATAGCGCTTTGTCGCTCGGACC  219
            ||||||||||||||||| |||||||||||||||||||||
Sbjct  547  AATGACCCATGACGACCGTAGCGCTTTGTCGCTCGGACC  585


>FJ626358.1 Pennisetum purpureum cultivar N85 internal transcribed spacer 
1, 5.8S ribosomal RNA gene, and internal transcribed spacer 
2, complete sequence
Length=585

 Score = 388 bits (210),  Expect = 3e-104
 Identities = 216/219 (99%), Gaps = 0/219 (0%)
 Strand=Plus/Plus

Query  1    CGCCAAAAGACACTCCCAACCCATCCGTGGGGAAGGATGTGGTGTTTGGCTCCCCGTGCC  60
            |||||||||||||||||||||||||||||||||||||||||||||||||| |||||||||
Sbjct  367  CGCCAAAAGACACTCCCAACCCATCCGTGGGGAAGGATGTGGTGTTTGGCCCCCCGTGCC  426

Query  61   GTAAGGTGGGGTGGGCCGAAGTTGGGGCCGCCGGCGTAACATGCCGAGCACCGCACGTGG  120
            ||||||||||||||||||||||||||||||||||||||||||||||||||||||||||||
Sbjct  427  GTAAGGTGGGGTGGGCCGAAGTTGGGGCCGCCGGCGTAACATGCCGAGCACCGCACGTGG  486

Query  121  TGGGCGACATACAGTTGTTCTCGGTGCAGTGTCTCAGCTAGTAGTCGGCGTGTTGGCCTA  180
            ||||||||||||||||||||||||||||||||||| ||||||||||||||||||||||||
Sbjct  487  TGGGCGACATACAGTTGTTCTCGGTGCAGTGTCTCGGCTAGTAGTCGGCGTGTTGGCCTA  546

Query  181  AATGACCCATGACGACCATAGCGCTTTGTCGCTCGGACC  219
            ||||||||||||||||| |||||||||||||||||||||
Sbjct  547  AATGACCCATGACGACCGTAGCGCTTTGTCGCTCGGACC  585


>KJ482553.1 Cenchrus sp. Jujuncao FAFU internal transcribed spacer 2, complete 
sequence
 KJ482554.1 Cenchrus sp. Juncao-2 internal transcribed spacer 2, complete 
sequence
Length=216

 Score = 383 bits (207),  Expect = 2e-102
 Identities = 213/216 (99%), Gaps = 0/216 (0%)
 Strand=Plus/Plus

Query  4    CAAAAGACACTCCCAACCCATCCGTGGGGAAGGATGTGGTGTTTGGCTCCCCGTGCCGTA  63
            ||||||||||||||||||||||||||||||||||||||| ||||||||||||||||||||
Sbjct  1    CAAAAGACACTCCCAACCCATCCGTGGGGAAGGATGTGGGGTTTGGCTCCCCGTGCCGTA  60

Query  64   AGGTGGGGTGGGCCGAAGTTGGGGCCGCCGGCGTAACATGCCGAGCACCGCACGTGGTGG  123
            ||||||||||||||||||||||||||||||||||||||||||||||||||||||||||||
Sbjct  61   AGGTGGGGTGGGCCGAAGTTGGGGCCGCCGGCGTAACATGCCGAGCACCGCACGTGGTGG  120

Query  124  GCGACATACAGTTGTTCTCGGTGCAGTGTCTCAGCTAGTAGTCGGCGTGTTGGCCTAAAT  183
            |||||||||||||||||||||||||||||||||||||||||| |||||||||||||||||
Sbjct  121  GCGACATACAGTTGTTCTCGGTGCAGTGTCTCAGCTAGTAGTTGGCGTGTTGGCCTAAAT  180

Query  184  GACCCATGACGACCATAGCGCTTTGTCGCTCGGACC  219
            |||||||||||||| |||||||||||||||||||||
Sbjct  181  GACCCATGACGACCGTAGCGCTTTGTCGCTCGGACC  216


>AY628128.1 Pennisetum purpureum strain ICRISAT/266 internal transcribed 
spacer 2, complete sequence
Length=217

 Score = 377 bits (204),  Expect = 7e-101
 Identities = 213/217 (98%), Gaps = 2/217 (1%)
 Strand=Plus/Plus

Query  4    CAAAAGACACTCCCAACCCATCCGTGGGGAAGGATGTGGTGTTTGGCTCCCCGTGCCGTA  63
            ||||||||||||||||||||||||||||||||||||||||||||||||||||||||||||
Sbjct  2    CAAAAGACACTCCCAACCCATCCGTGGGGAAGGATGTGGTGTTTGGCTCCCCGTGCCGTA  61

Query  64   AGGTGGGGTGGGCCGAAGTTGGGGCCGCCGGCGTAACATGCCGAGCACCGCACGTGGTGG  123
            | ||||||||||||||||||||||||||||||||||||||||||||||||||||||||||
Sbjct  62   A-GTGGGGTGGGCCGAAGTTGGGGCCGCCGGCGTAACATGCCGAGCACCGCACGTGGTGG  120

Query  124  GCGACATACAGTTGTTCTCGGTGCAGTGTCTCAGCTAGTAGTCGGC-GTGTTGGCCTAAA  182
            |||||||||||||||||||||||||||||||||||||||||||||| |||||||||||||
Sbjct  121  GCGACATACAGTTGTTCTCGGTGCAGTGTCTCAGCTAGTAGTCGGCTGTGTTGGCCTAAA  180

Query  183  TGACCCATGACGACCATAGCGCTTTGTCGCTCGGACC  219
            ||||||||||||||||||||||||||||  |||||||
Sbjct  181  TGACCCATGACGACCATAGCGCTTTGTCCGTCGGACC  217


>FJ626366.1 Pennisetum americanum x Pennisetum purpureum cultivar Minmu 6 
internal transcribed spacer 1, 5.8S ribosomal RNA gene, and 
internal transcribed spacer 2, complete sequence
Length=586

 Score = 372 bits (201),  Expect = 3e-99
 Identities = 213/219 (97%), Gaps = 0/219 (0%)
 Strand=Plus/Plus

Query  1    CGCCAAAAGACACTCCCAACCCATCCGTGGGGAAGGATGTGGTGTTTGGCTCCCCGTGCC  60
            ||||||||||||||||||||||||| ||||||||||||||||||||||||||||||||||
Sbjct  368  CGCCAAAAGACACTCCCAACCCATCTGTGGGGAAGGATGTGGTGTTTGGCTCCCCGTGCC  427

Query  61   GTAAGGTGGGGTGGGCCGAAGTTGGGGCCGCCGGCGTAACATGCCGAGCACCGCACGTGG  120
            | |||||||||||||||||||||||||  |||||||||||||||||||||||||||||||
Sbjct  428  GCAAGGTGGGGTGGGCCGAAGTTGGGGTTGCCGGCGTAACATGCCGAGCACCGCACGTGG  487

Query  121  TGGGCGACATACAGTTGTTCTCGGTGCAGTGTCTCAGCTAGTAGTCGGCGTGTTGGCCTA  180
            ||||||||||||||||||||||||||||||||||| ||||||||||||||||||||||||
Sbjct  488  TGGGCGACATACAGTTGTTCTCGGTGCAGTGTCTCGGCTAGTAGTCGGCGTGTTGGCCTA  547

Query  181  AATGACCCATGACGACCATAGCGCTTTGTCGCTCGGACC  219
            ||||||||||||||||| |||||||||||||||||||||
Sbjct  548  AATGACCCATGACGACCGTAGCGCTTTGTCGCTCGGACC  586


>FJ626356.1 Pennisetum purpureum cultivar Red internal transcribed spacer 
1, 5.8S ribosomal RNA gene, and internal transcribed spacer 
2, complete sequence
Length=573

 Score = 372 bits (201),  Expect = 3e-99
 Identities = 213/219 (97%), Gaps = 0/219 (0%)
 Strand=Plus/Plus

Query  1    CGCCAAAAGACACTCCCAACCCATCCGTGGGGAAGGATGTGGTGTTTGGCTCCCCGTGCC  60
            ||||||||||||||||||||||||||||||||||||| ||||||||||||||||||||||
Sbjct  355  CGCCAAAAGACACTCCCAACCCATCCGTGGGGAAGGACGTGGTGTTTGGCTCCCCGTGCC  414

Query  61   GTAAGGTGGGGTGGGCCGAAGTTGGGGCCGCCGGCGTAACATGCCGAGCACCGCACGTGG  120
            | |||||||||||||||||||||||||  |||||||||||||||||||||||||||||||
Sbjct  415  GCAAGGTGGGGTGGGCCGAAGTTGGGGTTGCCGGCGTAACATGCCGAGCACCGCACGTGG  474

Query  121  TGGGCGACATACAGTTGTTCTCGGTGCAGTGTCTCAGCTAGTAGTCGGCGTGTTGGCCTA  180
            ||||||||||||||||||||||||||||||||||| ||||||||||||||||||||||||
Sbjct  475  TGGGCGACATACAGTTGTTCTCGGTGCAGTGTCTCGGCTAGTAGTCGGCGTGTTGGCCTA  534

Query  181  AATGACCCATGACGACCATAGCGCTTTGTCGCTCGGACC  219
            ||||||||||||||||| |||||||||||||||||||||
Sbjct  535  AATGACCCATGACGACCGTAGCGCTTTGTCGCTCGGACC  573


>FJ626364.1 Pennisetum americanum x Pennisetum purpureum cultivar Huangzhucao 
internal transcribed spacer 1, 5.8S ribosomal RNA gene, 
and internal transcribed spacer 2, complete sequence
Length=586

 Score = 366 bits (198),  Expect = 2e-97
 Identities = 212/219 (97%), Gaps = 0/219 (0%)
 Strand=Plus/Plus

Query  1    CGCCAAAAGACACTCCCAACCCATCCGTGGGGAAGGATGTGGTGTTTGGCTCCCCGTGCC  60
            ||||||||||||||||||||||||| ||||||||||||| ||||||||||||||||||||
Sbjct  368  CGCCAAAAGACACTCCCAACCCATCTGTGGGGAAGGATGCGGTGTTTGGCTCCCCGTGCC  427

Query  61   GTAAGGTGGGGTGGGCCGAAGTTGGGGCCGCCGGCGTAACATGCCGAGCACCGCACGTGG  120
            | |||||||||||||||||||||||||  |||||||||||||||||||||||||||||||
Sbjct  428  GCAAGGTGGGGTGGGCCGAAGTTGGGGTTGCCGGCGTAACATGCCGAGCACCGCACGTGG  487

Query  121  TGGGCGACATACAGTTGTTCTCGGTGCAGTGTCTCAGCTAGTAGTCGGCGTGTTGGCCTA  180
            ||||||||||||||||||||||||||||||||||| ||||||||||||||||||||||||
Sbjct  488  TGGGCGACATACAGTTGTTCTCGGTGCAGTGTCTCGGCTAGTAGTCGGCGTGTTGGCCTA  547

Query  181  AATGACCCATGACGACCATAGCGCTTTGTCGCTCGGACC  219
            ||||||||||||||||| |||||||||||||||||||||
Sbjct  548  AATGACCCATGACGACCGTAGCGCTTTGTCGCTCGGACC  586


>JN115040.1 Cenchrus americanus voucher SBB-1140 internal transcribed spacer 
1, partial sequence; 5.8S ribosomal RNA gene, complete sequence; 
and internal transcribed spacer 2, partial sequence
Length=585

 Score = 340 bits (184),  Expect = 1e-89
 Identities = 209/221 (95%), Gaps = 1/221 (0%)
 Strand=Plus/Plus

Query  1    CGCCAAAAGACACTCCCAACCCATCCGTGGGGAAGGATGTGGTGTTTGGCTCCCCGTGCC  60
            ||||||||||||||||||||||||||||||||||||| ||||||||||||||||||||||
Sbjct  358  CGCCAAAAGACACTCCCAACCCATCCGTGGGGAAGGACGTGGTGTTTGGCTCCCCGTGCC  417

Query  61   GTAAGGTGGGGTGGGCCGAAGTTGGGGCCGCCGGCGTAACATGCCGAGCACCGCACGTGG  120
            |  ||||| ||||||||||||||||||| ||||||||||| |||||||||||||||||||
Sbjct  418  GCGAGGTGCGGTGGGCCGAAGTTGGGGCTGCCGGCGTAACTTGCCGAGCACCGCACGTGG  477

Query  121  TGGGCGACATACAGTTGTTCTCGGTGCAGTGTCTCAGCTAGTAGTCGGCGTGTTGG-CCT  179
            ||||||||||||||||||||||||||||||||||| ||||| |||||||  ||||| |||
Sbjct  478  TGGGCGACATACAGTTGTTCTCGGTGCAGTGTCTCGGCTAGGAGTCGGCTCGTTGGCCCT  537

Query  180  AAATGACCCATGACGACCATAGCGCTTTGTCGCTCGGACCG  220
            |||||||||||||||||| ||||||||||||||||||||||
Sbjct  538  AAATGACCCATGACGACCGTAGCGCTTTGTCGCTCGGACCG  578


>KM288886.1 Cenchrus americanus cultivar CZMS-21A internal transcribed spacer 
1, partial sequence; 5.8S ribosomal RNA gene, complete 
sequence; and internal transcribed spacer 2, partial sequence
Length=586

 Score = 339 bits (183),  Expect = 3e-89
 Identities = 208/220 (95%), Gaps = 1/220 (0%)
 Strand=Plus/Plus

Query  1    CGCCAAAAGACACTCCCAACCCATCCGTGGGGAAGGATGTGGTGTTTGGCTCCCCGTGCC  60
            ||||||||||||||||||||||||||||||||||||| ||||||||||||||||||||||
Sbjct  367  CGCCAAAAGACACTCCCAACCCATCCGTGGGGAAGGACGTGGTGTTTGGCTCCCCGTGCC  426

Query  61   GTAAGGTGGGGTGGGCCGAAGTTGGGGCCGCCGGCGTAACATGCCGAGCACCGCACGTGG  120
            |  ||||| ||||||||||||||||||| ||||||||||| |||||||||||||||||||
Sbjct  427  GCGAGGTGCGGTGGGCCGAAGTTGGGGCTGCCGGCGTAACTTGCCGAGCACCGCACGTGG  486

Query  121  TGGGCGACATACAGTTGTTCTCGGTGCAGTGTCTCAGCTAGTAGTCGGCGTGTTGG-CCT  179
            ||||||||||||||||||||||||||||||||||| ||||| |||||||  ||||| |||
Sbjct  487  TGGGCGACATACAGTTGTTCTCGGTGCAGTGTCTCGGCTAGGAGTCGGCTCGTTGGCCCT  546

Query  180  AAATGACCCATGACGACCATAGCGCTTTGTCGCTCGGACC  219
            |||||||||||||||||| |||||||||||||||||||||
Sbjct  547  AAATGACCCATGACGACCGTAGCGCTTTGTCGCTCGGACC  586


>KM288874.1 Cenchrus americanus cultivar CZMS-7A internal transcribed spacer 
1, partial sequence; 5.8S ribosomal RNA gene, complete sequence; 
and internal transcribed spacer 2, partial sequence
 KM288877.1 Cenchrus americanus cultivar CZMS-11A internal transcribed spacer 
1, partial sequence; 5.8S ribosomal RNA gene, complete 
sequence; and internal transcribed spacer 2, partial sequence
 KM288879.1 Cenchrus americanus cultivar CZMS-13A internal transcribed spacer 
1, partial sequence; 5.8S ribosomal RNA gene, complete 
sequence; and internal transcribed spacer 2, partial sequence
 KM288880.1 Cenchrus americanus cultivar CZMS-14A internal transcribed spacer 
1, partial sequence; 5.8S ribosomal RNA gene, complete 
sequence; and internal transcribed spacer 2, partial sequence
 KM288887.1 Cenchrus americanus cultivar CZMS-22A internal transcribed spacer 
1, partial sequence; 5.8S ribosomal RNA gene, complete 
sequence; and internal transcribed spacer 2, partial sequence
Length=586

 Score = 339 bits (183),  Expect = 3e-89
 Identities = 208/220 (95%), Gaps = 1/220 (0%)
 Strand=Plus/Plus

Query  1    CGCCAAAAGACACTCCCAACCCATCCGTGGGGAAGGATGTGGTGTTTGGCTCCCCGTGCC  60
            ||||||||||||||||||||||||||||||||||||| ||||||||||||||||||||||
Sbjct  367  CGCCAAAAGACACTCCCAACCCATCCGTGGGGAAGGACGTGGTGTTTGGCTCCCCGTGCC  426

Query  61   GTAAGGTGGGGTGGGCCGAAGTTGGGGCCGCCGGCGTAACATGCCGAGCACCGCACGTGG  120
            |  ||||| ||||||||||||||||||| ||||||||||| |||||||||||||||||||
Sbjct  427  GCGAGGTGCGGTGGGCCGAAGTTGGGGCTGCCGGCGTAACTTGCCGAGCACCGCACGTGG  486

Query  121  TGGGCGACATACAGTTGTTCTCGGTGCAGTGTCTCAGCTAGTAGTCGGCGTGTT-GGCCT  179
            ||||||||||||||||||||||||||||||||||| ||||| |||||||  ||| |||||
Sbjct  487  TGGGCGACATACAGTTGTTCTCGGTGCAGTGTCTCGGCTAGGAGTCGGCTCGTTGGGCCT  546

Query  180  AAATGACCCATGACGACCATAGCGCTTTGTCGCTCGGACC  219
            |||||||||||||||||| |||||||||||||||||||||
Sbjct  547  AAATGACCCATGACGACCGTAGCGCTTTGTCGCTCGGACC  586


>KM288873.1 Cenchrus americanus cultivar CZMS-6A internal transcribed spacer 
1, partial sequence; 5.8S ribosomal RNA gene, complete sequence; 
and internal transcribed spacer 2, partial sequence
Length=586

 Score = 339 bits (183),  Expect = 3e-89
 Identities = 208/220 (95%), Gaps = 1/220 (0%)
 Strand=Plus/Plus

Query  1    CGCCAAAAGACACTCCCAACCCATCCGTGGGGAAGGATGTGGTGTTTGGCTCCCCGTGCC  60
            ||||||||||||||||||||||||||||||||||||| ||||||||||||||||||||||
Sbjct  367  CGCCAAAAGACACTCCCAACCCATCCGTGGGGAAGGACGTGGTGTTTGGCTCCCCGTGCC  426

Query  61   GTAAGGTGGGGTGGGCCGAAGTTGGGGCCGCCGGCGTAACATGCCGAGCACCGCACGTGG  120
            |  ||||| ||||||||||||||||||| ||||||||||| |||||||||||||||||||
Sbjct  427  GCGAGGTGCGGTGGGCCGAAGTTGGGGCTGCCGGCGTAACTTGCCGAGCACCGCACGTGG  486

Query  121  TGGGCGACATACAGTTGTTCTCGGTGCAGTGTCTCAGCTAGTAGTCGGCGTGTTGG-CCT  179
            ||||||||||||||||||||||||||||||||||| ||||| |||||||  ||||| |||
Sbjct  487  TGGGCGACATACAGTTGTTCTCGGTGCAGTGTCTCGGCTAGGAGTCGGCTCGTTGGCCCT  546

Query  180  AAATGACCCATGACGACCATAGCGCTTTGTCGCTCGGACC  219
            |||||||||||||||||| |||||||||||||||||||||
Sbjct  547  AAATGACCCATGACGACCGTAGCGCTTTGTCGCTCGGACC  586


>KM288872.1 Cenchrus americanus cultivar CZMS-5A internal transcribed spacer 
1, partial sequence; 5.8S ribosomal RNA gene, complete sequence; 
and internal transcribed spacer 2, partial sequence
Length=586

 Score = 339 bits (183),  Expect = 3e-89
 Identities = 208/220 (95%), Gaps = 1/220 (0%)
 Strand=Plus/Plus

Query  1    CGCCAAAAGACACTCCCAACCCATCCGTGGGGAAGGATGTGGTGTTTGGCTCCCCGTGCC  60
            ||||||||||||||||||||||||||||||||||||| ||||||||||||||||||||||
Sbjct  367  CGCCAAAAGACACTCCCAACCCATCCGTGGGGAAGGACGTGGTGTTTGGCTCCCCGTGCC  426

Query  61   GTAAGGTGGGGTGGGCCGAAGTTGGGGCCGCCGGCGTAACATGCCGAGCACCGCACGTGG  120
            |  ||||| ||||||||||||||||||| ||||||||||| |||||||||||||||||||
Sbjct  427  GCGAGGTGCGGTGGGCCGAAGTTGGGGCTGCCGGCGTAACTTGCCGAGCACCGCACGTGG  486

Query  121  TGGGCGACATACAGTTGTTCTCGGTGCAGTGTCTCAGCTAGTAGTCGGCGTGTT-GGCCT  179
            ||||||||||||||||||||||||||||||||||| ||||| |||||||  ||| |||||
Sbjct  487  TGGGCGACATACAGTTGTTCTCGGTGCAGTGTCTCGGCTAGGAGTCGGCTCGTTGGGCCT  546

Query  180  AAATGACCCATGACGACCATAGCGCTTTGTCGCTCGGACC  219
            |||||||||||||||||| |||||||||||||||||||||
Sbjct  547  AAATGACCCATGACGACCGTAGCGCTTTGTCGCTCGGACC  586


>KM288870.1 Cenchrus americanus cultivar CZMS-3A internal transcribed spacer 
1, partial sequence; 5.8S ribosomal RNA gene, complete sequence; 
and internal transcribed spacer 2, partial sequence
 KM288871.1 Cenchrus americanus cultivar CZMS-4A internal transcribed spacer 
1, partial sequence; 5.8S ribosomal RNA gene, complete sequence; 
and internal transcribed spacer 2, partial sequence
 KM288876.1 Cenchrus americanus cultivar CZMS-9A internal transcribed spacer 
1, partial sequence; 5.8S ribosomal RNA gene, complete sequence; 
and internal transcribed spacer 2, partial sequence
 KM288882.1 Cenchrus americanus cultivar CZMS-17A internal transcribed spacer 
1, partial sequence; 5.8S ribosomal RNA gene, complete 
sequence; and internal transcribed spacer 2, partial sequence
 KM288883.1 Cenchrus americanus cultivar CZMS-18A internal transcribed spacer 
1, partial sequence; 5.8S ribosomal RNA gene, complete 
sequence; and internal transcribed spacer 2, partial sequence
 KM288884.1 Cenchrus americanus cultivar CZMS-19A internal transcribed spacer 
1, partial sequence; 5.8S ribosomal RNA gene, complete 
sequence; and internal transcribed spacer 2, partial sequence
 KM288885.1 Cenchrus americanus cultivar CZMS-20A internal transcribed spacer 
1, partial sequence; 5.8S ribosomal RNA gene, complete 
sequence; and internal transcribed spacer 2, partial sequence
Length=586

 Score = 339 bits (183),  Expect = 3e-89
 Identities = 208/220 (95%), Gaps = 1/220 (0%)
 Strand=Plus/Plus

Query  1    CGCCAAAAGACACTCCCAACCCATCCGTGGGGAAGGATGTGGTGTTTGGCTCCCCGTGCC  60
            ||||||||||||||||||||||||||||||||||||| ||||||||||||||||||||||
Sbjct  367  CGCCAAAAGACACTCCCAACCCATCCGTGGGGAAGGACGTGGTGTTTGGCTCCCCGTGCC  426

Query  61   GTAAGGTGGGGTGGGCCGAAGTTGGGGCCGCCGGCGTAACATGCCGAGCACCGCACGTGG  120
            |  ||||| ||||||||||||||||||| ||||||||||| |||||||||||||||||||
Sbjct  427  GCGAGGTGCGGTGGGCCGAAGTTGGGGCTGCCGGCGTAACTTGCCGAGCACCGCACGTGG  486

Query  121  TGGGCGACATACAGTTGTTCTCGGTGCAGTGTCTCAGCTAGTAGTCGGCGTGTTGG-CCT  179
            ||||||||||||||||||||||||||||||||||| ||||| |||||||  ||||| |||
Sbjct  487  TGGGCGACATACAGTTGTTCTCGGTGCAGTGTCTCGGCTAGGAGTCGGCTCGTTGGCCCT  546

Query  180  AAATGACCCATGACGACCATAGCGCTTTGTCGCTCGGACC  219
            |||||||||||||||||| |||||||||||||||||||||
Sbjct  547  AAATGACCCATGACGACCGTAGCGCTTTGTCGCTCGGACC  586


>KM288869.1 Cenchrus americanus cultivar CZMS-2A internal transcribed spacer 
1, partial sequence; 5.8S ribosomal RNA gene, complete sequence; 
and internal transcribed spacer 2, partial sequence
 KM288878.1 Cenchrus americanus cultivar CZMS-12A internal transcribed spacer 
1, partial sequence; 5.8S ribosomal RNA gene, complete 
sequence; and internal transcribed spacer 2, partial sequence
Length=586

 Score = 339 bits (183),  Expect = 3e-89
 Identities = 208/220 (95%), Gaps = 1/220 (0%)
 Strand=Plus/Plus

Query  1    CGCCAAAAGACACTCCCAACCCATCCGTGGGGAAGGATGTGGTGTTTGGCTCCCCGTGCC  60
            ||||||||||||||||||||||||||||||||||||| ||||||||||||||||||||||
Sbjct  367  CGCCAAAAGACACTCCCAACCCATCCGTGGGGAAGGACGTGGTGTTTGGCTCCCCGTGCC  426

Query  61   GTAAGGTGGGGTGGGCCGAAGTTGGGGCCGCCGGCGTAACATGCCGAGCACCGCACGTGG  120
            |  ||||| ||||||||||||||||||| ||||||||||| |||||||||||||||||||
Sbjct  427  GCGAGGTGCGGTGGGCCGAAGTTGGGGCTGCCGGCGTAACTTGCCGAGCACCGCACGTGG  486

Query  121  TGGGCGACATACAGTTGTTCTCGGTGCAGTGTCTCAGCTAGTAGTCGGCGTGTTGG-CCT  179
            ||||||||||||||||||||||||||||||||||| ||||| |||||||  ||||| |||
Sbjct  487  TGGGCGACATACAGTTGTTCTCGGTGCAGTGTCTCGGCTAGGAGTCGGCTCGTTGGCCCT  546

Query  180  AAATGACCCATGACGACCATAGCGCTTTGTCGCTCGGACC  219
            |||||||||||||||||| |||||||||||||||||||||
Sbjct  547  AAATGACCCATGACGACCGTAGCGCTTTGTCGCTCGGACC  586


>KM288868.1 Cenchrus americanus cultivar CZMS-1A internal transcribed spacer 
1, partial sequence; 5.8S ribosomal RNA gene, complete sequence; 
and internal transcribed spacer 2, partial sequence
Length=587

 Score = 339 bits (183),  Expect = 3e-89
 Identities = 208/220 (95%), Gaps = 1/220 (0%)
 Strand=Plus/Plus

Query  1    CGCCAAAAGACACTCCCAACCCATCCGTGGGGAAGGATGTGGTGTTTGGCTCCCCGTGCC  60
            ||||||||||||||||||||||||||||||||||||| ||||||||||||||||||||||
Sbjct  368  CGCCAAAAGACACTCCCAACCCATCCGTGGGGAAGGACGTGGTGTTTGGCTCCCCGTGCC  427

Query  61   GTAAGGTGGGGTGGGCCGAAGTTGGGGCCGCCGGCGTAACATGCCGAGCACCGCACGTGG  120
            |  ||||| ||||||||||||||||||| ||||||||||| |||||||||||||||||||
Sbjct  428  GCGAGGTGCGGTGGGCCGAAGTTGGGGCTGCCGGCGTAACTTGCCGAGCACCGCACGTGG  487

Query  121  TGGGCGACATACAGTTGTTCTCGGTGCAGTGTCTCAGCTAGTAGTCGGCGTGTTGG-CCT  179
            ||||||||||||||||||||||||||||||||||| ||||| |||||||  ||||| |||
Sbjct  488  TGGGCGACATACAGTTGTTCTCGGTGCAGTGTCTCGGCTAGGAGTCGGCTCGTTGGCCCT  547

Query  180  AAATGACCCATGACGACCATAGCGCTTTGTCGCTCGGACC  219
            |||||||||||||||||| |||||||||||||||||||||
Sbjct  548  AAATGACCCATGACGACCGTAGCGCTTTGTCGCTCGGACC  587


>KY935141.1 Uncultured eukaryote clone HMPStoolITS2OTU657 5.8S ribosomal 
RNA gene, partial sequence; internal transcribed spacer 2, complete 
sequence; and large subunit ribosomal RNA gene, partial 
sequence
Length=365

 Score = 335 bits (181),  Expect = 5e-88
 Identities = 208/221 (94%), Gaps = 1/221 (0%)
 Strand=Plus/Plus

Query  1    CGCCAAAAGACACTCCCAACCCATCCGTGGGGAAGGATGTGGTGTTTGGCTCCCCGTGCC  60
            ||||||||||||||||||||||||||||||| ||||| ||||||||||||||||||||||
Sbjct  108  CGCCAAAAGACACTCCCAACCCATCCGTGGGAAAGGACGTGGTGTTTGGCTCCCCGTGCC  167

Query  61   GTAAGGTGGGGTGGGCCGAAGTTGGGGCCGCCGGCGTAACATGCCGAGCACCGCACGTGG  120
            |  ||||| ||||||||||||||||||| ||||||||||| |||||||||||||||||||
Sbjct  168  GCGAGGTGCGGTGGGCCGAAGTTGGGGCTGCCGGCGTAACTTGCCGAGCACCGCACGTGG  227

Query  121  TGGGCGACATACAGTTGTTCTCGGTGCAGTGTCTCAGCTAGTAGTCGGCGTGTTGG-CCT  179
            ||||||||||||||||||||||||||||||||||| ||||| |||||||  ||||| |||
Sbjct  228  TGGGCGACATACAGTTGTTCTCGGTGCAGTGTCTCGGCTAGGAGTCGGCTCGTTGGCCCT  287

Query  180  AAATGACCCATGACGACCATAGCGCTTTGTCGCTCGGACCG  220
            |||||||||||||||||| ||||||||||||||||||||||
Sbjct  288  AAATGACCCATGACGACCGTAGCGCTTTGTCGCTCGGACCG  328


>KM288881.1 Cenchrus americanus cultivar CZMS-15A internal transcribed spacer 
1, partial sequence; 5.8S ribosomal RNA gene, complete 
sequence; and internal transcribed spacer 2, partial sequence
Length=585

 Score = 333 bits (180),  Expect = 2e-87
 Identities = 207/220 (94%), Gaps = 1/220 (0%)
 Strand=Plus/Plus

Query  1    CGCCAAAAGACACTCCCAACCCATCCGTGGGGAAGGATGTGGTGTTTGGCTCCCCGTGCC  60
            ||||||||||||||||||||||||||||||| ||||| ||||||||||||||||||||||
Sbjct  366  CGCCAAAAGACACTCCCAACCCATCCGTGGGAAAGGACGTGGTGTTTGGCTCCCCGTGCC  425

Query  61   GTAAGGTGGGGTGGGCCGAAGTTGGGGCCGCCGGCGTAACATGCCGAGCACCGCACGTGG  120
            |  ||||| ||||||||||||||||||| ||||||||||| |||||||||||||||||||
Sbjct  426  GCGAGGTGCGGTGGGCCGAAGTTGGGGCTGCCGGCGTAACTTGCCGAGCACCGCACGTGG  485

Query  121  TGGGCGACATACAGTTGTTCTCGGTGCAGTGTCTCAGCTAGTAGTCGGCGTGTTGG-CCT  179
            ||||||||||||||||||||||||||||||||||| ||||| |||||||  ||||| |||
Sbjct  486  TGGGCGACATACAGTTGTTCTCGGTGCAGTGTCTCGGCTAGGAGTCGGCTCGTTGGCCCT  545

Query  180  AAATGACCCATGACGACCATAGCGCTTTGTCGCTCGGACC  219
            |||||||||||||||||| |||||||||||||||||||||
Sbjct  546  AAATGACCCATGACGACCGTAGCGCTTTGTCGCTCGGACC  585


>KM288875.1 Cenchrus americanus cultivar CZMS-8A internal transcribed spacer 
1, partial sequence; 5.8S ribosomal RNA gene, complete sequence; 
and internal transcribed spacer 2, partial sequence
Length=585

 Score = 333 bits (180),  Expect = 2e-87
 Identities = 207/220 (94%), Gaps = 1/220 (0%)
 Strand=Plus/Plus

Query  1    CGCCAAAAGACACTCCCAACCCATCCGTGGGGAAGGATGTGGTGTTTGGCTCCCCGTGCC  60
            ||||||||||||||||||||||||||||||| ||||| ||||||||||||||||||||||
Sbjct  366  CGCCAAAAGACACTCCCAACCCATCCGTGGGAAAGGACGTGGTGTTTGGCTCCCCGTGCC  425

Query  61   GTAAGGTGGGGTGGGCCGAAGTTGGGGCCGCCGGCGTAACATGCCGAGCACCGCACGTGG  120
            |  ||||| ||||||||||||||||||| ||||||||||| |||||||||||||||||||
Sbjct  426  GCGAGGTGCGGTGGGCCGAAGTTGGGGCTGCCGGCGTAACTTGCCGAGCACCGCACGTGG  485

Query  121  TGGGCGACATACAGTTGTTCTCGGTGCAGTGTCTCAGCTAGTAGTCGGCGTGTTGG-CCT  179
            ||||||||||||||||||||||||||||||||||| ||||| |||||||  ||||| |||
Sbjct  486  TGGGCGACATACAGTTGTTCTCGGTGCAGTGTCTCGGCTAGGAGTCGGCTCGTTGGCCCT  545

Query  180  AAATGACCCATGACGACCATAGCGCTTTGTCGCTCGGACC  219
            |||||||||||||||||| |||||||||||||||||||||
Sbjct  546  AAATGACCCATGACGACCGTAGCGCTTTGTCGCTCGGACC  585


>AY628132.1 Pennisetum glaucum strain UP11/423-88 internal transcribed spacer 
2, complete sequence
Length=219

 Score = 329 bits (178),  Expect = 2e-86
 Identities = 205/218 (94%), Gaps = 2/218 (1%)
 Strand=Plus/Plus

Query  4    CAAAAGACACTCCCAACCCATCCGTGGGGAAGGATGTGGTGTTTGGCTCCCCGT-GCCGT  62
            |||||||||||||||||||||||||||||||||| ||||||||||||||||||| |||| 
Sbjct  2    CAAAAGACACTCCCAACCCATCCGTGGGGAAGGACGTGGTGTTTGGCTCCCCGTGGCCGC  61

Query  63   AAGGTGGGGTGGGCCGAAGTTGGGGCCGCCGGCGTAACATGCCGAGCACCGCACGTGGTG  122
             ||||| ||||||||||||||||||| ||||||||||| |||||||||||||||||||||
Sbjct  62   GAGGTGCGGTGGGCCGAAGTTGGGGCTGCCGGCGTAACTTGCCGAGCACCGCACGTGGTG  121

Query  123  GGCGACATACAGTTGTTCTCGGTGCAGTGTCTCAGCTAGTAGTCGGCGTGTTGG-CCTAA  181
            ||||||||||||||||||||||||||||||||| ||||| |||||||  ||||| |||||
Sbjct  122  GGCGACATACAGTTGTTCTCGGTGCAGTGTCTCGGCTAGGAGTCGGCTCGTTGGCCCTAA  181

Query  182  ATGACCCATGACGACCATAGCGCTTTGTCGCTCGGACC  219
            |||||||||||||||| |||||||||||||||||||||
Sbjct  182  ATGACCCATGACGACCGTAGCGCTTTGTCGCTCGGACC  219


>GQ870179.1 Pennisetum sp. WK 104 internal transcribed spacer 1, partial 
sequence; 5.8S ribosomal RNA gene, complete sequence; and internal 
transcribed spacer 2, partial sequence
Length=518

 Score = 326 bits (176),  Expect = 3e-85
 Identities = 176/176 (100%), Gaps = 0/176 (0%)
 Strand=Plus/Plus

Query  1    CGCCAAAAGACACTCCCAACCCATCCGTGGGGAAGGATGTGGTGTTTGGCTCCCCGTGCC  60
            ||||||||||||||||||||||||||||||||||||||||||||||||||||||||||||
Sbjct  343  CGCCAAAAGACACTCCCAACCCATCCGTGGGGAAGGATGTGGTGTTTGGCTCCCCGTGCC  402

Query  61   GTAAGGTGGGGTGGGCCGAAGTTGGGGCCGCCGGCGTAACATGCCGAGCACCGCACGTGG  120
            ||||||||||||||||||||||||||||||||||||||||||||||||||||||||||||
Sbjct  403  GTAAGGTGGGGTGGGCCGAAGTTGGGGCCGCCGGCGTAACATGCCGAGCACCGCACGTGG  462

Query  121  TGGGCGACATACAGTTGTTCTCGGTGCAGTGTCTCAGCTAGTAGTCGGCGTGTTGG  176
            ||||||||||||||||||||||||||||||||||||||||||||||||||||||||
Sbjct  463  TGGGCGACATACAGTTGTTCTCGGTGCAGTGTCTCAGCTAGTAGTCGGCGTGTTGG  518


>GQ870178.1 Pennisetum purpureum internal transcribed spacer 1, partial sequence; 
5.8S ribosomal RNA gene, complete sequence; and internal 
transcribed spacer 2, partial sequence
Length=518

 Score = 326 bits (176),  Expect = 3e-85
 Identities = 176/176 (100%), Gaps = 0/176 (0%)
 Strand=Plus/Plus

Query  1    CGCCAAAAGACACTCCCAACCCATCCGTGGGGAAGGATGTGGTGTTTGGCTCCCCGTGCC  60
            ||||||||||||||||||||||||||||||||||||||||||||||||||||||||||||
Sbjct  343  CGCCAAAAGACACTCCCAACCCATCCGTGGGGAAGGATGTGGTGTTTGGCTCCCCGTGCC  402

Query  61   GTAAGGTGGGGTGGGCCGAAGTTGGGGCCGCCGGCGTAACATGCCGAGCACCGCACGTGG  120
            ||||||||||||||||||||||||||||||||||||||||||||||||||||||||||||
Sbjct  403  GTAAGGTGGGGTGGGCCGAAGTTGGGGCCGCCGGCGTAACATGCCGAGCACCGCACGTGG  462

Query  121  TGGGCGACATACAGTTGTTCTCGGTGCAGTGTCTCAGCTAGTAGTCGGCGTGTTGG  176
            ||||||||||||||||||||||||||||||||||||||||||||||||||||||||
Sbjct  463  TGGGCGACATACAGTTGTTCTCGGTGCAGTGTCTCAGCTAGTAGTCGGCGTGTTGG  518


>AY628130.1 Pennisetum glaucum strain UP11/54-93 internal transcribed spacer 
2, complete sequence
Length=217

 Score = 316 bits (171),  Expect = 2e-82
 Identities = 202/217 (93%), Gaps = 2/217 (1%)
 Strand=Plus/Plus

Query  4    CAAAAGACACTCCCAACCCATCCGTGGGGAAGGATGTGGTGTTTGGCTCCCCGTGCCGTA  63
            |||||||||||||||||||||||||||||||||| |||||||||||||||||||||||  
Sbjct  2    CAAAAGACACTCCCAACCCATCCGTGGGGAAGGACGTGGTGTTTGGCTCCCCGTGCCGCG  61

Query  64   AGGTGGGGTGGGCCGAAGTTGGGGCCGCCGGCGTAACATGCCGAGCACCGCACGTGGTGG  123
            | ||| ||||||||||||||||||| ||||||||||| ||||||||||||||||||||||
Sbjct  62   A-GTGCGGTGGGCCGAAGTTGGGGCTGCCGGCGTAACTTGCCGAGCACCGCACGTGGTGG  120

Query  124  GCGACATACAGTTGTTCTCGGTGCAGTGTCTCAGCTAGTAGTCGGCGTGTTGG-CCTAAA  182
            |||||||||||||||||||||||||||||||| ||||| |||||||  ||||| ||||||
Sbjct  121  GCGACATACAGTTGTTCTCGGTGCAGTGTCTCGGCTAGGAGTCGGCTCGTTGGCCCTAAA  180

Query  183  TGACCCATGACGACCATAGCGCTTTGTCGCTCGGACC  219
            ||||||||||||||| ||||||||||||  |||||||
Sbjct  181  TGACCCATGACGACCGTAGCGCTTTGTCCGTCGGACC  217


>AY628131.1 Pennisetum glaucum strain UP11/5338 internal transcribed spacer 
2, complete sequence
Length=216

 Score = 309 bits (167),  Expect = 3e-80
 Identities = 201/217 (93%), Gaps = 3/217 (1%)
 Strand=Plus/Plus

Query  4    CAAAAGACACTCCCAACCCATCCGTGGGGAAGGATGTGGTGTTTGGCTCCCCGTGCCGTA  63
            |||||||||||||||||||||||||||||||||| |||||||||||||||||||||||  
Sbjct  2    CAAAAGACACTCCCAACCCATCCGTGGGGAAGGACGTGGTGTTTGGCTCCCCGTGCCGCG  61

Query  64   AGGTGGGGTGGGCCGAAGTTGGGGCCGCCGGCGTAACATGCCGAGCACCGCACGTGGTGG  123
            || ||  |||||||||||||||||| ||||||||||| ||||||||||||||||||||||
Sbjct  62   AG-TGC-GTGGGCCGAAGTTGGGGCTGCCGGCGTAACTTGCCGAGCACCGCACGTGGTGG  119

Query  124  GCGACATACAGTTGTTCTCGGTGCAGTGTCTCAGCTAGTAGTCGGCGTGTTGG-CCTAAA  182
            |||||||||||||||||||||||||||||||| ||||| |||||||  ||||| ||||||
Sbjct  120  GCGACATACAGTTGTTCTCGGTGCAGTGTCTCGGCTAGGAGTCGGCTCGTTGGCCCTAAA  179

Query  183  TGACCCATGACGACCATAGCGCTTTGTCGCTCGGACC  219
            ||||||||||||||| ||||||||||||  |||||||
Sbjct  180  TGACCCATGACGACCGTAGCGCTTTGTCCGTCGGACC  216


>AY628129.1 Pennisetum glaucum strain UP11/427-88 internal transcribed spacer 
2, complete sequence
Length=216

 Score = 303 bits (164),  Expect = 1e-78
 Identities = 200/217 (92%), Gaps = 3/217 (1%)
 Strand=Plus/Plus

Query  4    CAAAAGACACTCCCAACCCATCCGTGGGGAAGGATGTGGTGTTTGGCTCCCCGTGCCGTA  63
            |||||||||||||||||||||||||||| ||||| |||||||||||||||||||||||  
Sbjct  2    CAAAAGACACTCCCAACCCATCCGTGGGAAAGGACGTGGTGTTTGGCTCCCCGTGCCGCG  61

Query  64   AGGTGGGGTGGGCCGAAGTTGGGGCCGCCGGCGTAACATGCCGAGCACCGCACGTGGTGG  123
            || | | |||||||||||||||||| ||||||||||| ||||||||||||||||||||||
Sbjct  62   AG-T-GCGTGGGCCGAAGTTGGGGCTGCCGGCGTAACTTGCCGAGCACCGCACGTGGTGG  119

Query  124  GCGACATACAGTTGTTCTCGGTGCAGTGTCTCAGCTAGTAGTCGGCGTGTTGG-CCTAAA  182
            |||||||||||||||||||||||||||||||| ||||| |||||||  ||||| ||||||
Sbjct  120  GCGACATACAGTTGTTCTCGGTGCAGTGTCTCGGCTAGGAGTCGGCTCGTTGGCCCTAAA  179

Query  183  TGACCCATGACGACCATAGCGCTTTGTCGCTCGGACC  219
            ||||||||||||||| ||||||||||||  |||||||
Sbjct  180  TGACCCATGACGACCGTAGCGCTTTGTCCGTCGGACC  216


>MH025249.1 Cenchrus purpurascens isolate WYO_D2 internal transcribed spacer 
1, partial sequence; 5.8S ribosomal RNA gene, complete sequence; 
and internal transcribed spacer 2, partial sequence
Length=503

 Score = 252 bits (136),  Expect = 5e-63
 Identities = 190/217 (88%), Gaps = 0/217 (0%)
 Strand=Plus/Plus

Query  1    CGCCAAAAGACACTCCCAACCCATCCGTGGGGAAGGATGTGGTGTTTGGCTCCCCGTGCC  60
            ||||||||||||||||||||||||||||||| ||||| ||||||||||||||| ||||| 
Sbjct  287  CGCCAAAAGACACTCCCAACCCATCCGTGGGAAAGGACGTGGTGTTTGGCTCCTCGTGCT  346

Query  61   GTAAGGTGGGGTGGGCCGAAGTTGGGGCCGCCGGCGTAACATGCCGAGCACCGCACGTGG  120
            | |||| | ||||||||||||||||||| | |||| ||||  |||  |||||||||||||
Sbjct  347  GCAAGGCGCGGTGGGCCGAAGTTGGGGCTGTCGGCATAACTAGCCAGGCACCGCACGTGG  406

Query  121  TGGGCGACATACAGTTGTTCTCGGTGCAGTGTCTCAGCTAGTAGTCGGCGTGTTGGCCTA  180
            |||||||| |  |||||||||||||| |||||| | ||||| ||||||| ||||||||| 
Sbjct  407  TGGGCGACGTCTAGTTGTTCTCGGTGTAGTGTCCCGGCTAGCAGTCGGCTTGTTGGCCTT  466

Query  181  AATGACCCATGACGACCATAGCGCTTTGTCGCTCGGA  217
            ||  |||||||||||||  ||||||||||||||||||
Sbjct  467  AAGTACCCATGACGACCGCAGCGCTTTGTCGCTCGGA  503


>MH025248.1 Cenchrus purpurascens isolate WYO_D1 internal transcribed spacer 
1, partial sequence; 5.8S ribosomal RNA gene, complete sequence; 
and internal transcribed spacer 2, partial sequence
Length=503

 Score = 252 bits (136),  Expect = 5e-63
 Identities = 190/217 (88%), Gaps = 0/217 (0%)
 Strand=Plus/Plus

Query  1    CGCCAAAAGACACTCCCAACCCATCCGTGGGGAAGGATGTGGTGTTTGGCTCCCCGTGCC  60
            ||||||||||||||||||||||||||||||| ||||| ||||||||||||||| ||||| 
Sbjct  287  CGCCAAAAGACACTCCCAACCCATCCGTGGGAAAGGACGTGGTGTTTGGCTCCTCGTGCT  346

Query  61   GTAAGGTGGGGTGGGCCGAAGTTGGGGCCGCCGGCGTAACATGCCGAGCACCGCACGTGG  120
            | |||| | ||||||||||||||||||| | |||| ||||  |||  |||||||||||||
Sbjct  347  GCAAGGCGCGGTGGGCCGAAGTTGGGGCTGTCGGCATAACTAGCCAGGCACCGCACGTGG  406

Query  121  TGGGCGACATACAGTTGTTCTCGGTGCAGTGTCTCAGCTAGTAGTCGGCGTGTTGGCCTA  180
            |||||||| |  |||||||||||||| |||||| | ||||| ||||||| ||||||||| 
Sbjct  407  TGGGCGACGTCTAGTTGTTCTCGGTGTAGTGTCCCGGCTAGCAGTCGGCTTGTTGGCCTT  466

Query  181  AATGACCCATGACGACCATAGCGCTTTGTCGCTCGGA  217
            ||  |||||||||||||  ||||||||||||||||||
Sbjct  467  AAGTACCCATGACGACCGCAGCGCTTTGTCGCTCGGA  503


>MH025247.1 Cenchrus purpurascens isolate WYO_C2 internal transcribed spacer 
1, partial sequence; 5.8S ribosomal RNA gene, complete sequence; 
and internal transcribed spacer 2, partial sequence
Length=503

 Score = 252 bits (136),  Expect = 5e-63
 Identities = 190/217 (88%), Gaps = 0/217 (0%)
 Strand=Plus/Plus

Query  1    CGCCAAAAGACACTCCCAACCCATCCGTGGGGAAGGATGTGGTGTTTGGCTCCCCGTGCC  60
            ||||||||||||||||||||||||||||||| ||||| ||||||||||||||| ||||| 
Sbjct  287  CGCCAAAAGACACTCCCAACCCATCCGTGGGAAAGGACGTGGTGTTTGGCTCCTCGTGCT  346

Query  61   GTAAGGTGGGGTGGGCCGAAGTTGGGGCCGCCGGCGTAACATGCCGAGCACCGCACGTGG  120
            | |||| | ||||||||||||||||||| | |||| ||||  |||  |||||||||||||
Sbjct  347  GCAAGGCGCGGTGGGCCGAAGTTGGGGCTGTCGGCATAACTAGCCAGGCACCGCACGTGG  406

Query  121  TGGGCGACATACAGTTGTTCTCGGTGCAGTGTCTCAGCTAGTAGTCGGCGTGTTGGCCTA  180
            |||||||| |  |||||||||||||| |||||| | ||||| ||||||| ||||||||| 
Sbjct  407  TGGGCGACGTCTAGTTGTTCTCGGTGTAGTGTCCCGGCTAGCAGTCGGCTTGTTGGCCTT  466

Query  181  AATGACCCATGACGACCATAGCGCTTTGTCGCTCGGA  217
            ||  |||||||||||||  ||||||||||||||||||
Sbjct  467  AAGTACCCATGACGACCGCAGCGCTTTGTCGCTCGGA  503


>MH025246.1 Cenchrus purpurascens isolate WYO_C1 internal transcribed spacer 
1, partial sequence; 5.8S ribosomal RNA gene, complete sequence; 
and internal transcribed spacer 2, partial sequence
Length=503

 Score = 252 bits (136),  Expect = 5e-63
 Identities = 190/217 (88%), Gaps = 0/217 (0%)
 Strand=Plus/Plus

Query  1    CGCCAAAAGACACTCCCAACCCATCCGTGGGGAAGGATGTGGTGTTTGGCTCCCCGTGCC  60
            ||||||||||||||||||||||||||||||| ||||| ||||||||||||||| ||||| 
Sbjct  287  CGCCAAAAGACACTCCCAACCCATCCGTGGGAAAGGACGTGGTGTTTGGCTCCTCGTGCT  346

Query  61   GTAAGGTGGGGTGGGCCGAAGTTGGGGCCGCCGGCGTAACATGCCGAGCACCGCACGTGG  120
            | |||| | ||||||||||||||||||| | |||| ||||  |||  |||||||||||||
Sbjct  347  GCAAGGCGCGGTGGGCCGAAGTTGGGGCTGTCGGCATAACTAGCCAGGCACCGCACGTGG  406

Query  121  TGGGCGACATACAGTTGTTCTCGGTGCAGTGTCTCAGCTAGTAGTCGGCGTGTTGGCCTA  180
            |||||||| |  |||||||||||||| |||||| | ||||| ||||||| ||||||||| 
Sbjct  407  TGGGCGACGTCTAGTTGTTCTCGGTGTAGTGTCCCGGCTAGCAGTCGGCTTGTTGGCCTT  466

Query  181  AATGACCCATGACGACCATAGCGCTTTGTCGCTCGGA  217
            ||  |||||||||||||  ||||||||||||||||||
Sbjct  467  AAGTACCCATGACGACCGCAGCGCTTTGTCGCTCGGA  503


>MH025245.1 Cenchrus purpurascens isolate WYO_B2 internal transcribed spacer 
1, partial sequence; 5.8S ribosomal RNA gene, complete sequence; 
and internal transcribed spacer 2, partial sequence
Length=503

 Score = 252 bits (136),  Expect = 5e-63
 Identities = 190/217 (88%), Gaps = 0/217 (0%)
 Strand=Plus/Plus

Query  1    CGCCAAAAGACACTCCCAACCCATCCGTGGGGAAGGATGTGGTGTTTGGCTCCCCGTGCC  60
            ||||||||||||||||||||||||||||||| ||||| ||||||||||||||| ||||| 
Sbjct  287  CGCCAAAAGACACTCCCAACCCATCCGTGGGAAAGGACGTGGTGTTTGGCTCCTCGTGCT  346

Query  61   GTAAGGTGGGGTGGGCCGAAGTTGGGGCCGCCGGCGTAACATGCCGAGCACCGCACGTGG  120
            | |||| | ||||||||||||||||||| | |||| ||||  |||  |||||||||||||
Sbjct  347  GCAAGGCGCGGTGGGCCGAAGTTGGGGCTGTCGGCATAACTAGCCAGGCACCGCACGTGG  406

Query  121  TGGGCGACATACAGTTGTTCTCGGTGCAGTGTCTCAGCTAGTAGTCGGCGTGTTGGCCTA  180
            |||||||| |  |||||||||||||| |||||| | ||||| ||||||| ||||||||| 
Sbjct  407  TGGGCGACGTCTAGTTGTTCTCGGTGTAGTGTCCCGGCTAGCAGTCGGCTTGTTGGCCTT  466

Query  181  AATGACCCATGACGACCATAGCGCTTTGTCGCTCGGA  217
            ||  |||||||||||||  ||||||||||||||||||
Sbjct  467  AAGTACCCATGACGACCGCAGCGCTTTGTCGCTCGGA  503


>MH025244.1 Cenchrus purpurascens isolate WYO_B1 internal transcribed spacer 
1, partial sequence; 5.8S ribosomal RNA gene, complete sequence; 
and internal transcribed spacer 2, partial sequence
Length=503

 Score = 252 bits (136),  Expect = 5e-63
 Identities = 190/217 (88%), Gaps = 0/217 (0%)
 Strand=Plus/Plus

Query  1    CGCCAAAAGACACTCCCAACCCATCCGTGGGGAAGGATGTGGTGTTTGGCTCCCCGTGCC  60
            ||||||||||||||||||||||||||||||| ||||| ||||||||||||||| ||||| 
Sbjct  287  CGCCAAAAGACACTCCCAACCCATCCGTGGGAAAGGACGTGGTGTTTGGCTCCTCGTGCT  346

Query  61   GTAAGGTGGGGTGGGCCGAAGTTGGGGCCGCCGGCGTAACATGCCGAGCACCGCACGTGG  120
            | |||| | ||||||||||||||||||| | |||| ||||  |||  |||||||||||||
Sbjct  347  GCAAGGCGCGGTGGGCCGAAGTTGGGGCTGTCGGCATAACTAGCCAGGCACCGCACGTGG  406

Query  121  TGGGCGACATACAGTTGTTCTCGGTGCAGTGTCTCAGCTAGTAGTCGGCGTGTTGGCCTA  180
            |||||||| |  |||||||||||||| |||||| | ||||| ||||||| ||||||||| 
Sbjct  407  TGGGCGACGTCTAGTTGTTCTCGGTGTAGTGTCCCGGCTAGCAGTCGGCTTGTTGGCCTT  466

Query  181  AATGACCCATGACGACCATAGCGCTTTGTCGCTCGGA  217
            ||  |||||||||||||  ||||||||||||||||||
Sbjct  467  AAGTACCCATGACGACCGCAGCGCTTTGTCGCTCGGA  503


>MH025243.1 Cenchrus purpurascens isolate WYO_A3 internal transcribed spacer 
1, partial sequence; 5.8S ribosomal RNA gene, complete sequence; 
and internal transcribed spacer 2, partial sequence
Length=503

 Score = 252 bits (136),  Expect = 5e-63
 Identities = 190/217 (88%), Gaps = 0/217 (0%)
 Strand=Plus/Plus

Query  1    CGCCAAAAGACACTCCCAACCCATCCGTGGGGAAGGATGTGGTGTTTGGCTCCCCGTGCC  60
            ||||||||||||||||||||||||||||||| ||||| ||||||||||||||| ||||| 
Sbjct  287  CGCCAAAAGACACTCCCAACCCATCCGTGGGAAAGGACGTGGTGTTTGGCTCCTCGTGCT  346

Query  61   GTAAGGTGGGGTGGGCCGAAGTTGGGGCCGCCGGCGTAACATGCCGAGCACCGCACGTGG  120
            | |||| | ||||||||||||||||||| | |||| ||||  |||  |||||||||||||
Sbjct  347  GCAAGGCGCGGTGGGCCGAAGTTGGGGCTGTCGGCATAACTAGCCAGGCACCGCACGTGG  406

Query  121  TGGGCGACATACAGTTGTTCTCGGTGCAGTGTCTCAGCTAGTAGTCGGCGTGTTGGCCTA  180
            |||||||| |  |||||||||||||| |||||| | ||||| ||||||| ||||||||| 
Sbjct  407  TGGGCGACGTCTAGTTGTTCTCGGTGTAGTGTCCCGGCTAGCAGTCGGCTTGTTGGCCTT  466

Query  181  AATGACCCATGACGACCATAGCGCTTTGTCGCTCGGA  217
            ||  |||||||||||||  ||||||||||||||||||
Sbjct  467  AAGTACCCATGACGACCGCAGCGCTTTGTCGCTCGGA  503


>MH025242.1 Cenchrus purpurascens isolate WYO_A2 internal transcribed spacer 
1, partial sequence; 5.8S ribosomal RNA gene, complete sequence; 
and internal transcribed spacer 2, partial sequence
Length=503

 Score = 252 bits (136),  Expect = 5e-63
 Identities = 190/217 (88%), Gaps = 0/217 (0%)
 Strand=Plus/Plus

Query  1    CGCCAAAAGACACTCCCAACCCATCCGTGGGGAAGGATGTGGTGTTTGGCTCCCCGTGCC  60
            ||||||||||||||||||||||||||||||| ||||| ||||||||||||||| ||||| 
Sbjct  287  CGCCAAAAGACACTCCCAACCCATCCGTGGGAAAGGACGTGGTGTTTGGCTCCTCGTGCT  346

Query  61   GTAAGGTGGGGTGGGCCGAAGTTGGGGCCGCCGGCGTAACATGCCGAGCACCGCACGTGG  120
            | |||| | ||||||||||||||||||| | |||| ||||  |||  |||||||||||||
Sbjct  347  GCAAGGCGCGGTGGGCCGAAGTTGGGGCTGTCGGCATAACTAGCCAGGCACCGCACGTGG  406

Query  121  TGGGCGACATACAGTTGTTCTCGGTGCAGTGTCTCAGCTAGTAGTCGGCGTGTTGGCCTA  180
            |||||||| |  |||||||||||||| |||||| | ||||| ||||||| ||||||||| 
Sbjct  407  TGGGCGACGTCTAGTTGTTCTCGGTGTAGTGTCCCGGCTAGCAGTCGGCTTGTTGGCCTT  466

Query  181  AATGACCCATGACGACCATAGCGCTTTGTCGCTCGGA  217
            ||  |||||||||||||  ||||||||||||||||||
Sbjct  467  AAGTACCCATGACGACCGCAGCGCTTTGTCGCTCGGA  503


>MH025241.1 Cenchrus purpurascens isolate WYO_A1 internal transcribed spacer 
1, partial sequence; 5.8S ribosomal RNA gene, complete sequence; 
and internal transcribed spacer 2, partial sequence
Length=503

 Score = 252 bits (136),  Expect = 5e-63
 Identities = 190/217 (88%), Gaps = 0/217 (0%)
 Strand=Plus/Plus

Query  1    CGCCAAAAGACACTCCCAACCCATCCGTGGGGAAGGATGTGGTGTTTGGCTCCCCGTGCC  60
            ||||||||||||||||||||||||||||||| ||||| ||||||||||||||| ||||| 
Sbjct  287  CGCCAAAAGACACTCCCAACCCATCCGTGGGAAAGGACGTGGTGTTTGGCTCCTCGTGCT  346

Query  61   GTAAGGTGGGGTGGGCCGAAGTTGGGGCCGCCGGCGTAACATGCCGAGCACCGCACGTGG  120
            | |||| | ||||||||||||||||||| | |||| ||||  |||  |||||||||||||
Sbjct  347  GCAAGGCGCGGTGGGCCGAAGTTGGGGCTGTCGGCATAACTAGCCAGGCACCGCACGTGG  406

Query  121  TGGGCGACATACAGTTGTTCTCGGTGCAGTGTCTCAGCTAGTAGTCGGCGTGTTGGCCTA  180
            |||||||| |  |||||||||||||| |||||| | ||||| ||||||| ||||||||| 
Sbjct  407  TGGGCGACGTCTAGTTGTTCTCGGTGTAGTGTCCCGGCTAGCAGTCGGCTTGTTGGCCTT  466

Query  181  AATGACCCATGACGACCATAGCGCTTTGTCGCTCGGA  217
            ||  |||||||||||||  ||||||||||||||||||
Sbjct  467  AAGTACCCATGACGACCGCAGCGCTTTGTCGCTCGGA  503


>MH025227.1 Cenchrus purpurascens isolate WED_H3 internal transcribed spacer 
1, partial sequence; 5.8S ribosomal RNA gene, complete sequence; 
and internal transcribed spacer 2, partial sequence
Length=503

 Score = 252 bits (136),  Expect = 5e-63
 Identities = 190/217 (88%), Gaps = 0/217 (0%)
 Strand=Plus/Plus

Query  1    CGCCAAAAGACACTCCCAACCCATCCGTGGGGAAGGATGTGGTGTTTGGCTCCCCGTGCC  60
            ||||||||||||||||||||||||||||||| ||||| ||||||||||||||| ||||| 
Sbjct  287  CGCCAAAAGACACTCCCAACCCATCCGTGGGAAAGGACGTGGTGTTTGGCTCCTCGTGCT  346

Query  61   GTAAGGTGGGGTGGGCCGAAGTTGGGGCCGCCGGCGTAACATGCCGAGCACCGCACGTGG  120
            | |||| | ||||||||||||||||||| | |||| ||||  |||  |||||||||||||
Sbjct  347  GCAAGGCGCGGTGGGCCGAAGTTGGGGCTGTCGGCATAACTAGCCAGGCACCGCACGTGG  406

Query  121  TGGGCGACATACAGTTGTTCTCGGTGCAGTGTCTCAGCTAGTAGTCGGCGTGTTGGCCTA  180
            |||||||| |  |||||||||||||| |||||| | ||||| ||||||| ||||||||| 
Sbjct  407  TGGGCGACGTCTAGTTGTTCTCGGTGTAGTGTCCCGGCTAGCAGTCGGCTTGTTGGCCTT  466

Query  181  AATGACCCATGACGACCATAGCGCTTTGTCGCTCGGA  217
            ||  |||||||||||||  ||||||||||||||||||
Sbjct  467  AAGTACCCATGACGACCGCAGCGCTTTGTCGCTCGGA  503


>MH025226.1 Cenchrus purpurascens isolate WED_H2 internal transcribed spacer 
1, partial sequence; 5.8S ribosomal RNA gene, complete sequence; 
and internal transcribed spacer 2, partial sequence
Length=503

 Score = 252 bits (136),  Expect = 5e-63
 Identities = 190/217 (88%), Gaps = 0/217 (0%)
 Strand=Plus/Plus

Query  1    CGCCAAAAGACACTCCCAACCCATCCGTGGGGAAGGATGTGGTGTTTGGCTCCCCGTGCC  60
            ||||||||||||||||||||||||||||||| ||||| ||||||||||||||| ||||| 
Sbjct  287  CGCCAAAAGACACTCCCAACCCATCCGTGGGAAAGGACGTGGTGTTTGGCTCCTCGTGCT  346

Query  61   GTAAGGTGGGGTGGGCCGAAGTTGGGGCCGCCGGCGTAACATGCCGAGCACCGCACGTGG  120
            | |||| | ||||||||||||||||||| | |||| ||||  |||  |||||||||||||
Sbjct  347  GCAAGGCGCGGTGGGCCGAAGTTGGGGCTGTCGGCATAACTAGCCAGGCACCGCACGTGG  406

Query  121  TGGGCGACATACAGTTGTTCTCGGTGCAGTGTCTCAGCTAGTAGTCGGCGTGTTGGCCTA  180
            |||||||| |  |||||||||||||| |||||| | ||||| ||||||| ||||||||| 
Sbjct  407  TGGGCGACGTCTAGTTGTTCTCGGTGTAGTGTCCCGGCTAGCAGTCGGCTTGTTGGCCTT  466

Query  181  AATGACCCATGACGACCATAGCGCTTTGTCGCTCGGA  217
            ||  |||||||||||||  ||||||||||||||||||
Sbjct  467  AAGTACCCATGACGACCGCAGCGCTTTGTCGCTCGGA  503


>MH025225.1 Cenchrus purpurascens isolate WED_H1 internal transcribed spacer 
1, partial sequence; 5.8S ribosomal RNA gene, complete sequence; 
and internal transcribed spacer 2, partial sequence
Length=503

 Score = 252 bits (136),  Expect = 5e-63
 Identities = 190/217 (88%), Gaps = 0/217 (0%)
 Strand=Plus/Plus

Query  1    CGCCAAAAGACACTCCCAACCCATCCGTGGGGAAGGATGTGGTGTTTGGCTCCCCGTGCC  60
            ||||||||||||||||||||||||||||||| ||||| ||||||||||||||| ||||| 
Sbjct  287  CGCCAAAAGACACTCCCAACCCATCCGTGGGAAAGGACGTGGTGTTTGGCTCCTCGTGCT  346

Query  61   GTAAGGTGGGGTGGGCCGAAGTTGGGGCCGCCGGCGTAACATGCCGAGCACCGCACGTGG  120
            | |||| | ||||||||||||||||||| | |||| ||||  |||  |||||||||||||
Sbjct  347  GCAAGGCGCGGTGGGCCGAAGTTGGGGCTGTCGGCATAACTAGCCAGGCACCGCACGTGG  406

Query  121  TGGGCGACATACAGTTGTTCTCGGTGCAGTGTCTCAGCTAGTAGTCGGCGTGTTGGCCTA  180
            |||||||| |  |||||||||||||| |||||| | ||||| ||||||| ||||||||| 
Sbjct  407  TGGGCGACGTCTAGTTGTTCTCGGTGTAGTGTCCCGGCTAGCAGTCGGCTTGTTGGCCTT  466

Query  181  AATGACCCATGACGACCATAGCGCTTTGTCGCTCGGA  217
            ||  |||||||||||||  ||||||||||||||||||
Sbjct  467  AAGTACCCATGACGACCGCAGCGCTTTGTCGCTCGGA  503


>MH025224.1 Cenchrus purpurascens isolate WED_G2 internal transcribed spacer 
1, partial sequence; 5.8S ribosomal RNA gene, complete sequence; 
and internal transcribed spacer 2, partial sequence
Length=503

 Score = 252 bits (136),  Expect = 5e-63
 Identities = 190/217 (88%), Gaps = 0/217 (0%)
 Strand=Plus/Plus

Query  1    CGCCAAAAGACACTCCCAACCCATCCGTGGGGAAGGATGTGGTGTTTGGCTCCCCGTGCC  60
            ||||||||||||||||||||||||||||||| ||||| ||||||||||||||| ||||| 
Sbjct  287  CGCCAAAAGACACTCCCAACCCATCCGTGGGAAAGGACGTGGTGTTTGGCTCCTCGTGCT  346

Query  61   GTAAGGTGGGGTGGGCCGAAGTTGGGGCCGCCGGCGTAACATGCCGAGCACCGCACGTGG  120
            | |||| | ||||||||||||||||||| | |||| ||||  |||  |||||||||||||
Sbjct  347  GCAAGGCGCGGTGGGCCGAAGTTGGGGCTGTCGGCATAACTAGCCAGGCACCGCACGTGG  406

Query  121  TGGGCGACATACAGTTGTTCTCGGTGCAGTGTCTCAGCTAGTAGTCGGCGTGTTGGCCTA  180
            |||||||| |  |||||||||||||| |||||| | ||||| ||||||| ||||||||| 
Sbjct  407  TGGGCGACGTCTAGTTGTTCTCGGTGTAGTGTCCCGGCTAGCAGTCGGCTTGTTGGCCTT  466

Query  181  AATGACCCATGACGACCATAGCGCTTTGTCGCTCGGA  217
            ||  |||||||||||||  ||||||||||||||||||
Sbjct  467  AAGTACCCATGACGACCGCAGCGCTTTGTCGCTCGGA  503


>MH025223.1 Cenchrus purpurascens isolate WED_G1 internal transcribed spacer 
1, partial sequence; 5.8S ribosomal RNA gene, complete sequence; 
and internal transcribed spacer 2, partial sequence
Length=503

 Score = 252 bits (136),  Expect = 5e-63
 Identities = 190/217 (88%), Gaps = 0/217 (0%)
 Strand=Plus/Plus

Query  1    CGCCAAAAGACACTCCCAACCCATCCGTGGGGAAGGATGTGGTGTTTGGCTCCCCGTGCC  60
            ||||||||||||||||||||||||||||||| ||||| ||||||||||||||| ||||| 
Sbjct  287  CGCCAAAAGACACTCCCAACCCATCCGTGGGAAAGGACGTGGTGTTTGGCTCCTCGTGCT  346

Query  61   GTAAGGTGGGGTGGGCCGAAGTTGGGGCCGCCGGCGTAACATGCCGAGCACCGCACGTGG  120
            | |||| | ||||||||||||||||||| | |||| ||||  |||  |||||||||||||
Sbjct  347  GCAAGGCGCGGTGGGCCGAAGTTGGGGCTGTCGGCATAACTAGCCAGGCACCGCACGTGG  406

Query  121  TGGGCGACATACAGTTGTTCTCGGTGCAGTGTCTCAGCTAGTAGTCGGCGTGTTGGCCTA  180
            |||||||| |  |||||||||||||| |||||| | ||||| ||||||| ||||||||| 
Sbjct  407  TGGGCGACGTCTAGTTGTTCTCGGTGTAGTGTCCCGGCTAGCAGTCGGCTTGTTGGCCTT  466

Query  181  AATGACCCATGACGACCATAGCGCTTTGTCGCTCGGA  217
            ||  |||||||||||||  ||||||||||||||||||
Sbjct  467  AAGTACCCATGACGACCGCAGCGCTTTGTCGCTCGGA  503


>MH025222.1 Cenchrus purpurascens isolate WED_F3 internal transcribed spacer 
1, partial sequence; 5.8S ribosomal RNA gene, complete sequence; 
and internal transcribed spacer 2, partial sequence
Length=503

 Score = 252 bits (136),  Expect = 5e-63
 Identities = 190/217 (88%), Gaps = 0/217 (0%)
 Strand=Plus/Plus

Query  1    CGCCAAAAGACACTCCCAACCCATCCGTGGGGAAGGATGTGGTGTTTGGCTCCCCGTGCC  60
            ||||||||||||||||||||||||||||||| ||||| ||||||||||||||| ||||| 
Sbjct  287  CGCCAAAAGACACTCCCAACCCATCCGTGGGAAAGGACGTGGTGTTTGGCTCCTCGTGCT  346

Query  61   GTAAGGTGGGGTGGGCCGAAGTTGGGGCCGCCGGCGTAACATGCCGAGCACCGCACGTGG  120
            | |||| | ||||||||||||||||||| | |||| ||||  |||  |||||||||||||
Sbjct  347  GCAAGGCGCGGTGGGCCGAAGTTGGGGCTGTCGGCATAACTAGCCAGGCACCGCACGTGG  406

Query  121  TGGGCGACATACAGTTGTTCTCGGTGCAGTGTCTCAGCTAGTAGTCGGCGTGTTGGCCTA  180
            |||||||| |  |||||||||||||| |||||| | ||||| ||||||| ||||||||| 
Sbjct  407  TGGGCGACGTCTAGTTGTTCTCGGTGTAGTGTCCCGGCTAGCAGTCGGCTTGTTGGCCTT  466

Query  181  AATGACCCATGACGACCATAGCGCTTTGTCGCTCGGA  217
            ||  |||||||||||||  ||||||||||||||||||
Sbjct  467  AAGTACCCATGACGACCGCAGCGCTTTGTCGCTCGGA  503


>MH025221.1 Cenchrus purpurascens isolate WED_F2 internal transcribed spacer 
1, partial sequence; 5.8S ribosomal RNA gene, complete sequence; 
and internal transcribed spacer 2, partial sequence
Length=503

 Score = 252 bits (136),  Expect = 5e-63
 Identities = 190/217 (88%), Gaps = 0/217 (0%)
 Strand=Plus/Plus

Query  1    CGCCAAAAGACACTCCCAACCCATCCGTGGGGAAGGATGTGGTGTTTGGCTCCCCGTGCC  60
            ||||||||||||||||||||||||||||||| ||||| ||||||||||||||| ||||| 
Sbjct  287  CGCCAAAAGACACTCCCAACCCATCCGTGGGAAAGGACGTGGTGTTTGGCTCCTCGTGCT  346

Query  61   GTAAGGTGGGGTGGGCCGAAGTTGGGGCCGCCGGCGTAACATGCCGAGCACCGCACGTGG  120
            | |||| | ||||||||||||||||||| | |||| ||||  |||  |||||||||||||
Sbjct  347  GCAAGGCGCGGTGGGCCGAAGTTGGGGCTGTCGGCATAACTAGCCAGGCACCGCACGTGG  406

Query  121  TGGGCGACATACAGTTGTTCTCGGTGCAGTGTCTCAGCTAGTAGTCGGCGTGTTGGCCTA  180
            |||||||| |  |||||||||||||| |||||| | ||||| ||||||| ||||||||| 
Sbjct  407  TGGGCGACGTCTAGTTGTTCTCGGTGTAGTGTCCCGGCTAGCAGTCGGCTTGTTGGCCTT  466

Query  181  AATGACCCATGACGACCATAGCGCTTTGTCGCTCGGA  217
            ||  |||||||||||||  ||||||||||||||||||
Sbjct  467  AAGTACCCATGACGACCGCAGCGCTTTGTCGCTCGGA  503


>MH025220.1 Cenchrus purpurascens isolate WED_F1 internal transcribed spacer 
1, partial sequence; 5.8S ribosomal RNA gene, complete sequence; 
and internal transcribed spacer 2, partial sequence
Length=503

 Score = 252 bits (136),  Expect = 5e-63
 Identities = 190/217 (88%), Gaps = 0/217 (0%)
 Strand=Plus/Plus

Query  1    CGCCAAAAGACACTCCCAACCCATCCGTGGGGAAGGATGTGGTGTTTGGCTCCCCGTGCC  60
            ||||||||||||||||||||||||||||||| ||||| ||||||||||||||| ||||| 
Sbjct  287  CGCCAAAAGACACTCCCAACCCATCCGTGGGAAAGGACGTGGTGTTTGGCTCCTCGTGCT  346

Query  61   GTAAGGTGGGGTGGGCCGAAGTTGGGGCCGCCGGCGTAACATGCCGAGCACCGCACGTGG  120
            | |||| | ||||||||||||||||||| | |||| ||||  |||  |||||||||||||
Sbjct  347  GCAAGGCGCGGTGGGCCGAAGTTGGGGCTGTCGGCATAACTAGCCAGGCACCGCACGTGG  406

Query  121  TGGGCGACATACAGTTGTTCTCGGTGCAGTGTCTCAGCTAGTAGTCGGCGTGTTGGCCTA  180
            |||||||| |  |||||||||||||| |||||| | ||||| ||||||| ||||||||| 
Sbjct  407  TGGGCGACGTCTAGTTGTTCTCGGTGTAGTGTCCCGGCTAGCAGTCGGCTTGTTGGCCTT  466

Query  181  AATGACCCATGACGACCATAGCGCTTTGTCGCTCGGA  217
            ||  |||||||||||||  ||||||||||||||||||
Sbjct  467  AAGTACCCATGACGACCGCAGCGCTTTGTCGCTCGGA  503


>MH025219.1 Cenchrus purpurascens isolate WED_E3 internal transcribed spacer 
1, partial sequence; 5.8S ribosomal RNA gene, complete sequence; 
and internal transcribed spacer 2, partial sequence
Length=503

 Score = 252 bits (136),  Expect = 5e-63
 Identities = 190/217 (88%), Gaps = 0/217 (0%)
 Strand=Plus/Plus

Query  1    CGCCAAAAGACACTCCCAACCCATCCGTGGGGAAGGATGTGGTGTTTGGCTCCCCGTGCC  60
            ||||||||||||||||||||||||||||||| ||||| ||||||||||||||| ||||| 
Sbjct  287  CGCCAAAAGACACTCCCAACCCATCCGTGGGAAAGGACGTGGTGTTTGGCTCCTCGTGCT  346

Query  61   GTAAGGTGGGGTGGGCCGAAGTTGGGGCCGCCGGCGTAACATGCCGAGCACCGCACGTGG  120
            | |||| | ||||||||||||||||||| | |||| ||||  |||  |||||||||||||
Sbjct  347  GCAAGGCGCGGTGGGCCGAAGTTGGGGCTGTCGGCATAACTAGCCAGGCACCGCACGTGG  406

Query  121  TGGGCGACATACAGTTGTTCTCGGTGCAGTGTCTCAGCTAGTAGTCGGCGTGTTGGCCTA  180
            |||||||| |  |||||||||||||| |||||| | ||||| ||||||| ||||||||| 
Sbjct  407  TGGGCGACGTCTAGTTGTTCTCGGTGTAGTGTCCCGGCTAGCAGTCGGCTTGTTGGCCTT  466

Query  181  AATGACCCATGACGACCATAGCGCTTTGTCGCTCGGA  217
            ||  |||||||||||||  ||||||||||||||||||
Sbjct  467  AAGTACCCATGACGACCGCAGCGCTTTGTCGCTCGGA  503


>MH025218.1 Cenchrus purpurascens isolate WED_E2 internal transcribed spacer 
1, partial sequence; 5.8S ribosomal RNA gene, complete sequence; 
and internal transcribed spacer 2, partial sequence
Length=503

 Score = 252 bits (136),  Expect = 5e-63
 Identities = 190/217 (88%), Gaps = 0/217 (0%)
 Strand=Plus/Plus

Query  1    CGCCAAAAGACACTCCCAACCCATCCGTGGGGAAGGATGTGGTGTTTGGCTCCCCGTGCC  60
            ||||||||||||||||||||||||||||||| ||||| ||||||||||||||| ||||| 
Sbjct  287  CGCCAAAAGACACTCCCAACCCATCCGTGGGAAAGGACGTGGTGTTTGGCTCCTCGTGCT  346

Query  61   GTAAGGTGGGGTGGGCCGAAGTTGGGGCCGCCGGCGTAACATGCCGAGCACCGCACGTGG  120
            | |||| | ||||||||||||||||||| | |||| ||||  |||  |||||||||||||
Sbjct  347  GCAAGGCGCGGTGGGCCGAAGTTGGGGCTGTCGGCATAACTAGCCAGGCACCGCACGTGG  406

Query  121  TGGGCGACATACAGTTGTTCTCGGTGCAGTGTCTCAGCTAGTAGTCGGCGTGTTGGCCTA  180
            |||||||| |  |||||||||||||| |||||| | ||||| ||||||| ||||||||| 
Sbjct  407  TGGGCGACGTCTAGTTGTTCTCGGTGTAGTGTCCCGGCTAGCAGTCGGCTTGTTGGCCTT  466

Query  181  AATGACCCATGACGACCATAGCGCTTTGTCGCTCGGA  217
            ||  |||||||||||||  ||||||||||||||||||
Sbjct  467  AAGTACCCATGACGACCGCAGCGCTTTGTCGCTCGGA  503


>MH025217.1 Cenchrus purpurascens isolate WED_E1 internal transcribed spacer 
1, partial sequence; 5.8S ribosomal RNA gene, complete sequence; 
and internal transcribed spacer 2, partial sequence
Length=503

 Score = 252 bits (136),  Expect = 5e-63
 Identities = 190/217 (88%), Gaps = 0/217 (0%)
 Strand=Plus/Plus

Query  1    CGCCAAAAGACACTCCCAACCCATCCGTGGGGAAGGATGTGGTGTTTGGCTCCCCGTGCC  60
            ||||||||||||||||||||||||||||||| ||||| ||||||||||||||| ||||| 
Sbjct  287  CGCCAAAAGACACTCCCAACCCATCCGTGGGAAAGGACGTGGTGTTTGGCTCCTCGTGCT  346

Query  61   GTAAGGTGGGGTGGGCCGAAGTTGGGGCCGCCGGCGTAACATGCCGAGCACCGCACGTGG  120
            | |||| | ||||||||||||||||||| | |||| ||||  |||  |||||||||||||
Sbjct  347  GCAAGGCGCGGTGGGCCGAAGTTGGGGCTGTCGGCATAACTAGCCAGGCACCGCACGTGG  406

Query  121  TGGGCGACATACAGTTGTTCTCGGTGCAGTGTCTCAGCTAGTAGTCGGCGTGTTGGCCTA  180
            |||||||| |  |||||||||||||| |||||| | ||||| ||||||| ||||||||| 
Sbjct  407  TGGGCGACGTCTAGTTGTTCTCGGTGTAGTGTCCCGGCTAGCAGTCGGCTTGTTGGCCTT  466

Query  181  AATGACCCATGACGACCATAGCGCTTTGTCGCTCGGA  217
            ||  |||||||||||||  ||||||||||||||||||
Sbjct  467  AAGTACCCATGACGACCGCAGCGCTTTGTCGCTCGGA  503


>MH025216.1 Cenchrus purpurascens isolate WED_D2 internal transcribed spacer 
1, partial sequence; 5.8S ribosomal RNA gene, complete sequence; 
and internal transcribed spacer 2, partial sequence
Length=503

 Score = 252 bits (136),  Expect = 5e-63
 Identities = 190/217 (88%), Gaps = 0/217 (0%)
 Strand=Plus/Plus

Query  1    CGCCAAAAGACACTCCCAACCCATCCGTGGGGAAGGATGTGGTGTTTGGCTCCCCGTGCC  60
            ||||||||||||||||||||||||||||||| ||||| ||||||||||||||| ||||| 
Sbjct  287  CGCCAAAAGACACTCCCAACCCATCCGTGGGAAAGGACGTGGTGTTTGGCTCCTCGTGCT  346

Query  61   GTAAGGTGGGGTGGGCCGAAGTTGGGGCCGCCGGCGTAACATGCCGAGCACCGCACGTGG  120
            | |||| | ||||||||||||||||||| | |||| ||||  |||  |||||||||||||
Sbjct  347  GCAAGGCGCGGTGGGCCGAAGTTGGGGCTGTCGGCATAACTAGCCAGGCACCGCACGTGG  406

Query  121  TGGGCGACATACAGTTGTTCTCGGTGCAGTGTCTCAGCTAGTAGTCGGCGTGTTGGCCTA  180
            |||||||| |  |||||||||||||| |||||| | ||||| ||||||| ||||||||| 
Sbjct  407  TGGGCGACGTCTAGTTGTTCTCGGTGTAGTGTCCCGGCTAGCAGTCGGCTTGTTGGCCTT  466

Query  181  AATGACCCATGACGACCATAGCGCTTTGTCGCTCGGA  217
            ||  |||||||||||||  ||||||||||||||||||
Sbjct  467  AAGTACCCATGACGACCGCAGCGCTTTGTCGCTCGGA  503


>MH025215.1 Cenchrus purpurascens isolate WED_D1 internal transcribed spacer 
1, partial sequence; 5.8S ribosomal RNA gene, complete sequence; 
and internal transcribed spacer 2, partial sequence
Length=503

 Score = 252 bits (136),  Expect = 5e-63
 Identities = 190/217 (88%), Gaps = 0/217 (0%)
 Strand=Plus/Plus

Query  1    CGCCAAAAGACACTCCCAACCCATCCGTGGGGAAGGATGTGGTGTTTGGCTCCCCGTGCC  60
            ||||||||||||||||||||||||||||||| ||||| ||||||||||||||| ||||| 
Sbjct  287  CGCCAAAAGACACTCCCAACCCATCCGTGGGAAAGGACGTGGTGTTTGGCTCCTCGTGCT  346

Query  61   GTAAGGTGGGGTGGGCCGAAGTTGGGGCCGCCGGCGTAACATGCCGAGCACCGCACGTGG  120
            | |||| | ||||||||||||||||||| | |||| ||||  |||  |||||||||||||
Sbjct  347  GCAAGGCGCGGTGGGCCGAAGTTGGGGCTGTCGGCATAACTAGCCAGGCACCGCACGTGG  406

Query  121  TGGGCGACATACAGTTGTTCTCGGTGCAGTGTCTCAGCTAGTAGTCGGCGTGTTGGCCTA  180
            |||||||| |  |||||||||||||| |||||| | ||||| ||||||| ||||||||| 
Sbjct  407  TGGGCGACGTCTAGTTGTTCTCGGTGTAGTGTCCCGGCTAGCAGTCGGCTTGTTGGCCTT  466

Query  181  AATGACCCATGACGACCATAGCGCTTTGTCGCTCGGA  217
            ||  |||||||||||||  ||||||||||||||||||
Sbjct  467  AAGTACCCATGACGACCGCAGCGCTTTGTCGCTCGGA  503


>MH025214.1 Cenchrus purpurascens isolate WED_C3 internal transcribed spacer 
1, partial sequence; 5.8S ribosomal RNA gene, complete sequence; 
and internal transcribed spacer 2, partial sequence
Length=503

 Score = 252 bits (136),  Expect = 5e-63
 Identities = 190/217 (88%), Gaps = 0/217 (0%)
 Strand=Plus/Plus

Query  1    CGCCAAAAGACACTCCCAACCCATCCGTGGGGAAGGATGTGGTGTTTGGCTCCCCGTGCC  60
            ||||||||||||||||||||||||||||||| ||||| ||||||||||||||| ||||| 
Sbjct  287  CGCCAAAAGACACTCCCAACCCATCCGTGGGAAAGGACGTGGTGTTTGGCTCCTCGTGCT  346

Query  61   GTAAGGTGGGGTGGGCCGAAGTTGGGGCCGCCGGCGTAACATGCCGAGCACCGCACGTGG  120
            | |||| | ||||||||||||||||||| | |||| ||||  |||  |||||||||||||
Sbjct  347  GCAAGGCGCGGTGGGCCGAAGTTGGGGCTGTCGGCATAACTAGCCAGGCACCGCACGTGG  406

Query  121  TGGGCGACATACAGTTGTTCTCGGTGCAGTGTCTCAGCTAGTAGTCGGCGTGTTGGCCTA  180
            |||||||| |  |||||||||||||| |||||| | ||||| ||||||| ||||||||| 
Sbjct  407  TGGGCGACGTCTAGTTGTTCTCGGTGTAGTGTCCCGGCTAGCAGTCGGCTTGTTGGCCTT  466

Query  181  AATGACCCATGACGACCATAGCGCTTTGTCGCTCGGA  217
            ||  |||||||||||||  ||||||||||||||||||
Sbjct  467  AAGTACCCATGACGACCGCAGCGCTTTGTCGCTCGGA  503


>KF163672.1 Cenchrus compressus var. compressus voucher HCCN-PJ008548-PB-228 
internal transcribed spacer 1, partial sequence; 5.8S ribosomal 
RNA gene, complete sequence; and internal transcribed 
spacer 2, partial sequence
Length=628

 Score = 252 bits (136),  Expect = 5e-63
 Identities = 192/220 (87%), Gaps = 0/220 (0%)
 Strand=Plus/Plus

Query  1    CGCCAAAAGACACTCCCAACCCATCCGTGGGGAAGGATGTGGTGTTTGGCTCCCCGTGCC  60
            ||||||||||||||||||||||||||||||| ||||| ||||||||||||||| ||||| 
Sbjct  401  CGCCAAAAGACACTCCCAACCCATCCGTGGGAAAGGACGTGGTGTTTGGCTCCTCGTGCT  460

Query  61   GTAAGGTGGGGTGGGCCGAAGTTGGGGCCGCCGGCGTAACATGCCGAGCACCGCACGTGG  120
            | |||| | ||||||||||||||||||| | |||| ||||  |||  |||||||||||||
Sbjct  461  GCAAGGCGCGGTGGGCCGAAGTTGGGGCTGTCGGCATAACTAGCCAGGCACCGCACGTGG  520

Query  121  TGGGCGACATACAGTTGTTCTCGGTGCAGTGTCTCAGCTAGTAGTCGGCGTGTTGGCCTA  180
            |||||||| |  |||||||||||||| |||||| | ||||| || |||| ||||||||| 
Sbjct  521  TGGGCGACGTCTAGTTGTTCTCGGTGTAGTGTCCCGGCTAGCAGCCGGCTTGTTGGCCTT  580

Query  181  AATGACCCATGACGACCATAGCGCTTTGTCGCTCGGACCG  220
            ||  |||||||||||||  |||||||||||||||||||||
Sbjct  581  AAGTACCCATGACGACCGCAGCGCTTTGTCGCTCGGACCG  620


>FJ766172.1 Pennisetum alopecuroides var. alopecuroides internal transcribed 
spacer 1, 5.8S ribosomal RNA gene, and internal transcribed 
spacer 2, complete sequence
Length=584

 Score = 250 bits (135),  Expect = 2e-62
 Identities = 191/219 (87%), Gaps = 0/219 (0%)
 Strand=Plus/Plus

Query  1    CGCCAAAAGACACTCCCAACCCATCCGTGGGGAAGGATGTGGTGTTTGGCTCCCCGTGCC  60
            ||||||||||||||||||||||||||||||| ||||| ||||||||||||||| ||||| 
Sbjct  366  CGCCAAAAGACACTCCCAACCCATCCGTGGGAAAGGACGTGGTGTTTGGCTCCTCGTGCT  425

Query  61   GTAAGGTGGGGTGGGCCGAAGTTGGGGCCGCCGGCGTAACATGCCGAGCACCGCACGTGG  120
            | |||| | ||||||||||||||||||| | |||| ||||  |||  |||||||||||||
Sbjct  426  GCAAGGCGCGGTGGGCCGAAGTTGGGGCTGTCGGCATAACTAGCCAGGCACCGCACGTGG  485

Query  121  TGGGCGACATACAGTTGTTCTCGGTGCAGTGTCTCAGCTAGTAGTCGGCGTGTTGGCCTA  180
            |||||||| |  |||||||||||||| |||||| | ||||| || |||| ||||||||| 
Sbjct  486  TGGGCGACGTCTAGTTGTTCTCGGTGTAGTGTCCCGGCTAGCAGCCGGCTTGTTGGCCTT  545

Query  181  AATGACCCATGACGACCATAGCGCTTTGTCGCTCGGACC  219
            ||  |||||||||||||  ||||||||||||||||||||
Sbjct  546  AAGTACCCATGACGACCGCAGCGCTTTGTCGCTCGGACC  584


>MH025213.1 Cenchrus purpurascens isolate WED_B2 internal transcribed spacer 
1, partial sequence; 5.8S ribosomal RNA gene, complete sequence; 
and internal transcribed spacer 2, partial sequence
Length=503

 Score = 248 bits (134),  Expect = 6e-62
 Identities = 189/217 (87%), Gaps = 0/217 (0%)
 Strand=Plus/Plus

Query  1    CGCCAAAAGACACTCCCAACCCATCCGTGGGGAAGGATGTGGTGTTTGGCTCCCCGTGCC  60
            ||||||||||||||||||||||||||||||| ||||| ||||||||||||||| ||||| 
Sbjct  287  CGCCAAAAGACACTCCCAACCCATCCGTGGGAAAGGACGTGGTGTTTGGCTCCTCGTGCT  346

Query  61   GTAAGGTGGGGTGGGCCGAAGTTGGGGCCGCCGGCGTAACATGCCGAGCACCGCACGTGG  120
            | |||| | ||||||||||||||||||| | |||| ||||  |||  |||||||||||||
Sbjct  347  GCAAGGCGCGGTGGGCCGAAGTTGGGGCTGTCGGCATAACTAGCCAGGCACCGCACGTGG  406

Query  121  TGGGCGACATACAGTTGTTCTCGGTGCAGTGTCTCAGCTAGTAGTCGGCGTGTTGGCCTA  180
            |||||||| |  |||||||||||||| |||||| | ||||| || |||| ||||||||| 
Sbjct  407  TGGGCGACGTCTAGTTGTTCTCGGTGTAGTGTCCCGGCTAGCAGYCGGCTTGTTGGCCTT  466

Query  181  AATGACCCATGACGACCATAGCGCTTTGTCGCTCGGA  217
            ||  |||||||||||||  ||||||||||||||||||
Sbjct  467  AAGTACCCATGACGACCGCAGCGCTTTGTCGCTCGGA  503


>AY628126.1 Pennisetum squamulatum strain IRD/PS24 internal transcribed spacer 
2, complete sequence
Length=216

 Score = 248 bits (134),  Expect = 6e-62
 Identities = 189/216 (88%), Gaps = 1/216 (0%)
 Strand=Plus/Plus

Query  4    CAAAAGACACTCCCAACCCATCCGTGGGGAAGGATGTGGTGTTTGGCTCCCCGTGCCGTA  63
            |||||||||||||||||||||||||||||||||| ||||||||||||||| ||||| | |
Sbjct  2    CAAAAGACACTCCCAACCCATCCGTGGGGAAGGACGTGGTGTTTGGCTCCTCGTGCTGCA  61

Query  64   AGGTGGGGTGGGCCGAAGTTGGGGCCGCCGGCGTAACATGCCGAGCACCGCACGTGGTGG  123
            ||| | | ||||||||||||| ||| | ||||  ||| ||||| ||||||||||||||||
Sbjct  62   AGGCGCGATGGGCCGAAGTTGAGGCTGTCGGCAAAACTTGCCGGGCACCGCACGTGGTGG  121

Query  124  GCGACATACAGTTGTTCTCGGTGCAGTGTCTCAGCTAGTAGTCGGCGTGTTGGCCTAAAT  183
            |||||||  |||||||||||||| |||||| | ||||| || || | | |||||||||| 
Sbjct  122  GCGACATT-AGTTGTTCTCGGTGTAGTGTCCCGGCTAGCAGGCGACTTCTTGGCCTAAAG  180

Query  184  GACCCATGACGACCATAGCGCTTTGTCGCTCGGACC  219
            |||||||||||||| ||||||||| |||||||||||
Sbjct  181  GACCCATGACGACCGTAGCGCTTTATCGCTCGGACC  216


>MH025212.1 Cenchrus purpurascens isolate WED_B1 internal transcribed spacer 
1, partial sequence; 5.8S ribosomal RNA gene, complete sequence; 
and internal transcribed spacer 2, partial sequence
Length=503

 Score = 246 bits (133),  Expect = 2e-61
 Identities = 189/217 (87%), Gaps = 0/217 (0%)
 Strand=Plus/Plus

Query  1    CGCCAAAAGACACTCCCAACCCATCCGTGGGGAAGGATGTGGTGTTTGGCTCCCCGTGCC  60
            ||||||||||||||||||||||||||||||| ||||| ||||||||||||||| ||||| 
Sbjct  287  CGCCAAAAGACACTCCCAACCCATCCGTGGGAAAGGACGTGGTGTTTGGCTCCTCGTGCT  346

Query  61   GTAAGGTGGGGTGGGCCGAAGTTGGGGCCGCCGGCGTAACATGCCGAGCACCGCACGTGG  120
            | |||| | ||||||||||||||||||| | |||| ||||  |||  |||||||||||||
Sbjct  347  GCAAGGCGCGGTGGGCCGAAGTTGGGGCTGTCGGCATAACTAGCCAGGCACCGCACGTGG  406

Query  121  TGGGCGACATACAGTTGTTCTCGGTGCAGTGTCTCAGCTAGTAGTCGGCGTGTTGGCCTA  180
            |||||||| |  |||||||||||||| |||||| | ||||| || |||| ||||||||| 
Sbjct  407  TGGGCGACGTCTAGTTGTTCTCGGTGTAGTGTCCCGGCTAGCAGCCGGCTTGTTGGCCTT  466

Query  181  AATGACCCATGACGACCATAGCGCTTTGTCGCTCGGA  217
            ||  |||||||||||||  ||||||||||||||||||
Sbjct  467  AAGTACCCATGACGACCGCAGCGCTTTGTCGCTCGGA  503


>MH025210.1 Cenchrus purpurascens isolate WDO_A3 internal transcribed spacer 
1, partial sequence; 5.8S ribosomal RNA gene, complete sequence; 
and internal transcribed spacer 2, partial sequence
Length=503

 Score = 246 bits (133),  Expect = 2e-61
 Identities = 189/217 (87%), Gaps = 0/217 (0%)
 Strand=Plus/Plus

Query  1    CGCCAAAAGACACTCCCAACCCATCCGTGGGGAAGGATGTGGTGTTTGGCTCCCCGTGCC  60
            ||||||||||||||||||||||||||||||| ||||| ||||||||||||||| ||||| 
Sbjct  287  CGCCAAAAGACACTCCCAACCCATCCGTGGGAAAGGACGTGGTGTTTGGCTCCTCGTGCT  346

Query  61   GTAAGGTGGGGTGGGCCGAAGTTGGGGCCGCCGGCGTAACATGCCGAGCACCGCACGTGG  120
            | |||| | ||||||||||||||||||| | |||| ||||  |||  |||||||||||||
Sbjct  347  GCAAGGCGCGGTGGGCCGAAGTTGGGGCTGTCGGCATAACTAGCCAGGCACCGCACGTGG  406

Query  121  TGGGCGACATACAGTTGTTCTCGGTGCAGTGTCTCAGCTAGTAGTCGGCGTGTTGGCCTA  180
            |||||||| |  |||||||||||||| |||||| | ||||| || |||| ||||||||| 
Sbjct  407  TGGGCGACGTCTAGTTGTTCTCGGTGTAGTGTCCCGGCTAGCAGCCGGCTTGTTGGCCTT  466

Query  181  AATGACCCATGACGACCATAGCGCTTTGTCGCTCGGA  217
            ||  |||||||||||||  ||||||||||||||||||
Sbjct  467  AAGTACCCATGACGACCGCAGCGCTTTGTCGCTCGGA  503


>MH025205.1 Cenchrus purpurascens isolate WCA_B1 internal transcribed spacer 
1, partial sequence; 5.8S ribosomal RNA gene, complete sequence; 
and internal transcribed spacer 2, partial sequence
Length=503

 Score = 246 bits (133),  Expect = 2e-61
 Identities = 189/217 (87%), Gaps = 0/217 (0%)
 Strand=Plus/Plus

Query  1    CGCCAAAAGACACTCCCAACCCATCCGTGGGGAAGGATGTGGTGTTTGGCTCCCCGTGCC  60
            ||||||||||||||||||||||||||||||| ||||| ||||||||||||||| ||||| 
Sbjct  287  CGCCAAAAGACACTCCCAACCCATCCGTGGGAAAGGACGTGGTGTTTGGCTCCTCGTGCT  346

Query  61   GTAAGGTGGGGTGGGCCGAAGTTGGGGCCGCCGGCGTAACATGCCGAGCACCGCACGTGG  120
            | |||| | ||||||||||||||||||| | |||| ||||  |||  |||||||||||||
Sbjct  347  GCAAGGCGCGGTGGGCCGAAGTTGGGGCTGTCGGCATAACTAGCCAGGCACCGCACGTGG  406

Query  121  TGGGCGACATACAGTTGTTCTCGGTGCAGTGTCTCAGCTAGTAGTCGGCGTGTTGGCCTA  180
            |||||||| |  |||||||||||||| |||||| | ||||| || |||| ||||||||| 
Sbjct  407  TGGGCGACGTCTAGTTGTTCTCGGTGTAGTGTCCCGGCTAGCAGCCGGCTTGTTGGCCTT  466

Query  181  AATGACCCATGACGACCATAGCGCTTTGTCGCTCGGA  217
            ||  |||||||||||||  ||||||||||||||||||
Sbjct  467  AAGTACCCATGACGACCGCAGCGCTTTGTCGCTCGGA  503


>MH025169.1 Cenchrus purpurascens isolate E_A3 internal transcribed spacer 
1, partial sequence; 5.8S ribosomal RNA gene, complete sequence; 
and internal transcribed spacer 2, partial sequence
Length=503

 Score = 246 bits (133),  Expect = 2e-61
 Identities = 189/217 (87%), Gaps = 0/217 (0%)
 Strand=Plus/Plus

Query  1    CGCCAAAAGACACTCCCAACCCATCCGTGGGGAAGGATGTGGTGTTTGGCTCCCCGTGCC  60
            ||||||||||||||||||||||||||||||| ||||| ||||||||||||||| ||||| 
Sbjct  287  CGCCAAAAGACACTCCCAACCCATCCGTGGGAAAGGACGTGGTGTTTGGCTCCTCGTGCT  346

Query  61   GTAAGGTGGGGTGGGCCGAAGTTGGGGCCGCCGGCGTAACATGCCGAGCACCGCACGTGG  120
            | |||| | ||||||||||||||||||| | |||| ||||  |||  |||||||||||||
Sbjct  347  GCAAGGCGCGGTGGGCCGAAGTTGGGGCTGTCGGCATAACTAGCCAGGCACCGCACGTGG  406

Query  121  TGGGCGACATACAGTTGTTCTCGGTGCAGTGTCTCAGCTAGTAGTCGGCGTGTTGGCCTA  180
            |||||||| |  |||||||||||||| |||||| | ||||| || |||| ||||||||| 
Sbjct  407  TGGGCGACGTCTAGTTGTTCTCGGTGTAGTGTCCCGGCTAGCAGCCGGCTTGTTGGCCTT  466

Query  181  AATGACCCATGACGACCATAGCGCTTTGTCGCTCGGA  217
            ||  |||||||||||||  ||||||||||||||||||
Sbjct  467  AAGTACCCATGACGACCGCAGCGCTTTGTCGCTCGGA  503


>MH025166.1 Cenchrus purpurascens isolate NSX2_1 internal transcribed spacer 
1, partial sequence; 5.8S ribosomal RNA gene, complete sequence; 
and internal transcribed spacer 2, partial sequence
Length=503

 Score = 246 bits (133),  Expect = 2e-61
 Identities = 189/217 (87%), Gaps = 0/217 (0%)
 Strand=Plus/Plus

Query  1    CGCCAAAAGACACTCCCAACCCATCCGTGGGGAAGGATGTGGTGTTTGGCTCCCCGTGCC  60
            ||||||||||||||||||||||||||||||| ||||| ||||||||||||||| ||||| 
Sbjct  287  CGCCAAAAGACACTCCCAACCCATCCGTGGGAAAGGACGTGGTGTTTGGCTCCTCGTGCT  346

Query  61   GTAAGGTGGGGTGGGCCGAAGTTGGGGCCGCCGGCGTAACATGCCGAGCACCGCACGTGG  120
            | |||| | ||||||||||||||||||| | |||| ||||  |||  |||||||||||||
Sbjct  347  GCAAGGCGCGGTGGGCCGAAGTTGGGGCTGTCGGCATAACTAGCCAGGCACCGCACGTGG  406

Query  121  TGGGCGACATACAGTTGTTCTCGGTGCAGTGTCTCAGCTAGTAGTCGGCGTGTTGGCCTA  180
            |||||||| |  |||||||||||||| |||||| | ||||| || |||| ||||||||| 
Sbjct  407  TGGGCGACGTCTAGTTGTTCTCGGTGTAGTGTCCCGGCTAGCAGCCGGCTTGTTGGCCTT  466

Query  181  AATGACCCATGACGACCATAGCGCTTTGTCGCTCGGA  217
            ||  |||||||||||||  ||||||||||||||||||
Sbjct  467  AAGTACCCATGACGACCGCAGCGCTTTGTCGCTCGGA  503


>MH025165.1 Cenchrus purpurascens isolate NSX1_2 internal transcribed spacer 
1, partial sequence; 5.8S ribosomal RNA gene, complete sequence; 
and internal transcribed spacer 2, partial sequence
Length=503

 Score = 246 bits (133),  Expect = 2e-61
 Identities = 189/217 (87%), Gaps = 0/217 (0%)
 Strand=Plus/Plus

Query  1    CGCCAAAAGACACTCCCAACCCATCCGTGGGGAAGGATGTGGTGTTTGGCTCCCCGTGCC  60
            ||||||||||||||||||||||||||||||| ||||| ||||||||||||||| ||||| 
Sbjct  287  CGCCAAAAGACACTCCCAACCCATCCGTGGGAAAGGACGTGGTGTTTGGCTCCTCGTGCT  346

Query  61   GTAAGGTGGGGTGGGCCGAAGTTGGGGCCGCCGGCGTAACATGCCGAGCACCGCACGTGG  120
            | |||| | ||||||||||||||||||| | |||| ||||  |||  |||||||||||||
Sbjct  347  GCAAGGCGCGGTGGGCCGAAGTTGGGGCTGTCGGCATAACTAGCCAGGCACCGCACGTGG  406

Query  121  TGGGCGACATACAGTTGTTCTCGGTGCAGTGTCTCAGCTAGTAGTCGGCGTGTTGGCCTA  180
            |||||||| |  |||||||||||||| |||||| | ||||| || |||| ||||||||| 
Sbjct  407  TGGGCGACGTCTAGTTGTTCTCGGTGTAGTGTCCCGGCTAGCAGCCGGCTTGTTGGCCTT  466

Query  181  AATGACCCATGACGACCATAGCGCTTTGTCGCTCGGA  217
            ||  |||||||||||||  ||||||||||||||||||
Sbjct  467  AAGTACCCATGACGACCGCAGCGCTTTGTCGCTCGGA  503


>MH025164.1 Cenchrus purpurascens isolate NSX1_1 internal transcribed spacer 
1, partial sequence; 5.8S ribosomal RNA gene, complete sequence; 
and internal transcribed spacer 2, partial sequence
Length=503

 Score = 246 bits (133),  Expect = 2e-61
 Identities = 189/217 (87%), Gaps = 0/217 (0%)
 Strand=Plus/Plus

Query  1    CGCCAAAAGACACTCCCAACCCATCCGTGGGGAAGGATGTGGTGTTTGGCTCCCCGTGCC  60
            ||||||||||||||||||||||||||||||| ||||| ||||||||||||||| ||||| 
Sbjct  287  CGCCAAAAGACACTCCCAACCCATCCGTGGGAAAGGACGTGGTGTTTGGCTCCTCGTGCT  346

Query  61   GTAAGGTGGGGTGGGCCGAAGTTGGGGCCGCCGGCGTAACATGCCGAGCACCGCACGTGG  120
            | |||| | ||||||||||||||||||| | |||| ||||  |||  |||||||||||||
Sbjct  347  GCAAGGCGCGGTGGGCCGAAGTTGGGGCTGTCGGCATAACTAGCCAGGCACCGCACGTGG  406

Query  121  TGGGCGACATACAGTTGTTCTCGGTGCAGTGTCTCAGCTAGTAGTCGGCGTGTTGGCCTA  180
            |||||||| |  |||||||||||||| |||||| | ||||| || |||| ||||||||| 
Sbjct  407  TGGGCGACGTCTAGTTGTTCTCGGTGTAGTGTCCCGGCTAGCAGCCGGCTTGTTGGCCTT  466

Query  181  AATGACCCATGACGACCATAGCGCTTTGTCGCTCGGA  217
            ||  |||||||||||||  ||||||||||||||||||
Sbjct  467  AAGTACCCATGACGACCGCAGCGCTTTGTCGCTCGGA  503


>MH025162.1 Cenchrus purpurascens isolate N4 internal transcribed spacer 
1, partial sequence; 5.8S ribosomal RNA gene, complete sequence; 
and internal transcribed spacer 2, partial sequence
Length=503

 Score = 246 bits (133),  Expect = 2e-61
 Identities = 189/217 (87%), Gaps = 0/217 (0%)
 Strand=Plus/Plus

Query  1    CGCCAAAAGACACTCCCAACCCATCCGTGGGGAAGGATGTGGTGTTTGGCTCCCCGTGCC  60
            ||||||||||||||||||||||||||||||| ||||| ||||||||||||||| ||||| 
Sbjct  287  CGCCAAAAGACACTCCCAACCCATCCGTGGGAAAGGACGTGGTGTTTGGCTCCTCGTGCT  346

Query  61   GTAAGGTGGGGTGGGCCGAAGTTGGGGCCGCCGGCGTAACATGCCGAGCACCGCACGTGG  120
            | |||| | ||||||||||||||||||| | |||| ||||  |||  |||||||||||||
Sbjct  347  GCAAGGCGCGGTGGGCCGAAGTTGGGGCTGTCGGCATAACTAGCCAGGCACCGCACGTGG  406

Query  121  TGGGCGACATACAGTTGTTCTCGGTGCAGTGTCTCAGCTAGTAGTCGGCGTGTTGGCCTA  180
            |||||||| |  |||||||||||||| |||||| | ||||| || |||| ||||||||| 
Sbjct  407  TGGGCGACGTCTAGTTGTTCTCGGTGTAGTGTCCCGGCTAGCAGCCGGCTTGTTGGCCTT  466

Query  181  AATGACCCATGACGACCATAGCGCTTTGTCGCTCGGA  217
            ||  |||||||||||||  ||||||||||||||||||
Sbjct  467  AAGTACCCATGACGACCGCAGCGCTTTGTCGCTCGGA  503


>MH025161.1 Cenchrus purpurascens isolate N3 internal transcribed spacer 
1, partial sequence; 5.8S ribosomal RNA gene, complete sequence; 
and internal transcribed spacer 2, partial sequence
Length=503

 Score = 246 bits (133),  Expect = 2e-61
 Identities = 189/217 (87%), Gaps = 0/217 (0%)
 Strand=Plus/Plus

Query  1    CGCCAAAAGACACTCCCAACCCATCCGTGGGGAAGGATGTGGTGTTTGGCTCCCCGTGCC  60
            ||||||||||||||||||||||||||||||| ||||| ||||||||||||||| ||||| 
Sbjct  287  CGCCAAAAGACACTCCCAACCCATCCGTGGGAAAGGACGTGGTGTTTGGCTCCTCGTGCT  346

Query  61   GTAAGGTGGGGTGGGCCGAAGTTGGGGCCGCCGGCGTAACATGCCGAGCACCGCACGTGG  120
            | |||| | ||||||||||||||||||| | |||| ||||  |||  |||||||||||||
Sbjct  347  GCAAGGCGCGGTGGGCCGAAGTTGGGGCTGTCGGCATAACTAGCCAGGCACCGCACGTGG  406

Query  121  TGGGCGACATACAGTTGTTCTCGGTGCAGTGTCTCAGCTAGTAGTCGGCGTGTTGGCCTA  180
            |||||||| |  |||||||||||||| |||||| | ||||| || |||| ||||||||| 
Sbjct  407  TGGGCGACGTCTAGTTGTTCTCGGTGTAGTGTCCCGGCTAGCAGCCGGCTTGTTGGCCTT  466

Query  181  AATGACCCATGACGACCATAGCGCTTTGTCGCTCGGA  217
            ||  |||||||||||||  ||||||||||||||||||
Sbjct  467  AAGTACCCATGACGACCGCAGCGCTTTGTCGCTCGGA  503


>MH025160.1 Cenchrus purpurascens isolate N2 internal transcribed spacer 
1, partial sequence; 5.8S ribosomal RNA gene, complete sequence; 
and internal transcribed spacer 2, partial sequence
Length=503

 Score = 246 bits (133),  Expect = 2e-61
 Identities = 189/217 (87%), Gaps = 0/217 (0%)
 Strand=Plus/Plus

Query  1    CGCCAAAAGACACTCCCAACCCATCCGTGGGGAAGGATGTGGTGTTTGGCTCCCCGTGCC  60
            ||||||||||||||||||||||||||||||| ||||| ||||||||||||||| ||||| 
Sbjct  287  CGCCAAAAGACACTCCCAACCCATCCGTGGGAAAGGACGTGGTGTTTGGCTCCTCGTGCT  346

Query  61   GTAAGGTGGGGTGGGCCGAAGTTGGGGCCGCCGGCGTAACATGCCGAGCACCGCACGTGG  120
            | |||| | ||||||||||||||||||| | |||| ||||  |||  |||||||||||||
Sbjct  347  GCAAGGCGCGGTGGGCCGAAGTTGGGGCTGTCGGCATAACTAGCCAGGCACCGCACGTGG  406

Query  121  TGGGCGACATACAGTTGTTCTCGGTGCAGTGTCTCAGCTAGTAGTCGGCGTGTTGGCCTA  180
            |||||||| |  |||||||||||||| |||||| | ||||| || |||| ||||||||| 
Sbjct  407  TGGGCGACGTCTAGTTGTTCTCGGTGTAGTGTCCCGGCTAGCAGCCGGCTTGTTGGCCTT  466

Query  181  AATGACCCATGACGACCATAGCGCTTTGTCGCTCGGA  217
            ||  |||||||||||||  ||||||||||||||||||
Sbjct  467  AAGTACCCATGACGACCGCAGCGCTTTGTCGCTCGGA  503


>MH025157.1 Cenchrus purpurascens isolate KOR_I1 internal transcribed spacer 
1, partial sequence; 5.8S ribosomal RNA gene, complete sequence; 
and internal transcribed spacer 2, partial sequence
Length=503

 Score = 246 bits (133),  Expect = 2e-61
 Identities = 189/217 (87%), Gaps = 0/217 (0%)
 Strand=Plus/Plus

Query  1    CGCCAAAAGACACTCCCAACCCATCCGTGGGGAAGGATGTGGTGTTTGGCTCCCCGTGCC  60
            ||||||||||||||||||||||||||||||| ||||| ||||||||||||||| ||||| 
Sbjct  287  CGCCAAAAGACACTCCCAACCCATCCGTGGGAAAGGACGTGGTGTTTGGCTCCTCGTGCT  346

Query  61   GTAAGGTGGGGTGGGCCGAAGTTGGGGCCGCCGGCGTAACATGCCGAGCACCGCACGTGG  120
            | |||| | ||||||||||||||||||| | |||| ||||  |||  |||||||||||||
Sbjct  347  GCAAGGCGCGGTGGGCCGAAGTTGGGGCTGTCGGCATAACTAGCCAGGCACCGCACGTGG  406

Query  121  TGGGCGACATACAGTTGTTCTCGGTGCAGTGTCTCAGCTAGTAGTCGGCGTGTTGGCCTA  180
            |||||||| |  |||||||||||||| |||||| | ||||| || |||| ||||||||| 
Sbjct  407  TGGGCGACGTCTAGTTGTTCTCGGTGTAGTGTCCCGGCTAGCAGCCGGCTTGTTGGCCTT  466

Query  181  AATGACCCATGACGACCATAGCGCTTTGTCGCTCGGA  217
            ||  |||||||||||||  ||||||||||||||||||
Sbjct  467  AAGTACCCATGACGACCGCAGCGCTTTGTCGCTCGGA  503


>MH025155.1 Cenchrus purpurascens isolate KOR_G1 internal transcribed spacer 
1, partial sequence; 5.8S ribosomal RNA gene, complete sequence; 
and internal transcribed spacer 2, partial sequence
Length=503

 Score = 246 bits (133),  Expect = 2e-61
 Identities = 189/217 (87%), Gaps = 0/217 (0%)
 Strand=Plus/Plus

Query  1    CGCCAAAAGACACTCCCAACCCATCCGTGGGGAAGGATGTGGTGTTTGGCTCCCCGTGCC  60
            ||||||||||||||||||||||||||||||| ||||| ||||||||||||||| ||||| 
Sbjct  287  CGCCAAAAGACACTCCCAACCCATCCGTGGGAAAGGACGTGGTGTTTGGCTCCTCGTGCT  346

Query  61   GTAAGGTGGGGTGGGCCGAAGTTGGGGCCGCCGGCGTAACATGCCGAGCACCGCACGTGG  120
            | |||| | ||||||||||||||||||| | |||| ||||  |||  |||||||||||||
Sbjct  347  GCAAGGCGCGGTGGGCCGAAGTTGGGGCTGTCGGCATAACTAGCCAGGCACCGCACGTGG  406

Query  121  TGGGCGACATACAGTTGTTCTCGGTGCAGTGTCTCAGCTAGTAGTCGGCGTGTTGGCCTA  180
            |||||||| |  |||||||||||||| |||||| | ||||| || |||| ||||||||| 
Sbjct  407  TGGGCGACGTCTAGTTGTTCTCGGTGTAGTGTCCCGGCTAGCAGCCGGCTTGTTGGCCTT  466

Query  181  AATGACCCATGACGACCATAGCGCTTTGTCGCTCGGA  217
            ||  |||||||||||||  ||||||||||||||||||
Sbjct  467  AAGTACCCATGACGACCGCAGCGCTTTGTCGCTCGGA  503


>MH025152.1 Cenchrus purpurascens isolate KOR_D1 internal transcribed spacer 
1, partial sequence; 5.8S ribosomal RNA gene, complete sequence; 
and internal transcribed spacer 2, partial sequence
Length=503

 Score = 246 bits (133),  Expect = 2e-61
 Identities = 189/217 (87%), Gaps = 0/217 (0%)
 Strand=Plus/Plus

Query  1    CGCCAAAAGACACTCCCAACCCATCCGTGGGGAAGGATGTGGTGTTTGGCTCCCCGTGCC  60
            ||||||||||||||||||||||||||||||| ||||| ||||||||||||||| ||||| 
Sbjct  287  CGCCAAAAGACACTCCCAACCCATCCGTGGGAAAGGACGTGGTGTTTGGCTCCTCGTGCT  346

Query  61   GTAAGGTGGGGTGGGCCGAAGTTGGGGCCGCCGGCGTAACATGCCGAGCACCGCACGTGG  120
            | |||| | ||||||||||||||||||| | |||| ||||  |||  |||||||||||||
Sbjct  347  GCAAGGCGCGGTGGGCCGAAGTTGGGGCTGTCGGCATAACTAGCCAGGCACCGCACGTGG  406

Query  121  TGGGCGACATACAGTTGTTCTCGGTGCAGTGTCTCAGCTAGTAGTCGGCGTGTTGGCCTA  180
            |||||||| |  |||||||||||||| |||||| | ||||| || |||| ||||||||| 
Sbjct  407  TGGGCGACGTCTAGTTGTTCTCGGTGTAGTGTCCCGGCTAGCAGCCGGCTTGTTGGCCTT  466

Query  181  AATGACCCATGACGACCATAGCGCTTTGTCGCTCGGA  217
            ||  |||||||||||||  ||||||||||||||||||
Sbjct  467  AAGTACCCATGACGACCGCAGCGCTTTGTCGCTCGGA  503


>MH025150.1 Cenchrus purpurascens isolate KOR_B1 internal transcribed spacer 
1, partial sequence; 5.8S ribosomal RNA gene, complete sequence; 
and internal transcribed spacer 2, partial sequence
Length=503

 Score = 246 bits (133),  Expect = 2e-61
 Identities = 189/217 (87%), Gaps = 0/217 (0%)
 Strand=Plus/Plus

Query  1    CGCCAAAAGACACTCCCAACCCATCCGTGGGGAAGGATGTGGTGTTTGGCTCCCCGTGCC  60
            ||||||||||||||||||||||||||||||| ||||| ||||||||||||||| ||||| 
Sbjct  287  CGCCAAAAGACACTCCCAACCCATCCGTGGGAAAGGACGTGGTGTTTGGCTCCTCGTGCT  346

Query  61   GTAAGGTGGGGTGGGCCGAAGTTGGGGCCGCCGGCGTAACATGCCGAGCACCGCACGTGG  120
            | |||| | ||||||||||||||||||| | |||| ||||  |||  |||||||||||||
Sbjct  347  GCAAGGCGCGGTGGGCCGAAGTTGGGGCTGTCGGCATAACTAGCCAGGCACCGCACGTGG  406

Query  121  TGGGCGACATACAGTTGTTCTCGGTGCAGTGTCTCAGCTAGTAGTCGGCGTGTTGGCCTA  180
            |||||||| |  |||||||||||||| |||||| | ||||| || |||| ||||||||| 
Sbjct  407  TGGGCGACGTCTAGTTGTTCTCGGTGTAGTGTCCCGGCTAGCAGCCGGCTTGTTGGCCTT  466

Query  181  AATGACCCATGACGACCATAGCGCTTTGTCGCTCGGA  217
            ||  |||||||||||||  ||||||||||||||||||
Sbjct  467  AAGTACCCATGACGACCGCAGCGCTTTGTCGCTCGGA  503


>MH025149.1 Cenchrus purpurascens isolate KOR_A1 internal transcribed spacer 
1, partial sequence; 5.8S ribosomal RNA gene, complete sequence; 
and internal transcribed spacer 2, partial sequence
Length=503

 Score = 246 bits (133),  Expect = 2e-61
 Identities = 189/217 (87%), Gaps = 0/217 (0%)
 Strand=Plus/Plus

Query  1    CGCCAAAAGACACTCCCAACCCATCCGTGGGGAAGGATGTGGTGTTTGGCTCCCCGTGCC  60
            ||||||||||||||||||||||||||||||| ||||| ||||||||||||||| ||||| 
Sbjct  287  CGCCAAAAGACACTCCCAACCCATCCGTGGGAAAGGACGTGGTGTTTGGCTCCTCGTGCT  346

Query  61   GTAAGGTGGGGTGGGCCGAAGTTGGGGCCGCCGGCGTAACATGCCGAGCACCGCACGTGG  120
            | |||| | ||||||||||||||||||| | |||| ||||  |||  |||||||||||||
Sbjct  347  GCAAGGCGCGGTGGGCCGAAGTTGGGGCTGTCGGCATAACTAGCCAGGCACCGCACGTGG  406

Query  121  TGGGCGACATACAGTTGTTCTCGGTGCAGTGTCTCAGCTAGTAGTCGGCGTGTTGGCCTA  180
            |||||||| |  |||||||||||||| |||||| | ||||| || |||| ||||||||| 
Sbjct  407  TGGGCGACGTCTAGTTGTTCTCGGTGTAGTGTCCCGGCTAGCAGCCGGCTTGTTGGCCTT  466

Query  181  AATGACCCATGACGACCATAGCGCTTTGTCGCTCGGA  217
            ||  |||||||||||||  ||||||||||||||||||
Sbjct  467  AAGTACCCATGACGACCGCAGCGCTTTGTCGCTCGGA  503


>KF163673.1 Cenchrus compressus var. compressus voucher HCCN-PJ008548-PB-300 
internal transcribed spacer 1, partial sequence; 5.8S ribosomal 
RNA gene, complete sequence; and internal transcribed 
spacer 2, partial sequence
Length=628

 Score = 246 bits (133),  Expect = 2e-61
 Identities = 191/220 (87%), Gaps = 0/220 (0%)
 Strand=Plus/Plus

Query  1    CGCCAAAAGACACTCCCAACCCATCCGTGGGGAAGGATGTGGTGTTTGGCTCCCCGTGCC  60
            ||||||||||||||||||||||||||||||| ||||| ||||||||||||||| ||||| 
Sbjct  401  CGCCAAAAGACACTCCCAACCCATCCGTGGGAAAGGACGTGGTGTTTGGCTCCTCGTGCT  460

Query  61   GTAAGGTGGGGTGGGCCGAAGTTGGGGCCGCCGGCGTAACATGCCGAGCACCGCACGTGG  120
            | |||| | ||||||||||||||||||| | |||| ||||  |||  |||| ||||||||
Sbjct  461  GCAAGGCGCGGTGGGCCGAAGTTGGGGCTGTCGGCATAACTAGCCAGGCACAGCACGTGG  520

Query  121  TGGGCGACATACAGTTGTTCTCGGTGCAGTGTCTCAGCTAGTAGTCGGCGTGTTGGCCTA  180
            |||||||| |  |||||||||||||| |||||| | ||||| || |||| ||||||||| 
Sbjct  521  TGGGCGACGTCTAGTTGTTCTCGGTGTAGTGTCCCGGCTAGCAGCCGGCTTGTTGGCCTT  580

Query  181  AATGACCCATGACGACCATAGCGCTTTGTCGCTCGGACCG  220
            ||  |||||||||||||  |||||||||||||||||||||
Sbjct  581  AAGTACCCATGACGACCGCAGCGCTTTGTCGCTCGGACCG  620


>MH025211.1 Cenchrus purpurascens isolate WED_A1 internal transcribed spacer 
1, partial sequence; 5.8S ribosomal RNA gene, complete sequence; 
and internal transcribed spacer 2, partial sequence
Length=503

 Score = 244 bits (132),  Expect = 8e-61
 Identities = 188/217 (87%), Gaps = 0/217 (0%)
 Strand=Plus/Plus

Query  1    CGCCAAAAGACACTCCCAACCCATCCGTGGGGAAGGATGTGGTGTTTGGCTCCCCGTGCC  60
            ||||||||||||||||||||||||||||||| ||||| ||||||||||||||| ||||| 
Sbjct  287  CGCCAAAAGACACTCCCAACCCATCCGTGGGAAAGGACGTGGTGTTTGGCTCCTCGTGCT  346

Query  61   GTAAGGTGGGGTGGGCCGAAGTTGGGGCCGCCGGCGTAACATGCCGAGCACCGCACGTGG  120
            | |||| | ||||||||||||||||||| | |||| ||||  |||  ||| |||||||||
Sbjct  347  GCAAGGCGCGGTGGGCCGAAGTTGGGGCTGTCGGCATAACTAGCCAGGCAYCGCACGTGG  406

Query  121  TGGGCGACATACAGTTGTTCTCGGTGCAGTGTCTCAGCTAGTAGTCGGCGTGTTGGCCTA  180
            |||||||| |  |||||||||||||| |||||| | ||||| || |||| ||||||||| 
Sbjct  407  TGGGCGACGTCTAGTTGTTCTCGGTGTAGTGTCCCGGCTAGCAGYCGGCTTGTTGGCCTT  466

Query  181  AATGACCCATGACGACCATAGCGCTTTGTCGCTCGGA  217
            ||  |||||||||||||  ||||||||||||||||||
Sbjct  467  AAGTACCCATGACGACCGCAGCGCTTTGTCGCTCGGA  503


>MH025163.1 Cenchrus purpurascens isolate N5 internal transcribed spacer 
1, partial sequence; 5.8S ribosomal RNA gene, complete sequence; 
and internal transcribed spacer 2, partial sequence
Length=503

 Score = 243 bits (131),  Expect = 3e-60
 Identities = 188/217 (87%), Gaps = 0/217 (0%)
 Strand=Plus/Plus

Query  1    CGCCAAAAGACACTCCCAACCCATCCGTGGGGAAGGATGTGGTGTTTGGCTCCCCGTGCC  60
            ||||||||||||||||||||||||||||||| ||||| ||||||||||||||| ||||| 
Sbjct  287  CGCCAAAAGACACTCCCAACCCATCCGTGGGAAAGGACGTGGTGTTTGGCTCCTCGTGCT  346

Query  61   GTAAGGTGGGGTGGGCCGAAGTTGGGGCCGCCGGCGTAACATGCCGAGCACCGCACGTGG  120
            | |||| | ||||||||||||||||||| | |||| ||||  |||  ||||||||| |||
Sbjct  347  GCAAGGCGCGGTGGGCCGAAGTTGGGGCTGTCGGCATAACTAGCCAGGCACCGCACRTGG  406

Query  121  TGGGCGACATACAGTTGTTCTCGGTGCAGTGTCTCAGCTAGTAGTCGGCGTGTTGGCCTA  180
            |||||||| |  |||||||||||||| |||||| | ||||| || |||| ||||||||| 
Sbjct  407  TGGGCGACGTCTAGTTGTTCTCGGTGTAGTGTCCCGGCTAGCAGCCGGCTTGTTGGCCTT  466

Query  181  AATGACCCATGACGACCATAGCGCTTTGTCGCTCGGA  217
            ||  |||||||||||||  ||||||||||||||||||
Sbjct  467  AAGTACCCATGACGACCGCAGCGCTTTGTCGCTCGGA  503


>MH025240.1 Cenchrus purpurascens isolate WSK_A1 internal transcribed spacer 
1, partial sequence; 5.8S ribosomal RNA gene, complete sequence; 
and internal transcribed spacer 2, partial sequence
Length=503

 Score = 241 bits (130),  Expect = 1e-59
 Identities = 188/217 (87%), Gaps = 0/217 (0%)
 Strand=Plus/Plus

Query  1    CGCCAAAAGACACTCCCAACCCATCCGTGGGGAAGGATGTGGTGTTTGGCTCCCCGTGCC  60
            ||||||||||||||||||||||||||||||| ||||| ||||||||||||||| ||||| 
Sbjct  287  CGCCAAAAGACACTCCCAACCCATCCGTGGGAAAGGACGTGGTGTTTGGCTCCTCGTGCT  346

Query  61   GTAAGGTGGGGTGGGCCGAAGTTGGGGCCGCCGGCGTAACATGCCGAGCACCGCACGTGG  120
            | |||| | ||||||||||||||||||| | |||| ||||  |||  |||||||||||||
Sbjct  347  GCAAGGCGCGGTGGGCCGAAGTTGGGGCTGTCGGCATAACTAGCCAGGCACCGCACGTGG  406

Query  121  TGGGCGACATACAGTTGTTCTCGGTGCAGTGTCTCAGCTAGTAGTCGGCGTGTTGGCCTA  180
            |||||||| |  |||||||||||||| |||||| | ||||| || |||  ||||||||| 
Sbjct  407  TGGGCGACGTCTAGTTGTTCTCGGTGTAGTGTCCCGGCTAGCAGCCGGGTTGTTGGCCTT  466

Query  181  AATGACCCATGACGACCATAGCGCTTTGTCGCTCGGA  217
            ||  |||||||||||||  ||||||||||||||||||
Sbjct  467  AAGTACCCATGACGACCGCAGCGCTTTGTCGCTCGGA  503


>MH025239.1 Cenchrus purpurascens isolate WKR_A5 internal transcribed spacer 
1, partial sequence; 5.8S ribosomal RNA gene, complete sequence; 
and internal transcribed spacer 2, partial sequence
Length=503

 Score = 241 bits (130),  Expect = 1e-59
 Identities = 188/217 (87%), Gaps = 0/217 (0%)
 Strand=Plus/Plus

Query  1    CGCCAAAAGACACTCCCAACCCATCCGTGGGGAAGGATGTGGTGTTTGGCTCCCCGTGCC  60
            ||||||||||||||||||||||||||||||| ||||| ||||||||||||||| ||||| 
Sbjct  287  CGCCAAAAGACACTCCCAACCCATCCGTGGGAAAGGACGTGGTGTTTGGCTCCTCGTGCT  346

Query  61   GTAAGGTGGGGTGGGCCGAAGTTGGGGCCGCCGGCGTAACATGCCGAGCACCGCACGTGG  120
            | |||| | ||||||||||||||||||| | |||| ||||  |||  |||||||||||||
Sbjct  347  GCAAGGCGCGGTGGGCCGAAGTTGGGGCTGTCGGCATAACTAGCCAGGCACCGCACGTGG  406

Query  121  TGGGCGACATACAGTTGTTCTCGGTGCAGTGTCTCAGCTAGTAGTCGGCGTGTTGGCCTA  180
            |||||||| |  |||||||||||||| |||||| | ||||| || |||| ||||||||| 
Sbjct  407  TGGGCGACGTCTAGTTGTTCTCGGTGTAGTGTCCCGGCTAGCAGCCGGCTTGTTGGCCTT  466

Query  181  AATGACCCATGACGACCATAGCGCTTTGTCGCTCGGA  217
            ||  |||||||||||||  | ||||||||||||||||
Sbjct  467  AAGTACCCATGACGACCGCAACGCTTTGTCGCTCGGA  503


>MH025238.1 Cenchrus purpurascens isolate WKR_A4 internal transcribed spacer 
1, partial sequence; 5.8S ribosomal RNA gene, complete sequence; 
and internal transcribed spacer 2, partial sequence
Length=503

 Score = 241 bits (130),  Expect = 1e-59
 Identities = 188/217 (87%), Gaps = 0/217 (0%)
 Strand=Plus/Plus

Query  1    CGCCAAAAGACACTCCCAACCCATCCGTGGGGAAGGATGTGGTGTTTGGCTCCCCGTGCC  60
            ||||||||||||||||||||||||||||||| ||||| ||||||||||||||| ||||| 
Sbjct  287  CGCCAAAAGACACTCCCAACCCATCCGTGGGAAAGGACGTGGTGTTTGGCTCCTCGTGCT  346

Query  61   GTAAGGTGGGGTGGGCCGAAGTTGGGGCCGCCGGCGTAACATGCCGAGCACCGCACGTGG  120
            | |||| | ||||||||||||||||||| | |||| ||||  |||  |||||||||||||
Sbjct  347  GCAAGGCGCGGTGGGCCGAAGTTGGGGCTGTCGGCATAACTAGCCAGGCACCGCACGTGG  406

Query  121  TGGGCGACATACAGTTGTTCTCGGTGCAGTGTCTCAGCTAGTAGTCGGCGTGTTGGCCTA  180
            |||||||| |  |||||||||||||| |||||| | ||||| || |||| ||||||||| 
Sbjct  407  TGGGCGACGTCTAGTTGTTCTCGGTGTAGTGTCCCGGCTAGCAGCCGGCTTGTTGGCCTT  466

Query  181  AATGACCCATGACGACCATAGCGCTTTGTCGCTCGGA  217
            ||  |||||||||||||  | ||||||||||||||||
Sbjct  467  AAGTACCCATGACGACCGCAACGCTTTGTCGCTCGGA  503


>MH025237.1 Cenchrus purpurascens isolate WKR_A3 internal transcribed spacer 
1, partial sequence; 5.8S ribosomal RNA gene, complete sequence; 
and internal transcribed spacer 2, partial sequence
Length=503

 Score = 241 bits (130),  Expect = 1e-59
 Identities = 188/217 (87%), Gaps = 0/217 (0%)
 Strand=Plus/Plus

Query  1    CGCCAAAAGACACTCCCAACCCATCCGTGGGGAAGGATGTGGTGTTTGGCTCCCCGTGCC  60
            ||||||||||||||||||||||||||||||| ||||| ||||||||||||||| ||||| 
Sbjct  287  CGCCAAAAGACACTCCCAACCCATCCGTGGGAAAGGACGTGGTGTTTGGCTCCTCGTGCT  346

Query  61   GTAAGGTGGGGTGGGCCGAAGTTGGGGCCGCCGGCGTAACATGCCGAGCACCGCACGTGG  120
            | |||| | ||||||||||||||||||| | |||| ||||  |||  |||||||||||||
Sbjct  347  GCAAGGCGCGGTGGGCCGAAGTTGGGGCTGTCGGCATAACTAGCCAGGCACCGCACGTGG  406

Query  121  TGGGCGACATACAGTTGTTCTCGGTGCAGTGTCTCAGCTAGTAGTCGGCGTGTTGGCCTA  180
            |||||||| |  |||||||||||||| |||||| | ||||| || |||| ||||||||| 
Sbjct  407  TGGGCGACGTCTAGTTGTTCTCGGTGTAGTGTCCCGGCTAGCAGCCGGCTTGTTGGCCTT  466

Query  181  AATGACCCATGACGACCATAGCGCTTTGTCGCTCGGA  217
            ||  |||||||||||||  | ||||||||||||||||
Sbjct  467  AAGTACCCATGACGACCGCAACGCTTTGTCGCTCGGA  503


>MH025236.1 Cenchrus purpurascens isolate WKR_A1 internal transcribed spacer 
1, partial sequence; 5.8S ribosomal RNA gene, complete sequence; 
and internal transcribed spacer 2, partial sequence
Length=503

 Score = 241 bits (130),  Expect = 1e-59
 Identities = 188/217 (87%), Gaps = 0/217 (0%)
 Strand=Plus/Plus

Query  1    CGCCAAAAGACACTCCCAACCCATCCGTGGGGAAGGATGTGGTGTTTGGCTCCCCGTGCC  60
            ||||||||||||||||||||||||||||||| ||||| ||||||||||||||| ||||| 
Sbjct  287  CGCCAAAAGACACTCCCAACCCATCCGTGGGAAAGGACGTGGTGTTTGGCTCCTCGTGCT  346

Query  61   GTAAGGTGGGGTGGGCCGAAGTTGGGGCCGCCGGCGTAACATGCCGAGCACCGCACGTGG  120
            | |||| | ||||||||||||||||||| | |||| ||||  |||  |||||||||||||
Sbjct  347  GCAAGGCGCGGTGGGCCGAAGTTGGGGCTGTCGGCATAACTAGCCAGGCACCGCACGTGG  406

Query  121  TGGGCGACATACAGTTGTTCTCGGTGCAGTGTCTCAGCTAGTAGTCGGCGTGTTGGCCTA  180
            |||||||| |  |||||||||||||| |||||| | ||||| || |||| ||||||||| 
Sbjct  407  TGGGCGACGTCTAGTTGTTCTCGGTGTAGTGTCCCGGCTAGCAGCCGGCTTGTTGGCCTT  466

Query  181  AATGACCCATGACGACCATAGCGCTTTGTCGCTCGGA  217
            ||  |||||||||||||  | ||||||||||||||||
Sbjct  467  AAGTACCCATGACGACCGCAACGCTTTGTCGCTCGGA  503


>MH025202.1 Cenchrus purpurascens isolate WBO_B5 internal transcribed spacer 
1, partial sequence; 5.8S ribosomal RNA gene, complete sequence; 
and internal transcribed spacer 2, partial sequence
Length=503

 Score = 241 bits (130),  Expect = 1e-59
 Identities = 188/217 (87%), Gaps = 0/217 (0%)
 Strand=Plus/Plus

Query  1    CGCCAAAAGACACTCCCAACCCATCCGTGGGGAAGGATGTGGTGTTTGGCTCCCCGTGCC  60
            ||||||||||||||||||||||||||||||| ||||| ||||||||||||||| ||||| 
Sbjct  287  CGCCAAAAGACACTCCCAACCCATCCGTGGGAAAGGACGTGGTGTTTGGCTCCTCGTGCT  346

Query  61   GTAAGGTGGGGTGGGCCGAAGTTGGGGCCGCCGGCGTAACATGCCGAGCACCGCACGTGG  120
            | |||| | ||||||||||||||||||| | |||| ||||  |||  |||||||||||||
Sbjct  347  GCAAGGCGCGGTGGGCCGAAGTTGGGGCTGTCGGCATAACTAGCCAGGCACCGCACGTGG  406

Query  121  TGGGCGACATACAGTTGTTCTCGGTGCAGTGTCTCAGCTAGTAGTCGGCGTGTTGGCCTA  180
            |||||||| |  |||||||||||||| |||||| | ||||| || |||| ||||||||| 
Sbjct  407  TGGGCGACGTCTAGTTGTTCTCGGTGTAGTGTCCCGGCTAGCAGCCGGCTTGTTGGCCTT  466

Query  181  AATGACCCATGACGACCATAGCGCTTTGTCGCTCGGA  217
            ||  |||||||||||||  | ||||||||||||||||
Sbjct  467  AAGTACCCATGACGACCGCAACGCTTTGTCGCTCGGA  503


>MH025200.1 Cenchrus purpurascens isolate WBO_B3 internal transcribed spacer 
1, partial sequence; 5.8S ribosomal RNA gene, complete sequence; 
and internal transcribed spacer 2, partial sequence
Length=503

 Score = 241 bits (130),  Expect = 1e-59
 Identities = 188/217 (87%), Gaps = 0/217 (0%)
 Strand=Plus/Plus

Query  1    CGCCAAAAGACACTCCCAACCCATCCGTGGGGAAGGATGTGGTGTTTGGCTCCCCGTGCC  60
            ||||||||||||||||||||||||||||||| ||||| ||||||||||||||| ||||| 
Sbjct  287  CGCCAAAAGACACTCCCAACCCATCCGTGGGAAAGGACGTGGTGTTTGGCTCCTCGTGCT  346

Query  61   GTAAGGTGGGGTGGGCCGAAGTTGGGGCCGCCGGCGTAACATGCCGAGCACCGCACGTGG  120
            | |||| | ||||||||||||||||||| | |||| ||||  |||  |||||||||||||
Sbjct  347  GCAAGGCGCGGTGGGCCGAAGTTGGGGCTGTCGGCATAACTAGCCAGGCACCGCACGTGG  406

Query  121  TGGGCGACATACAGTTGTTCTCGGTGCAGTGTCTCAGCTAGTAGTCGGCGTGTTGGCCTA  180
            |||||||| |  |||||||||||||| |||||| | ||||| || |||| ||||||||| 
Sbjct  407  TGGGCGACGTCTAGTTGTTCTCGGTGTAGTGTCCCGGCTAGCAGCCGGCTTGTTGGCCTT  466

Query  181  AATGACCCATGACGACCATAGCGCTTTGTCGCTCGGA  217
            ||  |||||||||||||  | ||||||||||||||||
Sbjct  467  AAGTACCCATGACGACCGCAACGCTTTGTCGCTCGGA  503


>MH025198.1 Cenchrus purpurascens isolate WBO_B1 internal transcribed spacer 
1, partial sequence; 5.8S ribosomal RNA gene, complete sequence; 
and internal transcribed spacer 2, partial sequence
Length=503

 Score = 241 bits (130),  Expect = 1e-59
 Identities = 188/217 (87%), Gaps = 0/217 (0%)
 Strand=Plus/Plus

Query  1    CGCCAAAAGACACTCCCAACCCATCCGTGGGGAAGGATGTGGTGTTTGGCTCCCCGTGCC  60
            ||||||||||||||||||||||||||||||| ||||| ||||||||||||||| ||||| 
Sbjct  287  CGCCAAAAGACACTCCCAACCCATCCGTGGGAAAGGACGTGGTGTTTGGCTCCTCGTGCT  346

Query  61   GTAAGGTGGGGTGGGCCGAAGTTGGGGCCGCCGGCGTAACATGCCGAGCACCGCACGTGG  120
            | |||| | ||||||||||||||||||| | |||| ||||  |||  |||||||||||||
Sbjct  347  GCAAGGCGCGGTGGGCCGAAGTTGGGGCTGTCGGCATAACTAGCCAGGCACCGCACGTGG  406

Query  121  TGGGCGACATACAGTTGTTCTCGGTGCAGTGTCTCAGCTAGTAGTCGGCGTGTTGGCCTA  180
            |||||||| |  |||||||||||||| |||||| | ||||| || |||| ||||||||| 
Sbjct  407  TGGGCGACGTCTAGTTGTTCTCGGTGTAGTGTCCCGGCTAGCAGCCGGCTTGTTGGCCTT  466

Query  181  AATGACCCATGACGACCATAGCGCTTTGTCGCTCGGA  217
            ||  |||||||||||||  | ||||||||||||||||
Sbjct  467  AAGTACCCATGACGACCGCAACGCTTTGTCGCTCGGA  503


>MH025197.1 Cenchrus purpurascens isolate WBO_A4 internal transcribed spacer 
1, partial sequence; 5.8S ribosomal RNA gene, complete sequence; 
and internal transcribed spacer 2, partial sequence
Length=503

 Score = 241 bits (130),  Expect = 1e-59
 Identities = 188/217 (87%), Gaps = 0/217 (0%)
 Strand=Plus/Plus

Query  1    CGCCAAAAGACACTCCCAACCCATCCGTGGGGAAGGATGTGGTGTTTGGCTCCCCGTGCC  60
            ||||||||||||||||||||||||||||||| ||||| ||||||||||||||| ||||| 
Sbjct  287  CGCCAAAAGACACTCCCAACCCATCCGTGGGAAAGGACGTGGTGTTTGGCTCCTCGTGCT  346

Query  61   GTAAGGTGGGGTGGGCCGAAGTTGGGGCCGCCGGCGTAACATGCCGAGCACCGCACGTGG  120
            | |||| | ||||||||||||||||||| | |||| ||||  |||  |||||||||||||
Sbjct  347  GCAAGGCGCGGTGGGCCGAAGTTGGGGCTGTCGGCATAACTAGCCAGGCACCGCACGTGG  406

Query  121  TGGGCGACATACAGTTGTTCTCGGTGCAGTGTCTCAGCTAGTAGTCGGCGTGTTGGCCTA  180
            |||||||| |  |||||||||||||| |||||| | ||||| || |||| ||||||||| 
Sbjct  407  TGGGCGACGTCTAGTTGTTCTCGGTGTAGTGTCCCGGCTAGCAGCCGGCTTGTTGGCCTT  466

Query  181  AATGACCCATGACGACCATAGCGCTTTGTCGCTCGGA  217
            ||  |||||||||||||  | ||||||||||||||||
Sbjct  467  AAGTACCCATGACGACCGCAACGCTTTGTCGCTCGGA  503


>MH025201.1 Cenchrus purpurascens isolate WBO_B4 internal transcribed spacer 
1, partial sequence; 5.8S ribosomal RNA gene, complete sequence; 
and internal transcribed spacer 2, partial sequence
Length=503

 Score = 239 bits (129),  Expect = 4e-59
 Identities = 187/217 (86%), Gaps = 0/217 (0%)
 Strand=Plus/Plus

Query  1    CGCCAAAAGACACTCCCAACCCATCCGTGGGGAAGGATGTGGTGTTTGGCTCCCCGTGCC  60
            ||||||||||||||||||||||||||||||| ||||| ||||||||||||||| ||||| 
Sbjct  287  CGCCAAAAGACACTCCCAACCCATCCGTGGGAAAGGACGTGGTGTTTGGCTCCTCGTGCT  346

Query  61   GTAAGGTGGGGTGGGCCGAAGTTGGGGCCGCCGGCGTAACATGCCGAGCACCGCACGTGG  120
            | |||| | ||||||||||||||||||| | |||| ||||  |||  |||||||||||||
Sbjct  347  GCAAGGCGCGGTGGGCCGAAGTTGGGGCTGTCGGCATAACTAGCCAGGCACCGCACGTGG  406

Query  121  TGGGCGACATACAGTTGTTCTCGGTGCAGTGTCTCAGCTAGTAGTCGGCGTGTTGGCCTA  180
            |||||||| |  |||||||||||||| |||||| | ||||| || |||  ||||||||| 
Sbjct  407  TGGGCGACGTCTAGTTGTTCTCGGTGTAGTGTCCCGGCTAGCAGCCGGSTTGTTGGCCTT  466

Query  181  AATGACCCATGACGACCATAGCGCTTTGTCGCTCGGA  217
            ||  |||||||||||||  | ||||||||||||||||
Sbjct  467  AAGTACCCATGACGACCGCARCGCTTTGTCGCTCGGA  503


  Database: Nucleotide collection (nt)
    Posted date:  Jun 15, 2019  6:40 PM
  Number of letters in database: 218,532,353,722
  Number of sequences in database:  52,478,804

Lambda      K        H
    1.33    0.621     1.12 
Gapped
Lambda      K        H
    1.28    0.460    0.850 
Matrix: blastn matrix:1 -2
Gap Penalties: Existence: 0, Extension: 0
Number of Sequences: 52478804
Number of Hits to DB: 0
Number of extensions: 0
Number of successful extensions: 0
Number of sequences better than 10: 3
Number of HSP's better than 10 without gapping: 0
Number of HSP's gapped: 3
Number of HSP's successfully gapped: 3
Length of query: 220
Length of database: 218532353722
Length adjustment: 33
Effective length of query: 187
Effective length of database: 216800553190
Effective search space: 40541703446530
Effective search space used: 40541703446530
A: 0
X1: 13 (25.0 bits)
X2: 32 (59.1 bits)
X3: 54 (99.7 bits)
S1: 13 (25.1 bits)
S2: 23 (43.6 bits)
