# Supplementary material for: Assessing the Identity of Commercial Herbs From a Cambodian Market Using DNA Barcoding
Source: Front Pharmacol. 2020 Mar 24;11:244. doi: 10.3389/fphar.2020.00244 (PMC7105672; doi:10.3389/fphar.2020.00244)
Supplement: Supplementary file 2 [file Data_Sheet_2.zip › blast search result/ITS2/JPZ16.txt]

BLASTN 2.9.0+
Reference: Zheng Zhang, Scott Schwartz, Lukas Wagner, and
Webb Miller (2000), "A greedy algorithm for aligning DNA
sequences", J Comput Biol 2000; 7(1-2):203-14.


Reference for database indexing: Aleksandr Morgulis, George
Coulouris, Yan Raytselis, Thomas L. Madden, Richa Agarwala,
Alejandro A. Schaffer (2008), "Database Indexing for
Production MegaBLAST Searches", Bioinformatics 24:1757-1764.


RID: J5W2FJCG015


Database: Nucleotide collection (nt)
           52,478,804 sequences; 218,532,353,722 total letters
Query= 16

Length=229


                                                                   Score        E     Max
Sequences producing significant alignments:                       (Bits)     Value  ident

KP092569.1 Capparis acutifolia isolate SCBGP197_1 internal tra...  147        2e-31  83%       

ALIGNMENTS
>KP092569.1 Capparis acutifolia isolate SCBGP197_1 internal transcribed spacer 
1, partial sequence; 5.8S ribosomal RNA gene, complete 
sequence; and internal transcribed spacer 2, partial sequence
Length=702

 Score = 147 bits (79),  Expect = 2e-31
 Identities = 151/183 (83%), Gaps = 15/183 (8%)
 Strand=Plus/Plus

Query  35   CGCCCGCGGAGGCGGAAGCTGGCCTCCCGCGTG-CGCGGCCACGCGGCTGGCCCAAAACC  93
            || ||||||||||||||||||| |||||||| | | | ||| ||||| ||||||||||||
Sbjct  494  CGTCCGCGGAGGCGGAAGCTGGTCTCCCGCGCGCCCCCGCCGCGCGGTTGGCCCAAAACC  553

Query  94   GAGCCACGGGCGCGAGCCGTCCCGACGAGCGGTGGTGGGATCACATT--GC-C-CCG--T  147
            |||||||||||||||| |||||||||||||||||||||||  | |    || | ||   |
Sbjct  554  GAGCCACGGGCGCGAGGCGTCCCGACGAGCGGTGGTGGGAAGAAAGAAAGCACGCCCCTT  613

Query  148  GCTCGCGTCGGGCGGGCGCGTCCCGTCGCTCCC--TCCGA--CCCTGCGGG-AGGCGC-G  201
            |||||||| ||||| ||||| ||||| | ||||  |||||  ||||||||| |||||| |
Sbjct  614  GCTCGCGTTGGGCGCGCGCGCCCCGT-G-TCCCGCTCCGAGACCCTGCGGGGAGGCGCCG  671

Query  202  CGC  204
            |||
Sbjct  672  CGC  674


  Database: Nucleotide collection (nt)
    Posted date:  Jun 15, 2019  6:40 PM
  Number of letters in database: 218,532,353,722
  Number of sequences in database:  52,478,804

Lambda      K        H
    1.33    0.621     1.12 
Gapped
Lambda      K        H
    1.28    0.460    0.850 
Matrix: blastn matrix:1 -2
Gap Penalties: Existence: 0, Extension: 0
Number of Sequences: 52478804
Number of Hits to DB: 0
Number of extensions: 0
Number of successful extensions: 0
Number of sequences better than 10: 0
Number of HSP's better than 10 without gapping: 0
Number of HSP's gapped: 0
Number of HSP's successfully gapped: 0
Length of query: 229
Length of database: 218532353722
Length adjustment: 33
Effective length of query: 196
Effective length of database: 216800553190
Effective search space: 42492908425240
Effective search space used: 42492908425240
A: 0
X1: 13 (25.0 bits)
X2: 32 (59.1 bits)
X3: 54 (99.7 bits)
S1: 13 (25.1 bits)
S2: 23 (43.6 bits)
