# Supplementary material for: Assessing the Identity of Commercial Herbs From a Cambodian Market Using DNA Barcoding
Source: Front Pharmacol. 2020 Mar 24;11:244. doi: 10.3389/fphar.2020.00244 (PMC7105672; doi:10.3389/fphar.2020.00244)
Supplement: Supplementary file 2 [file Data_Sheet_2.zip › blast search result/ITS2/JPZ02.txt]

BLASTN 2.9.0+
Reference: Zheng Zhang, Scott Schwartz, Lukas Wagner, and
Webb Miller (2000), "A greedy algorithm for aligning DNA
sequences", J Comput Biol 2000; 7(1-2):203-14.


Reference for database indexing: Aleksandr Morgulis, George
Coulouris, Yan Raytselis, Thomas L. Madden, Richa Agarwala,
Alejandro A. Schaffer (2008), "Database Indexing for
Production MegaBLAST Searches", Bioinformatics 24:1757-1764.


RID: H8DBMMDK015


Database: Nucleotide collection (nt)
           52,478,804 sequences; 218,532,353,722 total letters
Query= JPZ02

Length=202


                                                                   Score        E      Max
Sequences producing significant alignments:                       (Bits)     Value   ident

MG897264.1 Ficus sagittata voucher 2014078 internal transcribe...  374        9e-100  100%        
KR532136.1 Ficus sagittata isolate BB0305 5.8S ribosomal RNA g...  374        9e-100  100%        
EU091651.1 Ficus pubigera isolate PUB-89 18S ribosomal RNA gen...  374        9e-100  100%        
KP093111.1 Ficus sagittata isolate SCBGP435_1 18S ribosomal RN...  374        9e-100  100%        
EU091652.1 Ficus sagittata isolate SAG-90 18S ribosomal RNA ge...  374        9e-100  100%        
JQ773966.1 Ficus sagittata voucher 2009415 18S ribosomal RNA g...  374        9e-100  100%        
AF165397.1 Ficus odoardi 18S ribosomal RNA gene, partial seque...  346        2e-91   98%         
AF165377.1 Ficus bauerlenii 18S ribosomal RNA gene, partial se...  346        2e-91   98%         
EU091649.1 Ficus pantoniana isolate PAN-87 18S ribosomal RNA g...  340        9e-90   97%         
EU091657.1 Ficus sarawakensis isolate SAR-95 18S ribosomal RNA...  335        4e-88   97%         
EU091650.1 Ficus pleiadenia isolate PLE-88 18S ribosomal RNA g...  335        4e-88   97%         
AY730130.1 Ficus villosa isolate FVI-72 18S ribosomal RNA gene...  331        5e-87   96%         
EU091658.1 Ficus scratchleyana isolate SCH-96 18S ribosomal RN...  329        2e-86   96%         
AF165407.1 Ficus ruginerva 18S ribosomal RNA gene, partial seq...  305        3e-79   94%         
AF165403.1 Ficus punctata 18S ribosomal RNA gene, partial sequ...  305        3e-79   94%         
KX572965.1 Ficus sarmentosa var. nipponica isolate MR small su...  302        4e-78   94%         
JQ773982.1 Ficus sarmentosa var. luducca voucher 2010126 18S r...  302        4e-78   94%         
JQ773981.1 Ficus sarmentosa var. impressa voucher 2009204 18S ...  302        4e-78   94%         
JQ773977.1 Ficus sarmentosa var. henryi voucher 2010052 18S ri...  302        4e-78   94%         
JQ773976.1 Ficus sarmentosa var. henryi voucher 200962 18S rib...  302        4e-78   94%         
AB485901.1 Ficus sarmentosa var. nipponica genes for 18S rRNA,...  302        4e-78   94%         
AY730129.1 Ficus jimiensis isolate FNA-71 18S ribosomal RNA ge...  302        4e-78   94%         
EU091654.1 Ficus trichocarpa isolate TRI-92 18S ribosomal RNA ...  300        1e-77   93%         
KY388540.1 Ficus filicauda voucher 2014556 internal transcribe...  296        2e-76   93%         
KY388539.1 Ficus filicauda voucher 2014554 internal transcribe...  296        2e-76   93%         
KY388538.1 Ficus filicauda voucher 2014552 internal transcribe...  296        2e-76   93%         
KY388537.1 Ficus filicauda voucher 2014547 internal transcribe...  296        2e-76   93%         
JQ773974.1 Ficus sarmentosa voucher 2010360 18S ribosomal RNA ...  296        2e-76   93%         
JQ773973.1 Ficus sarmentosa voucher GBOWS0887 18S ribosomal RN...  296        2e-76   93%         
JQ773971.1 Ficus sarmentosa voucher 2009299 18S ribosomal RNA ...  296        2e-76   93%         
JN117622.1 Ficus cf. pubigera LX-2012 isolate XL16 18S ribosom...  296        2e-76   93%         
KY388572.1 Ficus neriifolia voucher 2013011 internal transcrib...  292        2e-75   93%         
KY388571.1 Ficus neriifolia voucher 2011387 internal transcrib...  292        2e-75   93%         
EU091655.1 Ficus apiocarpa isolate API-93 18S ribosomal RNA ge...  292        2e-75   93%         
JQ773957.1 Ficus pumila var. awkeotsang voucher 2010066 18S ri...  292        2e-75   93%         
JQ773955.1 Ficus pumila voucher 2009242 18S ribosomal RNA gene...  292        2e-75   93%         
AB485900.1 Ficus pumila genes for 18S rRNA, ITS1, 5.8S rRNA, I...  292        2e-75   93%         
AB485899.1 Ficus pumila genes for 18S rRNA, ITS1, 5.8S rRNA, I...  292        2e-75   93%         
AB485898.1 Ficus pumila genes for 18S rRNA, ITS1, 5.8S rRNA, I...  292        2e-75   93%         
KY388570.1 Ficus langkokensis voucher 2009222 internal transcr...  291        9e-75   93%         
KY388569.1 Ficus langkokensis voucher 2012005 internal transcr...  291        9e-75   93%         
KX055736.1 Ficus langkokensis voucher HSNU:2013117 18S ribosom...  291        9e-75   93%         
KX055735.1 Ficus langkokensis voucher HSNU:2012055 18S ribosom...  291        9e-75   93%         
KX055734.1 Ficus langkokensis voucher HSNU:2012005 18S ribosom...  291        9e-75   93%         
KX055733.1 Ficus langkokensis voucher HSNU:2011028 18S ribosom...  291        9e-75   93%         
KX055732.1 Ficus langkokensis voucher HSNU:2010344 18S ribosom...  291        9e-75   93%         
KX055731.1 Ficus langkokensis voucher HSNU:2010296 18S ribosom...  291        9e-75   93%         
KX055730.1 Ficus langkokensis voucher HSNU:2009222 18S ribosom...  291        9e-75   93%         
KR532129.1 Ficus langkokensis isolate BB0925 5.8S ribosomal RN...  291        9e-75   93%         
KR532128.1 Ficus langkokensis isolate BB0282 internal transcri...  291        9e-75   93%         
JQ773916.1 Ficus langkokensis voucher GBOWS0355 18S ribosomal ...  291        9e-75   93%         
JQ773914.1 Ficus langkokensis voucher GBOWS165 18S ribosomal R...  291        9e-75   93%         
JN117638.1 Ficus langkokensis isolate XL64 18S ribosomal RNA g...  291        9e-75   93%         
KY388573.1 Ficus neriifolia voucher 2013031 internal transcrib...  287        1e-73   92%         
KX998490.1 Ficus pumila voucher LS041 internal transcribed spa...  287        1e-73   92%         
KX998489.1 Ficus pumila voucher BL006 internal transcribed spa...  287        1e-73   92%         
KX998488.1 Ficus pumila voucher BL005 internal transcribed spa...  287        1e-73   92%         
KX998487.1 Ficus pumila voucher BL004 internal transcribed spa...  287        1e-73   92%         
KX998486.1 Ficus pumila voucher BL003 internal transcribed spa...  287        1e-73   92%         
KX998485.1 Ficus pumila voucher BL002 internal transcribed spa...  287        1e-73   92%         
KX998484.1 Ficus pumila voucher BL001 internal transcribed spa...  287        1e-73   92%         
JQ773958.1 Ficus pumila var. awkeotsang voucher 2010048 18S ri...  287        1e-73   92%         
JQ773956.1 Ficus pumila voucher 2010316 18S ribosomal RNA gene...  287        1e-73   92%         
GQ434709.1 Ficus pumila voucher PS1229MT05 internal transcribe...  287        1e-73   92%         
GQ434708.1 Ficus pumila voucher PS1229MT01 internal transcribe...  287        1e-73   92%         
AY063580.1 Ficus pumila 18S ribosomal RNA gene, partial sequen...  287        1e-73   92%         
KX572964.1 Ficus sarmentosa var. thunbergii isolate WMR small ...  285        4e-73   92%         
JX185787.1 Ficus neriifolia voucher 2009455 18S ribosomal RNA ...  285        4e-73   92%         
EU091653.1 Ficus sarmentosa isolate SAR-91 18S ribosomal RNA g...  285        4e-73   93%         
JQ773891.1 Ficus hederacea voucher 2010113 18S ribosomal RNA g...  285        4e-73   93%         
JQ773888.1 Ficus hederacea voucher 2009377 18S ribosomal RNA g...  285        4e-73   93%         
AY730119.1 Ficus pachystemon isolate FPA-61 18S ribosomal RNA ...  283        1e-72   92%         
MG897214.1 Ficus erecta voucher 2012004 internal transcribed s...  281        5e-72   92%         
KY388617.1 Ficus henryi voucher 2011049 internal transcribed s...  281        5e-72   92%         
KY388606.1 Ficus erecta voucher 2012078 internal transcribed s...  281        5e-72   92%         
KY388561.1 Ficus erecta voucher 2012082 internal transcribed s...  281        5e-72   92%         
KY388536.1 Ficus erecta voucher 2013157 internal transcribed s...  281        5e-72   92%         
KY388535.1 Ficus erecta voucher 2012083 internal transcribed s...  281        5e-72   92%         
KY388534.1 Ficus erecta voucher 2012069 internal transcribed s...  281        5e-72   92%         
KY388533.1 Ficus erecta voucher 2012009 internal transcribed s...  281        5e-72   92%         
KY388532.1 Ficus erecta voucher 2012004 internal transcribed s...  281        5e-72   92%         
KP093112.1 Ficus sarmentosa isolate SCBGP282_1 internal transc...  281        5e-72   92%         
JX185789.1 Ficus henryi voucher GBOWS700 18S ribosomal RNA gen...  281        5e-72   92%         
EU091639.1 Ficus henryi isolate HEN-77 18S ribosomal RNA gene,...  281        5e-72   92%         
JQ773889.1 Ficus hederacea voucher 2010278 18S ribosomal RNA g...  281        5e-72   92%         
JN117623.1 Ficus cf. tsiangii LX-2012 isolate XL15 18S ribosom...  281        5e-72   92%         
HQ890740.1 Ficus iidana voucher ZHS Oyama3 clone 3 18S ribosom...  281        5e-72   92%         
MG897230.1 Ficus hederacea voucher 2011105 internal transcribe...  279        2e-71   92%         
EU091660.1 Ficus aspera isolate ASP-98 18S ribosomal RNA gene,...  279        2e-71   92%         
EU091656.1 Ficus disticha isolate DIS-94 18S ribosomal RNA gen...  279        2e-71   92%         
EU091644.1 Ficus eumorpha isolate EUM-82 18S ribosomal RNA gen...  279        2e-71   92%         
EU091568.1 Ficus hadroneura isolate HAD-6 18S ribosomal RNA ge...  279        2e-71   92%         
EU091670.1 Ficus opposita isolate OPP-108 18S ribosomal RNA ge...  279        2e-71   92%         
JQ773954.1 Ficus pubigera voucher GBOWS1036 18S ribosomal RNA ...  278        7e-71   91%         
JQ773953.1 Ficus pubigera voucher 2010008 18S ribosomal RNA ge...  278        7e-71   91%         
JQ773952.1 Ficus pubigera voucher 2009435 18S ribosomal RNA ge...  278        7e-71   91%         
AF165385.1 Ficus edelfeltii 18S ribosomal RNA gene, partial se...  278        7e-71   92%         
KY388620.1 Ficus stenophylla voucher 2013022 internal transcri...  276        3e-70   91%         
KY388552.1 Ficus gasparriniana var. esquirolii voucher 2013223...  276        3e-70   91%         
KY388551.1 Ficus gasparriniana var. esquirolii voucher 2013222...  272        3e-69   91%         

ALIGNMENTS
>MG897264.1 Ficus sagittata voucher 2014078 internal transcribed spacer 1, 
partial sequence; 5.8S ribosomal RNA gene, complete sequence; 
and internal transcribed spacer 2, partial sequence
Length=586

 Score = 374 bits (202),  Expect = 9e-100
 Identities = 202/202 (100%), Gaps = 0/202 (0%)
 Strand=Plus/Plus

Query  1    CACGCCGTTGCTCCCCCCCGAAGCCCCTTCCCGCTCCTGGCGGGGCAAGTGGGGACCGTG  60
            ||||||||||||||||||||||||||||||||||||||||||||||||||||||||||||
Sbjct  369  CACGCCGTTGCTCCCCCCCGAAGCCCCTTCCCGCTCCTGGCGGGGCAAGTGGGGACCGTG  428

Query  61   GGGGGCGGATAATGACCTCCCGTGGGTGCTTTGACCCGCGGTTGGTCCAAAAATCGAGTC  120
            ||||||||||||||||||||||||||||||||||||||||||||||||||||||||||||
Sbjct  429  GGGGGCGGATAATGACCTCCCGTGGGTGCTTTGACCCGCGGTTGGTCCAAAAATCGAGTC  488

Query  121  CCCTGTCACGTCGTCTTGGTAACAGGTAGTCGATCATTCGTTGCCGCCGCCACGTGCGCC  180
            ||||||||||||||||||||||||||||||||||||||||||||||||||||||||||||
Sbjct  489  CCCTGTCACGTCGTCTTGGTAACAGGTAGTCGATCATTCGTTGCCGCCGCCACGTGCGCC  548

Query  181  GGACACGCGTCGGGACTCCGAC  202
            ||||||||||||||||||||||
Sbjct  549  GGACACGCGTCGGGACTCCGAC  570


>KR532136.1 Ficus sagittata isolate BB0305 5.8S ribosomal RNA gene and internal 
transcribed spacer 2, partial sequence
Length=312

 Score = 374 bits (202),  Expect = 9e-100
 Identities = 202/202 (100%), Gaps = 0/202 (0%)
 Strand=Plus/Plus

Query  1    CACGCCGTTGCTCCCCCCCGAAGCCCCTTCCCGCTCCTGGCGGGGCAAGTGGGGACCGTG  60
            ||||||||||||||||||||||||||||||||||||||||||||||||||||||||||||
Sbjct  63   CACGCCGTTGCTCCCCCCCGAAGCCCCTTCCCGCTCCTGGCGGGGCAAGTGGGGACCGTG  122

Query  61   GGGGGCGGATAATGACCTCCCGTGGGTGCTTTGACCCGCGGTTGGTCCAAAAATCGAGTC  120
            ||||||||||||||||||||||||||||||||||||||||||||||||||||||||||||
Sbjct  123  GGGGGCGGATAATGACCTCCCGTGGGTGCTTTGACCCGCGGTTGGTCCAAAAATCGAGTC  182

Query  121  CCCTGTCACGTCGTCTTGGTAACAGGTAGTCGATCATTCGTTGCCGCCGCCACGTGCGCC  180
            ||||||||||||||||||||||||||||||||||||||||||||||||||||||||||||
Sbjct  183  CCCTGTCACGTCGTCTTGGTAACAGGTAGTCGATCATTCGTTGCCGCCGCCACGTGCGCC  242

Query  181  GGACACGCGTCGGGACTCCGAC  202
            ||||||||||||||||||||||
Sbjct  243  GGACACGCGTCGGGACTCCGAC  264


>EU091651.1 Ficus pubigera isolate PUB-89 18S ribosomal RNA gene, partial 
sequence; internal transcribed spacer 1, 5.8S ribosomal RNA 
gene, and internal transcribed spacer 2, complete sequence; 
and 28S ribosomal RNA gene, partial sequence
Length=740

 Score = 374 bits (202),  Expect = 9e-100
 Identities = 202/202 (100%), Gaps = 0/202 (0%)
 Strand=Plus/Plus

Query  1    CACGCCGTTGCTCCCCCCCGAAGCCCCTTCCCGCTCCTGGCGGGGCAAGTGGGGACCGTG  60
            ||||||||||||||||||||||||||||||||||||||||||||||||||||||||||||
Sbjct  455  CACGCCGTTGCTCCCCCCCGAAGCCCCTTCCCGCTCCTGGCGGGGCAAGTGGGGACCGTG  514

Query  61   GGGGGCGGATAATGACCTCCCGTGGGTGCTTTGACCCGCGGTTGGTCCAAAAATCGAGTC  120
            ||||||||||||||||||||||||||||||||||||||||||||||||||||||||||||
Sbjct  515  GGGGGCGGATAATGACCTCCCGTGGGTGCTTTGACCCGCGGTTGGTCCAAAAATCGAGTC  574

Query  121  CCCTGTCACGTCGTCTTGGTAACAGGTAGTCGATCATTCGTTGCCGCCGCCACGTGCGCC  180
            ||||||||||||||||||||||||||||||||||||||||||||||||||||||||||||
Sbjct  575  CCCTGTCACGTCGTCTTGGTAACAGGTAGTCGATCATTCGTTGCCGCCGCCACGTGCGCC  634

Query  181  GGACACGCGTCGGGACTCCGAC  202
            ||||||||||||||||||||||
Sbjct  635  GGACACGCGTCGGGACTCCGAC  656


>KP093111.1 Ficus sagittata isolate SCBGP435_1 18S ribosomal RNA gene, partial 
sequence; internal transcribed spacer 1 and 5.8S ribosomal 
RNA gene, complete sequence; and internal transcribed spacer 
2, partial sequence
Length=698

 Score = 374 bits (202),  Expect = 9e-100
 Identities = 202/202 (100%), Gaps = 0/202 (0%)
 Strand=Plus/Plus

Query  1    CACGCCGTTGCTCCCCCCCGAAGCCCCTTCCCGCTCCTGGCGGGGCAAGTGGGGACCGTG  60
            ||||||||||||||||||||||||||||||||||||||||||||||||||||||||||||
Sbjct  461  CACGCCGTTGCTCCCCCCCGAAGCCCCTTCCCGCTCCTGGCGGGGCAAGTGGGGACCGTG  520

Query  61   GGGGGCGGATAATGACCTCCCGTGGGTGCTTTGACCCGCGGTTGGTCCAAAAATCGAGTC  120
            ||||||||||||||||||||||||||||||||||||||||||||||||||||||||||||
Sbjct  521  GGGGGCGGATAATGACCTCCCGTGGGTGCTTTGACCCGCGGTTGGTCCAAAAATCGAGTC  580

Query  121  CCCTGTCACGTCGTCTTGGTAACAGGTAGTCGATCATTCGTTGCCGCCGCCACGTGCGCC  180
            ||||||||||||||||||||||||||||||||||||||||||||||||||||||||||||
Sbjct  581  CCCTGTCACGTCGTCTTGGTAACAGGTAGTCGATCATTCGTTGCCGCCGCCACGTGCGCC  640

Query  181  GGACACGCGTCGGGACTCCGAC  202
            ||||||||||||||||||||||
Sbjct  641  GGACACGCGTCGGGACTCCGAC  662


>EU091652.1 Ficus sagittata isolate SAG-90 18S ribosomal RNA gene, partial 
sequence; internal transcribed spacer 1, 5.8S ribosomal RNA 
gene, and internal transcribed spacer 2, complete sequence; 
and 28S ribosomal RNA gene, partial sequence
Length=737

 Score = 374 bits (202),  Expect = 9e-100
 Identities = 202/202 (100%), Gaps = 0/202 (0%)
 Strand=Plus/Plus

Query  1    CACGCCGTTGCTCCCCCCCGAAGCCCCTTCCCGCTCCTGGCGGGGCAAGTGGGGACCGTG  60
            ||||||||||||||||||||||||||||||||||||||||||||||||||||||||||||
Sbjct  446  CACGCCGTTGCTCCCCCCCGAAGCCCCTTCCCGCTCCTGGCGGGGCAAGTGGGGACCGTG  505

Query  61   GGGGGCGGATAATGACCTCCCGTGGGTGCTTTGACCCGCGGTTGGTCCAAAAATCGAGTC  120
            ||||||||||||||||||||||||||||||||||||||||||||||||||||||||||||
Sbjct  506  GGGGGCGGATAATGACCTCCCGTGGGTGCTTTGACCCGCGGTTGGTCCAAAAATCGAGTC  565

Query  121  CCCTGTCACGTCGTCTTGGTAACAGGTAGTCGATCATTCGTTGCCGCCGCCACGTGCGCC  180
            ||||||||||||||||||||||||||||||||||||||||||||||||||||||||||||
Sbjct  566  CCCTGTCACGTCGTCTTGGTAACAGGTAGTCGATCATTCGTTGCCGCCGCCACGTGCGCC  625

Query  181  GGACACGCGTCGGGACTCCGAC  202
            ||||||||||||||||||||||
Sbjct  626  GGACACGCGTCGGGACTCCGAC  647


>JQ773966.1 Ficus sagittata voucher 2009415 18S ribosomal RNA gene, partial 
sequence; internal transcribed spacer 1, 5.8S ribosomal RNA 
gene, and internal transcribed spacer 2, complete sequence; 
and 28S ribosomal RNA gene, partial sequence
 JQ773967.1 Ficus sagittata voucher 2010262 18S ribosomal RNA gene, partial 
sequence; internal transcribed spacer 1, 5.8S ribosomal RNA 
gene, and internal transcribed spacer 2, complete sequence; 
and 28S ribosomal RNA gene, partial sequence
 JQ773968.1 Ficus sagittata voucher 2010299 18S ribosomal RNA gene, partial 
sequence; internal transcribed spacer 1, 5.8S ribosomal RNA 
gene, and internal transcribed spacer 2, complete sequence; 
and 28S ribosomal RNA gene, partial sequence
 JQ773969.1 Ficus sagittata voucher 2010280 18S ribosomal RNA gene, partial 
sequence; internal transcribed spacer 1, 5.8S ribosomal RNA 
gene, and internal transcribed spacer 2, complete sequence; 
and 28S ribosomal RNA gene, partial sequence
 JQ773970.1 Ficus sagittata voucher 2009374 18S ribosomal RNA gene, partial 
sequence; internal transcribed spacer 1, 5.8S ribosomal RNA 
gene, and internal transcribed spacer 2, complete sequence; 
and 28S ribosomal RNA gene, partial sequence
Length=665

 Score = 374 bits (202),  Expect = 9e-100
 Identities = 202/202 (100%), Gaps = 0/202 (0%)
 Strand=Plus/Plus

Query  1    CACGCCGTTGCTCCCCCCCGAAGCCCCTTCCCGCTCCTGGCGGGGCAAGTGGGGACCGTG  60
            ||||||||||||||||||||||||||||||||||||||||||||||||||||||||||||
Sbjct  394  CACGCCGTTGCTCCCCCCCGAAGCCCCTTCCCGCTCCTGGCGGGGCAAGTGGGGACCGTG  453

Query  61   GGGGGCGGATAATGACCTCCCGTGGGTGCTTTGACCCGCGGTTGGTCCAAAAATCGAGTC  120
            ||||||||||||||||||||||||||||||||||||||||||||||||||||||||||||
Sbjct  454  GGGGGCGGATAATGACCTCCCGTGGGTGCTTTGACCCGCGGTTGGTCCAAAAATCGAGTC  513

Query  121  CCCTGTCACGTCGTCTTGGTAACAGGTAGTCGATCATTCGTTGCCGCCGCCACGTGCGCC  180
            ||||||||||||||||||||||||||||||||||||||||||||||||||||||||||||
Sbjct  514  CCCTGTCACGTCGTCTTGGTAACAGGTAGTCGATCATTCGTTGCCGCCGCCACGTGCGCC  573

Query  181  GGACACGCGTCGGGACTCCGAC  202
            ||||||||||||||||||||||
Sbjct  574  GGACACGCGTCGGGACTCCGAC  595


>AF165397.1 Ficus odoardi 18S ribosomal RNA gene, partial sequence; internal 
transcribed spacer 1, 5.8S ribosomal RNA gene and internal 
transcribed spacer 2, complete sequence; and 26S ribosomal 
RNA gene, partial sequence
Length=708

 Score = 346 bits (187),  Expect = 2e-91
 Identities = 198/203 (98%), Gaps = 1/203 (0%)
 Strand=Plus/Plus

Query  1    CACGCCGTTGCTCCCCCCCGAAGCCCCTTCCCGCTCCTGGCGGGGCAAGTGGGGACCGTG  60
            ||||||||||||||||||| ||||||| ||||||||||||||||||||||||||||||||
Sbjct  436  CACGCCGTTGCTCCCCCCCAAAGCCCCCTCCCGCTCCTGGCGGGGCAAGTGGGGACCGTG  495

Query  61   GGGGGCGGATAATGACCTCCCGTGGGTGCTTTGACCCGCGGTTGGTCCAAAAATCGAGTC  120
            ||||||||| ||||||||||||||||||||||||||||||||||||||||||||||||||
Sbjct  496  GGGGGCGGAAAATGACCTCCCGTGGGTGCTTTGACCCGCGGTTGGTCCAAAAATCGAGTC  555

Query  121  CCCTGTCACGTCGTC-TTGGTAACAGGTAGTCGATCATTCGTTGCCGCCGCCACGTGCGC  179
            ||||||||||||||| ||||||||||||||||||||||||| ||||||||||||||||||
Sbjct  556  CCCTGTCACGTCGTCTTTGGTAACAGGTAGTCGATCATTCGGTGCCGCCGCCACGTGCGC  615

Query  180  CGGACACGCGTCGGGACTCCGAC  202
            |||||||||||||||||||||||
Sbjct  616  CGGACACGCGTCGGGACTCCGAC  638


>AF165377.1 Ficus bauerlenii 18S ribosomal RNA gene, partial sequence; internal 
transcribed spacer 1, 5.8S ribosomal RNA gene and internal 
transcribed spacer 2, complete sequence; and 26S ribosomal 
RNA gene, partial sequence
Length=708

 Score = 346 bits (187),  Expect = 2e-91
 Identities = 198/203 (98%), Gaps = 1/203 (0%)
 Strand=Plus/Plus

Query  1    CACGCCGTTGCTCCCCCCCGAAGCCCCTTCCCGCTCCTGGCGGGGCAAGTGGGGACCGTG  60
            ||||||||||||||||||| ||||||| ||||||||||||||||||||||||||||||||
Sbjct  436  CACGCCGTTGCTCCCCCCCAAAGCCCCCTCCCGCTCCTGGCGGGGCAAGTGGGGACCGTG  495

Query  61   GGGGGCGGATAATGACCTCCCGTGGGTGCTTTGACCCGCGGTTGGTCCAAAAATCGAGTC  120
            ||||||||| ||||||||||||||||||||||||||||||||||||||||||||||||||
Sbjct  496  GGGGGCGGAAAATGACCTCCCGTGGGTGCTTTGACCCGCGGTTGGTCCAAAAATCGAGTC  555

Query  121  CCCTGTCACGTCGTC-TTGGTAACAGGTAGTCGATCATTCGTTGCCGCCGCCACGTGCGC  179
            ||||||||||||||| ||||||||||||||||||||||||| ||||||||||||||||||
Sbjct  556  CCCTGTCACGTCGTCTTTGGTAACAGGTAGTCGATCATTCGGTGCCGCCGCCACGTGCGC  615

Query  180  CGGACACGCGTCGGGACTCCGAC  202
            |||||||||||||||||||||||
Sbjct  616  CGGACACGCGTCGGGACTCCGAC  638


>EU091649.1 Ficus pantoniana isolate PAN-87 18S ribosomal RNA gene, partial 
sequence; internal transcribed spacer 1, 5.8S ribosomal RNA 
gene, and internal transcribed spacer 2, complete sequence; 
and 28S ribosomal RNA gene, partial sequence
Length=751

 Score = 340 bits (184),  Expect = 9e-90
 Identities = 197/203 (97%), Gaps = 1/203 (0%)
 Strand=Plus/Plus

Query  1    CACGCCGTTGCTCCCCCCCGAAGCCCCTTCCCGCTCCTGGCGGGGCAAGTGGGGACCGTG  60
            ||||||||||||||||||| ||||||| ||||||||||||||||||||||||||||||||
Sbjct  459  CACGCCGTTGCTCCCCCCCAAAGCCCCCTCCCGCTCCTGGCGGGGCAAGTGGGGACCGTG  518

Query  61   GGGGGCGGATAATGACCTCCCGTGGGTGCTTTGACCCGCGGTTGGTCCAAAAATCGAGTC  120
            ||||||||| |||||||||||||||||||| |||||||||||||||||||||||||||||
Sbjct  519  GGGGGCGGAAAATGACCTCCCGTGGGTGCTATGACCCGCGGTTGGTCCAAAAATCGAGTC  578

Query  121  CCCTGTCACGTCGTC-TTGGTAACAGGTAGTCGATCATTCGTTGCCGCCGCCACGTGCGC  179
            ||||||||||||||| ||||||||||||||||||||||||| ||||||||||||||||||
Sbjct  579  CCCTGTCACGTCGTCTTTGGTAACAGGTAGTCGATCATTCGGTGCCGCCGCCACGTGCGC  638

Query  180  CGGACACGCGTCGGGACTCCGAC  202
            |||||||||||||||||||||||
Sbjct  639  CGGACACGCGTCGGGACTCCGAC  661


>EU091657.1 Ficus sarawakensis isolate SAR-95 18S ribosomal RNA gene, partial 
sequence; internal transcribed spacer 1, 5.8S ribosomal 
RNA gene, and internal transcribed spacer 2, complete sequence; 
and 28S ribosomal RNA gene, partial sequence
Length=788

 Score = 335 bits (181),  Expect = 4e-88
 Identities = 195/202 (97%), Gaps = 0/202 (0%)
 Strand=Plus/Plus

Query  1    CACGCCGTTGCTCCCCCCCGAAGCCCCTTCCCGCTCCTGGCGGGGCAAGTGGGGACCGTG  60
            |||||||||||||||||||||| |||| |||||| |||||||||||||| ||||||||||
Sbjct  497  CACGCCGTTGCTCCCCCCCGAACCCCCCTCCCGCCCCTGGCGGGGCAAGGGGGGACCGTG  556

Query  61   GGGGGCGGATAATGACCTCCCGTGGGTGCTTTGACCCGCGGTTGGTCCAAAAATCGAGTC  120
            ||||||||| ||||||||||||||||| ||||||||||||||||||||||||||||||||
Sbjct  557  GGGGGCGGAAAATGACCTCCCGTGGGTTCTTTGACCCGCGGTTGGTCCAAAAATCGAGTC  616

Query  121  CCCTGTCACGTCGTCTTGGTAACAGGTAGTCGATCATTCGTTGCCGCCGCCACGTGCGCC  180
            |||||||||||||||||||||||||||||||||||||||| |||||||||||||||||||
Sbjct  617  CCCTGTCACGTCGTCTTGGTAACAGGTAGTCGATCATTCGGTGCCGCCGCCACGTGCGCC  676

Query  181  GGACACGCGTCGGGACTCCGAC  202
            ||||||||||||||||||||||
Sbjct  677  GGACACGCGTCGGGACTCCGAC  698


>EU091650.1 Ficus pleiadenia isolate PLE-88 18S ribosomal RNA gene, partial 
sequence; internal transcribed spacer 1, 5.8S ribosomal RNA 
gene, and internal transcribed spacer 2, complete sequence; 
and 28S ribosomal RNA gene, partial sequence
Length=751

 Score = 335 bits (181),  Expect = 4e-88
 Identities = 196/203 (97%), Gaps = 1/203 (0%)
 Strand=Plus/Plus

Query  1    CACGCCGTTGCTCCCCCCCGAAGCCCCTTCCCGCTCCTGGCGGGGCAAGTGGGGACCGTG  60
            ||||||||||||||||||  ||||||| ||||||||||||||||||||||||||||||||
Sbjct  459  CACGCCGTTGCTCCCCCCAAAAGCCCCCTCCCGCTCCTGGCGGGGCAAGTGGGGACCGTG  518

Query  61   GGGGGCGGATAATGACCTCCCGTGGGTGCTTTGACCCGCGGTTGGTCCAAAAATCGAGTC  120
            ||||||||| ||||||||||||||||||||||||||||||||||||||||||||||||||
Sbjct  519  GGGGGCGGAAAATGACCTCCCGTGGGTGCTTTGACCCGCGGTTGGTCCAAAAATCGAGTC  578

Query  121  CCCTGTCACGTCGTC-TTGGTAACAGGTAGTCGATCATTCGTTGCCGCCGCCACGTGCGC  179
            ||||||||||| ||| ||||||||||||||||||||||||| ||||||||||||||||||
Sbjct  579  CCCTGTCACGTAGTCTTTGGTAACAGGTAGTCGATCATTCGGTGCCGCCGCCACGTGCGC  638

Query  180  CGGACACGCGTCGGGACTCCGAC  202
            |||||||||||||||||||||||
Sbjct  639  CGGACACGCGTCGGGACTCCGAC  661


>AY730130.1 Ficus villosa isolate FVI-72 18S ribosomal RNA gene, partial 
sequence; internal transcribed spacer 1, 5.8S ribosomal RNA 
gene, and internal transcribed spacer 2, complete sequence; 
and 28S ribosomal RNA gene, partial sequence
Length=747

 Score = 331 bits (179),  Expect = 5e-87
 Identities = 196/204 (96%), Gaps = 2/204 (1%)
 Strand=Plus/Plus

Query  1    CACGCCGTTGCTCCCCCCCGAAGCCCCTTCCCGCTCCTGGCGGGGCAAGTGGGGACCGTG  60
            ||||||||||||||||||| ||||||| ||||||||||||||||||||||||||||||||
Sbjct  467  CACGCCGTTGCTCCCCCCCAAAGCCCCCTCCCGCTCCTGGCGGGGCAAGTGGGGACCGTG  526

Query  61   GGGGG--CGGATAATGACCTCCCGTGGGTGCTTTGACCCGCGGTTGGTCCAAAAATCGAG  118
            |||||  |||| ||||||||||||||||||||||||||||||||||||||||||||||||
Sbjct  527  GGGGGGACGGAGAATGACCTCCCGTGGGTGCTTTGACCCGCGGTTGGTCCAAAAATCGAG  586

Query  119  TCCCCTGTCACGTCGTCTTGGTAACAGGTAGTCGATCATTCGTTGCCGCCGCCACGTGCG  178
            |||||||||||||||||| ||||||||||||||||||| ||| |||||||||||||||||
Sbjct  587  TCCCCTGTCACGTCGTCTCGGTAACAGGTAGTCGATCACTCGGTGCCGCCGCCACGTGCG  646

Query  179  CCGGACACGCGTCGGGACTCCGAC  202
            ||||||||||||||||||||||||
Sbjct  647  CCGGACACGCGTCGGGACTCCGAC  670


>EU091658.1 Ficus scratchleyana isolate SCH-96 18S ribosomal RNA gene, partial 
sequence; internal transcribed spacer 1, 5.8S ribosomal 
RNA gene, and internal transcribed spacer 2, complete sequence; 
and 28S ribosomal RNA gene, partial sequence
Length=731

 Score = 329 bits (178),  Expect = 2e-86
 Identities = 194/202 (96%), Gaps = 0/202 (0%)
 Strand=Plus/Plus

Query  1    CACGCCGTTGCTCCCCCCCGAAGCCCCTTCCCGCTCCTGGCGGGGCAAGTGGGGACCGTG  60
            |||||||||||||||||||||| |||| ||||||||||||||||||| | ||||||||||
Sbjct  440  CACGCCGTTGCTCCCCCCCGAACCCCCCTCCCGCTCCTGGCGGGGCAGGGGGGGACCGTG  499

Query  61   GGGGGCGGATAATGACCTCCCGTGGGTGCTTTGACCCGCGGTTGGTCCAAAAATCGAGTC  120
            ||||||||| ||||||||||||||||| || |||||||||||||||||||||||||||||
Sbjct  500  GGGGGCGGAAAATGACCTCCCGTGGGTTCTCTGACCCGCGGTTGGTCCAAAAATCGAGTC  559

Query  121  CCCTGTCACGTCGTCTTGGTAACAGGTAGTCGATCATTCGTTGCCGCCGCCACGTGCGCC  180
            |||||||||||||||||||||||||||||||||||||||| |||||||||||||||||||
Sbjct  560  CCCTGTCACGTCGTCTTGGTAACAGGTAGTCGATCATTCGGTGCCGCCGCCACGTGCGCC  619

Query  181  GGACACGCGTCGGGACTCCGAC  202
            ||||||||||||||||||||||
Sbjct  620  GGACACGCGTCGGGACTCCGAC  641


>AF165407.1 Ficus ruginerva 18S ribosomal RNA gene, partial sequence; internal 
transcribed spacer 1, 5.8S ribosomal RNA gene and internal 
transcribed spacer 2, complete sequence; and 26S ribosomal 
RNA gene, partial sequence
Length=709

 Score = 305 bits (165),  Expect = 3e-79
 Identities = 194/207 (94%), Gaps = 5/207 (2%)
 Strand=Plus/Plus

Query  1    CACGCCGTTGCTCCCCCC----CGAA-GCCCCTTCCCGCTCCTGGCGGGGCAAGTGGGGA  55
            ||||||||||||||||||    | ||  |||| ||||||||||||||||||||| |||||
Sbjct  433  CACGCCGTTGCTCCCCCCACTCCAAACCCCCCCTCCCGCTCCTGGCGGGGCAAGGGGGGA  492

Query  56   CCGTGGGGGGCGGATAATGACCTCCCGTGGGTGCTTTGACCCGCGGTTGGTCCAAAAATC  115
            |||||||||||||| ||||||||||||||||| ||| |||||||||||||||||||||||
Sbjct  493  CCGTGGGGGGCGGAAAATGACCTCCCGTGGGTTCTTCGACCCGCGGTTGGTCCAAAAATC  552

Query  116  GAGTCCCCTGTCACGTCGTCTTGGTAACAGGTAGTCGATCATTCGTTGCCGCCGCCACGT  175
            ||||||||||||||||||||||||||||||||||||||||||||| ||||||||||||||
Sbjct  553  GAGTCCCCTGTCACGTCGTCTTGGTAACAGGTAGTCGATCATTCGGTGCCGCCGCCACGT  612

Query  176  GCGCCGGACACGCGTCGGGACTCCGAC  202
            |||||||||||||||||||||||||||
Sbjct  613  GCGCCGGACACGCGTCGGGACTCCGAC  639


>AF165403.1 Ficus punctata 18S ribosomal RNA gene, partial sequence; internal 
transcribed spacer 1, 5.8S ribosomal RNA gene and internal 
transcribed spacer 2, complete sequence; and 26S ribosomal 
RNA gene, partial sequence
Length=709

 Score = 305 bits (165),  Expect = 3e-79
 Identities = 194/207 (94%), Gaps = 5/207 (2%)
 Strand=Plus/Plus

Query  1    CACGCCGTTGCTCCCCC----CCGAAGCCCCTTCCCGCTCCTGGCGGGGCAAGTGGGGAC  56
            |||||||||||||||||    || || |||| ||||||||||||||||||||| ||||||
Sbjct  433  CACGCCGTTGCTCCCCCCACTCCAAACCCCCCTCCCGCTCCTGGCGGGGCAAGGGGGGAC  492

Query  57   CGT-GGGGGGCGGATAATGACCTCCCGTGGGTGCTTTGACCCGCGGTTGGTCCAAAAATC  115
            ||| |||||||||| ||||||||||||||||| ||| |||||||||||||||||||||||
Sbjct  493  CGTGGGGGGGCGGAAAATGACCTCCCGTGGGTTCTTCGACCCGCGGTTGGTCCAAAAATC  552

Query  116  GAGTCCCCTGTCACGTCGTCTTGGTAACAGGTAGTCGATCATTCGTTGCCGCCGCCACGT  175
            ||||||||||||||||||||||||||||||||||||||||||||| ||||||||||||||
Sbjct  553  GAGTCCCCTGTCACGTCGTCTTGGTAACAGGTAGTCGATCATTCGGTGCCGCCGCCACGT  612

Query  176  GCGCCGGACACGCGTCGGGACTCCGAC  202
            |||||||||||||||||||||||||||
Sbjct  613  GCGCCGGACACGCGTCGGGACTCCGAC  639


>KX572965.1 Ficus sarmentosa var. nipponica isolate MR small subunit ribosomal 
RNA gene, partial sequence; internal transcribed spacer 
1, 5.8S ribosomal RNA gene, and internal transcribed spacer 
2, complete sequence; and large subunit ribosomal RNA gene, 
partial sequence
Length=724

 Score = 302 bits (163),  Expect = 4e-78
 Identities = 189/202 (94%), Gaps = 0/202 (0%)
 Strand=Plus/Plus

Query  1    CACGCCGTTGCTCCCCCCCGAAGCCCCTTCCCGCTCCTGGCGGGGCAAGTGGGGACCGTG  60
            |||||||||||||||||||||| |||| |||||| ||||||||||| || ||||||||||
Sbjct  431  CACGCCGTTGCTCCCCCCCGAACCCCCCTCCCGCCCCTGGCGGGGCGAGGGGGGACCGTG  490

Query  61   GGGGGCGGATAATGACCTCCCGTGGGTGCTTTGACCCGCGGTTGGTCCAAAAATCGAGTC  120
            ||||||||| |||||||||||| | | |||||||||||||||||||||||||||||||||
Sbjct  491  GGGGGCGGAGAATGACCTCCCGCGCGCGCTTTGACCCGCGGTTGGTCCAAAAATCGAGTC  550

Query  121  CCCTGTCACGTCGTCTTGGTAACAGGTAGTCGATCATTCGTTGCCGCCGCCACGTGCGCC  180
            ||||||||||||||||||| |||||||||||||||||||| ||||||||||||||||| |
Sbjct  551  CCCTGTCACGTCGTCTTGGCAACAGGTAGTCGATCATTCGGTGCCGCCGCCACGTGCGTC  610

Query  181  GGACACGCGTCGGGACTCCGAC  202
            |||||||| |||||||||||||
Sbjct  611  GGACACGCATCGGGACTCCGAC  632


>JQ773982.1 Ficus sarmentosa var. luducca voucher 2010126 18S ribosomal RNA 
gene, partial sequence; internal transcribed spacer 1, 5.8S 
ribosomal RNA gene, and internal transcribed spacer 2, complete 
sequence; and 28S ribosomal RNA gene, partial sequence
Length=667

 Score = 302 bits (163),  Expect = 4e-78
 Identities = 189/202 (94%), Gaps = 0/202 (0%)
 Strand=Plus/Plus

Query  1    CACGCCGTTGCTCCCCCCCGAAGCCCCTTCCCGCTCCTGGCGGGGCAAGTGGGGACCGTG  60
            |||||||||||||||||||||| |||| |||||| ||||||||||| || ||||||||||
Sbjct  396  CACGCCGTTGCTCCCCCCCGAACCCCCCTCCCGCCCCTGGCGGGGCGAGGGGGGACCGTG  455

Query  61   GGGGGCGGATAATGACCTCCCGTGGGTGCTTTGACCCGCGGTTGGTCCAAAAATCGAGTC  120
            ||||||||| |||||||||||| | | |||||||||||||||||||||||||||||||||
Sbjct  456  GGGGGCGGAGAATGACCTCCCGCGCGCGCTTTGACCCGCGGTTGGTCCAAAAATCGAGTC  515

Query  121  CCCTGTCACGTCGTCTTGGTAACAGGTAGTCGATCATTCGTTGCCGCCGCCACGTGCGCC  180
            ||||||||||||||||||| |||||||||||||||||||| ||||||||||||||||| |
Sbjct  516  CCCTGTCACGTCGTCTTGGCAACAGGTAGTCGATCATTCGGTGCCGCCGCCACGTGCGTC  575

Query  181  GGACACGCGTCGGGACTCCGAC  202
            |||||||| |||||||||||||
Sbjct  576  GGACACGCATCGGGACTCCGAC  597


>JQ773981.1 Ficus sarmentosa var. impressa voucher 2009204 18S ribosomal 
RNA gene, partial sequence; internal transcribed spacer 1, 5.8S 
ribosomal RNA gene, and internal transcribed spacer 2, complete 
sequence; and 28S ribosomal RNA gene, partial sequence
Length=667

 Score = 302 bits (163),  Expect = 4e-78
 Identities = 189/202 (94%), Gaps = 0/202 (0%)
 Strand=Plus/Plus

Query  1    CACGCCGTTGCTCCCCCCCGAAGCCCCTTCCCGCTCCTGGCGGGGCAAGTGGGGACCGTG  60
            |||||||||||||||||||||| |||| |||||| ||||||||||| || ||||||||||
Sbjct  396  CACGCCGTTGCTCCCCCCCGAACCCCCCTCCCGCCCCTGGCGGGGCGAGGGGGGACCGTG  455

Query  61   GGGGGCGGATAATGACCTCCCGTGGGTGCTTTGACCCGCGGTTGGTCCAAAAATCGAGTC  120
            ||||||||| |||||||||||| | | |||||||||||||||||||||||||||||||||
Sbjct  456  GGGGGCGGAGAATGACCTCCCGCGCGCGCTTTGACCCGCGGTTGGTCCAAAAATCGAGTC  515

Query  121  CCCTGTCACGTCGTCTTGGTAACAGGTAGTCGATCATTCGTTGCCGCCGCCACGTGCGCC  180
            ||||||||||||||||||| |||||||||||||||||||| ||||||||||||||||| |
Sbjct  516  CCCTGTCACGTCGTCTTGGCAACAGGTAGTCGATCATTCGGTGCCGCCGCCACGTGCGTC  575

Query  181  GGACACGCGTCGGGACTCCGAC  202
            |||||||| |||||||||||||
Sbjct  576  GGACACGCATCGGGACTCCGAC  597


>JQ773977.1 Ficus sarmentosa var. henryi voucher 2010052 18S ribosomal RNA 
gene, partial sequence; internal transcribed spacer 1, 5.8S 
ribosomal RNA gene, and internal transcribed spacer 2, complete 
sequence; and 28S ribosomal RNA gene, partial sequence
 JQ773978.1 Ficus sarmentosa var. henryi voucher 2010079 18S ribosomal RNA 
gene, partial sequence; internal transcribed spacer 1, 5.8S 
ribosomal RNA gene, and internal transcribed spacer 2, complete 
sequence; and 28S ribosomal RNA gene, partial sequence
 JQ773979.1 Ficus sarmentosa var. impressa voucher 200976 18S ribosomal RNA 
gene, partial sequence; internal transcribed spacer 1, 5.8S 
ribosomal RNA gene, and internal transcribed spacer 2, complete 
sequence; and 28S ribosomal RNA gene, partial sequence
 JQ773980.1 Ficus sarmentosa var. impressa voucher 2010081 18S ribosomal 
RNA gene, partial sequence; internal transcribed spacer 1, 5.8S 
ribosomal RNA gene, and internal transcribed spacer 2, complete 
sequence; and 28S ribosomal RNA gene, partial sequence
Length=667

 Score = 302 bits (163),  Expect = 4e-78
 Identities = 189/202 (94%), Gaps = 0/202 (0%)
 Strand=Plus/Plus

Query  1    CACGCCGTTGCTCCCCCCCGAAGCCCCTTCCCGCTCCTGGCGGGGCAAGTGGGGACCGTG  60
            |||||||||||||||||||||| |||| |||||| ||||||||||| || ||||||||||
Sbjct  396  CACGCCGTTGCTCCCCCCCGAACCCCCCTCCCGCCCCTGGCGGGGCGAGGGGGGACCGTG  455

Query  61   GGGGGCGGATAATGACCTCCCGTGGGTGCTTTGACCCGCGGTTGGTCCAAAAATCGAGTC  120
            ||||||||| |||||||||||| | | |||||||||||||||||||||||||||||||||
Sbjct  456  GGGGGCGGAGAATGACCTCCCGCGCGCGCTTTGACCCGCGGTTGGTCCAAAAATCGAGTC  515

Query  121  CCCTGTCACGTCGTCTTGGTAACAGGTAGTCGATCATTCGTTGCCGCCGCCACGTGCGCC  180
            ||||||||||||||||||| |||||||||||||||||||| ||||||||||||||||| |
Sbjct  516  CCCTGTCACGTCGTCTTGGCAACAGGTAGTCGATCATTCGGTGCCGCCGCCACGTGCGTC  575

Query  181  GGACACGCGTCGGGACTCCGAC  202
            |||||||| |||||||||||||
Sbjct  576  GGACACGCATCGGGACTCCGAC  597


>JQ773976.1 Ficus sarmentosa var. henryi voucher 200962 18S ribosomal RNA 
gene, partial sequence; internal transcribed spacer 1, 5.8S 
ribosomal RNA gene, and internal transcribed spacer 2, complete 
sequence; and 28S ribosomal RNA gene, partial sequence
Length=667

 Score = 302 bits (163),  Expect = 4e-78
 Identities = 189/202 (94%), Gaps = 0/202 (0%)
 Strand=Plus/Plus

Query  1    CACGCCGTTGCTCCCCCCCGAAGCCCCTTCCCGCTCCTGGCGGGGCAAGTGGGGACCGTG  60
            |||||||||||||||||||||| |||| |||||| ||||||||||| || ||||||||||
Sbjct  396  CACGCCGTTGCTCCCCCCCGAACCCCCCTCCCGCCCCTGGCGGGGCGAGGGGGGACCGTG  455

Query  61   GGGGGCGGATAATGACCTCCCGTGGGTGCTTTGACCCGCGGTTGGTCCAAAAATCGAGTC  120
            ||||||||| |||||||||||| | | |||||||||||||||||||||||||||||||||
Sbjct  456  GGGGGCGGAGAATGACCTCCCGCGCGCGCTTTGACCCGCGGTTGGTCCAAAAATCGAGTC  515

Query  121  CCCTGTCACGTCGTCTTGGTAACAGGTAGTCGATCATTCGTTGCCGCCGCCACGTGCGCC  180
            ||||||||||||||||||| |||||||||||||||||||| ||||||||||||||||| |
Sbjct  516  CCCTGTCACGTCGTCTTGGCAACAGGTAGTCGATCATTCGGTGCCGCCGCCACGTGCGTC  575

Query  181  GGACACGCGTCGGGACTCCGAC  202
            |||||||| |||||||||||||
Sbjct  576  GGACACGCATCGGGACTCCGAC  597


>AB485901.1 Ficus sarmentosa var. nipponica genes for 18S rRNA, ITS1, 5.8S 
rRNA, ITS2, 28S rRNA, partial and complete sequence, clone: 
118-a
 AB485902.1 Ficus sarmentosa var. thunbergii genes for 18S rRNA, ITS1, 5.8S 
rRNA, ITS2, 28S rRNA, partial and complete sequence, clone: 
R587-a
Length=671

 Score = 302 bits (163),  Expect = 4e-78
 Identities = 189/202 (94%), Gaps = 0/202 (0%)
 Strand=Plus/Plus

Query  1    CACGCCGTTGCTCCCCCCCGAAGCCCCTTCCCGCTCCTGGCGGGGCAAGTGGGGACCGTG  60
            |||||||||||||||||||||| |||| |||||| ||||||||||| || ||||||||||
Sbjct  436  CACGCCGTTGCTCCCCCCCGAACCCCCCTCCCGCCCCTGGCGGGGCGAGGGGGGACCGTG  495

Query  61   GGGGGCGGATAATGACCTCCCGTGGGTGCTTTGACCCGCGGTTGGTCCAAAAATCGAGTC  120
            ||||||||| |||||||||||| | | |||||||||||||||||||||||||||||||||
Sbjct  496  GGGGGCGGAGAATGACCTCCCGCGCGCGCTTTGACCCGCGGTTGGTCCAAAAATCGAGTC  555

Query  121  CCCTGTCACGTCGTCTTGGTAACAGGTAGTCGATCATTCGTTGCCGCCGCCACGTGCGCC  180
            ||||||||||||||||||| |||||||||||||||||||| ||||||||||||||||| |
Sbjct  556  CCCTGTCACGTCGTCTTGGCAACAGGTAGTCGATCATTCGGTGCCGCCGCCACGTGCGTC  615

Query  181  GGACACGCGTCGGGACTCCGAC  202
            |||||||| |||||||||||||
Sbjct  616  GGACACGCATCGGGACTCCGAC  637


>AY730129.1 Ficus jimiensis isolate FNA-71 18S ribosomal RNA gene, partial 
sequence; internal transcribed spacer 1, 5.8S ribosomal RNA 
gene, and internal transcribed spacer 2, complete sequence; 
and 28S ribosomal RNA gene, partial sequence
Length=782

 Score = 302 bits (163),  Expect = 4e-78
 Identities = 190/203 (94%), Gaps = 1/203 (0%)
 Strand=Plus/Plus

Query  1    CACGCCGTTGCTCCCCCCCGAAGCCCCTTCCCGCTCCTGGCGGGGC-AAGTGGGGACCGT  59
            ||||||||||||||||||  || |||| |||||| ||||||||||| | | |||||||||
Sbjct  494  CACGCCGTTGCTCCCCCCGAAACCCCCCTCCCGCCCCTGGCGGGGCGAGGGGGGGACCGT  553

Query  60   GGGGGGCGGATAATGACCTCCCGTGGGTGCTTTGACCCGCGGTTGGTCCAAAAATCGAGT  119
            |||||||||| ||||||||||||||||||| |||||||||||||||||||||||||||||
Sbjct  554  GGGGGGCGGAAAATGACCTCCCGTGGGTGCSTTGACCCGCGGTTGGTCCAAAAATCGAGT  613

Query  120  CCCCTGTCACGTCGTCTTGGTAACAGGTAGTCGATCATTCGTTGCCGCCGCCACGTGCGC  179
            |||||||||||||||| |||||||||||||||||||||||| ||||| ||||||||||||
Sbjct  614  CCCCTGTCACGTCGTCCTGGTAACAGGTAGTCGATCATTCGGTGCCGTCGCCACGTGCGC  673

Query  180  CGGACACGCGTCGGGACTCCGAC  202
            |||||||||||||||||||||||
Sbjct  674  CGGACACGCGTCGGGACTCCGAC  696


>EU091654.1 Ficus trichocarpa isolate TRI-92 18S ribosomal RNA gene, partial 
sequence; internal transcribed spacer 1, 5.8S ribosomal 
RNA gene, and internal transcribed spacer 2, complete sequence; 
and 28S ribosomal RNA gene, partial sequence
Length=747

 Score = 300 bits (162),  Expect = 1e-77
 Identities = 190/204 (93%), Gaps = 2/204 (1%)
 Strand=Plus/Plus

Query  1    CACGCCGTTGCTCCCCCCCGAAGCCCCTTCCCGCTCCTGGC-GGGGCAAGTGGGGACCGT  59
            ||||||||||||||||||| || |||| |||||| |||||| ||||| || |||||||||
Sbjct  467  CACGCCGTTGCTCCCCCCCAAACCCCCCTCCCGCCCCTGGCGGGGGCGAGGGGGGACCGT  526

Query  60   -GGGGGGCGGATAATGACCTCCCGTGGGTGCTTTGACCCGCGGTTGGTCCAAAAATCGAG  118
             |||||||||| ||||||||||||||||||| ||||||||||||||||||||||||||||
Sbjct  527  GGGGGGGCGGAAAATGACCTCCCGTGGGTGCCTTGACCCGCGGTTGGTCCAAAAATCGAG  586

Query  119  TCCCCTGTCACGTCGTCTTGGTAACAGGTAGTCGATCATTCGTTGCCGCCGCCACGTGCG  178
            ||||||||||||||||| ||| |||||||||||||||||||| ||||| |||||||||||
Sbjct  587  TCCCCTGTCACGTCGTCCTGGYAACAGGTAGTCGATCATTCGGTGCCGTCGCCACGTGCG  646

Query  179  CCGGACACGCGTCGGGACTCCGAC  202
            ||||||||||||||||||||||||
Sbjct  647  CCGGACACGCGTCGGGACTCCGAC  670


>KY388540.1 Ficus filicauda voucher 2014556 internal transcribed spacer 1, 
partial sequence; 5.8S ribosomal RNA gene and internal transcribed 
spacer 2, complete sequence; and 28S ribosomal RNA 
gene, partial sequence
Length=611

 Score = 296 bits (160),  Expect = 2e-76
 Identities = 188/202 (93%), Gaps = 0/202 (0%)
 Strand=Plus/Plus

Query  1    CACGCCGTTGCTCCCCCCCGAAGCCCCTTCCCGCTCCTGGCGGGGCAAGTGGGGACCGTG  60
            |||||||||||||||||||  | |||| |||||||||||||||||| || ||||||||||
Sbjct  369  CACGCCGTTGCTCCCCCCCAGACCCCCCTCCCGCTCCTGGCGGGGCGAGGGGGGACCGTG  428

Query  61   GGGGGCGGATAATGACCTCCCGTGGGTGCTTTGACCCGCGGTTGGTCCAAAAATCGAGTC  120
            ||||||||| |||||||||||||| | |||| ||||||||||||||||||||||||||||
Sbjct  429  GGGGGCGGAAAATGACCTCCCGTGCGCGCTTCGACCCGCGGTTGGTCCAAAAATCGAGTC  488

Query  121  CCCTGTCACGTCGTCTTGGTAACAGGTAGTCGATCATTCGTTGCCGCCGCCACGTGCGCC  180
            ||||||||||||||||||| |||||||||||||||||||| ||||||||||||||||| |
Sbjct  489  CCCTGTCACGTCGTCTTGGCAACAGGTAGTCGATCATTCGGTGCCGCCGCCACGTGCGTC  548

Query  181  GGACACGCGTCGGGACTCCGAC  202
            |||||||| |||||||||||||
Sbjct  549  GGACACGCATCGGGACTCCGAC  570


>KY388539.1 Ficus filicauda voucher 2014554 internal transcribed spacer 1, 
partial sequence; 5.8S ribosomal RNA gene and internal transcribed 
spacer 2, complete sequence; and 28S ribosomal RNA 
gene, partial sequence
Length=609

 Score = 296 bits (160),  Expect = 2e-76
 Identities = 188/202 (93%), Gaps = 0/202 (0%)
 Strand=Plus/Plus

Query  1    CACGCCGTTGCTCCCCCCCGAAGCCCCTTCCCGCTCCTGGCGGGGCAAGTGGGGACCGTG  60
            |||||||||||||||||||  | |||| |||||||||||||||||| || ||||||||||
Sbjct  367  CACGCCGTTGCTCCCCCCCAGACCCCCCTCCCGCTCCTGGCGGGGCGAGGGGGGACCGTG  426

Query  61   GGGGGCGGATAATGACCTCCCGTGGGTGCTTTGACCCGCGGTTGGTCCAAAAATCGAGTC  120
            ||||||||| |||||||||||||| | |||| ||||||||||||||||||||||||||||
Sbjct  427  GGGGGCGGAAAATGACCTCCCGTGCGCGCTTCGACCCGCGGTTGGTCCAAAAATCGAGTC  486

Query  121  CCCTGTCACGTCGTCTTGGTAACAGGTAGTCGATCATTCGTTGCCGCCGCCACGTGCGCC  180
            ||||||||||||||||||| |||||||||||||||||||| ||||||||||||||||| |
Sbjct  487  CCCTGTCACGTCGTCTTGGCAACAGGTAGTCGATCATTCGGTGCCGCCGCCACGTGCGTC  546

Query  181  GGACACGCGTCGGGACTCCGAC  202
            |||||||| |||||||||||||
Sbjct  547  GGACACGCATCGGGACTCCGAC  568


>KY388538.1 Ficus filicauda voucher 2014552 internal transcribed spacer 1, 
partial sequence; 5.8S ribosomal RNA gene and internal transcribed 
spacer 2, complete sequence; and 28S ribosomal RNA 
gene, partial sequence
Length=609

 Score = 296 bits (160),  Expect = 2e-76
 Identities = 188/202 (93%), Gaps = 0/202 (0%)
 Strand=Plus/Plus

Query  1    CACGCCGTTGCTCCCCCCCGAAGCCCCTTCCCGCTCCTGGCGGGGCAAGTGGGGACCGTG  60
            |||||||||||||||||||  | |||| |||||||||||||||||| || ||||||||||
Sbjct  367  CACGCCGTTGCTCCCCCCCAGACCCCCCTCCCGCTCCTGGCGGGGCGAGGGGGGACCGTG  426

Query  61   GGGGGCGGATAATGACCTCCCGTGGGTGCTTTGACCCGCGGTTGGTCCAAAAATCGAGTC  120
            ||||||||| |||||||||||||| | |||| ||||||||||||||||||||||||||||
Sbjct  427  GGGGGCGGAAAATGACCTCCCGTGCGCGCTTCGACCCGCGGTTGGTCCAAAAATCGAGTC  486

Query  121  CCCTGTCACGTCGTCTTGGTAACAGGTAGTCGATCATTCGTTGCCGCCGCCACGTGCGCC  180
            ||||||||||||||||||| |||||||||||||||||||| ||||||||||||||||| |
Sbjct  487  CCCTGTCACGTCGTCTTGGCAACAGGTAGTCGATCATTCGGTGCCGCCGCCACGTGCGTC  546

Query  181  GGACACGCGTCGGGACTCCGAC  202
            |||||||| |||||||||||||
Sbjct  547  GGACACGCATCGGGACTCCGAC  568


>KY388537.1 Ficus filicauda voucher 2014547 internal transcribed spacer 1, 
partial sequence; 5.8S ribosomal RNA gene and internal transcribed 
spacer 2, complete sequence; and 28S ribosomal RNA 
gene, partial sequence
Length=609

 Score = 296 bits (160),  Expect = 2e-76
 Identities = 188/202 (93%), Gaps = 0/202 (0%)
 Strand=Plus/Plus

Query  1    CACGCCGTTGCTCCCCCCCGAAGCCCCTTCCCGCTCCTGGCGGGGCAAGTGGGGACCGTG  60
            |||||||||||||||||||  | |||| |||||||||||||||||| || ||||||||||
Sbjct  367  CACGCCGTTGCTCCCCCCCAGACCCCCCTCCCGCTCCTGGCGGGGCGAGGGGGGACCGTG  426

Query  61   GGGGGCGGATAATGACCTCCCGTGGGTGCTTTGACCCGCGGTTGGTCCAAAAATCGAGTC  120
            ||||||||| |||||||||||||| | |||| ||||||||||||||||||||||||||||
Sbjct  427  GGGGGCGGAAAATGACCTCCCGTGCGCGCTTCGACCCGCGGTTGGTCCAAAAATCGAGTC  486

Query  121  CCCTGTCACGTCGTCTTGGTAACAGGTAGTCGATCATTCGTTGCCGCCGCCACGTGCGCC  180
            ||||||||||||||||||| |||||||||||||||||||| ||||||||||||||||| |
Sbjct  487  CCCTGTCACGTCGTCTTGGCAACAGGTAGTCGATCATTCGGTGCCGCCGCCACGTGCGTC  546

Query  181  GGACACGCGTCGGGACTCCGAC  202
            |||||||| |||||||||||||
Sbjct  547  GGACACGCATCGGGACTCCGAC  568


>JQ773974.1 Ficus sarmentosa voucher 2010360 18S ribosomal RNA gene, partial 
sequence; internal transcribed spacer 1, 5.8S ribosomal 
RNA gene, and internal transcribed spacer 2, complete sequence; 
and 28S ribosomal RNA gene, partial sequence
Length=658

 Score = 296 bits (160),  Expect = 2e-76
 Identities = 188/202 (93%), Gaps = 0/202 (0%)
 Strand=Plus/Plus

Query  1    CACGCCGTTGCTCCCCCCCGAAGCCCCTTCCCGCTCCTGGCGGGGCAAGTGGGGACCGTG  60
            |||||||||||||||||||||| |||| |||||| ||||||||||| || ||||||||||
Sbjct  387  CACGCCGTTGCTCCCCCCCGAACCCCCCTCCCGCCCCTGGCGGGGCGAGGGGGGACCGTG  446

Query  61   GGGGGCGGATAATGACCTCCCGTGGGTGCTTTGACCCGCGGTTGGTCCAAAAATCGAGTC  120
            ||||||||| |||||||||||| | | |||||||||||||||||||||||||||||||||
Sbjct  447  GGGGGCGGAGAATGACCTCCCGCGCGCGCTTTGACCCGCGGTTGGTCCAAAAATCGAGTC  506

Query  121  CCCTGTCACGTCGTCTTGGTAACAGGTAGTCGATCATTCGTTGCCGCCGCCACGTGCGCC  180
            ||||||||||||||||||| |||||||||||||||||||| ||||||||||||||||| |
Sbjct  507  CCCTGTCACGTCGTCTTGGCAACAGGTAGTCGATCATTCGGTGCCGCCGCCACGTGCGTC  566

Query  181  GGACACGCGTCGGGACTCCGAC  202
            || ||||| |||||||||||||
Sbjct  567  GGGCACGCATCGGGACTCCGAC  588


>JQ773973.1 Ficus sarmentosa voucher GBOWS0887 18S ribosomal RNA gene, partial 
sequence; internal transcribed spacer 1, 5.8S ribosomal 
RNA gene, and internal transcribed spacer 2, complete sequence; 
and 28S ribosomal RNA gene, partial sequence
Length=667

 Score = 296 bits (160),  Expect = 2e-76
 Identities = 188/202 (93%), Gaps = 0/202 (0%)
 Strand=Plus/Plus

Query  1    CACGCCGTTGCTCCCCCCCGAAGCCCCTTCCCGCTCCTGGCGGGGCAAGTGGGGACCGTG  60
            |||||||||||||||||||||| |||| |||||| ||||||||||| || ||||||||||
Sbjct  396  CACGCCGTTGCTCCCCCCCGAACCCCCCTCCCGCCCCTGGCGGGGCGAGGGGGGACCGTG  455

Query  61   GGGGGCGGATAATGACCTCCCGTGGGTGCTTTGACCCGCGGTTGGTCCAAAAATCGAGTC  120
            ||||||||| |||||||||||| | | |||||||||||||||||||||||||||||||||
Sbjct  456  GGGGGCGGAGAATGACCTCCCGCGCGCGCTTTGACCCGCGGTTGGTCCAAAAATCGAGTC  515

Query  121  CCCTGTCACGTCGTCTTGGTAACAGGTAGTCGATCATTCGTTGCCGCCGCCACGTGCGCC  180
            ||||||||||||||| ||| |||||||||||||||||||| ||||||||||||||||| |
Sbjct  516  CCCTGTCACGTCGTCCTGGCAACAGGTAGTCGATCATTCGGTGCCGCCGCCACGTGCGTC  575

Query  181  GGACACGCGTCGGGACTCCGAC  202
            |||||||| |||||||||||||
Sbjct  576  GGACACGCATCGGGACTCCGAC  597


>JQ773971.1 Ficus sarmentosa voucher 2009299 18S ribosomal RNA gene, partial 
sequence; internal transcribed spacer 1, 5.8S ribosomal 
RNA gene, and internal transcribed spacer 2, complete sequence; 
and 28S ribosomal RNA gene, partial sequence
 JQ773972.1 Ficus sarmentosa voucher GBOWS251 18S ribosomal RNA gene, partial 
sequence; internal transcribed spacer 1, 5.8S ribosomal 
RNA gene, and internal transcribed spacer 2, complete sequence; 
and 28S ribosomal RNA gene, partial sequence
 JQ773975.1 Ficus sarmentosa var. duclouxii voucher 2010138 18S ribosomal 
RNA gene, partial sequence; internal transcribed spacer 1, 
5.8S ribosomal RNA gene, and internal transcribed spacer 2, 
complete sequence; and 28S ribosomal RNA gene, partial sequence
Length=667

 Score = 296 bits (160),  Expect = 2e-76
 Identities = 188/202 (93%), Gaps = 0/202 (0%)
 Strand=Plus/Plus

Query  1    CACGCCGTTGCTCCCCCCCGAAGCCCCTTCCCGCTCCTGGCGGGGCAAGTGGGGACCGTG  60
            |||||||||||||||||||||| |||| |||||| ||||||||||| || ||||||||||
Sbjct  396  CACGCCGTTGCTCCCCCCCGAACCCCCCTCCCGCCCCTGGCGGGGCGAGGGGGGACCGTG  455

Query  61   GGGGGCGGATAATGACCTCCCGTGGGTGCTTTGACCCGCGGTTGGTCCAAAAATCGAGTC  120
            ||||||||| |||||||||||| | | |||||||||||||||||||||||||||||||||
Sbjct  456  GGGGGCGGAGAATGACCTCCCGCGCGCGCTTTGACCCGCGGTTGGTCCAAAAATCGAGTC  515

Query  121  CCCTGTCACGTCGTCTTGGTAACAGGTAGTCGATCATTCGTTGCCGCCGCCACGTGCGCC  180
            ||||||||||||||| ||| |||||||||||||||||||| ||||||||||||||||| |
Sbjct  516  CCCTGTCACGTCGTCCTGGCAACAGGTAGTCGATCATTCGGTGCCGCCGCCACGTGCGTC  575

Query  181  GGACACGCGTCGGGACTCCGAC  202
            |||||||| |||||||||||||
Sbjct  576  GGACACGCATCGGGACTCCGAC  597


>JN117622.1 Ficus cf. pubigera LX-2012 isolate XL16 18S ribosomal RNA gene, 
partial sequence; internal transcribed spacer 1, 5.8S ribosomal 
RNA gene, and internal transcribed spacer 2, complete 
sequence; and 28S ribosomal RNA gene, partial sequence
Length=729

 Score = 296 bits (160),  Expect = 2e-76
 Identities = 188/202 (93%), Gaps = 0/202 (0%)
 Strand=Plus/Plus

Query  1    CACGCCGTTGCTCCCCCCCGAAGCCCCTTCCCGCTCCTGGCGGGGCAAGTGGGGACCGTG  60
            |||||||||||||||||||  | |||| |||||||||||||||||| || ||||||||||
Sbjct  458  CACGCCGTTGCTCCCCCCCAGACCCCCCTCCCGCTCCTGGCGGGGCGAGGGGGGACCGTG  517

Query  61   GGGGGCGGATAATGACCTCCCGTGGGTGCTTTGACCCGCGGTTGGTCCAAAAATCGAGTC  120
            ||||||||| |||||||||||||| | |||| ||||||||||||||||||||||||||||
Sbjct  518  GGGGGCGGAAAATGACCTCCCGTGCGCGCTTCGACCCGCGGTTGGTCCAAAAATCGAGTC  577

Query  121  CCCTGTCACGTCGTCTTGGTAACAGGTAGTCGATCATTCGTTGCCGCCGCCACGTGCGCC  180
            ||||||||||||||||||| |||||||||||||||||||| ||||||||||||||||| |
Sbjct  578  CCCTGTCACGTCGTCTTGGCAACAGGTAGTCGATCATTCGGTGCCGCCGCCACGTGCGTC  637

Query  181  GGACACGCGTCGGGACTCCGAC  202
            |||||||| |||||||||||||
Sbjct  638  GGACACGCATCGGGACTCCGAC  659


>KY388572.1 Ficus neriifolia voucher 2013011 internal transcribed spacer 
1, partial sequence; 5.8S ribosomal RNA gene and internal transcribed 
spacer 2, complete sequence; and 28S ribosomal RNA 
gene, partial sequence
Length=608

 Score = 292 bits (158),  Expect = 2e-75
 Identities = 187/202 (93%), Gaps = 0/202 (0%)
 Strand=Plus/Plus

Query  1    CACGCCGTTGCTCCCCCCCGAAGCCCCTTCCCGCTCCTGGCGGGGCAAGTGGGGACCGTG  60
            |||||||||||||||||||  | |||| |||||||||||||||||| || ||||||||||
Sbjct  366  CACGCCGTTGCTCCCCCCCAGACCCCCCTCCCGCTCCTGGCGGGGCGAGGGGGGACCGTG  425

Query  61   GGGGGCGGATAATGACCTCCCGTGGGTGCTTTGACCCGCGGTTGGTCCAAAAATCGAGTC  120
            ||||||||| |||||||||||| | | |||| ||||||||||||||||||||||||||||
Sbjct  426  GGGGGCGGAAAATGACCTCCCGNGCGCGCTTCGACCCGCGGTTGGTCCAAAAATCGAGTC  485

Query  121  CCCTGTCACGTCGTCTTGGTAACAGGTAGTCGATCATTCGTTGCCGCCGCCACGTGCGCC  180
            ||||||||||||||||||| |||||||||||||||||||| ||||||||||||||||| |
Sbjct  486  CCCTGTCACGTCGTCTTGGCAACAGGTAGTCGATCATTCGGTGCCGCCGCCACGTGCGTC  545

Query  181  GGACACGCGTCGGGACTCCGAC  202
            |||||||| |||||||||||||
Sbjct  546  GGACACGCATCGGGACTCCGAC  567


>KY388571.1 Ficus neriifolia voucher 2011387 internal transcribed spacer 
1, partial sequence; 5.8S ribosomal RNA gene and internal transcribed 
spacer 2, complete sequence; and 28S ribosomal RNA 
gene, partial sequence
Length=609

 Score = 292 bits (158),  Expect = 2e-75
 Identities = 187/202 (93%), Gaps = 0/202 (0%)
 Strand=Plus/Plus

Query  1    CACGCCGTTGCTCCCCCCCGAAGCCCCTTCCCGCTCCTGGCGGGGCAAGTGGGGACCGTG  60
            |||||||||||||||||||  | |||| |||||||||||||||||| || ||||||||||
Sbjct  367  CACGCCGTTGCTCCCCCCCAGACCCCCCTCCCGCTCCTGGCGGGGCGAGGGGGGACCGTG  426

Query  61   GGGGGCGGATAATGACCTCCCGTGGGTGCTTTGACCCGCGGTTGGTCCAAAAATCGAGTC  120
            ||||||||| |||||||||||| | | |||| ||||||||||||||||||||||||||||
Sbjct  427  GGGGGCGGAAAATGACCTCCCGNGCGCGCTTCGACCCGCGGTTGGTCCAAAAATCGAGTC  486

Query  121  CCCTGTCACGTCGTCTTGGTAACAGGTAGTCGATCATTCGTTGCCGCCGCCACGTGCGCC  180
            ||||||||||||||||||| |||||||||||||||||||| ||||||||||||||||| |
Sbjct  487  CCCTGTCACGTCGTCTTGGCAACAGGTAGTCGATCATTCGGTGCCGCCGCCACGTGCGTC  546

Query  181  GGACACGCGTCGGGACTCCGAC  202
            |||||||| |||||||||||||
Sbjct  547  GGACACGCATCGGGACTCCGAC  568


>EU091655.1 Ficus apiocarpa isolate API-93 18S ribosomal RNA gene, partial 
sequence; internal transcribed spacer 1, 5.8S ribosomal RNA 
gene, and internal transcribed spacer 2, complete sequence; 
and 28S ribosomal RNA gene, partial sequence
Length=780

 Score = 292 bits (158),  Expect = 2e-75
 Identities = 189/204 (93%), Gaps = 2/204 (1%)
 Strand=Plus/Plus

Query  1    CACGCCGTTGCTCCCCCCCGAAGCCCCTTCCCGCTCCTGGCGGGGCAAGTGGGGACCGTG  60
            ||||||||||||||||||| || |||| ||||||||| ||||||||||| ||||||||||
Sbjct  488  CACGCCGTTGCTCCCCCCCAAACCCCCCTCCCGCTCCCGGCGGGGCAAGGGGGGACCGTG  547

Query  61   GGGGG-C-GGATAATGACCTCCCGTGGGTGCTTTGACCCGCGGTTGGTCCAAAAATCGAG  118
            ||||| | ||| ||||||||||||||||| |  || ||||||||||||||||||||||||
Sbjct  548  GGGGGGCAGGAAAATGACCTCCCGTGGGTTCCGTGTCCCGCGGTTGGTCCAAAAATCGAG  607

Query  119  TCCCCTGTCACGTCGTCTTGGTAACAGGTAGTCGATCATTCGTTGCCGCCGCCACGTGCG  178
            ||||||||||||||||||||| |||||||||||||||| ||| |||||||||||||||||
Sbjct  608  TCCCCTGTCACGTCGTCTTGGCAACAGGTAGTCGATCACTCGGTGCCGCCGCCACGTGCG  667

Query  179  CCGGACACGCGTCGGGACTCCGAC  202
            ||||||||||||||||||||||||
Sbjct  668  CCGGACACGCGTCGGGACTCCGAC  691


>JQ773957.1 Ficus pumila var. awkeotsang voucher 2010066 18S ribosomal RNA 
gene, partial sequence; internal transcribed spacer 1, 5.8S 
ribosomal RNA gene, and internal transcribed spacer 2, complete 
sequence; and 28S ribosomal RNA gene, partial sequence
Length=671

 Score = 292 bits (158),  Expect = 2e-75
 Identities = 189/204 (93%), Gaps = 2/204 (1%)
 Strand=Plus/Plus

Query  1    CACGCCGTTGCTCCCCCCCGAAGCCCCTTCCCGCTCCTGGCGGGGCAAGTGGGGACCGTG  60
            |||||||||||||||||||||| |||| |||||| ||||||||||| || ||||||||||
Sbjct  398  CACGCCGTTGCTCCCCCCCGAACCCCCCTCCCGCCCCTGGCGGGGCGAGGGGGGACCGTG  457

Query  61   GGGGGCGGATAATGACCTCCCGTGGGTGCTTTGACCCGCGGTTGGTCCAAAAATCGAGTC  120
            ||||||||| |||||||||||||| | || ||||||||||||||||||||||||||||||
Sbjct  458  GGGGGCGGAGAATGACCTCCCGTGCGCGCCTTGACCCGCGGTTGGTCCAAAAATCGAGTC  517

Query  121  CC--CTGTCACGTCGTCTTGGTAACAGGTAGTCGATCATTCGTTGCCGCCGCCACGTGCG  178
            ||  ||||||||||||||||| |||||||||||||||||||| |||||||||||||||||
Sbjct  518  CCCGCTGTCACGTCGTCTTGGCAACAGGTAGTCGATCATTCGGTGCCGCCGCCACGTGCG  577

Query  179  CCGGACACGCGTCGGGACTCCGAC  202
             ||||||||| |||||||||||||
Sbjct  578  TCGGACACGCATCGGGACTCCGAC  601


>JQ773955.1 Ficus pumila voucher 2009242 18S ribosomal RNA gene, partial 
sequence; internal transcribed spacer 1, 5.8S ribosomal RNA 
gene, and internal transcribed spacer 2, complete sequence; 
and 28S ribosomal RNA gene, partial sequence
Length=644

 Score = 292 bits (158),  Expect = 2e-75
 Identities = 189/204 (93%), Gaps = 2/204 (1%)
 Strand=Plus/Plus

Query  1    CACGCCGTTGCTCCCCCCCGAAGCCCCTTCCCGCTCCTGGCGGGGCAAGTGGGGACCGTG  60
            |||||||||||||||||||||| |||| |||||| ||||||||||| || ||||||||||
Sbjct  397  CACGCCGTTGCTCCCCCCCGAACCCCCCTCCCGCCCCTGGCGGGGCGAGGGGGGACCGTG  456

Query  61   GGGGGCGGATAATGACCTCCCGTGGGTGCTTTGACCCGCGGTTGGTCCAAAAATCGAGTC  120
            ||||||||| |||||||||||||| | || ||||||||||||||||||||||||||||||
Sbjct  457  GGGGGCGGAGAATGACCTCCCGTGCGCGCCTTGACCCGCGGTTGGTCCAAAAATCGAGTC  516

Query  121  CC--CTGTCACGTCGTCTTGGTAACAGGTAGTCGATCATTCGTTGCCGCCGCCACGTGCG  178
            ||  ||||||||||||||||| |||||||||||||||||||| |||||||||||||||||
Sbjct  517  CCCGCTGTCACGTCGTCTTGGCAACAGGTAGTCGATCATTCGGTGCCGCCGCCACGTGCG  576

Query  179  CCGGACACGCGTCGGGACTCCGAC  202
             ||||||||| |||||||||||||
Sbjct  577  TCGGACACGCATCGGGACTCCGAC  600


>AB485900.1 Ficus pumila genes for 18S rRNA, ITS1, 5.8S rRNA, ITS2, 28S rRNA, 
partial and complete sequence, clone: 117-6
Length=674

 Score = 292 bits (158),  Expect = 2e-75
 Identities = 189/204 (93%), Gaps = 2/204 (1%)
 Strand=Plus/Plus

Query  1    CACGCCGTTGCTCCCCCCCGAAGCCCCTTCCCGCTCCTGGCGGGGCAAGTGGGGACCGTG  60
            |||||||||||||||||||||| |||| |||||| ||||||||||| || ||||||||||
Sbjct  437  CACGCCGTTGCTCCCCCCCGAACCCCCCTCCCGCCCCTGGCGGGGCGAGGGGGGACCGTG  496

Query  61   GGGGGCGGATAATGACCTCCCGTGGGTGCTTTGACCCGCGGTTGGTCCAAAAATCGAGTC  120
            ||||||||| |||||||||||||| | || ||||||||||||||||||||||||||||||
Sbjct  497  GGGGGCGGAGAATGACCTCCCGTGCGCGCCTTGACCCGCGGTTGGTCCAAAAATCGAGTC  556

Query  121  CC--CTGTCACGTCGTCTTGGTAACAGGTAGTCGATCATTCGTTGCCGCCGCCACGTGCG  178
            ||  ||||||||||||||||| |||||||||||||||||||| |||||||||||||||||
Sbjct  557  CCCACTGTCACGTCGTCTTGGCAACAGGTAGTCGATCATTCGGTGCCGCCGCCACGTGCG  616

Query  179  CCGGACACGCGTCGGGACTCCGAC  202
             ||||||||| |||||||||||||
Sbjct  617  TCGGACACGCATCGGGACTCCGAC  640


>AB485899.1 Ficus pumila genes for 18S rRNA, ITS1, 5.8S rRNA, ITS2, 28S rRNA, 
partial and complete sequence, clone: 117-5
Length=674

 Score = 292 bits (158),  Expect = 2e-75
 Identities = 189/204 (93%), Gaps = 2/204 (1%)
 Strand=Plus/Plus

Query  1    CACGCCGTTGCTCCCCCCCGAAGCCCCTTCCCGCTCCTGGCGGGGCAAGTGGGGACCGTG  60
            |||||||||||||||||||||| |||| |||||| ||||||||||| || ||||||||||
Sbjct  437  CACGCCGTTGCTCCCCCCCGAACCCCCCTCCCGCCCCTGGCGGGGCGAGGGGGGACCGTG  496

Query  61   GGGGGCGGATAATGACCTCCCGTGGGTGCTTTGACCCGCGGTTGGTCCAAAAATCGAGTC  120
            ||||||||| |||||||||||||| | || ||||||||||||||||||||||||||||||
Sbjct  497  GGGGGCGGAGAATGACCTCCCGTGCGCGCCTTGACCCGCGGTTGGTCCAAAAATCGAGTC  556

Query  121  CC--CTGTCACGTCGTCTTGGTAACAGGTAGTCGATCATTCGTTGCCGCCGCCACGTGCG  178
            ||  ||||||||||||||||| |||||||||||||||||||| |||||||||||||||||
Sbjct  557  CCCACTGTCACGTCGTCTTGGCAACAGGTAGTCGATCATTCGGTGCCGCCGCCACGTGCG  616

Query  179  CCGGACACGCGTCGGGACTCCGAC  202
             ||||||||| |||||||||||||
Sbjct  617  TCGGACACGCATCGGGACTCCGAC  640


>AB485898.1 Ficus pumila genes for 18S rRNA, ITS1, 5.8S rRNA, ITS2, 28S rRNA, 
partial and complete sequence, clone: 117-0,3,8
Length=674

 Score = 292 bits (158),  Expect = 2e-75
 Identities = 189/204 (93%), Gaps = 2/204 (1%)
 Strand=Plus/Plus

Query  1    CACGCCGTTGCTCCCCCCCGAAGCCCCTTCCCGCTCCTGGCGGGGCAAGTGGGGACCGTG  60
            |||||||||||||||||||||| |||| |||||| ||||||||||| || ||||||||||
Sbjct  437  CACGCCGTTGCTCCCCCCCGAACCCCCCTCCCGCCCCTGGCGGGGCGAGGGGGGACCGTG  496

Query  61   GGGGGCGGATAATGACCTCCCGTGGGTGCTTTGACCCGCGGTTGGTCCAAAAATCGAGTC  120
            ||||||||| |||||||||||||| | || ||||||||||||||||||||||||||||||
Sbjct  497  GGGGGCGGAGAATGACCTCCCGTGCGCGCCTTGACCCGCGGTTGGTCCAAAAATCGAGTC  556

Query  121  CC--CTGTCACGTCGTCTTGGTAACAGGTAGTCGATCATTCGTTGCCGCCGCCACGTGCG  178
            ||  ||||||||||||||||| |||||||||||||||||||| |||||||||||||||||
Sbjct  557  CCCACTGTCACGTCGTCTTGGCAACAGGTAGTCGATCATTCGGTGCCGCCGCCACGTGCG  616

Query  179  CCGGACACGCGTCGGGACTCCGAC  202
             ||||||||| |||||||||||||
Sbjct  617  TCGGACACGCATCGGGACTCCGAC  640


>KY388570.1 Ficus langkokensis voucher 2009222 internal transcribed spacer 
1, partial sequence; 5.8S ribosomal RNA gene and internal 
transcribed spacer 2, complete sequence; and 28S ribosomal RNA 
gene, partial sequence
Length=608

 Score = 291 bits (157),  Expect = 9e-75
 Identities = 188/203 (93%), Gaps = 1/203 (0%)
 Strand=Plus/Plus

Query  1    CACGCCGTTGCT-CCCCCCCGAAGCCCCTTCCCGCTCCTGGCGGGGCAAGTGGGGACCGT  59
            |||||||||||| |||||||||| |||| |||||||||||||||||| || |||||||||
Sbjct  365  CACGCCGTTGCTCCCCCCCCGAACCCCCCTCCCGCTCCTGGCGGGGCGAGGGGGGACCGT  424

Query  60   GGGGGGCGGATAATGACCTCCCGTGGGTGCTTTGACCCGCGGTTGGTCCAAAAATCGAGT  119
            |||||||||| |||||||||||||| | |||| |||||||||||||||||||||||||||
Sbjct  425  GGGGGGCGGAAAATGACCTCCCGTGCGCGCTTCGACCCGCGGTTGGTCCAAAAATCGAGT  484

Query  120  CCCCTGTCACGTCGTCTTGGTAACAGGTAGTCGATCATTCGTTGCCGCCGCCACGTGCGC  179
            |||||||||||||||||||| |||||||||||||||| ||| |||| |||||||||||| 
Sbjct  485  CCCCTGTCACGTCGTCTTGGCAACAGGTAGTCGATCACTCGGTGCCACCGCCACGTGCGA  544

Query  180  CGGACACGCGTCGGGACTCCGAC  202
            ||||||||| |||||||||||||
Sbjct  545  CGGACACGCATCGGGACTCCGAC  567


>KY388569.1 Ficus langkokensis voucher 2012005 internal transcribed spacer 
1, partial sequence; 5.8S ribosomal RNA gene and internal 
transcribed spacer 2, complete sequence; and 28S ribosomal RNA 
gene, partial sequence
Length=608

 Score = 291 bits (157),  Expect = 9e-75
 Identities = 188/203 (93%), Gaps = 1/203 (0%)
 Strand=Plus/Plus

Query  1    CACGCCGTTGCT-CCCCCCCGAAGCCCCTTCCCGCTCCTGGCGGGGCAAGTGGGGACCGT  59
            |||||||||||| |||||||||| |||| |||||||||||||||||| || |||||||||
Sbjct  365  CACGCCGTTGCTCCCCCCCCGAACCCCCCTCCCGCTCCTGGCGGGGCGAGGGGGGACCGT  424

Query  60   GGGGGGCGGATAATGACCTCCCGTGGGTGCTTTGACCCGCGGTTGGTCCAAAAATCGAGT  119
            |||||||||| |||||||||||||| | |||| |||||||||||||||||||||||||||
Sbjct  425  GGGGGGCGGAAAATGACCTCCCGTGCGCGCTTCGACCCGCGGTTGGTCCAAAAATCGAGT  484

Query  120  CCCCTGTCACGTCGTCTTGGTAACAGGTAGTCGATCATTCGTTGCCGCCGCCACGTGCGC  179
            |||||||||||||||||||| |||||||||||||||| ||| |||| |||||||||||| 
Sbjct  485  CCCCTGTCACGTCGTCTTGGCAACAGGTAGTCGATCACTCGGTGCCACCGCCACGTGCGA  544

Query  180  CGGACACGCGTCGGGACTCCGAC  202
            ||||||||| |||||||||||||
Sbjct  545  CGGACACGCATCGGGACTCCGAC  567


>KX055736.1 Ficus langkokensis voucher HSNU:2013117 18S ribosomal RNA gene, 
partial sequence; internal transcribed spacer 1, 5.8S ribosomal 
RNA gene, and internal transcribed spacer 2, complete 
sequence; and 28S ribosomal RNA gene, partial sequence
Length=626

 Score = 291 bits (157),  Expect = 9e-75
 Identities = 188/203 (93%), Gaps = 1/203 (0%)
 Strand=Plus/Plus

Query  1    CACGCCGTTGCT-CCCCCCCGAAGCCCCTTCCCGCTCCTGGCGGGGCAAGTGGGGACCGT  59
            |||||||||||| |||||||||| |||| |||||||||||||||||| || |||||||||
Sbjct  376  CACGCCGTTGCTCCCCCCCCGAACCCCCCTCCCGCTCCTGGCGGGGCGAGGGGGGACCGT  435

Query  60   GGGGGGCGGATAATGACCTCCCGTGGGTGCTTTGACCCGCGGTTGGTCCAAAAATCGAGT  119
            |||||||||| |||||||||||||| | |||| |||||||||||||||||||||||||||
Sbjct  436  GGGGGGCGGAAAATGACCTCCCGTGCGCGCTTCGACCCGCGGTTGGTCCAAAAATCGAGT  495

Query  120  CCCCTGTCACGTCGTCTTGGTAACAGGTAGTCGATCATTCGTTGCCGCCGCCACGTGCGC  179
            |||||||||||||||||||| |||||||||||||||| ||| |||| |||||||||||| 
Sbjct  496  CCCCTGTCACGTCGTCTTGGCAACAGGTAGTCGATCACTCGGTGCCACCGCCACGTGCGA  555

Query  180  CGGACACGCGTCGGGACTCCGAC  202
            ||||||||| |||||||||||||
Sbjct  556  CGGACACGCATCGGGACTCCGAC  578


>KX055735.1 Ficus langkokensis voucher HSNU:2012055 18S ribosomal RNA gene, 
partial sequence; internal transcribed spacer 1, 5.8S ribosomal 
RNA gene, and internal transcribed spacer 2, complete 
sequence; and 28S ribosomal RNA gene, partial sequence
Length=644

 Score = 291 bits (157),  Expect = 9e-75
 Identities = 188/203 (93%), Gaps = 1/203 (0%)
 Strand=Plus/Plus

Query  1    CACGCCGTTGCT-CCCCCCCGAAGCCCCTTCCCGCTCCTGGCGGGGCAAGTGGGGACCGT  59
            |||||||||||| |||||||||| |||| |||||||||||||||||| || |||||||||
Sbjct  376  CACGCCGTTGCTCCCCCCCCGAACCCCCCTCCCGCTCCTGGCGGGGCGAGGGGGGACCGT  435

Query  60   GGGGGGCGGATAATGACCTCCCGTGGGTGCTTTGACCCGCGGTTGGTCCAAAAATCGAGT  119
            |||||||||| |||||||||||||| | |||| |||||||||||||||||||||||||||
Sbjct  436  GGGGGGCGGAAAATGACCTCCCGTGCGCGCTTCGACCCGCGGTTGGTCCAAAAATCGAGT  495

Query  120  CCCCTGTCACGTCGTCTTGGTAACAGGTAGTCGATCATTCGTTGCCGCCGCCACGTGCGC  179
            |||||||||||||||||||| |||||||||||||||| ||| |||| |||||||||||| 
Sbjct  496  CCCCTGTCACGTCGTCTTGGCAACAGGTAGTCGATCACTCGGTGCCACCGCCACGTGCGA  555

Query  180  CGGACACGCGTCGGGACTCCGAC  202
            ||||||||| |||||||||||||
Sbjct  556  CGGACACGCATCGGGACTCCGAC  578


>KX055734.1 Ficus langkokensis voucher HSNU:2012005 18S ribosomal RNA gene, 
partial sequence; internal transcribed spacer 1, 5.8S ribosomal 
RNA gene, and internal transcribed spacer 2, complete 
sequence; and 28S ribosomal RNA gene, partial sequence
Length=635

 Score = 291 bits (157),  Expect = 9e-75
 Identities = 188/203 (93%), Gaps = 1/203 (0%)
 Strand=Plus/Plus

Query  1    CACGCCGTTGCT-CCCCCCCGAAGCCCCTTCCCGCTCCTGGCGGGGCAAGTGGGGACCGT  59
            |||||||||||| |||||||||| |||| |||||||||||||||||| || |||||||||
Sbjct  376  CACGCCGTTGCTCCCCCCCCGAACCCCCCTCCCGCTCCTGGCGGGGCGAGGGGGGACCGT  435

Query  60   GGGGGGCGGATAATGACCTCCCGTGGGTGCTTTGACCCGCGGTTGGTCCAAAAATCGAGT  119
            |||||||||| |||||||||||||| | |||| |||||||||||||||||||||||||||
Sbjct  436  GGGGGGCGGAAAATGACCTCCCGTGCGCGCTTCGACCCGCGGTTGGTCCAAAAATCGAGT  495

Query  120  CCCCTGTCACGTCGTCTTGGTAACAGGTAGTCGATCATTCGTTGCCGCCGCCACGTGCGC  179
            |||||||||||||||||||| |||||||||||||||| ||| |||| |||||||||||| 
Sbjct  496  CCCCTGTCACGTCGTCTTGGCAACAGGTAGTCGATCACTCGGTGCCACCGCCACGTGCGA  555

Query  180  CGGACACGCGTCGGGACTCCGAC  202
            ||||||||| |||||||||||||
Sbjct  556  CGGACACGCATCGGGACTCCGAC  578


>KX055733.1 Ficus langkokensis voucher HSNU:2011028 18S ribosomal RNA gene, 
partial sequence; internal transcribed spacer 1, 5.8S ribosomal 
RNA gene, and internal transcribed spacer 2, complete 
sequence; and 28S ribosomal RNA gene, partial sequence
Length=625

 Score = 291 bits (157),  Expect = 9e-75
 Identities = 188/203 (93%), Gaps = 1/203 (0%)
 Strand=Plus/Plus

Query  1    CACGCCGTTGCT-CCCCCCCGAAGCCCCTTCCCGCTCCTGGCGGGGCAAGTGGGGACCGT  59
            |||||||||||| |||||||||| |||| |||||||||||||||||| || |||||||||
Sbjct  376  CACGCCGTTGCTCCCCCCCCGAACCCCCCTCCCGCTCCTGGCGGGGCGAGGGGGGACCGT  435

Query  60   GGGGGGCGGATAATGACCTCCCGTGGGTGCTTTGACCCGCGGTTGGTCCAAAAATCGAGT  119
            |||||||||| |||||||||||||| | |||| |||||||||||||||||||||||||||
Sbjct  436  GGGGGGCGGAAAATGACCTCCCGTGCGCGCTTCGACCCGCGGTTGGTCCAAAAATCGAGT  495

Query  120  CCCCTGTCACGTCGTCTTGGTAACAGGTAGTCGATCATTCGTTGCCGCCGCCACGTGCGC  179
            |||||||||||||||||||| |||||||||||||||| ||| |||| |||||||||||| 
Sbjct  496  CCCCTGTCACGTCGTCTTGGCAACAGGTAGTCGATCACTCGGTGCCACCGCCACGTGCGA  555

Query  180  CGGACACGCGTCGGGACTCCGAC  202
            ||||||||| |||||||||||||
Sbjct  556  CGGACACGCATCGGGACTCCGAC  578


>KX055732.1 Ficus langkokensis voucher HSNU:2010344 18S ribosomal RNA gene, 
partial sequence; internal transcribed spacer 1, 5.8S ribosomal 
RNA gene, and internal transcribed spacer 2, complete 
sequence; and 28S ribosomal RNA gene, partial sequence
Length=650

 Score = 291 bits (157),  Expect = 9e-75
 Identities = 188/203 (93%), Gaps = 1/203 (0%)
 Strand=Plus/Plus

Query  1    CACGCCGTTGCT-CCCCCCCGAAGCCCCTTCCCGCTCCTGGCGGGGCAAGTGGGGACCGT  59
            |||||||||||| |||||||||| |||| |||||||||||||||||| || |||||||||
Sbjct  376  CACGCCGTTGCTCCCCCCCCGAACCCCCCTCCCGCTCCTGGCGGGGCGAGGGGGGACCGT  435

Query  60   GGGGGGCGGATAATGACCTCCCGTGGGTGCTTTGACCCGCGGTTGGTCCAAAAATCGAGT  119
            |||||||||| |||||||||||||| | |||| |||||||||||||||||||||||||||
Sbjct  436  GGGGGGCGGAAAATGACCTCCCGTGCGCGCTTCGACCCGCGGTTGGTCCAAAAATCGAGT  495

Query  120  CCCCTGTCACGTCGTCTTGGTAACAGGTAGTCGATCATTCGTTGCCGCCGCCACGTGCGC  179
            |||||||||||||||||||| |||||||||||||||| ||| |||| |||||||||||| 
Sbjct  496  CCCCTGTCACGTCGTCTTGGCAACAGGTAGTCGATCACTCGGTGCCACCGCCACGTGCGA  555

Query  180  CGGACACGCGTCGGGACTCCGAC  202
            ||||||||| |||||||||||||
Sbjct  556  CGGACACGCATCGGGACTCCGAC  578


>KX055731.1 Ficus langkokensis voucher HSNU:2010296 18S ribosomal RNA gene, 
partial sequence; internal transcribed spacer 1, 5.8S ribosomal 
RNA gene, and internal transcribed spacer 2, complete 
sequence; and 28S ribosomal RNA gene, partial sequence
Length=626

 Score = 291 bits (157),  Expect = 9e-75
 Identities = 188/203 (93%), Gaps = 1/203 (0%)
 Strand=Plus/Plus

Query  1    CACGCCGTTGCT-CCCCCCCGAAGCCCCTTCCCGCTCCTGGCGGGGCAAGTGGGGACCGT  59
            |||||||||||| |||||||||| |||| |||||||||||||||||| || |||||||||
Sbjct  376  CACGCCGTTGCTCCCCCCCCGAACCCCCCTCCCGCTCCTGGCGGGGCGAGGGGGGACCGT  435

Query  60   GGGGGGCGGATAATGACCTCCCGTGGGTGCTTTGACCCGCGGTTGGTCCAAAAATCGAGT  119
            |||||||||| |||||||||||||| | |||| |||||||||||||||||||||||||||
Sbjct  436  GGGGGGCGGAAAATGACCTCCCGTGCGCGCTTCGACCCGCGGTTGGTCCAAAAATCGAGT  495

Query  120  CCCCTGTCACGTCGTCTTGGTAACAGGTAGTCGATCATTCGTTGCCGCCGCCACGTGCGC  179
            |||||||||||||||||||| |||||||||||||||| ||| |||| |||||||||||| 
Sbjct  496  CCCCTGTCACGTCGTCTTGGCAACAGGTAGTCGATCACTCGGTGCCACCGCCACGTGCGA  555

Query  180  CGGACACGCGTCGGGACTCCGAC  202
            ||||||||| |||||||||||||
Sbjct  556  CGGACACGCATCGGGACTCCGAC  578


>KX055730.1 Ficus langkokensis voucher HSNU:2009222 18S ribosomal RNA gene, 
partial sequence; internal transcribed spacer 1, 5.8S ribosomal 
RNA gene, and internal transcribed spacer 2, complete 
sequence; and 28S ribosomal RNA gene, partial sequence
Length=630

 Score = 291 bits (157),  Expect = 9e-75
 Identities = 188/203 (93%), Gaps = 1/203 (0%)
 Strand=Plus/Plus

Query  1    CACGCCGTTGCT-CCCCCCCGAAGCCCCTTCCCGCTCCTGGCGGGGCAAGTGGGGACCGT  59
            |||||||||||| |||||||||| |||| |||||||||||||||||| || |||||||||
Sbjct  376  CACGCCGTTGCTCCCCCCCCGAACCCCCCTCCCGCTCCTGGCGGGGCGAGGGGGGACCGT  435

Query  60   GGGGGGCGGATAATGACCTCCCGTGGGTGCTTTGACCCGCGGTTGGTCCAAAAATCGAGT  119
            |||||||||| |||||||||||||| | |||| |||||||||||||||||||||||||||
Sbjct  436  GGGGGGCGGAAAATGACCTCCCGTGCGCGCTTCGACCCGCGGTTGGTCCAAAAATCGAGT  495

Query  120  CCCCTGTCACGTCGTCTTGGTAACAGGTAGTCGATCATTCGTTGCCGCCGCCACGTGCGC  179
            |||||||||||||||||||| |||||||||||||||| ||| |||| |||||||||||| 
Sbjct  496  CCCCTGTCACGTCGTCTTGGCAACAGGTAGTCGATCACTCGGTGCCACCGCCACGTGCGA  555

Query  180  CGGACACGCGTCGGGACTCCGAC  202
            ||||||||| |||||||||||||
Sbjct  556  CGGACACGCATCGGGACTCCGAC  578


>KR532129.1 Ficus langkokensis isolate BB0925 5.8S ribosomal RNA gene and 
internal transcribed spacer 2, partial sequence
Length=299

 Score = 291 bits (157),  Expect = 9e-75
 Identities = 188/203 (93%), Gaps = 1/203 (0%)
 Strand=Plus/Plus

Query  1    CACGCCGTTGCT-CCCCCCCGAAGCCCCTTCCCGCTCCTGGCGGGGCAAGTGGGGACCGT  59
            |||||||||||| |||||||||| |||| |||||||||||||||||| || |||||||||
Sbjct  49   CACGCCGTTGCTCCCCCCCCGAACCCCCCTCCCGCTCCTGGCGGGGCGAGGGGGGACCGT  108

Query  60   GGGGGGCGGATAATGACCTCCCGTGGGTGCTTTGACCCGCGGTTGGTCCAAAAATCGAGT  119
            |||||||||| |||||||||||||| | |||| |||||||||||||||||||||||||||
Sbjct  109  GGGGGGCGGAAAATGACCTCCCGTGCGCGCTTCGACCCGCGGTTGGTCCAAAAATCGAGT  168

Query  120  CCCCTGTCACGTCGTCTTGGTAACAGGTAGTCGATCATTCGTTGCCGCCGCCACGTGCGC  179
            |||||||||||||||||||| |||||||||||||||| ||| |||| |||||||||||| 
Sbjct  169  CCCCTGTCACGTCGTCTTGGCAACAGGTAGTCGATCACTCGGTGCCACCGCCACGTGCGA  228

Query  180  CGGACACGCGTCGGGACTCCGAC  202
            ||||||||| |||||||||||||
Sbjct  229  CGGACACGCATCGGGACTCCGAC  251


>KR532128.1 Ficus langkokensis isolate BB0282 internal transcribed spacer 
1, partial sequence; 5.8S ribosomal RNA gene, complete sequence; 
and internal transcribed spacer 2, partial sequence
 KR532130.1 Ficus langkokensis isolate G055 internal transcribed spacer 1, 
partial sequence; 5.8S ribosomal RNA gene, complete sequence; 
and internal transcribed spacer 2, partial sequence
 KR532131.1 Ficus langkokensis isolate G129 internal transcribed spacer 1, 
partial sequence; 5.8S ribosomal RNA gene, complete sequence; 
and internal transcribed spacer 2, partial sequence
 KR532132.1 Ficus langkokensis isolate J590 internal transcribed spacer 1, 
partial sequence; 5.8S ribosomal RNA gene, complete sequence; 
and internal transcribed spacer 2, partial sequence
 KR532133.1 Ficus langkokensis isolate J691 internal transcribed spacer 1, 
partial sequence; 5.8S ribosomal RNA gene, complete sequence; 
and internal transcribed spacer 2, partial sequence
Length=410

 Score = 291 bits (157),  Expect = 9e-75
 Identities = 188/203 (93%), Gaps = 1/203 (0%)
 Strand=Plus/Plus

Query  1    CACGCCGTTGCT-CCCCCCCGAAGCCCCTTCCCGCTCCTGGCGGGGCAAGTGGGGACCGT  59
            |||||||||||| |||||||||| |||| |||||||||||||||||| || |||||||||
Sbjct  160  CACGCCGTTGCTCCCCCCCCGAACCCCCCTCCCGCTCCTGGCGGGGCGAGGGGGGACCGT  219

Query  60   GGGGGGCGGATAATGACCTCCCGTGGGTGCTTTGACCCGCGGTTGGTCCAAAAATCGAGT  119
            |||||||||| |||||||||||||| | |||| |||||||||||||||||||||||||||
Sbjct  220  GGGGGGCGGAAAATGACCTCCCGTGCGCGCTTCGACCCGCGGTTGGTCCAAAAATCGAGT  279

Query  120  CCCCTGTCACGTCGTCTTGGTAACAGGTAGTCGATCATTCGTTGCCGCCGCCACGTGCGC  179
            |||||||||||||||||||| |||||||||||||||| ||| |||| |||||||||||| 
Sbjct  280  CCCCTGTCACGTCGTCTTGGCAACAGGTAGTCGATCACTCGGTGCCACCGCCACGTGCGA  339

Query  180  CGGACACGCGTCGGGACTCCGAC  202
            ||||||||| |||||||||||||
Sbjct  340  CGGACACGCATCGGGACTCCGAC  362


>JQ773916.1 Ficus langkokensis voucher GBOWS0355 18S ribosomal RNA gene, 
partial sequence; internal transcribed spacer 1, 5.8S ribosomal 
RNA gene, and internal transcribed spacer 2, complete sequence; 
and 28S ribosomal RNA gene, partial sequence
Length=665

 Score = 291 bits (157),  Expect = 9e-75
 Identities = 188/203 (93%), Gaps = 1/203 (0%)
 Strand=Plus/Plus

Query  1    CACGCCGTTGCT-CCCCCCCGAAGCCCCTTCCCGCTCCTGGCGGGGCAAGTGGGGACCGT  59
            |||||||||||| |||||||||| |||| |||||||||||||||||| || |||||||||
Sbjct  393  CACGCCGTTGCTCCCCCCCCGAACCCCCCTCCCGCTCCTGGCGGGGCGAGGGGGGACCGT  452

Query  60   GGGGGGCGGATAATGACCTCCCGTGGGTGCTTTGACCCGCGGTTGGTCCAAAAATCGAGT  119
            |||||||||| |||||||||||||| | |||| |||||||||||||||||||||||||||
Sbjct  453  GGGGGGCGGAAAATGACCTCCCGTGCGCGCTTCGACCCGCGGTTGGTCCAAAAATCGAGT  512

Query  120  CCCCTGTCACGTCGTCTTGGTAACAGGTAGTCGATCATTCGTTGCCGCCGCCACGTGCGC  179
            |||||||||||||||||||| |||||||||||||||| ||| |||| |||||||||||| 
Sbjct  513  CCCCTGTCACGTCGTCTTGGCAACAGGTAGTCGATCACTCGGTGCCACCGCCACGTGCGA  572

Query  180  CGGACACGCGTCGGGACTCCGAC  202
            ||||||||| |||||||||||||
Sbjct  573  CGGACACGCATCGGGACTCCGAC  595


>JQ773914.1 Ficus langkokensis voucher GBOWS165 18S ribosomal RNA gene, partial 
sequence; internal transcribed spacer 1, 5.8S ribosomal 
RNA gene, and internal transcribed spacer 2, complete sequence; 
and 28S ribosomal RNA gene, partial sequence
 JQ773915.1 Ficus langkokensis voucher 2009412 18S ribosomal RNA gene, partial 
sequence; internal transcribed spacer 1, 5.8S ribosomal 
RNA gene, and internal transcribed spacer 2, complete sequence; 
and 28S ribosomal RNA gene, partial sequence
Length=666

 Score = 291 bits (157),  Expect = 9e-75
 Identities = 188/203 (93%), Gaps = 1/203 (0%)
 Strand=Plus/Plus

Query  1    CACGCCGTTGCT-CCCCCCCGAAGCCCCTTCCCGCTCCTGGCGGGGCAAGTGGGGACCGT  59
            |||||||||||| |||||||||| |||| |||||||||||||||||| || |||||||||
Sbjct  394  CACGCCGTTGCTCCCCCCCCGAACCCCCCTCCCGCTCCTGGCGGGGCGAGGGGGGACCGT  453

Query  60   GGGGGGCGGATAATGACCTCCCGTGGGTGCTTTGACCCGCGGTTGGTCCAAAAATCGAGT  119
            |||||||||| |||||||||||||| | |||| |||||||||||||||||||||||||||
Sbjct  454  GGGGGGCGGAAAATGACCTCCCGTGCGCGCTTCGACCCGCGGTTGGTCCAAAAATCGAGT  513

Query  120  CCCCTGTCACGTCGTCTTGGTAACAGGTAGTCGATCATTCGTTGCCGCCGCCACGTGCGC  179
            |||||||||||||||||||| |||||||||||||||| ||| |||| |||||||||||| 
Sbjct  514  CCCCTGTCACGTCGTCTTGGCAACAGGTAGTCGATCACTCGGTGCCACCGCCACGTGCGA  573

Query  180  CGGACACGCGTCGGGACTCCGAC  202
            ||||||||| |||||||||||||
Sbjct  574  CGGACACGCATCGGGACTCCGAC  596


>JN117638.1 Ficus langkokensis isolate XL64 18S ribosomal RNA gene, partial 
sequence; internal transcribed spacer 1, 5.8S ribosomal RNA 
gene, and internal transcribed spacer 2, complete sequence; 
and 28S ribosomal RNA gene, partial sequence
Length=710

 Score = 291 bits (157),  Expect = 9e-75
 Identities = 188/203 (93%), Gaps = 1/203 (0%)
 Strand=Plus/Plus

Query  1    CACGCCGTTGCT-CCCCCCCGAAGCCCCTTCCCGCTCCTGGCGGGGCAAGTGGGGACCGT  59
            |||||||||||| |||||||||| |||| |||||||||||||||||| || |||||||||
Sbjct  442  CACGCCGTTGCTCCCCCCCCGAACCCCCCTCCCGCTCCTGGCGGGGCGAGGGGGGACCGT  501

Query  60   GGGGGGCGGATAATGACCTCCCGTGGGTGCTTTGACCCGCGGTTGGTCCAAAAATCGAGT  119
            |||||||||| |||||||||||||| | |||| |||||||||||||||||||||||||||
Sbjct  502  GGGGGGCGGAAAATGACCTCCCGTGCGCGCTTCGACCCGCGGTTGGTCCAAAAATCGAGT  561

Query  120  CCCCTGTCACGTCGTCTTGGTAACAGGTAGTCGATCATTCGTTGCCGCCGCCACGTGCGC  179
            |||||||||||||||||||| |||||||||||||||| ||| |||| |||||||||||| 
Sbjct  562  CCCCTGTCACGTCGTCTTGGCAACAGGTAGTCGATCACTCGGTGCCACCGCCACGTGCGA  621

Query  180  CGGACACGCGTCGGGACTCCGAC  202
            ||||||||| |||||||||||||
Sbjct  622  CGGACACGCATCGGGACTCCGAC  644


>KY388573.1 Ficus neriifolia voucher 2013031 internal transcribed spacer 
1, partial sequence; 5.8S ribosomal RNA gene and internal transcribed 
spacer 2, complete sequence; and 28S ribosomal RNA 
gene, partial sequence
Length=611

 Score = 287 bits (155),  Expect = 1e-73
 Identities = 186/202 (92%), Gaps = 0/202 (0%)
 Strand=Plus/Plus

Query  1    CACGCCGTTGCTCCCCCCCGAAGCCCCTTCCCGCTCCTGGCGGGGCAAGTGGGGACCGTG  60
            |||||||||||||||||||  | |||| |||||||||||||||||| || ||||||||||
Sbjct  369  CACGCCGTTGCTCCCCCCCAGACCCCCCTCCCGCTCCTGGCGGGGCGAGGGGGGACCGTG  428

Query  61   GGGGGCGGATAATGACCTCCCGTGGGTGCTTTGACCCGCGGTTGGTCCAAAAATCGAGTC  120
            ||||||||| |||||||||||| | | |||| ||||||||||||||||||||||||||||
Sbjct  429  GGGGGCGGAAAATGACCTCCCGCGCGCGCTTCGACCCGCGGTTGGTCCAAAAATCGAGTC  488

Query  121  CCCTGTCACGTCGTCTTGGTAACAGGTAGTCGATCATTCGTTGCCGCCGCCACGTGCGCC  180
            ||||||||||||||||||| |||||||||||||||||||| ||||||||||||||||| |
Sbjct  489  CCCTGTCACGTCGTCTTGGCAACAGGTAGTCGATCATTCGGTGCCGCCGCCACGTGCGTC  548

Query  181  GGACACGCGTCGGGACTCCGAC  202
             ||||||| |||||||||||||
Sbjct  549  NGACACGCATCGGGACTCCGAC  570


>KX998490.1 Ficus pumila voucher LS041 internal transcribed spacer 2, partial 
sequence
Length=239

 Score = 287 bits (155),  Expect = 1e-73
 Identities = 188/204 (92%), Gaps = 2/204 (1%)
 Strand=Plus/Plus

Query  1    CACGCCGTTGCTCCCCCCCGAAGCCCCTTCCCGCTCCTGGCGGGGCAAGTGGGGACCGTG  60
            |||||||||||||||||||||| |||| |||||| ||||||||||| || ||||||||||
Sbjct  1    CACGCCGTTGCTCCCCCCCGAACCCCCCTCCCGCCCCTGGCGGGGCGAGGGGGGACCGTG  60

Query  61   GGGGGCGGATAATGACCTCCCGTGGGTGCTTTGACCCGCGGTTGGTCCAAAAATCGAGTC  120
            ||||||||| |||||||||||||| | || ||||||||||||||||||||||||||||||
Sbjct  61   GGGGGCGGAGAATGACCTCCCGTGCGCGCCTTGACCCGCGGTTGGTCCAAAAATCGAGTC  120

Query  121  CC--CTGTCACGTCGTCTTGGTAACAGGTAGTCGATCATTCGTTGCCGCCGCCACGTGCG  178
            ||  ||||||||||||||||| |||||||||||||||||||| |||||||||||||||||
Sbjct  121  CCCGCTGTCACGTCGTCTTGGCAACAGGTAGTCGATCATTCGGTGCCGCCGCCACGTGCG  180

Query  179  CCGGACACGCGTCGGGACTCCGAC  202
             ||||||||| ||||||| |||||
Sbjct  181  TCGGACACGCATCGGGACCCCGAC  204


>KX998489.1 Ficus pumila voucher BL006 internal transcribed spacer 2, partial 
sequence
Length=239

 Score = 287 bits (155),  Expect = 1e-73
 Identities = 188/204 (92%), Gaps = 2/204 (1%)
 Strand=Plus/Plus

Query  1    CACGCCGTTGCTCCCCCCCGAAGCCCCTTCCCGCTCCTGGCGGGGCAAGTGGGGACCGTG  60
            |||||||||||||||||||||| |||| |||||| ||||||||||| || ||||||||||
Sbjct  1    CACGCCGTTGCTCCCCCCCGAACCCCCCTCCCGCCCCTGGCGGGGCGAGGGGGGACCGTG  60

Query  61   GGGGGCGGATAATGACCTCCCGTGGGTGCTTTGACCCGCGGTTGGTCCAAAAATCGAGTC  120
            ||||||||| |||||||||||||| | || ||||||||||||||||||||||||||||||
Sbjct  61   GGGGGCGGAGAATGACCTCCCGTGCGCGCCTTGACCCGCGGTTGGTCCAAAAATCGAGTC  120

Query  121  CC--CTGTCACGTCGTCTTGGTAACAGGTAGTCGATCATTCGTTGCCGCCGCCACGTGCG  178
            ||  ||||||||||||||||| |||||||||||||||||||| |||||||||||||||||
Sbjct  121  CCCGCTGTCACGTCGTCTTGGCAACAGGTAGTCGATCATTCGGTGCCGCCGCCACGTGCG  180

Query  179  CCGGACACGCGTCGGGACTCCGAC  202
             ||||||||| ||||||| |||||
Sbjct  181  TCGGACACGCATCGGGACCCCGAC  204


>KX998488.1 Ficus pumila voucher BL005 internal transcribed spacer 2, partial 
sequence
Length=239

 Score = 287 bits (155),  Expect = 1e-73
 Identities = 188/204 (92%), Gaps = 2/204 (1%)
 Strand=Plus/Plus

Query  1    CACGCCGTTGCTCCCCCCCGAAGCCCCTTCCCGCTCCTGGCGGGGCAAGTGGGGACCGTG  60
            |||||||||||||||||||||| |||| |||||| ||||||||||| || ||||||||||
Sbjct  1    CACGCCGTTGCTCCCCCCCGAACCCCCCTCCCGCCCCTGGCGGGGCGAGGGGGGACCGTG  60

Query  61   GGGGGCGGATAATGACCTCCCGTGGGTGCTTTGACCCGCGGTTGGTCCAAAAATCGAGTC  120
            ||||||||| |||||||||||||| | || ||||||||||||||||||||||||||||||
Sbjct  61   GGGGGCGGAGAATGACCTCCCGTGCGCGCCTTGACCCGCGGTTGGTCCAAAAATCGAGTC  120

Query  121  CC--CTGTCACGTCGTCTTGGTAACAGGTAGTCGATCATTCGTTGCCGCCGCCACGTGCG  178
            ||  ||||||||||||||||| |||||||||||||||||||| |||||||||||||||||
Sbjct  121  CCCGCTGTCACGTCGTCTTGGCAACAGGTAGTCGATCATTCGGTGCCGCCGCCACGTGCG  180

Query  179  CCGGACACGCGTCGGGACTCCGAC  202
             ||||||||| ||||||| |||||
Sbjct  181  TCGGACACGCATCGGGACCCCGAC  204


>KX998487.1 Ficus pumila voucher BL004 internal transcribed spacer 2, partial 
sequence
Length=239

 Score = 287 bits (155),  Expect = 1e-73
 Identities = 188/204 (92%), Gaps = 2/204 (1%)
 Strand=Plus/Plus

Query  1    CACGCCGTTGCTCCCCCCCGAAGCCCCTTCCCGCTCCTGGCGGGGCAAGTGGGGACCGTG  60
            |||||||||||||||||||||| |||| |||||| ||||||||||| || ||||||||||
Sbjct  1    CACGCCGTTGCTCCCCCCCGAACCCCCCTCCCGCCCCTGGCGGGGCGAGGGGGGACCGTG  60

Query  61   GGGGGCGGATAATGACCTCCCGTGGGTGCTTTGACCCGCGGTTGGTCCAAAAATCGAGTC  120
            ||||||||| |||||||||||||| | || ||||||||||||||||||||||||||||||
Sbjct  61   GGGGGCGGAGAATGACCTCCCGTGCGCGCCTTGACCCGCGGTTGGTCCAAAAATCGAGTC  120

Query  121  CC--CTGTCACGTCGTCTTGGTAACAGGTAGTCGATCATTCGTTGCCGCCGCCACGTGCG  178
            ||  ||||||||||||||||| |||||||||||||||||||| |||||||||||||||||
Sbjct  121  CCCGCTGTCACGTCGTCTTGGCAACAGGTAGTCGATCATTCGGTGCCGCCGCCACGTGCG  180

Query  179  CCGGACACGCGTCGGGACTCCGAC  202
             ||||||||| ||||||| |||||
Sbjct  181  TCGGACACGCATCGGGACCCCGAC  204


>KX998486.1 Ficus pumila voucher BL003 internal transcribed spacer 2, partial 
sequence
Length=239

 Score = 287 bits (155),  Expect = 1e-73
 Identities = 188/204 (92%), Gaps = 2/204 (1%)
 Strand=Plus/Plus

Query  1    CACGCCGTTGCTCCCCCCCGAAGCCCCTTCCCGCTCCTGGCGGGGCAAGTGGGGACCGTG  60
            |||||||||||||||||||||| |||| |||||| ||||||||||| || ||||||||||
Sbjct  1    CACGCCGTTGCTCCCCCCCGAACCCCCCTCCCGCCCCTGGCGGGGCGAGGGGGGACCGTG  60

Query  61   GGGGGCGGATAATGACCTCCCGTGGGTGCTTTGACCCGCGGTTGGTCCAAAAATCGAGTC  120
            ||||||||| |||||||||||||| | || ||||||||||||||||||||||||||||||
Sbjct  61   GGGGGCGGAGAATGACCTCCCGTGCGCGCCTTGACCCGCGGTTGGTCCAAAAATCGAGTC  120

Query  121  CC--CTGTCACGTCGTCTTGGTAACAGGTAGTCGATCATTCGTTGCCGCCGCCACGTGCG  178
            ||  ||||||||||||||||| |||||||||||||||||||| |||||||||||||||||
Sbjct  121  CCCGCTGTCACGTCGTCTTGGCAACAGGTAGTCGATCATTCGGTGCCGCCGCCACGTGCG  180

Query  179  CCGGACACGCGTCGGGACTCCGAC  202
             ||||||||| ||||||| |||||
Sbjct  181  TCGGACACGCATCGGGACCCCGAC  204


>KX998485.1 Ficus pumila voucher BL002 internal transcribed spacer 2, partial 
sequence
Length=239

 Score = 287 bits (155),  Expect = 1e-73
 Identities = 188/204 (92%), Gaps = 2/204 (1%)
 Strand=Plus/Plus

Query  1    CACGCCGTTGCTCCCCCCCGAAGCCCCTTCCCGCTCCTGGCGGGGCAAGTGGGGACCGTG  60
            |||||||||||||||||||||| |||| |||||| ||||||||||| || ||||||||||
Sbjct  1    CACGCCGTTGCTCCCCCCCGAACCCCCCTCCCGCCCCTGGCGGGGCGAGGGGGGACCGTG  60

Query  61   GGGGGCGGATAATGACCTCCCGTGGGTGCTTTGACCCGCGGTTGGTCCAAAAATCGAGTC  120
            ||||||||| |||||||||||||| | || ||||||||||||||||||||||||||||||
Sbjct  61   GGGGGCGGAGAATGACCTCCCGTGCGCGCCTTGACCCGCGGTTGGTCCAAAAATCGAGTC  120

Query  121  CC--CTGTCACGTCGTCTTGGTAACAGGTAGTCGATCATTCGTTGCCGCCGCCACGTGCG  178
            ||  ||||||||||||||||| |||||||||||||||||||| |||||||||||||||||
Sbjct  121  CCCGCTGTCACGTCGTCTTGGCAACAGGTAGTCGATCATTCGGTGCCGCCGCCACGTGCG  180

Query  179  CCGGACACGCGTCGGGACTCCGAC  202
             ||||||||| ||||||| |||||
Sbjct  181  TCGGACACGCATCGGGACCCCGAC  204


>KX998484.1 Ficus pumila voucher BL001 internal transcribed spacer 2, partial 
sequence
Length=239

 Score = 287 bits (155),  Expect = 1e-73
 Identities = 188/204 (92%), Gaps = 2/204 (1%)
 Strand=Plus/Plus

Query  1    CACGCCGTTGCTCCCCCCCGAAGCCCCTTCCCGCTCCTGGCGGGGCAAGTGGGGACCGTG  60
            |||||||||||||||||||||| |||| |||||| ||||||||||| || ||||||||||
Sbjct  1    CACGCCGTTGCTCCCCCCCGAACCCCCCTCCCGCCCCTGGCGGGGCGAGGGGGGACCGTG  60

Query  61   GGGGGCGGATAATGACCTCCCGTGGGTGCTTTGACCCGCGGTTGGTCCAAAAATCGAGTC  120
            ||||||||| |||||||||||||| | || ||||||||||||||||||||||||||||||
Sbjct  61   GGGGGCGGAGAATGACCTCCCGTGCGCGCCTTGACCCGCGGTTGGTCCAAAAATCGAGTC  120

Query  121  CC--CTGTCACGTCGTCTTGGTAACAGGTAGTCGATCATTCGTTGCCGCCGCCACGTGCG  178
            ||  ||||||||||||||||| |||||||||||||||||||| |||||||||||||||||
Sbjct  121  CCCGCTGTCACGTCGTCTTGGCAACAGGTAGTCGATCATTCGGTGCCGCCGCCACGTGCG  180

Query  179  CCGGACACGCGTCGGGACTCCGAC  202
             ||||||||| ||||||| |||||
Sbjct  181  TCGGACACGCATCGGGACCCCGAC  204


>JQ773958.1 Ficus pumila var. awkeotsang voucher 2010048 18S ribosomal RNA 
gene, partial sequence; internal transcribed spacer 1, 5.8S 
ribosomal RNA gene, and internal transcribed spacer 2, complete 
sequence; and 28S ribosomal RNA gene, partial sequence
Length=670

 Score = 287 bits (155),  Expect = 1e-73
 Identities = 188/204 (92%), Gaps = 2/204 (1%)
 Strand=Plus/Plus

Query  1    CACGCCGTTGCTCCCCCCCGAAGCCCCTTCCCGCTCCTGGCGGGGCAAGTGGGGACCGTG  60
            |||||||||||||||||||||| |||| |||||| ||||||||||| || ||||||||||
Sbjct  397  CACGCCGTTGCTCCCCCCCGAACCCCCCTCCCGCCCCTGGCGGGGCGAGGGGGGACCGTG  456

Query  61   GGGGGCGGATAATGACCTCCCGTGGGTGCTTTGACCCGCGGTTGGTCCAAAAATCGAGTC  120
            ||||||||| |||||||||||||| | || ||||||||||||||||||||||||||||||
Sbjct  457  GGGGGCGGAGAATGACCTCCCGTGCGCGCCTTGACCCGCGGTTGGTCCAAAAATCGAGTC  516

Query  121  CC--CTGTCACGTCGTCTTGGTAACAGGTAGTCGATCATTCGTTGCCGCCGCCACGTGCG  178
            ||  ||||||||||||||||| |||||||||||||||||||| |||||||||||||||||
Sbjct  517  CCCGCTGTCACGTCGTCTTGGCAACAGGTAGTCGATCATTCGGTGCCGCCGCCACGTGCG  576

Query  179  CCGGACACGCGTCGGGACTCCGAC  202
             ||||||||| ||||||| |||||
Sbjct  577  TCGGACACGCATCGGGACCCCGAC  600


>JQ773956.1 Ficus pumila voucher 2010316 18S ribosomal RNA gene, partial 
sequence; internal transcribed spacer 1, 5.8S ribosomal RNA 
gene, and internal transcribed spacer 2, complete sequence; 
and 28S ribosomal RNA gene, partial sequence
Length=670

 Score = 287 bits (155),  Expect = 1e-73
 Identities = 188/204 (92%), Gaps = 2/204 (1%)
 Strand=Plus/Plus

Query  1    CACGCCGTTGCTCCCCCCCGAAGCCCCTTCCCGCTCCTGGCGGGGCAAGTGGGGACCGTG  60
            |||||||||||||||||||||| |||| |||||| ||||||||||| || ||||||||||
Sbjct  397  CACGCCGTTGCTCCCCCCCGAACCCCCCTCCCGCCCCTGGCGGGGCGAGGGGGGACCGTG  456

Query  61   GGGGGCGGATAATGACCTCCCGTGGGTGCTTTGACCCGCGGTTGGTCCAAAAATCGAGTC  120
            ||||||||| |||||||||||||| | || ||||||||||||||||||||||||||||||
Sbjct  457  GGGGGCGGAAAATGACCTCCCGTGCGCGCCTTGACCCGCGGTTGGTCCAAAAATCGAGTC  516

Query  121  CC--CTGTCACGTCGTCTTGGTAACAGGTAGTCGATCATTCGTTGCCGCCGCCACGTGCG  178
            ||  ||||||||||||||||| |||||||||||||||||||| |||||||||||||||||
Sbjct  517  CCCGCTGTCACGTCGTCTTGGCAACAGGTAGTCGATCATTCGGTGCCGCCGCCACGTGCG  576

Query  179  CCGGACACGCGTCGGGACTCCGAC  202
             ||||||||| ||||||| |||||
Sbjct  577  TCGGACACGCATCGGGACCCCGAC  600


>GQ434709.1 Ficus pumila voucher PS1229MT05 internal transcribed spacer 2, 
partial sequence
Length=239

 Score = 287 bits (155),  Expect = 1e-73
 Identities = 188/204 (92%), Gaps = 2/204 (1%)
 Strand=Plus/Plus

Query  1    CACGCCGTTGCTCCCCCCCGAAGCCCCTTCCCGCTCCTGGCGGGGCAAGTGGGGACCGTG  60
            |||||||||||||||||||||| |||| |||||| ||||||||||| || ||||||||||
Sbjct  1    CACGCCGTTGCTCCCCCCCGAACCCCCCTCCCGCCCCTGGCGGGGCGAGGGGGGACCGTG  60

Query  61   GGGGGCGGATAATGACCTCCCGTGGGTGCTTTGACCCGCGGTTGGTCCAAAAATCGAGTC  120
            ||||||||| |||||||||||||| | || ||||||||||||||||||||||||||||||
Sbjct  61   GGGGGCGGAGAATGACCTCCCGTGCGCGCCTTGACCCGCGGTTGGTCCAAAAATCGAGTC  120

Query  121  CC--CTGTCACGTCGTCTTGGTAACAGGTAGTCGATCATTCGTTGCCGCCGCCACGTGCG  178
            ||  ||||||||||||||||| |||||||||||||||||||| |||||||||||||||||
Sbjct  121  CCCGCTGTCACGTCGTCTTGGCAACAGGTAGTCGATCATTCGGTGCCGCCGCCACGTGCG  180

Query  179  CCGGACACGCGTCGGGACTCCGAC  202
             ||||||||| ||||||| |||||
Sbjct  181  TCGGACACGCATCGGGACCCCGAC  204


>GQ434708.1 Ficus pumila voucher PS1229MT01 internal transcribed spacer 2, 
partial sequence
Length=239

 Score = 287 bits (155),  Expect = 1e-73
 Identities = 188/204 (92%), Gaps = 2/204 (1%)
 Strand=Plus/Plus

Query  1    CACGCCGTTGCTCCCCCCCGAAGCCCCTTCCCGCTCCTGGCGGGGCAAGTGGGGACCGTG  60
            |||||||||||||||||||||| |||| |||||| ||||||||||| || ||||||||||
Sbjct  1    CACGCCGTTGCTCCCCCCCGAACCCCCCTCCCGCCCCTGGCGGGGCGAGGGGGGACCGTG  60

Query  61   GGGGGCGGATAATGACCTCCCGTGGGTGCTTTGACCCGCGGTTGGTCCAAAAATCGAGTC  120
            ||||||||| |||||||||||||| | || ||||||||||||||||||||||||||||||
Sbjct  61   GGGGGCGGAGAATGACCTCCCGTGCGCGCCTTGACCCGCGGTTGGTCCAAAAATCGAGTC  120

Query  121  CC--CTGTCACGTCGTCTTGGTAACAGGTAGTCGATCATTCGTTGCCGCCGCCACGTGCG  178
            ||  ||||||||||||||||| |||||||||||||||||||| |||||||||||||||||
Sbjct  121  CCCGCTGTCACGTCGTCTTGGCAACAGGTAGTCGATCATTCGGTGCCGCCGCCACGTGCG  180

Query  179  CCGGACACGCGTCGGGACTCCGAC  202
             ||||||||| ||||||| |||||
Sbjct  181  TCGGACACGCATCGGGACCCCGAC  204


>AY063580.1 Ficus pumila 18S ribosomal RNA gene, partial sequence; internal 
transcribed spacer 1, 5.8S ribosomal RNA gene, and internal 
transcribed spacer 2, complete sequence; and 28S ribosomal 
RNA gene, partial sequence
Length=695

 Score = 287 bits (155),  Expect = 1e-73
 Identities = 188/204 (92%), Gaps = 2/204 (1%)
 Strand=Plus/Plus

Query  1    CACGCCGTTGCTCCCCCCCGAAGCCCCTTCCCGCTCCTGGCGGGGCAAGTGGGGACCGTG  60
            |||||||||||||||||||||| |||| |||||| ||||||||||| || ||||||||||
Sbjct  441  CACGCCGTTGCTCCCCCCCGAACCCCCCTCCCGCCCCTGGCGGGGCGAGGGGGGACCGTG  500

Query  61   GGGGGCGGATAATGACCTCCCGTGGGTGCTTTGACCCGCGGTTGGTCCAAAAATCGAGTC  120
            ||||||||| |||||||||||||| | || ||||||||||||||||||||||||||||||
Sbjct  501  GGGGGCGGAGAATGACCTCCCGTGCGCGCCTTGACCCGCGGTTGGTCCAAAAATCGAGTC  560

Query  121  CC--CTGTCACGTCGTCTTGGTAACAGGTAGTCGATCATTCGTTGCCGCCGCCACGTGCG  178
            ||  ||||||||||||||||| |||||||||||||||||||| |||||||||||||||||
Sbjct  561  CCCGCTGTCACGTCGTCTTGGCAACAGGTAGTCGATCATTCGGTGCCGCCGCCACGTGCG  620

Query  179  CCGGACACGCGTCGGGACTCCGAC  202
             ||||||||| ||||||| |||||
Sbjct  621  TCGGACACGCATCGGGACCCCGAC  644


>KX572964.1 Ficus sarmentosa var. thunbergii isolate WMR small subunit ribosomal 
RNA gene, partial sequence; internal transcribed spacer 
1, 5.8S ribosomal RNA gene, and internal transcribed spacer 
2, complete sequence; and large subunit ribosomal RNA gene, 
partial sequence
Length=726

 Score = 285 bits (154),  Expect = 4e-73
 Identities = 187/203 (92%), Gaps = 1/203 (0%)
 Strand=Plus/Plus

Query  1    CACGCCGTTGCTCCCCCCCGAA-GCCCCTTCCCGCTCCTGGCGGGGCAAGTGGGGACCGT  59
            ||||||||||||||||||||||  ||||| ||||| ||||||||||  || |||||||| 
Sbjct  432  CACGCCGTTGCTCCCCCCCGAACCCCCCTCCCCGCCCCTGGCGGGGTGAGGGGGGACCGC  491

Query  60   GGGGGGCGGATAATGACCTCCCGTGGGTGCTTTGACCCGCGGTTGGTCCAAAAATCGAGT  119
            |||||||||| |||||||||||||| | | ||||||||||||||||||||||||||||||
Sbjct  492  GGGGGGCGGAGAATGACCTCCCGTGCGCGGTTTGACCCGCGGTTGGTCCAAAAATCGAGT  551

Query  120  CCCCTGTCACGTCGTCTTGGTAACAGGTAGTCGATCATTCGTTGCCGCCGCCACGTGCGC  179
            |||||||||||||||||||| |||||||||||||||||||| ||||||||||||||||| 
Sbjct  552  CCCCTGTCACGTCGTCTTGGCAACAGGTAGTCGATCATTCGGTGCCGCCGCCACGTGCGT  611

Query  180  CGGACACGCGTCGGGACTCCGAC  202
            ||||||||| |||||||||||||
Sbjct  612  CGGACACGCATCGGGACTCCGAC  634


>JX185787.1 Ficus neriifolia voucher 2009455 18S ribosomal RNA gene, partial 
sequence; internal transcribed spacer 1 and 5.8S ribosomal 
RNA gene, complete sequence; and internal transcribed spacer 
2, partial sequence
Length=611

 Score = 285 bits (154),  Expect = 4e-73
 Identities = 186/202 (92%), Gaps = 0/202 (0%)
 Strand=Plus/Plus

Query  1    CACGCCGTTGCTCCCCCCCGAAGCCCCTTCCCGCTCCTGGCGGGGCAAGTGGGGACCGTG  60
            |||||||||||||||||||  | |||| |||||||||||||||||| || ||||||||||
Sbjct  380  CACGCCGTTGCTCCCCCCCAGACCCCCCTCCCGCTCCTGGCGGGGCGAGGGGGGACCGTG  439

Query  61   GGGGGCGGATAATGACCTCCCGTGGGTGCTTTGACCCGCGGTTGGTCCAAAAATCGAGTC  120
            ||||||||| |||||||||||| | | |||| ||||||||||||||||||||||||||||
Sbjct  440  GGGGGCGGAAAATGACCTCCCGCGCGCGCTTCGACCCGCGGTTGGTCCAAAAATCGAGTC  499

Query  121  CCCTGTCACGTCGTCTTGGTAACAGGTAGTCGATCATTCGTTGCCGCCGCCACGTGCGCC  180
            ||||||||||||||||||| |||||||||||||||||||| ||||||||||||||||| |
Sbjct  500  CCCTGTCACGTCGTCTTGGCAACAGGTAGTCGATCATTCGGTGCCGCCGCCACGTGCGTC  559

Query  181  GGACACGCGTCGGGACTCCGAC  202
             ||||||| |||||||||||||
Sbjct  560  TGACACGCATCGGGACTCCGAC  581


>EU091653.1 Ficus sarmentosa isolate SAR-91 18S ribosomal RNA gene, partial 
sequence; internal transcribed spacer 1, 5.8S ribosomal RNA 
gene, and internal transcribed spacer 2, complete sequence; 
and 28S ribosomal RNA gene, partial sequence
Length=707

 Score = 285 bits (154),  Expect = 4e-73
 Identities = 187/202 (93%), Gaps = 5/202 (2%)
 Strand=Plus/Plus

Query  1    CACGCCGTTGCTCCCCCCCGAAGCCCCTTCCCGCTCCTGGCGGGGCAAGTGGGGACCGTG  60
            |||||||||||||||||||    |||| |||||||||||||||||| || ||||||||||
Sbjct  455  CACGCCGTTGCTCCCCCCC----CCCC-TCCCGCTCCTGGCGGGGCGAGGGGGGACCGTG  509

Query  61   GGGGGCGGATAATGACCTCCCGTGGGTGCTTTGACCCGCGGTTGGTCCAAAAATCGAGTC  120
            ||||||||  |||||||||||||| |||||||||||||||||||||| ||||||||||||
Sbjct  510  GGGGGCGGTAAATGACCTCCCGTGCGTGCTTTGACCCGCGGTTGGTCAAAAAATCGAGTC  569

Query  121  CCCTGTCACGTCGTCTTGGTAACAGGTAGTCGATCATTCGTTGCCGCCGCCACGTGCGCC  180
            ||||||||||||||||||||||||||||| |||||| ||  |||||||||||||||||||
Sbjct  570  CCCTGTCACGTCGTCTTGGTAACAGGTAGCCGATCACTCAGTGCCGCCGCCACGTGCGCC  629

Query  181  GGACACGCGTCGGGACTCCGAC  202
            ||||||||||||||||||||||
Sbjct  630  GGACACGCGTCGGGACTCCGAC  651


>JQ773891.1 Ficus hederacea voucher 2010113 18S ribosomal RNA gene, partial 
sequence; internal transcribed spacer 1, 5.8S ribosomal RNA 
gene, and internal transcribed spacer 2, complete sequence; 
and 28S ribosomal RNA gene, partial sequence
Length=628

 Score = 285 bits (154),  Expect = 4e-73
 Identities = 187/202 (93%), Gaps = 5/202 (2%)
 Strand=Plus/Plus

Query  1    CACGCCGTTGCTCCCCCCCGAAGCCCCTTCCCGCTCCTGGCGGGGCAAGTGGGGACCGTG  60
            |||||||||||||||||||    |||| |||||||||||||||||| || ||||||||||
Sbjct  388  CACGCCGTTGCTCCCCCCC----CCCC-TCCCGCTCCTGGCGGGGCGAGGGGGGACCGTG  442

Query  61   GGGGGCGGATAATGACCTCCCGTGGGTGCTTTGACCCGCGGTTGGTCCAAAAATCGAGTC  120
            ||||||||  |||||||||||||| |||||||||||||||||||||| ||||||||||||
Sbjct  443  GGGGGCGGTAAATGACCTCCCGTGCGTGCTTTGACCCGCGGTTGGTCAAAAAATCGAGTC  502

Query  121  CCCTGTCACGTCGTCTTGGTAACAGGTAGTCGATCATTCGTTGCCGCCGCCACGTGCGCC  180
            ||||||||||||||||||||||||||||| |||||| ||  |||||||||||||||||||
Sbjct  503  CCCTGTCACGTCGTCTTGGTAACAGGTAGCCGATCACTCAGTGCCGCCGCCACGTGCGCC  562

Query  181  GGACACGCGTCGGGACTCCGAC  202
            ||||||||||||||||||||||
Sbjct  563  GGACACGCGTCGGGACTCCGAC  584


>JQ773888.1 Ficus hederacea voucher 2009377 18S ribosomal RNA gene, partial 
sequence; internal transcribed spacer 1, 5.8S ribosomal RNA 
gene, and internal transcribed spacer 2, complete sequence; 
and 28S ribosomal RNA gene, partial sequence
Length=642

 Score = 285 bits (154),  Expect = 4e-73
 Identities = 187/202 (93%), Gaps = 5/202 (2%)
 Strand=Plus/Plus

Query  1    CACGCCGTTGCTCCCCCCCGAAGCCCCTTCCCGCTCCTGGCGGGGCAAGTGGGGACCGTG  60
            |||||||||||||||||||    |||| |||||||||||||||||| || ||||||||||
Sbjct  393  CACGCCGTTGCTCCCCCCC----CCCC-TCCCGCTCCTGGCGGGGCGAGGGGGGACCGTG  447

Query  61   GGGGGCGGATAATGACCTCCCGTGGGTGCTTTGACCCGCGGTTGGTCCAAAAATCGAGTC  120
            ||||||||  |||||||||||||| |||||||||||||||||||||| ||||||||||||
Sbjct  448  GGGGGCGGTAAATGACCTCCCGTGCGTGCTTTGACCCGCGGTTGGTCAAAAAATCGAGTC  507

Query  121  CCCTGTCACGTCGTCTTGGTAACAGGTAGTCGATCATTCGTTGCCGCCGCCACGTGCGCC  180
            ||||||||||||||||||||||||||||| |||||| ||  |||||||||||||||||||
Sbjct  508  CCCTGTCACGTCGTCTTGGTAACAGGTAGCCGATCACTCAGTGCCGCCGCCACGTGCGCC  567

Query  181  GGACACGCGTCGGGACTCCGAC  202
            ||||||||||||||||||||||
Sbjct  568  GGACACGCGTCGGGACTCCGAC  589


>AY730119.1 Ficus pachystemon isolate FPA-61 18S ribosomal RNA gene, partial 
sequence; internal transcribed spacer 1, 5.8S ribosomal 
RNA gene, and internal transcribed spacer 2, complete sequence; 
and 28S ribosomal RNA gene, partial sequence
Length=783

 Score = 283 bits (153),  Expect = 1e-72
 Identities = 186/202 (92%), Gaps = 1/202 (0%)
 Strand=Plus/Plus

Query  1    CACGCCGTTGCTCCCCC-CCGAAGCCCCTTCCCGCTCCTGGCGGGGCAAGTGGGGACCGT  59
            ||||||||||| ||||| ||||| ||||||||||||||| || |||| || |||||||||
Sbjct  493  CACGCCGTTGCCCCCCCGCCGAACCCCCTTCCCGCTCCTAGCCGGGCGAGGGGGGACCGT  552

Query  60   GGGGGGCGGATAATGACCTCCCGTGGGTGCTTTGACCCGCGGTTGGTCCAAAAATCGAGT  119
            |||||||||| |||||||||||| ||| |||| |||||||||||||||||||||||||||
Sbjct  553  GGGGGGCGGACAATGACCTCCCGCGGGCGCTTCGACCCGCGGTTGGTCCAAAAATCGAGT  612

Query  120  CCCCTGTCACGTCGTCTTGGTAACAGGTAGTCGATCATTCGTTGCCGCCGCCACGTGCGC  179
            |||||||||||||||||||| |||||||||||||||||||| |||| |||||||||||| 
Sbjct  613  CCCCTGTCACGTCGTCTTGGCAACAGGTAGTCGATCATTCGGTGCCACCGCCACGTGCGT  672

Query  180  CGGACACGCGTCGGGACTCCGA  201
            ||||||||| ||||||||||||
Sbjct  673  CGGACACGCATCGGGACTCCGA  694


>MG897214.1 Ficus erecta voucher 2012004 internal transcribed spacer 1, partial 
sequence; 5.8S ribosomal RNA gene, complete sequence; 
and internal transcribed spacer 2, partial sequence
Length=594

 Score = 281 bits (152),  Expect = 5e-72
 Identities = 187/204 (92%), Gaps = 2/204 (1%)
 Strand=Plus/Plus

Query  1    CACGCCGTTGCTCCCCCCCGAAGCCCCTTCCCGCTCCTGGCGGGGCAAGTGGGGACCGTG  60
            ||||||||||||||||||| || |||||||||||||| |||||||| || ||||||||||
Sbjct  375  CACGCCGTTGCTCCCCCCCAAACCCCCTTCCCGCTCCCGGCGGGGCGAGGGGGGACCGTG  434

Query  61   GGGGGCGGATAATGACCTCCCGTGGGTGCTTTGACCCGCGGTTGGTCCAAAAATCGAGTC  120
            ||||||||| |||||||||||||| | |||| || |||||||||||||||||||||||||
Sbjct  435  GGGGGCGGAAAATGACCTCCCGTGCGCGCTTCGAGCCGCGGTTGGTCCAAAAATCGAGTC  494

Query  121  CCCTGTCACGTCGTCTTGGT-AACAGGTAGTCGATCATTCGTTG-CCGCCGCCACGTGCG  178
            |||||||||||||||||||  |||||||||||||||||||| || |||||||||||||||
Sbjct  495  CCCTGTCACGTCGTCTTGGCAAACAGGTAGTCGATCATTCGGTGCCCGCCGCCACGTGCG  554

Query  179  CCGGACACGCGTCGGGACTCCGAC  202
             ||||| ||| |||||||||||||
Sbjct  555  TCGGACGCGCATCGGGACTCCGAC  578


>KY388617.1 Ficus henryi voucher 2011049 internal transcribed spacer 1, partial 
sequence; 5.8S ribosomal RNA gene and internal transcribed 
spacer 2, complete sequence; and 28S ribosomal RNA gene, 
partial sequence
Length=612

 Score = 281 bits (152),  Expect = 5e-72
 Identities = 187/204 (92%), Gaps = 2/204 (1%)
 Strand=Plus/Plus

Query  1    CACGCCGTTGCTCCCCCCCGA-AGCCCCTTCCCGCTCCTGGCGGGGCAAGTGGGGACCGT  59
            ||||||||||||||||||| | | |||| |||||||||||||||||| || |||||||||
Sbjct  368  CACGCCGTTGCTCCCCCCCCAGACCCCCCTCCCGCTCCTGGCGGGGCGAGGGGGGACCGT  427

Query  60   -GGGGGGCGGATAATGACCTCCCGTGGGTGCTTTGACCCGCGGTTGGTCCAAAAATCGAG  118
             |||||||||| |||||||||||| | | |||| ||||||||||||||||||||||||||
Sbjct  428  GGGGGGGCGGACAATGACCTCCCGCGCGCGCTTCGACCCGCGGTTGGTCCAAAAATCGAG  487

Query  119  TCCCCTGTCACGTCGTCTTGGTAACAGGTAGTCGATCATTCGTTGCCGCCGCCACGTGCG  178
            ||||||||||||||||||||| |||||||||||||||||||| |||| ||||||||||||
Sbjct  488  TCCCCTGTCACGTCGTCTTGGCAACAGGTAGTCGATCATTCGGTGCCACCGCCACGTGCG  547

Query  179  CCGGACACGCGTCGGGACTCCGAC  202
             ||||||||| |||||||||||||
Sbjct  548  TCGGACACGCATCGGGACTCCGAC  571


>KY388606.1 Ficus erecta voucher 2012078 internal transcribed spacer 1, partial 
sequence; 5.8S ribosomal RNA gene and internal transcribed 
spacer 2, complete sequence; and 28S ribosomal RNA gene, 
partial sequence
Length=612

 Score = 281 bits (152),  Expect = 5e-72
 Identities = 187/204 (92%), Gaps = 2/204 (1%)
 Strand=Plus/Plus

Query  1    CACGCCGTTGCTCCCCCCCGAAGCCCCTTCCCGCTCCTGGCGGGGCAAGTGGGGACCGTG  60
            ||||||||||||||||||| || |||||||||||||| |||||||| || ||||||||||
Sbjct  368  CACGCCGTTGCTCCCCCCCAAACCCCCTTCCCGCTCCCGGCGGGGCGAGGGGGGACCGTG  427

Query  61   GGGGGCGGATAATGACCTCCCGTGGGTGCTTTGACCCGCGGTTGGTCCAAAAATCGAGTC  120
            ||||||||| |||||||||||||| | |||| || |||||||||||||||||||||||||
Sbjct  428  GGGGGCGGAAAATGACCTCCCGTGCGCGCTTCGAGCCGCGGTTGGTCCAAAAATCGAGTC  487

Query  121  CCCTGTCACGTCGTCTTGGT-AACAGGTAGTCGATCATTCGTTG-CCGCCGCCACGTGCG  178
            |||||||||||||||||||  |||||||||||||||||||| || |||||||||||||||
Sbjct  488  CCCTGTCACGTCGTCTTGGCAAACAGGTAGTCGATCATTCGGTGCCCGCCGCCACGTGCG  547

Query  179  CCGGACACGCGTCGGGACTCCGAC  202
             ||||| ||| |||||||||||||
Sbjct  548  TCGGACGCGCATCGGGACTCCGAC  571


>KY388561.1 Ficus erecta voucher 2012082 internal transcribed spacer 1, partial 
sequence; 5.8S ribosomal RNA gene and internal transcribed 
spacer 2, complete sequence; and 28S ribosomal RNA gene, 
partial sequence
Length=612

 Score = 281 bits (152),  Expect = 5e-72
 Identities = 187/204 (92%), Gaps = 2/204 (1%)
 Strand=Plus/Plus

Query  1    CACGCCGTTGCTCCCCCCCGAAGCCCCTTCCCGCTCCTGGCGGGGCAAGTGGGGACCGTG  60
            ||||||||||||||||||| || |||||||||||||| |||||||| || ||||||||||
Sbjct  368  CACGCCGTTGCTCCCCCCCAAACCCCCTTCCCGCTCCCGGCGGGGCGAGGGGGGACCGTG  427

Query  61   GGGGGCGGATAATGACCTCCCGTGGGTGCTTTGACCCGCGGTTGGTCCAAAAATCGAGTC  120
            ||||||||| |||||||||||||| | |||| || |||||||||||||||||||||||||
Sbjct  428  GGGGGCGGAAAATGACCTCCCGTGCGCGCTTCGAGCCGCGGTTGGTCCAAAAATCGAGTC  487

Query  121  CCCTGTCACGTCGTCTTGGT-AACAGGTAGTCGATCATTCGTTG-CCGCCGCCACGTGCG  178
            |||||||||||||||||||  |||||||||||||||||||| || |||||||||||||||
Sbjct  488  CCCTGTCACGTCGTCTTGGCAAACAGGTAGTCGATCATTCGGTGCCCGCCGCCACGTGCG  547

Query  179  CCGGACACGCGTCGGGACTCCGAC  202
             ||||| ||| |||||||||||||
Sbjct  548  TCGGACGCGCATCGGGACTCCGAC  571


>KY388536.1 Ficus erecta voucher 2013157 internal transcribed spacer 1, partial 
sequence; 5.8S ribosomal RNA gene and internal transcribed 
spacer 2, complete sequence; and 28S ribosomal RNA gene, 
partial sequence
Length=612

 Score = 281 bits (152),  Expect = 5e-72
 Identities = 187/204 (92%), Gaps = 2/204 (1%)
 Strand=Plus/Plus

Query  1    CACGCCGTTGCTCCCCCCCGAAGCCCCTTCCCGCTCCTGGCGGGGCAAGTGGGGACCGTG  60
            ||||||||||||||||||| || |||||||||||||| |||||||| || ||||||||||
Sbjct  368  CACGCCGTTGCTCCCCCCCAAACCCCCTTCCCGCTCCCGGCGGGGCGAGGGGGGACCGTG  427

Query  61   GGGGGCGGATAATGACCTCCCGTGGGTGCTTTGACCCGCGGTTGGTCCAAAAATCGAGTC  120
            ||||||||| |||||||||||||| | |||| || |||||||||||||||||||||||||
Sbjct  428  GGGGGCGGAAAATGACCTCCCGTGCGCGCTTCGAGCCGCGGTTGGTCCAAAAATCGAGTC  487

Query  121  CCCTGTCACGTCGTCTTGGT-AACAGGTAGTCGATCATTCGTTG-CCGCCGCCACGTGCG  178
            |||||||||||||||||||  |||||||||||||||||||| || |||||||||||||||
Sbjct  488  CCCTGTCACGTCGTCTTGGCAAACAGGTAGTCGATCATTCGGTGCCCGCCGCCACGTGCG  547

Query  179  CCGGACACGCGTCGGGACTCCGAC  202
             ||||| ||| |||||||||||||
Sbjct  548  TCGGACGCGCATCGGGACTCCGAC  571


>KY388535.1 Ficus erecta voucher 2012083 internal transcribed spacer 1, partial 
sequence; 5.8S ribosomal RNA gene and internal transcribed 
spacer 2, complete sequence; and 28S ribosomal RNA gene, 
partial sequence
Length=612

 Score = 281 bits (152),  Expect = 5e-72
 Identities = 187/204 (92%), Gaps = 2/204 (1%)
 Strand=Plus/Plus

Query  1    CACGCCGTTGCTCCCCCCCGAAGCCCCTTCCCGCTCCTGGCGGGGCAAGTGGGGACCGTG  60
            ||||||||||||||||||| || |||||||||||||| |||||||| || ||||||||||
Sbjct  368  CACGCCGTTGCTCCCCCCCAAACCCCCTTCCCGCTCCCGGCGGGGCGAGGGGGGACCGTG  427

Query  61   GGGGGCGGATAATGACCTCCCGTGGGTGCTTTGACCCGCGGTTGGTCCAAAAATCGAGTC  120
            ||||||||| |||||||||||||| | |||| || |||||||||||||||||||||||||
Sbjct  428  GGGGGCGGAAAATGACCTCCCGTGCGCGCTTCGAGCCGCGGTTGGTCCAAAAATCGAGTC  487

Query  121  CCCTGTCACGTCGTCTTGGT-AACAGGTAGTCGATCATTCGTTG-CCGCCGCCACGTGCG  178
            |||||||||||||||||||  |||||||||||||||||||| || |||||||||||||||
Sbjct  488  CCCTGTCACGTCGTCTTGGCAAACAGGTAGTCGATCATTCGGTGCCCGCCGCCACGTGCG  547

Query  179  CCGGACACGCGTCGGGACTCCGAC  202
             ||||| ||| |||||||||||||
Sbjct  548  TCGGACGCGCATCGGGACTCCGAC  571


>KY388534.1 Ficus erecta voucher 2012069 internal transcribed spacer 1, partial 
sequence; 5.8S ribosomal RNA gene and internal transcribed 
spacer 2, complete sequence; and 28S ribosomal RNA gene, 
partial sequence
Length=612

 Score = 281 bits (152),  Expect = 5e-72
 Identities = 187/204 (92%), Gaps = 2/204 (1%)
 Strand=Plus/Plus

Query  1    CACGCCGTTGCTCCCCCCCGAAGCCCCTTCCCGCTCCTGGCGGGGCAAGTGGGGACCGTG  60
            ||||||||||||||||||| || |||||||||||||| |||||||| || ||||||||||
Sbjct  368  CACGCCGTTGCTCCCCCCCAAACCCCCTTCCCGCTCCCGGCGGGGCGAGGGGGGACCGTG  427

Query  61   GGGGGCGGATAATGACCTCCCGTGGGTGCTTTGACCCGCGGTTGGTCCAAAAATCGAGTC  120
            ||||||||| |||||||||||||| | |||| || |||||||||||||||||||||||||
Sbjct  428  GGGGGCGGAAAATGACCTCCCGTGCGCGCTTCGAGCCGCGGTTGGTCCAAAAATCGAGTC  487

Query  121  CCCTGTCACGTCGTCTTGGT-AACAGGTAGTCGATCATTCGTTG-CCGCCGCCACGTGCG  178
            |||||||||||||||||||  |||||||||||||||||||| || |||||||||||||||
Sbjct  488  CCCTGTCACGTCGTCTTGGCAAACAGGTAGTCGATCATTCGGTGCCCGCCGCCACGTGCG  547

Query  179  CCGGACACGCGTCGGGACTCCGAC  202
             ||||| ||| |||||||||||||
Sbjct  548  TCGGACGCGCATCGGGACTCCGAC  571


>KY388533.1 Ficus erecta voucher 2012009 internal transcribed spacer 1, partial 
sequence; 5.8S ribosomal RNA gene and internal transcribed 
spacer 2, complete sequence; and 28S ribosomal RNA gene, 
partial sequence
Length=612

 Score = 281 bits (152),  Expect = 5e-72
 Identities = 187/204 (92%), Gaps = 2/204 (1%)
 Strand=Plus/Plus

Query  1    CACGCCGTTGCTCCCCCCCGAAGCCCCTTCCCGCTCCTGGCGGGGCAAGTGGGGACCGTG  60
            ||||||||||||||||||| || |||||||||||||| |||||||| || ||||||||||
Sbjct  368  CACGCCGTTGCTCCCCCCCAAACCCCCTTCCCGCTCCCGGCGGGGCGAGGGGGGACCGTG  427

Query  61   GGGGGCGGATAATGACCTCCCGTGGGTGCTTTGACCCGCGGTTGGTCCAAAAATCGAGTC  120
            ||||||||| |||||||||||||| | |||| || |||||||||||||||||||||||||
Sbjct  428  GGGGGCGGAAAATGACCTCCCGTGCGCGCTTCGAGCCGCGGTTGGTCCAAAAATCGAGTC  487

Query  121  CCCTGTCACGTCGTCTTGGT-AACAGGTAGTCGATCATTCGTTG-CCGCCGCCACGTGCG  178
            |||||||||||||||||||  |||||||||||||||||||| || |||||||||||||||
Sbjct  488  CCCTGTCACGTCGTCTTGGCAAACAGGTAGTCGATCATTCGGTGCCCGCCGCCACGTGCG  547

Query  179  CCGGACACGCGTCGGGACTCCGAC  202
             ||||| ||| |||||||||||||
Sbjct  548  TCGGACGCGCATCGGGACTCCGAC  571


>KY388532.1 Ficus erecta voucher 2012004 internal transcribed spacer 1, partial 
sequence; 5.8S ribosomal RNA gene and internal transcribed 
spacer 2, complete sequence; and 28S ribosomal RNA gene, 
partial sequence
Length=615

 Score = 281 bits (152),  Expect = 5e-72
 Identities = 187/204 (92%), Gaps = 2/204 (1%)
 Strand=Plus/Plus

Query  1    CACGCCGTTGCTCCCCCCCGAAGCCCCTTCCCGCTCCTGGCGGGGCAAGTGGGGACCGTG  60
            ||||||||||||||||||| || |||||||||||||| |||||||| || ||||||||||
Sbjct  371  CACGCCGTTGCTCCCCCCCAAACCCCCTTCCCGCTCCCGGCGGGGCGAGGGGGGACCGTG  430

Query  61   GGGGGCGGATAATGACCTCCCGTGGGTGCTTTGACCCGCGGTTGGTCCAAAAATCGAGTC  120
            ||||||||| |||||||||||||| | |||| || |||||||||||||||||||||||||
Sbjct  431  GGGGGCGGAAAATGACCTCCCGTGCGCGCTTCGAGCCGCGGTTGGTCCAAAAATCGAGTC  490

Query  121  CCCTGTCACGTCGTCTTGGT-AACAGGTAGTCGATCATTCGTTG-CCGCCGCCACGTGCG  178
            |||||||||||||||||||  |||||||||||||||||||| || |||||||||||||||
Sbjct  491  CCCTGTCACGTCGTCTTGGCAAACAGGTAGTCGATCATTCGGTGCCCGCCGCCACGTGCG  550

Query  179  CCGGACACGCGTCGGGACTCCGAC  202
             ||||| ||| |||||||||||||
Sbjct  551  TCGGACGCGCATCGGGACTCCGAC  574


>KP093112.1 Ficus sarmentosa isolate SCBGP282_1 internal transcribed spacer 
1, partial sequence; 5.8S ribosomal RNA gene, complete sequence; 
and internal transcribed spacer 2, partial sequence
 KP093113.1 Ficus sarmentosa isolate SCBGP282_2 internal transcribed spacer 
1, partial sequence; 5.8S ribosomal RNA gene, complete sequence; 
and internal transcribed spacer 2, partial sequence
Length=628

 Score = 281 bits (152),  Expect = 5e-72
 Identities = 187/204 (92%), Gaps = 2/204 (1%)
 Strand=Plus/Plus

Query  1    CACGCCGTTGCT--CCCCCCCGAAGCCCCTTCCCGCTCCTGGCGGGGCAAGTGGGGACCG  58
            ||||||||||||  |||||||    |||| |||||||||||||||||| || ||||||||
Sbjct  389  CACGCCGTTGCTCGCCCCCCCCTCCCCCCCTCCCGCTCCTGGCGGGGCGAGGGGGGACCG  448

Query  59   TGGGGGGCGGATAATGACCTCCCGTGGGTGCTTTGACCCGCGGTTGGTCCAAAAATCGAG  118
            ||||||||||  |||||||||||||| |||||||||||||||||||||| ||||||||||
Sbjct  449  TGGGGGGCGGTAAATGACCTCCCGTGCGTGCTTTGACCCGCGGTTGGTCAAAAAATCGAG  508

Query  119  TCCCCTGTCACGTCGTCTTGGTAACAGGTAGTCGATCATTCGTTGCCGCCGCCACGTGCG  178
            ||||||||||||||||||||||||||||||| |||||| ||  |||||||||||||||||
Sbjct  509  TCCCCTGTCACGTCGTCTTGGTAACAGGTAGCCGATCACTCAGTGCCGCCGCCACGTGCG  568

Query  179  CCGGACACGCGTCGGGACTCCGAC  202
            ||||||||||||||||||||||||
Sbjct  569  CCGGACACGCGTCGGGACTCCGAC  592


>JX185789.1 Ficus henryi voucher GBOWS700 18S ribosomal RNA gene, partial 
sequence; internal transcribed spacer 1 and 5.8S ribosomal 
RNA gene, complete sequence; and internal transcribed spacer 
2, partial sequence
Length=614

 Score = 281 bits (152),  Expect = 5e-72
 Identities = 187/204 (92%), Gaps = 2/204 (1%)
 Strand=Plus/Plus

Query  1    CACGCCGTTGCTCCCCCCCGA-AGCCCCTTCCCGCTCCTGGCGGGGCAAGTGGGGACCGT  59
            ||||||||||||||||||| | | |||| |||||||||||||||||| || |||||||||
Sbjct  381  CACGCCGTTGCTCCCCCCCCAGACCCCCCTCCCGCTCCTGGCGGGGCGAGGGGGGACCGT  440

Query  60   -GGGGGGCGGATAATGACCTCCCGTGGGTGCTTTGACCCGCGGTTGGTCCAAAAATCGAG  118
             |||||||||| |||||||||||| | | |||| ||||||||||||||||||||||||||
Sbjct  441  GGGGGGGCGGACAATGACCTCCCGCGCGCGCTTCGACCCGCGGTTGGTCCAAAAATCGAG  500

Query  119  TCCCCTGTCACGTCGTCTTGGTAACAGGTAGTCGATCATTCGTTGCCGCCGCCACGTGCG  178
            ||||||||||||||||||||| |||||||||||||||||||| |||| ||||||||||||
Sbjct  501  TCCCCTGTCACGTCGTCTTGGCAACAGGTAGTCGATCATTCGGTGCCACCGCCACGTGCG  560

Query  179  CCGGACACGCGTCGGGACTCCGAC  202
             ||||||||| |||||||||||||
Sbjct  561  TCGGACACGCATCGGGACTCCGAC  584


>EU091639.1 Ficus henryi isolate HEN-77 18S ribosomal RNA gene, partial sequence; 
internal transcribed spacer 1, 5.8S ribosomal RNA gene, 
and internal transcribed spacer 2, complete sequence; and 
28S ribosomal RNA gene, partial sequence
Length=787

 Score = 281 bits (152),  Expect = 5e-72
 Identities = 187/204 (92%), Gaps = 2/204 (1%)
 Strand=Plus/Plus

Query  1    CACGCCGTTGCTCCCCCCCGA-AGCCCCTTCCCGCTCCTGGCGGGGCAAGTGGGGACCGT  59
            ||||||||||||||||||| | | |||| |||||||||||||||||| || |||||||||
Sbjct  497  CACGCCGTTGCTCCCCCCCCAGACCCCCCTCCCGCTCCTGGCGGGGCGAGGGGGGACCGT  556

Query  60   -GGGGGGCGGATAATGACCTCCCGTGGGTGCTTTGACCCGCGGTTGGTCCAAAAATCGAG  118
             |||||||||| |||||||||||| | | |||| ||||||||||||||||||||||||||
Sbjct  557  GGGGGGGCGGACAATGACCTCCCGCGCGCGCTTCGACCCGCGGTTGGTCCAAAAATCGAG  616

Query  119  TCCCCTGTCACGTCGTCTTGGTAACAGGTAGTCGATCATTCGTTGCCGCCGCCACGTGCG  178
            ||||||||||||||||||||| |||||||||||||||||||| |||| ||||||||||||
Sbjct  617  TCCCCTGTCACGTCGTCTTGGCAACAGGTAGTCGATCATTCGGTGCCACCGCCACGTGCG  676

Query  179  CCGGACACGCGTCGGGACTCCGAC  202
             ||||||||| |||||||||||||
Sbjct  677  TCGGACACGCATCGGGACTCCGAC  700


>JQ773889.1 Ficus hederacea voucher 2010278 18S ribosomal RNA gene, partial 
sequence; internal transcribed spacer 1, 5.8S ribosomal RNA 
gene, and internal transcribed spacer 2, complete sequence; 
and 28S ribosomal RNA gene, partial sequence
 JQ773890.1 Ficus hederacea voucher 2010298 18S ribosomal RNA gene, partial 
sequence; internal transcribed spacer 1, 5.8S ribosomal RNA 
gene, and internal transcribed spacer 2, complete sequence; 
and 28S ribosomal RNA gene, partial sequence
Length=667

 Score = 281 bits (152),  Expect = 5e-72
 Identities = 187/204 (92%), Gaps = 2/204 (1%)
 Strand=Plus/Plus

Query  1    CACGCCGTTGCT--CCCCCCCGAAGCCCCTTCCCGCTCCTGGCGGGGCAAGTGGGGACCG  58
            ||||||||||||  |||||||    |||| |||||||||||||||||| || ||||||||
Sbjct  394  CACGCCGTTGCTCGCCCCCCCCTCCCCCCCTCCCGCTCCTGGCGGGGCGAGGGGGGACCG  453

Query  59   TGGGGGGCGGATAATGACCTCCCGTGGGTGCTTTGACCCGCGGTTGGTCCAAAAATCGAG  118
            ||||||||||  |||||||||||||| |||||||||||||||||||||| ||||||||||
Sbjct  454  TGGGGGGCGGTAAATGACCTCCCGTGCGTGCTTTGACCCGCGGTTGGTCAAAAAATCGAG  513

Query  119  TCCCCTGTCACGTCGTCTTGGTAACAGGTAGTCGATCATTCGTTGCCGCCGCCACGTGCG  178
            ||||||||||||||||||||||||||||||| |||||| ||  |||||||||||||||||
Sbjct  514  TCCCCTGTCACGTCGTCTTGGTAACAGGTAGCCGATCACTCAGTGCCGCCGCCACGTGCG  573

Query  179  CCGGACACGCGTCGGGACTCCGAC  202
            ||||||||||||||||||||||||
Sbjct  574  CCGGACACGCGTCGGGACTCCGAC  597


>JN117623.1 Ficus cf. tsiangii LX-2012 isolate XL15 18S ribosomal RNA gene, 
partial sequence; internal transcribed spacer 1, 5.8S ribosomal 
RNA gene, and internal transcribed spacer 2, complete 
sequence; and 28S ribosomal RNA gene, partial sequence
Length=741

 Score = 281 bits (152),  Expect = 5e-72
 Identities = 187/204 (92%), Gaps = 2/204 (1%)
 Strand=Plus/Plus

Query  1    CACGCCGTTGCTCCCCCCCGA-AGCCCCTTCCCGCTCCTGGCGGGGCAAGTGGGGACCGT  59
            ||||||||||||||||||| | | |||| |||||||||||||||||| || |||||||||
Sbjct  459  CACGCCGTTGCTCCCCCCCCAGACCCCCCTCCCGCTCCTGGCGGGGCGAGGGGGGACCGT  518

Query  60   -GGGGGGCGGATAATGACCTCCCGTGGGTGCTTTGACCCGCGGTTGGTCCAAAAATCGAG  118
             |||||||||| |||||||||||| | | |||| ||||||||||||||||||||||||||
Sbjct  519  GGGGGGGCGGACAATGACCTCCCGCGCGCGCTTCGACCCGCGGTTGGTCCAAAAATCGAG  578

Query  119  TCCCCTGTCACGTCGTCTTGGTAACAGGTAGTCGATCATTCGTTGCCGCCGCCACGTGCG  178
            ||||||||||||||||||||| |||||||||||||||||||| |||| ||||||||||||
Sbjct  579  TCCCCTGTCACGTCGTCTTGGCAACAGGTAGTCGATCATTCGGTGCCACCGCCACGTGCG  638

Query  179  CCGGACACGCGTCGGGACTCCGAC  202
             ||||||||| |||||||||||||
Sbjct  639  TCGGACACGCATCGGGACTCCGAC  662


>HQ890740.1 Ficus iidana voucher ZHS Oyama3 clone 3 18S ribosomal RNA pseudogene, 
partial sequence; internal transcribed spacer 1, 5.8S 
ribosomal RNA pseudogene, and internal transcribed spacer 
2, complete sequence; and 28S ribosomal RNA pseudogene, partial 
sequence
Length=671

 Score = 281 bits (152),  Expect = 5e-72
 Identities = 187/204 (92%), Gaps = 2/204 (1%)
 Strand=Plus/Plus

Query  1    CACGCCGTTGCTCCCCCCCGAAGCCCCTTCCCGCTCCTGGCGGGGCAAGTGGGGACCGTG  60
            ||||||||||||||||||| || |||| |||||||||||||||||| || ||||||||||
Sbjct  434  CACGCCGTTGCTCCCCCCCAAACCCCCCTCCCGCTCCTGGCGGGGCGAGGGGGGACCGTG  493

Query  61   GGGGGCGGATAATGACCTCCCGTGGGTGCTTTGACCCGCGGTTGGTCCAAAAATCGAGTC  120
            ||||||||| |||||||||||||| | |||| || |||||||||||||||||||||||||
Sbjct  494  GGGGGCGGAGAATGACCTCCCGTGCGCGCTTCGAGCCGCGGTTGGTCCAAAAATCGAGTC  553

Query  121  CCCTGTCACGTCGTCTTGGT-AACAGGTAGTCGATCATTCGTTG-CCGCCGCCACGTGCG  178
            |||||||||||||||||||  |||||||||||||||||||| || |||||||||||||||
Sbjct  554  CCCTGTCACGTCGTCTTGGCAAACAGGTAGTCGATCATTCGGTGCCCGCCGCCACGTGCG  613

Query  179  CCGGACACGCGTCGGGACTCCGAC  202
             ||||| ||| |||||||||||||
Sbjct  614  TCGGACGCGCATCGGGACTCCGAC  637


>MG897230.1 Ficus hederacea voucher 2011105 internal transcribed spacer 1, 
partial sequence; 5.8S ribosomal RNA gene, complete sequence; 
and internal transcribed spacer 2, partial sequence
Length=580

 Score = 279 bits (151),  Expect = 2e-71
 Identities = 186/202 (92%), Gaps = 6/202 (3%)
 Strand=Plus/Plus

Query  1    CACGCCGTTGCTCCCCCCCGAAGCCCCTTCCCGCTCCTGGCGGGGCAAGTGGGGACCGTG  60
            |||||||||||||||||||     ||| |||||||||||||||||| || ||||||||||
Sbjct  369  CACGCCGTTGCTCCCCCCC-----CCC-TCCCGCTCCTGGCGGGGCGAGGGGGGACCGTG  422

Query  61   GGGGGCGGATAATGACCTCCCGTGGGTGCTTTGACCCGCGGTTGGTCCAAAAATCGAGTC  120
            ||||||||  |||||||||||||| |||||||||||||||||||||| ||||||||||||
Sbjct  423  GGGGGCGGTAAATGACCTCCCGTGCGTGCTTTGACCCGCGGTTGGTCAAAAAATCGAGTC  482

Query  121  CCCTGTCACGTCGTCTTGGTAACAGGTAGTCGATCATTCGTTGCCGCCGCCACGTGCGCC  180
            ||||||||||||||||||||||||||||| |||||| ||  |||||||||||||||||||
Sbjct  483  CCCTGTCACGTCGTCTTGGTAACAGGTAGCCGATCACTCAGTGCCGCCGCCACGTGCGCC  542

Query  181  GGACACGCGTCGGGACTCCGAC  202
            ||||||||||||||||||||||
Sbjct  543  GGACACGCGTCGGGACTCCGAC  564


>EU091660.1 Ficus aspera isolate ASP-98 18S ribosomal RNA gene, partial sequence; 
internal transcribed spacer 1, 5.8S ribosomal RNA gene, 
and internal transcribed spacer 2, complete sequence; and 
28S ribosomal RNA gene, partial sequence
Length=786

 Score = 279 bits (151),  Expect = 2e-71
 Identities = 186/203 (92%), Gaps = 1/203 (0%)
 Strand=Plus/Plus

Query  1    CACGCCGTTGCTCCCCC-CCGAAGCCCCTTCCCGCTCCTGGCGGGGCAAGTGGGGACCGT  59
            ||||||||||||||||| |  || |||| |||||||||||||||||| || |||||||||
Sbjct  497  CACGCCGTTGCTCCCCCACAAAACCCCCCTCCCGCTCCTGGCGGGGCGAGGGGGGACCGT  556

Query  60   GGGGGGCGGATAATGACCTCCCGTGGGTGCTTTGACCCGCGGTTGGTCCAAAAATCGAGT  119
            |||||||||| |||||||||||||| | |||| ||| |||||||||||||||||||||||
Sbjct  557  GGGGGGCGGAAAATGACCTCCCGTGCGCGCTTCGACACGCGGTTGGTCCAAAAATCGAGT  616

Query  120  CCCCTGTCACGTCGTCTTGGTAACAGGTAGTCGATCATTCGTTGCCGCCGCCACGTGCGC  179
            |||||||||||||||||||| |||||||||||||||||||| |||| |||||||||||| 
Sbjct  617  CCCCTGTCACGTCGTCTTGGCAACAGGTAGTCGATCATTCGGTGCCACCGCCACGTGCGT  676

Query  180  CGGACACGCGTCGGGACTCCGAC  202
            ||||||||| |||||||||||||
Sbjct  677  CGGACACGCATCGGGACTCCGAC  699


>EU091656.1 Ficus disticha isolate DIS-94 18S ribosomal RNA gene, partial 
sequence; internal transcribed spacer 1, 5.8S ribosomal RNA 
gene, and internal transcribed spacer 2, complete sequence; 
and 28S ribosomal RNA gene, partial sequence
Length=737

 Score = 279 bits (151),  Expect = 2e-71
 Identities = 186/203 (92%), Gaps = 2/203 (1%)
 Strand=Plus/Plus

Query  1    CACGCCGTTGCTCCCCCCCGAAGCCCCTTCCCGCTCCTGGCGGGGCAAGTGGGGACCGTG  60
            ||||||||||||||||||  || |||| ||||||||| |||||||| || ||||||||||
Sbjct  446  CACGCCGTTGCTCCCCCCGAAACCCCCCTCCCGCTCC-GGCGGGGCGAGGGGGGACCGTG  504

Query  61   GGGGGCGGATAATGACCTCCCGTGGGTGC-TTTGACCCGCGGTTGGTCCAAAAATCGAGT  119
            ||||||||| ||||||| ||||||||||| ||||||||||||||||||||||||||||| 
Sbjct  505  GGGGGCGGAAAATGACCCCCCGTGGGTGCTTTTGACCCGCGGTTGGTCCAAAAATCGAGC  564

Query  120  CCCCTGTCACGTCGTCTTGGTAACAGGTAGTCGATCATTCGTTGCCGCCGCCACGTGCGC  179
            ||||||||||| ||||||||||||||||||||||||| ||| |||||| |||| ||||| 
Sbjct  565  CCCCTGTCACGACGTCTTGGTAACAGGTAGTCGATCACTCGGTGCCGCGGCCAAGTGCGT  624

Query  180  CGGACACGCGTCGGGACTCCGAC  202
            |||||||||||||||||||||||
Sbjct  625  CGGACACGCGTCGGGACTCCGAC  647


>EU091644.1 Ficus eumorpha isolate EUM-82 18S ribosomal RNA gene, partial 
sequence; internal transcribed spacer 1, 5.8S ribosomal RNA 
gene, and internal transcribed spacer 2, complete sequence; 
and 28S ribosomal RNA gene, partial sequence
Length=706

 Score = 279 bits (151),  Expect = 2e-71
 Identities = 186/203 (92%), Gaps = 1/203 (0%)
 Strand=Plus/Plus

Query  1    CACGCCGTTGCTCCCCCCCGAAGCCCC-TTCCCGCTCCTGGCGGGGCAAGTGGGGACCGT  59
            ||||||||||||||||||| || ||||  |||||||||||||||||| || ||||||| |
Sbjct  414  CACGCCGTTGCTCCCCCCCCAAACCCCAGTCCCGCTCCTGGCGGGGCGAGGGGGGACCAT  473

Query  60   GGGGGGCGGATAATGACCTCCCGTGGGTGCTTTGACCCGCGGTTGGTCCAAAAATCGAGT  119
            |||||||||| |||||||||||||| |  ||| |||||||||||||||||||||||||||
Sbjct  474  GGGGGGCGGAAAATGACCTCCCGTGCGATCTTCGACCCGCGGTTGGTCCAAAAATCGAGT  533

Query  120  CCCCTGTCACGTCGTCTTGGTAACAGGTAGTCGATCATTCGTTGCCGCCGCCACGTGCGC  179
            |||||||||||||||||||| |||||||||||||||||||| |||| |||||||||||| 
Sbjct  534  CCCCTGTCACGTCGTCTTGGCAACAGGTAGTCGATCATTCGGTGCCACCGCCACGTGCGT  593

Query  180  CGGACACGCGTCGGGACTCCGAC  202
            ||||||||| |||||||||||||
Sbjct  594  CGGACACGCATCGGGACTCCGAC  616


>EU091568.1 Ficus hadroneura isolate HAD-6 18S ribosomal RNA gene, partial 
sequence; internal transcribed spacer 1, 5.8S ribosomal RNA 
gene, and internal transcribed spacer 2, complete sequence; 
and 28S ribosomal RNA gene, partial sequence
Length=693

 Score = 279 bits (151),  Expect = 2e-71
 Identities = 186/203 (92%), Gaps = 1/203 (0%)
 Strand=Plus/Plus

Query  1    CACGCCGTTGCTCCCCC-CCGAAGCCCCTTCCCGCTCCTGGCGGGGCAAGTGGGGACCGT  59
            ||||||||||| ||||| ||||| ||||||||||||||| || |||| || |||||||||
Sbjct  424  CACGCCGTTGCCCCCCCGCCGAACCCCCTTCCCGCTCCTAGCCGGGCGAGGGGGGACCGT  483

Query  60   GGGGGGCGGATAATGACCTCCCGTGGGTGCTTTGACCCGCGGTTGGTCCAAAAATCGAGT  119
            |||||||||| |||||||||||| | | |||| |||||||||||||||||||||||||||
Sbjct  484  GGGGGGCGGACAATGACCTCCCGCGCGCGCTTCGACCCGCGGTTGGTCCAAAAATCGAGT  543

Query  120  CCCCTGTCACGTCGTCTTGGTAACAGGTAGTCGATCATTCGTTGCCGCCGCCACGTGCGC  179
            |||||||||||||||||||| |||||||||||||||||||| |||| |||||||||||| 
Sbjct  544  CCCCTGTCACGTCGTCTTGGCAACAGGTAGTCGATCATTCGGTGCCACCGCCACGTGCGT  603

Query  180  CGGACACGCGTCGGGACTCCGAC  202
            ||||||||| |||||||||||||
Sbjct  604  CGGACACGCATCGGGACTCCGAC  626


>EU091670.1 Ficus opposita isolate OPP-108 18S ribosomal RNA gene, partial 
sequence; internal transcribed spacer 1, 5.8S ribosomal RNA 
gene, and internal transcribed spacer 2, complete sequence; 
and 28S ribosomal RNA gene, partial sequence
Length=737

 Score = 279 bits (151),  Expect = 2e-71
 Identities = 186/203 (92%), Gaps = 1/203 (0%)
 Strand=Plus/Plus

Query  1    CACGCCGTTGCTCCCCC-CCGAAGCCCCTTCCCGCTCCTGGCGGGGCAAGTGGGGACCGT  59
            |||||||| |||||||| | ||| |||| |||||||||||||||||| || |||||||||
Sbjct  491  CACGCCGTCGCTCCCCCACAGAACCCCCCTCCCGCTCCTGGCGGGGCGAGGGGGGACCGT  550

Query  60   GGGGGGCGGATAATGACCTCCCGTGGGTGCTTTGACCCGCGGTTGGTCCAAAAATCGAGT  119
            |||||||||| |||||||||||||| | |||| ||| |||||||||||||||||||||||
Sbjct  551  GGGGGGCGGAAAATGACCTCCCGTGCGCGCTTCGACACGCGGTTGGTCCAAAAATCGAGT  610

Query  120  CCCCTGTCACGTCGTCTTGGTAACAGGTAGTCGATCATTCGTTGCCGCCGCCACGTGCGC  179
            |||||||||||||||||||| |||||||||||||||||||| |||| |||||||||||| 
Sbjct  611  CCCCTGTCACGTCGTCTTGGCAACAGGTAGTCGATCATTCGGTGCCACCGCCACGTGCGT  670

Query  180  CGGACACGCGTCGGGACTCCGAC  202
            ||||||||| |||||||||||||
Sbjct  671  CGGACACGCATCGGGACTCCGAC  693


>JQ773954.1 Ficus pubigera voucher GBOWS1036 18S ribosomal RNA gene, partial 
sequence; internal transcribed spacer 1, 5.8S ribosomal 
RNA gene, and internal transcribed spacer 2, complete sequence; 
and 28S ribosomal RNA gene, partial sequence
Length=669

 Score = 278 bits (150),  Expect = 7e-71
 Identities = 188/206 (91%), Gaps = 4/206 (2%)
 Strand=Plus/Plus

Query  1    CACGCCGTTGCTCCCCCCCGAAGCCCCTTCCCGCTCCTGGCGGGGCAAGTGGGGACCGT-  59
            ||||| || ||||||||||||| |||| |||||||||||||||||| ||  |||||||| 
Sbjct  394  CACGCAGTCGCTCCCCCCCGAACCCCCCTCCCGCTCCTGGCGGGGCGAGGCGGGACCGTG  453

Query  60   ---GGGGGGCGGATAATGACCTCCCGTGGGTGCTTTGACCCGCGGTTGGTCCAAAAATCG  116
               |||||||||| |||||||||||||| | |||||||||||||||||||||||||||||
Sbjct  454  CGGGGGGGGCGGAGAATGACCTCCCGTGCGCGCTTTGACCCGCGGTTGGTCCAAAAATCG  513

Query  117  AGTCCCCTGTCACGTCGTCTTGGTAACAGGTAGTCGATCATTCGTTGCCGCCGCCACGTG  176
            ||||||||||||||||||||||| |||||||||||||||||||| |||||||||||||||
Sbjct  514  AGTCCCCTGTCACGTCGTCTTGGCAACAGGTAGTCGATCATTCGGTGCCGCCGCCACGTG  573

Query  177  CGCCGGACACGCGTCGGGACTCCGAC  202
            || ||||||||| |||||||||||||
Sbjct  574  CGTCGGACACGCATCGGGACTCCGAC  599


>JQ773953.1 Ficus pubigera voucher 2010008 18S ribosomal RNA gene, partial 
sequence; internal transcribed spacer 1, 5.8S ribosomal RNA 
gene, and internal transcribed spacer 2, complete sequence; 
and 28S ribosomal RNA gene, partial sequence
Length=671

 Score = 278 bits (150),  Expect = 7e-71
 Identities = 188/206 (91%), Gaps = 4/206 (2%)
 Strand=Plus/Plus

Query  1    CACGCCGTTGCTCCCCCCCGAAGCCCCTTCCCGCTCCTGGCGGGGCAAGTGGGGACCGT-  59
            ||||| || ||||||||||||| |||| |||||||||||||||||| ||  |||||||| 
Sbjct  396  CACGCAGTCGCTCCCCCCCGAACCCCCCTCCCGCTCCTGGCGGGGCGAGGCGGGACCGTG  455

Query  60   ---GGGGGGCGGATAATGACCTCCCGTGGGTGCTTTGACCCGCGGTTGGTCCAAAAATCG  116
               |||||||||| |||||||||||||| | |||||||||||||||||||||||||||||
Sbjct  456  CGGGGGGGGCGGAGAATGACCTCCCGTGCGCGCTTTGACCCGCGGTTGGTCCAAAAATCG  515

Query  117  AGTCCCCTGTCACGTCGTCTTGGTAACAGGTAGTCGATCATTCGTTGCCGCCGCCACGTG  176
            ||||||||||||||||||||||| |||||||||||||||||||| |||||||||||||||
Sbjct  516  AGTCCCCTGTCACGTCGTCTTGGCAACAGGTAGTCGATCATTCGGTGCCGCCGCCACGTG  575

Query  177  CGCCGGACACGCGTCGGGACTCCGAC  202
            || ||||||||| |||||||||||||
Sbjct  576  CGTCGGACACGCATCGGGACTCCGAC  601


>JQ773952.1 Ficus pubigera voucher 2009435 18S ribosomal RNA gene, partial 
sequence; internal transcribed spacer 1, 5.8S ribosomal RNA 
gene, and internal transcribed spacer 2, complete sequence; 
and 28S ribosomal RNA gene, partial sequence
Length=672

 Score = 278 bits (150),  Expect = 7e-71
 Identities = 188/206 (91%), Gaps = 4/206 (2%)
 Strand=Plus/Plus

Query  1    CACGCCGTTGCTCCCCCCCGAAGCCCCTTCCCGCTCCTGGCGGGGCAAGTGGGGACCGT-  59
            ||||| || ||||||||||||| |||| |||||||||||||||||| ||  |||||||| 
Sbjct  397  CACGCAGTCGCTCCCCCCCGAACCCCCCTCCCGCTCCTGGCGGGGCGAGGCGGGACCGTG  456

Query  60   ---GGGGGGCGGATAATGACCTCCCGTGGGTGCTTTGACCCGCGGTTGGTCCAAAAATCG  116
               |||||||||| |||||||||||||| | |||||||||||||||||||||||||||||
Sbjct  457  CGGGGGGGGCGGAGAATGACCTCCCGTGCGCGCTTTGACCCGCGGTTGGTCCAAAAATCG  516

Query  117  AGTCCCCTGTCACGTCGTCTTGGTAACAGGTAGTCGATCATTCGTTGCCGCCGCCACGTG  176
            ||||||||||||||||||||||| |||||||||||||||||||| |||||||||||||||
Sbjct  517  AGTCCCCTGTCACGTCGTCTTGGCAACAGGTAGTCGATCATTCGGTGCCGCCGCCACGTG  576

Query  177  CGCCGGACACGCGTCGGGACTCCGAC  202
            || ||||||||| |||||||||||||
Sbjct  577  CGTCGGACACGCATCGGGACTCCGAC  602


>AF165385.1 Ficus edelfeltii 18S ribosomal RNA gene, partial sequence; internal 
transcribed spacer 1, 5.8S ribosomal RNA gene and internal 
transcribed spacer 2, complete sequence; and 26S ribosomal 
RNA gene, partial sequence
Length=706

 Score = 278 bits (150),  Expect = 7e-71
 Identities = 185/202 (92%), Gaps = 1/202 (0%)
 Strand=Plus/Plus

Query  1    CACGCCGTTGCTCCCCC-CCGAAGCCCCTTCCCGCTCCTGGCGGGGCAAGTGGGGACCGT  59
            ||||||||||| ||||| ||||| ||||||||||||||| || |||| || |||||||||
Sbjct  434  CACGCCGTTGCCCCCCCACCGAACCCCCTTCCCGCTCCTAGCCGGGCGAGGGGGGACCGT  493

Query  60   GGGGGGCGGATAATGACCTCCCGTGGGTGCTTTGACCCGCGGTTGGTCCAAAAATCGAGT  119
            |||||||||| |||||||||||| | | |||| |||||||||||||||||||||||||||
Sbjct  494  GGGGGGCGGACAATGACCTCCCGCGCGCGCTTCGACCCGCGGTTGGTCCAAAAATCGAGT  553

Query  120  CCCCTGTCACGTCGTCTTGGTAACAGGTAGTCGATCATTCGTTGCCGCCGCCACGTGCGC  179
            |||||||||||||||||||| |||||||||||||||||||| |||| |||||||||||| 
Sbjct  554  CCCCTGTCACGTCGTCTTGGCAACAGGTAGTCGATCATTCGGTGCCACCGCCACGTGCGT  613

Query  180  CGGACACGCGTCGGGACTCCGA  201
            ||||||||| ||||||||||||
Sbjct  614  CGGACACGCATCGGGACTCCGA  635


>KY388620.1 Ficus stenophylla voucher 2013022 internal transcribed spacer 
1, partial sequence; 5.8S ribosomal RNA gene and internal transcribed 
spacer 2, complete sequence; and 28S ribosomal RNA 
gene, partial sequence
Length=611

 Score = 276 bits (149),  Expect = 3e-70
 Identities = 186/204 (91%), Gaps = 2/204 (1%)
 Strand=Plus/Plus

Query  1    CACGCCGTTGCTCCCCCCCGAAGCCCCTTCCCGCTCCTGGCGGGGCAAGTGGGGACCGTG  60
            ||||||||||||||||||| || |||| ||||||||| |||||||| || ||||||||||
Sbjct  367  CACGCCGTTGCTCCCCCCCAAACCCCCCTCCCGCTCCCGGCGGGGCGAGGGGGGACCGTG  426

Query  61   GGGGGCGGATAATGACCTCCCGTGGGTGCTTTGACCCGCGGTTGGTCCAAAAATCGAGTC  120
            ||||||||| |||||||||||||| | |||| || |||||||||||||||||||||||||
Sbjct  427  GGGGGCGGAGAATGACCTCCCGTGCGCGCTTCGAGCCGCGGTTGGTCCAAAAATCGAGTC  486

Query  121  CCCTGTCACGTCGTCTTGGT-AACAGGTAGTCGATCATTCGTTG-CCGCCGCCACGTGCG  178
            |||||||||||||||||||  |||||||||||||||||||| || |||||||||||||||
Sbjct  487  CCCTGTCACGTCGTCTTGGCAAACAGGTAGTCGATCATTCGGTGCCCGCCGCCACGTGCG  546

Query  179  CCGGACACGCGTCGGGACTCCGAC  202
             ||||| ||| |||||||||||||
Sbjct  547  TCGGACGCGCATCGGGACTCCGAC  570


>KY388552.1 Ficus gasparriniana var. esquirolii voucher 2013223 internal 
transcribed spacer 1, partial sequence; 5.8S ribosomal RNA gene 
and internal transcribed spacer 2, complete sequence; and 
28S ribosomal RNA gene, partial sequence
Length=611

 Score = 276 bits (149),  Expect = 3e-70
 Identities = 185/203 (91%), Gaps = 1/203 (0%)
 Strand=Plus/Plus

Query  1    CACGCCGTTGCTCCCCCCCGAAGCCCCTTCCCGCTCCTGGCGGGGCAAGTGGGGACCGTG  60
            ||||||||||||||||||  || |||| ||||||||| |||||||| || ||||||||||
Sbjct  368  CACGCCGTTGCTCCCCCCAAAACCCCCCTCCCGCTCCCGGCGGGGCGAGGGGGGACCGTG  427

Query  61   GGGGGCGGATAATGACCTCCCGTGGGTGCTTTGACCCGCGGTTGGTCCAAAAATCGAGTC  120
            ||||||||| |||||||||||||| | |||| ||||||||||||||||||||||||||||
Sbjct  428  GGGGGCGGAAAATGACCTCCCGTGCGCGCTTNGACCCGCGGTTGGTCCAAAAATCGAGTC  487

Query  121  CCCTGTCACGTCGTCTTGGTAACAGGTAGTCGATCATTCGTTG-CCGCCGCCACGTGCGC  179
            ||||||||||||||||||| |||||||||||||||| ||| || ||||||||||||||| 
Sbjct  488  CCCTGTCACGTCGTCTTGGCAACAGGTAGTCGATCACTCGGTGCCCGCCGCCACGTGCGT  547

Query  180  CGGACACGCGTCGGGACTCCGAC  202
            ||||| ||| |||||||||||||
Sbjct  548  CGGACGCGCATCGGGACTCCGAC  570


>KY388551.1 Ficus gasparriniana var. esquirolii voucher 2013222 internal 
transcribed spacer 1, partial sequence; 5.8S ribosomal RNA gene 
and internal transcribed spacer 2, complete sequence; and 
28S ribosomal RNA gene, partial sequence
Length=611

 Score = 272 bits (147),  Expect = 3e-69
 Identities = 184/203 (91%), Gaps = 1/203 (0%)
 Strand=Plus/Plus

Query  1    CACGCCGTTGCTCCCCCCCGAAGCCCCTTCCCGCTCCTGGCGGGGCAAGTGGGGACCGTG  60
            ||||||| ||||||||||  || |||| ||||||||| |||||||| || ||||||||||
Sbjct  368  CACGCCGNTGCTCCCCCCAAAACCCCCCTCCCGCTCCCGGCGGGGCGAGGGGGGACCGTG  427

Query  61   GGGGGCGGATAATGACCTCCCGTGGGTGCTTTGACCCGCGGTTGGTCCAAAAATCGAGTC  120
            ||||||||| |||||||||||||| | |||| ||||||||||||||||||||||||||||
Sbjct  428  GGGGGCGGAAAATGACCTCCCGTGCGCGCTTNGACCCGCGGTTGGTCCAAAAATCGAGTC  487

Query  121  CCCTGTCACGTCGTCTTGGTAACAGGTAGTCGATCATTCGTTG-CCGCCGCCACGTGCGC  179
            ||||||||||||||||||| |||||||||||||||| ||| || ||||||||||||||| 
Sbjct  488  CCCTGTCACGTCGTCTTGGCAACAGGTAGTCGATCACTCGGTGCCCGCCGCCACGTGCGT  547

Query  180  CGGACACGCGTCGGGACTCCGAC  202
            ||||| ||| |||||||||||||
Sbjct  548  CGGACGCGCATCGGGACTCCGAC  570


  Database: Nucleotide collection (nt)
    Posted date:  Jun 15, 2019  6:40 PM
  Number of letters in database: 218,532,353,722
  Number of sequences in database:  52,478,804

Lambda      K        H
    1.33    0.621     1.12 
Gapped
Lambda      K        H
    1.28    0.460    0.850 
Matrix: blastn matrix:1 -2
Gap Penalties: Existence: 0, Extension: 0
Number of Sequences: 52478804
Number of Hits to DB: 0
Number of extensions: 0
Number of successful extensions: 0
Number of sequences better than 10: 134
Number of HSP's better than 10 without gapping: 0
Number of HSP's gapped: 134
Number of HSP's successfully gapped: 134
Length of query: 202
Length of database: 218532353722
Length adjustment: 33
Effective length of query: 169
Effective length of database: 216800553190
Effective search space: 36639293489110
Effective search space used: 36639293489110
A: 0
X1: 13 (25.0 bits)
X2: 32 (59.1 bits)
X3: 54 (99.7 bits)
S1: 13 (25.1 bits)
S2: 22 (41.7 bits)
