# Supplementary material for: Assessing the Identity of Commercial Herbs From a Cambodian Market Using DNA Barcoding
Source: Front Pharmacol. 2020 Mar 24;11:244. doi: 10.3389/fphar.2020.00244 (PMC7105672; doi:10.3389/fphar.2020.00244)
Supplement: Supplementary file 2 [file Data_Sheet_2.zip › blast search result/ITS2/JPZ14.txt]

BLASTN 2.9.0+
Reference: Zheng Zhang, Scott Schwartz, Lukas Wagner, and
Webb Miller (2000), "A greedy algorithm for aligning DNA
sequences", J Comput Biol 2000; 7(1-2):203-14.


Reference for database indexing: Aleksandr Morgulis, George
Coulouris, Yan Raytselis, Thomas L. Madden, Richa Agarwala,
Alejandro A. Schaffer (2008), "Database Indexing for
Production MegaBLAST Searches", Bioinformatics 24:1757-1764.


RID: H8V99V9001N


Database: Nucleotide collection (nt)
           52,084,478 sequences; 214,310,749,721 total letters
Query= JPZ14

Length=232


                                                                   Score        E      Max
Sequences producing significant alignments:                       (Bits)     Value   ident

KY700199.1 Abutilon indicum isolate ABIN_PL3_RI_1of3 5.8S ribo...  429        2e-116  100%        
KY700201.1 Abutilon indicum isolate ABIN_2_DP_3of3 5.8S riboso...  425        3e-115  100%        
KY700200.1 Abutilon indicum isolate ABIN_1_DP_2of3 5.8S riboso...  425        3e-115  100%        
KX984260.1 Abutilon indicum voucher Worthington 37719 (UTEP) s...  424        1e-114  100%        
KT779103.1 Abutilon indicum voucher PUN 59686 internal transcr...  424        1e-114  100%        
MH768224.1 Abutilon indicum voucher TuTY1429 18S ribosomal RNA...  422        4e-114  99%         
MH768225.1 Abutilon indicum voucher TuTY2217 18S ribosomal RNA...  418        5e-113  99%         
KX033374.1 Abutilon sp. RK-2016 internal transcribed spacer 1,...  418        5e-113  99%         
MH547515.1 Abutilon pannosum isolate UQU ALP151 5.8S ribosomal...  407        1e-109  98%         
MG256187.1 Abutilon muticum voucher 822-29-2014a 5.8S ribosoma...  401        5e-108  98%         
MG256186.1 Abutilon muticum voucher 822-29-2014b 5.8S ribosoma...  401        5e-108  98%         
MG256185.1 Abutilon muticum voucher 822-29-2014c 5.8S ribosoma...  401        5e-108  98%         
KX033373.1 Abutilon pannosum voucher PUN 59994 internal transc...  401        5e-108  98%         
KT779106.1 Abutilon bidentatum voucher PUN 59683 internal tran...  401        5e-108  98%         
KT779104.1 Abutilon muticum voucher PUN 59685 internal transcr...  401        5e-108  98%         
KM073068.1 Abutilon indicum voucher UAS-SEC103 internal transc...  401        5e-108  98%         
KJ636989.1 Abutilon indicum isolate UAS-SEC102 18S ribosomal R...  401        5e-108  98%         
KF805129.1 Abutilon fruticosum voucher KSUFS631 internal trans...  401        5e-108  98%         
KY645501.1 Abutilon indicum voucher SOLS DBT IN S03 small subu...  351        5e-93   96%         
AY591807.1 Abutilon andrewsianum internal transcribed spacer 1...  339        4e-89   93%         
MF963788.1 Abutilon palmeri isolate CBP001 18S ribosomal RNA g...  316        2e-82   91%         
EF219369.1 Abutilon grandifolium strain PCMB2766 internal tran...  313        2e-81   91%         
MF948709.1 Abutilon grandifolium voucher C. Takeuchi 138 small...  311        8e-81   91%         
JQ753308.1 Abutilon sp. 1 AD-2012 isolate AK44548 internal tra...  311        8e-81   91%         
AY591815.1 Bastardiopsis densiflora internal transcribed space...  300        2e-77   90%         
JQ753298.1 Abutilon malacum isolate 92-81 internal transcribed...  294        8e-76   90%         
KT779105.1 Abutilon theophrasti voucher PUN 59684 internal tra...  291        1e-74   90%         
MF963925.1 Horsfordia newberryi isolate CBP186 18S ribosomal R...  285        5e-73   89%         
MF802886.1 Abutilon theophrasti isolate YC0488MT04 internal tr...  278        8e-71   88%         
MF802885.1 Abutilon theophrasti isolate YC0488MT03 internal tr...  278        8e-71   88%         
MF802884.1 Abutilon theophrasti isolate YC0488MT02 internal tr...  278        8e-71   88%         
MG235189.1 Abutilon theophrasti voucher WC-73WP 5.8S ribosomal...  278        8e-71   88%         
MG234922.1 Abutilon theophrasti voucher JAG 0687WP 5.8S riboso...  278        8e-71   88%         
MG234665.1 Abutilon theophrasti voucher WC-96WP 5.8S ribosomal...  278        8e-71   88%         
KY063587.1 Abutilon theophrasti isolate TKM2015107 small subun...  278        8e-71   88%         
KF454276.1 Abutilon theophrasti voucher 65230603 5.8S ribosoma...  278        8e-71   88%         
KP092989.1 Abutilon indicum isolate SCBGP200_1 18S ribosomal R...  278        8e-71   88%         
GQ434460.1 Abutilon theophrasti voucher PS0569MT04 internal tr...  278        8e-71   88%         
AY863059.1 Abutilon indicum internal transcribed spacer 1, par...  278        8e-71   88%         
EF219367.1 Abutilon sandwicense strain PCMB2767 internal trans...  278        8e-71   88%         
EF219363.1 Abutilon eremitopetalum strain PCMB2762 internal tr...  278        8e-71   88%         
DQ287984.1 Abutilon theophrasti internal transcribed spacer 1,...  278        8e-71   88%         
DQ006017.1 Abutilon theophrasti voucher Wells 5165 US 18S ribo...  278        8e-71   88%         
KT966960.1 Abutilon abutiloides voucher Areces et al. 580 (UPR...  272        4e-69   88%         
JQ753294.1 Abutilon abutiloides isolate 2966 internal transcri...  272        4e-69   88%         
EF219368.1 Abutilon incanum strain PCMB2768 internal transcrib...  272        4e-69   88%         
EF219366.1 Abutilon sandwicense strain PCMB2764 internal trans...  272        4e-69   88%         
EF219364.1 Abutilon eremitopetalum strain PCMB2765 internal tr...  272        4e-69   88%         
AY591808.1 Abutilon sp. La Duke s.n. internal transcribed spac...  272        4e-69   88%         
AY591854.1 Tetrasida chachapoyensis internal transcribed space...  250        2e-62   86%         
EF219365.1 Abutilon menziesii strain PCMB2763 internal transcr...  243        3e-60   85%         
AY591827.1 Hochreutinera amplexifolia internal transcribed spa...  243        3e-60   86%         
AY591818.1 Briquetia sonorae internal transcribed spacer 1, 5....  243        3e-60   86%         
AY591858.1 Wissadula periplocifolia internal transcribed space...  239        4e-59   85%         
AJ274985.1 Sida platycalyx internal transcribed spacer 2 (ITS2)    239        4e-59   86%         
MF948737.1 Briquetiastrum spicatum voucher V.C. Souza et al. 2...  233        2e-57   85%         
HQ632112.1 Palaua tomentosa voucher Schneider (et al.) 3091 (F...  233        2e-57   85%         
HQ632172.1 Palaua tomentosa voucher Schneider (et al.) 3091 (F...  233        2e-57   85%         
HQ632153.1 Palaua dissecta x Palaua tomentosa voucher Schneide...  233        2e-57   85%         
HQ632149.1 Palaua tomentosa voucher Schneider (et al.) 2983 (F...  233        2e-57   85%         
HQ632144.1 Palaua cf. tomentosa Schneider et al. 2984 voucher ...  233        2e-57   85%         
MF948734.1 Herissantia nemoralis voucher V.M. Goncalez et al. ...  231        6e-57   85%         
AJ274997.1 Sida oligandra internal transcribed spacer 2 (ITS2)     231        6e-57   86%         
HQ632119.1 Palaua tomentosa voucher Schneider (et al.) 3007 (F...  230        2e-56   85%         
HQ632271.1 Palaua dissecta x Palaua tomentosa voucher Schneide...  228        8e-56   85%         
HQ632204.1 Palaua dissecta voucher Schneider (et al.) 2993 (FR...  228        8e-56   85%         
HQ632203.1 Palaua dissecta voucher Schneider (et al.) 2993 (FR...  228        8e-56   85%         
HQ632177.1 Palaua dissecta voucher Schneider (et al.) 2888 (FR...  228        8e-56   85%         
HQ632180.1 Palaua cf. tomentosa Schneider et al. 2984 voucher ...  228        8e-56   85%         
HQ632176.1 Palaua cf. tomentosa Schneider et al. 2984 voucher ...  228        8e-56   85%         
HQ632175.1 Palaua tomentosa voucher Schneider (et al.) 3091 (F...  228        8e-56   85%         
HQ632170.1 Palaua cf. tomentosa Schneider et al. 2984 voucher ...  228        8e-56   85%         
HQ632168.1 Palaua cf. tomentosa Schneider et al. 2984 voucher ...  228        8e-56   85%         
HQ632166.1 Palaua dissecta x Palaua tomentosa voucher Schneide...  228        8e-56   85%         
HQ632163.1 Palaua tomentosa voucher Schneider (et al.) 2983 (F...  228        8e-56   85%         
HQ632164.1 Palaua dissecta x Palaua tomentosa voucher Schneide...  228        8e-56   85%         
HQ632154.1 Palaua tomentosa voucher Schneider (et al.) 3091 (F...  228        8e-56   85%         
HQ632145.1 Palaua cf. dissecta Schneider et al. 2802 voucher S...  228        8e-56   85%         
HQ632135.1 Palaua dissecta voucher Schneider (et al.) 3093 (FR...  228        8e-56   85%         
EU784129.1 Palaua rhombifolia voucher Schneider & Huertas 2751...  228        8e-56   85%         
EU784126.1 Palaua dissecta voucher Schneider 3093 internal tra...  228        8e-56   85%         
AY591824.1 Fryxellia pygmaea internal transcribed spacer 1, 5....  228        8e-56   85%         
MF948736.1 Briquetia denudata voucher C. Takeuchi 139 & A. Sci...  226        3e-55   85%         
MF948735.1 Hochreutinera hassleriana voucher M.Grings 1022 sma...  226        3e-55   85%         
DQ156312.1 Palaua weberbaueri voucher Schneider & Huertas 3002...  226        3e-55   84%         
AJ274986.1 Sida fibulifera internal transcribed spacer 2 (ITS2)    226        3e-55   85%         
MF948725.1 Gaya pilosa voucher C. Takeuchi 108 et al. small su...  222        4e-54   84%         
MF948723.1 Gaya xiquexiquensis voucher C. Takeuchi 144 small s...  222        4e-54   84%         
MF948717.1 Gaya domingensis voucher C. Takeuchi et al. 99 smal...  222        4e-54   84%         
MF948716.1 Gaya aurea voucher L.P. Queiroz et al. 5752 small s...  222        4e-54   84%         
HQ632269.1 Palaua cf. dissecta Schneider et al. 2802 voucher S...  222        4e-54   84%         
HQ632231.1 Palaua malvifolia voucher Schneider (et al.) 2745 (...  222        4e-54   84%         
HQ632229.1 Palaua malvifolia voucher Schneider (et al.) 2745 (...  222        4e-54   84%         
HQ632207.1 Palaua moschata voucher Schneider (et al.) 3056 (FR...  222        4e-54   84%         
HQ632200.1 Palaua moschata voucher Schneider (et al.) 3112 (FR...  222        4e-54   84%         
HQ632199.1 Palaua dissecta voucher Schneider (et al.) 2994 (FR...  222        4e-54   84%         
HQ632196.1 Palaua dissecta voucher Schneider (et al.) 2993 (FR...  222        4e-54   84%         
HQ632193.1 Palaua dissecta voucher Schneider (et al.) 2888 (FR...  222        4e-54   84%         
HQ632189.1 Palaua tomentosa voucher Schneider (et al.) 2766 (F...  222        4e-54   84%         
HQ632252.1 Palaua guentheri voucher Schneider (et al.) 2788 (F...  219        5e-53   84%         

ALIGNMENTS
>KY700199.1 Abutilon indicum isolate ABIN_PL3_RI_1of3 5.8S ribosomal RNA 
gene, partial sequence; internal transcribed spacer 2, complete 
sequence; and large subunit ribosomal RNA gene, partial 
sequence
Length=445

 Score = 429 bits (232),  Expect = 2e-116
 Identities = 232/232 (100%), Gaps = 0/232 (0%)
 Strand=Plus/Plus

Query  1    CGCATCGTCGCCCCCATCAAACCTCGAGCTTATTTCAGCTCAGGGCAATTTGAGGGCGGA  60
            ||||||||||||||||||||||||||||||||||||||||||||||||||||||||||||
Sbjct  72   CGCATCGTCGCCCCCATCAAACCTCGAGCTTATTTCAGCTCAGGGCAATTTGAGGGCGGA  131

Query  61   AAATGGCTTCCCGTGCGCTCACCGCCTGCGGTTGGCCTAAATAATAGTCTTCGGCGATGA  120
            ||||||||||||||||||||||||||||||||||||||||||||||||||||||||||||
Sbjct  132  AAATGGCTTCCCGTGCGCTCACCGCCTGCGGTTGGCCTAAATAATAGTCTTCGGCGATGA  191

Query  121  AGTGCCGCGACAATCGGTGGGAATGCTTTTGGCTGTCTCGTTCGAAGTCGTGTGCGATCG  180
            ||||||||||||||||||||||||||||||||||||||||||||||||||||||||||||
Sbjct  192  AGTGCCGCGACAATCGGTGGGAATGCTTTTGGCTGTCTCGTTCGAAGTCGTGTGCGATCG  251

Query  181  TCGGTTTGGACCCTATGACCCTTTTGGCATCACAATGATGGTGCTTGCATCG  232
            ||||||||||||||||||||||||||||||||||||||||||||||||||||
Sbjct  252  TCGGTTTGGACCCTATGACCCTTTTGGCATCACAATGATGGTGCTTGCATCG  303


>KY700201.1 Abutilon indicum isolate ABIN_2_DP_3of3 5.8S ribosomal RNA gene, 
partial sequence; internal transcribed spacer 2, complete 
sequence; and large subunit ribosomal RNA gene, partial sequence
Length=479

 Score = 425 bits (230),  Expect = 3e-115
 Identities = 231/232 (99%), Gaps = 0/232 (0%)
 Strand=Plus/Plus

Query  1    CGCATCGTCGCCCCCATCAAACCTCGAGCTTATTTCAGCTCAGGGCAATTTGAGGGCGGA  60
            ||||||||||||||||||||||||||||||||||||||||||||||||||||||||||||
Sbjct  96   CGCATCGTCGCCCCCATCAAACCTCGAGCTTATTTCAGCTCAGGGCAATTTGAGGGCGGA  155

Query  61   AAATGGCTTCCCGTGCGCTCACCGCCTGCGGTTGGCCTAAATAATAGTCTTCGGCGATGA  120
            || |||||||||||||||||||||||||||||||||||||||||||||||||||||||||
Sbjct  156  AAWTGGCTTCCCGTGCGCTCACCGCCTGCGGTTGGCCTAAATAATAGTCTTCGGCGATGA  215

Query  121  AGTGCCGCGACAATCGGTGGGAATGCTTTTGGCTGTCTCGTTCGAAGTCGTGTGCGATCG  180
            ||||||||||||||||||||||||||||||||||||||||||||||||||||||||||||
Sbjct  216  AGTGCCGCGACAATCGGTGGGAATGCTTTTGGCTGTCTCGTTCGAAGTCGTGTGCGATCG  275

Query  181  TCGGTTTGGACCCTATGACCCTTTTGGCATCACAATGATGGTGCTTGCATCG  232
            ||||||||||||||||||||||||||||||||||||||||||||||||||||
Sbjct  276  TCGGTTTGGACCCTATGACCCTTTTGGCATCACAATGATGGTGCTTGCATCG  327


>KY700200.1 Abutilon indicum isolate ABIN_1_DP_2of3 5.8S ribosomal RNA gene, 
partial sequence; internal transcribed spacer 2, complete 
sequence; and large subunit ribosomal RNA gene, partial sequence
Length=478

 Score = 425 bits (230),  Expect = 3e-115
 Identities = 231/232 (99%), Gaps = 0/232 (0%)
 Strand=Plus/Plus

Query  1    CGCATCGTCGCCCCCATCAAACCTCGAGCTTATTTCAGCTCAGGGCAATTTGAGGGCGGA  60
            ||||||||||||||||||||||||||||||||||||||||||||||||||||||||||||
Sbjct  96   CGCATCGTCGCCCCCATCAAACCTCGAGCTTATTTCAGCTCAGGGCAATTTGAGGGCGGA  155

Query  61   AAATGGCTTCCCGTGCGCTCACCGCCTGCGGTTGGCCTAAATAATAGTCTTCGGCGATGA  120
            || |||||||||||||||||||||||||||||||||||||||||||||||||||||||||
Sbjct  156  AAWTGGCTTCCCGTGCGCTCACCGCCTGCGGTTGGCCTAAATAATAGTCTTCGGCGATGA  215

Query  121  AGTGCCGCGACAATCGGTGGGAATGCTTTTGGCTGTCTCGTTCGAAGTCGTGTGCGATCG  180
            ||||||||||||||||||||||||||||||||||||||||||||||||||||||||||||
Sbjct  216  AGTGCCGCGACAATCGGTGGGAATGCTTTTGGCTGTCTCGTTCGAAGTCGTGTGCGATCG  275

Query  181  TCGGTTTGGACCCTATGACCCTTTTGGCATCACAATGATGGTGCTTGCATCG  232
            ||||||||||||||||||||||||||||||||||||||||||||||||||||
Sbjct  276  TCGGTTTGGACCCTATGACCCTTTTGGCATCACAATGATGGTGCTTGCATCG  327


>KX984260.1 Abutilon indicum voucher Worthington 37719 (UTEP) small subunit 
ribosomal RNA gene, partial sequence; internal transcribed 
spacer 1, 5.8S ribosomal RNA gene, and internal transcribed 
spacer 2, complete sequence; and large subunit ribosomal RNA 
gene, partial sequence
Length=771

 Score = 424 bits (229),  Expect = 1e-114
 Identities = 231/232 (99%), Gaps = 0/232 (0%)
 Strand=Plus/Plus

Query  1    CGCATCGTCGCCCCCATCAAACCTCGAGCTTATTTCAGCTCAGGGCAATTTGAGGGCGGA  60
            ||||||||||||||||||||||||||||||||||||||||||||||||||||||||||||
Sbjct  495  CGCATCGTCGCCCCCATCAAACCTCGAGCTTATTTCAGCTCAGGGCAATTTGAGGGCGGA  554

Query  61   AAATGGCTTCCCGTGCGCTCACCGCCTGCGGTTGGCCTAAATAATAGTCTTCGGCGATGA  120
            ||||||||||||||||||||||||||||||||||||||||||||||||||||||||||||
Sbjct  555  AAATGGCTTCCCGTGCGCTCACCGCCTGCGGTTGGCCTAAATAATAGTCTTCGGCGATGA  614

Query  121  AGTGCCGCGACAATCGGTGGGAATGCTTTTGGCTGTCTCGTTCGAAGTCGTGTGCGATCG  180
            ||||||||||||||||||||||||||||||||||||||||||||||||||||| ||||||
Sbjct  615  AGTGCCGCGACAATCGGTGGGAATGCTTTTGGCTGTCTCGTTCGAAGTCGTGTACGATCG  674

Query  181  TCGGTTTGGACCCTATGACCCTTTTGGCATCACAATGATGGTGCTTGCATCG  232
            ||||||||||||||||||||||||||||||||||||||||||||||||||||
Sbjct  675  TCGGTTTGGACCCTATGACCCTTTTGGCATCACAATGATGGTGCTTGCATCG  726


>KT779103.1 Abutilon indicum voucher PUN 59686 internal transcribed spacer 
1, partial sequence; 5.8S ribosomal RNA gene, complete sequence; 
and internal transcribed spacer 2, partial sequence
Length=731

 Score = 424 bits (229),  Expect = 1e-114
 Identities = 231/232 (99%), Gaps = 0/232 (0%)
 Strand=Plus/Plus

Query  1    CGCATCGTCGCCCCCATCAAACCTCGAGCTTATTTCAGCTCAGGGCAATTTGAGGGCGGA  60
            ||||||||||||||||||||||||||||||||||||||||||||||||||||||||||||
Sbjct  454  CGCATCGTCGCCCCCATCAAACCTCGAGCTTATTTCAGCTCAGGGCAATTTGAGGGCGGA  513

Query  61   AAATGGCTTCCCGTGCGCTCACCGCCTGCGGTTGGCCTAAATAATAGTCTTCGGCGATGA  120
            ||||||||||||||||||||||||||||||||||||||||||||||||||||||||||||
Sbjct  514  AAATGGCTTCCCGTGCGCTCACCGCCTGCGGTTGGCCTAAATAATAGTCTTCGGCGATGA  573

Query  121  AGTGCCGCGACAATCGGTGGGAATGCTTTTGGCTGTCTCGTTCGAAGTCGTGTGCGATCG  180
            ||||||||||||||||||||||||||||||||||||||||||||||||||||| ||||||
Sbjct  574  AGTGCCGCGACAATCGGTGGGAATGCTTTTGGCTGTCTCGTTCGAAGTCGTGTACGATCG  633

Query  181  TCGGTTTGGACCCTATGACCCTTTTGGCATCACAATGATGGTGCTTGCATCG  232
            ||||||||||||||||||||||||||||||||||||||||||||||||||||
Sbjct  634  TCGGTTTGGACCCTATGACCCTTTTGGCATCACAATGATGGTGCTTGCATCG  685


>MH768224.1 Abutilon indicum voucher TuTY1429 18S ribosomal RNA gene, partial 
sequence; internal transcribed spacer 1, 5.8S ribosomal 
RNA gene, and internal transcribed spacer 2, complete sequence; 
and 26S ribosomal RNA gene, partial sequence
Length=761

 Score = 422 bits (228),  Expect = 4e-114
 Identities = 230/232 (99%), Gaps = 0/232 (0%)
 Strand=Plus/Plus

Query  1    CGCATCGTCGCCCCCATCAAACCTCGAGCTTATTTCAGCTCAGGGCAATTTGAGGGCGGA  60
            ||||||||||||||||||||||||||||||||||||||||||||||||||||||||||||
Sbjct  481  CGCATCGTCGCCCCCATCAAACCTCGAGCTTATTTCAGCTCAGGGCAATTTGAGGGCGGA  540

Query  61   AAATGGCTTCCCGTGCGCTCACCGCCTGCGGTTGGCCTAAATAATAGTCTTCGGCGATGA  120
            || |||||||||||||||||||||||||||||||||||||||||||||||||||||||||
Sbjct  541  AAWTGGCTTCCCGTGCGCTCACCGCCTGCGGTTGGCCTAAATAATAGTCTTCGGCGATGA  600

Query  121  AGTGCCGCGACAATCGGTGGGAATGCTTTTGGCTGTCTCGTTCGAAGTCGTGTGCGATCG  180
            ||||||||||||||||||||||||||||||||||||||||||||||||||||| ||||||
Sbjct  601  AGTGCCGCGACAATCGGTGGGAATGCTTTTGGCTGTCTCGTTCGAAGTCGTGTRCGATCG  660

Query  181  TCGGTTTGGACCCTATGACCCTTTTGGCATCACAATGATGGTGCTTGCATCG  232
            ||||||||||||||||||||||||||||||||||||||||||||||||||||
Sbjct  661  TCGGTTTGGACCCTATGACCCTTTTGGCATCACAATGATGGTGCTTGCATCG  712


>MH768225.1 Abutilon indicum voucher TuTY2217 18S ribosomal RNA gene, partial 
sequence; internal transcribed spacer 1, 5.8S ribosomal 
RNA gene, and internal transcribed spacer 2, complete sequence; 
and 26S ribosomal RNA gene, partial sequence
Length=760

 Score = 418 bits (226),  Expect = 5e-113
 Identities = 229/232 (99%), Gaps = 0/232 (0%)
 Strand=Plus/Plus

Query  1    CGCATCGTCGCCCCCATCAAACCTCGAGCTTATTTCAGCTCAGGGCAATTTGAGGGCGGA  60
            ||||||||||||||||||||||||||||||| ||||||||||||||||||||||||||||
Sbjct  480  CGCATCGTCGCCCCCATCAAACCTCGAGCTTWTTTCAGCTCAGGGCAATTTGAGGGCGGA  539

Query  61   AAATGGCTTCCCGTGCGCTCACCGCCTGCGGTTGGCCTAAATAATAGTCTTCGGCGATGA  120
            || |||||||||||||||||||||||||||||||||||||||||||||||||||||||||
Sbjct  540  AAWTGGCTTCCCGTGCGCTCACCGCCTGCGGTTGGCCTAAATAATAGTCTTCGGCGATGA  599

Query  121  AGTGCCGCGACAATCGGTGGGAATGCTTTTGGCTGTCTCGTTCGAAGTCGTGTGCGATCG  180
            ||||||||||||||||||||||||||||||||||||||||||||||||||||| ||||||
Sbjct  600  AGTGCCGCGACAATCGGTGGGAATGCTTTTGGCTGTCTCGTTCGAAGTCGTGTRCGATCG  659

Query  181  TCGGTTTGGACCCTATGACCCTTTTGGCATCACAATGATGGTGCTTGCATCG  232
            ||||||||||||||||||||||||||||||||||||||||||||||||||||
Sbjct  660  TCGGTTTGGACCCTATGACCCTTTTGGCATCACAATGATGGTGCTTGCATCG  711


>KX033374.1 Abutilon sp. RK-2016 internal transcribed spacer 1, partial sequence; 
5.8S ribosomal RNA gene, complete sequence; and internal 
transcribed spacer 2, partial sequence
Length=727

 Score = 418 bits (226),  Expect = 5e-113
 Identities = 230/232 (99%), Gaps = 0/232 (0%)
 Strand=Plus/Plus

Query  1    CGCATCGTCGCCCCCATCAAACCTCGAGCTTATTTCAGCTCAGGGCAATTTGAGGGCGGA  60
            ||||||||| ||||||||||||||||||||||||||||||||||||||||||||||||||
Sbjct  450  CGCATCGTCCCCCCCATCAAACCTCGAGCTTATTTCAGCTCAGGGCAATTTGAGGGCGGA  509

Query  61   AAATGGCTTCCCGTGCGCTCACCGCCTGCGGTTGGCCTAAATAATAGTCTTCGGCGATGA  120
            ||||||||||||||||||||||||||||||||||||||||||||||||||||||||||||
Sbjct  510  AAATGGCTTCCCGTGCGCTCACCGCCTGCGGTTGGCCTAAATAATAGTCTTCGGCGATGA  569

Query  121  AGTGCCGCGACAATCGGTGGGAATGCTTTTGGCTGTCTCGTTCGAAGTCGTGTGCGATCG  180
            ||||||||||||||||||||||||||||||||||||||||||||||||||||| ||||||
Sbjct  570  AGTGCCGCGACAATCGGTGGGAATGCTTTTGGCTGTCTCGTTCGAAGTCGTGTACGATCG  629

Query  181  TCGGTTTGGACCCTATGACCCTTTTGGCATCACAATGATGGTGCTTGCATCG  232
            ||||||||||||||||||||||||||||||||||||||||||||||||||||
Sbjct  630  TCGGTTTGGACCCTATGACCCTTTTGGCATCACAATGATGGTGCTTGCATCG  681


>MH547515.1 Abutilon pannosum isolate UQU ALP151 5.8S ribosomal RNA gene, 
partial sequence; internal transcribed spacer 2, complete sequence; 
and large subunit ribosomal RNA gene, partial sequence
Length=490

 Score = 407 bits (220),  Expect = 1e-109
 Identities = 228/232 (98%), Gaps = 0/232 (0%)
 Strand=Plus/Plus

Query  1    CGCATCGTCGCCCCCATCAAACCTCGAGCTTATTTCAGCTCAGGGCAATTTGAGGGCGGA  60
            ||||||||||||||||||||||||||||||||||||||||||||||||||||||||||||
Sbjct  102  CGCATCGTCGCCCCCATCAAACCTCGAGCTTATTTCAGCTCAGGGCAATTTGAGGGCGGA  161

Query  61   AAATGGCTTCCCGTGCGCTCACCGCCTGCGGTTGGCCTAAATAATAGTCTTCGGCGATGA  120
            || |||||||||||||||||| ||||||||||||||||||||||||||||||||||||||
Sbjct  162  AATTGGCTTCCCGTGCGCTCATCGCCTGCGGTTGGCCTAAATAATAGTCTTCGGCGATGA  221

Query  121  AGTGCCGCGACAATCGGTGGGAATGCTTTTGGCTGTCTCGTTCGAAGTCGTGTGCGATCG  180
            ||||||||||||||||||||||||||||||||||| ||||||||||||||||||||||||
Sbjct  222  AGTGCCGCGACAATCGGTGGGAATGCTTTTGGCTGCCTCGTTCGAAGTCGTGTGCGATCG  281

Query  181  TCGGTTTGGACCCTATGACCCTTTTGGCATCACAATGATGGTGCTTGCATCG  232
            ||||||||||||| ||||||||||||||||||||||||||||||||||||||
Sbjct  282  TCGGTTTGGACCCAATGACCCTTTTGGCATCACAATGATGGTGCTTGCATCG  333


>MG256187.1 Abutilon muticum voucher 822-29-2014a 5.8S ribosomal RNA gene, 
partial sequence; internal transcribed spacer 2, complete 
sequence; and large subunit ribosomal RNA gene, partial sequence
Length=353

 Score = 401 bits (217),  Expect = 5e-108
 Identities = 227/232 (98%), Gaps = 0/232 (0%)
 Strand=Plus/Plus

Query  1    CGCATCGTCGCCCCCATCAAACCTCGAGCTTATTTCAGCTCAGGGCAATTTGAGGGCGGA  60
            ||||||||||||||||||||||||||||||||||||||||||||||||||||||||||||
Sbjct  85   CGCATCGTCGCCCCCATCAAACCTCGAGCTTATTTCAGCTCAGGGCAATTTGAGGGCGGA  144

Query  61   AAATGGCTTCCCGTGCGCTCACCGCCTGCGGTTGGCCTAAATAATAGTCTTCGGCGATGA  120
            || |||||||||||||||||| ||||||||||||||||||||||||||||||||||||||
Sbjct  145  AATTGGCTTCCCGTGCGCTCATCGCCTGCGGTTGGCCTAAATAATAGTCTTCGGCGATGA  204

Query  121  AGTGCCGCGACAATCGGTGGGAATGCTTTTGGCTGTCTCGTTCGAAGTCGTGTGCGATCG  180
            ||||||||||||||||||||||||||||||||||| ||||||||||||||||||||||||
Sbjct  205  AGTGCCGCGACAATCGGTGGGAATGCTTTTGGCTGCCTCGTTCGAAGTCGTGTGCGATCG  264

Query  181  TCGGTTTGGACCCTATGACCCTTTTGGCATCACAATGATGGTGCTTGCATCG  232
            |||||||||||||  |||||||||||||||||||||||||||||||||||||
Sbjct  265  TCGGTTTGGACCCAGTGACCCTTTTGGCATCACAATGATGGTGCTTGCATCG  316


>MG256186.1 Abutilon muticum voucher 822-29-2014b 5.8S ribosomal RNA gene, 
partial sequence; internal transcribed spacer 2, complete 
sequence; and large subunit ribosomal RNA gene, partial sequence
Length=353

 Score = 401 bits (217),  Expect = 5e-108
 Identities = 227/232 (98%), Gaps = 0/232 (0%)
 Strand=Plus/Plus

Query  1    CGCATCGTCGCCCCCATCAAACCTCGAGCTTATTTCAGCTCAGGGCAATTTGAGGGCGGA  60
            ||||||||||||||||||||||||||||||||||||||||||||||||||||||||||||
Sbjct  85   CGCATCGTCGCCCCCATCAAACCTCGAGCTTATTTCAGCTCAGGGCAATTTGAGGGCGGA  144

Query  61   AAATGGCTTCCCGTGCGCTCACCGCCTGCGGTTGGCCTAAATAATAGTCTTCGGCGATGA  120
            || |||||||||||||||||| ||||||||||||||||||||||||||||||||||||||
Sbjct  145  AATTGGCTTCCCGTGCGCTCATCGCCTGCGGTTGGCCTAAATAATAGTCTTCGGCGATGA  204

Query  121  AGTGCCGCGACAATCGGTGGGAATGCTTTTGGCTGTCTCGTTCGAAGTCGTGTGCGATCG  180
            ||||||||||||||||||||||||||||||||||| ||||||||||||||||||||||||
Sbjct  205  AGTGCCGCGACAATCGGTGGGAATGCTTTTGGCTGCCTCGTTCGAAGTCGTGTGCGATCG  264

Query  181  TCGGTTTGGACCCTATGACCCTTTTGGCATCACAATGATGGTGCTTGCATCG  232
            |||||||||||||  |||||||||||||||||||||||||||||||||||||
Sbjct  265  TCGGTTTGGACCCAGTGACCCTTTTGGCATCACAATGATGGTGCTTGCATCG  316


>MG256185.1 Abutilon muticum voucher 822-29-2014c 5.8S ribosomal RNA gene, 
partial sequence; internal transcribed spacer 2, complete 
sequence; and large subunit ribosomal RNA gene, partial sequence
Length=353

 Score = 401 bits (217),  Expect = 5e-108
 Identities = 227/232 (98%), Gaps = 0/232 (0%)
 Strand=Plus/Plus

Query  1    CGCATCGTCGCCCCCATCAAACCTCGAGCTTATTTCAGCTCAGGGCAATTTGAGGGCGGA  60
            ||||||||||||||||||||||||||||||||||||||||||||||||||||||||||||
Sbjct  85   CGCATCGTCGCCCCCATCAAACCTCGAGCTTATTTCAGCTCAGGGCAATTTGAGGGCGGA  144

Query  61   AAATGGCTTCCCGTGCGCTCACCGCCTGCGGTTGGCCTAAATAATAGTCTTCGGCGATGA  120
            || |||||||||||||||||| ||||||||||||||||||||||||||||||||||||||
Sbjct  145  AATTGGCTTCCCGTGCGCTCATCGCCTGCGGTTGGCCTAAATAATAGTCTTCGGCGATGA  204

Query  121  AGTGCCGCGACAATCGGTGGGAATGCTTTTGGCTGTCTCGTTCGAAGTCGTGTGCGATCG  180
            ||||||||||||||||||||||||||||||||||| ||||||||||||||||||||||||
Sbjct  205  AGTGCCGCGACAATCGGTGGGAATGCTTTTGGCTGCCTCGTTCGAAGTCGTGTGCGATCG  264

Query  181  TCGGTTTGGACCCTATGACCCTTTTGGCATCACAATGATGGTGCTTGCATCG  232
            |||||||||||||  |||||||||||||||||||||||||||||||||||||
Sbjct  265  TCGGTTTGGACCCAGTGACCCTTTTGGCATCACAATGATGGTGCTTGCATCG  316


>KX033373.1 Abutilon pannosum voucher PUN 59994 internal transcribed spacer 
1, partial sequence; 5.8S ribosomal RNA gene, complete sequence; 
and internal transcribed spacer 2, partial sequence
Length=729

 Score = 401 bits (217),  Expect = 5e-108
 Identities = 227/232 (98%), Gaps = 0/232 (0%)
 Strand=Plus/Plus

Query  1    CGCATCGTCGCCCCCATCAAACCTCGAGCTTATTTCAGCTCAGGGCAATTTGAGGGCGGA  60
            ||||||||||||||||||||||||||||||||||||||||||||||||||||||||||||
Sbjct  453  CGCATCGTCGCCCCCATCAAACCTCGAGCTTATTTCAGCTCAGGGCAATTTGAGGGCGGA  512

Query  61   AAATGGCTTCCCGTGCGCTCACCGCCTGCGGTTGGCCTAAATAATAGTCTTCGGCGATGA  120
            || |||||||||||| ||||||||||||||||||||||||||||||||||||||||||||
Sbjct  513  AATTGGCTTCCCGTGTGCTCACCGCCTGCGGTTGGCCTAAATAATAGTCTTCGGCGATGA  572

Query  121  AGTGCCGCGACAATCGGTGGGAATGCTTTTGGCTGTCTCGTTCGAAGTCGTGTGCGATCG  180
            ||||||||||||||||||||||||||||||||||| ||||||||||||||||||||||||
Sbjct  573  AGTGCCGCGACAATCGGTGGGAATGCTTTTGGCTGCCTCGTTCGAAGTCGTGTGCGATCG  632

Query  181  TCGGTTTGGACCCTATGACCCTTTTGGCATCACAATGATGGTGCTTGCATCG  232
            ||||||||||| | ||||||||||||||||||||||||||||||||||||||
Sbjct  633  TCGGTTTGGACACAATGACCCTTTTGGCATCACAATGATGGTGCTTGCATCG  684


>KT779106.1 Abutilon bidentatum voucher PUN 59683 internal transcribed spacer 
1, partial sequence; 5.8S ribosomal RNA gene, complete 
sequence; and internal transcribed spacer 2, partial sequence
Length=720

 Score = 401 bits (217),  Expect = 5e-108
 Identities = 227/232 (98%), Gaps = 0/232 (0%)
 Strand=Plus/Plus

Query  1    CGCATCGTCGCCCCCATCAAACCTCGAGCTTATTTCAGCTCAGGGCAATTTGAGGGCGGA  60
            |||||||| ||||||||||||||||||||||||||||||||||| |||||||||||||||
Sbjct  437  CGCATCGTTGCCCCCATCAAACCTCGAGCTTATTTCAGCTCAGGTCAATTTGAGGGCGGA  496

Query  61   AAATGGCTTCCCGTGCGCTCACCGCCTGCGGTTGGCCTAAATAATAGTCTTCGGCGATGA  120
            || |||||||||||||||||||||||||||||||||||||||||||||||||||||||||
Sbjct  497  AATTGGCTTCCCGTGCGCTCACCGCCTGCGGTTGGCCTAAATAATAGTCTTCGGCGATGA  556

Query  121  AGTGCCGCGACAATCGGTGGGAATGCTTTTGGCTGTCTCGTTCGAAGTCGTGTGCGATCG  180
            ||||||||||||||||||||||||||||||||||| ||||||||||||||||||||||||
Sbjct  557  AGTGCCGCGACAATCGGTGGGAATGCTTTTGGCTGCCTCGTTCGAAGTCGTGTGCGATCG  616

Query  181  TCGGTTTGGACCCTATGACCCTTTTGGCATCACAATGATGGTGCTTGCATCG  232
            |||||||||||| |||||||||||||||||||||||||||||||||||||||
Sbjct  617  TCGGTTTGGACCTTATGACCCTTTTGGCATCACAATGATGGTGCTTGCATCG  668


>KT779104.1 Abutilon muticum voucher PUN 59685 internal transcribed spacer 
1, partial sequence; 5.8S ribosomal RNA gene, complete sequence; 
and internal transcribed spacer 2, partial sequence
Length=731

 Score = 401 bits (217),  Expect = 5e-108
 Identities = 227/232 (98%), Gaps = 0/232 (0%)
 Strand=Plus/Plus

Query  1    CGCATCGTCGCCCCCATCAAACCTCGAGCTTATTTCAGCTCAGGGCAATTTGAGGGCGGA  60
            ||||||||||||||||||||||||||||||||||||||||||||||||||||||||||||
Sbjct  452  CGCATCGTCGCCCCCATCAAACCTCGAGCTTATTTCAGCTCAGGGCAATTTGAGGGCGGA  511

Query  61   AAATGGCTTCCCGTGCGCTCACCGCCTGCGGTTGGCCTAAATAATAGTCTTCGGCGATGA  120
            || |||||||||||| ||||||||||||||||||||||||||||||||||||||||||||
Sbjct  512  AATTGGCTTCCCGTGTGCTCACCGCCTGCGGTTGGCCTAAATAATAGTCTTCGGCGATGA  571

Query  121  AGTGCCGCGACAATCGGTGGGAATGCTTTTGGCTGTCTCGTTCGAAGTCGTGTGCGATCG  180
            ||||||||||||||||||||||||||||||||||| ||||||||||||||||||||||||
Sbjct  572  AGTGCCGCGACAATCGGTGGGAATGCTTTTGGCTGCCTCGTTCGAAGTCGTGTGCGATCG  631

Query  181  TCGGTTTGGACCCTATGACCCTTTTGGCATCACAATGATGGTGCTTGCATCG  232
            ||||||||||| | ||||||||||||||||||||||||||||||||||||||
Sbjct  632  TCGGTTTGGACACAATGACCCTTTTGGCATCACAATGATGGTGCTTGCATCG  683


>KM073068.1 Abutilon indicum voucher UAS-SEC103 internal transcribed spacer 
1, partial sequence; 5.8S ribosomal RNA gene, complete sequence; 
and internal transcribed spacer 2, partial sequence
 KJ636988.1 Abutilon indicum isolate UAS-SEC101 18S ribosomal RNA gene, partial 
sequence; internal transcribed spacer 1, 5.8S ribosomal 
RNA gene, and internal transcribed spacer 2, complete sequence; 
and 28S ribosomal RNA gene, partial sequence
Length=726

 Score = 401 bits (217),  Expect = 5e-108
 Identities = 227/232 (98%), Gaps = 0/232 (0%)
 Strand=Plus/Plus

Query  1    CGCATCGTCGCCCCCATCAAACCTCGAGCTTATTTCAGCTCAGGGCAATTTGAGGGCGGA  60
            |||||||| ||||||||||||||||||||||||||||||||||| |||||||||||||||
Sbjct  433  CGCATCGTTGCCCCCATCAAACCTCGAGCTTATTTCAGCTCAGGTCAATTTGAGGGCGGA  492

Query  61   AAATGGCTTCCCGTGCGCTCACCGCCTGCGGTTGGCCTAAATAATAGTCTTCGGCGATGA  120
            || |||||||||||||||||||||||||||||||||||||||||||||||||||||||||
Sbjct  493  AATTGGCTTCCCGTGCGCTCACCGCCTGCGGTTGGCCTAAATAATAGTCTTCGGCGATGA  552

Query  121  AGTGCCGCGACAATCGGTGGGAATGCTTTTGGCTGTCTCGTTCGAAGTCGTGTGCGATCG  180
            ||||||||||||||||||||||||||||||||||| ||||||||||||||||||||||||
Sbjct  553  AGTGCCGCGACAATCGGTGGGAATGCTTTTGGCTGCCTCGTTCGAAGTCGTGTGCGATCG  612

Query  181  TCGGTTTGGACCCTATGACCCTTTTGGCATCACAATGATGGTGCTTGCATCG  232
            |||||||||||| |||||||||||||||||||||||||||||||||||||||
Sbjct  613  TCGGTTTGGACCTTATGACCCTTTTGGCATCACAATGATGGTGCTTGCATCG  664


>KJ636989.1 Abutilon indicum isolate UAS-SEC102 18S ribosomal RNA gene, partial 
sequence; internal transcribed spacer 1, 5.8S ribosomal 
RNA gene, and internal transcribed spacer 2, complete sequence; 
and 28S ribosomal RNA gene, partial sequence
Length=658

 Score = 401 bits (217),  Expect = 5e-108
 Identities = 227/232 (98%), Gaps = 0/232 (0%)
 Strand=Plus/Plus

Query  1    CGCATCGTCGCCCCCATCAAACCTCGAGCTTATTTCAGCTCAGGGCAATTTGAGGGCGGA  60
            |||||||| ||||||||||||||||||||||||||||||||||| |||||||||||||||
Sbjct  368  CGCATCGTTGCCCCCATCAAACCTCGAGCTTATTTCAGCTCAGGTCAATTTGAGGGCGGA  427

Query  61   AAATGGCTTCCCGTGCGCTCACCGCCTGCGGTTGGCCTAAATAATAGTCTTCGGCGATGA  120
            || |||||||||||||||||||||||||||||||||||||||||||||||||||||||||
Sbjct  428  AATTGGCTTCCCGTGCGCTCACCGCCTGCGGTTGGCCTAAATAATAGTCTTCGGCGATGA  487

Query  121  AGTGCCGCGACAATCGGTGGGAATGCTTTTGGCTGTCTCGTTCGAAGTCGTGTGCGATCG  180
            ||||||||||||||||||||||||||||||||||| ||||||||||||||||||||||||
Sbjct  488  AGTGCCGCGACAATCGGTGGGAATGCTTTTGGCTGCCTCGTTCGAAGTCGTGTGCGATCG  547

Query  181  TCGGTTTGGACCCTATGACCCTTTTGGCATCACAATGATGGTGCTTGCATCG  232
            |||||||||||| |||||||||||||||||||||||||||||||||||||||
Sbjct  548  TCGGTTTGGACCTTATGACCCTTTTGGCATCACAATGATGGTGCTTGCATCG  599


>KF805129.1 Abutilon fruticosum voucher KSUFS631 internal transcribed spacer 
1, partial sequence; 5.8S ribosomal RNA gene, complete sequence; 
and internal transcribed spacer 2, partial sequence
Length=680

 Score = 401 bits (217),  Expect = 5e-108
 Identities = 227/232 (98%), Gaps = 0/232 (0%)
 Strand=Plus/Plus

Query  1    CGCATCGTCGCCCCCATCAAACCTCGAGCTTATTTCAGCTCAGGGCAATTTGAGGGCGGA  60
            |||||||||||||||||||||||||||||||||||||||||||| |||||||||||||||
Sbjct  449  CGCATCGTCGCCCCCATCAAACCTCGAGCTTATTTCAGCTCAGGACAATTTGAGGGCGGA  508

Query  61   AAATGGCTTCCCGTGCGCTCACCGCCTGCGGTTGGCCTAAATAATAGTCTTCGGCGATGA  120
            || |||||||||||||||||||||||||||||||||||||||||||||||||||||||||
Sbjct  509  AATTGGCTTCCCGTGCGCTCACCGCCTGCGGTTGGCCTAAATAATAGTCTTCGGCGATGA  568

Query  121  AGTGCCGCGACAATCGGTGGGAATGCTTTTGGCTGTCTCGTTCGAAGTCGTGTGCGATCG  180
            ||||||||||||||||||||||||||| ||||||| ||||||||||||||||||||||||
Sbjct  569  AGTGCCGCGACAATCGGTGGGAATGCTCTTGGCTGCCTCGTTCGAAGTCGTGTGCGATCG  628

Query  181  TCGGTTTGGACCCTATGACCCTTTTGGCATCACAATGATGGTGCTTGCATCG  232
            |||||||||||| |||||||||||||||||||||||||||||||||||||||
Sbjct  629  TCGGTTTGGACCATATGACCCTTTTGGCATCACAATGATGGTGCTTGCATCG  680


>KY645501.1 Abutilon indicum voucher SOLS DBT IN S03 small subunit ribosomal 
RNA gene, partial sequence; internal transcribed spacer 
1 and 5.8S ribosomal RNA gene, complete sequence; and internal 
transcribed spacer 2, partial sequence
Length=771

 Score = 351 bits (190),  Expect = 5e-93
 Identities = 207/215 (96%), Gaps = 1/215 (0%)
 Strand=Plus/Plus

Query  1    CGCATCGTCGCCCCCATCAAACCTCGAGCTTATTTCAGCTCAGGGCAATTTGAGGGCGGA  60
            ||||||||||||||||||||||||||||||||||||||||||||||||||||||||||||
Sbjct  554  CGCATCGTCGCCCCCATCAAACCTCGAGCTTATTTCAGCTCAGGGCAATTTGAGGGCGGA  613

Query  61   AAATGGCTTCCCGTGCGCTCACCGCCTGCGGTTGGCCTAAATAATAGTCTTCGGCGATGA  120
            || |||||||||||||||||| ||||||||||||||||||||||||||||||||||||||
Sbjct  614  AATTGGCTTCCCGTGCGCTCATCGCCTGCGGTTGGCCTAAATAATAGTCTTCGGCGATGA  673

Query  121  AGTGCCGCGACAATCGGTGGGAATGCTTTTGGCTGTCTCGTTCGAAGTCGTGTGCGATCG  180
            ||||||||||||||||||||||||||||| ||||| ||||||||||||||||||||||||
Sbjct  674  AGTGCCGCGACAATCGGTGGGAATGCTTTGGGCTGCCTCGTTCGAAGTCGTGTGCGATCG  733

Query  181  TCGGTTTGGACCCTATGACCCTTTTGGCATCACAA  215
            || |||||||||||||||||||||   ||||||||
Sbjct  734  TCCGTTTGGACCCTATGACCCTTTCA-CATCACAA  767


>AY591807.1 Abutilon andrewsianum internal transcribed spacer 1, 5.8S ribosomal 
RNA gene, and internal transcribed spacer 2, complete 
sequence
Length=681

 Score = 339 bits (183),  Expect = 4e-89
 Identities = 217/233 (93%), Gaps = 3/233 (1%)
 Strand=Plus/Plus

Query  1    CGCATCGTCGCCCCCATCAAACCTCGAGCTTATTTCAGCTCAGGGCAATTTGAGGGCGGA  60
            |||||||||||||||||||||||||||| ||| ||||||||||| ||| |||||||||||
Sbjct  451  CGCATCGTCGCCCCCATCAAACCTCGAGTTTA-TTCAGCTCAGGTCAAATTGAGGGCGGA  509

Query  61   AAATGGCTTCCCGTGCGCTCACCGCCTGCGGTTGGCCTAAATAAT-AGTCTTCGGCGATG  119
            || |||||||||||||||||| ||| ||||||||||||||| ||| ||||||||||||||
Sbjct  510  AATTGGCTTCCCGTGCGCTCATCGCGTGCGGTTGGCCTAAA-AATGAGTCTTCGGCGATG  568

Query  120  AAGTGCCGCGACAATCGGTGGGAATGCTTTTGGCTGTCTCGTTCGAAGTCGTGTGCGATC  179
            ||||||||||||||||||||||||||||||  |||| |||||||||||||||||||| ||
Sbjct  569  AAGTGCCGCGACAATCGGTGGGAATGCTTTCAGCTGCCTCGTTCGAAGTCGTGTGCGCTC  628

Query  180  GTCGGTTTGGACCCTATGACCCTTTTGGCATCACAATGATGGTGCTTGCATCG  232
            |||| ||||||||||||||||||||||||||||||||| ||||||| ||||||
Sbjct  629  GTCGATTTGGACCCTATGACCCTTTTGGCATCACAATGTTGGTGCTCGCATCG  681


>MF963788.1 Abutilon palmeri isolate CBP001 18S ribosomal RNA gene, partial 
sequence; internal transcribed spacer 1, 5.8S ribosomal RNA 
gene, and internal transcribed spacer 2, complete sequence; 
and 26S ribosomal RNA gene, partial sequence
Length=762

 Score = 316 bits (171),  Expect = 2e-82
 Identities = 214/234 (91%), Gaps = 6/234 (3%)
 Strand=Plus/Plus

Query  1    CGCATCGTCGCCCCCATCAAACCTCGAGCTTATTTCAGCTCAGGGCAATTTGAGGGCGGA  60
            ||||||||||||||||||||||||||||||||  || ||||||| |||  || |||||||
Sbjct  496  CGCATCGTCGCCCCCATCAAACCTCGAGCTTA-ATCGGCTCAGGTCAA-ATGTGGGCGGA  553

Query  61   AAATGGCTTCCCGTGCGCTCACCGC-CTGCGGTTGGCCTAAATAAT-AGTCTTCGGCGAT  118
            || |||||||||||||||||||||| || ||||||||||||| ||| |||||||||||||
Sbjct  554  AATTGGCTTCCCGTGCGCTCACCGCGCT-CGGTTGGCCTAAA-AATGAGTCTTCGGCGAT  611

Query  119  GAAGTGCCGCGACAATCGGTGGGAATGCTTTTGGCTGTCTCGTTCGAAGTCGTGTGCGAT  178
            |||||||||||||||||||||||||||||||  ||||||||||||||||||||||||| |
Sbjct  612  GAAGTGCCGCGACAATCGGTGGGAATGCTTTCTGCTGTCTCGTTCGAAGTCGTGTGCGCT  671

Query  179  CGTCGGTTTGGACCCTATGACCCTTTTGGCATCACAATGATGGTGCTTGCATCG  232
            ||||| |||||||||||||||||| |||||||||||||| || |||| ||||||
Sbjct  672  CGTCGATTTGGACCCTATGACCCTCTTGGCATCACAATGTTGCTGCTCGCATCG  725


>EF219369.1 Abutilon grandifolium strain PCMB2766 internal transcribed spacer 
1, partial sequence; 5.8S ribosomal RNA gene, complete 
sequence; and internal transcribed spacer 2, partial sequence
Length=717

 Score = 313 bits (169),  Expect = 2e-81
 Identities = 213/234 (91%), Gaps = 6/234 (3%)
 Strand=Plus/Plus

Query  1    CGCATCGTCGCCCCCATCAAACCTCGAGCTTATTTCAGCTCAGGGCAATTTGAGGGCGGA  60
            |||||||||||||||||||| |||||||||||  || ||||||| ||| ||| |||||||
Sbjct  467  CGCATCGTCGCCCCCATCAACCCTCGAGCTTA-ATCGGCTCAGGTCAA-TTGTGGGCGGA  524

Query  61   AAATGGCTTCCCGTGCGCTCACCGC-CTGCGGTTGGCCTAAATAAT-AGTCTTCGGCGAT  118
            || |||||||||||||||||||||| || ||||||||||||| ||| |||||||||||||
Sbjct  525  AATTGGCTTCCCGTGCGCTCACCGCGCT-CGGTTGGCCTAAA-AATGAGTCTTCGGCGAT  582

Query  119  GAAGTGCCGCGACAATCGGTGGGAATGCTTTTGGCTGTCTCGTTCGAAGTCGTGTGCGAT  178
            |||||||||||||||||||||||||||||||  ||||||||||| ||||||||||||| |
Sbjct  583  GAAGTGCCGCGACAATCGGTGGGAATGCTTTCAGCTGTCTCGTTYGAAGTCGTGTGCGCT  642

Query  179  CGTCGGTTTGGACCCTATGACCCTTTTGGCATCACAATGATGGTGCTTGCATCG  232
            ||||| ||||||||||||||||||  ||||||||||||| ||||||| ||||||
Sbjct  643  CGTCGATTTGGACCCTATGACCCTCATGGCATCACAATGTTGGTGCTCGCATCG  696


>MF948709.1 Abutilon grandifolium voucher C. Takeuchi 138 small subunit ribosomal 
RNA gene, partial sequence; internal transcribed spacer 
1, 5.8S ribosomal RNA gene, and internal transcribed spacer 
2, complete sequence; and large subunit ribosomal RNA gene, 
partial sequence
Length=763

 Score = 311 bits (168),  Expect = 8e-81
 Identities = 214/235 (91%), Gaps = 7/235 (3%)
 Strand=Plus/Plus

Query  1    CGCATCGTCGCCCCCATCAAACCTCGAGCTTATTTCAGCTCAGGGCAATTTGAGGGCGGA  60
            |||||||||||||||||||| |||||||||||  || ||||||| ||| ||| |||||||
Sbjct  474  CGCATCGTCGCCCCCATCAACCCTCGAGCTTA-ATCGGCTCAGGTCAA-TTGTGGGCGGA  531

Query  61   AAATGGCTTCCCGTGCGCTCACCGC-CTGCGGTTGGCCTAAATAAT-AGTCTTCGGCGAT  118
            || |||||||||||||||||||||| || ||||||||||||| ||| |||||||||||||
Sbjct  532  AATTGGCTTCCCGTGCGCTCACCGCGCT-CGGTTGGCCTAAA-AATGAGTCTTCGGCGAT  589

Query  119  GAAGTGCCGCGACAATCGGTGGGAATGCTTTTGGCTGTCTCGTTCGAAGTCGTGTGCGAT  178
            |||||||||||||||||||||||||||||||  ||||||||||||||||||||||||| |
Sbjct  590  GAAGTGCCGCGACAATCGGTGGGAATGCTTTCAGCTGTCTCGTTCGAAGTCGTGTGCGCT  649

Query  179  CGTCGGTTTGGACCCTATGACCCTTTTGGCATCACAA-TGATGGTGCTTGCATCG  232
            ||||| ||||||||||||||||||  ||||||||||| || ||||||| ||||||
Sbjct  650  CGTCGATTTGGACCCTATGACCCTCATGGCATCACAACTGTTGGTGCTCGCATCG  704


>JQ753308.1 Abutilon sp. 1 AD-2012 isolate AK44548 internal transcribed spacer 
2, partial sequence
Length=355

 Score = 311 bits (168),  Expect = 8e-81
 Identities = 213/234 (91%), Gaps = 6/234 (3%)
 Strand=Plus/Plus

Query  1    CGCATCGTCGCCCCCATCAAACCTCGAGCTTATTTCAGCTCAGGGCAATTTGAGGGCGGA  60
            ||||||||||||||||||||||||||||||||  || ||||||| ||| ||| |||||||
Sbjct  83   CGCATCGTCGCCCCCATCAAACCTCGAGCTTA-ATCGGCTCAGGTCAA-TTGTGGGCGGA  140

Query  61   AAATGGCTTCCCGTGCGCTCACCGC-CTGCGGTTGGCCTAAATAAT-AGTCTTCGGCGAT  118
            || |||||||||||||||||| ||| || ||||||||||||| ||| |||||||||||||
Sbjct  141  AATTGGCTTCCCGTGCGCTCATCGCGCT-CGGTTGGCCTAAA-AATGAGTCTTCGGCGAT  198

Query  119  GAAGTGCCGCGACAATCGGTGGGAATGCTTTTGGCTGTCTCGTTCGAAGTCGTGTGCGAT  178
            |||||||||||||||||||||||||||||||  |||| |||||||||||||||||||  |
Sbjct  199  GAAGTGCCGCGACAATCGGTGGGAATGCTTTAAGCTGCCTCGTTCGAAGTCGTGTGCACT  258

Query  179  CGTCGGTTTGGACCCTATGACCCTTTTGGCATCACAATGATGGTGCTTGCATCG  232
            ||||| |||||||||||||||||| |||||||||||||| ||||||| ||||||
Sbjct  259  CGTCGATTTGGACCCTATGACCCTCTTGGCATCACAATGTTGGTGCTCGCATCG  312


>AY591815.1 Bastardiopsis densiflora internal transcribed spacer 1, 5.8S 
ribosomal RNA gene, and internal transcribed spacer 2, complete 
sequence
Length=682

 Score = 300 bits (162),  Expect = 2e-77
 Identities = 210/233 (90%), Gaps = 3/233 (1%)
 Strand=Plus/Plus

Query  1    CGCATCGTCGCCCCCATCAAACCTCGAGCTTATTTCAGCTCAGGGCAATTTGAGGGCGGA  60
            ||||||||||||||||||||||||||||||||  || ||||||| || |||| |||||||
Sbjct  452  CGCATCGTCGCCCCCATCAAACCTCGAGCTTAC-TCGGCTCAGGTCAGTTTGTGGGCGGA  510

Query  61   AAATGGCTTCCCGTGCGCTCACCGCCTGCGGTTGGCCTAAATAAT-AGTCTTCGGCGATG  119
            || |||||||||||||||||||||    ||||| ||||||| ||| ||||||||||||||
Sbjct  511  AATTGGCTTCCCGTGCGCTCACCGTGCCCGGTTAGCCTAAA-AATGAGTCTTCGGCGATG  569

Query  120  AAGTGCCGCGACAATCGGTGGGAATGCTTTTGGCTGTCTCGTTCGAAGTCGTGTGCGATC  179
            ||||||||||||||||||||||||||||||| |||| |||||||||||||||||| | ||
Sbjct  570  AAGTGCCGCGACAATCGGTGGGAATGCTTTTTGCTGCCTCGTTCGAAGTCGTGTGTGCTC  629

Query  180  GTCGGTTTGGACCCTATGACCCTTTTGGCATCACAATGATGGTGCTTGCATCG  232
            |||| ||| ||| ||||||||||||||||||||||||| ||||||| ||||||
Sbjct  630  GTCGATTTTGACACTATGACCCTTTTGGCATCACAATGTTGGTGCTCGCATCG  682


>JQ753298.1 Abutilon malacum isolate 92-81 internal transcribed spacer 1, 
partial sequence; 5.8S ribosomal RNA gene, complete sequence; 
and internal transcribed spacer 2, partial sequence
Length=721

 Score = 294 bits (159),  Expect = 8e-76
 Identities = 209/233 (90%), Gaps = 3/233 (1%)
 Strand=Plus/Plus

Query  1    CGCATCGTCGCCCCCATCAAACCTCGAGCTTATTTCAGCTCAGGGCAATTTGAGGGCGGA  60
            |||||||||||||||||||| ||||||||||| ||| ||||||| ||| ||| |||||||
Sbjct  448  CGCATCGTCGCCCCCATCAAGCCTCGAGCTTA-TTCGGCTCAGGTCAAATTGTGGGCGGA  506

Query  61   AAATGGCTTCCCGTGCGCTCACCGCCTGCGGTTGGCCTAAATAAT-AGTCTTCGGCGATG  119
             | ||||||||||| |||||||||   |||||||||||||| ||| ||||||||||||||
Sbjct  507  TATTGGCTTCCCGTTCGCTCACCGTGCGCGGTTGGCCTAAA-AATGAGTCTTCGGCGATG  565

Query  120  AAGTGCCGCGACAATCGGTGGGAATGCTTTTGGCTGTCTCGTTCGAAGTCGTGTGCGATC  179
            |||||||||||||||||||||||||||||   |||| |||||||||||||||||||  ||
Sbjct  566  AAGTGCCGCGACAATCGGTGGGAATGCTTACAGCTGCCTCGTTCGAAGTCGTGTGCACTC  625

Query  180  GTCGGTTTGGACCCTATGACCCTTTTGGCATCACAATGATGGTGCTTGCATCG  232
            |||| ||||||||||||||||||||||||||||||| | ||||||| ||||||
Sbjct  626  GTCGATTTGGACCCTATGACCCTTTTGGCATCACAACGTTGGTGCTCGCATCG  678


>KT779105.1 Abutilon theophrasti voucher PUN 59684 internal transcribed spacer 
1, partial sequence; 5.8S ribosomal RNA gene, complete 
sequence; and internal transcribed spacer 2, partial sequence
Length=743

 Score = 291 bits (157),  Expect = 1e-74
 Identities = 209/233 (90%), Gaps = 7/233 (3%)
 Strand=Plus/Plus

Query  1    CGCATCGTCGCCCCCATCAAACCTCGAGCTTATTTCAGCTCAGGGCAATTTGAGGGCGGA  60
            |||||||| ||||||||||||||||||||||||||||||||||| |||||||||||||||
Sbjct  443  CGCATCGTTGCCCCCATCAAACCTCGAGCTTATTTCAGCTCAGGACAATTTGAGGGCGGA  502

Query  61   AAATGGCTTCCCGTGCGCTCACCGCCTGCGGTTGGCCTAAATAATAGTCTTCGGCGATGA  120
            || |||||||||||||||||||||||||||||||||||||||||||||||||||||||||
Sbjct  503  AATTGGCTTCCCGTGCGCTCACCGCCTGCGGTTGGCCTAAATAATAGTCTTCGGCGATGA  562

Query  121  AGTGCCGCGACAATCGGTGGGAATGCTTTTGGCT-GTCTCGTTCGAAGTCGTGTGCGATC  179
            ||||||||||||||| |||||||||| |||||   ||||||||| || ||||||||||||
Sbjct  563  AGTGCCGCGACAATCCGTGGGAATGCGTTTGGGGGGTCTCGTTCTAAATCGTGTGCGATC  622

Query  180  GTCGGTTTGGACCCTATGAC--C-CTTTTGGCATCACAATGATGGT-GCTTGC  228
             ||  |||  | ||||||||  | ||||| |  ||||||||||||| || |||
Sbjct  623  CTCTCTTTTTAGCCTATGACGACACTTTTCG--TCACAATGATGGTTGCGTGC  673


>MF963925.1 Horsfordia newberryi isolate CBP186 18S ribosomal RNA gene, partial 
sequence; internal transcribed spacer 1, 5.8S ribosomal 
RNA gene, and internal transcribed spacer 2, complete sequence; 
and 26S ribosomal RNA gene, partial sequence
Length=761

 Score = 285 bits (154),  Expect = 5e-73
 Identities = 207/233 (89%), Gaps = 4/233 (2%)
 Strand=Plus/Plus

Query  1    CGCATCGTCGCCCCCATCAAACCTCGAGCTTATTTCAGCTCAGGGCAATTTGAGGGCGGA  60
            ||||||||||||||||||||||| ||||| | |||| ||||||| ||||||| |||||||
Sbjct  495  CGCATCGTCGCCCCCATCAAACC-CGAGC-TCTTTCGGCTCAGGTCAATTTGTGGGCGGA  552

Query  61   AAATGGCTTCCCGTGCGCTCACCGCCTGCGGTTGGCCTAAATAAT-AGTCTTCGGCGATG  119
            || |||||||||||||||||||||||||||||||||||||| ||| ||||||||||||| 
Sbjct  553  AATTGGCTTCCCGTGCGCTCACCGCCTGCGGTTGGCCTAAA-AATGAGTCTTCGGCGATT  611

Query  120  AAGTGCCGCGACAATCGGTGGGAATGCTTTTGGCTGTCTCGTTCGAAGTCGTGTGCGATC  179
             |||||||||||||||||||||||||| ||  |||| |||||||||||||| ||| | ||
Sbjct  612  TAGTGCCGCGACAATCGGTGGGAATGCATTCAGCTGCCTCGTTCGAAGTCGCGTGTGCTC  671

Query  180  GTCGGTTTGGACCCTATGACCCTTTTGGCATCACAATGATGGTGCTTGCATCG  232
            ||||  |||||||||||||||||||| ||||| |||||  |||||| | ||||
Sbjct  672  GTCGAGTTGGACCCTATGACCCTTTTTGCATCGCAATGTCGGTGCTCGSATCG  724


>MF802886.1 Abutilon theophrasti isolate YC0488MT04 internal transcribed 
spacer 2, partial sequence
Length=231

 Score = 278 bits (150),  Expect = 8e-71
 Identities = 206/233 (88%), Gaps = 3/233 (1%)
 Strand=Plus/Plus

Query  1    CGCATCGTCGCCCCCATCAAACCTCGAGCTTATTTCAGCTCAGGGCAATTTGAGGGCGGA  60
            |||||||| ||||||||||||||||||||||| ||| ||||||| ||| ||| |||||||
Sbjct  1    CGCATCGTTGCCCCCATCAAACCTCGAGCTTA-TTCGGCTCAGGTCAAATTGTGGGCGGA  59

Query  61   AAATGGCTTCCCGTGCGCTCACCGCCTGCGGTTGGCCTAAATAAT-AGTCTTCGGCGATG  119
            || |||||||||||| ||||||||   |||| ||||||||| ||| ||| ||||||||||
Sbjct  60   AATTGGCTTCCCGTGTGCTCACCGTGCGCGGCTGGCCTAAA-AATGAGTTTTCGGCGATG  118

Query  120  AAGTGCCGCGACAATCGGTGGGAATGCTTTTGGCTGTCTCGTTCGAAGTCGTGTGCGATC  179
            ||||||||| ||||||||||||||||||||  |||| |||||||||||| ||||| | ||
Sbjct  119  AAGTGCCGCAACAATCGGTGGGAATGCTTTCAGCTGCCTCGTTCGAAGTTGTGTGTGCTC  178

Query  180  GTCGGTTTGGACCCTATGACCCTTTTGGCATCACAATGATGGTGCTTGCATCG  232
            |||| || | |||||||||||||||||||||||||||| ||||||| ||||||
Sbjct  179  GTCGATTCGAACCCTATGACCCTTTTGGCATCACAATGTTGGTGCTCGCATCG  231


>MF802885.1 Abutilon theophrasti isolate YC0488MT03 internal transcribed 
spacer 2, partial sequence
Length=231

 Score = 278 bits (150),  Expect = 8e-71
 Identities = 206/233 (88%), Gaps = 3/233 (1%)
 Strand=Plus/Plus

Query  1    CGCATCGTCGCCCCCATCAAACCTCGAGCTTATTTCAGCTCAGGGCAATTTGAGGGCGGA  60
            |||||||| ||||||||||||||||||||||| ||| ||||||| ||| ||| |||||||
Sbjct  1    CGCATCGTTGCCCCCATCAAACCTCGAGCTTA-TTCGGCTCAGGTCAAATTGTGGGCGGA  59

Query  61   AAATGGCTTCCCGTGCGCTCACCGCCTGCGGTTGGCCTAAATAAT-AGTCTTCGGCGATG  119
            || |||||||||||| ||||||||   |||| ||||||||| ||| ||| ||||||||||
Sbjct  60   AATTGGCTTCCCGTGTGCTCACCGTGCGCGGCTGGCCTAAA-AATGAGTTTTCGGCGATG  118

Query  120  AAGTGCCGCGACAATCGGTGGGAATGCTTTTGGCTGTCTCGTTCGAAGTCGTGTGCGATC  179
            ||||||||| ||||||||||||||||||||  |||| |||||||||||| ||||| | ||
Sbjct  119  AAGTGCCGCAACAATCGGTGGGAATGCTTTCAGCTGCCTCGTTCGAAGTTGTGTGTGCTC  178

Query  180  GTCGGTTTGGACCCTATGACCCTTTTGGCATCACAATGATGGTGCTTGCATCG  232
            |||| || | |||||||||||||||||||||||||||| ||||||| ||||||
Sbjct  179  GTCGATTCGAACCCTATGACCCTTTTGGCATCACAATGTTGGTGCTCGCATCG  231


>MF802884.1 Abutilon theophrasti isolate YC0488MT02 internal transcribed 
spacer 2, partial sequence
Length=231

 Score = 278 bits (150),  Expect = 8e-71
 Identities = 206/233 (88%), Gaps = 3/233 (1%)
 Strand=Plus/Plus

Query  1    CGCATCGTCGCCCCCATCAAACCTCGAGCTTATTTCAGCTCAGGGCAATTTGAGGGCGGA  60
            |||||||| ||||||||||||||||||||||| ||| ||||||| ||| ||| |||||||
Sbjct  1    CGCATCGTTGCCCCCATCAAACCTCGAGCTTA-TTCGGCTCAGGTCAAATTGTGGGCGGA  59

Query  61   AAATGGCTTCCCGTGCGCTCACCGCCTGCGGTTGGCCTAAATAAT-AGTCTTCGGCGATG  119
            || |||||||||||| ||||||||   |||| ||||||||| ||| ||| ||||||||||
Sbjct  60   AATTGGCTTCCCGTGTGCTCACCGTGCGCGGCTGGCCTAAA-AATGAGTTTTCGGCGATG  118

Query  120  AAGTGCCGCGACAATCGGTGGGAATGCTTTTGGCTGTCTCGTTCGAAGTCGTGTGCGATC  179
            ||||||||| ||||||||||||||||||||  |||| |||||||||||| ||||| | ||
Sbjct  119  AAGTGCCGCAACAATCGGTGGGAATGCTTTCAGCTGCCTCGTTCGAAGTTGTGTGTGCTC  178

Query  180  GTCGGTTTGGACCCTATGACCCTTTTGGCATCACAATGATGGTGCTTGCATCG  232
            |||| || | |||||||||||||||||||||||||||| ||||||| ||||||
Sbjct  179  GTCGATTCGAACCCTATGACCCTTTTGGCATCACAATGTTGGTGCTCGCATCG  231


>MG235189.1 Abutilon theophrasti voucher WC-73WP 5.8S ribosomal RNA gene, 
partial sequence; internal transcribed spacer 2, complete sequence; 
and large subunit ribosomal RNA gene, partial sequence
Length=352

 Score = 278 bits (150),  Expect = 8e-71
 Identities = 206/233 (88%), Gaps = 3/233 (1%)
 Strand=Plus/Plus

Query  1    CGCATCGTCGCCCCCATCAAACCTCGAGCTTATTTCAGCTCAGGGCAATTTGAGGGCGGA  60
            |||||||| ||||||||||||||||||||||| ||| ||||||| ||| ||| |||||||
Sbjct  85   CGCATCGTTGCCCCCATCAAACCTCGAGCTTA-TTCGGCTCAGGTCAAATTGTGGGCGGA  143

Query  61   AAATGGCTTCCCGTGCGCTCACCGCCTGCGGTTGGCCTAAATAAT-AGTCTTCGGCGATG  119
            || |||||||||||| ||||||||   |||| ||||||||| ||| ||| ||||||||||
Sbjct  144  AATTGGCTTCCCGTGTGCTCACCGTGCGCGGCTGGCCTAAA-AATGAGTTTTCGGCGATG  202

Query  120  AAGTGCCGCGACAATCGGTGGGAATGCTTTTGGCTGTCTCGTTCGAAGTCGTGTGCGATC  179
            ||||||||| ||||||||||||||||||||  |||| |||||||||||| ||||| | ||
Sbjct  203  AAGTGCCGCAACAATCGGTGGGAATGCTTTCAGCTGCCTCGTTCGAAGTTGTGTGTGCTC  262

Query  180  GTCGGTTTGGACCCTATGACCCTTTTGGCATCACAATGATGGTGCTTGCATCG  232
            |||| || | |||||||||||||||||||||||||||| ||||||| ||||||
Sbjct  263  GTCGATTCGAACCCTATGACCCTTTTGGCATCACAATGTTGGTGCTCGCATCG  315


>MG234922.1 Abutilon theophrasti voucher JAG 0687WP 5.8S ribosomal RNA gene, 
partial sequence; internal transcribed spacer 2, complete 
sequence; and large subunit ribosomal RNA gene, partial sequence
Length=352

 Score = 278 bits (150),  Expect = 8e-71
 Identities = 206/233 (88%), Gaps = 3/233 (1%)
 Strand=Plus/Plus

Query  1    CGCATCGTCGCCCCCATCAAACCTCGAGCTTATTTCAGCTCAGGGCAATTTGAGGGCGGA  60
            |||||||| ||||||||||||||||||||||| ||| ||||||| ||| ||| |||||||
Sbjct  85   CGCATCGTTGCCCCCATCAAACCTCGAGCTTA-TTCGGCTCAGGTCAAATTGTGGGCGGA  143

Query  61   AAATGGCTTCCCGTGCGCTCACCGCCTGCGGTTGGCCTAAATAAT-AGTCTTCGGCGATG  119
            || |||||||||||| ||||||||   |||| ||||||||| ||| ||| ||||||||||
Sbjct  144  AATTGGCTTCCCGTGTGCTCACCGTGCGCGGCTGGCCTAAA-AATGAGTTTTCGGCGATG  202

Query  120  AAGTGCCGCGACAATCGGTGGGAATGCTTTTGGCTGTCTCGTTCGAAGTCGTGTGCGATC  179
            ||||||||| ||||||||||||||||||||  |||| |||||||||||| ||||| | ||
Sbjct  203  AAGTGCCGCAACAATCGGTGGGAATGCTTTCAGCTGCCTCGTTCGAAGTTGTGTGTGCTC  262

Query  180  GTCGGTTTGGACCCTATGACCCTTTTGGCATCACAATGATGGTGCTTGCATCG  232
            |||| || | |||||||||||||||||||||||||||| ||||||| ||||||
Sbjct  263  GTCGATTCGAACCCTATGACCCTTTTGGCATCACAATGTTGGTGCTCGCATCG  315


>MG234665.1 Abutilon theophrasti voucher WC-96WP 5.8S ribosomal RNA gene, 
partial sequence; internal transcribed spacer 2, complete sequence; 
and large subunit ribosomal RNA gene, partial sequence
Length=352

 Score = 278 bits (150),  Expect = 8e-71
 Identities = 206/233 (88%), Gaps = 3/233 (1%)
 Strand=Plus/Plus

Query  1    CGCATCGTCGCCCCCATCAAACCTCGAGCTTATTTCAGCTCAGGGCAATTTGAGGGCGGA  60
            |||||||| ||||||||||||||||||||||| ||| ||||||| ||| ||| |||||||
Sbjct  85   CGCATCGTTGCCCCCATCAAACCTCGAGCTTA-TTCGGCTCAGGTCAAATTGTGGGCGGA  143

Query  61   AAATGGCTTCCCGTGCGCTCACCGCCTGCGGTTGGCCTAAATAAT-AGTCTTCGGCGATG  119
            || |||||||||||| ||||||||   |||| ||||||||| ||| ||| ||||||||||
Sbjct  144  AATTGGCTTCCCGTGTGCTCACCGTGCGCGGCTGGCCTAAA-AATGAGTTTTCGGCGATG  202

Query  120  AAGTGCCGCGACAATCGGTGGGAATGCTTTTGGCTGTCTCGTTCGAAGTCGTGTGCGATC  179
            ||||||||| ||||||||||||||||||||  |||| |||||||||||| ||||| | ||
Sbjct  203  AAGTGCCGCAACAATCGGTGGGAATGCTTTCAGCTGCCTCGTTCGAAGTTGTGTGTGCTC  262

Query  180  GTCGGTTTGGACCCTATGACCCTTTTGGCATCACAATGATGGTGCTTGCATCG  232
            |||| || | |||||||||||||||||||||||||||| ||||||| ||||||
Sbjct  263  GTCGATTCGAACCCTATGACCCTTTTGGCATCACAATGTTGGTGCTCGCATCG  315


>KY063587.1 Abutilon theophrasti isolate TKM2015107 small subunit ribosomal 
RNA gene, partial sequence; internal transcribed spacer 1 
and 5.8S ribosomal RNA gene, complete sequence; and internal 
transcribed spacer 2, partial sequence
Length=742

 Score = 278 bits (150),  Expect = 8e-71
 Identities = 206/233 (88%), Gaps = 3/233 (1%)
 Strand=Plus/Plus

Query  1    CGCATCGTCGCCCCCATCAAACCTCGAGCTTATTTCAGCTCAGGGCAATTTGAGGGCGGA  60
            |||||||| ||||||||||||||||||||||| ||| ||||||| ||| ||| |||||||
Sbjct  499  CGCATCGTTGCCCCCATCAAACCTCGAGCTTA-TTCGGCTCAGGTCAAATTGTGGGCGGA  557

Query  61   AAATGGCTTCCCGTGCGCTCACCGCCTGCGGTTGGCCTAAATAAT-AGTCTTCGGCGATG  119
            || |||||||||||| ||||||||   |||| ||||||||| ||| ||| ||||||||||
Sbjct  558  AATTGGCTTCCCGTGTGCTCACCGTGCGCGGCTGGCCTAAA-AATGAGTTTTCGGCGATG  616

Query  120  AAGTGCCGCGACAATCGGTGGGAATGCTTTTGGCTGTCTCGTTCGAAGTCGTGTGCGATC  179
            ||||||||| ||||||||||||||||||||  |||| |||||||||||| ||||| | ||
Sbjct  617  AAGTGCCGCAACAATCGGTGGGAATGCTTTCAGCTGCCTCGTTCGAAGTTGTGTGTGCTC  676

Query  180  GTCGGTTTGGACCCTATGACCCTTTTGGCATCACAATGATGGTGCTTGCATCG  232
            |||| || | |||||||||||||||||||||||||||| ||||||| ||||||
Sbjct  677  GTCGATTCGAACCCTATGACCCTTTTGGCATCACAATGTTGGTGCTCGCATCG  729


>KF454276.1 Abutilon theophrasti voucher 65230603 5.8S ribosomal RNA gene, 
partial sequence; internal transcribed spacer 2, complete 
sequence; and 28S ribosomal RNA gene, partial sequence
Length=456

 Score = 278 bits (150),  Expect = 8e-71
 Identities = 206/233 (88%), Gaps = 3/233 (1%)
 Strand=Plus/Plus

Query  1    CGCATCGTCGCCCCCATCAAACCTCGAGCTTATTTCAGCTCAGGGCAATTTGAGGGCGGA  60
            |||||||| ||||||||||||||||||||||| ||| ||||||| ||| ||| |||||||
Sbjct  85   CGCATCGTTGCCCCCATCAAACCTCGAGCTTA-TTCGGCTCAGGTCAAATTGTGGGCGGA  143

Query  61   AAATGGCTTCCCGTGCGCTCACCGCCTGCGGTTGGCCTAAATAAT-AGTCTTCGGCGATG  119
            || |||||||||||| ||||||||   |||| ||||||||| ||| ||| ||||||||||
Sbjct  144  AATTGGCTTCCCGTGTGCTCACCGTGCGCGGCTGGCCTAAA-AATGAGTTTTCGGCGATG  202

Query  120  AAGTGCCGCGACAATCGGTGGGAATGCTTTTGGCTGTCTCGTTCGAAGTCGTGTGCGATC  179
            ||||||||| ||||||||||||||||||||  |||| |||||||||||| ||||| | ||
Sbjct  203  AAGTGCCGCAACAATCGGTGGGAATGCTTTCAGCTGCCTCGTTCGAAGTTGTGTGTGCTC  262

Query  180  GTCGGTTTGGACCCTATGACCCTTTTGGCATCACAATGATGGTGCTTGCATCG  232
            |||| || | |||||||||||||||||||||||||||| ||||||| ||||||
Sbjct  263  GTCGATTCGAACCCTATGACCCTTTTGGCATCACAATGTTGGTGCTCGCATCG  315


>KP092989.1 Abutilon indicum isolate SCBGP200_1 18S ribosomal RNA gene, partial 
sequence; internal transcribed spacer 1, 5.8S ribosomal 
RNA gene, and internal transcribed spacer 2, complete sequence; 
and 28S ribosomal RNA gene, partial sequence
 KP092990.1 Abutilon indicum isolate SCBGP200_2 18S ribosomal RNA gene, partial 
sequence; internal transcribed spacer 1, 5.8S ribosomal 
RNA gene, and internal transcribed spacer 2, complete sequence; 
and 28S ribosomal RNA gene, partial sequence
Length=778

 Score = 278 bits (150),  Expect = 8e-71
 Identities = 206/233 (88%), Gaps = 3/233 (1%)
 Strand=Plus/Plus

Query  1    CGCATCGTCGCCCCCATCAAACCTCGAGCTTATTTCAGCTCAGGGCAATTTGAGGGCGGA  60
            |||||||| ||||||||||||||||||||||| ||| ||||||| ||| ||| |||||||
Sbjct  512  CGCATCGTTGCCCCCATCAAACCTCGAGCTTA-TTCGGCTCAGGTCAAATTGTGGGCGGA  570

Query  61   AAATGGCTTCCCGTGCGCTCACCGCCTGCGGTTGGCCTAAATAAT-AGTCTTCGGCGATG  119
            || |||||||||||| ||||||||   |||| ||||||||| ||| ||| ||||||||||
Sbjct  571  AATTGGCTTCCCGTGTGCTCACCGTGCGCGGCTGGCCTAAA-AATGAGTTTTCGGCGATG  629

Query  120  AAGTGCCGCGACAATCGGTGGGAATGCTTTTGGCTGTCTCGTTCGAAGTCGTGTGCGATC  179
            ||||||||| ||||||||||||||||||||  |||| |||||||||||| ||||| | ||
Sbjct  630  AAGTGCCGCAACAATCGGTGGGAATGCTTTCAGCTGCCTCGTTCGAAGTTGTGTGTGCTC  689

Query  180  GTCGGTTTGGACCCTATGACCCTTTTGGCATCACAATGATGGTGCTTGCATCG  232
            |||| || | |||||||||||||||||||||||||||| ||||||| ||||||
Sbjct  690  GTCGATTCGAACCCTATGACCCTTTTGGCATCACAATGTTGGTGCTCGCATCG  742


>GQ434460.1 Abutilon theophrasti voucher PS0569MT04 internal transcribed 
spacer 2, partial sequence
Length=231

 Score = 278 bits (150),  Expect = 8e-71
 Identities = 206/233 (88%), Gaps = 3/233 (1%)
 Strand=Plus/Plus

Query  1    CGCATCGTCGCCCCCATCAAACCTCGAGCTTATTTCAGCTCAGGGCAATTTGAGGGCGGA  60
            |||||||| ||||||||||||||||||||||| ||| ||||||| ||| ||| |||||||
Sbjct  1    CGCATCGTTGCCCCCATCAAACCTCGAGCTTA-TTCGGCTCAGGTCAAATTGTGGGCGGA  59

Query  61   AAATGGCTTCCCGTGCGCTCACCGCCTGCGGTTGGCCTAAATAAT-AGTCTTCGGCGATG  119
            || |||||||||||| ||||||||   |||| ||||||||| ||| ||| ||||||||||
Sbjct  60   AATTGGCTTCCCGTGTGCTCACCGTGCGCGGCTGGCCTAAA-AATGAGTTTTCGGCGATG  118

Query  120  AAGTGCCGCGACAATCGGTGGGAATGCTTTTGGCTGTCTCGTTCGAAGTCGTGTGCGATC  179
            ||||||||| ||||||||||||||||||||  |||| |||||||||||| ||||| | ||
Sbjct  119  AAGTGCCGCAACAATCGGTGGGAATGCTTTCAGCTGCCTCGTTCGAAGTTGTGTGTGCTC  178

Query  180  GTCGGTTTGGACCCTATGACCCTTTTGGCATCACAATGATGGTGCTTGCATCG  232
            |||| || | |||||||||||||||||||||||||||| ||||||| ||||||
Sbjct  179  GTCGATTCGAACCCTATGACCCTTTTGGCATCACAATGTTGGTGCTCGCATCG  231


>AY863059.1 Abutilon indicum internal transcribed spacer 1, partial sequence; 
5.8S ribosomal RNA gene, complete sequence; and internal 
transcribed spacer 2, partial sequence
Length=681

 Score = 278 bits (150),  Expect = 8e-71
 Identities = 206/233 (88%), Gaps = 3/233 (1%)
 Strand=Plus/Plus

Query  1    CGCATCGTCGCCCCCATCAAACCTCGAGCTTATTTCAGCTCAGGGCAATTTGAGGGCGGA  60
            |||||||| ||||||||||||||||||||||| ||| ||||||| ||| ||| |||||||
Sbjct  451  CGCATCGTTGCCCCCATCAAACCTCGAGCTTA-TTCGGCTCAGGTCAAATTGTGGGCGGA  509

Query  61   AAATGGCTTCCCGTGCGCTCACCGCCTGCGGTTGGCCTAAATAAT-AGTCTTCGGCGATG  119
            || |||||||||||| ||||||||   |||| ||||||||| ||| ||| ||||||||||
Sbjct  510  AATTGGCTTCCCGTGTGCTCACCGTGCGCGGCTGGCCTAAA-AATGAGTTTTCGGCGATG  568

Query  120  AAGTGCCGCGACAATCGGTGGGAATGCTTTTGGCTGTCTCGTTCGAAGTCGTGTGCGATC  179
            ||||||||| ||||||||||||||||||||  |||| |||||||||||| ||||| | ||
Sbjct  569  AAGTGCCGCAACAATCGGTGGGAATGCTTTCAGCTGCCTCGTTCGAAGTTGTGTGTGCTC  628

Query  180  GTCGGTTTGGACCCTATGACCCTTTTGGCATCACAATGATGGTGCTTGCATCG  232
            |||| || | |||||||||||||||||||||||||||| ||||||| ||||||
Sbjct  629  GTCGATTCGAACCCTATGACCCTTTTGGCATCACAATGTTGGTGCTCGCATCG  681


>EF219367.1 Abutilon sandwicense strain PCMB2767 internal transcribed spacer 
1, partial sequence; 5.8S ribosomal RNA gene, complete sequence; 
and internal transcribed spacer 2, partial sequence
Length=717

 Score = 278 bits (150),  Expect = 8e-71
 Identities = 206/233 (88%), Gaps = 3/233 (1%)
 Strand=Plus/Plus

Query  1    CGCATCGTCGCCCCCATCAAACCTCGAGCTTATTTCAGCTCAGGGCAATTTGAGGGCGGA  60
            |||||||||||||| ||||| ||||||||||| ||| ||||||| ||| ||| |||||||
Sbjct  466  CGCATCGTCGCCCCAATCAAGCCTCGAGCTTA-TTCTGCTCAGGTCAAATTGTGGGCGGA  524

Query  61   AAATGGCTTCCCGTGCGCTCACCGCCTGCGGTTGGCCTAAATAAT-AGTCTTCGGCGATG  119
             |  |||||||||| |||||||||   |||||||||||||| ||| ||||||||||||||
Sbjct  525  TATGGGCTTCCCGTTCGCTCACCGTGCGCGGTTGGCCTAAA-AATGAGTCTTCGGCGATG  583

Query  120  AAGTGCCGCGACAATCGGTGGGAATGCTTTTGGCTGTCTCGTTCGAAGTCGTGTGCGATC  179
            ||||||||||||||||||||||||| |||   | ||||||||||||||||||||||  ||
Sbjct  584  AAGTGCCGCGACAATCGGTGGGAATACTTACAGTTGTCTCGTTCGAAGTCGTGTGCACTC  643

Query  180  GTCGGTTTGGACCCTATGACCCTTTTGGCATCACAATGATGGTGCTTGCATCG  232
            |||| ||||||||||||||||||||||||||||||| | ||||||| ||||||
Sbjct  644  GTCGATTTGGACCCTATGACCCTTTTGGCATCACAACGTTGGTGCTCGCATCG  696


>EF219363.1 Abutilon eremitopetalum strain PCMB2762 internal transcribed 
spacer 1, partial sequence; 5.8S ribosomal RNA gene, complete 
sequence; and internal transcribed spacer 2, partial sequence
Length=717

 Score = 278 bits (150),  Expect = 8e-71
 Identities = 206/233 (88%), Gaps = 3/233 (1%)
 Strand=Plus/Plus

Query  1    CGCATCGTCGCCCCCATCAAACCTCGAGCTTATTTCAGCTCAGGGCAATTTGAGGGCGGA  60
            |||||||||||||| ||||| ||||||||||| ||| ||||||| ||| ||| |||||||
Sbjct  466  CGCATCGTCGCCCCAATCAAGCCTCGAGCTTA-TTCTGCTCAGGTCAAATTGCGGGCGGA  524

Query  61   AAATGGCTTCCCGTGCGCTCACCGCCTGCGGTTGGCCTAAATAAT-AGTCTTCGGCGATG  119
             | ||||||||||| |||||||||   |||||||||||||| ||| ||||||||||||||
Sbjct  525  TATTGGCTTCCCGTTCGCTCACCGTGCGCGGTTGGCCTAAA-AATGAGTCTTCGGCGATG  583

Query  120  AAGTGCCGCGACAATCGGTGGGAATGCTTTTGGCTGTCTCGTTCGAAGTCGTGTGCGATC  179
            ||||||||||||||||||||||||| |||   | ||||||||||||||||||||||  ||
Sbjct  584  AAGTGCCGCGACAATCGGTGGGAATACTTACAGTTGTCTCGTTCGAAGTCGTGTGCACTC  643

Query  180  GTCGGTTTGGACCCTATGACCCTTTTGGCATCACAATGATGGTGCTTGCATCG  232
            |||| ||| ||||||||||||||||||||||||||| | ||||||| ||||||
Sbjct  644  GTCGATTTAGACCCTATGACCCTTTTGGCATCACAACGTTGGTGCTCGCATCG  696


>DQ287984.1 Abutilon theophrasti internal transcribed spacer 1, partial sequence; 
5.8S ribosomal RNA gene, complete sequence; and internal 
transcribed spacer 2, partial sequence
Length=726

 Score = 278 bits (150),  Expect = 8e-71
 Identities = 206/233 (88%), Gaps = 3/233 (1%)
 Strand=Plus/Plus

Query  1    CGCATCGTCGCCCCCATCAAACCTCGAGCTTATTTCAGCTCAGGGCAATTTGAGGGCGGA  60
            |||||||| ||||||||||||||||||||||| ||| ||||||| ||| ||| |||||||
Sbjct  491  CGCATCGTTGCCCCCATCAAACCTCGAGCTTA-TTCGGCTCAGGTCAAATTGTGGGCGGA  549

Query  61   AAATGGCTTCCCGTGCGCTCACCGCCTGCGGTTGGCCTAAATAAT-AGTCTTCGGCGATG  119
            || |||||||||||| ||||||||   |||| ||||||||| ||| ||| ||||||||||
Sbjct  550  AATTGGCTTCCCGTGTGCTCACCGTGCGCGGCTGGCCTAAA-AATGAGTTTTCGGCGATG  608

Query  120  AAGTGCCGCGACAATCGGTGGGAATGCTTTTGGCTGTCTCGTTCGAAGTCGTGTGCGATC  179
            ||||||||| ||||||||||||||||||||  |||| |||||||||||| ||||| | ||
Sbjct  609  AAGTGCCGCAACAATCGGTGGGAATGCTTTCAGCTGCCTCGTTCGAAGTTGTGTGTGCTC  668

Query  180  GTCGGTTTGGACCCTATGACCCTTTTGGCATCACAATGATGGTGCTTGCATCG  232
            |||| || | |||||||||||||||||||||||||||| ||||||| ||||||
Sbjct  669  GTCGATTCGAACCCTATGACCCTTTTGGCATCACAATGTTGGTGCTCGCATCG  721


>DQ006017.1 Abutilon theophrasti voucher Wells 5165 US 18S ribosomal RNA 
gene, partial sequence; internal transcribed spacer 1, 5.8S 
ribosomal RNA gene, and internal transcribed spacer 2, complete 
sequence; and 28S ribosomal RNA gene, partial sequence
Length=749

 Score = 278 bits (150),  Expect = 8e-71
 Identities = 206/233 (88%), Gaps = 3/233 (1%)
 Strand=Plus/Plus

Query  1    CGCATCGTCGCCCCCATCAAACCTCGAGCTTATTTCAGCTCAGGGCAATTTGAGGGCGGA  60
            |||||||| ||||||||||||||||||||||| ||| ||||||| ||| ||| |||||||
Sbjct  497  CGCATCGTTGCCCCCATCAAACCTCGAGCTTA-TTCGGCTCAGGTCAAATTGTGGGCGGA  555

Query  61   AAATGGCTTCCCGTGCGCTCACCGCCTGCGGTTGGCCTAAATAAT-AGTCTTCGGCGATG  119
            || |||||||||||| ||||||||   |||| ||||||||| ||| ||| ||||||||||
Sbjct  556  AATTGGCTTCCCGTGTGCTCACCGTGCGCGGCTGGCCTAAA-AATGAGTTTTCGGCGATG  614

Query  120  AAGTGCCGCGACAATCGGTGGGAATGCTTTTGGCTGTCTCGTTCGAAGTCGTGTGCGATC  179
            ||||||||| ||||||||||||||||||||  |||| |||||||||||| ||||| | ||
Sbjct  615  AAGTGCCGCAACAATCGGTGGGAATGCTTTCAGCTGCCTCGTTCGAAGTTGTGTGTGCTC  674

Query  180  GTCGGTTTGGACCCTATGACCCTTTTGGCATCACAATGATGGTGCTTGCATCG  232
            |||| || | |||||||||||||||||||||||||||| ||||||| ||||||
Sbjct  675  GTCGATTCGAACCCTATGACCCTTTTGGCATCACAATGTTGGTGCTCGCATCG  727


>KT966960.1 Abutilon abutiloides voucher Areces et al. 580 (UPRRP) 18S ribosomal 
RNA gene, partial sequence; internal transcribed spacer 
1, 5.8S ribosomal RNA gene, and internal transcribed spacer 
2, complete sequence; and 28S ribosomal RNA gene, partial 
sequence
Length=745

 Score = 272 bits (147),  Expect = 4e-69
 Identities = 204/232 (88%), Gaps = 1/232 (0%)
 Strand=Plus/Plus

Query  1    CGCATCGTCGCCCCCATCAAACCTCGAGCTTATTTCAGCTCAGGGCAATTTGAGGGCGGA  60
            |||||||||||||||||||| ||||||||||| ||| ||||||| ||| ||| |||||||
Sbjct  479  CGCATCGTCGCCCCCATCAAGCCTCGAGCTTA-TTCGGCTCAGGTCAAATTGTGGGCGGA  537

Query  61   AAATGGCTTCCCGTGCGCTCACCGCCTGCGGTTGGCCTAAATAATAGTCTTCGGCGATGA  120
             | ||||||||||| |||||||||   |||||||||||||| |  |||||||||||||||
Sbjct  538  TATTGGCTTCCCGTTCGCTCACCGTGCGCGGTTGGCCTAAAAACGAGTCTTCGGCGATGA  597

Query  121  AGTGCCGCGACAATCGGTGGGAATGCTTTTGGCTGTCTCGTTCGAAGTCGTGTGCGATCG  180
            ||||||||||||||||||||||||||||   |||| ||||||||||||||| |||  |||
Sbjct  598  AGTGCCGCGACAATCGGTGGGAATGCTTACAGCTGCCTCGTTCGAAGTCGTCTGCACTCG  657

Query  181  TCGGTTTGGACCCTATGACCCTTTTGGCATCACAATGATGGTGCTTGCATCG  232
            ||| ||||||| ||||||||||| |||||||||| || ||||||| ||||||
Sbjct  658  TCGATTTGGACACTATGACCCTTCTGGCATCACAGTGTTGGTGCTCGCATCG  709


>JQ753294.1 Abutilon abutiloides isolate 2966 internal transcribed spacer 
1, partial sequence; 5.8S ribosomal RNA gene, complete sequence; 
and internal transcribed spacer 2, partial sequence
Length=723

 Score = 272 bits (147),  Expect = 4e-69
 Identities = 204/232 (88%), Gaps = 1/232 (0%)
 Strand=Plus/Plus

Query  1    CGCATCGTCGCCCCCATCAAACCTCGAGCTTATTTCAGCTCAGGGCAATTTGAGGGCGGA  60
            |||||||||||||||||||| ||||||||||| ||| ||||||| ||| ||| |||||||
Sbjct  450  CGCATCGTCGCCCCCATCAAGCCTCGAGCTTA-TTCGGCTCAGGTCAAATTGTGGGCGGA  508

Query  61   AAATGGCTTCCCGTGCGCTCACCGCCTGCGGTTGGCCTAAATAATAGTCTTCGGCGATGA  120
             | ||||||||||| |||||||||   |||||||||||||| |  |||||||||||||||
Sbjct  509  TATTGGCTTCCCGTTCGCTCACCGTGCGCGGTTGGCCTAAAAACGAGTCTTCGGCGATGA  568

Query  121  AGTGCCGCGACAATCGGTGGGAATGCTTTTGGCTGTCTCGTTCGAAGTCGTGTGCGATCG  180
            ||||||||||||||||||||||||||||   |||| ||||||||||||||| |||  |||
Sbjct  569  AGTGCCGCGACAATCGGTGGGAATGCTTACAGCTGCCTCGTTCGAAGTCGTCTGCACTCG  628

Query  181  TCGGTTTGGACCCTATGACCCTTTTGGCATCACAATGATGGTGCTTGCATCG  232
            ||| ||||||| ||||||||||| |||||||||| || ||||||| ||||||
Sbjct  629  TCGATTTGGACACTATGACCCTTCTGGCATCACAGTGTTGGTGCTCGCATCG  680


>EF219368.1 Abutilon incanum strain PCMB2768 internal transcribed spacer 
1, partial sequence; 5.8S ribosomal RNA gene, complete sequence; 
and internal transcribed spacer 2, partial sequence
Length=717

 Score = 272 bits (147),  Expect = 4e-69
 Identities = 205/233 (88%), Gaps = 3/233 (1%)
 Strand=Plus/Plus

Query  1    CGCATCGTCGCCCCCATCAAACCTCGAGCTTATTTCAGCTCAGGGCAATTTGAGGGCGGA  60
            |||||||||||||||||||| ||||||||||| ||| |||||||  || ||| |||||||
Sbjct  466  CGCATCGTCGCCCCCATCAAGCCTCGAGCTTA-TTCTGCTCAGGTTAAATTGTGGGCGGA  524

Query  61   AAATGGCTTCCCGTGCGCTCACCGCCTGCGGTTGGCCTAAATAAT-AGTCTTCGGCGATG  119
             | ||||||||||| |||||||||   |||||||||||||| ||| ||||||||||||||
Sbjct  525  TATTGGCTTCCCGTTCGCTCACCGTGCGCGGTTGGCCTAAA-AATGAGTCTTCGGCGATG  583

Query  120  AAGTGCCGCGACAATCGGTGGGAATGCTTTTGGCTGTCTCGTTCGAAGTCGTGTGCGATC  179
            ||||| |||||||||||||||||||||||   ||||||||||||||||||||||||  ||
Sbjct  584  AAGTGTCGCGACAATCGGTGGGAATGCTTACAGCTGTCTCGTTCGAAGTCGTGTGCACTC  643

Query  180  GTCGGTTTGGACCCTATGACCCTTTTGGCATCACAATGATGGTGCTTGCATCG  232
            |||  |||||||||||||||||||||||||||| | || ||||||| || |||
Sbjct  644  GTCAATTTGGACCCTATGACCCTTTTGGCATCAAATTGTTGGTGCTCGCTTCG  696


>EF219366.1 Abutilon sandwicense strain PCMB2764 internal transcribed spacer 
1, partial sequence; 5.8S ribosomal RNA gene, complete sequence; 
and internal transcribed spacer 2, partial sequence
Length=717

 Score = 272 bits (147),  Expect = 4e-69
 Identities = 205/233 (88%), Gaps = 3/233 (1%)
 Strand=Plus/Plus

Query  1    CGCATCGTCGCCCCCATCAAACCTCGAGCTTATTTCAGCTCAGGGCAATTTGAGGGCGGA  60
            |||||||||||||| ||||| ||||||||||| ||| ||||||| ||| ||| |||||||
Sbjct  466  CGCATCGTCGCCCCAATCAAGCCTCGAGCTTA-TTCTGCTCAGGTCAAATTGTGGGCGGA  524

Query  61   AAATGGCTTCCCGTGCGCTCACCGCCTGCGGTTGGCCTAAATAAT-AGTCTTCGGCGATG  119
             | ||||| ||||| |||||||||   |||||||||||||| ||| ||||| ||||||||
Sbjct  525  TATTGGCTCCCCGTCCGCTCACCGTGCGCGGTTGGCCTAAA-AATGAGTCTGCGGCGATG  583

Query  120  AAGTGCCGCGACAATCGGTGGGAATGCTTTTGGCTGTCTCGTTCGAAGTCGTGTGCGATC  179
            ||||||||||||||||||||||||| |||   | ||||||||||||||||||||||  ||
Sbjct  584  AAGTGCCGCGACAATCGGTGGGAATACTTACAGTTGTCTCGTTCGAAGTCGTGTGCACTC  643

Query  180  GTCGGTTTGGACCCTATGACCCTTTTGGCATCACAATGATGGTGCTTGCATCG  232
            |||| ||||||||||||||||||||||||||||||| | ||||||| ||||||
Sbjct  644  GTCGATTTGGACCCTATGACCCTTTTGGCATCACAACGTTGGTGCTCGCATCG  696


>EF219364.1 Abutilon eremitopetalum strain PCMB2765 internal transcribed 
spacer 1, partial sequence; 5.8S ribosomal RNA gene, complete 
sequence; and internal transcribed spacer 2, partial sequence
Length=717

 Score = 272 bits (147),  Expect = 4e-69
 Identities = 205/233 (88%), Gaps = 3/233 (1%)
 Strand=Plus/Plus

Query  1    CGCATCGTCGCCCCCATCAAACCTCGAGCTTATTTCAGCTCAGGGCAATTTGAGGGCGGA  60
            |||||||||||||| ||||| ||||||||||| ||| ||||||| ||| ||| |||||||
Sbjct  466  CGCATCGTCGCCCCAATCAAGCCTCGAGCTTA-TTCTGCTCAGGTCAAATTGCGGGCGGA  524

Query  61   AAATGGCTTCCCGTGCGCTCACCGCCTGCGGTTGGCCTAAATAAT-AGTCTTCGGCGATG  119
             | ||||||||||| |||||||||   |||||||||||||| ||| ||||||||||||||
Sbjct  525  TATTGGCTTCCCGTTCGCTCACCGTGCGCGGTTGGCCTAAA-AATGAGTCTTCGGCGATG  583

Query  120  AAGTGCCGCGACAATCGGTGGGAATGCTTTTGGCTGTCTCGTTCGAAGTCGTGTGCGATC  179
            ||||||||||||||||||||||||| |||   | ||||||||||||||||||||||  ||
Sbjct  584  AAGTGCCGCGACAATCGGTGGGAATACTTACAGTTGTCTCGTTCGAAGTCGTGTGCACTC  643

Query  180  GTCGGTTTGGACCCTATGACCCTTTTGGCATCACAATGATGGTGCTTGCATCG  232
            |||| ||| ||||||||||||||||||||||||||  | ||||||| ||||||
Sbjct  644  GTCGATTTAGACCCTATGACCCTTTTGGCATCACATCGTTGGTGCTCGCATCG  696


>AY591808.1 Abutilon sp. La Duke s.n. internal transcribed spacer 1, 5.8S 
ribosomal RNA gene, and internal transcribed spacer 2, complete 
sequence
Length=680

 Score = 272 bits (147),  Expect = 4e-69
 Identities = 203/230 (88%), Gaps = 3/230 (1%)
 Strand=Plus/Plus

Query  1    CGCATCGTCGCCCCCATCAAACCTCGAGCTTATTTCAGCTCAGGGCAATTTGAGGGCGGA  60
            |||||||| ||||||||||||||||||||||| ||| ||||||| ||| ||| |||||||
Sbjct  453  CGCATCGTTGCCCCCATCAAACCTCGAGCTTA-TTCGGCTCAGGTCAAATTGTGGGCGGA  511

Query  61   AAATGGCTTCCCGTGCGCTCACCGCCTGCGGTTGGCCTAAATAAT-AGTCTTCGGCGATG  119
            || |||||||||||| ||||||||   |||| ||||||||| ||| ||| ||||||||||
Sbjct  512  AATTGGCTTCCCGTGTGCTCACCGTGCGCGGCTGGCCTAAA-AATGAGTTTTCGGCGATG  570

Query  120  AAGTGCCGCGACAATCGGTGGGAATGCTTTTGGCTGTCTCGTTCGAAGTCGTGTGCGATC  179
            ||||||||| ||||||||||||||||||||  |||| |||||||||||| ||||| | ||
Sbjct  571  AAGTGCCGCAACAATCGGTGGGAATGCTTTCAGCTGCCTCGTTCGAAGTTGTGTGTGCTC  630

Query  180  GTCGGTTTGGACCCTATGACCCTTTTGGCATCACAATGATGGTGCTTGCA  229
            |||| || | |||||||||||||||||||||||||||| ||||||| |||
Sbjct  631  GTCGATTCGAACCCTATGACCCTTTTGGCATCACAATGTTGGTGCTCGCA  680


>AY591854.1 Tetrasida chachapoyensis internal transcribed spacer 1, 5.8S 
ribosomal RNA gene, and internal transcribed spacer 2, complete 
sequence
Length=680

 Score = 250 bits (135),  Expect = 2e-62
 Identities = 201/233 (86%), Gaps = 3/233 (1%)
 Strand=Plus/Plus

Query  1    CGCATCGTCGCCCCCATCAAACCTCGAGCTTATTTCAGCTCAGGGCAATTTGAGGGCGGA  60
            ||||||||||||||||||||||| ||||||  |||  ||| ||| || || | |||||||
Sbjct  450  CGCATCGTCGCCCCCATCAAACC-CGAGCTCTTTTG-GCTAAGGTCATTTGGTGGGCGGA  507

Query  61   AAATGGCTTCCCGTGCGCTCACCGCCTGCGGTTGGCCTAAATAATAGTCTTCGGCGATGA  120
            || |||||||||||||||||||||| ||||||||||||||| |  ||||||||||||  |
Sbjct  508  AATTGGCTTCCCGTGCGCTCACCGCTTGCGGTTGGCCTAAAAACGAGTCTTCGGCGAATA  567

Query  121  AGTGCCGCGACAATCGGTGGGAATGCTTTTGGCTGTCTCGTTCGAAGTCGTGTGCGATCG  180
            ||||||||||||||||||||||||||| || |||| |||||||||||||||| | | |||
Sbjct  568  AGTGCCGCGACAATCGGTGGGAATGCTCTTTGCTGCCTCGTTCGAAGTCGTGCGTGCTCG  627

Query  181  TCGGTTTGGACCCTATGACCCTTTTGGCATCAC-AATGATGGTGCTTGCATCG  232
            |||  |||||||| ||||||||||| ||||| | |||| || |||| ||||||
Sbjct  628  TCGAATTGGACCCCATGACCCTTTTCGCATCGCAAATGTTGATGCTCGCATCG  680


>EF219365.1 Abutilon menziesii strain PCMB2763 internal transcribed spacer 
1, partial sequence; 5.8S ribosomal RNA gene, complete sequence; 
and internal transcribed spacer 2, partial sequence
Length=717

 Score = 243 bits (131),  Expect = 3e-60
 Identities = 199/233 (85%), Gaps = 3/233 (1%)
 Strand=Plus/Plus

Query  1    CGCATCGTCGCCCCCATCAAACCTCGAGCTTATTTCAGCTCAGGGCAATTTGAGGGCGGA  60
            |||||||| ||||| ||||| ||||||||||| ||| ||||||| ||| ||  |||||||
Sbjct  466  CGCATCGTTGCCCCAATCAAGCCTCGAGCTTA-TTCTGCTCAGGTCAAATTAYGGGCGGA  524

Query  61   AAATGGCTTCCCGTGCGCTCACCGCCTGCGGTTGGCCTAAATAAT-AGTCTTCGGCGATG  119
             | ||||||||||| |||||||||   |||||||||||||| ||| |||||| |||||||
Sbjct  525  TATTGGCTTCCCGTTCGCTCACCGTGCGCGGTTGGCCTAAA-AATGAGTCTTYGGCGATG  583

Query  120  AAGTGCCGCGACAATCGGTGGGAATGCTTTTGGCTGTCTCGTTCGAAGTCGTGTGCGATC  179
            ||||||||||||||||||||||||| |||   | ||||||||| ||||||||||||  | 
Sbjct  584  AAGTGCCGCGACAATCGGTGGGAATACTTACAGTTGTCTCGTTTGAAGTCGTGTGCACTY  643

Query  180  GTCGGTTTGGACCCTATGACCCTTTTGGCATCACAATGATGGTGCTTGCATCG  232
            || | ||| ||||||||||||||||||||||||||  | ||||||| ||||||
Sbjct  644  GTTGATTTAGACCCTATGACCCTTTTGGCATCACATCGTTGGTGCTCGCATCG  696


>AY591827.1 Hochreutinera amplexifolia internal transcribed spacer 1, 5.8S 
ribosomal RNA gene, and internal transcribed spacer 2, complete 
sequence
Length=679

 Score = 243 bits (131),  Expect = 3e-60
 Identities = 198/230 (86%), Gaps = 5/230 (2%)
 Strand=Plus/Plus

Query  1    CGCATCGTCGCCCCCATCAAACCTCGAGCTTATTTCAGCTCAGGGCAATTTGAGGGCGGA  60
            |||||||||||||| |||||||||||||  | |||| ||||||    | ||| | |||||
Sbjct  451  CGCATCGTCGCCCCAATCAAACCTCGAG--TCTTTCGGCTCAGTTTTA-TTGTGAGCGGA  507

Query  61   AAATGGCTTCCCGTGCGCTCACCGCCTGCGGTTGGCCTAAATAAT-AGTCTTCGGCGATG  119
             ||||||||||||||||||||||||  |||||||||||||| ||| ||||||||||||||
Sbjct  508  GAATGGCTTCCCGTGCGCTCACCGCTCGCGGTTGGCCTAAA-AATGAGTCTTCGGCGATG  566

Query  120  AAGTGCCGCGACAATCGGTGGGAATGCTTTTGGCTGTCTCGTTCGAAGTCGTGTGCGATC  179
            |||||||||||||||||||||||||||||   |||| |||||||||||||||||||| ||
Sbjct  567  AAGTGCCGCGACAATCGGTGGGAATGCTTCAAGCTGCCTCGTTCGAAGTCGTGTGCGTTC  626

Query  180  GTCGGTTTGGACCCTATGACCCTTTTGGCATCACAATGATGGTGCTTGCA  229
            |||| || | ||   ||||||||||| ||||||||||| || |||| |||
Sbjct  627  GTCGATTAGAACATCATGACCCTTTTTGCATCACAATGTTGTTGCTCGCA  676


>AY591818.1 Briquetia sonorae internal transcribed spacer 1, 5.8S ribosomal 
RNA gene, and internal transcribed spacer 2, complete sequence
Length=679

 Score = 243 bits (131),  Expect = 3e-60
 Identities = 198/230 (86%), Gaps = 5/230 (2%)
 Strand=Plus/Plus

Query  1    CGCATCGTCGCCCCCATCAAACCTCGAGCTTATTTCAGCTCAGGGCAATTTGAGGGCGGA  60
            |||||||||||||| |||||||||||||  | |||| ||||||    | ||| | |||||
Sbjct  451  CGCATCGTCGCCCCAATCAAACCTCGAG--TCTTTCGGCTCAGTTTTA-TTGTGAGCGGA  507

Query  61   AAATGGCTTCCCGTGCGCTCACCGCCTGCGGTTGGCCTAAATAAT-AGTCTTCGGCGATG  119
             ||||||||||||||||||||||||  |||||||||||||| ||| ||||||||||||||
Sbjct  508  GAATGGCTTCCCGTGCGCTCACCGCTCGCGGTTGGCCTAAA-AATGAGTCTTCGGCGATG  566

Query  120  AAGTGCCGCGACAATCGGTGGGAATGCTTTTGGCTGTCTCGTTCGAAGTCGTGTGCGATC  179
            |||||||||||||||||||||||||||||   |||| |||||||||||||||||||| ||
Sbjct  567  AAGTGCCGCGACAATCGGTGGGAATGCTTCAAGCTGCCTCGTTCGAAGTCGTGTGCGTTC  626

Query  180  GTCGGTTTGGACCCTATGACCCTTTTGGCATCACAATGATGGTGCTTGCA  229
            |||| || | ||   ||||||||||| ||||||||||| || |||| |||
Sbjct  627  GTCGATTAGAACATCATGACCCTTTTTGCATCACAATGTTGTTGCTCGCA  676


>AY591858.1 Wissadula periplocifolia internal transcribed spacer 1, 5.8S 
ribosomal RNA gene, and internal transcribed spacer 2, complete 
sequence
Length=679

 Score = 239 bits (129),  Expect = 4e-59
 Identities = 199/233 (85%), Gaps = 4/233 (2%)
 Strand=Plus/Plus

Query  1    CGCATCGTCGCCCCCATCAAACCTCGAGCTTATTTCAGCTCAGGGCAATTTGAGGGCGGA  60
            ||||||||||||||||||||| | ||||| | |||  ||||||| || | || |||||||
Sbjct  450  CGCATCGTCGCCCCCATCAAAAC-CGAGC-TCTTTTTGCTCAGGTCATTATGTGGGCGGA  507

Query  61   AAATGGCTTCCCGTGCGCTCACCGCCTGCGGTTGGCCTAAATAATAGTCTTCGGCGATGA  120
            || ||||||||||||||||||||||  |||||||||||||| |  ||||||||||||  |
Sbjct  508  AATTGGCTTCCCGTGCGCTCACCGCTCGCGGTTGGCCTAAAAACGAGTCTTCGGCGAATA  567

Query  121  AGTGCCGCGACAATCGGTGGGAATGCTTTTGGCTGTCTCGTTCGAAGTCGTGTGCGATCG  180
            |||||||||||||||||||||||||||||| |||| |||||||||||| ||| | | |||
Sbjct  568  AGTGCCGCGACAATCGGTGGGAATGCTTTTTGCTGCCTCGTTCGAAGTTGTGCGTGCTCG  627

Query  181  TCGGTTTGGACCCTATGACCCTTTTGGCATCAC-AATGATGGTGCTTGCATCG  232
            |||  | |||||||| |||||||||||| |||| |||| || |||| || |||
Sbjct  628  TCGAATCGGACCCTA-GACCCTTTTGGCGTCACAAATGGTGATGCTCGCTTCG  679


>AJ274985.1 Sida platycalyx internal transcribed spacer 2 (ITS2)
Length=223

 Score = 239 bits (129),  Expect = 4e-59
 Identities = 195/227 (86%), Gaps = 4/227 (2%)
 Strand=Plus/Plus

Query  6    CGTCGCCCCCATCAAACCTCGAGCTTATTTCAGCTCAGGGCAATTTGAGGGCGGAAAATG  65
            ||||||||||| |||||||||||| ||    ||||| ||   |  || ||||||||| ||
Sbjct  1    CGTCGCCCCCACCAAACCTCGAGCCTA--AAAGCTCGGGTTGAAATGTGGGCGGAAATTG  58

Query  66   GCTTCCCGTGCGCTCACCGCCTGCGGTTGGCCTAAATAATAGTCTTCGGCGATGAAGTGC  125
            |||||||||||||||||| |  |||||||||||||| || ||||||||||||| | ||||
Sbjct  59   GCTTCCCGTGCGCTCACC-CTCGCGGTTGGCCTAAAAAAGAGTCTTCGGCGATAATGTGC  117

Query  126  CGCGACAATCGGTGGGAATGCTTTTGGCTGTCTCGTTCGAAGTCGTGTGCGATCGTCGGT  185
            ||||||||||||||||||||||||  |||| ||||| |||||||||||||| |||||| |
Sbjct  118  CGCGACAATCGGTGGGAATGCTTTCAGCTGCCTCGTGCGAAGTCGTGTGCGCTCGTCGAT  177

Query  186  TTGGACCCTATGACCCTTTTGGCATCACAATGATGGTGCTTGCATCG  232
            |  ||||||| |||||||| |||||||||||||||||||| ||||||
Sbjct  178  TCCGACCCTACGACCCTTTAGGCATCACAATGATGGTGCT-GCATCG  223


>MF948737.1 Briquetiastrum spicatum voucher V.C. Souza et al. 28140 small 
subunit ribosomal RNA gene, partial sequence; internal transcribed 
spacer 1, 5.8S ribosomal RNA gene, and internal transcribed 
spacer 2, complete sequence; and large subunit ribosomal 
RNA gene, partial sequence
Length=755

 Score = 233 bits (126),  Expect = 2e-57
 Identities = 196/230 (85%), Gaps = 3/230 (1%)
 Strand=Plus/Plus

Query  1    CGCATCGTCGCCCCCATCAAACCTCGAGCTTATTTCAGCTCAGGGCAATTTGAGGGCGGA  60
            |||||||||||||| |||||| | |||| | ||||| ||||| | |   ||| | |||||
Sbjct  477  CGCATCGTCGCCCCAATCAAAACGCGAG-TCATTTCGGCTCAAGTCTTATTGTGAGCGGA  535

Query  61   AAATGGCTTCCCGTGCGCTCACCGCCTGCGGTTGGCCTAAATAAT-AGTCTTCGGCGATG  119
            ||||||||||||| |||||||||||   ||||||||||||| ||| ||||||||||||||
Sbjct  536  AAATGGCTTCCCGCGCGCTCACCGCTCACGGTTGGCCTAAA-AATGAGTCTTCGGCGATG  594

Query  120  AAGTGCCGCGACAATCGGTGGGAATGCTTTTGGCTGTCTCGTTCGAAGTCGTGTGCGATC  179
            |||||||||||||||||||||||||||||   |||| |||||||||||||||||||| ||
Sbjct  595  AAGTGCCGCGACAATCGGTGGGAATGCTTCAAGCTGCCTCGTTCGAAGTCGTGTGCGTTC  654

Query  180  GTCGGTTTGGACCCTATGACCCTTTTGGCATCACAATGATGGTGCTTGCA  229
            |||| |   |||  |||||||||||| ||||||||||| || |||| |||
Sbjct  655  GTCGATCACGACATTATGACCCTTTTTGCATCACAATGGTGTTGCTCGCA  704


>HQ632112.1 Palaua tomentosa voucher Schneider (et al.) 3091 (FR) clone 3091j 
internal transcribed spacer 1, partial sequence; 5.8S ribosomal 
RNA gene, complete sequence; and internal transcribed 
spacer 2, partial sequence
 HQ632174.1 Palaua cf. tomentosa Schneider et al. 2984 voucher Schneider 
(et al.) 2984 (FR) clone 2984d internal transcribed spacer 1, 
partial sequence; 5.8S ribosomal RNA gene, complete sequence; 
and internal transcribed spacer 2, partial sequence
Length=686

 Score = 233 bits (126),  Expect = 2e-57
 Identities = 199/234 (85%), Gaps = 6/234 (3%)
 Strand=Plus/Plus

Query  1    CGCATCGTCGCCCCCATCAAACC-TCGAGCTTATTTCAGCTCAGGGCAATTTGAGGGCGG  59
            ||||||||||||||||||||||| || |||    |   |||  || | | ||| ||||||
Sbjct  457  CGCATCGTCGCCCCCATCAAACCCTC-AGC--CCTCGGGCTACGGTCGAATTGTGGGCGG  513

Query  60   AAAATGGCTTCCCGTGCGCTCACCGCCTGCGGTTGGCCTAAATAAT-AGTCTTCGGCGAT  118
            ||| |||| |||||||||||||||||  |||||||||||||| | | |||| ||||||||
Sbjct  514  AAATTGGCCTCCCGTGCGCTCACCGCTCGCGGTTGGCCTAAA-ATTGAGTCCTCGGCGAT  572

Query  119  GAAGTGCCGCGACAATCGGTGGGAATGCTTTTGGCTGTCTCGTTCGAAGTCGTGTGCGAT  178
            |||||||||||||||||||||||||||||||| |||| |||||||| ||||||||||| |
Sbjct  573  GAAGTGCCGCGACAATCGGTGGGAATGCTTTTAGCTGCCTCGTTCGGAGTCGTGTGCGCT  632

Query  179  CGTCGGTTTGGACCCTATGACCCTTTTGGCATCACAATGATGGTGCTTGCATCG  232
            ||| | || ||||||| |||||||||||||||| |||||  |||||| ||||||
Sbjct  633  CGTTGATTAGGACCCTTTGACCCTTTTGGCATCGCAATGTCGGTGCTCGCATCG  686


>HQ632172.1 Palaua tomentosa voucher Schneider (et al.) 3091 (FR) clone 3091f 
internal transcribed spacer 1, partial sequence; 5.8S ribosomal 
RNA gene, complete sequence; and internal transcribed 
spacer 2, partial sequence
 HQ632173.1 Palaua cf. tomentosa Schneider et al. 2984 voucher Schneider 
(et al.) 2984 (FR) clone 2984i internal transcribed spacer 1, 
partial sequence; 5.8S ribosomal RNA gene, complete sequence; 
and internal transcribed spacer 2, partial sequence
Length=686

 Score = 233 bits (126),  Expect = 2e-57
 Identities = 199/234 (85%), Gaps = 6/234 (3%)
 Strand=Plus/Plus

Query  1    CGCATCGTCGCCCCCATCAAACC-TCGAGCTTATTTCAGCTCAGGGCAATTTGAGGGCGG  59
            ||||||||||||||||||||||| || |||    |   |||  || | | ||| ||||||
Sbjct  457  CGCATCGTCGCCCCCATCAAACCCTC-AGC--CCTCGGGCTACGGTCGAATTGTGGGCGG  513

Query  60   AAAATGGCTTCCCGTGCGCTCACCGCCTGCGGTTGGCCTAAATAAT-AGTCTTCGGCGAT  118
            ||| |||| |||||||||||||||||  |||||||||||||| | | |||| ||||||||
Sbjct  514  AAATTGGCCTCCCGTGCGCTCACCGCTCGCGGTTGGCCTAAA-ATTGAGTCCTCGGCGAT  572

Query  119  GAAGTGCCGCGACAATCGGTGGGAATGCTTTTGGCTGTCTCGTTCGAAGTCGTGTGCGAT  178
            |||||||||||||||||||||||||||||||| |||| |||||||| ||||||||||| |
Sbjct  573  GAAGTGCCGCGACAATCGGTGGGAATGCTTTTAGCTGCCTCGTTCGGAGTCGTGTGCGCT  632

Query  179  CGTCGGTTTGGACCCTATGACCCTTTTGGCATCACAATGATGGTGCTTGCATCG  232
            ||| | || ||||||| |||||||||||||||| |||||  |||||| ||||||
Sbjct  633  CGTTGATTAGGACCCTTTGACCCTTTTGGCATCGCAATGTCGGTGCTCGCATCG  686


>HQ632153.1 Palaua dissecta x Palaua tomentosa voucher Schneider (et al.) 
2997 (FR) clone 2997f internal transcribed spacer 1, partial 
sequence; 5.8S ribosomal RNA gene, complete sequence; and 
internal transcribed spacer 2, partial sequence
Length=686

 Score = 233 bits (126),  Expect = 2e-57
 Identities = 199/234 (85%), Gaps = 6/234 (3%)
 Strand=Plus/Plus

Query  1    CGCATCGTCGCCCCCATCAAACC-TCGAGCTTATTTCAGCTCAGG-GCAATTTGAGGGCG  58
            ||||||||||||||||||||||| || |||    |   |||  ||   || |||||||||
Sbjct  457  CGCATCGTCGCCCCCATCAAACCCTC-AGC--CCTCGGGCTACGGTTGAA-TTGAGGGCG  512

Query  59   GAAAATGGCTTCCCGTGCGCTCACCGCCTGCGGTTGGCCTAAATAATAGTCTTCGGCGAT  118
            |||| |||| |||||||||||||||||  ||||||||||||||   ||||| ||||||||
Sbjct  513  GAAATTGGCCTCCCGTGCGCTCACCGCTCGCGGTTGGCCTAAAATTTAGTCCTCGGCGAT  572

Query  119  GAAGTGCCGCGACAATCGGTGGGAATGCTTTTGGCTGTCTCGTTCGAAGTCGTGTGCGAT  178
            |||||||||||||||||||||||||||||||| |||| |||||||| ||||||||||| |
Sbjct  573  GAAGTGCCGCGACAATCGGTGGGAATGCTTTTAGCTGCCTCGTTCGGAGTCGTGTGCGCT  632

Query  179  CGTCGGTTTGGACCCTATGACCCTTTTGGCATCACAATGATGGTGCTTGCATCG  232
            ||| | || ||||||| |||||||||||||||| |||||  |||||| ||||||
Sbjct  633  CGTTGATTAGGACCCTTTGACCCTTTTGGCATCGCAATGTCGGTGCTCGCATCG  686


>HQ632149.1 Palaua tomentosa voucher Schneider (et al.) 2983 (FR) clone 2983a 
internal transcribed spacer 1, partial sequence; 5.8S ribosomal 
RNA gene, complete sequence; and internal transcribed 
spacer 2, partial sequence
 HQ632150.1 Palaua cf. tomentosa Schneider et al. 2984 voucher Schneider 
(et al.) 2984 (FR) clone 2984e internal transcribed spacer 1, 
partial sequence; 5.8S ribosomal RNA gene, complete sequence; 
and internal transcribed spacer 2, partial sequence
 HQ632151.1 Palaua tomentosa voucher Schneider (et al.) 2983 (FR) clone 2983k 
internal transcribed spacer 1, partial sequence; 5.8S ribosomal 
RNA gene, complete sequence; and internal transcribed 
spacer 2, partial sequence
 HQ632152.1 Palaua tomentosa voucher Schneider (et al.) 2983 (FR) clone 2983-l 
internal transcribed spacer 1, partial sequence; 5.8S 
ribosomal RNA gene, complete sequence; and internal transcribed 
spacer 2, partial sequence
Length=686

 Score = 233 bits (126),  Expect = 2e-57
 Identities = 200/235 (85%), Gaps = 8/235 (3%)
 Strand=Plus/Plus

Query  1    CGCATCGTCGCCCCCATCAAACC-TCGAGCTTATTTCAGCTCAGG-GCAATTTGAGGGCG  58
            ||||||||||||||||||||||| || |||    |   |||  ||   || |||||||||
Sbjct  457  CGCATCGTCGCCCCCATCAAACCCTC-AGC--CCTCGGGCTACGGTTGAA-TTGAGGGCG  512

Query  59   GAAAATGGCTTCCCGTGCGCTCACCGCCTGCGGTTGGCCTAAATAAT-AGTCTTCGGCGA  117
            |||| |||| |||||||||||||||||  |||||||||||||| | | |||| |||||||
Sbjct  513  GAAATTGGCCTCCCGTGCGCTCACCGCTCGCGGTTGGCCTAAA-ATTGAGTCCTCGGCGA  571

Query  118  TGAAGTGCCGCGACAATCGGTGGGAATGCTTTTGGCTGTCTCGTTCGAAGTCGTGTGCGA  177
            ||||||||||||||||||||||||||||||||| |||| |||||||| ||||||||||| 
Sbjct  572  TGAAGTGCCGCGACAATCGGTGGGAATGCTTTTAGCTGCCTCGTTCGGAGTCGTGTGCGC  631

Query  178  TCGTCGGTTTGGACCCTATGACCCTTTTGGCATCACAATGATGGTGCTTGCATCG  232
            |||| | || ||||||| |||||||||||||||| |||||  |||||| ||||||
Sbjct  632  TCGTTGATTAGGACCCTTTGACCCTTTTGGCATCGCAATGTCGGTGCTCGCATCG  686


>HQ632144.1 Palaua cf. tomentosa Schneider et al. 2984 voucher Schneider 
(et al.) 2984 (FR) clone 2984a internal transcribed spacer 1, 
partial sequence; 5.8S ribosomal RNA gene, complete sequence; 
and internal transcribed spacer 2, partial sequence
Length=686

 Score = 233 bits (126),  Expect = 2e-57
 Identities = 200/235 (85%), Gaps = 8/235 (3%)
 Strand=Plus/Plus

Query  1    CGCATCGTCGCCCCCATCAAACC-TCGAGCTTATTTCAGCTCAGG-GCAATTTGAGGGCG  58
            ||||||||||||||||||||||| || |||    ||  |||  ||   || ||| |||||
Sbjct  457  CGCATCGTCGCCCCCATCAAACCCTC-AGC--CCTTGGGCTACGGTTGAA-TTGTGGGCG  512

Query  59   GAAAATGGCTTCCCGTGCGCTCACCGCCTGCGGTTGGCCTAAATAAT-AGTCTTCGGCGA  117
            |||| |||| |||||||||||||||||  |||||||||||||| | | |||| |||||||
Sbjct  513  GAAATTGGCCTCCCGTGCGCTCACCGCTCGCGGTTGGCCTAAA-ATTGAGTCCTCGGCGA  571

Query  118  TGAAGTGCCGCGACAATCGGTGGGAATGCTTTTGGCTGTCTCGTTCGAAGTCGTGTGCGA  177
            ||||||||||||||||||||||||||||||||| |||| |||||||| ||||||||||| 
Sbjct  572  TGAAGTGCCGCGACAATCGGTGGGAATGCTTTTAGCTGCCTCGTTCGGAGTCGTGTGCGC  631

Query  178  TCGTCGGTTTGGACCCTATGACCCTTTTGGCATCACAATGATGGTGCTTGCATCG  232
            |||| | || ||||||| |||||||||||||||| |||||  |||||| ||||||
Sbjct  632  TCGTTGATTAGGACCCTTTGACCCTTTTGGCATCGCAATGTCGGTGCTCGCATCG  686


>MF948734.1 Herissantia nemoralis voucher V.M. Goncalez et al. 94 small subunit 
ribosomal RNA gene, partial sequence; internal transcribed 
spacer 1, 5.8S ribosomal RNA gene, and internal transcribed 
spacer 2, complete sequence; and large subunit ribosomal 
RNA gene, partial sequence
Length=744

 Score = 231 bits (125),  Expect = 6e-57
 Identities = 201/236 (85%), Gaps = 12/236 (5%)
 Strand=Plus/Plus

Query  1    CGCATCGTCGCCCCCATCAAACCTCGAGC-TTATTTCAGCTCAGGGCAATTTGAGGGCGG  59
            ||||||||||||||||||||||| ||||| ||| ||  ||||||| |||  || ||||||
Sbjct  473  CGCATCGTCGCCCCCATCAAACCACGAGCCTTA-TT-GGCTCAGGTCAAACTGTGGGCGG  530

Query  60   AAAATGGCTTCCCGTG-CGCTCACCGCCTGCGGTTGGCCTAAATAAT-AGTCTTCGGCGA  117
            ||| |||||||||||| |||||| |  | |||||||||||||| ||| |||| |||||||
Sbjct  531  AAATTGGCTTCCCGTGTCGCTCA-C-AC-GCGGTTGGCCTAAA-AATGAGTCCTCGGCGA  586

Query  118  TGAAGTGCCGCGACAATCGGTGGGAATGCTTTTGGCTGTCTCGTTCGAAGTCGTGTGCGA  177
            | |||||||||||||||||||||||||||||   |||| |||||||||||||||||||  
Sbjct  587  TCAAGTGCCGCGACAATCGGTGGGAATGCTTCA-GCTGCCTCGTTCGAAGTCGTGTGCAC  645

Query  178  TCGTCGGTTTGGACCCTATGACCCTTTTGGCATCACAATGA-TGGTGCTTGCATCG  232
            ||||||  | |||| ||||||||||||| |||||| ||  | ||||||| ||||||
Sbjct  646  TCGTCGAATAGGACACTATGACCCTTTTAGCATCA-AACCATTGGTGCTCGCATCG  700


>AJ274997.1 Sida oligandra internal transcribed spacer 2 (ITS2)
Length=221

 Score = 231 bits (125),  Expect = 6e-57
 Identities = 196/229 (86%), Gaps = 10/229 (4%)
 Strand=Plus/Plus

Query  6    CGTCGCCCCCATCAAACCTCGAGCTTATTTCAGCTCAGGGCAATTTGAGGGCGGAAAATG  65
            |||||||| ||||||||||||| | | |||  |||||| |  |  || ||||||||| ||
Sbjct  1    CGTCGCCCACATCAAACCTCGAACCT-TTT-GGCTCAGTGTTAAATGTGGGCGGAAATTG  58

Query  66   GCTTCCCGTGCGCTCACCGCCTGCG-GTTGGCCTAAATAAT-AGTCTTCGGCGATGAAGT  123
            | |||||||||||||||||| | || |||||||| || ||| |||| |||||||| ||||
Sbjct  59   GTTTCCCGTGCGCTCACCGC-T-CGCGTTGGCCT-AA-AATGAGTCCTCGGCGATTAAGT  114

Query  124  GCCGCGACAATCGGTGGGAATGCTTTTGGCTGTCTCGTTCGAAGTCGTGTGCGATCGTCG  183
            ||||||||||||||||||||||||| | |||| |||||||||||||||||| | ||||||
Sbjct  115  GCCGCGACAATCGGTGGGAATGCTTCTAGCTGCCTCGTTCGAAGTCGTGTGTGCTCGTCG  174

Query  184  GTTTGGACCCTATGACCCTTTTGGCATCACAATGATGGTGCTTGCATCG  232
            | |||||||| |||||||||| |||||| |||||| |||||| ||||||
Sbjct  175  G-TTGGACCCCATGACCCTTTCGGCATCGCAATGACGGTGCT-GCATCG  221


>HQ632119.1 Palaua tomentosa voucher Schneider (et al.) 3007 (FR) internal 
transcribed spacer 1, partial sequence; 5.8S ribosomal RNA 
gene, complete sequence; and internal transcribed spacer 2, 
partial sequence
Length=686

 Score = 230 bits (124),  Expect = 2e-56
 Identities = 199/235 (85%), Gaps = 8/235 (3%)
 Strand=Plus/Plus

Query  1    CGCATCGTCGCCCCCATCAAACC-TCGAGCTTATTTCAGCTCAGG-GCAATTTGAGGGCG  58
            ||||||||||||||||||||||| || |||    |   |||  ||   || ||| |||||
Sbjct  457  CGCATCGTCGCCCCCATCAAACCCTC-AGC--CCTCGGGCTACGGTTGAA-TTGWGGGCG  512

Query  59   GAAAATGGCTTCCCGTGCGCTCACCGCCTGCGGTTGGCCTAAATAAT-AGTCTTCGGCGA  117
            |||| |||| |||||||||||||||||  |||||||||||||| | | |||| |||||||
Sbjct  513  GAAATTGGCCTCCCGTGCGCTCACCGCTCGCGGTTGGCCTAAA-ATTGAGTCCTCGGCGA  571

Query  118  TGAAGTGCCGCGACAATCGGTGGGAATGCTTTTGGCTGTCTCGTTCGAAGTCGTGTGCGA  177
            ||||||||||||||||||||||||||||||||| |||| |||||||| ||||||||||| 
Sbjct  572  TGAAGTGCCGCGACAATCGGTGGGAATGCTTTTAGCTGCCTCGTTCGGAGTCGTGTGCGC  631

Query  178  TCGTCGGTTTGGACCCTATGACCCTTTTGGCATCACAATGATGGTGCTTGCATCG  232
            |||| | || ||||||| |||||||||||||||| |||||  |||||| ||||||
Sbjct  632  TCGTTGATTAGGACCCTTTGACCCTTTTGGCATCGCAATGTCGGTGCTCGCATCG  686


>HQ632271.1 Palaua dissecta x Palaua tomentosa voucher Schneider (et al.) 
3002 (FR) clone 3002e internal transcribed spacer 1, partial 
sequence; 5.8S ribosomal RNA gene, complete sequence; and 
internal transcribed spacer 2, partial sequence
 HQ632272.1 Palaua dissecta x Palaua tomentosa voucher Schneider (et al.) 
3002 (FR) clone 3002h internal transcribed spacer 1, partial 
sequence; 5.8S ribosomal RNA gene, complete sequence; and 
internal transcribed spacer 2, partial sequence
Length=686

 Score = 228 bits (123),  Expect = 8e-56
 Identities = 199/235 (85%), Gaps = 8/235 (3%)
 Strand=Plus/Plus

Query  1    CGCATCGTCGCCCCCATCAAACC-TCGAGCTTATTTCAGCTCAGG-GCAATTTGAGGGCG  58
            ||||||||||||||||||||||| || |||    |   |||  ||   || ||| |||||
Sbjct  457  CGCATCGTCGCCCCCATCAAACCCTC-AGC--CCTCGGGCTACGGTTGAA-TTGTGGGCG  512

Query  59   GAAAATGGCTTCCCGTGCGCTCACCGCCTGCGGTTGGCCTAAATAAT-AGTCTTCGGCGA  117
            |||| |||| |||||||||||||||||  |||||||||||||| | | |||| |||||||
Sbjct  513  GAAATTGGCCTCCCGTGCGCTCACCGCTCGCGGTTGGCCTAAA-ATTGAGTCCTCGGCGA  571

Query  118  TGAAGTGCCGCGACAATCGGTGGGAATGCTTTTGGCTGTCTCGTTCGAAGTCGTGTGCGA  177
            ||||||||||||||||||||||||||||||||| |||| |||||||| ||||||||||| 
Sbjct  572  TGAAGTGCCGCGACAATCGGTGGGAATGCTTTTAGCTGCCTCGTTCGGAGTCGTGTGCGC  631

Query  178  TCGTCGGTTTGGACCCTATGACCCTTTTGGCATCACAATGATGGTGCTTGCATCG  232
            |||| | || ||||||| |||||||||||||||| |||||  |||||| ||||||
Sbjct  632  TCGTTGATTAGGACCCTTTGACCCTTTTGGCATCGCAATGTCGGTGCTCGCATCG  686


>HQ632204.1 Palaua dissecta voucher Schneider (et al.) 2993 (FR) clone 2993k 
internal transcribed spacer 1, partial sequence; 5.8S ribosomal 
RNA gene, complete sequence; and internal transcribed 
spacer 2, partial sequence
 HQ632205.1 Palaua dissecta voucher Schneider (et al.) 2993 (FR) clone 2993i 
internal transcribed spacer 1, partial sequence; 5.8S ribosomal 
RNA gene, complete sequence; and internal transcribed 
spacer 2, partial sequence
 HQ632206.1 Palaua dissecta voucher Schneider (et al.) 2993 (FR) clone 2993g 
internal transcribed spacer 1, partial sequence; 5.8S ribosomal 
RNA gene, complete sequence; and internal transcribed 
spacer 2, partial sequence
Length=686

 Score = 228 bits (123),  Expect = 8e-56
 Identities = 199/235 (85%), Gaps = 8/235 (3%)
 Strand=Plus/Plus

Query  1    CGCATCGTCGCCCCCATCAAACC-TCGAGCTTATTTCAGCTCAGG-GCAATTTGAGGGCG  58
            ||||||||||||||||||||||| || |||    ||  |||  ||   || ||| |||||
Sbjct  457  CGCATCGTCGCCCCCATCAAACCCTC-AGC--CCTTGGGCTACGGTTGAA-TTGTGGGCG  512

Query  59   GAAAATGGCTTCCCGTGCGCTCACCGCCTGCGGTTGGCCTAAATAAT-AGTCTTCGGCGA  117
            |||| |||| |||||||||||||||||  |||||||||||||| | | |||| |||||||
Sbjct  513  GAAATTGGCCTCCCGTGCGCTCACCGCTCGCGGTTGGCCTAAA-ATTGAGTCCTCGGCGA  571

Query  118  TGAAGTGCCGCGACAATCGGTGGGAATGCTTTTGGCTGTCTCGTTCGAAGTCGTGTGCGA  177
            ||||||||||||||||||||||||||||||||| |||| |||||||| ||||||||||| 
Sbjct  572  TGAAGTGCCGCGACAATCGGTGGGAATGCTTTTAGCTGCCTCGTTCGGAGTCGTGTGCGC  631

Query  178  TCGTCGGTTTGGACCCTATGACCCTTTTGGCATCACAATGATGGTGCTTGCATCG  232
            |||| | || ||||||| |||||||||||||||| ||| |  |||||| ||||||
Sbjct  632  TCGTTGATTAGGACCCTTTGACCCTTTTGGCATCGCAACGTCGGTGCTCGCATCG  686


>HQ632203.1 Palaua dissecta voucher Schneider (et al.) 2993 (FR) clone 2993c 
internal transcribed spacer 1, partial sequence; 5.8S ribosomal 
RNA gene, complete sequence; and internal transcribed 
spacer 2, partial sequence
Length=686

 Score = 228 bits (123),  Expect = 8e-56
 Identities = 199/235 (85%), Gaps = 8/235 (3%)
 Strand=Plus/Plus

Query  1    CGCATCGTCGCCCCCATCAAACC-TCGAGCTTATTTCAGCTCAGG-GCAATTTGAGGGCG  58
            ||||||||||||||||||||||| || |||    ||  |||  ||   || ||| |||||
Sbjct  457  CGCATCGTCGCCCCCATCAAACCCTC-AGC--CCTTGGGCTACGGTTGAA-TTGTGGGCG  512

Query  59   GAAAATGGCTTCCCGTGCGCTCACCGCCTGCGGTTGGCCTAAATAAT-AGTCTTCGGCGA  117
            |||| |||| |||||||||||||||||  |||||||||||||| | | |||| |||||||
Sbjct  513  GAAATTGGCCTCCCGTGCGCTCACCGCTCGCGGTTGGCCTAAA-ATTGAGTCCTCGGCGA  571

Query  118  TGAAGTGCCGCGACAATCGGTGGGAATGCTTTTGGCTGTCTCGTTCGAAGTCGTGTGCGA  177
            ||||||||||||||||||||||||||||||||| |||| |||||||| ||||||||||| 
Sbjct  572  TGAAGTGCCGCGACAATCGGTGGGAATGCTTTTAGCTGCCTCGTTCGGAGTCGTGTGCGC  631

Query  178  TCGTCGGTTTGGACCCTATGACCCTTTTGGCATCACAATGATGGTGCTTGCATCG  232
            |||| | || ||||||| |||||||||||||||| ||| |  |||||| ||||||
Sbjct  632  TCGTTGATTAGGACCCTTTGACCCTTTTGGCATCGCAACGTCGGTGCTCGCATCG  686


>HQ632177.1 Palaua dissecta voucher Schneider (et al.) 2888 (FR) clone 2888c 
internal transcribed spacer 1, partial sequence; 5.8S ribosomal 
RNA gene, complete sequence; and internal transcribed 
spacer 2, partial sequence
 HQ632181.1 Palaua tomentosa voucher Schneider (et al.) 2766 (FR) clone 2766c 
internal transcribed spacer 1, partial sequence; 5.8S ribosomal 
RNA gene, complete sequence; and internal transcribed 
spacer 2, partial sequence
 HQ632182.1 Palaua tomentosa voucher Schneider (et al.) 2766 (FR) clone 2766d 
internal transcribed spacer 1, partial sequence; 5.8S ribosomal 
RNA gene, complete sequence; and internal transcribed 
spacer 2, partial sequence
 HQ632183.1 Palaua tomentosa voucher Schneider (et al.) 2766 (FR) clone 2766b 
internal transcribed spacer 1, partial sequence; 5.8S ribosomal 
RNA gene, complete sequence; and internal transcribed 
spacer 2, partial sequence
 HQ632184.1 Palaua tomentosa voucher Schneider (et al.) 2766 (FR) clone 2766g 
internal transcribed spacer 1, partial sequence; 5.8S ribosomal 
RNA gene, complete sequence; and internal transcribed 
spacer 2, partial sequence
Length=686

 Score = 228 bits (123),  Expect = 8e-56
 Identities = 199/235 (85%), Gaps = 8/235 (3%)
 Strand=Plus/Plus

Query  1    CGCATCGTCGCCCCCATCAAACC-TCGAGCTTATTTCAGCTCAGGG-CAATTTGAGGGCG  58
            ||||||||||||||||||||||| || |||    |   ||| ||||   | ||| |||||
Sbjct  457  CGCATCGTCGCCCCCATCAAACCCTC-AGC--CCTCGGGCT-AGGGTTGAATTGTGGGCG  512

Query  59   GAAAATGGCTTCCCGTGCGCTCACCGCCTGCGGTTGGCCTAAATAAT-AGTCTTCGGCGA  117
            |||| |||| |||||||||||||||||  |||||||||||||| | | |||| |||||||
Sbjct  513  GAAATTGGCCTCCCGTGCGCTCACCGCTCGCGGTTGGCCTAAA-ATTGAGTCCTCGGCGA  571

Query  118  TGAAGTGCCGCGACAATCGGTGGGAATGCTTTTGGCTGTCTCGTTCGAAGTCGTGTGCGA  177
            ||||||||||||||||||||||||||||||||| |||| |||||||| ||||||||||| 
Sbjct  572  TGAAGTGCCGCGACAATCGGTGGGAATGCTTTTAGCTGCCTCGTTCGGAGTCGTGTGCGC  631

Query  178  TCGTCGGTTTGGACCCTATGACCCTTTTGGCATCACAATGATGGTGCTTGCATCG  232
            |||| | || ||||||| |||||||||||||||| ||| |  |||||| ||||||
Sbjct  632  TCGTTGATTAGGACCCTTTGACCCTTTTGGCATCGCAACGTCGGTGCTCGCATCG  686


>HQ632180.1 Palaua cf. tomentosa Schneider et al. 2984 voucher Schneider 
(et al.) 2984 (FR) clone 2984k internal transcribed spacer 1, 
partial sequence; 5.8S ribosomal RNA gene, complete sequence; 
and internal transcribed spacer 2, partial sequence
Length=686

 Score = 228 bits (123),  Expect = 8e-56
 Identities = 199/235 (85%), Gaps = 8/235 (3%)
 Strand=Plus/Plus

Query  1    CGCATCGTCGCCCCCATCAAACC-TCGAGCTTATTTCAGCTCAGG-GCAATTTGAGGGCG  58
            ||||||||||||||||||||||| || |||    |   |||  ||   || ||| |||||
Sbjct  457  CGCATCGTCGCCCCCATCAAACCCTC-AGC--CCTCGGGCTACGGTTGAA-TTGTGGGCG  512

Query  59   GAAAATGGCTTCCCGTGCGCTCACCGCCTGCGGTTGGCCTAAATAAT-AGTCTTCGGCGA  117
            |||| |||| |||||||||||||||||  |||||||||||||| | | |||| |||||||
Sbjct  513  GAAATTGGCCTCCCGTGCGCTCACCGCTCGCGGTTGGCCTAAA-ATTGAGTCCTCGGCGA  571

Query  118  TGAAGTGCCGCGACAATCGGTGGGAATGCTTTTGGCTGTCTCGTTCGAAGTCGTGTGCGA  177
            ||||||||||||||||||||||||||||||||| |||| |||||||| ||||||||||| 
Sbjct  572  TGAAGTGCCGCGACAATCGGTGGGAATGCTTTTAGCTGCCTCGTTCGGAGTCGTGTGCGC  631

Query  178  TCGTCGGTTTGGACCCTATGACCCTTTTGGCATCACAATGATGGTGCTTGCATCG  232
            |||| | || ||||||| |||||||||||||||| |||||  |||||| ||||||
Sbjct  632  TCGTTGATTAGGACCCTTTGACCCTTTTGGCATCGCAATGTCGGTGCTCGCATCG  686


>HQ632176.1 Palaua cf. tomentosa Schneider et al. 2984 voucher Schneider 
(et al.) 2984 (FR) clone 2984b internal transcribed spacer 1, 
partial sequence; 5.8S ribosomal RNA gene, complete sequence; 
and internal transcribed spacer 2, partial sequence
Length=686

 Score = 228 bits (123),  Expect = 8e-56
 Identities = 199/235 (85%), Gaps = 8/235 (3%)
 Strand=Plus/Plus

Query  1    CGCATCGTCGCCCCCATCAAACC-TCGAGCTTATTTCAGCTCAGG-GCAATTTGAGGGCG  58
            ||||||||||||||||||||||| || |||    |   |||  ||   || ||| |||||
Sbjct  457  CGCATCGTCGCCCCCATCAAACCCTC-AGC--CCTCGGGCTACGGTTGAA-TTGTGGGCG  512

Query  59   GAAAATGGCTTCCCGTGCGCTCACCGCCTGCGGTTGGCCTAAATAAT-AGTCTTCGGCGA  117
            |||| |||| |||||||||||||||||  |||||||||||||| | | |||| |||||||
Sbjct  513  GAAATTGGCCTCCCGTGCGCTCACCGCTCGCGGTTGGCCTAAA-ATTGAGTCCTCGGCGA  571

Query  118  TGAAGTGCCGCGACAATCGGTGGGAATGCTTTTGGCTGTCTCGTTCGAAGTCGTGTGCGA  177
            ||||||||||||||||||||||||||||||||| |||| |||||||| ||||||||||| 
Sbjct  572  TGAAGTGCCGCGACAATCGGTGGGAATGCTTTTAGCTGCCTCGTTCGGAGTCGTGTGCGC  631

Query  178  TCGTCGGTTTGGACCCTATGACCCTTTTGGCATCACAATGATGGTGCTTGCATCG  232
            |||| | || ||||||| |||||||||||||||| |||||  |||||| ||||||
Sbjct  632  TCGTTGATTAGGACCCTTTGACCCTTTTGGCATCGCAATGTCGGTGCTCGCATCG  686


>HQ632175.1 Palaua tomentosa voucher Schneider (et al.) 3091 (FR) clone 3091d 
internal transcribed spacer 1, partial sequence; 5.8S ribosomal 
RNA gene, complete sequence; and internal transcribed 
spacer 2, partial sequence
Length=686

 Score = 228 bits (123),  Expect = 8e-56
 Identities = 199/235 (85%), Gaps = 8/235 (3%)
 Strand=Plus/Plus

Query  1    CGCATCGTCGCCCCCATCAAACC-TCGAGCTTATTTCAGCTCAGG-GCAATTTGAGGGCG  58
            ||||||||||||||||||||||| || |||    |   |||  ||   || ||| |||||
Sbjct  457  CGCATCGTCGCCCCCATCAAACCCTC-AGC--CCTCGGGCTACGGTTGAA-TTGTGGGCG  512

Query  59   GAAAATGGCTTCCCGTGCGCTCACCGCCTGCGGTTGGCCTAAATAAT-AGTCTTCGGCGA  117
            |||| |||| |||||||||||||||||  |||||||||||||| | | |||| |||||||
Sbjct  513  GAAATTGGCCTCCCGTGCGCTCACCGCTCGCGGTTGGCCTAAA-ATTGAGTCCTCGGCGA  571

Query  118  TGAAGTGCCGCGACAATCGGTGGGAATGCTTTTGGCTGTCTCGTTCGAAGTCGTGTGCGA  177
            ||||||||||||||||||||||||||||||||| |||| |||||||| ||||||||||| 
Sbjct  572  TGAAGTGCCGCGACAATCGGTGGGAATGCTTTTAGCTGCCTCGTTCGGAGTCGTGTGCGC  631

Query  178  TCGTCGGTTTGGACCCTATGACCCTTTTGGCATCACAATGATGGTGCTTGCATCG  232
            |||| | || ||||||| |||||||||||||||| |||||  |||||| ||||||
Sbjct  632  TCGTTGATTAGGACCCTTTGACCCTTTTGGCATCGCAATGTCGGTGCTCGCATCG  686


>HQ632170.1 Palaua cf. tomentosa Schneider et al. 2984 voucher Schneider 
(et al.) 2984 (FR) clone 2984h internal transcribed spacer 1, 
partial sequence; 5.8S ribosomal RNA gene, complete sequence; 
and internal transcribed spacer 2, partial sequence
Length=686

 Score = 228 bits (123),  Expect = 8e-56
 Identities = 199/235 (85%), Gaps = 8/235 (3%)
 Strand=Plus/Plus

Query  1    CGCATCGTCGCCCCCATCAAACC-TCGAGCTTATTTCAGCTCAGG-GCAATTTGAGGGCG  58
            ||||||||||||||||||||||| || |||    |   |||  ||   || ||| |||||
Sbjct  457  CGCATCGTCGCCCCCATCAAACCCTC-AGC--CCTCGGGCTACGGTTGAA-TTGTGGGCG  512

Query  59   GAAAATGGCTTCCCGTGCGCTCACCGCCTGCGGTTGGCCTAAATAAT-AGTCTTCGGCGA  117
            |||| |||| |||||||||||||||||  |||||||||||||| | | |||| |||||||
Sbjct  513  GAAATTGGCCTCCCGTGCGCTCACCGCTCGCGGTTGGCCTAAA-ATTGAGTCCTCGGCGA  571

Query  118  TGAAGTGCCGCGACAATCGGTGGGAATGCTTTTGGCTGTCTCGTTCGAAGTCGTGTGCGA  177
            ||||||||||||||||||||||||||||||||| |||| |||||||| ||||||||||| 
Sbjct  572  TGAAGTGCCGCGACAATCGGTGGGAATGCTTTTAGCTGCCTCGTTCGGAGTCGTGTGCGC  631

Query  178  TCGTCGGTTTGGACCCTATGACCCTTTTGGCATCACAATGATGGTGCTTGCATCG  232
            |||| | || ||||||| |||||||||||||||| |||||  |||||| ||||||
Sbjct  632  TCGTTGATTAGGACCCTTTGACCCTTTTGGCATCGCAATGTCGGTGCTCGCATCG  686


>HQ632168.1 Palaua cf. tomentosa Schneider et al. 2984 voucher Schneider 
(et al.) 2984 (FR) clone 2984f internal transcribed spacer 1, 
partial sequence; 5.8S ribosomal RNA gene, complete sequence; 
and internal transcribed spacer 2, partial sequence
Length=686

 Score = 228 bits (123),  Expect = 8e-56
 Identities = 199/235 (85%), Gaps = 8/235 (3%)
 Strand=Plus/Plus

Query  1    CGCATCGTCGCCCCCATCAAACC-TCGAGCTTATTTCAGCTCAGG-GCAATTTGAGGGCG  58
            ||||||||||||||||||||||| || |||    |   |||  ||   || ||| |||||
Sbjct  457  CGCATCGTCGCCCCCATCAAACCCTC-AGC--CCTCGGGCTACGGTTGAA-TTGTGGGCG  512

Query  59   GAAAATGGCTTCCCGTGCGCTCACCGCCTGCGGTTGGCCTAAATAAT-AGTCTTCGGCGA  117
            |||| |||| |||||||||||||||||  |||||||||||||| | | |||| |||||||
Sbjct  513  GAAATTGGCCTCCCGTGCGCTCACCGCTCGCGGTTGGCCTAAA-ATTGAGTCCTCGGCGA  571

Query  118  TGAAGTGCCGCGACAATCGGTGGGAATGCTTTTGGCTGTCTCGTTCGAAGTCGTGTGCGA  177
            ||||||||||||||||||||||||||||||||| |||| |||||||| ||||||||||| 
Sbjct  572  TGAAGTGCCGCGACAATCGGTGGGAATGCTTTTAGCTGCCTCGTTCGGAGTCGTGTGCGC  631

Query  178  TCGTCGGTTTGGACCCTATGACCCTTTTGGCATCACAATGATGGTGCTTGCATCG  232
            |||| | || ||||||| |||||||||||||||| |||||  |||||| ||||||
Sbjct  632  TCGTTGATTAGGACCCTTTGACCCTTTTGGCATCGCAATGTCGGTGCTCGCATCG  686


>HQ632166.1 Palaua dissecta x Palaua tomentosa voucher Schneider (et al.) 
3002 (FR) clone 3002d internal transcribed spacer 1, partial 
sequence; 5.8S ribosomal RNA gene, complete sequence; and 
internal transcribed spacer 2, partial sequence
Length=686

 Score = 228 bits (123),  Expect = 8e-56
 Identities = 199/235 (85%), Gaps = 8/235 (3%)
 Strand=Plus/Plus

Query  1    CGCATCGTCGCCCCCATCAAACC-TCGAGCTTATTTCAGCTCAGG-GCAATTTGAGGGCG  58
            ||||||||||||||||||||||| || |||    |   |||  ||   || ||| |||||
Sbjct  457  CGCATCGTCGCCCCCATCAAACCCTC-AGC--CCTCGGGCTACGGTTGAA-TTGTGGGCG  512

Query  59   GAAAATGGCTTCCCGTGCGCTCACCGCCTGCGGTTGGCCTAAATAAT-AGTCTTCGGCGA  117
            |||| |||| |||||||||||||||||  |||||||||||||| | | |||| |||||||
Sbjct  513  GAAATTGGCCTCCCGTGCGCTCACCGCTCGCGGTTGGCCTAAA-ATTGAGTCCTCGGCGA  571

Query  118  TGAAGTGCCGCGACAATCGGTGGGAATGCTTTTGGCTGTCTCGTTCGAAGTCGTGTGCGA  177
            ||||||||||||||||||||||||||||||||| |||| |||||||| ||||||||||| 
Sbjct  572  TGAAGTGCCGCGACAATCGGTGGGAATGCTTTTAGCTGCCTCGTTCGGAGTCGTGTGCGC  631

Query  178  TCGTCGGTTTGGACCCTATGACCCTTTTGGCATCACAATGATGGTGCTTGCATCG  232
            |||| | || ||||||| |||||||||||||||| |||||  |||||| ||||||
Sbjct  632  TCGTTGATTAGGACCCTTTGACCCTTTTGGCATCGCAATGTCGGTGCTCGCATCG  686


>HQ632163.1 Palaua tomentosa voucher Schneider (et al.) 2983 (FR) clone 2983g 
internal transcribed spacer 1, partial sequence; 5.8S ribosomal 
RNA gene, complete sequence; and internal transcribed 
spacer 2, partial sequence
 HQ632165.1 Palaua dissecta x Palaua tomentosa voucher Schneider (et al.) 
2997 (FR) clone 2997a internal transcribed spacer 1, partial 
sequence; 5.8S ribosomal RNA gene, complete sequence; and 
internal transcribed spacer 2, partial sequence
 HQ632167.1 Palaua tomentosa voucher Schneider (et al.) 2983 (FR) clone 2983i 
internal transcribed spacer 1, partial sequence; 5.8S ribosomal 
RNA gene, complete sequence; and internal transcribed 
spacer 2, partial sequence
Length=686

 Score = 228 bits (123),  Expect = 8e-56
 Identities = 199/235 (85%), Gaps = 8/235 (3%)
 Strand=Plus/Plus

Query  1    CGCATCGTCGCCCCCATCAAACC-TCGAGCTTATTTCAGCTCAGG-GCAATTTGAGGGCG  58
            ||||||||||||||||||||||| || |||    |   |||  ||   || ||| |||||
Sbjct  457  CGCATCGTCGCCCCCATCAAACCCTC-AGC--CCTCGGGCTACGGTTGAA-TTGTGGGCG  512

Query  59   GAAAATGGCTTCCCGTGCGCTCACCGCCTGCGGTTGGCCTAAATAAT-AGTCTTCGGCGA  117
            |||| |||| |||||||||||||||||  |||||||||||||| | | |||| |||||||
Sbjct  513  GAAATTGGCCTCCCGTGCGCTCACCGCTCGCGGTTGGCCTAAA-ATTGAGTCCTCGGCGA  571

Query  118  TGAAGTGCCGCGACAATCGGTGGGAATGCTTTTGGCTGTCTCGTTCGAAGTCGTGTGCGA  177
            ||||||||||||||||||||||||||||||||| |||| |||||||| ||||||||||| 
Sbjct  572  TGAAGTGCCGCGACAATCGGTGGGAATGCTTTTAGCTGCCTCGTTCGGAGTCGTGTGCGC  631

Query  178  TCGTCGGTTTGGACCCTATGACCCTTTTGGCATCACAATGATGGTGCTTGCATCG  232
            |||| | || ||||||| |||||||||||||||| |||||  |||||| ||||||
Sbjct  632  TCGTTGATTAGGACCCTTTGACCCTTTTGGCATCGCAATGTCGGTGCTCGCATCG  686


>HQ632164.1 Palaua dissecta x Palaua tomentosa voucher Schneider (et al.) 
2997 (FR) clone 2997j internal transcribed spacer 1, partial 
sequence; 5.8S ribosomal RNA gene, complete sequence; and 
internal transcribed spacer 2, partial sequence
Length=686

 Score = 228 bits (123),  Expect = 8e-56
 Identities = 199/235 (85%), Gaps = 8/235 (3%)
 Strand=Plus/Plus

Query  1    CGCATCGTCGCCCCCATCAAACC-TCGAGCTTATTTCAGCTCAGG-GCAATTTGAGGGCG  58
            ||||||||||||||||||||||| || |||    |   |||  ||   || ||| |||||
Sbjct  457  CGCATCGTCGCCCCCATCAAACCCTC-AGC--CCTCGGGCTACGGTTGAA-TTGTGGGCG  512

Query  59   GAAAATGGCTTCCCGTGCGCTCACCGCCTGCGGTTGGCCTAAATAAT-AGTCTTCGGCGA  117
            |||| |||| |||||||||||||||||  |||||||||||||| | | |||| |||||||
Sbjct  513  GAAATTGGCCTCCCGTGCGCTCACCGCTCGCGGTTGGCCTAAA-ATTGAGTCCTCGGCGA  571

Query  118  TGAAGTGCCGCGACAATCGGTGGGAATGCTTTTGGCTGTCTCGTTCGAAGTCGTGTGCGA  177
            ||||||||||||||||||||||||||||||||| |||| |||||||| ||||||||||| 
Sbjct  572  TGAAGTGCCGCGACAATCGGTGGGAATGCTTTTAGCTGCCTCGTTCGGAGTCGTGTGCGC  631

Query  178  TCGTCGGTTTGGACCCTATGACCCTTTTGGCATCACAATGATGGTGCTTGCATCG  232
            |||| | || ||||||| |||||||||||||||| |||||  |||||| ||||||
Sbjct  632  TCGTTGATTAGGACCCTTTGACCCTTTTGGCATCGCAATGTCGGTGCTCGCATCG  686


>HQ632154.1 Palaua tomentosa voucher Schneider (et al.) 3091 (FR) clone 3091h 
internal transcribed spacer 1, partial sequence; 5.8S ribosomal 
RNA gene, complete sequence; and internal transcribed 
spacer 2, partial sequence
 HQ632155.1 Palaua cf. tomentosa Schneider et al. 2984 voucher Schneider 
(et al.) 2984 (FR) clone 2984g internal transcribed spacer 1, 
partial sequence; 5.8S ribosomal RNA gene, complete sequence; 
and internal transcribed spacer 2, partial sequence
Length=686

 Score = 228 bits (123),  Expect = 8e-56
 Identities = 199/235 (85%), Gaps = 8/235 (3%)
 Strand=Plus/Plus

Query  1    CGCATCGTCGCCCCCATCAAACC-TCGAGCTTATTTCAGCTCAGG-GCAATTTGAGGGCG  58
            ||||||||||||||||||||||| || |||    |   |||  ||   || ||| |||||
Sbjct  457  CGCATCGTCGCCCCCATCAAACCCTC-AGC--CCTCGGGCTACGGTTGAA-TTGTGGGCG  512

Query  59   GAAAATGGCTTCCCGTGCGCTCACCGCCTGCGGTTGGCCTAAATAAT-AGTCTTCGGCGA  117
            |||| |||| |||||||||||||||||  |||||||||||||| | | |||| |||||||
Sbjct  513  GAAATTGGCCTCCCGTGCGCTCACCGCTCGCGGTTGGCCTAAA-ATTGAGTCCTCGGCGA  571

Query  118  TGAAGTGCCGCGACAATCGGTGGGAATGCTTTTGGCTGTCTCGTTCGAAGTCGTGTGCGA  177
            ||||||||||||||||||||||||||||||||| |||| |||||||| ||||||||||| 
Sbjct  572  TGAAGTGCCGCGACAATCGGTGGGAATGCTTTTAGCTGCCTCGTTCGGAGTCGTGTGCGC  631

Query  178  TCGTCGGTTTGGACCCTATGACCCTTTTGGCATCACAATGATGGTGCTTGCATCG  232
            |||| | || ||||||| |||||||||||||||| |||||  |||||| ||||||
Sbjct  632  TCGTTGATTAGGACCCTTTGACCCTTTTGGCATCGCAATGTCGGTGCTCGCATCG  686


>HQ632145.1 Palaua cf. dissecta Schneider et al. 2802 voucher Schneider (et 
al.) 2802 (FR) clone 2802e internal transcribed spacer 1, 
partial sequence; 5.8S ribosomal RNA gene, complete sequence; 
and internal transcribed spacer 2, partial sequence
Length=686

 Score = 228 bits (123),  Expect = 8e-56
 Identities = 199/235 (85%), Gaps = 8/235 (3%)
 Strand=Plus/Plus

Query  1    CGCATCGTCGCCCCCATCAAACC-TCGAGCTTATTTCAGCTCAGG-GCAATTTGAGGGCG  58
            ||||||||||||||||||||||| || |||    |   |||  ||   || ||| |||||
Sbjct  457  CGCATCGTCGCCCCCATCAAACCCTC-AGC--CCTCGGGCTACGGTTGAA-TTGTGGGCG  512

Query  59   GAAAATGGCTTCCCGTGCGCTCACCGCCTGCGGTTGGCCTAAATAAT-AGTCTTCGGCGA  117
            |||| |||| |||||||||||||||||  |||||||||||||| | | |||| |||||||
Sbjct  513  GAAATTGGCCTCCCGTGCGCTCACCGCTCGCGGTTGGCCTAAA-ATTGAGTCCTCGGCGA  571

Query  118  TGAAGTGCCGCGACAATCGGTGGGAATGCTTTTGGCTGTCTCGTTCGAAGTCGTGTGCGA  177
            ||||||||||||||||||||||||||||||||| |||| |||||||| ||||||||||| 
Sbjct  572  TGAAGTGCCGCGACAATCGGTGGGAATGCTTTTAGCTGCCTCGTTCGGAGTCGTGTGCGC  631

Query  178  TCGTCGGTTTGGACCCTATGACCCTTTTGGCATCACAATGATGGTGCTTGCATCG  232
            |||| | || ||||||| |||||||||||||||| |||||  |||||| ||||||
Sbjct  632  TCGTTGATTAGGACCCTTTGACCCTTTTGGCATCGCAATGTCGGTGCTCGCATCG  686


>HQ632135.1 Palaua dissecta voucher Schneider (et al.) 3093 (FR) clone 3093h 
internal transcribed spacer 1, partial sequence; 5.8S ribosomal 
RNA gene, complete sequence; and internal transcribed 
spacer 2, partial sequence
Length=686

 Score = 228 bits (123),  Expect = 8e-56
 Identities = 200/236 (85%), Gaps = 10/236 (4%)
 Strand=Plus/Plus

Query  1    CGCATCGTCGCCCCCATCAAACC-TCGAGCTTATTTCAGCTCAGG-GCAATTTGAGGGCG  58
            ||||||||||||||||||||||| || |||    |   |||  ||   || ||| |||||
Sbjct  457  CGCATCGTCGCCCCCATCAAACCCTC-AGC--CCTCGGGCTACGGTTGAA-TTGTGGGCG  512

Query  59   GAAAATGGCTTCCCGTGCGCTCACCGCCT-GCGGTTGGCCTAAATAAT-AGTCTTCGGCG  116
            |||| |||| ||||||||||||||| ||| |||||||||||||| | | |||| ||||||
Sbjct  513  GAAATTGGCCTCCCGTGCGCTCACC-CCTCGCGGTTGGCCTAAA-ATTGAGTCCTCGGCG  570

Query  117  ATGAAGTGCCGCGACAATCGGTGGGAATGCTTTTGGCTGTCTCGTTCGAAGTCGTGTGCG  176
            |||||||||||||||||||||||||||||||||| |||| |||||||| |||||||||||
Sbjct  571  ATGAAGTGCCGCGACAATCGGTGGGAATGCTTTTAGCTGCCTCGTTCGGAGTCGTGTGCG  630

Query  177  ATCGTCGGTTTGGACCCTATGACCCTTTTGGCATCACAATGATGGTGCTTGCATCG  232
             |||| | || ||||||| |||||||||||||||| |||||  |||||| ||||||
Sbjct  631  CTCGTTGATTAGGACCCTTTGACCCTTTTGGCATCGCAATGTCGGTGCTCGCATCG  686


>EU784129.1 Palaua rhombifolia voucher Schneider & Huertas 2751 internal 
transcribed spacer 1, 5.8S ribosomal RNA gene, and internal 
transcribed spacer 2, complete sequence
Length=686

 Score = 228 bits (123),  Expect = 8e-56
 Identities = 199/235 (85%), Gaps = 8/235 (3%)
 Strand=Plus/Plus

Query  1    CGCATCGTCGCCCCCATCAAACC-TCGAGCTTATTTCAGCTCAGG-GCAATTTGAGGGCG  58
            ||||||||||||||||||||||| || |||    |  ||||  ||   || ||| |||||
Sbjct  457  CGCATCGTCGCCCCCATCAAACCCTC-AGC--CCTCGAGCTACGGTTGAA-TTGTGGGCG  512

Query  59   GAAAATGGCTTCCCGTGCGCTCACCGCCTGCGGTTGGCCTAAATAAT-AGTCTTCGGCGA  117
            |||| |||| |||||||||||||||||  |||||||||||||| | | |||| |||||||
Sbjct  513  GAAATTGGCCTCCCGTGCGCTCACCGCTCGCGGTTGGCCTAAA-ATTGAGTCCTCGGCGA  571

Query  118  TGAAGTGCCGCGACAATCGGTGGGAATGCTTTTGGCTGTCTCGTTCGAAGTCGTGTGCGA  177
            ||||||||||||||||||||||||||||||||| |||| |||||||| ||||||||||| 
Sbjct  572  TGAAGTGCCGCGACAATCGGTGGGAATGCTTTTAGCTGCCTCGTTCGGAGTCGTGTGCGC  631

Query  178  TCGTCGGTTTGGACCCTATGACCCTTTTGGCATCACAATGATGGTGCTTGCATCG  232
            |||| | || ||||||| |||||||||||||||| ||| |  |||||| ||||||
Sbjct  632  TCGTTGATTAGGACCCTTTGACCCTTTTGGCATCGCAACGTCGGTGCTCGCATCG  686


>EU784126.1 Palaua dissecta voucher Schneider 3093 internal transcribed spacer 
1, 5.8S ribosomal RNA gene, and internal transcribed spacer 
2, complete sequence
 EU784131.1 Palaua tomentosa voucher Schneider 3091 internal transcribed 
spacer 1, 5.8S ribosomal RNA gene, and internal transcribed 
spacer 2, complete sequence
 EU784135.1 Palaua aff. tomentosa Schneider & Huertas 2984 internal transcribed 
spacer 1, 5.8S ribosomal RNA gene, and internal transcribed 
spacer 2, complete sequence
 HQ632109.1 Palaua tomentosa voucher Schneider (et al.) 3091 (FR) clone 3091g 
internal transcribed spacer 1, partial sequence; 5.8S ribosomal 
RNA gene, complete sequence; and internal transcribed 
spacer 2, partial sequence
 HQ632110.1 Palaua tomentosa voucher Schneider (et al.) 3000 (FR) internal 
transcribed spacer 1, partial sequence; 5.8S ribosomal RNA 
gene, complete sequence; and internal transcribed spacer 2, 
partial sequence
 HQ632111.1 Palaua tomentosa voucher Schneider (et al.) 3091 (FR) clone 3091i 
internal transcribed spacer 1, partial sequence; 5.8S ribosomal 
RNA gene, complete sequence; and internal transcribed 
spacer 2, partial sequence
 HQ632114.1 Palaua cf. tomentosa Schneider et al. 3008 voucher Schneider 
(et al.) 3008 (FR) internal transcribed spacer 1, partial sequence; 
5.8S ribosomal RNA gene, complete sequence; and internal 
transcribed spacer 2, partial sequence
 HQ632115.1 Palaua dissecta voucher Schneider (et al.) 3018 (FR) clone 3018c 
internal transcribed spacer 1, partial sequence; 5.8S ribosomal 
RNA gene, complete sequence; and internal transcribed 
spacer 2, partial sequence
 HQ632116.1 Palaua dissecta voucher Schneider (et al.) 3015 (FR) internal 
transcribed spacer 1, partial sequence; 5.8S ribosomal RNA 
gene, complete sequence; and internal transcribed spacer 2, 
partial sequence
 HQ632117.1 Palaua tomentosa voucher Schneider (et al.) 3003 (FR) internal 
transcribed spacer 1, partial sequence; 5.8S ribosomal RNA 
gene, complete sequence; and internal transcribed spacer 2, 
partial sequence
 HQ632118.1 Palaua tomentosa voucher Schneider (et al.) 3006 (FR) internal 
transcribed spacer 1, partial sequence; 5.8S ribosomal RNA 
gene, complete sequence; and internal transcribed spacer 2, 
partial sequence
 HQ632120.1 Palaua dissecta voucher Schneider (et al.) 3093 (FR) clone 3093c 
internal transcribed spacer 1, partial sequence; 5.8S ribosomal 
RNA gene, complete sequence; and internal transcribed 
spacer 2, partial sequence
 HQ632121.1 Palaua dissecta voucher Schneider (et al.) 3093 (FR) clone 3093i 
internal transcribed spacer 1, partial sequence; 5.8S ribosomal 
RNA gene, complete sequence; and internal transcribed 
spacer 2, partial sequence
 HQ632123.1 Palaua dissecta voucher Schneider (et al.) 3093 (FR) clone 3093a 
internal transcribed spacer 1, partial sequence; 5.8S ribosomal 
RNA gene, complete sequence; and internal transcribed 
spacer 2, partial sequence
 HQ632124.1 Palaua dissecta x Palaua tomentosa voucher Schneider (et al.) 
2997 (FR) clone 2997h internal transcribed spacer 1, partial 
sequence; 5.8S ribosomal RNA gene, complete sequence; and 
internal transcribed spacer 2, partial sequence
 HQ632125.1 Palaua dissecta voucher Schneider (et al.) 3018 (FR) clone 3018a 
internal transcribed spacer 1, partial sequence; 5.8S ribosomal 
RNA gene, complete sequence; and internal transcribed 
spacer 2, partial sequence
 HQ632126.1 Palaua dissecta voucher Schneider (et al.) 3018 (FR) clone 3018e 
internal transcribed spacer 1, partial sequence; 5.8S ribosomal 
RNA gene, complete sequence; and internal transcribed 
spacer 2, partial sequence
 HQ632127.1 Palaua dissecta voucher Schneider (et al.) 3018 (FR) clone 3018f 
internal transcribed spacer 1, partial sequence; 5.8S ribosomal 
RNA gene, complete sequence; and internal transcribed 
spacer 2, partial sequence
 HQ632128.1 Palaua dissecta voucher Schneider (et al.) 3018 (FR) clone 3018g 
internal transcribed spacer 1, partial sequence; 5.8S ribosomal 
RNA gene, complete sequence; and internal transcribed 
spacer 2, partial sequence
 HQ632129.1 Palaua dissecta voucher Schneider (et al.) 3018 (FR) clone 3018h 
internal transcribed spacer 1, partial sequence; 5.8S ribosomal 
RNA gene, complete sequence; and internal transcribed 
spacer 2, partial sequence
 HQ632130.1 Palaua dissecta voucher Schneider (et al.) 3018 (FR) clone 3018i 
internal transcribed spacer 1, partial sequence; 5.8S ribosomal 
RNA gene, complete sequence; and internal transcribed 
spacer 2, partial sequence
 HQ632131.1 Palaua dissecta voucher Schneider (et al.) 3018 (FR) clone 3018j 
internal transcribed spacer 1, partial sequence; 5.8S ribosomal 
RNA gene, complete sequence; and internal transcribed 
spacer 2, partial sequence
 HQ632132.1 Palaua dissecta voucher Schneider (et al.) 3018 (FR) clone 3018k 
internal transcribed spacer 1, partial sequence; 5.8S ribosomal 
RNA gene, complete sequence; and internal transcribed 
spacer 2, partial sequence
 HQ632133.1 Palaua dissecta voucher Schneider (et al.) 3018 (FR) clone 3018-l 
internal transcribed spacer 1, partial sequence; 5.8S ribosomal 
RNA gene, complete sequence; and internal transcribed 
spacer 2, partial sequence
 HQ632134.1 Palaua dissecta voucher Schneider (et al.) 3093 (FR) clone 3093f 
internal transcribed spacer 1, partial sequence; 5.8S ribosomal 
RNA gene, complete sequence; and internal transcribed 
spacer 2, partial sequence
 HQ632136.1 Palaua dissecta voucher Schneider (et al.) 3093 (FR) clone 3093g 
internal transcribed spacer 1, partial sequence; 5.8S ribosomal 
RNA gene, complete sequence; and internal transcribed 
spacer 2, partial sequence
 HQ632137.1 Palaua dissecta voucher Schneider (et al.) 3093 (FR) clone 3093b 
internal transcribed spacer 1, partial sequence; 5.8S ribosomal 
RNA gene, complete sequence; and internal transcribed 
spacer 2, partial sequence
 HQ632138.1 Palaua dissecta voucher Schneider (et al.) 3093 (FR) internal 
transcribed spacer 1, partial sequence; 5.8S ribosomal RNA 
gene, complete sequence; and internal transcribed spacer 2, 
partial sequence
 HQ632139.1 Palaua tomentosa voucher Schneider (et al.) 2983 (FR) clone 2983e 
internal transcribed spacer 1, partial sequence; 5.8S ribosomal 
RNA gene, complete sequence; and internal transcribed 
spacer 2, partial sequence
 HQ632140.1 Palaua tomentosa voucher Schneider (et al.) 2983 (FR) clone 2983f 
internal transcribed spacer 1, partial sequence; 5.8S ribosomal 
RNA gene, complete sequence; and internal transcribed 
spacer 2, partial sequence
 HQ632141.1 Palaua tomentosa voucher Schneider (et al.) 3091 (FR) clone 3091e 
internal transcribed spacer 1, partial sequence; 5.8S ribosomal 
RNA gene, complete sequence; and internal transcribed 
spacer 2, partial sequence
 HQ632143.1 Palaua dissecta voucher Schneider (et al.) 3018 (FR) clone 3018b 
internal transcribed spacer 1, partial sequence; 5.8S ribosomal 
RNA gene, complete sequence; and internal transcribed 
spacer 2, partial sequence
 HQ632146.1 Palaua dissecta voucher Schneider (et al.) 3018 (FR) clone 3018d 
internal transcribed spacer 1, partial sequence; 5.8S ribosomal 
RNA gene, complete sequence; and internal transcribed 
spacer 2, partial sequence
 HQ632147.1 Palaua tomentosa voucher Schneider (et al.) 2983 (FR) clone 2983d 
internal transcribed spacer 1, partial sequence; 5.8S ribosomal 
RNA gene, complete sequence; and internal transcribed 
spacer 2, partial sequence
 HQ632148.1 Palaua tomentosa voucher Schneider (et al.) 3091 (FR) clone 3091b 
internal transcribed spacer 1, partial sequence; 5.8S ribosomal 
RNA gene, complete sequence; and internal transcribed 
spacer 2, partial sequence
 HQ632160.1 Palaua dissecta voucher Schneider (et al.) 3093 (FR) clone 3093j 
internal transcribed spacer 1, partial sequence; 5.8S ribosomal 
RNA gene, complete sequence; and internal transcribed 
spacer 2, partial sequence
 HQ632161.1 Palaua tomentosa voucher Schneider (et al.) 2983 (FR) clone 2983c 
internal transcribed spacer 1, partial sequence; 5.8S ribosomal 
RNA gene, complete sequence; and internal transcribed 
spacer 2, partial sequence
 HQ632162.1 Palaua tomentosa voucher Schneider (et al.) 2983 (FR) clone 2983b 
internal transcribed spacer 1, partial sequence; 5.8S ribosomal 
RNA gene, complete sequence; and internal transcribed 
spacer 2, partial sequence
 HQ632169.1 Palaua dissecta voucher Schneider (et al.) 3093 (FR) clone 3093k 
internal transcribed spacer 1, partial sequence; 5.8S ribosomal 
RNA gene, complete sequence; and internal transcribed 
spacer 2, partial sequence
 HQ632171.1 Palaua cf. tomentosa Schneider et al. 2984 voucher Schneider 
(et al.) 2984 (FR) clone 2984c internal transcribed spacer 1, 
partial sequence; 5.8S ribosomal RNA gene, complete sequence; 
and internal transcribed spacer 2, partial sequence
 HQ632179.1 Palaua dissecta x Palaua tomentosa voucher Schneider (et al.) 
2997 (FR) clone 2997c internal transcribed spacer 1, partial 
sequence; 5.8S ribosomal RNA gene, complete sequence; and 
internal transcribed spacer 2, partial sequence
Length=686

 Score = 228 bits (123),  Expect = 8e-56
 Identities = 199/235 (85%), Gaps = 8/235 (3%)
 Strand=Plus/Plus

Query  1    CGCATCGTCGCCCCCATCAAACC-TCGAGCTTATTTCAGCTCAGG-GCAATTTGAGGGCG  58
            ||||||||||||||||||||||| || |||    |   |||  ||   || ||| |||||
Sbjct  457  CGCATCGTCGCCCCCATCAAACCCTC-AGC--CCTCGGGCTACGGTTGAA-TTGTGGGCG  512

Query  59   GAAAATGGCTTCCCGTGCGCTCACCGCCTGCGGTTGGCCTAAATAAT-AGTCTTCGGCGA  117
            |||| |||| |||||||||||||||||  |||||||||||||| | | |||| |||||||
Sbjct  513  GAAATTGGCCTCCCGTGCGCTCACCGCTCGCGGTTGGCCTAAA-ATTGAGTCCTCGGCGA  571

Query  118  TGAAGTGCCGCGACAATCGGTGGGAATGCTTTTGGCTGTCTCGTTCGAAGTCGTGTGCGA  177
            ||||||||||||||||||||||||||||||||| |||| |||||||| ||||||||||| 
Sbjct  572  TGAAGTGCCGCGACAATCGGTGGGAATGCTTTTAGCTGCCTCGTTCGGAGTCGTGTGCGC  631

Query  178  TCGTCGGTTTGGACCCTATGACCCTTTTGGCATCACAATGATGGTGCTTGCATCG  232
            |||| | || ||||||| |||||||||||||||| |||||  |||||| ||||||
Sbjct  632  TCGTTGATTAGGACCCTTTGACCCTTTTGGCATCGCAATGTCGGTGCTCGCATCG  686


>AY591824.1 Fryxellia pygmaea internal transcribed spacer 1, 5.8S ribosomal 
RNA gene, and internal transcribed spacer 2, complete sequence
Length=687

 Score = 228 bits (123),  Expect = 8e-56
 Identities = 197/233 (85%), Gaps = 3/233 (1%)
 Strand=Plus/Plus

Query  1    CGCATCGTCGCCCCCATCAAACCTCGAGCTTATTTCAGCTCAGGGCAATTTGAGGGCGGA  60
            |||||||||||||||||||||||| ||||   ||   || |||| | |  || |||||||
Sbjct  457  CGCATCGTCGCCCCCATCAAACCTTGAGCCC-TTGG-GCACAGGTCGAAGTGTGGGCGGA  514

Query  61   AAATGGCTTCCCGTGCGCTCACCGCCTGCGGTTGGCCTAAATAATAGTCTTCGGCGATGA  120
            || ||||||||||||||||||||||  ||||||||||||||||  |||| ||||||||||
Sbjct  515  AATTGGCTTCCCGTGCGCTCACCGCTCGCGGTTGGCCTAAATACGAGTCCTCGGCGATGA  574

Query  121  AGTGCCGCGACAATCGGTGGGAATGCTTTTGGCTGTCTCGTTCGAAGTCGTGTGCGATCG  180
            ||||||||||||||||||||||||||| ||||||| |||||||||||||||||| | |||
Sbjct  575  AGTGCCGCGACAATCGGTGGGAATGCTCTTGGCTGCCTCGTTCGAAGTCGTGTGTGCTCG  634

Query  181  TCGGTTTGGACCCTATGACCCT-TTTGGCATCACAATGATGGTGCTTGCATCG  232
            ||| || ||| | ||| ||||  ||| ||||  |||| | |||||| ||||||
Sbjct  635  TCGATTCGGATCTTATTACCCCATTTCGCATTGCAATAACGGTGCTCGCATCG  687


>MF948736.1 Briquetia denudata voucher C. Takeuchi 139 & A. Sciamarelii small 
subunit ribosomal RNA gene, partial sequence; internal 
transcribed spacer 1, 5.8S ribosomal RNA gene, and internal 
transcribed spacer 2, complete sequence; and large subunit ribosomal 
RNA gene, partial sequence
Length=749

 Score = 226 bits (122),  Expect = 3e-55
 Identities = 195/230 (85%), Gaps = 5/230 (2%)
 Strand=Plus/Plus

Query  1    CGCATCGTCGCCCCCATCAAACCTCGAGCTTATTTCAGCTCAGGGCAATTTGAGGGCGGA  60
            |||||||||||||| |||||||||||||  | |||| |||||     | ||| | |||||
Sbjct  473  CGCATCGTCGCCCCAATCAAACCTCGAG--TCTTTCGGCTCAATTTTA-TTGTGAGCGGA  529

Query  61   AAATGGCTTCCCGTGCGCTCACCGCCTGCGGTTGGCCTAAATAAT-AGTCTTCGGCGATG  119
             |||||||||||| |||||||||||  |||||||||||||| ||| ||||||||||||||
Sbjct  530  GAATGGCTTCCCGCGCGCTCACCGCTCGCGGTTGGCCTAAA-AATGAGTCTTCGGCGATG  588

Query  120  AAGTGCCGCGACAATCGGTGGGAATGCTTTTGGCTGTCTCGTTCGAAGTCGTGTGCGATC  179
            |||||||||||||||||||||||||||||   |||| |||||||||||||||||||| ||
Sbjct  589  AAGTGCCGCGACAATCGGTGGGAATGCTTCAAGCTGCCTCGTTCGAAGTCGTGTGCGTTC  648

Query  180  GTCGGTTTGGACCCTATGACCCTTTTGGCATCACAATGATGGTGCTTGCA  229
            |||| |  | ||   ||||||||||| ||||||||||| || |||| |||
Sbjct  649  GTCGATCAGAACATCATGACCCTTTTTGCATCACAATGGTGTTGCTCGCA  698


>MF948735.1 Hochreutinera hassleriana voucher M.Grings 1022 small subunit 
ribosomal RNA gene, partial sequence; internal transcribed 
spacer 1, 5.8S ribosomal RNA gene, and internal transcribed 
spacer 2, complete sequence; and large subunit ribosomal RNA 
gene, partial sequence
Length=760

 Score = 226 bits (122),  Expect = 3e-55
 Identities = 195/230 (85%), Gaps = 5/230 (2%)
 Strand=Plus/Plus

Query  1    CGCATCGTCGCCCCCATCAAACCTCGAGCTTATTTCAGCTCAGGGCAATTTGAGGGCGGA  60
            |||||||||||||| ||||||||| |||  | |||| ||||||    | ||| | |||||
Sbjct  473  CGCATCGTCGCCCCAATCAAACCTAGAG--TCTTTCGGCTCAGTTTTA-TTGTGAGCGGA  529

Query  61   AAATGGCTTCCCGTGCGCTCACCGCCTGCGGTTGGCCTAAATAAT-AGTCTTCGGCGATG  119
             |||||||||||| |||||||||||  |||||||||||||| ||| ||||||||||||||
Sbjct  530  GAATGGCTTCCCGCGCGCTCACCGCTCGCGGTTGGCCTAAA-AATGAGTCTTCGGCGATG  588

Query  120  AAGTGCCGCGACAATCGGTGGGAATGCTTTTGGCTGTCTCGTTCGAAGTCGTGTGCGATC  179
            |||||||||||||||||||||||||||||   |||| |||||||||||||||||||| ||
Sbjct  589  AAGTGCCGCGACAATCGGTGGGAATGCTTCAAGCTGCCTCGTTCGAAGTCGTGTGCGTTC  648

Query  180  GTCGGTTTGGACCCTATGACCCTTTTGGCATCACAATGATGGTGCTTGCA  229
            |||| |  | ||  |||||||||||| ||||||||| | || |||| |||
Sbjct  649  GTCGATCAGAACATTATGACCCTTTTTGCATCACAACGGTGTTGCTCGCA  698


>DQ156312.1 Palaua weberbaueri voucher Schneider & Huertas 3002 internal 
transcribed spacer 1, 5.8S ribosomal RNA gene, and internal 
transcribed spacer 2, complete sequence
Length=686

 Score = 226 bits (122),  Expect = 3e-55
 Identities = 198/235 (84%), Gaps = 8/235 (3%)
 Strand=Plus/Plus

Query  1    CGCATCGTCGCCCCCATCAAACC-TCGAGCTTATTTCAGCTCAGG-GCAATTTGAGGGCG  58
            ||||||||||||||||||||||| || |||    |   |||  ||   || ||| |||||
Sbjct  457  CGCATCGTCGCCCCCATCAAACCCTC-AGC--CCTKGGGCTACGGTTGAA-TTGTGGGCG  512

Query  59   GAAAATGGCTTCCCGTGCGCTCACCGCCTGCGGTTGGCCTAAATAAT-AGTCTTCGGCGA  117
            |||| |||| ||||||| |||||||||  |||||||||||||| | | |||| |||||||
Sbjct  513  GAAATTGGCCTCCCGTGKGCTCACCGCTCGCGGTTGGCCTAAA-ATTGAGTCCTCGGCGA  571

Query  118  TGAAGTGCCGCGACAATCGGTGGGAATGCTTTTGGCTGTCTCGTTCGAAGTCGTGTGCGA  177
            ||||||||||||||||||||||||||||||||| |||| |||||||| ||||||||||| 
Sbjct  572  TGAAGTGCCGCGACAATCGGTGGGAATGCTTTTAGCTGCCTCGTTCGMAGTCGTGTGCGC  631

Query  178  TCGTCGGTTTGGACCCTATGACCCTTTTGGCATCACAATGATGGTGCTTGCATCG  232
            |||| | || ||||||| |||||||||||||||| |||||  |||||| ||||||
Sbjct  632  TCGTTGATTAGGACCCTTTGACCCTTTTGGCATCGCAATGTCGGTGCTCGCATCG  686


>AJ274986.1 Sida fibulifera internal transcribed spacer 2 (ITS2)
Length=219

 Score = 226 bits (122),  Expect = 3e-55
 Identities = 192/225 (85%), Gaps = 7/225 (3%)
 Strand=Plus/Plus

Query  6    CGTCGCCCCCATCAAACCTCGAGCTTATTTCAGCTCAGGGCAATTTGAGGGCGGAAAATG  65
            ||||||||||| |||||||| ||| ||    ||||| ||   |  || ||||||||| ||
Sbjct  1    CGTCGCCCCCACCAAACCTCTAGCCTA--AAAGCTCGGGTTGAAATGTGGGCGGAAATTG  58

Query  66   GCTTCCCGTGCGCTCACCGCCTGCGGTTGGCCTAAATAATAGTCTTCGGCGATGAAGTGC  125
            ||||||||||||||||||  | |||||||||||||| || |||| |||||||| ||||||
Sbjct  59   GCTTCCCGTGCGCTCACC-TC-GCGGTTGGCCTAAAAAAGAGTCCTCGGCGATAAAGTGC  116

Query  126  CGCGACAATCGGTGGGAATGCTTTTGGCTGTCTCGTTCGAAGTCGTGTGCGATCGTCGGT  185
            ||||||||||||||||||||||||  |||| |||||||||||||||||||| |||||| |
Sbjct  117  CGCGACAATCGGTGGGAATGCTTTCAGCTGCCTCGTTCGAAGTCGTGTGCGCTCGTCGAT  176

Query  186  TTGGACCCTATGACCCTTTTGGCAT-CACAATGATGGTGCTTGCA  229
            ||||||||||||||||||||| ||  ||||| | ||||||| |||
Sbjct  177  TTGGACCCTATGACCCTTTTG-CACGCACAACGGTGGTGCT-GCA  219


>MF948725.1 Gaya pilosa voucher C. Takeuchi 108 et al. small subunit ribosomal 
RNA gene, partial sequence; internal transcribed spacer 
1, 5.8S ribosomal RNA gene, and internal transcribed spacer 
2, complete sequence; and large subunit ribosomal RNA gene, 
partial sequence
Length=746

 Score = 222 bits (120),  Expect = 4e-54
 Identities = 197/234 (84%), Gaps = 6/234 (3%)
 Strand=Plus/Plus

Query  1    CGCATCGTCGCCCCCATCAAACCTCGAGCTTATTTCAGCTCAGGGCAATTTGAGGGCGGA  60
            ||||||||||||||| |||||||||||||   | || |||||||  ||  || |||||||
Sbjct  473  CGCATCGTCGCCCCCTTCAAACCTCGAGC--CTCTCGGCTCAGGCGAAACTGTGGGCGGA  530

Query  61   AAATGGCTTCCCGTGCGCTCACCGCCTGCGGTTGGCCTAAATAAT-AGTCTTCGGCGATG  119
            || |||||||||||||||||| |||  |||||||||||||| ||| ||||||||||||| 
Sbjct  531  AATTGGCTTCCCGTGCGCTCATCGCTCGCGGTTGGCCTAAA-AATGAGTCTTCGGCGATC  589

Query  120  AAGTGCCGCGACAATCGGTGGGAATGCTTTTGGCTGTCTCGTTCGAAGTCGTGTGCGATC  179
            ||||||||||||||||||||||||||||||  |||| |||||||||||||||||| | ||
Sbjct  590  AAGTGCCGCGACAATCGGTGGGAATGCTTTCAGCTGCCTCGTTCGAAGTCGTGTGTGCTC  649

Query  180  GTCGGTTTGGACCCTATGACCCTTTTGGCATCACAATGA-TGGTGCTTGCATCG  232
            |||   |  |||  ||||||||| || |||||| ||  | ||||||| ||||||
Sbjct  650  GTCAAATAAGACATTATGACCCTGTTAGCATCA-AACAATTGGTGCTCGCATCG  702


>MF948723.1 Gaya xiquexiquensis voucher C. Takeuchi 144 small subunit ribosomal 
RNA gene, partial sequence; internal transcribed spacer 
1, 5.8S ribosomal RNA gene, and internal transcribed spacer 
2, complete sequence; and large subunit ribosomal RNA gene, 
partial sequence
Length=746

 Score = 222 bits (120),  Expect = 4e-54
 Identities = 197/234 (84%), Gaps = 6/234 (3%)
 Strand=Plus/Plus

Query  1    CGCATCGTCGCCCCCATCAAACCTCGAGCTTATTTCAGCTCAGGGCAATTTGAGGGCGGA  60
            ||||||||||||||| |||||||||||||   | || |||||||  ||  || |||||||
Sbjct  470  CGCATCGTCGCCCCCTTCAAACCTCGAGC--CTCTCGGCTCAGGTGAAACTGTGGGCGGA  527

Query  61   AAATGGCTTCCCGTGCGCTCACCGCCTGCGGTTGGCCTAAATAAT-AGTCTTCGGCGATG  119
            || |||||||||||||||||| |||  |||||||||||||| ||| ||||||||||||| 
Sbjct  528  AATTGGCTTCCCGTGCGCTCATCGCTCGCGGTTGGCCTAAA-AATGAGTCTTCGGCGATC  586

Query  120  AAGTGCCGCGACAATCGGTGGGAATGCTTTTGGCTGTCTCGTTCGAAGTCGTGTGCGATC  179
            ||||||||||||||||||||||||||||||  |||| |||||||||||||||||| | ||
Sbjct  587  AAGTGCCGCGACAATCGGTGGGAATGCTTTCAGCTGCCTCGTTCGAAGTCGTGTGTGCTC  646

Query  180  GTCGGTTTGGACCCTATGACCCTTTTGGCATCACAATGA-TGGTGCTTGCATCG  232
            |||   |  |||  ||||||||| || |||||| ||  | ||||||| ||||||
Sbjct  647  GTCAAATAAGACATTATGACCCTGTTAGCATCA-AACCATTGGTGCTCGCATCG  699


>MF948717.1 Gaya domingensis voucher C. Takeuchi et al. 99 small subunit 
ribosomal RNA gene, partial sequence; internal transcribed spacer 
1, 5.8S ribosomal RNA gene, and internal transcribed spacer 
2, complete sequence; and large subunit ribosomal RNA 
gene, partial sequence
Length=765

 Score = 222 bits (120),  Expect = 4e-54
 Identities = 197/234 (84%), Gaps = 6/234 (3%)
 Strand=Plus/Plus

Query  1    CGCATCGTCGCCCCCATCAAACCTCGAGCTTATTTCAGCTCAGGGCAATTTGAGGGCGGA  60
            ||||||||||||||| |||||||||||||   | || |||||||  ||  || |||||||
Sbjct  472  CGCATCGTCGCCCCCTTCAAACCTCGAGC--CTCTCGGCTCAGGTGAAACTGTGGGCGGA  529

Query  61   AAATGGCTTCCCGTGCGCTCACCGCCTGCGGTTGGCCTAAATAAT-AGTCTTCGGCGATG  119
            || |||||||||||||||||| |||  |||||||||||||| ||| ||||||||||||| 
Sbjct  530  AATTGGCTTCCCGTGCGCTCATCGCTCGCGGTTGGCCTAAA-AATGAGTCTTCGGCGATC  588

Query  120  AAGTGCCGCGACAATCGGTGGGAATGCTTTTGGCTGTCTCGTTCGAAGTCGTGTGCGATC  179
            ||||||||||||||||||||||||||||||  |||| |||||||||||||||||| | ||
Sbjct  589  AAGTGCCGCGACAATCGGTGGGAATGCTTTCAGCTGCCTCGTTCGAAGTCGTGTGTGCTC  648

Query  180  GTCGGTTTGGACCCTATGACCCTTTTGGCATCACAATGA-TGGTGCTTGCATCG  232
            |||   |  |||  ||||||||| || |||||| ||  | ||||||| ||||||
Sbjct  649  GTCAAATAAGACATTATGACCCTGTTAGCATCA-AACCATTGGTGCTCGCATCG  701


>MF948716.1 Gaya aurea voucher L.P. Queiroz et al. 5752 small subunit ribosomal 
RNA gene, partial sequence; internal transcribed spacer 
1, 5.8S ribosomal RNA gene, and internal transcribed spacer 
2, complete sequence; and large subunit ribosomal RNA gene, 
partial sequence
Length=758

 Score = 222 bits (120),  Expect = 4e-54
 Identities = 196/233 (84%), Gaps = 4/233 (2%)
 Strand=Plus/Plus

Query  1    CGCATCGTCGCCCCCATCAAACCTCGAGCTTATTTCAGCTCAGGGCAATTTGAGGGCGGA  60
            ||||||||||||||| ||||||| |||||   | || |||||||  ||  || |||||||
Sbjct  471  CGCATCGTCGCCCCCTTCAAACCCCGAGC--CTCTCGGCTCAGGTGAAACTGTGGGCGGA  528

Query  61   AAATGGCTTCCCGTGCGCTCACCGCCTGCGGTTGGCCTAAATAATAGTCTTCGGCGATGA  120
            || |||||||||||||||||| |||  ||||||||||||||||| ||||||||||||| |
Sbjct  529  AATTGGCTTCCCGTGCGCTCATCGCTCGCGGTTGGCCTAAATAAGAGTCTTCGGCGATCA  588

Query  121  AGTGCCGCGACAATCGGTGGGAATGCTTTTGGCTGTCTCGTTCGAAGTCGTGTGCGATCG  180
            |||||||||||||||||||||||||||||  |||| |||||||||||||||||| | |||
Sbjct  589  AGTGCCGCGACAATCGGTGGGAATGCTTTCAGCTGCCTCGTTCGAAGTCGTGTGTGCTCG  648

Query  181  TCGGTTTGGACCCTATGACCCTTTTGGCATCACAATGA-TGGTGCTTGCATCG  232
            ||   |  |||  ||||||||| || |||||| ||  | ||||||| ||||||
Sbjct  649  TCAAATAAGACATTATGACCCTGTTAGCATCA-AACCATTGGTGCTCGCATCG  700


>HQ632269.1 Palaua cf. dissecta Schneider et al. 2802 voucher Schneider (et 
al.) 2802 (FR) clone 2802a internal transcribed spacer 1, 
partial sequence; 5.8S ribosomal RNA gene, complete sequence; 
and internal transcribed spacer 2, partial sequence
 HQ632270.1 Palaua cf. dissecta Schneider et al. 2802 voucher Schneider (et 
al.) 2802 (FR) clone 2802b internal transcribed spacer 1, 
partial sequence; 5.8S ribosomal RNA gene, complete sequence; 
and internal transcribed spacer 2, partial sequence
Length=686

 Score = 222 bits (120),  Expect = 4e-54
 Identities = 198/235 (84%), Gaps = 8/235 (3%)
 Strand=Plus/Plus

Query  1    CGCATCGTCGCCCCCATCAAACC-TCGAGCTTATTTCAGCTCAGG-GCAATTTGAGGGCG  58
            ||||||||||||||||||||||| || |||    |   |||  ||   || ||| |||||
Sbjct  457  CGCATCGTCGCCCCCATCAAACCCTC-AGC--CCTCGGGCTACGGTTGAA-TTGTGGGCG  512

Query  59   GAAAATGGCTTCCCGTGCGCTCACCGCCTGCGGTTGGCCTAAATAAT-AGTCTTCGGCGA  117
            |||| |||| |||||||||||||||||  |||||||||||||| | | |||| |||||||
Sbjct  513  GAAATTGGCCTCCCGTGCGCTCACCGCTCGCGGTTGGCCTAAA-ATTGAGTCCTCGGCGA  571

Query  118  TGAAGTGCCGCGACAATCGGTGGGAATGCTTTTGGCTGTCTCGTTCGAAGTCGTGTGCGA  177
            ||||||||||||||||||||||||||||||||| |||| |||||||| ||||||||||| 
Sbjct  572  TGAAGTGCCGCGACAATCGGTGGGAATGCTTTTAGCTGCCTCGTTCGGAGTCGTGTGCGC  631

Query  178  TCGTCGGTTTGGACCCTATGACCCTTTTGGCATCACAATGATGGTGCTTGCATCG  232
            |||| | || ||||||| |||||||||||||||| ||| |  |||||| ||||||
Sbjct  632  TCGTTGATTAGGACCCTTTGACCCTTTTGGCATCGCAACGTCGGTGCTCGCATCG  686


>HQ632231.1 Palaua malvifolia voucher Schneider (et al.) 2745 (FR) clone 
2745c internal transcribed spacer 1, partial sequence; 5.8S 
ribosomal RNA gene, complete sequence; and internal transcribed 
spacer 2, partial sequence
Length=686

 Score = 222 bits (120),  Expect = 4e-54
 Identities = 198/235 (84%), Gaps = 8/235 (3%)
 Strand=Plus/Plus

Query  1    CGCATCGTCGCCCCCATCAAACC-TCGAGCTTATTTCAGCTCAGG-GCAATTTGAGGGCG  58
            ||||||||||||||||||||||| || |||    |   |||  ||   || ||| |||||
Sbjct  457  CGCATCGTCGCCCCCATCAAACCCTC-AGC--CCTCGGGCTACGGTTGAA-TTGTGGGCG  512

Query  59   GAAAATGGCTTCCCGTGCGCTCACCGCCTGCGGTTGGCCTAAATAAT-AGTCTTCGGCGA  117
            |||| |||| |||||||||||||||||  |||||||||||||| | | |||| |||||||
Sbjct  513  GAAATTGGCCTCCCGTGCGCTCACCGCTCGCGGTTGGCCTAAA-ATTGAGTCCTCGGCGA  571

Query  118  TGAAGTGCCGCGACAATCGGTGGGAATGCTTTTGGCTGTCTCGTTCGAAGTCGTGTGCGA  177
            ||||||||||||||||||||||||||||||||| |||| |||||||| ||||||||||| 
Sbjct  572  TGAAGTGCCGCGACAATCGGTGGGAATGCTTTTAGCTGCCTCGTTCGGAGTCGTGTGCGC  631

Query  178  TCGTCGGTTTGGACCCTATGACCCTTTTGGCATCACAATGATGGTGCTTGCATCG  232
            |||| | || ||||||| |||||||||||||||| ||| |  |||||| ||||||
Sbjct  632  TCGTTGATTAGGACCCTTTGACCCTTTTGGCATCGCAACGTCGGTGCTCGCATCG  686


>HQ632229.1 Palaua malvifolia voucher Schneider (et al.) 2745 (FR) clone 
2745e internal transcribed spacer 1, partial sequence; 5.8S 
ribosomal RNA gene, complete sequence; and internal transcribed 
spacer 2, partial sequence
 HQ632230.1 Palaua malvifolia voucher Schneider (et al.) 2745 (FR) clone 
2745f internal transcribed spacer 1, partial sequence; 5.8S 
ribosomal RNA gene, complete sequence; and internal transcribed 
spacer 2, partial sequence
Length=686

 Score = 222 bits (120),  Expect = 4e-54
 Identities = 198/235 (84%), Gaps = 8/235 (3%)
 Strand=Plus/Plus

Query  1    CGCATCGTCGCCCCCATCAAACC-TCGAGCTTATTTCAGCTCAGG-GCAATTTGAGGGCG  58
            ||||||||||||||||||||||| || |||    |   |||  ||   || ||| |||||
Sbjct  457  CGCATCGTCGCCCCCATCAAACCCTC-AGC--CCTCGGGCTACGGTTGAA-TTGTGGGCG  512

Query  59   GAAAATGGCTTCCCGTGCGCTCACCGCCTGCGGTTGGCCTAAATAAT-AGTCTTCGGCGA  117
            |||| |||| |||||||||||||||||  |||||||||||||| | | |||| |||||||
Sbjct  513  GAAATTGGCCTCCCGTGCGCTCACCGCTCGCGGTTGGCCTAAA-ATTGAGTCCTCGGCGA  571

Query  118  TGAAGTGCCGCGACAATCGGTGGGAATGCTTTTGGCTGTCTCGTTCGAAGTCGTGTGCGA  177
            ||||||||||||||||||||||||||||||||| |||| |||||||| ||||||||||| 
Sbjct  572  TGAAGTGCCGCGACAATCGGTGGGAATGCTTTTAGCTGCCTCGTTCGGAGTCGTGTGCGC  631

Query  178  TCGTCGGTTTGGACCCTATGACCCTTTTGGCATCACAATGATGGTGCTTGCATCG  232
            |||| | || ||||||| |||||||||||||||| ||| |  |||||| ||||||
Sbjct  632  TCGTTGATTAGGACCCTTTGACCCTTTTGGCATCGCAACGTCGGTGCTCGCATCG  686


>HQ632207.1 Palaua moschata voucher Schneider (et al.) 3056 (FR) clone 3056i 
internal transcribed spacer 1, partial sequence; 5.8S ribosomal 
RNA gene, complete sequence; and internal transcribed 
spacer 2, partial sequence
Length=686

 Score = 222 bits (120),  Expect = 4e-54
 Identities = 198/235 (84%), Gaps = 8/235 (3%)
 Strand=Plus/Plus

Query  1    CGCATCGTCGCCCCCATCAAACC-TCGAGCTTATTTCAGCTCAGG-GCAATTTGAGGGCG  58
            ||||||||||||||||||||||| || |||    |   |||  ||   || ||| |||||
Sbjct  457  CGCATCGTCGCCCCCATCAAACCCTC-AGC--CCTCGGGCTACGGTTGAA-TTGTGGGCG  512

Query  59   GAAAATGGCTTCCCGTGCGCTCACCGCCTGCGGTTGGCCTAAATAAT-AGTCTTCGGCGA  117
            |||| |||| |||||||||||||||||  |||||||||||||| | | |||| |||||||
Sbjct  513  GAAATTGGCCTCCCGTGCGCTCACCGCTCGCGGTTGGCCTAAA-ATTGAGTCCTCGGCGA  571

Query  118  TGAAGTGCCGCGACAATCGGTGGGAATGCTTTTGGCTGTCTCGTTCGAAGTCGTGTGCGA  177
            ||||||||||||||||||||||||||||||||| |||| |||||||| ||||||||||| 
Sbjct  572  TGAAGTGCCGCGACAATCGGTGGGAATGCTTTTAGCTGCCTCGTTCGGAGTCGTGTGCGC  631

Query  178  TCGTCGGTTTGGACCCTATGACCCTTTTGGCATCACAATGATGGTGCTTGCATCG  232
            |||| | || ||||||| |||||||||||||||| ||| |  |||||| ||||||
Sbjct  632  TCGTTGATTAGGACCCTTTGACCCTTTTGGCATCGCAACGTCGGTGCTCGCATCG  686


>HQ632200.1 Palaua moschata voucher Schneider (et al.) 3112 (FR) internal 
transcribed spacer 1, partial sequence; 5.8S ribosomal RNA 
gene, complete sequence; and internal transcribed spacer 2, 
partial sequence
Length=686

 Score = 222 bits (120),  Expect = 4e-54
 Identities = 198/235 (84%), Gaps = 8/235 (3%)
 Strand=Plus/Plus

Query  1    CGCATCGTCGCCCCCATCAAACC-TCGAGCTTATTTCAGCTCAGG-GCAATTTGAGGGCG  58
            ||||||||||||||||||||||| || |||    |   |||  ||   || ||| |||||
Sbjct  457  CGCATCGTCGCCCCCATCAAACCCTC-AGC--CCTCGGGCTACGGTTGAA-TTGTGGGCG  512

Query  59   GAAAATGGCTTCCCGTGCGCTCACCGCCTGCGGTTGGCCTAAATAAT-AGTCTTCGGCGA  117
            |||| |||| |||||||||||||||||  |||||||||||||| | | |||| |||||||
Sbjct  513  GAAATTGGCCTCCCGTGCGCTCACCGCTCGCGGTTGGCCTAAA-ATTGAGTCCTCGGCGA  571

Query  118  TGAAGTGCCGCGACAATCGGTGGGAATGCTTTTGGCTGTCTCGTTCGAAGTCGTGTGCGA  177
            ||||||||||||||||||||||||||||||||| |||| |||||||| ||||||||||| 
Sbjct  572  TGAAGTGCCGCGACAATCGGTGGGAATGCTTTTAGCTGCCTCGTTCGGAGTCGTGTGCGC  631

Query  178  TCGTCGGTTTGGACCCTATGACCCTTTTGGCATCACAATGATGGTGCTTGCATCG  232
            |||| | || ||||||| |||||||||||||||| ||| |  |||||| ||||||
Sbjct  632  TCGTTGATTAGGACCCTTTGACCCTTTTGGCATCGCAACGTCGGTGCTCGCATCG  686


>HQ632199.1 Palaua dissecta voucher Schneider (et al.) 2994 (FR) internal 
transcribed spacer 1, partial sequence; 5.8S ribosomal RNA 
gene, complete sequence; and internal transcribed spacer 2, 
partial sequence
Length=686

 Score = 222 bits (120),  Expect = 4e-54
 Identities = 198/235 (84%), Gaps = 8/235 (3%)
 Strand=Plus/Plus

Query  1    CGCATCGTCGCCCCCATCAAACC-TCGAGCTTATTTCAGCTCAGG-GCAATTTGAGGGCG  58
            ||||||||||||||||||||||| || |||    |   |||  ||   || ||| |||||
Sbjct  457  CGCATCGTCGCCCCCATCAAACCCTC-AGC--CCTCGGGCTACGGTTGAA-TTGTGGGCG  512

Query  59   GAAAATGGCTTCCCGTGCGCTCACCGCCTGCGGTTGGCCTAAATAAT-AGTCTTCGGCGA  117
            |||| |||| |||||||||||||||||  |||||||||||||| | | |||| |||||||
Sbjct  513  GAAATTGGCCTCCCGTGCGCTCACCGCTCGCGGTTGGCCTAAA-ATTGAGTCCTCGGCGA  571

Query  118  TGAAGTGCCGCGACAATCGGTGGGAATGCTTTTGGCTGTCTCGTTCGAAGTCGTGTGCGA  177
            ||||||||||||||||||||||||||||||||| |||| |||||||| ||||||||||| 
Sbjct  572  TGAAGTGCCGCGACAATCGGTGGGAATGCTTTTAGCTGCCTCGTTCGGAGTCGTGTGCGC  631

Query  178  TCGTCGGTTTGGACCCTATGACCCTTTTGGCATCACAATGATGGTGCTTGCATCG  232
            |||| | || ||||||| |||||||||||||||| ||| |  |||||| ||||||
Sbjct  632  TCGTTGATTAGGACCCTTTGACCCTTTTGGCATCGCAACGTCGGTGCTCGCATCG  686


>HQ632196.1 Palaua dissecta voucher Schneider (et al.) 2993 (FR) clone 2993h 
internal transcribed spacer 1, partial sequence; 5.8S ribosomal 
RNA gene, complete sequence; and internal transcribed 
spacer 2, partial sequence
Length=686

 Score = 222 bits (120),  Expect = 4e-54
 Identities = 198/235 (84%), Gaps = 8/235 (3%)
 Strand=Plus/Plus

Query  1    CGCATCGTCGCCCCCATCAAACC-TCGAGCTTATTTCAGCTCAGG-GCAATTTGAGGGCG  58
            ||||||||||||||||||||||| || |||    |   |||  ||   || ||| |||||
Sbjct  457  CGCATCGTCGCCCCCATCAAACCCTC-AGC--CCTCGGGCTACGGTTGAA-TTGTGGGCG  512

Query  59   GAAAATGGCTTCCCGTGCGCTCACCGCCTGCGGTTGGCCTAAATAAT-AGTCTTCGGCGA  117
            |||| |||| |||||||||||||||||  |||||||||||||| | | |||| |||||||
Sbjct  513  GAAATTGGCCTCCCGTGCGCTCACCGCTCGCGGTTGGCCTAAA-ATTGAGTCCTCGGCGA  571

Query  118  TGAAGTGCCGCGACAATCGGTGGGAATGCTTTTGGCTGTCTCGTTCGAAGTCGTGTGCGA  177
            ||||||||||||||||||||||||||||||||| |||| |||||||| ||||||||||| 
Sbjct  572  TGAAGTGCCGCGACAATCGGTGGGAATGCTTTTAGCTGCCTCGTTCGGAGTCGTGTGCGC  631

Query  178  TCGTCGGTTTGGACCCTATGACCCTTTTGGCATCACAATGATGGTGCTTGCATCG  232
            |||| | || ||||||| |||||||||||||||| ||| |  |||||| ||||||
Sbjct  632  TCGTTGATTAGGACCCTTTGACCCTTTTGGCATCGCAACGTCGGTGCTCGCATCG  686


>HQ632193.1 Palaua dissecta voucher Schneider (et al.) 2888 (FR) clone 2888b 
internal transcribed spacer 1, partial sequence; 5.8S ribosomal 
RNA gene, complete sequence; and internal transcribed 
spacer 2, partial sequence
Length=686

 Score = 222 bits (120),  Expect = 4e-54
 Identities = 198/235 (84%), Gaps = 8/235 (3%)
 Strand=Plus/Plus

Query  1    CGCATCGTCGCCCCCATCAAACC-TCGAGCTTATTTCAGCTCAGG-GCAATTTGAGGGCG  58
            ||||||||||||||||||||||| || |||    |   |||  ||   || ||| |||||
Sbjct  457  CGCATCGTCGCCCCCATCAAACCCTC-AGC--CCTCGGGCTACGGTTGAA-TTGTGGGCG  512

Query  59   GAAAATGGCTTCCCGTGCGCTCACCGCCTGCGGTTGGCCTAAATAAT-AGTCTTCGGCGA  117
            |||| |||| |||||||||||||||||  |||||||||||||| | | |||| |||||||
Sbjct  513  GAAATTGGCCTCCCGTGCGCTCACCGCTCGCGGTTGGCCTAAA-ATTGAGTCCTCGGCGA  571

Query  118  TGAAGTGCCGCGACAATCGGTGGGAATGCTTTTGGCTGTCTCGTTCGAAGTCGTGTGCGA  177
            ||||||||||||||||||||||||||||||||| |||| |||||||| ||||||||||| 
Sbjct  572  TGAAGTGCCGCGACAATCGGTGGGAATGCTTTTAGCTGCCTCGTTCGGAGTCGTGTGCGC  631

Query  178  TCGTCGGTTTGGACCCTATGACCCTTTTGGCATCACAATGATGGTGCTTGCATCG  232
            |||| | || ||||||| |||||||||||||||| ||| |  |||||| ||||||
Sbjct  632  TCGTTGATTAGGACCCTTTGACCCTTTTGGCATCGCAACGTCGGTGCTCGCATCG  686


>HQ632189.1 Palaua tomentosa voucher Schneider (et al.) 2766 (FR) clone 2766e 
internal transcribed spacer 1, partial sequence; 5.8S ribosomal 
RNA gene, complete sequence; and internal transcribed 
spacer 2, partial sequence
Length=686

 Score = 222 bits (120),  Expect = 4e-54
 Identities = 198/235 (84%), Gaps = 8/235 (3%)
 Strand=Plus/Plus

Query  1    CGCATCGTCGCCCCCATCAAACC-TCGAGCTTATTTCAGCTCAGG-GCAATTTGAGGGCG  58
            ||||||||||||||||||||||| || |||    |   |||  ||   || ||| |||||
Sbjct  457  CGCATCGTCGCCCCCATCAAACCCTC-AGC--CCTCGGGCTACGGTTGAA-TTGTGGGCG  512

Query  59   GAAAATGGCTTCCCGTGCGCTCACCGCCTGCGGTTGGCCTAAATAAT-AGTCTTCGGCGA  117
            |||| |||| |||||||||||||||||  |||||||||||||| | | |||| |||||||
Sbjct  513  GAAATTGGCCTCCCGTGCGCTCACCGCTCGCGGTTGGCCTAAA-ATTGAGTCCTCGGCGA  571

Query  118  TGAAGTGCCGCGACAATCGGTGGGAATGCTTTTGGCTGTCTCGTTCGAAGTCGTGTGCGA  177
            ||||||||||||||||||||||||||||||||| |||| |||||||| ||||||||||| 
Sbjct  572  TGAAGTGCCGCGACAATCGGTGGGAATGCTTTTAGCTGCCTCGTTCGGAGTCGTGTGCGC  631

Query  178  TCGTCGGTTTGGACCCTATGACCCTTTTGGCATCACAATGATGGTGCTTGCATCG  232
            |||| | || ||||||| |||||||||||||||| ||| |  |||||| ||||||
Sbjct  632  TCGTTGATTAGGACCCTTTGACCCTTTTGGCATCGCAACGTCGGTGCTCGCATCG  686


>HQ632252.1 Palaua guentheri voucher Schneider (et al.) 2788 (FR) internal 
transcribed spacer 1, partial sequence; 5.8S ribosomal RNA 
gene, complete sequence; and internal transcribed spacer 2, 
partial sequence
Length=649

 Score = 219 bits (118),  Expect = 5e-53
 Identities = 197/235 (84%), Gaps = 8/235 (3%)
 Strand=Plus/Plus

Query  1    CGCATCGTCGCCCCCATCAAACC-TCGAGCTTATTTCAGCTCAGG-GCAATTTGAGGGCG  58
            ||||||||||||||||||||||| || ||     |   |||  ||   || ||| |||||
Sbjct  420  CGCATCGTCGCCCCCATCAAACCCTC-AG--YCCTCGGGCTACGGTTGAA-TTGTGGGCG  475

Query  59   GAAAATGGCTTCCCGTGCGCTCACCGCCTGCGGTTGGCCTAAATAAT-AGTCTTCGGCGA  117
            |||| |||| |||||||||||||||||  |||||||||||||| | | |||| |||||||
Sbjct  476  GAAATTGGCCTCCCGTGCGCTCACCGCTCGCGGTTGGCCTAAA-ATTGAGTCCTCGGCGA  534

Query  118  TGAAGTGCCGCGACAATCGGTGGGAATGCTTTTGGCTGTCTCGTTCGAAGTCGTGTGCGA  177
            ||||||||||||||||||||||||||||||||| |||| |||||||| ||||||||||| 
Sbjct  535  TGAAGTGCCGCGACAATCGGTGGGAATGCTTTTAGCTGCCTCGTTCGGAGTCGTGTGCGC  594

Query  178  TCGTCGGTTTGGACCCTATGACCCTTTTGGCATCACAATGATGGTGCTTGCATCG  232
            |||| | || ||||||| |||||||||||||||| ||| |  |||||| ||||||
Sbjct  595  TCGTTGATTAGGACCCTTTGACCCTTTTGGCATCGCAACGTCGGTGCTCGCATCG  649


  Database: Nucleotide collection (nt)
    Posted date:  May 17, 2019  3:20 AM
  Number of letters in database: -437,615,075
  Number of sequences in database:  52,084,478

Lambda      K        H
    1.33    0.621     1.12 
Gapped
Lambda      K        H
    1.28    0.460    0.850 
Matrix: blastn matrix:1 -2
Gap Penalties: Existence: 0, Extension: 0
Number of Sequences: 52084478
Number of Hits to DB: 4213602
Number of extensions: 118
Number of successful extensions: 118
Number of sequences better than 10: 118
Number of HSP's better than 10 without gapping: 0
Number of HSP's gapped: 118
Number of HSP's successfully gapped: 118
Length of query: 232
Length of database: 214310749721
Length adjustment: 33
Effective length of query: 199
Effective length of database: 212591961947
Effective search space: 42305800427453
Effective search space used: 42305800427453
A: 0
X1: 13 (25.0 bits)
X2: 32 (59.1 bits)
X3: 54 (99.7 bits)
S1: 13 (25.1 bits)
S2: 23 (43.6 bits)
