# Supplementary material for: Assessing the Identity of Commercial Herbs From a Cambodian Market Using DNA Barcoding
Source: Front Pharmacol. 2020 Mar 24;11:244. doi: 10.3389/fphar.2020.00244 (PMC7105672; doi:10.3389/fphar.2020.00244)
Supplement: Supplementary file 2 [file Data_Sheet_2.zip › blast search result/ITS2/JPZ28.txt]

BLASTN 2.9.0+
Reference: Zheng Zhang, Scott Schwartz, Lukas Wagner, and
Webb Miller (2000), "A greedy algorithm for aligning DNA
sequences", J Comput Biol 2000; 7(1-2):203-14.


Reference for database indexing: Aleksandr Morgulis, George
Coulouris, Yan Raytselis, Thomas L. Madden, Richa Agarwala,
Alejandro A. Schaffer (2008), "Database Indexing for
Production MegaBLAST Searches", Bioinformatics 24:1757-1764.


RID: J5X60KFT014


Database: Nucleotide collection (nt)
           52,478,804 sequences; 218,532,353,722 total letters
Query= 28

Length=229


                                                                   Score        E     Max
Sequences producing significant alignments:                       (Bits)     Value  ident

DQ861624.1 Pseudoclausena chrysogyne 18S ribosomal RNA gene, p...  241        1e-59  89%         
KR532714.1 Walsura robusta isolate J279 internal transcribed s...  228        8e-56  85%         
KR532715.1 Walsura yunnanensis isolate BB0451 5.8S ribosomal R...  222        4e-54  84%         
KR532712.1 Walsura robusta isolate J245 internal transcribed s...  222        4e-54  84%         
DQ861625.1 Walsura tubulata 18S ribosomal RNA gene, partial se...  220        1e-53  84%         
KR532679.1 Heynea trijuga isolate BB0450 5.8S ribosomal RNA ge...  204        1e-48  85%         
KR532215.1 Heynea trijuga isolate G210 internal transcribed sp...  195        8e-46  85%         
MH016496.1 Zanthoxylum chalybeum voucher Mhoro 6225 (US) small...  178        8e-41  87%         
MH016494.1 Zanthoxylum chalybeum voucher Kindeketa 1090 (MO) s...  178        8e-41  87%         
MH016495.1 Zanthoxylum chalybeum voucher Seegeler 2231 (MO) sm...  174        1e-39  86%         
MH016513.1 Zanthoxylum gilletii voucher Bourland s.n. 5 small ...  172        4e-39  86%         
MH016529.1 Zanthoxylum ovatifoliolatum voucher SWA 3/76 (US) s...  167        2e-37  86%         
MH016522.1 Zanthoxylum madagascariense voucher Capuron 28595-S...  163        2e-36  85%         
MH016510.1 Zanthoxylum gilletii voucher Bourland s.n. 2 small ...  161        8e-36  85%         
MF039486.1 Zanthoxylum ovalifolium isolate C14 internal transc...  161        8e-36  85%         
KP642636.1 Zanthoxylum ovalifolium var. spinifolium voucher YC...  161        8e-36  85%         
KP642619.1 Zanthoxylum ovalifolium voucher YC0735MT02 internal...  161        8e-36  85%         
KF186457.1 Heynea trijuga voucher KUN:GBOWS CYNGH027 internal ...  161        8e-36  81%         
HM851479.1 Zanthoxylum ovalifolium var. spinifolium isolate SP...  161        8e-36  85%         
MH016519.1 Zanthoxylum lemairei voucher Bourland s.n. (1) smal...  159        3e-35  84%         
MH016472.1 Tetradium glabrifolium voucher Wen 13348 (US) small...  158        1e-34  85%         
KR532658.1 Tetradium austrosinense isolate BB0468 5.8S ribosom...  158        1e-34  85%         
DQ225867.1 Tetradium austrosinense isolate TA1 internal transc...  158        1e-34  85%         
MH016530.1 Zanthoxylum paniculatum voucher Magdalena 001 (MO) ...  156        4e-34  85%         
KP642618.1 Zanthoxylum ovalifolium voucher YC0735MT01 internal...  156        4e-34  85%         
MH016505.1 Zanthoxylum esquirolii voucher Wen 12813 (US) small...  152        5e-33  84%         
HG002518.1 Zanthoxylum kauaense genomic DNA containing 18S rRN...  152        5e-33  84%         
MK696141.1 Zanthoxylum usambarense voucher NMK:EA-19222-10969 ...  150        2e-32  84%         
MK696140.1 Dombeya rotundifolia voucher NMK:EA-19221-10968 5.8...  150        2e-32  84%         
MH321531.1 Zanthoxylum schinifolium voucher KIOM2012KR8-45 5.8...  150        2e-32  84%         
MH321530.1 Zanthoxylum schinifolium voucher KIOM2012KR9-12 5.8...  150        2e-32  84%         
MH321529.1 Zanthoxylum schinifolium voucher KIOM2012KR5-17 5.8...  150        2e-32  84%         
MH321528.1 Zanthoxylum schinifolium voucher KIOM2012KR4-17 5.8...  150        2e-32  84%         
MH321527.1 Zanthoxylum schinifolium voucher KIOM2012KR14-13 5....  150        2e-32  84%         
MH321526.1 Zanthoxylum schinifolium voucher KIOM2012KR11-21 5....  150        2e-32  84%         
MF096866.1 Zanthoxylum schinifolium isolate KMS0226A01 interna...  150        2e-32  84%         
MF096865.1 Zanthoxylum schinifolium isolate KMS0226A02 interna...  150        2e-32  84%         
MF096864.1 Zanthoxylum schinifolium isolate KMS0226A03 interna...  150        2e-32  84%         
MF096863.1 Zanthoxylum schinifolium isolate KPS0226A01 interna...  150        2e-32  84%         
MF096862.1 Zanthoxylum schinifolium isolate KPS0226A02 interna...  150        2e-32  84%         
MF096861.1 Zanthoxylum schinifolium isolate KPS0226A03 interna...  150        2e-32  84%         
KP642635.1 Zanthoxylum schinifolium voucher YC0731MT03 interna...  150        2e-32  84%         
KP642634.1 Zanthoxylum schinifolium voucher YC0731MT02 interna...  150        2e-32  84%         
KP642633.1 Zanthoxylum schinifolium voucher YC0731MT01 interna...  150        2e-32  84%         
KP642632.1 Zanthoxylum schinifolium voucher YC0731MT12 interna...  150        2e-32  84%         
KP642631.1 Zanthoxylum schinifolium voucher YC0731MT11 interna...  150        2e-32  84%         
KP642630.1 Zanthoxylum schinifolium voucher YC0731MT10 interna...  150        2e-32  84%         
KP642629.1 Zanthoxylum schinifolium voucher YC0731MT09 interna...  150        2e-32  84%         
KP642628.1 Zanthoxylum schinifolium voucher YC0731MT08 interna...  150        2e-32  84%         
KP642627.1 Zanthoxylum schinifolium voucher YC0731MT07 interna...  150        2e-32  84%         
KP642626.1 Zanthoxylum schinifolium voucher YC0731MT06 interna...  150        2e-32  84%         
KP642625.1 Zanthoxylum schinifolium voucher YC0731MT05 interna...  150        2e-32  84%         
KP642624.1 Zanthoxylum schinifolium voucher YC0731MT04 interna...  150        2e-32  84%         
KU662309.1 Zanthoxylum schinifolium isolate 16013004 18S ribos...  150        2e-32  84%         
JN226786.1 Zanthoxylum schinifolium isolate P610 18S ribosomal...  150        2e-32  84%         
HM851489.1 Zanthoxylum schinifolium isolate SCHI internal tran...  150        2e-32  84%         
GU247239.1 Zanthoxylum schinifolium isolate WJHJ 18S ribosomal...  150        2e-32  84%         
GU247238.1 Zanthoxylum schinifolium isolate JDGG 18S ribosomal...  150        2e-32  84%         
GU247236.1 Zanthoxylum schinifolium isolate HCDC 18S ribosomal...  150        2e-32  84%         
GU247234.1 Zanthoxylum schinifolium isolate GRDG 18S ribosomal...  150        2e-32  84%         
GU247233.1 Zanthoxylum schinifolium isolate GNGD 18S ribosomal...  150        2e-32  84%         
GU247230.1 Zanthoxylum schinifolium isolate GCSL 18S ribosomal...  150        2e-32  84%         
GU247228.1 Zanthoxylum schinifolium isolate ESSI 18S ribosomal...  150        2e-32  84%         
GU247227.1 Zanthoxylum schinifolium isolate CWDO 18S ribosomal...  150        2e-32  84%         
GU247226.1 Zanthoxylum schinifolium isolate BEMR 18S ribosomal...  150        2e-32  84%         
DQ225861.1 Zanthoxylum schinifolium isolate AA19 internal tran...  150        2e-32  84%         
HG002516.1 Zanthoxylum hawaiiense genomic DNA containing 18S r...  147        2e-31  83%         
FN292997.1 Murraya koenigii ITS1 (partial), 5.8S rRNA gene and...  143        3e-30  84%         
MH016520.1 Zanthoxylum lemairei voucher Bourland s.n. (2) smal...  141        1e-29  83%         
KU724216.1 Pilocarpus jaborandi 5.8S ribosomal RNA gene, parti...  137        1e-28  83%         
FN292999.1 Murraya koenigii ITS1 (partial), 5.8S rRNA gene and...  137        1e-28  84%         
MH016501.1 Zanthoxylum davyi voucher Schroeder 153 (GOET) smal...  135        5e-28  82%         
HM851490.1 Zanthoxylum capense isolate CAPE internal transcrib...  135        5e-28  82%         
KU861262.1 Drummondita calida isolate PIF22556 internal transc...  134        2e-27  82%         
KU193658.1 Oricia swynnertonii voucher 3262937MO internal tran...  134        2e-27  80%         
KR364558.1 Owenia acidula 18S ribosomal RNA gene, partial sequ...  134        2e-27  82%         
HG971316.1 Coatesia paniculata genomic DNA containing 18S rRNA...  134        2e-27  82%         
MH016511.1 Zanthoxylum gilletii voucher Bourland s.n. 3 small ...  132        7e-27  84%         
MH016502.1 Zanthoxylum deremense voucher Mwangoka 7646 (MO) sm...  132        7e-27  84%         
KT972608.1 Melia azedarach voucher YC0448MT09 internal transcr...  132        7e-27  87%         
KT972607.1 Melia azedarach voucher YC0448MT08 internal transcr...  132        7e-27  87%         
KT972606.1 Melia azedarach voucher YC0448MT07 internal transcr...  132        7e-27  87%         
KT972605.1 Melia azedarach voucher YC0448MT06 internal transcr...  132        7e-27  87%         
KT972604.1 Melia azedarach voucher YC0448MT05 internal transcr...  132        7e-27  87%         
KT972603.1 Melia azedarach voucher YC0448MT04 internal transcr...  132        7e-27  87%         
KT972602.1 Melia azedarach voucher YC0448MT03 internal transcr...  132        7e-27  87%         
KT972601.1 Melia azedarach voucher YC0192MT08 internal transcr...  132        7e-27  87%         
KT972600.1 Melia azedarach voucher YC0192MT07 internal transcr...  132        7e-27  87%         
KT972599.1 Melia azedarach voucher YC0192MT06 internal transcr...  132        7e-27  87%         
KT972598.1 Melia azedarach voucher YC0192MT05 internal transcr...  132        7e-27  87%         
KT972597.1 Melia azedarach voucher YC0192MT04 internal transcr...  132        7e-27  87%         
KT972596.1 Melia azedarach voucher YC0192MT03 internal transcr...  132        7e-27  87%         
KT972595.1 Melia azedarach voucher YC0192MT01 internal transcr...  132        7e-27  87%         
KU193688.1 Zanthoxylum deremense voucher 5301622MO internal tr...  132        7e-27  84%         
KU182880.1 Melia azedarach internal transcribed spacer 2, part...  132        7e-27  87%         
KP675795.1 Melia azedarach isolate PDBKTI2009-0012 18S ribosom...  132        7e-27  87%         
KP675794.1 Melia azedarach isolate PDBKTC2011-1222 18S ribosom...  132        7e-27  87%         
KP675793.1 Melia azedarach isolate PDBKTC2008-2036 18S ribosom...  132        7e-27  87%         
KP675792.1 Melia azedarach isolate PDBK2010-1846 18S ribosomal...  132        7e-27  87%         
KP675791.1 Melia azedarach isolate PDBK2010-0375 18S ribosomal...  132        7e-27  87%         

ALIGNMENTS
>DQ861624.1 Pseudoclausena chrysogyne 18S ribosomal RNA gene, partial sequence; 
internal transcribed spacer 1, 5.8S ribosomal RNA gene, 
and internal transcribed spacer 2, complete sequence; and 
26S ribosomal RNA gene, partial sequence
Length=735

 Score = 241 bits (130),  Expect = 1e-59
 Identities = 177/200 (89%), Gaps = 1/200 (1%)
 Strand=Plus/Plus

Query  1    CGCACCGTCGccccccccaccccccGATCCGGGGGCCCTGCGGGAGGGCGGAGAATGGCC  60
            ||||||||||||||||||| ||||||  ||||||| || |||||||||||||||||||||
Sbjct  498  CGCACCGTCGCCCCCCCCAACCCCCG-CCCGGGGGACCAGCGGGAGGGCGGAGAATGGCC  556

Query  61   TCCCGTGAGCCGACGCCCGCGGTTGGCCCAAATTCGAGTCCCCGGCGATCGCGCCGCGAC  120
            ||||| ||||||||||||||||||||||||||||||||||| |||||| |||||||||||
Sbjct  557  TCCCGCGAGCCGACGCCCGCGGTTGGCCCAAATTCGAGTCCACGGCGACCGCGCCGCGAC  616

Query  121  CTTCGGTGGTGAGAACAAGCCTCTCGAGCTCAGGTCGCCGGCGCGAGTCACCTGGACATG  180
            | ||||||| ||||||||||||||||||||||||||||  || || ||| ||  | |  |
Sbjct  617  CATCGGTGGCGAGAACAAGCCTCTCGAGCTCAGGTCGCGCGCCCGCGTCCCCGTGCCGAG  676

Query  181  GGCTCTCGGACCCCTCGGCG  200
            | ||| ||||||| ||||||
Sbjct  677  GACTCCCGGACCCGTCGGCG  696


>KR532714.1 Walsura robusta isolate J279 internal transcribed spacer 1, partial 
sequence; 5.8S ribosomal RNA gene and internal transcribed 
spacer 2, complete sequence; and 28S ribosomal RNA gene, 
partial sequence
 KR532716.1 Walsura yunnanensis isolate J437 internal transcribed spacer 
1, partial sequence; 5.8S ribosomal RNA gene and internal transcribed 
spacer 2, complete sequence; and 28S ribosomal RNA 
gene, partial sequence
Length=498

 Score = 228 bits (123),  Expect = 8e-56
 Identities = 196/231 (85%), Gaps = 6/231 (3%)
 Strand=Plus/Plus

Query  1    CGCACCGTCGccccccccaccccccGATC-CGGGGGCCCTGCGGGAGGGCGGAGAATGGC  59
            |||||||||| |||||||| |||||| || |||||| |||||||| ||||||||||||||
Sbjct  161  CGCACCGTCG-CCCCCCCAACCCCCGGTCTCGGGGGACCTGCGGG-GGGCGGAGAATGGC  218

Query  60   CTCCCGTGAGCCGACGCCCGCGGTTGGCCCAAATTCGAGTCCCCGGCGATCGCGCCGCGA  119
            ||||||| |||   ||| |||||||||||| ||||||||||| |||||| |||| |||||
Sbjct  219  CTCCCGTTAGCTCTCGCTCGCGGTTGGCCCGAATTCGAGTCCTCGGCGACCGCGTCGCGA  278

Query  120  CCTTCGGTGGTGAGAACAAGCCTCTCGAGCTCAGGTCGCCGGCGCGAGTCACCTGGACAT  179
            ||||||||||||||||||||||||||||||||||||||| | | || ||| ||  ||   
Sbjct  279  CCTTCGGTGGTGAGAACAAGCCTCTCGAGCTCAGGTCGC-GCC-CGCGTCCCCGCGATGA  336

Query  180  GGGCTCTCGGACCCCTCGGCGGT-GTTCCGCGTTCGGACGCCGCTCGCTTC  229
            ||||||  |||||||||||||   |  || ||||||| || ||||||||||
Sbjct  337  GGGCTCCAGGACCCCTCGGCGCCCGCCCCTCGTTCGGGCGGCGCTCGCTTC  387


>KR532715.1 Walsura yunnanensis isolate BB0451 5.8S ribosomal RNA gene, partial 
sequence; internal transcribed spacer 2, complete sequence; 
and 28S ribosomal RNA gene, partial sequence
Length=424

 Score = 222 bits (120),  Expect = 4e-54
 Identities = 195/231 (84%), Gaps = 6/231 (3%)
 Strand=Plus/Plus

Query  1    CGCACCGTCGccccccccaccccccGATC-CGGGGGCCCTGCGGGAGGGCGGAGAATGGC  59
            |||||||||| |||||||| |||||| || |||||| |||||||| ||||||||||||||
Sbjct  87   CGCACCGTCG-CCCCCCCAACCCCCGGTCTCGGGGGACCTGCGGG-GGGCGGAGAATGGC  144

Query  60   CTCCCGTGAGCCGACGCCCGCGGTTGGCCCAAATTCGAGTCCCCGGCGATCGCGCCGCGA  119
            ||||||| |||   ||| |||||||||||| ||||||||||| |||||| |||| |||||
Sbjct  145  CTCCCGTTAGCTCTCGCTCGCGGTTGGCCCGAATTCGAGTCCTCGGCGACCGCGTCGCGA  204

Query  120  CCTTCGGTGGTGAGAACAAGCCTCTCGAGCTCAGGTCGCCGGCGCGAGTCACCTGGACAT  179
            ||||||||||||||||||||||||||||||||||||||| | | || ||| ||  ||   
Sbjct  205  CCTTCGGTGGTGAGAACAAGCCTCTCGAGCTCAGGTCGC-GCC-CGCGTCCCCGCGATGA  262

Query  180  GGGCTCTCGGACCCCTCGGCGGT-GTTCCGCGTTCGGACGCCGCTCGCTTC  229
            ||||||  ||||||| |||||   |  || ||||||| || ||||||||||
Sbjct  263  GGGCTCCAGGACCCCCCGGCGCCCGCCCCTCGTTCGGGCGGCGCTCGCTTC  313


>KR532712.1 Walsura robusta isolate J245 internal transcribed spacer 1, partial 
sequence; 5.8S ribosomal RNA gene and internal transcribed 
spacer 2, complete sequence; and 28S ribosomal RNA gene, 
partial sequence
 KR532713.1 Walsura robusta isolate J267 internal transcribed spacer 1, partial 
sequence; 5.8S ribosomal RNA gene and internal transcribed 
spacer 2, complete sequence; and 28S ribosomal RNA gene, 
partial sequence
Length=498

 Score = 222 bits (120),  Expect = 4e-54
 Identities = 195/231 (84%), Gaps = 6/231 (3%)
 Strand=Plus/Plus

Query  1    CGCACCGTCGccccccccaccccccGATC-CGGGGGCCCTGCGGGAGGGCGGAGAATGGC  59
            |||||||||| |||||||| |||||| || |||||| |||||||| ||||||||||||||
Sbjct  161  CGCACCGTCG-CCCCCCCAACCCCCGGTCTCGGGGGACCTGCGGG-GGGCGGAGAATGGC  218

Query  60   CTCCCGTGAGCCGACGCCCGCGGTTGGCCCAAATTCGAGTCCCCGGCGATCGCGCCGCGA  119
            ||||||| |||   ||| |||||||||||| ||||||||||| |||||| |||| |||||
Sbjct  219  CTCCCGTTAGCTCTCGCTCGCGGTTGGCCCGAATTCGAGTCCTCGGCGACCGCGTCGCGA  278

Query  120  CCTTCGGTGGTGAGAACAAGCCTCTCGAGCTCAGGTCGCCGGCGCGAGTCACCTGGACAT  179
            ||||||||||||||||||||||||||||||||||||||| | | || ||| ||  ||   
Sbjct  279  CCTTCGGTGGTGAGAACAAGCCTCTCGAGCTCAGGTCGC-GCC-CGCGTCCCCGCGATGA  336

Query  180  GGGCTCTCGGACCCCTCGGCGGT-GTTCCGCGTTCGGACGCCGCTCGCTTC  229
            ||||||  ||||||| |||||   |  || ||||||| || ||||||||||
Sbjct  337  GGGCTCCAGGACCCCCCGGCGCCCGCCCCTCGTTCGGGCGGCGCTCGCTTC  387


>DQ861625.1 Walsura tubulata 18S ribosomal RNA gene, partial sequence; internal 
transcribed spacer 1, 5.8S ribosomal RNA gene, and internal 
transcribed spacer 2, complete sequence; and 26S ribosomal 
RNA gene, partial sequence
Length=673

 Score = 220 bits (119),  Expect = 1e-53
 Identities = 195/231 (84%), Gaps = 8/231 (3%)
 Strand=Plus/Plus

Query  1    CGCACCGTCGccccccccaccccccGATC-CGGGGGCCCTGCGGGAGGGCGGAGAATGGC  59
            |||| ||||| |||||| | |||||| || |||||| |||||||| ||||||||||||||
Sbjct  443  CGCATCGTCG-CCCCCCAAACCCCCGGTCTCGGGGGACCTGCGGG-GGGCGGAGAATGGC  500

Query  60   CTCCCGTGAGCCGACGCCCGCGGTTGGCCCAAATTCGAGTCCCCGGCGATCGCGCCGCGA  119
            |||||||||||   ||| |||||||||||| ||||||||||| |||||| |||| |||||
Sbjct  501  CTCCCGTGAGCTCTCGCTCGCGGTTGGCCCGAATTCGAGTCCTCGGCGACCGCGTCGCGA  560

Query  120  CCTTCGGTGGTGAGAACAAGCCTCTCGAGCTCAGGTCGCCGGCGCGAGTCACCTG-GACA  178
            ||||||||||||||||||||||||||||||||||||||| | | || ||| |||| ||  
Sbjct  561  CCTTCGGTGGTGAGAACAAGCCTCTCGAGCTCAGGTCGC-GCC-CGCGTC-CCTGCGATG  617

Query  179  TGGGCTCTCGGACCCCTCGGCGGTGTTCCGCGTTCGGACGCCGCTCGCTTC  229
             ||||||  |||||| ||| ||    ||| ||||||| || ||||||||||
Sbjct  618  AGGGCTCCAGGACCC-TCGACGCCAGTCCTCGTTCGGGCGGCGCTCGCTTC  667


>KR532679.1 Heynea trijuga isolate BB0450 5.8S ribosomal RNA gene, partial 
sequence; internal transcribed spacer 2, complete sequence; 
and 28S ribosomal RNA gene, partial sequence
Length=378

 Score = 204 bits (110),  Expect = 1e-48
 Identities = 170/201 (85%), Gaps = 2/201 (1%)
 Strand=Plus/Plus

Query  1    CGCACCGTCGccccccccaccccccGATCC-GGGGGCCCTGCGGGAGGGCGGAGAATGGC  59
            |||| |||||||||||||| |||||   || ||||| |||   |||||||||| ||||||
Sbjct  53   CGCATCGTCGCCCCCCCCAMCCCCC-TSCCSGGGGGACCTKTSGGAGGGCGGAAAATGGC  111

Query  60   CTCCCGTGAGCCGACGCCCGCGGTTGGCCCAAATTCGAGTCCCCGGCGATCGCGCCGCGA  119
            |||||||| ||   ||| |||||||||||||||||||||||  |||||| || |||||||
Sbjct  112  CTCCCGTGCGCTACCGCTCGCGGTTGGCCCAAATTCGAGTCTTCGGCGACCGTGCCGCGA  171

Query  120  CCTTCGGTGGTGAGAACAAGCCTCTCGAGCTCAGGTCGCCGGCGCGAGTCACCTGGACAT  179
            ||||||||||||||||||||||||||||||||||||||   || || ||| ||  | || 
Sbjct  172  CCTTCGGTGGTGAGAACAAGCCTCTCGAGCTCAGGTCGTGCGCCCGTGTCTCCGTGTCAA  231

Query  180  GGGCTCTCGGACCCCTCGGCG  200
            ||||||||||||||||| |||
Sbjct  232  GGGCTCTCGGACCCCTCAGCG  252


>KR532215.1 Heynea trijuga isolate G210 internal transcribed spacer 1, partial 
sequence; 5.8S ribosomal RNA gene and internal transcribed 
spacer 2, complete sequence; and 28S ribosomal RNA gene, 
partial sequence
Length=485

 Score = 195 bits (105),  Expect = 8e-46
 Identities = 165/195 (85%), Gaps = 0/195 (0%)
 Strand=Plus/Plus

Query  1    CGCACCGTCGccccccccaccccccGATCCGGGGGCCCTGCGGGAGGGCGGAGAATGGCC  60
            |||| |||||||||||| ||||||||    |||||  |||  |||||||||| |||||||
Sbjct  161  CGCATCGTCGCCCCCCCAACCCCCCGCCATGGGGGAGCTGTCGGAGGGCGGAAAATGGCC  220

Query  61   TCCCGTGAGCCGACGCCCGCGGTTGGCCCAAATTCGAGTCCCCGGCGATCGCGCCGCGAC  120
            ||||||| ||   ||| |||||||||||||||||||||||  |||||| || ||||||||
Sbjct  221  TCCCGTGCGCTACCGCTCGCGGTTGGCCCAAATTCGAGTCTTCGGCGACCGTGCCGCGAC  280

Query  121  CTTCGGTGGTGAGAACAAGCCTCTCGAGCTCAGGTCGCCGGCGCGAGTCACCTGGACATG  180
            |||||||||||||||||||||||||||||||||||||   || || ||| ||  | || |
Sbjct  281  CTTCGGTGGTGAGAACAAGCCTCTCGAGCTCAGGTCGTGCGCCCGTGTCTCCGTGTCAAG  340

Query  181  GGCTCTCGGACCCCT  195
            |||||||||||||||
Sbjct  341  GGCTCTCGGACCCCT  355


>MH016496.1 Zanthoxylum chalybeum voucher Mhoro 6225 (US) small subunit ribosomal 
RNA gene, partial sequence; internal transcribed spacer 
1, 5.8S ribosomal RNA gene, and internal transcribed spacer 
2, complete sequence; and large subunit ribosomal RNA gene, 
partial sequence
Length=701

 Score = 178 bits (96),  Expect = 8e-41
 Identities = 141/162 (87%), Gaps = 5/162 (3%)
 Strand=Plus/Plus

Query  1    CGCACCGTCGcccc-ccccaccccccGATCCGGGGGCCCTGCGG-GAGGGCGGAGAATGG  58
            |||||||| ||||| ||||| |||||   |||||||||  |||| | ||||||| |||||
Sbjct  449  CGCACCGTTGCCCCACCCCA-CCCCCTCCCCGGGGGCCAGGCGGTGCGGGCGGACAATGG  507

Query  59   CCTCCCGTGAGC-CGACGCCCGCGGTTGGCCCAAATTCGAGTCCCCGGCGATC-GCGCCG  116
            |||||||||||| |  ||||||||||||||||||||||||||||||||||| | | ||||
Sbjct  508  CCTCCCGTGAGCTCCGCGCCCGCGGTTGGCCCAAATTCGAGTCCCCGGCGACCGGTGCCG  567

Query  117  CGACCTTCGGTGGTGAGAACAAGCCTCTCGAGCTCAGGTCGC  158
            ||||  |||||||||||||||||||||||||||||  |||||
Sbjct  568  CGACGATCGGTGGTGAGAACAAGCCTCTCGAGCTCGTGTCGC  609


>MH016494.1 Zanthoxylum chalybeum voucher Kindeketa 1090 (MO) small subunit 
ribosomal RNA gene, partial sequence; internal transcribed 
spacer 1, 5.8S ribosomal RNA gene, and internal transcribed 
spacer 2, complete sequence; and large subunit ribosomal RNA 
gene, partial sequence
Length=699

 Score = 178 bits (96),  Expect = 8e-41
 Identities = 141/162 (87%), Gaps = 6/162 (4%)
 Strand=Plus/Plus

Query  1    CGCACCGTCGcccc-ccccaccccccGATCCGGGGGCCCTGCGG-GAGGGCGGAGAATGG  58
            |||||||| ||||| ||||||||| |   |||||||||  |||| | ||||||| |||||
Sbjct  439  CGCACCGTTGCCCCACCCCACCCCTCC--CCGGGGGCCAGGCGGTGCGGGCGGACAATGG  496

Query  59   CCTCCCGTGAGC-CGACGCCCGCGGTTGGCCCAAATTCGAGTCCCCGGCGATC-GCGCCG  116
            |||||||||||| |  ||||||||||||||||||||||||||||||||||| | | ||||
Sbjct  497  CCTCCCGTGAGCTCTGCGCCCGCGGTTGGCCCAAATTCGAGTCCCCGGCGACCGGTGCCG  556

Query  117  CGACCTTCGGTGGTGAGAACAAGCCTCTCGAGCTCAGGTCGC  158
            ||||  |||||||||||||||||||||||||||||  |||||
Sbjct  557  CGACGATCGGTGGTGAGAACAAGCCTCTCGAGCTCGCGTCGC  598


>MH016495.1 Zanthoxylum chalybeum voucher Seegeler 2231 (MO) small subunit 
ribosomal RNA gene, partial sequence; internal transcribed 
spacer 1, 5.8S ribosomal RNA gene, and internal transcribed 
spacer 2, complete sequence; and large subunit ribosomal RNA 
gene, partial sequence
Length=686

 Score = 174 bits (94),  Expect = 1e-39
 Identities = 140/162 (86%), Gaps = 5/162 (3%)
 Strand=Plus/Plus

Query  1    CGCACCGTCGcccc-ccccaccccccGATCCGGGGGCCCTGCGG-GAGGGCGGAGAATGG  58
            |||||||| ||||| ||||| |||||   |||||||||  |||| | ||||||| |||||
Sbjct  425  CGCACCGTTGCCCCACCCCA-CCCCCTCCCCGGGGGCCAGGCGGTGCGGGCGGACAATGG  483

Query  59   CCTCCCGTGAGC-CGACGCCCGCGGTTGGCCCAAATTCGAGTCCCCGGCGATCGC-GCCG  116
            |||||||||||| |  |||||| |||||||||||||||||||||||||||| ||  ||||
Sbjct  484  CCTCCCGTGAGCTCCGCGCCCGYGGTTGGCCCAAATTCGAGTCCCCGGCGACCGGTGCCG  543

Query  117  CGACCTTCGGTGGTGAGAACAAGCCTCTCGAGCTCAGGTCGC  158
            ||||  |||||||||||||||||||||||||||||  |||||
Sbjct  544  CGACGATCGGTGGTGAGAACAAGCCTCTCGAGCTCGTGTCGC  585


>MH016513.1 Zanthoxylum gilletii voucher Bourland s.n. 5 small subunit ribosomal 
RNA gene, partial sequence; internal transcribed spacer 
1, 5.8S ribosomal RNA gene, and internal transcribed spacer 
2, complete sequence; and large subunit ribosomal RNA gene, 
partial sequence
Length=676

 Score = 172 bits (93),  Expect = 4e-39
 Identities = 140/162 (86%), Gaps = 6/162 (4%)
 Strand=Plus/Plus

Query  1    CGCACCGTCGcccc-ccccaccccccGATCCGGGGGCCCTGCGG-GAGGGCGGAGAATGG  58
            |||||| | ||||| ||||| |||||   |||||||||| |||| | ||||||| |||||
Sbjct  452  CGCACCATTGCCCCACCCCA-CCCCC-TCCCGGGGGCCCGGCGGTGCGGGCGGATAATGG  509

Query  59   CCTCCCGTGAGC-CGACGCCCGCGGTTGGCCCAAATTCGAGTCCCCGGCGATC-GCGCCG  116
            ||||||||| || | |||||||||||||||||||||||||||||||||||| | | ||||
Sbjct  510  CCTCCCGTGCGCTCCACGCCCGCGGTTGGCCCAAATTCGAGTCCCCGGCGAACGGTGCCG  569

Query  117  CGACCTTCGGTGGTGAGAACAAGCCTCTCGAGCTCAGGTCGC  158
            ||||  ||||||||||||||||||||| |||||||  |||||
Sbjct  570  CGACGATCGGTGGTGAGAACAAGCCTCCCGAGCTCGCGTCGC  611


>MH016529.1 Zanthoxylum ovatifoliolatum voucher SWA 3/76 (US) small subunit 
ribosomal RNA gene, partial sequence; internal transcribed 
spacer 1, 5.8S ribosomal RNA gene, and internal transcribed 
spacer 2, complete sequence; and large subunit ribosomal RNA 
gene, partial sequence
Length=710

 Score = 167 bits (90),  Expect = 2e-37
 Identities = 139/162 (86%), Gaps = 5/162 (3%)
 Strand=Plus/Plus

Query  1    CGCACCGTCGcccc-ccccaccccccGATCCGGGGGCCCTGCGG-GAGGGCGGAGAATGG  58
            |||||||| ||||| ||||| |||||   |||||||||  |||| | ||||||| |||||
Sbjct  449  CGCACCGTTGCCCCACCCCA-CCCCCTCCCCGGGGGCCAGGCGGTGCGGGCGGACAATGG  507

Query  59   CCTCCCGTGAGC-CGACGCCCGCGGTTGGCCCAAATTCGAGTCCCCGGCGATC-GCGCCG  116
            |||||||||||| |  | ||||||||||||||||||||||||||||||||| | | ||||
Sbjct  508  CCTCCCGTGAGCTCTGCACCCGCGGTTGGCCCAAATTCGAGTCCCCGGCGACCGGTGCCG  567

Query  117  CGACCTTCGGTGGTGAGAACAAGCCTCTCGAGCTCAGGTCGC  158
            ||||  ||||||| |||||||||||||||||||||  |||||
Sbjct  568  CGACGATCGGTGGCGAGAACAAGCCTCTCGAGCTCGCGTCGC  609


>MH016522.1 Zanthoxylum madagascariense voucher Capuron 28595-SF (MO) small 
subunit ribosomal RNA gene, partial sequence; internal transcribed 
spacer 1, 5.8S ribosomal RNA gene, and internal transcribed 
spacer 2, complete sequence; and large subunit ribosomal 
RNA gene, partial sequence
Length=685

 Score = 163 bits (88),  Expect = 2e-36
 Identities = 138/162 (85%), Gaps = 4/162 (2%)
 Strand=Plus/Plus

Query  1    CGCACCGTCGcccc-ccccaccccccGATCCGGGGGCCCTGCGG-GAGGGCGGAGAATGG  58
            |||||||| ||||| ||||  |||||   |||||||||| |||| | ||||||| |||||
Sbjct  423  CGCACCGTTGCCCCACCCCGTCCCCCTCCCCGGGGGCCCGGCGGTGCGGGCGGACAATGG  482

Query  59   CCTCCCGTGAGC-CGACGCCCGCGGTTGGCCCAAATTCGAGTCCCCGGCGATCGC-GCCG  116
            ||||||||| || |  |||| |||||||||||||||| ||||||||||||| ||  ||||
Sbjct  483  CCTCCCGTGCGCTCCGCGCCAGCGGTTGGCCCAAATTTGAGTCCCCGGCGACCGGTGCCG  542

Query  117  CGACCTTCGGTGGTGAGAACAAGCCTCTCGAGCTCAGGTCGC  158
            ||||  |||||||||||||||||||||||||||||  |||||
Sbjct  543  CGACGATCGGTGGTGAGAACAAGCCTCTCGAGCTCGCGTCGC  584


>MH016510.1 Zanthoxylum gilletii voucher Bourland s.n. 2 small subunit ribosomal 
RNA gene, partial sequence; internal transcribed spacer 
1, 5.8S ribosomal RNA gene, and internal transcribed spacer 
2, complete sequence; and large subunit ribosomal RNA gene, 
partial sequence
Length=712

 Score = 161 bits (87),  Expect = 8e-36
 Identities = 137/161 (85%), Gaps = 4/161 (2%)
 Strand=Plus/Plus

Query  1    CGCACCGTCGccccccccaccccccGATCCGGGGGCCCTGCGG-GAGGGCGGAGAATGGC  59
            |||||| | ||||| |||  |||||   |||||||||| |||| | ||||||| ||||||
Sbjct  452  CGCACCATTGCCCCACCCCGCCCCC-TCCCGGGGGCCCGGCGGTGCGGGCGGATAATGGC  510

Query  60   CTCCCGTGAGC-CGACGCCCGCGGTTGGCCCAAATTCGAGTCCCCGGCGATC-GCGCCGC  117
            |||||||| || | |||||||||||||||||||||||||||||||||||| | | |||||
Sbjct  511  CTCCCGTGCGCTCCACGCCCGCGGTTGGCCCAAATTCGAGTCCCCGGCGAACGGTGCCGC  570

Query  118  GACCTTCGGTGGTGAGAACAAGCCTCTCGAGCTCAGGTCGC  158
            ||   ||||||||||||||||||||| |||||||  |||||
Sbjct  571  GATGATCGGTGGTGAGAACAAGCCTCCCGAGCTCGCGTCGC  611


>MF039486.1 Zanthoxylum ovalifolium isolate C14 internal transcribed spacer 
2, partial sequence
Length=224

 Score = 161 bits (87),  Expect = 8e-36
 Identities = 138/162 (85%), Gaps = 6/162 (4%)
 Strand=Plus/Plus

Query  1    CGCACCGTCGcccc-ccccaccccccGATCCGGGGGCCCTGCGG-GAGGGCGGAGAATGG  58
            |||| ||| ||||| ||||| |||||| | | ||||||  |||| | ||||||| |||||
Sbjct  1    CGCATCGTTGCCCCACCCCA-CCCCCGCTAC-GGGGCCTGGCGGTGCGGGCGGATAATGG  58

Query  59   CCTCCCGTGAGC-CGACGCCCGCGGTTGGCCCAAATTCGAGTCCCCGGCGATCGC-GCCG  116
            |||||||||||| |  ||| || |||||||||||||||||||||||||||| ||  ||||
Sbjct  59   CCTCCCGTGAGCTCCTCGCTCGTGGTTGGCCCAAATTCGAGTCCCCGGCGACCGGAGCCG  118

Query  117  CGACCTTCGGTGGTGAGAACAAGCCTCTCGAGCTCAGGTCGC  158
            ||||  |||||||||||||||| ||||||||||||| |||||
Sbjct  119  CGACGATCGGTGGTGAGAACAAACCTCTCGAGCTCACGTCGC  160


>KP642636.1 Zanthoxylum ovalifolium var. spinifolium voucher YC0736MT01 internal 
transcribed spacer 2, complete sequence
Length=224

 Score = 161 bits (87),  Expect = 8e-36
 Identities = 138/162 (85%), Gaps = 6/162 (4%)
 Strand=Plus/Plus

Query  1    CGCACCGTCGcccc-ccccaccccccGATCCGGGGGCCCTGCGG-GAGGGCGGAGAATGG  58
            |||| ||| ||||| ||||| |||||| | | ||||||  |||| | ||||||| |||||
Sbjct  1    CGCATCGTTGCCCCACCCCA-CCCCCGCTAC-GGGGCCTGGCGGTGCGGGCGGATAATGG  58

Query  59   CCTCCCGTGAGC-CGACGCCCGCGGTTGGCCCAAATTCGAGTCCCCGGCGATCGC-GCCG  116
            |||||||||||| |  ||| || |||||||||||||||||||||||||||| ||  ||||
Sbjct  59   CCTCCCGTGAGCTCCTCGCTCGTGGTTGGCCCAAATTCGAGTCCCCGGCGACCGGAGCCG  118

Query  117  CGACCTTCGGTGGTGAGAACAAGCCTCTCGAGCTCAGGTCGC  158
            ||||  |||||||||||||||| ||||||||||||| |||||
Sbjct  119  CGACGATCGGTGGTGAGAACAAACCTCTCGAGCTCACGTCGC  160


>KP642619.1 Zanthoxylum ovalifolium voucher YC0735MT02 internal transcribed 
spacer 2, complete sequence
Length=224

 Score = 161 bits (87),  Expect = 8e-36
 Identities = 138/162 (85%), Gaps = 6/162 (4%)
 Strand=Plus/Plus

Query  1    CGCACCGTCGcccc-ccccaccccccGATCCGGGGGCCCTGCGG-GAGGGCGGAGAATGG  58
            |||| ||| ||||| ||||| |||||| | | ||||||  |||| | ||||||| |||||
Sbjct  1    CGCATCGTTGCCCCACCCCA-CCCCCGCTAC-GGGGCCTGGCGGTGCGGGCGGATAATGG  58

Query  59   CCTCCCGTGAGC-CGACGCCCGCGGTTGGCCCAAATTCGAGTCCCCGGCGATCGC-GCCG  116
            |||||||||||| |  ||| || |||||||||||||||||||||||||||| ||  ||||
Sbjct  59   CCTCCCGTGAGCTCCTCGCTCGTGGTTGGCCCAAATTCGAGTCCCCGGCGACCGGAGCCG  118

Query  117  CGACCTTCGGTGGTGAGAACAAGCCTCTCGAGCTCAGGTCGC  158
            ||||  |||||||||||||||| ||||||||||||| |||||
Sbjct  119  CGACGATCGGTGGTGAGAACAAACCTCTCGAGCTCACGTCGC  160


>KF186457.1 Heynea trijuga voucher KUN:GBOWS CYNGH027 internal transcribed 
spacer 1, partial sequence; 5.8S ribosomal RNA gene, complete 
sequence; and internal transcribed spacer 2, partial sequence
Length=637

 Score = 161 bits (87),  Expect = 8e-36
 Identities = 159/197 (81%), Gaps = 4/197 (2%)
 Strand=Plus/Plus

Query  1    CGCACCGTCGccccccccaccccccGATCCGGGGGCCCTGCGGGAGGGCGGAGAATG-GC  59
            |||| ||| | |||||| ||||||||  ||||||| ||||  |||||||||| |||| ||
Sbjct  415  CGCATCGTTG-CCCCCCAACCCCCCG-GCCGGGGGACCTGTTGGAGGGCGGAAAATGTGC  472

Query  60   -CTCCCGTGAGCCGACGCCCGCGGTTGGCCCAAATTCGAGTCCCCGGCGATCGCGCCGCG  118
             |||||| | ||   ||| ||||||||  ||| |||||||||  | ||||  | | ||||
Sbjct  473  TCTCCCGYGCGCTABCGCTCGCGGTTGKSCCAMATTCGAGTCTTCTGCGASMGYGTCGCG  532

Query  119  ACCTTCGGTGGTGAGAACAAGCCTCTCGAGCTCAGGTCGCCGGCGCGAGTCACCTGGACA  178
            |||||||||||||||||||||||||||||||||||||||   || || ||| ||  | ||
Sbjct  533  ACCTTCGGTGGTGAGAACAAGCCTCTCGAGCTCAGGTCGTGCGCCCGTGTCTCCGTGTCA  592

Query  179  TGGGCTCTCGGACCCCT  195
             ||||||||||||||||
Sbjct  593  AGGGCTCTCGGACCCCT  609


>HM851479.1 Zanthoxylum ovalifolium var. spinifolium isolate SPIN internal 
transcribed spacer 1, partial sequence; 5.8S ribosomal RNA 
gene and internal transcribed spacer 2, complete sequence; 
and 28S ribosomal RNA gene, partial sequence
Length=618

 Score = 161 bits (87),  Expect = 8e-36
 Identities = 138/162 (85%), Gaps = 6/162 (4%)
 Strand=Plus/Plus

Query  1    CGCACCGTCGcccc-ccccaccccccGATCCGGGGGCCCTGCGG-GAGGGCGGAGAATGG  58
            |||| ||| ||||| ||||| |||||| | | ||||||  |||| | ||||||| |||||
Sbjct  396  CGCATCGTTGCCCCACCCCA-CCCCCGCTAC-GGGGCCTGGCGGTGCGGGCGGATAATGG  453

Query  59   CCTCCCGTGAGC-CGACGCCCGCGGTTGGCCCAAATTCGAGTCCCCGGCGATCGC-GCCG  116
            |||||||||||| |  ||| || |||||||||||||||||||||||||||| ||  ||||
Sbjct  454  CCTCCCGTGAGCTCCTCGCTCGTGGTTGGCCCAAATTCGAGTCCCCGGCGACCGGAGCCG  513

Query  117  CGACCTTCGGTGGTGAGAACAAGCCTCTCGAGCTCAGGTCGC  158
            ||||  |||||||||||||||| ||||||||||||| |||||
Sbjct  514  CGACGATCGGTGGTGAGAACAAACCTCTCGAGCTCACGTCGC  555


>MH016519.1 Zanthoxylum lemairei voucher Bourland s.n. (1) small subunit 
ribosomal RNA gene, partial sequence; internal transcribed spacer 
1, 5.8S ribosomal RNA gene, and internal transcribed spacer 
2, complete sequence; and large subunit ribosomal RNA 
gene, partial sequence
Length=679

 Score = 159 bits (86),  Expect = 3e-35
 Identities = 136/161 (84%), Gaps = 3/161 (2%)
 Strand=Plus/Plus

Query  1    CGCACCGTCGccccccccaccccccGATCCGGGGGCCCTGCGG-GAGGGCGGAGAATGGC  59
            |||||| | ||||| |||  |||||   |||||||||| |||| | ||||||| ||||||
Sbjct  453  CGCACCATTGCCCCACCCCRCCCCCTCCCCGGGGGCCCGGCGGTGCGGGCGGATAATGGC  512

Query  60   CTCCCGTGAGC-CGACGCCCGCGGTTGGCCCAAATTCGAGTCCCCGGCGATC-GCGCCGC  117
            |||||||| || | ||||||||||||||||||||||||||||||||| || | | ||| |
Sbjct  513  CTCCCGTGYGCTCCACGCCCGCGGTTGGCCCAAATTCGAGTCCCCGGYGAACGGTGCCRC  572

Query  118  GACCTTCGGTGGTGAGAACAAGCCTCTCGAGCTCAGGTCGC  158
            |||  ||||||||||||||||||||| |||||||  |||||
Sbjct  573  GACGATCGGTGGTGAGAACAAGCCTCCCGAGCTCGCGTCGC  613


>MH016472.1 Tetradium glabrifolium voucher Wen 13348 (US) small subunit ribosomal 
RNA gene, partial sequence; internal transcribed spacer 
1, 5.8S ribosomal RNA gene, and internal transcribed spacer 
2, complete sequence; and large subunit ribosomal RNA gene, 
partial sequence
Length=675

 Score = 158 bits (85),  Expect = 1e-34
 Identities = 139/164 (85%), Gaps = 8/164 (5%)
 Strand=Plus/Plus

Query  1    CGCACCGTCG-ccc-cccccaccccccGATCCGGGGGCCCT-GCGG-GAGGGCGGAGAAT  56
            |||| ||| | ||| |||||| ||||| | || |||| ||| |||| | ||||||| |||
Sbjct  441  CGCATCGTTGCCCCACCCCCA-CCCCC-ACCCAGGGGGCCTGGCGGTGCGGGCGGATAAT  498

Query  57   GGCCTCCCGTGAGC-CGACGCCCGCGGTTGGCCCAAATTCGAGTCCCCGGCGATCGC-GC  114
            ||||||||||| || |  ||| |||||||||||||||||||||||| |||||| ||  ||
Sbjct  499  GGCCTCCCGTGCGCTCCCCGCTCGCGGTTGGCCCAAATTCGAGTCCTCGGCGACCGGAGC  558

Query  115  CGCGACCTTCGGTGGTGAGAACAAGCCTCTCGAGCTCAGGTCGC  158
            ||||||  |||||||||||||||||||||||||||||| |||||
Sbjct  559  CGCGACAATCGGTGGTGAGAACAAGCCTCTCGAGCTCAAGTCGC  602


>KR532658.1 Tetradium austrosinense isolate BB0468 5.8S ribosomal RNA gene, 
partial sequence; internal transcribed spacer 2, complete 
sequence; and 28S ribosomal RNA gene, partial sequence
Length=398

 Score = 158 bits (85),  Expect = 1e-34
 Identities = 139/164 (85%), Gaps = 8/164 (5%)
 Strand=Plus/Plus

Query  1    CGCACCGTCG-ccc-cccccaccccccGATCCGGGGGCCCT-GCGG-GAGGGCGGAGAAT  56
            |||| ||| | ||| |||||| ||||| | || |||| ||| |||| | ||||||| |||
Sbjct  63   CGCATCGTTGCCCCACCCCCA-CCCCC-ACCCAGGGGGCCTGGCGGTGCGGGCGGATAAT  120

Query  57   GGCCTCCCGTGAGC-CGACGCCCGCGGTTGGCCCAAATTCGAGTCCCCGGCGATCGC-GC  114
            ||||||||||| || |  ||| |||||||||||||||||||||||| |||||| ||  ||
Sbjct  121  GGCCTCCCGTGCGCTCCCCGCTCGCGGTTGGCCCAAATTCGAGTCCTCGGCGACCGGAGC  180

Query  115  CGCGACCTTCGGTGGTGAGAACAAGCCTCTCGAGCTCAGGTCGC  158
            ||||||  |||||||||||||||||||||||||||||| |||||
Sbjct  181  CGCGACAATCGGTGGTGAGAACAAGCCTCTCGAGCTCAAGTCGC  224


>DQ225867.1 Tetradium austrosinense isolate TA1 internal transcribed spacer 
2, partial sequence
Length=322

 Score = 158 bits (85),  Expect = 1e-34
 Identities = 139/164 (85%), Gaps = 8/164 (5%)
 Strand=Plus/Plus

Query  1    CGCACCGTCG-ccc-cccccaccccccGATCCGGGGGCCCT-GCGG-GAGGGCGGAGAAT  56
            |||| ||| | ||| |||||| ||||| | || |||| ||| |||| | ||||||| |||
Sbjct  49   CGCATCGTTGCCCCACCCCCA-CCCCC-ACCCAGGGGGCCTGGCGGTGCGGGCGGATAAT  106

Query  57   GGCCTCCCGTGAGC-CGACGCCCGCGGTTGGCCCAAATTCGAGTCCCCGGCGATCGC-GC  114
            ||||||||||| || |  ||| |||||||||||||||||||||||| |||||| ||  ||
Sbjct  107  GGCCTCCCGTGCGCTCCCCGCTCGCGGTTGGCCCAAATTCGAGTCCTCGGCGACCGGAGC  166

Query  115  CGCGACCTTCGGTGGTGAGAACAAGCCTCTCGAGCTCAGGTCGC  158
            ||||||  |||||||||||||||||||||||||||||| |||||
Sbjct  167  CGCGACAATCGGTGGTGAGAACAAGCCTCTCGAGCTCAAGTCGC  210


>MH016530.1 Zanthoxylum paniculatum voucher Magdalena 001 (MO) small subunit 
ribosomal RNA gene, partial sequence; internal transcribed 
spacer 1, 5.8S ribosomal RNA gene, and internal transcribed 
spacer 2, complete sequence; and large subunit ribosomal 
RNA gene, partial sequence
Length=649

 Score = 156 bits (84),  Expect = 4e-34
 Identities = 136/160 (85%), Gaps = 7/160 (4%)
 Strand=Plus/Plus

Query  1    CGCACCGTCGccccccccaccccccGATCCGGGGGCCCTGCGG-GAGGGCGGAGAATGGC  59
            |||||||| ||||| |||  |||||   |||||||||| |||| | ||||||| ||||||
Sbjct  423  CGCACCGTTGCCCCACCCCGCCCCCTCCCCGGGGGCCCGGCGGTGTGGGCGGACAATGGC  482

Query  60   CTCCCGTGAGCCGACGCCCGCGGTTGGCCCAAATTCGAGTCCCCGGCGATC-GCGCCGCG  118
            ||||||||   || | ||||||||||||||||||||||||||||||||| | | ||||||
Sbjct  483  CTCCCGTG---CG-C-CCCGCGGTTGGCCCAAATTCGAGTCCCCGGCGACCGGTGCCGCG  537

Query  119  ACCTTCGGTGGTGAGAACAAGCCTCTCGAGCTCAGGTCGC  158
            ||  ||||||| |||||||||||||||||||||  |||||
Sbjct  538  ACGATCGGTGGCGAGAACAAGCCTCTCGAGCTCGCGTCGC  577


>KP642618.1 Zanthoxylum ovalifolium voucher YC0735MT01 internal transcribed 
spacer 2, complete sequence
Length=224

 Score = 156 bits (84),  Expect = 4e-34
 Identities = 137/162 (85%), Gaps = 6/162 (4%)
 Strand=Plus/Plus

Query  1    CGCACCGTCGcccc-ccccaccccccGATCCGGGGGCCCTGCGG-GAGGGCGGAGAATGG  58
            |||| ||| ||||| ||||| |||||| | | ||||||  |||| | ||||||| |||||
Sbjct  1    CGCATCGTTGCCCCACCCCA-CCCCCGCTAC-GGGGCCTGGCGGTGCGGGCGGATAATGG  58

Query  59   CCTCCCGTGAGC-CGACGCCCGCGGTTGGCCCAAATTCGAGTCCCCGGCGATCGC-GCCG  116
            |||||||||||| |  ||| || |||||||||||||||||||||||||||| ||  ||| 
Sbjct  59   CCTCCCGTGAGCTCCTCGCTCGTGGTTGGCCCAAATTCGAGTCCCCGGCGACCGGAGCCT  118

Query  117  CGACCTTCGGTGGTGAGAACAAGCCTCTCGAGCTCAGGTCGC  158
            ||||  |||||||||||||||| ||||||||||||| |||||
Sbjct  119  CGACGATCGGTGGTGAGAACAAACCTCTCGAGCTCACGTCGC  160


>MH016505.1 Zanthoxylum esquirolii voucher Wen 12813 (US) small subunit ribosomal 
RNA gene, partial sequence; internal transcribed spacer 
1, 5.8S ribosomal RNA gene, and internal transcribed spacer 
2, complete sequence; and large subunit ribosomal RNA gene, 
partial sequence
Length=702

 Score = 152 bits (82),  Expect = 5e-33
 Identities = 136/162 (84%), Gaps = 6/162 (4%)
 Strand=Plus/Plus

Query  1    CGCACCGTCGcccc-ccccaccccccGATCCGGGGGCCCTGCGG-GAGGGCGGAGAATGG  58
            |||| ||| ||||| ||||| |||||| | | ||||||  |||| | ||||||| |||||
Sbjct  442  CGCATCGTTGCCCCACCCCA-CCCCCGCTAC-GGGGCCTGGCGGTGCGGGCGGATAATGG  499

Query  59   CCTCCCGTGAGC-CGACGCCCGCGGTTGGCCCAAATTCGAGTCCCCGGCGATCGC-GCCG  116
            |||||||||||| |    | || |||||||||||||||||||||||||||| ||  ||||
Sbjct  500  CCTCCCGTGAGCTCCTARCTCGTGGTTGGCCCAAATTCGAGTCCCCGGCGACCGGTGCCG  559

Query  117  CGACCTTCGGTGGTGAGAACAAGCCTCTCGAGCTCAGGTCGC  158
            ||||  |||||||||||||||| ||||||||||||| |||||
Sbjct  560  CGACGATCGGTGGTGAGAACAAACCTCTCGAGCTCACGTCGC  601


>HG002518.1 Zanthoxylum kauaense genomic DNA containing 18S rRNA gene, ITS1, 
5.8S rRNA gene, ITS2 and 28S rRNA gene, specimen voucher 
PTBG:Wood 14980
Length=655

 Score = 152 bits (82),  Expect = 5e-33
 Identities = 135/161 (84%), Gaps = 5/161 (3%)
 Strand=Plus/Plus

Query  1    CGCACCGTCGcccc-ccccaccccccGATCCGGGGGCCCTGCGG-GAGGGCGGAGAATGG  58
            |||| ||| ||||| ||||| ||||||  |||||||| | |||| ||||||||| |||||
Sbjct  396  CGCATCGTTGCCCCGCCCCA-CCCCCG-CCCGGGGGCTCGGCGGYGAGGGCGGATAATGG  453

Query  59   CCTCCCGTGAGCCGACGCCCGCGGTTGGCCCAAATTCGAGTCCCCGGCGATCGC-GCCGC  117
            ||||||||| ||   ||| ||||||||||||||||||||||||||||||  ||  |||||
Sbjct  454  CCTCCCGTGCGCSYTCGCTCGCGGTTGGCCCAAATTCGAGTCCCCGGCGRCCGGAGCCGC  513

Query  118  GACCTTCGGTGGTGAGAACAAGCCTCTCGAGCTCAGGTCGC  158
            | |  |||||||||| ||||| ||||||||||||  |||||
Sbjct  514  GGCGATCGGTGGTGAAAACAAACCTCTCGAGCTCCCGTCGC  554


>MK696141.1 Zanthoxylum usambarense voucher NMK:EA-19222-10969 5.8S ribosomal 
RNA gene, partial sequence; internal transcribed spacer 
2, complete sequence; and large subunit ribosomal RNA gene, 
partial sequence
Length=459

 Score = 150 bits (81),  Expect = 2e-32
 Identities = 135/161 (84%), Gaps = 3/161 (2%)
 Strand=Plus/Plus

Query  1    CGCACCGTCGccccccccaccccccGATCCGGGGGCCCTGCGG-GAGGGCGGAGAATGGC  59
            |||||||| ||||| |||  ||||||  |||||||||| |||| | ||||| |  |||||
Sbjct  85   CGCACCGTTGCCCCACCCCGCCCCCGCCCCGGGGGCCCGGCGGTGCGGGCGTACGATGGC  144

Query  60   CTCCCGTGAGC-CGACGCCCGCGGTTGGCCCAAATTCGAGTCCCCGGCGATCGC-GCCGC  117
            ||||||||||| |  ||||||||||||||||||||||||||||||||||||||  |||||
Sbjct  145  CTCCCGTGAGCTCCGCGCCCGCGGTTGGCCCAAATTCGAGTCCCCGGCGATCGGTGCCGC  204

Query  118  GACCTTCGGTGGTGAGAACAAGCCTCTCGAGCTCAGGTCGC  158
            | | |||||||||||  |  | ||||||||||||  |||||
Sbjct  205  GGCGTTCGGTGGTGAACATGAACCTCTCGAGCTCGCGTCGC  245


>MK696140.1 Dombeya rotundifolia voucher NMK:EA-19221-10968 5.8S ribosomal 
RNA gene, partial sequence; internal transcribed spacer 2, 
complete sequence; and large subunit ribosomal RNA gene, partial 
sequence
Length=450

 Score = 150 bits (81),  Expect = 2e-32
 Identities = 135/161 (84%), Gaps = 3/161 (2%)
 Strand=Plus/Plus

Query  1    CGCACCGTCGccccccccaccccccGATCCGGGGGCCCTGCGG-GAGGGCGGAGAATGGC  59
            |||||||| ||||| |||  ||||||  |||||||||| |||| | ||||| |  |||||
Sbjct  85   CGCACCGTTGCCCCACCCCGCCCCCGCCCCGGGGGCCCGGCGGTGCGGGCGTACGATGGC  144

Query  60   CTCCCGTGAGC-CGACGCCCGCGGTTGGCCCAAATTCGAGTCCCCGGCGATCGC-GCCGC  117
            ||||||||||| |  ||||||||||||||||||||||||||||||||||||||  |||||
Sbjct  145  CTCCCGTGAGCTCCGCGCCCGCGGTTGGCCCAAATTCGAGTCCCCGGCGATCGGTGCCGC  204

Query  118  GACCTTCGGTGGTGAGAACAAGCCTCTCGAGCTCAGGTCGC  158
            | | |||||||||||  |  | ||||||||||||  |||||
Sbjct  205  GGCGTTCGGTGGTGAACATGAACCTCTCGAGCTCGCGTCGC  245


>MH321531.1 Zanthoxylum schinifolium voucher KIOM2012KR8-45 5.8S ribosomal 
RNA gene, partial sequence; internal transcribed spacer 2, 
complete sequence; and large subunit ribosomal RNA gene, partial 
sequence
Length=385

 Score = 150 bits (81),  Expect = 2e-32
 Identities = 136/162 (84%), Gaps = 6/162 (4%)
 Strand=Plus/Plus

Query  1    CGCACCGTCGcccc-ccccaccccccGATCCGGGGGCCCTGCGG-GAGGGCGGAGAATGG  58
            |||| ||| ||||| ||||| ||||||  ||||||||   |||| ||||||||| |||||
Sbjct  105  CGCATCGTTGCCCCGCCCCA-CCCCCG-CCCGGGGGCTTGGCGGCGAGGGCGGATAATGG  162

Query  59   CCTCCCGTGAGC-CGACGCCCGCGGTTGGCCCAAATTCGAGTCCCCGGCGATCGC-GCCG  116
            ||||||||| || |  ||| ||||||||||||||||||||||||||||||| ||  ||||
Sbjct  163  CCTCCCGTGCGCTCCCCGCTCGCGGTTGGCCCAAATTCGAGTCCCCGGCGACCGGAGCCG  222

Query  117  CGACCTTCGGTGGTGAGAACAAGCCTCTCGAGCTCAGGTCGC  158
            ||||  |||||||||| ||||| |||||||| | || |||||
Sbjct  223  CGACGATCGGTGGTGAAAACAAACCTCTCGAACACACGTCGC  264


>MH321530.1 Zanthoxylum schinifolium voucher KIOM2012KR9-12 5.8S ribosomal 
RNA gene, partial sequence; internal transcribed spacer 2, 
complete sequence; and large subunit ribosomal RNA gene, partial 
sequence
Length=385

 Score = 150 bits (81),  Expect = 2e-32
 Identities = 136/162 (84%), Gaps = 6/162 (4%)
 Strand=Plus/Plus

Query  1    CGCACCGTCGcccc-ccccaccccccGATCCGGGGGCCCTGCGG-GAGGGCGGAGAATGG  58
            |||| ||| ||||| ||||| ||||||  ||||||||   |||| ||||||||| |||||
Sbjct  105  CGCATCGTTGCCCCGCCCCA-CCCCCG-CCCGGGGGCTTGGCGGCGAGGGCGGATAATGG  162

Query  59   CCTCCCGTGAGC-CGACGCCCGCGGTTGGCCCAAATTCGAGTCCCCGGCGATCGC-GCCG  116
            ||||||||| || |  ||| ||||||||||||||||||||||||||||||| ||  ||||
Sbjct  163  CCTCCCGTGCGCTCCCCGCTCGCGGTTGGCCCAAATTCGAGTCCCCGGCGACCGGAGCCG  222

Query  117  CGACCTTCGGTGGTGAGAACAAGCCTCTCGAGCTCAGGTCGC  158
            ||||  |||||||||| ||||| |||||||| | || |||||
Sbjct  223  CGACGATCGGTGGTGAAAACAAACCTCTCGAACACACGTCGC  264


>MH321529.1 Zanthoxylum schinifolium voucher KIOM2012KR5-17 5.8S ribosomal 
RNA gene, partial sequence; internal transcribed spacer 2, 
complete sequence; and large subunit ribosomal RNA gene, partial 
sequence
Length=385

 Score = 150 bits (81),  Expect = 2e-32
 Identities = 136/162 (84%), Gaps = 6/162 (4%)
 Strand=Plus/Plus

Query  1    CGCACCGTCGcccc-ccccaccccccGATCCGGGGGCCCTGCGG-GAGGGCGGAGAATGG  58
            |||| ||| ||||| ||||| ||||||  ||||||||   |||| ||||||||| |||||
Sbjct  105  CGCATCGTTGCCCCGCCCCA-CCCCCG-CCCGGGGGCTTGGCGGCGAGGGCGGATAATGG  162

Query  59   CCTCCCGTGAGC-CGACGCCCGCGGTTGGCCCAAATTCGAGTCCCCGGCGATCGC-GCCG  116
            ||||||||| || |  ||| ||||||||||||||||||||||||||||||| ||  ||||
Sbjct  163  CCTCCCGTGCGCTCCCCGCTCGCGGTTGGCCCAAATTCGAGTCCCCGGCGACCGGAGCCG  222

Query  117  CGACCTTCGGTGGTGAGAACAAGCCTCTCGAGCTCAGGTCGC  158
            ||||  |||||||||| ||||| |||||||| | || |||||
Sbjct  223  CGACGATCGGTGGTGAAAACAAACCTCTCGAACACACGTCGC  264


>MH321528.1 Zanthoxylum schinifolium voucher KIOM2012KR4-17 5.8S ribosomal 
RNA gene, partial sequence; internal transcribed spacer 2, 
complete sequence; and large subunit ribosomal RNA gene, partial 
sequence
Length=385

 Score = 150 bits (81),  Expect = 2e-32
 Identities = 136/162 (84%), Gaps = 6/162 (4%)
 Strand=Plus/Plus

Query  1    CGCACCGTCGcccc-ccccaccccccGATCCGGGGGCCCTGCGG-GAGGGCGGAGAATGG  58
            |||| ||| ||||| ||||| ||||||  ||||||||   |||| ||||||||| |||||
Sbjct  105  CGCATCGTTGCCCCGCCCCA-CCCCCG-CCCGGGGGCTTGGCGGCGAGGGCGGATAATGG  162

Query  59   CCTCCCGTGAGC-CGACGCCCGCGGTTGGCCCAAATTCGAGTCCCCGGCGATCGC-GCCG  116
            ||||||||| || |  ||| ||||||||||||||||||||||||||||||| ||  ||||
Sbjct  163  CCTCCCGTGCGCTCCCCGCTCGCGGTTGGCCCAAATTCGAGTCCCCGGCGACCGGAGCCG  222

Query  117  CGACCTTCGGTGGTGAGAACAAGCCTCTCGAGCTCAGGTCGC  158
            ||||  |||||||||| ||||| |||||||| | || |||||
Sbjct  223  CGACGATCGGTGGTGAAAACAAACCTCTCGAACACACGTCGC  264


>MH321527.1 Zanthoxylum schinifolium voucher KIOM2012KR14-13 5.8S ribosomal 
RNA gene, partial sequence; internal transcribed spacer 2, 
complete sequence; and large subunit ribosomal RNA gene, partial 
sequence
Length=385

 Score = 150 bits (81),  Expect = 2e-32
 Identities = 136/162 (84%), Gaps = 6/162 (4%)
 Strand=Plus/Plus

Query  1    CGCACCGTCGcccc-ccccaccccccGATCCGGGGGCCCTGCGG-GAGGGCGGAGAATGG  58
            |||| ||| ||||| ||||| ||||||  ||||||||   |||| ||||||||| |||||
Sbjct  105  CGCATCGTTGCCCCGCCCCA-CCCCCG-CCCGGGGGCTTGGCGGCGAGGGCGGATAATGG  162

Query  59   CCTCCCGTGAGC-CGACGCCCGCGGTTGGCCCAAATTCGAGTCCCCGGCGATCGC-GCCG  116
            ||||||||| || |  ||| ||||||||||||||||||||||||||||||| ||  ||||
Sbjct  163  CCTCCCGTGCGCTCCCCGCTCGCGGTTGGCCCAAATTCGAGTCCCCGGCGACCGGAGCCG  222

Query  117  CGACCTTCGGTGGTGAGAACAAGCCTCTCGAGCTCAGGTCGC  158
            ||||  |||||||||| ||||| |||||||| | || |||||
Sbjct  223  CGACGATCGGTGGTGAAAACAAACCTCTCGAACACACGTCGC  264


>MH321526.1 Zanthoxylum schinifolium voucher KIOM2012KR11-21 5.8S ribosomal 
RNA gene, partial sequence; internal transcribed spacer 2, 
complete sequence; and large subunit ribosomal RNA gene, partial 
sequence
Length=385

 Score = 150 bits (81),  Expect = 2e-32
 Identities = 136/162 (84%), Gaps = 6/162 (4%)
 Strand=Plus/Plus

Query  1    CGCACCGTCGcccc-ccccaccccccGATCCGGGGGCCCTGCGG-GAGGGCGGAGAATGG  58
            |||| ||| ||||| ||||| ||||||  ||||||||   |||| ||||||||| |||||
Sbjct  105  CGCATCGTTGCCCCGCCCCA-CCCCCG-CCCGGGGGCTTGGCGGCGAGGGCGGATAATGG  162

Query  59   CCTCCCGTGAGC-CGACGCCCGCGGTTGGCCCAAATTCGAGTCCCCGGCGATCGC-GCCG  116
            ||||||||| || |  ||| ||||||||||||||||||||||||||||||| ||  ||||
Sbjct  163  CCTCCCGTGCGCTCCCCGCTCGCGGTTGGCCCAAATTCGAGTCCCCGGCGACCGGAGCCG  222

Query  117  CGACCTTCGGTGGTGAGAACAAGCCTCTCGAGCTCAGGTCGC  158
            ||||  |||||||||| ||||| |||||||| | || |||||
Sbjct  223  CGACGATCGGTGGTGAAAACAAACCTCTCGAACACACGTCGC  264


>MF096866.1 Zanthoxylum schinifolium isolate KMS0226A01 internal transcribed 
spacer 2, partial sequence
Length=224

 Score = 150 bits (81),  Expect = 2e-32
 Identities = 136/162 (84%), Gaps = 6/162 (4%)
 Strand=Plus/Plus

Query  1    CGCACCGTCGcccc-ccccaccccccGATCCGGGGGCCCTGCGG-GAGGGCGGAGAATGG  58
            |||| ||| ||||| ||||| ||||||  ||||||||   |||| ||||||||| |||||
Sbjct  1    CGCATCGTTGCCCCGCCCCA-CCCCCG-CCCGGGGGCTTGGCGGCGAGGGCGGATAATGG  58

Query  59   CCTCCCGTGAGC-CGACGCCCGCGGTTGGCCCAAATTCGAGTCCCCGGCGATCGC-GCCG  116
            ||||||||| || |  ||| ||||||||||||||||||||||||||||||| ||  ||||
Sbjct  59   CCTCCCGTGCGCTCCCCGCTCGCGGTTGGCCCAAATTCGAGTCCCCGGCGACCGGAGCCG  118

Query  117  CGACCTTCGGTGGTGAGAACAAGCCTCTCGAGCTCAGGTCGC  158
            ||||  |||||||||| ||||| |||||||| | || |||||
Sbjct  119  CGACGATCGGTGGTGAAAACAAACCTCTCGAACACACGTCGC  160


>MF096865.1 Zanthoxylum schinifolium isolate KMS0226A02 internal transcribed 
spacer 2, partial sequence
Length=224

 Score = 150 bits (81),  Expect = 2e-32
 Identities = 136/162 (84%), Gaps = 6/162 (4%)
 Strand=Plus/Plus

Query  1    CGCACCGTCGcccc-ccccaccccccGATCCGGGGGCCCTGCGG-GAGGGCGGAGAATGG  58
            |||| ||| ||||| ||||| ||||||  ||||||||   |||| ||||||||| |||||
Sbjct  1    CGCATCGTTGCCCCGCCCCA-CCCCCG-CCCGGGGGCTTGGCGGCGAGGGCGGATAATGG  58

Query  59   CCTCCCGTGAGC-CGACGCCCGCGGTTGGCCCAAATTCGAGTCCCCGGCGATCGC-GCCG  116
            ||||||||| || |  ||| ||||||||||||||||||||||||||||||| ||  ||||
Sbjct  59   CCTCCCGTGCGCTCCCCGCTCGCGGTTGGCCCAAATTCGAGTCCCCGGCGACCGGAGCCG  118

Query  117  CGACCTTCGGTGGTGAGAACAAGCCTCTCGAGCTCAGGTCGC  158
            ||||  |||||||||| ||||| |||||||| | || |||||
Sbjct  119  CGACGATCGGTGGTGAAAACAAACCTCTCGAACACACGTCGC  160


>MF096864.1 Zanthoxylum schinifolium isolate KMS0226A03 internal transcribed 
spacer 2, partial sequence
Length=224

 Score = 150 bits (81),  Expect = 2e-32
 Identities = 136/162 (84%), Gaps = 6/162 (4%)
 Strand=Plus/Plus

Query  1    CGCACCGTCGcccc-ccccaccccccGATCCGGGGGCCCTGCGG-GAGGGCGGAGAATGG  58
            |||| ||| ||||| ||||| ||||||  ||||||||   |||| ||||||||| |||||
Sbjct  1    CGCATCGTTGCCCCGCCCCA-CCCCCG-CCCGGGGGCTTGGCGGCGAGGGCGGATAATGG  58

Query  59   CCTCCCGTGAGC-CGACGCCCGCGGTTGGCCCAAATTCGAGTCCCCGGCGATCGC-GCCG  116
            ||||||||| || |  ||| ||||||||||||||||||||||||||||||| ||  ||||
Sbjct  59   CCTCCCGTGCGCTCCCCGCTCGCGGTTGGCCCAAATTCGAGTCCCCGGCGACCGGAGCCG  118

Query  117  CGACCTTCGGTGGTGAGAACAAGCCTCTCGAGCTCAGGTCGC  158
            ||||  |||||||||| ||||| |||||||| | || |||||
Sbjct  119  CGACGATCGGTGGTGAAAACAAACCTCTCGAACACACGTCGC  160


>MF096863.1 Zanthoxylum schinifolium isolate KPS0226A01 internal transcribed 
spacer 2, partial sequence
Length=224

 Score = 150 bits (81),  Expect = 2e-32
 Identities = 136/162 (84%), Gaps = 6/162 (4%)
 Strand=Plus/Plus

Query  1    CGCACCGTCGcccc-ccccaccccccGATCCGGGGGCCCTGCGG-GAGGGCGGAGAATGG  58
            |||| ||| ||||| ||||| ||||||  ||||||||   |||| ||||||||| |||||
Sbjct  1    CGCATCGTTGCCCCGCCCCA-CCCCCG-CCCGGGGGCTTGGCGGCGAGGGCGGATAATGG  58

Query  59   CCTCCCGTGAGC-CGACGCCCGCGGTTGGCCCAAATTCGAGTCCCCGGCGATCGC-GCCG  116
            ||||||||| || |  ||| ||||||||||||||||||||||||||||||| ||  ||||
Sbjct  59   CCTCCCGTGCGCTCCCCGCTCGCGGTTGGCCCAAATTCGAGTCCCCGGCGACCGGAGCCG  118

Query  117  CGACCTTCGGTGGTGAGAACAAGCCTCTCGAGCTCAGGTCGC  158
            ||||  |||||||||| ||||| |||||||| | || |||||
Sbjct  119  CGACGATCGGTGGTGAAAACAAACCTCTCGAACACACGTCGC  160


>MF096862.1 Zanthoxylum schinifolium isolate KPS0226A02 internal transcribed 
spacer 2, partial sequence
Length=224

 Score = 150 bits (81),  Expect = 2e-32
 Identities = 136/162 (84%), Gaps = 6/162 (4%)
 Strand=Plus/Plus

Query  1    CGCACCGTCGcccc-ccccaccccccGATCCGGGGGCCCTGCGG-GAGGGCGGAGAATGG  58
            |||| ||| ||||| ||||| ||||||  ||||||||   |||| ||||||||| |||||
Sbjct  1    CGCATCGTTGCCCCGCCCCA-CCCCCG-CCCGGGGGCTTGGCGGCGAGGGCGGATAATGG  58

Query  59   CCTCCCGTGAGC-CGACGCCCGCGGTTGGCCCAAATTCGAGTCCCCGGCGATCGC-GCCG  116
            ||||||||| || |  ||| ||||||||||||||||||||||||||||||| ||  ||||
Sbjct  59   CCTCCCGTGCGCTCCCCGCTCGCGGTTGGCCCAAATTCGAGTCCCCGGCGACCGGAGCCG  118

Query  117  CGACCTTCGGTGGTGAGAACAAGCCTCTCGAGCTCAGGTCGC  158
            ||||  |||||||||| ||||| |||||||| | || |||||
Sbjct  119  CGACGATCGGTGGTGAAAACAAACCTCTCGAACACACGTCGC  160


>MF096861.1 Zanthoxylum schinifolium isolate KPS0226A03 internal transcribed 
spacer 2, partial sequence
Length=224

 Score = 150 bits (81),  Expect = 2e-32
 Identities = 136/162 (84%), Gaps = 6/162 (4%)
 Strand=Plus/Plus

Query  1    CGCACCGTCGcccc-ccccaccccccGATCCGGGGGCCCTGCGG-GAGGGCGGAGAATGG  58
            |||| ||| ||||| ||||| ||||||  ||||||||   |||| ||||||||| |||||
Sbjct  1    CGCATCGTTGCCCCGCCCCA-CCCCCG-CCCGGGGGCTTGGCGGCGAGGGCGGATAATGG  58

Query  59   CCTCCCGTGAGC-CGACGCCCGCGGTTGGCCCAAATTCGAGTCCCCGGCGATCGC-GCCG  116
            ||||||||| || |  ||| ||||||||||||||||||||||||||||||| ||  ||||
Sbjct  59   CCTCCCGTGCGCTCCCCGCTCGCGGTTGGCCCAAATTCGAGTCCCCGGCGACCGGAGCCG  118

Query  117  CGACCTTCGGTGGTGAGAACAAGCCTCTCGAGCTCAGGTCGC  158
            ||||  |||||||||| ||||| |||||||| | || |||||
Sbjct  119  CGACGATCGGTGGTGAAAACAAACCTCTCGAACACACGTCGC  160


>KP642635.1 Zanthoxylum schinifolium voucher YC0731MT03 internal transcribed 
spacer 2, complete sequence
Length=224

 Score = 150 bits (81),  Expect = 2e-32
 Identities = 136/162 (84%), Gaps = 6/162 (4%)
 Strand=Plus/Plus

Query  1    CGCACCGTCGcccc-ccccaccccccGATCCGGGGGCCCTGCGG-GAGGGCGGAGAATGG  58
            |||| ||| ||||| ||||| ||||||  ||||||||   |||| ||||||||| |||||
Sbjct  1    CGCATCGTTGCCCCGCCCCA-CCCCCG-CCCGGGGGCTTGGCGGCGAGGGCGGATAATGG  58

Query  59   CCTCCCGTGAGC-CGACGCCCGCGGTTGGCCCAAATTCGAGTCCCCGGCGATCGC-GCCG  116
            ||||||||| || |  ||| ||||||||||||||||||||||||||||||| ||  ||||
Sbjct  59   CCTCCCGTGCGCTCCCCGCTCGCGGTTGGCCCAAATTCGAGTCCCCGGCGACCGGAGCCG  118

Query  117  CGACCTTCGGTGGTGAGAACAAGCCTCTCGAGCTCAGGTCGC  158
            ||||  |||||||||| ||||| |||||||| | || |||||
Sbjct  119  CGACGATCGGTGGTGAAAACAAACCTCTCGAACACACGTCGC  160


>KP642634.1 Zanthoxylum schinifolium voucher YC0731MT02 internal transcribed 
spacer 2, complete sequence
Length=224

 Score = 150 bits (81),  Expect = 2e-32
 Identities = 136/162 (84%), Gaps = 6/162 (4%)
 Strand=Plus/Plus

Query  1    CGCACCGTCGcccc-ccccaccccccGATCCGGGGGCCCTGCGG-GAGGGCGGAGAATGG  58
            |||| ||| ||||| ||||| ||||||  ||||||||   |||| ||||||||| |||||
Sbjct  1    CGCATCGTTGCCCCGCCCCA-CCCCCG-CCCGGGGGCTTGGCGGCGAGGGCGGATAATGG  58

Query  59   CCTCCCGTGAGC-CGACGCCCGCGGTTGGCCCAAATTCGAGTCCCCGGCGATCGC-GCCG  116
            ||||||||| || |  ||| ||||||||||||||||||||||||||||||| ||  ||||
Sbjct  59   CCTCCCGTGCGCTCCCCGCTCGCGGTTGGCCCAAATTCGAGTCCCCGGCGACCGGAGCCG  118

Query  117  CGACCTTCGGTGGTGAGAACAAGCCTCTCGAGCTCAGGTCGC  158
            ||||  |||||||||| ||||| |||||||| | || |||||
Sbjct  119  CGACGATCGGTGGTGAAAACAAACCTCTCGAACACACGTCGC  160


>KP642633.1 Zanthoxylum schinifolium voucher YC0731MT01 internal transcribed 
spacer 2, complete sequence
Length=224

 Score = 150 bits (81),  Expect = 2e-32
 Identities = 136/162 (84%), Gaps = 6/162 (4%)
 Strand=Plus/Plus

Query  1    CGCACCGTCGcccc-ccccaccccccGATCCGGGGGCCCTGCGG-GAGGGCGGAGAATGG  58
            |||| ||| ||||| ||||| ||||||  ||||||||   |||| ||||||||| |||||
Sbjct  1    CGCATCGTTGCCCCGCCCCA-CCCCCG-CCCGGGGGCTTGGCGGCGAGGGCGGATAATGG  58

Query  59   CCTCCCGTGAGC-CGACGCCCGCGGTTGGCCCAAATTCGAGTCCCCGGCGATCGC-GCCG  116
            ||||||||| || |  ||| ||||||||||||||||||||||||||||||| ||  ||||
Sbjct  59   CCTCCCGTGCGCTCCCCGCTCGCGGTTGGCCCAAATTCGAGTCCCCGGCGACCGGAGCCG  118

Query  117  CGACCTTCGGTGGTGAGAACAAGCCTCTCGAGCTCAGGTCGC  158
            ||||  |||||||||| ||||| |||||||| | || |||||
Sbjct  119  CGACGATCGGTGGTGAAAACAAACCTCTCGAACACACGTCGC  160


>KP642632.1 Zanthoxylum schinifolium voucher YC0731MT12 internal transcribed 
spacer 2, complete sequence
Length=224

 Score = 150 bits (81),  Expect = 2e-32
 Identities = 136/162 (84%), Gaps = 6/162 (4%)
 Strand=Plus/Plus

Query  1    CGCACCGTCGcccc-ccccaccccccGATCCGGGGGCCCTGCGG-GAGGGCGGAGAATGG  58
            |||| ||| ||||| ||||| ||||||  ||||||||   |||| ||||||||| |||||
Sbjct  1    CGCATCGTTGCCCCGCCCCA-CCCCCG-CCCGGGGGCTTGGCGGCGAGGGCGGATAATGG  58

Query  59   CCTCCCGTGAGC-CGACGCCCGCGGTTGGCCCAAATTCGAGTCCCCGGCGATCGC-GCCG  116
            ||||||||| || |  ||| ||||||||||||||||||||||||||||||| ||  ||||
Sbjct  59   CCTCCCGTGCGCTCCCCGCTCGCGGTTGGCCCAAATTCGAGTCCCCGGCGACCGGAGCCG  118

Query  117  CGACCTTCGGTGGTGAGAACAAGCCTCTCGAGCTCAGGTCGC  158
            ||||  |||||||||| ||||| |||||||| | || |||||
Sbjct  119  CGACGATCGGTGGTGAAAACAAACCTCTCGAACACACGTCGC  160


>KP642631.1 Zanthoxylum schinifolium voucher YC0731MT11 internal transcribed 
spacer 2, complete sequence
Length=224

 Score = 150 bits (81),  Expect = 2e-32
 Identities = 136/162 (84%), Gaps = 6/162 (4%)
 Strand=Plus/Plus

Query  1    CGCACCGTCGcccc-ccccaccccccGATCCGGGGGCCCTGCGG-GAGGGCGGAGAATGG  58
            |||| ||| ||||| ||||| ||||||  ||||||||   |||| ||||||||| |||||
Sbjct  1    CGCATCGTTGCCCCGCCCCA-CCCCCG-CCCGGGGGCTTGGCGGCGAGGGCGGATAATGG  58

Query  59   CCTCCCGTGAGC-CGACGCCCGCGGTTGGCCCAAATTCGAGTCCCCGGCGATCGC-GCCG  116
            ||||||||| || |  ||| ||||||||||||||||||||||||||||||| ||  ||||
Sbjct  59   CCTCCCGTGCGCTCCCCGCTCGCGGTTGGCCCAAATTCGAGTCCCCGGCGACCGGAGCCG  118

Query  117  CGACCTTCGGTGGTGAGAACAAGCCTCTCGAGCTCAGGTCGC  158
            ||||  |||||||||| ||||| |||||||| | || |||||
Sbjct  119  CGACGATCGGTGGTGAAAACAAACCTCTCGAACACACGTCGC  160


>KP642630.1 Zanthoxylum schinifolium voucher YC0731MT10 internal transcribed 
spacer 2, complete sequence
Length=224

 Score = 150 bits (81),  Expect = 2e-32
 Identities = 136/162 (84%), Gaps = 6/162 (4%)
 Strand=Plus/Plus

Query  1    CGCACCGTCGcccc-ccccaccccccGATCCGGGGGCCCTGCGG-GAGGGCGGAGAATGG  58
            |||| ||| ||||| ||||| ||||||  ||||||||   |||| ||||||||| |||||
Sbjct  1    CGCATCGTTGCCCCGCCCCA-CCCCCG-CCCGGGGGCTTGGCGGCGAGGGCGGATAATGG  58

Query  59   CCTCCCGTGAGC-CGACGCCCGCGGTTGGCCCAAATTCGAGTCCCCGGCGATCGC-GCCG  116
            ||||||||| || |  ||| ||||||||||||||||||||||||||||||| ||  ||||
Sbjct  59   CCTCCCGTGCGCTCCCCGCTCGCGGTTGGCCCAAATTCGAGTCCCCGGCGACCGGAGCCG  118

Query  117  CGACCTTCGGTGGTGAGAACAAGCCTCTCGAGCTCAGGTCGC  158
            ||||  |||||||||| ||||| |||||||| | || |||||
Sbjct  119  CGACGATCGGTGGTGAAAACAAACCTCTCGAACACACGTCGC  160


>KP642629.1 Zanthoxylum schinifolium voucher YC0731MT09 internal transcribed 
spacer 2, complete sequence
Length=224

 Score = 150 bits (81),  Expect = 2e-32
 Identities = 136/162 (84%), Gaps = 6/162 (4%)
 Strand=Plus/Plus

Query  1    CGCACCGTCGcccc-ccccaccccccGATCCGGGGGCCCTGCGG-GAGGGCGGAGAATGG  58
            |||| ||| ||||| ||||| ||||||  ||||||||   |||| ||||||||| |||||
Sbjct  1    CGCATCGTTGCCCCGCCCCA-CCCCCG-CCCGGGGGCTTGGCGGCGAGGGCGGATAATGG  58

Query  59   CCTCCCGTGAGC-CGACGCCCGCGGTTGGCCCAAATTCGAGTCCCCGGCGATCGC-GCCG  116
            ||||||||| || |  ||| ||||||||||||||||||||||||||||||| ||  ||||
Sbjct  59   CCTCCCGTGCGCTCCCCGCTCGCGGTTGGCCCAAATTCGAGTCCCCGGCGACCGGAGCCG  118

Query  117  CGACCTTCGGTGGTGAGAACAAGCCTCTCGAGCTCAGGTCGC  158
            ||||  |||||||||| ||||| |||||||| | || |||||
Sbjct  119  CGACGATCGGTGGTGAAAACAAACCTCTCGAACACACGTCGC  160


>KP642628.1 Zanthoxylum schinifolium voucher YC0731MT08 internal transcribed 
spacer 2, complete sequence
Length=224

 Score = 150 bits (81),  Expect = 2e-32
 Identities = 136/162 (84%), Gaps = 6/162 (4%)
 Strand=Plus/Plus

Query  1    CGCACCGTCGcccc-ccccaccccccGATCCGGGGGCCCTGCGG-GAGGGCGGAGAATGG  58
            |||| ||| ||||| ||||| ||||||  ||||||||   |||| ||||||||| |||||
Sbjct  1    CGCATCGTTGCCCCGCCCCA-CCCCCG-CCCGGGGGCTTGGCGGCGAGGGCGGATAATGG  58

Query  59   CCTCCCGTGAGC-CGACGCCCGCGGTTGGCCCAAATTCGAGTCCCCGGCGATCGC-GCCG  116
            ||||||||| || |  ||| ||||||||||||||||||||||||||||||| ||  ||||
Sbjct  59   CCTCCCGTGCGCTCCCCGCTCGCGGTTGGCCCAAATTCGAGTCCCCGGCGACCGGAGCCG  118

Query  117  CGACCTTCGGTGGTGAGAACAAGCCTCTCGAGCTCAGGTCGC  158
            ||||  |||||||||| ||||| |||||||| | || |||||
Sbjct  119  CGACGATCGGTGGTGAAAACAAACCTCTCGAACACACGTCGC  160


>KP642627.1 Zanthoxylum schinifolium voucher YC0731MT07 internal transcribed 
spacer 2, complete sequence
Length=224

 Score = 150 bits (81),  Expect = 2e-32
 Identities = 136/162 (84%), Gaps = 6/162 (4%)
 Strand=Plus/Plus

Query  1    CGCACCGTCGcccc-ccccaccccccGATCCGGGGGCCCTGCGG-GAGGGCGGAGAATGG  58
            |||| ||| ||||| ||||| ||||||  ||||||||   |||| ||||||||| |||||
Sbjct  1    CGCATCGTTGCCCCGCCCCA-CCCCCG-CCCGGGGGCTTGGCGGCGAGGGCGGATAATGG  58

Query  59   CCTCCCGTGAGC-CGACGCCCGCGGTTGGCCCAAATTCGAGTCCCCGGCGATCGC-GCCG  116
            ||||||||| || |  ||| ||||||||||||||||||||||||||||||| ||  ||||
Sbjct  59   CCTCCCGTGCGCTCCCCGCTCGCGGTTGGCCCAAATTCGAGTCCCCGGCGACCGGAGCCG  118

Query  117  CGACCTTCGGTGGTGAGAACAAGCCTCTCGAGCTCAGGTCGC  158
            ||||  |||||||||| ||||| |||||||| | || |||||
Sbjct  119  CGACGATCGGTGGTGAAAACAAACCTCTCGAACACACGTCGC  160


>KP642626.1 Zanthoxylum schinifolium voucher YC0731MT06 internal transcribed 
spacer 2, complete sequence
Length=224

 Score = 150 bits (81),  Expect = 2e-32
 Identities = 136/162 (84%), Gaps = 6/162 (4%)
 Strand=Plus/Plus

Query  1    CGCACCGTCGcccc-ccccaccccccGATCCGGGGGCCCTGCGG-GAGGGCGGAGAATGG  58
            |||| ||| ||||| ||||| ||||||  ||||||||   |||| ||||||||| |||||
Sbjct  1    CGCATCGTTGCCCCGCCCCA-CCCCCG-CCCGGGGGCTTGGCGGCGAGGGCGGATAATGG  58

Query  59   CCTCCCGTGAGC-CGACGCCCGCGGTTGGCCCAAATTCGAGTCCCCGGCGATCGC-GCCG  116
            ||||||||| || |  ||| ||||||||||||||||||||||||||||||| ||  ||||
Sbjct  59   CCTCCCGTGCGCTCCCCGCTCGCGGTTGGCCCAAATTCGAGTCCCCGGCGACCGGAGCCG  118

Query  117  CGACCTTCGGTGGTGAGAACAAGCCTCTCGAGCTCAGGTCGC  158
            ||||  |||||||||| ||||| |||||||| | || |||||
Sbjct  119  CGACGATCGGTGGTGAAAACAAACCTCTCGAACACACGTCGC  160


>KP642625.1 Zanthoxylum schinifolium voucher YC0731MT05 internal transcribed 
spacer 2, complete sequence
Length=224

 Score = 150 bits (81),  Expect = 2e-32
 Identities = 136/162 (84%), Gaps = 6/162 (4%)
 Strand=Plus/Plus

Query  1    CGCACCGTCGcccc-ccccaccccccGATCCGGGGGCCCTGCGG-GAGGGCGGAGAATGG  58
            |||| ||| ||||| ||||| ||||||  ||||||||   |||| ||||||||| |||||
Sbjct  1    CGCATCGTTGCCCCGCCCCA-CCCCCG-CCCGGGGGCTTGGCGGCGAGGGCGGATAATGG  58

Query  59   CCTCCCGTGAGC-CGACGCCCGCGGTTGGCCCAAATTCGAGTCCCCGGCGATCGC-GCCG  116
            ||||||||| || |  ||| ||||||||||||||||||||||||||||||| ||  ||||
Sbjct  59   CCTCCCGTGCGCTCCCCGCTCGCGGTTGGCCCAAATTCGAGTCCCCGGCGACCGGAGCCG  118

Query  117  CGACCTTCGGTGGTGAGAACAAGCCTCTCGAGCTCAGGTCGC  158
            ||||  |||||||||| ||||| |||||||| | || |||||
Sbjct  119  CGACGATCGGTGGTGAAAACAAACCTCTCGAACACACGTCGC  160


>KP642624.1 Zanthoxylum schinifolium voucher YC0731MT04 internal transcribed 
spacer 2, complete sequence
Length=224

 Score = 150 bits (81),  Expect = 2e-32
 Identities = 136/162 (84%), Gaps = 6/162 (4%)
 Strand=Plus/Plus

Query  1    CGCACCGTCGcccc-ccccaccccccGATCCGGGGGCCCTGCGG-GAGGGCGGAGAATGG  58
            |||| ||| ||||| ||||| ||||||  ||||||||   |||| ||||||||| |||||
Sbjct  1    CGCATCGTTGCCCCGCCCCA-CCCCCG-CCCGGGGGCTTGGCGGCGAGGGCGGATAATGG  58

Query  59   CCTCCCGTGAGC-CGACGCCCGCGGTTGGCCCAAATTCGAGTCCCCGGCGATCGC-GCCG  116
            ||||||||| || |  ||| ||||||||||||||||||||||||||||||| ||  ||||
Sbjct  59   CCTCCCGTGCGCTCCCCGCTCGCGGTTGGCCCAAATTCGAGTCCCCGGCGACCGGAGCCG  118

Query  117  CGACCTTCGGTGGTGAGAACAAGCCTCTCGAGCTCAGGTCGC  158
            ||||  |||||||||| ||||| |||||||| | || |||||
Sbjct  119  CGACGATCGGTGGTGAAAACAAACCTCTCGAACACACGTCGC  160


>KU662309.1 Zanthoxylum schinifolium isolate 16013004 18S ribosomal RNA gene, 
partial sequence; internal transcribed spacer 1, 5.8S ribosomal 
RNA gene, and internal transcribed spacer 2, complete 
sequence; and 28S ribosomal RNA gene, partial sequence
Length=735

 Score = 150 bits (81),  Expect = 2e-32
 Identities = 136/162 (84%), Gaps = 6/162 (4%)
 Strand=Plus/Plus

Query  1    CGCACCGTCGcccc-ccccaccccccGATCCGGGGGCCCTGCGG-GAGGGCGGAGAATGG  58
            |||| ||| ||||| ||||| ||||||  ||||||||   |||| ||||||||| |||||
Sbjct  453  CGCATCGTTGCCCCGCCCCA-CCCCCG-CCCGGGGGCTTGGCGGCGAGGGCGGATAATGG  510

Query  59   CCTCCCGTGAGC-CGACGCCCGCGGTTGGCCCAAATTCGAGTCCCCGGCGATCGC-GCCG  116
            ||||||||| || |  ||| ||||||||||||||||||||||||||||||| ||  ||||
Sbjct  511  CCTCCCGTGCGCTCCCCGCTCGCGGTTGGCCCAAATTCGAGTCCCCGGCGACCGGAGCCG  570

Query  117  CGACCTTCGGTGGTGAGAACAAGCCTCTCGAGCTCAGGTCGC  158
            ||||  |||||||||| ||||| |||||||| | || |||||
Sbjct  571  CGACGATCGGTGGTGAAAACAAACCTCTCGAACACACGTCGC  612


>JN226786.1 Zanthoxylum schinifolium isolate P610 18S ribosomal RNA gene, 
partial sequence; internal transcribed spacer 1, 5.8S ribosomal 
RNA gene, and internal transcribed spacer 2, complete sequence; 
and 28S ribosomal RNA gene, partial sequence
Length=705

 Score = 150 bits (81),  Expect = 2e-32
 Identities = 136/162 (84%), Gaps = 6/162 (4%)
 Strand=Plus/Plus

Query  1    CGCACCGTCGcccc-ccccaccccccGATCCGGGGGCCCTGCGG-GAGGGCGGAGAATGG  58
            |||| ||| ||||| ||||| ||||||  ||||||||   |||| ||||||||| |||||
Sbjct  425  CGCATCGTTGCCCCGCCCCA-CCCCCG-CCCGGGGGCTTGGCGGCGAGGGCGGATAATGG  482

Query  59   CCTCCCGTGAGC-CGACGCCCGCGGTTGGCCCAAATTCGAGTCCCCGGCGATCGC-GCCG  116
            ||||||||| || |  ||| ||||||||||||||||||||||||||||||| ||  ||||
Sbjct  483  CCTCCCGTGCGCTCCCCGCTCGCGGTTGGCCCAAATTCGAGTCCCCGGCGACCGGAGCCG  542

Query  117  CGACCTTCGGTGGTGAGAACAAGCCTCTCGAGCTCAGGTCGC  158
            ||||  |||||||||| ||||| |||||||| | || |||||
Sbjct  543  CGACGATCGGTGGTGAAAACAAACCTCTCGAACACACGTCGC  584


>HM851489.1 Zanthoxylum schinifolium isolate SCHI internal transcribed spacer 
1, partial sequence; 5.8S ribosomal RNA gene and internal 
transcribed spacer 2, complete sequence; and 28S ribosomal 
RNA gene, partial sequence
Length=618

 Score = 150 bits (81),  Expect = 2e-32
 Identities = 136/162 (84%), Gaps = 6/162 (4%)
 Strand=Plus/Plus

Query  1    CGCACCGTCGcccc-ccccaccccccGATCCGGGGGCCCTGCGG-GAGGGCGGAGAATGG  58
            |||| ||| ||||| ||||| ||||||  ||||||||   |||| ||||||||| |||||
Sbjct  396  CGCATCGTTGCCCCGCCCCA-CCCCCG-CCCGGGGGCTTGGCGGCGAGGGCGGATAATGG  453

Query  59   CCTCCCGTGAGC-CGACGCCCGCGGTTGGCCCAAATTCGAGTCCCCGGCGATCGC-GCCG  116
            ||||||||| || |  ||| ||||||||||||||||||||||||||||||| ||  ||||
Sbjct  454  CCTCCCGTGCGCTCCCCGCTCGCGGTTGGCCCAAATTCGAGTCCCCGGCGACCGGAGCCG  513

Query  117  CGACCTTCGGTGGTGAGAACAAGCCTCTCGAGCTCAGGTCGC  158
            ||||  |||||||||| ||||| |||||||| | || |||||
Sbjct  514  CGACGATCGGTGGTGAAAACAAACCTCTCGAACACACGTCGC  555


>GU247239.1 Zanthoxylum schinifolium isolate WJHJ 18S ribosomal RNA gene, 
partial sequence; internal transcribed spacer 1, 5.8S ribosomal 
RNA gene, and internal transcribed spacer 2, complete sequence; 
and 28S ribosomal RNA gene, partial sequence
Length=681

 Score = 150 bits (81),  Expect = 2e-32
 Identities = 136/162 (84%), Gaps = 6/162 (4%)
 Strand=Plus/Plus

Query  1    CGCACCGTCGcccc-ccccaccccccGATCCGGGGGCCCTGCGG-GAGGGCGGAGAATGG  58
            |||| ||| ||||| ||||| ||||||  ||||||||   |||| ||||||||| |||||
Sbjct  413  CGCATCGTTGCCCCGCCCCA-CCCCCG-CCCGGGGGCTTGGCGGCGAGGGCGGATAATGG  470

Query  59   CCTCCCGTGAGC-CGACGCCCGCGGTTGGCCCAAATTCGAGTCCCCGGCGATCGC-GCCG  116
            ||||||||| || |  ||| ||||||||||||||||||||||||||||||| ||  ||||
Sbjct  471  CCTCCCGTGCGCTCCCCGCTCGCGGTTGGCCCAAATTCGAGTCCCCGGCGACCGGAGCCG  530

Query  117  CGACCTTCGGTGGTGAGAACAAGCCTCTCGAGCTCAGGTCGC  158
            ||||  |||||||||| ||||| |||||||| | || |||||
Sbjct  531  CGACGATCGGTGGTGAAAACAAACCTCTCGAACACACGTCGC  572


>GU247238.1 Zanthoxylum schinifolium isolate JDGG 18S ribosomal RNA gene, 
partial sequence; internal transcribed spacer 1, 5.8S ribosomal 
RNA gene, and internal transcribed spacer 2, complete sequence; 
and 28S ribosomal RNA gene, partial sequence
Length=680

 Score = 150 bits (81),  Expect = 2e-32
 Identities = 136/162 (84%), Gaps = 6/162 (4%)
 Strand=Plus/Plus

Query  1    CGCACCGTCGcccc-ccccaccccccGATCCGGGGGCCCTGCGG-GAGGGCGGAGAATGG  58
            |||| ||| ||||| ||||| ||||||  ||||||||   |||| ||||||||| |||||
Sbjct  412  CGCATCGTTGCCCCGCCCCA-CCCCCG-CCCGGGGGCTTGGCGGCGAGGGCGGATAATGG  469

Query  59   CCTCCCGTGAGC-CGACGCCCGCGGTTGGCCCAAATTCGAGTCCCCGGCGATCGC-GCCG  116
            ||||||||| || |  ||| ||||||||||||||||||||||||||||||| ||  ||||
Sbjct  470  CCTCCCGTGCGCTCCCCGCTCGCGGTTGGCCCAAATTCGAGTCCCCGGCGACCGGAGCCG  529

Query  117  CGACCTTCGGTGGTGAGAACAAGCCTCTCGAGCTCAGGTCGC  158
            ||||  |||||||||| ||||| |||||||| | || |||||
Sbjct  530  CGACGATCGGTGGTGAAAACAAACCTCTCGAACACACGTCGC  571


>GU247236.1 Zanthoxylum schinifolium isolate HCDC 18S ribosomal RNA gene, 
partial sequence; internal transcribed spacer 1, 5.8S ribosomal 
RNA gene, and internal transcribed spacer 2, complete sequence; 
and 28S ribosomal RNA gene, partial sequence
Length=680

 Score = 150 bits (81),  Expect = 2e-32
 Identities = 136/162 (84%), Gaps = 6/162 (4%)
 Strand=Plus/Plus

Query  1    CGCACCGTCGcccc-ccccaccccccGATCCGGGGGCCCTGCGG-GAGGGCGGAGAATGG  58
            |||| ||| ||||| ||||| ||||||  ||||||||   |||| ||||||||| |||||
Sbjct  412  CGCATCGTTGCCCCGCCCCA-CCCCCG-CCCGGGGGCTTGGCGGCGAGGGCGGATAATGG  469

Query  59   CCTCCCGTGAGC-CGACGCCCGCGGTTGGCCCAAATTCGAGTCCCCGGCGATCGC-GCCG  116
            ||||||||| || |  ||| ||||||||||||||||||||||||||||||| ||  ||||
Sbjct  470  CCTCCCGTGCGCTCCCCGCTCGCGGTTGGCCCAAATTCGAGTCCCCGGCGACCGGAGCCG  529

Query  117  CGACCTTCGGTGGTGAGAACAAGCCTCTCGAGCTCAGGTCGC  158
            ||||  |||||||||| ||||| |||||||| | || |||||
Sbjct  530  CGACGATCGGTGGTGAAAACAAACCTCTCGAACACACGTCGC  571


>GU247234.1 Zanthoxylum schinifolium isolate GRDG 18S ribosomal RNA gene, 
partial sequence; internal transcribed spacer 1, 5.8S ribosomal 
RNA gene, and internal transcribed spacer 2, complete sequence; 
and 28S ribosomal RNA gene, partial sequence
Length=679

 Score = 150 bits (81),  Expect = 2e-32
 Identities = 136/162 (84%), Gaps = 6/162 (4%)
 Strand=Plus/Plus

Query  1    CGCACCGTCGcccc-ccccaccccccGATCCGGGGGCCCTGCGG-GAGGGCGGAGAATGG  58
            |||| ||| ||||| ||||| ||||||  ||||||||   |||| ||||||||| |||||
Sbjct  411  CGCATCGTTGCCCCGCCCCA-CCCCCG-CCCGGGGGCTTGGCGGCGAGGGCGGATAATGG  468

Query  59   CCTCCCGTGAGC-CGACGCCCGCGGTTGGCCCAAATTCGAGTCCCCGGCGATCGC-GCCG  116
            ||||||||| || |  ||| ||||||||||||||||||||||||||||||| ||  ||||
Sbjct  469  CCTCCCGTGCGCTCCCCGCTCGCGGTTGGCCCAAATTCGAGTCCCCGGCGACCGGAGCCG  528

Query  117  CGACCTTCGGTGGTGAGAACAAGCCTCTCGAGCTCAGGTCGC  158
            ||||  |||||||||| ||||| |||||||| | || |||||
Sbjct  529  CGACGATCGGTGGTGAAAACAAACCTCTCGAACACACGTCGC  570


>GU247233.1 Zanthoxylum schinifolium isolate GNGD 18S ribosomal RNA gene, 
partial sequence; internal transcribed spacer 1, 5.8S ribosomal 
RNA gene, and internal transcribed spacer 2, complete sequence; 
and 28S ribosomal RNA gene, partial sequence
 GU247237.1 Zanthoxylum schinifolium isolate JABG 18S ribosomal RNA gene, 
partial sequence; internal transcribed spacer 1, 5.8S ribosomal 
RNA gene, and internal transcribed spacer 2, complete sequence; 
and 28S ribosomal RNA gene, partial sequence
Length=680

 Score = 150 bits (81),  Expect = 2e-32
 Identities = 136/162 (84%), Gaps = 6/162 (4%)
 Strand=Plus/Plus

Query  1    CGCACCGTCGcccc-ccccaccccccGATCCGGGGGCCCTGCGG-GAGGGCGGAGAATGG  58
            |||| ||| ||||| ||||| ||||||  ||||||||   |||| ||||||||| |||||
Sbjct  412  CGCATCGTTGCCCCGCCCCA-CCCCCG-CCCGGGGGCTTGGCGGCGAGGGCGGATAATGG  469

Query  59   CCTCCCGTGAGC-CGACGCCCGCGGTTGGCCCAAATTCGAGTCCCCGGCGATCGC-GCCG  116
            ||||||||| || |  ||| ||||||||||||||||||||||||||||||| ||  ||||
Sbjct  470  CCTCCCGTGCGCTCCCCGCTCGCGGTTGGCCCAAATTCGAGTCCCCGGCGACCGGAGCCG  529

Query  117  CGACCTTCGGTGGTGAGAACAAGCCTCTCGAGCTCAGGTCGC  158
            ||||  |||||||||| ||||| |||||||| | || |||||
Sbjct  530  CGACGATCGGTGGTGAAAACAAACCTCTCGAACACACGTCGC  571


>GU247230.1 Zanthoxylum schinifolium isolate GCSL 18S ribosomal RNA gene, 
partial sequence; internal transcribed spacer 1, 5.8S ribosomal 
RNA gene, and internal transcribed spacer 2, complete sequence; 
and 28S ribosomal RNA gene, partial sequence
Length=681

 Score = 150 bits (81),  Expect = 2e-32
 Identities = 136/162 (84%), Gaps = 6/162 (4%)
 Strand=Plus/Plus

Query  1    CGCACCGTCGcccc-ccccaccccccGATCCGGGGGCCCTGCGG-GAGGGCGGAGAATGG  58
            |||| ||| ||||| ||||| ||||||  ||||||||   |||| ||||||||| |||||
Sbjct  413  CGCATCGTTGCCCCGCCCCA-CCCCCG-CCCGGGGGCTTGGCGGCGAGGGCGGATAATGG  470

Query  59   CCTCCCGTGAGC-CGACGCCCGCGGTTGGCCCAAATTCGAGTCCCCGGCGATCGC-GCCG  116
            ||||||||| || |  ||| ||||||||||||||||||||||||||||||| ||  ||||
Sbjct  471  CCTCCCGTGCGCTCCCCGCTCGCGGTTGGCCCAAATTCGAGTCCCCGGCGACCGGAGCCG  530

Query  117  CGACCTTCGGTGGTGAGAACAAGCCTCTCGAGCTCAGGTCGC  158
            ||||  |||||||||| ||||| |||||||| | || |||||
Sbjct  531  CGACGATCGGTGGTGAAAACAAACCTCTCGAACACACGTCGC  572


>GU247228.1 Zanthoxylum schinifolium isolate ESSI 18S ribosomal RNA gene, 
partial sequence; internal transcribed spacer 1, 5.8S ribosomal 
RNA gene, and internal transcribed spacer 2, complete sequence; 
and 28S ribosomal RNA gene, partial sequence
 GU247229.1 Zanthoxylum schinifolium isolate GCNS 18S ribosomal RNA gene, 
partial sequence; internal transcribed spacer 1, 5.8S ribosomal 
RNA gene, and internal transcribed spacer 2, complete sequence; 
and 28S ribosomal RNA gene, partial sequence
 GU247231.1 Zanthoxylum schinifolium isolate GHDY 18S ribosomal RNA gene, 
partial sequence; internal transcribed spacer 1, 5.8S ribosomal 
RNA gene, and internal transcribed spacer 2, complete sequence; 
and 28S ribosomal RNA gene, partial sequence
 GU247235.1 Zanthoxylum schinifolium isolate HCBS 18S ribosomal RNA gene, 
partial sequence; internal transcribed spacer 1, 5.8S ribosomal 
RNA gene, and internal transcribed spacer 2, complete sequence; 
and 28S ribosomal RNA gene, partial sequence
 GU247240.1 Zanthoxylum schinifolium isolate YDCS 18S ribosomal RNA gene, 
partial sequence; internal transcribed spacer 1, 5.8S ribosomal 
RNA gene, and internal transcribed spacer 2, complete sequence; 
and 28S ribosomal RNA gene, partial sequence
Length=680

 Score = 150 bits (81),  Expect = 2e-32
 Identities = 136/162 (84%), Gaps = 6/162 (4%)
 Strand=Plus/Plus

Query  1    CGCACCGTCGcccc-ccccaccccccGATCCGGGGGCCCTGCGG-GAGGGCGGAGAATGG  58
            |||| ||| ||||| ||||| ||||||  ||||||||   |||| ||||||||| |||||
Sbjct  412  CGCATCGTTGCCCCGCCCCA-CCCCCG-CCCGGGGGCTTGGCGGCGAGGGCGGATAATGG  469

Query  59   CCTCCCGTGAGC-CGACGCCCGCGGTTGGCCCAAATTCGAGTCCCCGGCGATCGC-GCCG  116
            ||||||||| || |  ||| ||||||||||||||||||||||||||||||| ||  ||||
Sbjct  470  CCTCCCGTGCGCTCCCCGCTCGCGGTTGGCCCAAATTCGAGTCCCCGGCGACCGGAGCCG  529

Query  117  CGACCTTCGGTGGTGAGAACAAGCCTCTCGAGCTCAGGTCGC  158
            ||||  |||||||||| ||||| |||||||| | || |||||
Sbjct  530  CGACGATCGGTGGTGAAAACAAACCTCTCGAACACACGTCGC  571


>GU247227.1 Zanthoxylum schinifolium isolate CWDO 18S ribosomal RNA gene, 
partial sequence; internal transcribed spacer 1, 5.8S ribosomal 
RNA gene, and internal transcribed spacer 2, complete sequence; 
and 28S ribosomal RNA gene, partial sequence
 GU247232.1 Zanthoxylum schinifolium isolate GJGD 18S ribosomal RNA gene, 
partial sequence; internal transcribed spacer 1, 5.8S ribosomal 
RNA gene, and internal transcribed spacer 2, complete sequence; 
and 28S ribosomal RNA gene, partial sequence
Length=681

 Score = 150 bits (81),  Expect = 2e-32
 Identities = 136/162 (84%), Gaps = 6/162 (4%)
 Strand=Plus/Plus

Query  1    CGCACCGTCGcccc-ccccaccccccGATCCGGGGGCCCTGCGG-GAGGGCGGAGAATGG  58
            |||| ||| ||||| ||||| ||||||  ||||||||   |||| ||||||||| |||||
Sbjct  413  CGCATCGTTGCCCCGCCCCA-CCCCCG-CCCGGGGGCTTGGCGGCGAGGGCGGATAATGG  470

Query  59   CCTCCCGTGAGC-CGACGCCCGCGGTTGGCCCAAATTCGAGTCCCCGGCGATCGC-GCCG  116
            ||||||||| || |  ||| ||||||||||||||||||||||||||||||| ||  ||||
Sbjct  471  CCTCCCGTGCGCTCCCCGCTCGCGGTTGGCCCAAATTCGAGTCCCCGGCGACCGGAGCCG  530

Query  117  CGACCTTCGGTGGTGAGAACAAGCCTCTCGAGCTCAGGTCGC  158
            ||||  |||||||||| ||||| |||||||| | || |||||
Sbjct  531  CGACGATCGGTGGTGAAAACAAACCTCTCGAACACACGTCGC  572


>GU247226.1 Zanthoxylum schinifolium isolate BEMR 18S ribosomal RNA gene, 
partial sequence; internal transcribed spacer 1, 5.8S ribosomal 
RNA gene, and internal transcribed spacer 2, complete sequence; 
and 28S ribosomal RNA gene, partial sequence
Length=681

 Score = 150 bits (81),  Expect = 2e-32
 Identities = 136/162 (84%), Gaps = 6/162 (4%)
 Strand=Plus/Plus

Query  1    CGCACCGTCGcccc-ccccaccccccGATCCGGGGGCCCTGCGG-GAGGGCGGAGAATGG  58
            |||| ||| ||||| ||||| ||||||  ||||||||   |||| ||||||||| |||||
Sbjct  413  CGCATCGTTGCCCCGCCCCA-CCCCCG-CCCGGGGGCTTGGCGGCGAGGGCGGATAATGG  470

Query  59   CCTCCCGTGAGC-CGACGCCCGCGGTTGGCCCAAATTCGAGTCCCCGGCGATCGC-GCCG  116
            ||||||||| || |  ||| ||||||||||||||||||||||||||||||| ||  ||||
Sbjct  471  CCTCCCGTGCGCTCCCCGCTCGCGGTTGGCCCAAATTCGAGTCCCCGGCGACCGGAGCCG  530

Query  117  CGACCTTCGGTGGTGAGAACAAGCCTCTCGAGCTCAGGTCGC  158
            ||||  |||||||||| ||||| |||||||| | || |||||
Sbjct  531  CGACGATCGGTGGTGAAAACAAACCTCTCGAACACACGTCGC  572


>DQ225861.1 Zanthoxylum schinifolium isolate AA19 internal transcribed spacer 
2, partial sequence
Length=320

 Score = 150 bits (81),  Expect = 2e-32
 Identities = 136/162 (84%), Gaps = 6/162 (4%)
 Strand=Plus/Plus

Query  1    CGCACCGTCGcccc-ccccaccccccGATCCGGGGGCCCTGCGG-GAGGGCGGAGAATGG  58
            |||| ||| ||||| ||||| ||||||  ||||||||   |||| ||||||||| |||||
Sbjct  49   CGCATCGTTGCCCCGCCCCA-CCCCCG-CCCGGGGGCTTGGCGGCGAGGGCGGATAATGG  106

Query  59   CCTCCCGTGAGC-CGACGCCCGCGGTTGGCCCAAATTCGAGTCCCCGGCGATCGC-GCCG  116
            ||||||||| || |  ||| ||||||||||||||||||||||||||||||| ||  ||||
Sbjct  107  CCTCCCGTGCGCTCCCCGCTCGCGGTTGGCCCAAATTCGAGTCCCCGGCGACCGGAGCCG  166

Query  117  CGACCTTCGGTGGTGAGAACAAGCCTCTCGAGCTCAGGTCGC  158
            ||||  |||||||||| ||||| |||||||| | || |||||
Sbjct  167  CGACGATCGGTGGTGAAAACAAACCTCTCGAACACACGTCGC  208


>HG002516.1 Zanthoxylum hawaiiense genomic DNA containing 18S rRNA gene, 
ITS1, 5.8S rRNA gene, ITS2 and 28S rRNA gene, specimen voucher 
PTBG:Wood 12463
Length=656

 Score = 147 bits (79),  Expect = 2e-31
 Identities = 134/161 (83%), Gaps = 4/161 (2%)
 Strand=Plus/Plus

Query  1    CGCACCGTCGccccccccaccccccGATCCGGGGGCCCTGCGG-GAGGGCGGAGAATGGC  59
            |||| ||| ||||| |||  ||||||  |||||||| | |||| ||||||||| ||||||
Sbjct  396  CGCATCGTTGCCCCGCCCCNCCCCCG-CCCGGGGGCTCGGCGGCGAGGGCGGATAATGGC  454

Query  60   CTCCCGTGAGC-CGACGCCCGCGGTTGGCCCAAATTCGAGTCCCCGGCGATCGC-GCCGC  117
            |||||||| || |  ||| ||||||||||||||||||||||||||||||  ||  |||||
Sbjct  455  CTCCCGTGCGCTCCCCGCTCGCGGTTGGCCCAAATTCGAGTCCCCGGCGGCCGGAGCCGC  514

Query  118  GACCTTCGGTGGTGAGAACAAGCCTCTCGAGCTCAGGTCGC  158
            | |  |||||||||| ||||| ||||||||||||  |||||
Sbjct  515  GGCGATCGGTGGTGAAAACAAACCTCTCGAGCTCCCGTCGC  555


>FN292997.1 Murraya koenigii ITS1 (partial), 5.8S rRNA gene and ITS2 (partial), 
specimen voucher 247736
Length=658

 Score = 143 bits (77),  Expect = 3e-30
 Identities = 133/158 (84%), Gaps = 11/158 (7%)
 Strand=Plus/Plus

Query  1    CGCACCGTCG-ccccccccaccccccGATCCGGGGGCCCTGCGG-GAGGGCGGAGAATGG  58
            |||| ||| | |||||||||||||||  | ||||||||| |||| | ||||||||| |||
Sbjct  416  CGCATCGTTGCCCCCCCCCACCCCCC--T-CGGGGGCCCGGCGGTGTGGGCGGAGATTGG  472

Query  59   CCTCCCGTGAGC-CGACGCCCGCGGTTGGCCCAAATTCGAGTCCCCGGCGATCGC-GCCG  116
            | ||||||| || |  ||| ||||||||||||||||||||||||||||||| ||  ||||
Sbjct  473  CTTCCCGTGCGCTCCCCGCTCGCGGTTGGCCCAAATTCGAGTCCCCGGCGACCGAAGCCG  532

Query  117  CGACCTTCGGTGGTGAGAAC---AAGCCTCTCGAGCTC  151
            ||||  |||||||||| |||   |||||||||||||||
Sbjct  533  CGACGATCGGTGGTGA-AACAAAAAGCCTCTCGAGCTC  569


>MH016520.1 Zanthoxylum lemairei voucher Bourland s.n. (2) small subunit 
ribosomal RNA gene, partial sequence; internal transcribed spacer 
1, 5.8S ribosomal RNA gene, and internal transcribed spacer 
2, complete sequence; and large subunit ribosomal RNA 
gene, partial sequence
Length=657

 Score = 141 bits (76),  Expect = 1e-29
 Identities = 133/161 (83%), Gaps = 3/161 (2%)
 Strand=Plus/Plus

Query  1    CGCACCGTCGccccccccaccccccGATCCGGGGGCCCTGCGG-GAGGGCGGAGAATGGC  59
            |||| ||| ||||| |||  |||||  |  |||||||| |||| | ||||||| ||||||
Sbjct  422  CGCATCGTTGCCCCACCCCGCCCCCTCTGGGGGGGCCCGGCGGTGCGGGCGGACAATGGC  481

Query  60   CTCCCGTGAGC-CGACGCCCGCGGTTGGCCCAAATTCGAGTCCCCGGCGATCGC-GCCGC  117
            |||||| | || |  ||| ||||||||||||||||||||||||||||||| ||  |||||
Sbjct  482  CTCCCGCGGGCGCCCCGCTCGCGGTTGGCCCAAATTCGAGTCCCCGGCGACCGGTGCCGC  541

Query  118  GACCTTCGGTGGTGAGAACAAGCCTCTCGAGCTCAGGTCGC  158
            |||  ||||||| ||||||||||||||||| |||  |||||
Sbjct  542  GACGATCGGTGGCGAGAACAAGCCTCTCGARCTCGCGTCGC  582


>KU724216.1 Pilocarpus jaborandi 5.8S ribosomal RNA gene, partial sequence; 
internal transcribed spacer 2, complete sequence; and 28S 
ribosomal RNA gene, partial sequence
Length=474

 Score = 137 bits (74),  Expect = 1e-28
 Identities = 130/156 (83%), Gaps = 7/156 (4%)
 Strand=Plus/Plus

Query  1    CGCACCGTCGcccc-cccc-accccccG--ATCCGGGGGCCCTGCGG-GAGGGCGGAGAA  55
            |||| ||| ||||| |||| ||||| ||  ||| |||||||| | || | ||||||||||
Sbjct  93   CGCATCGTTGCCCCACCCCAACCCCTCGACATCGGGGGGCCCGGTGGTGCGGGCGGAGAA  152

Query  56   TGGCCTCCCGTGAGC-CGACGCCCGCGGTTGGCCCAAATTCGAGTCCCCGGCGATCGCG-  113
            |||||||||||| || |  ||| ||||||||||||||||||||||||||||||| || | 
Sbjct  153  TGGCCTCCCGTGCGCTCCCCGCTCGCGGTTGGCCCAAATTCGAGTCCCCGGCGACCGAGG  212

Query  114  CCGCGACCTTCGGTGGTGAGAACAAGCCTCTCGAGC  149
            ||||  |  |||||||||| | ||||||||||||||
Sbjct  213  CCGCTGCGATCGGTGGTGAAATCAAGCCTCTCGAGC  248


>FN292999.1 Murraya koenigii ITS1 (partial), 5.8S rRNA gene and ITS2 (partial), 
specimen voucher 248381
Length=638

 Score = 137 bits (74),  Expect = 1e-28
 Identities = 132/158 (84%), Gaps = 11/158 (7%)
 Strand=Plus/Plus

Query  1    CGCACCGTCG-ccccccccaccccccGATCCGGGGGCCCTGCGG-GAGGGCGGAGAATGG  58
            |||| ||| | |||||||||||||||  | ||||||||| |||| | ||||||||| |||
Sbjct  396  CGCATCGTTGCCCCCCCCCACCCCCC--T-CGGGGGCCCGGCGGTGTGGGCGGAGATTGG  452

Query  59   CCTCCCGTGAGC-CGACGCCCGCGGTTGGCCCAAATTCGAGTCCCCGGCGATCGC-GCCG  116
            | | ||||| || |  ||| ||||||||||||||||||||||||||||||| ||  ||||
Sbjct  453  CTTTCCGTGCGCTCCCCGCTCGCGGTTGGCCCAAATTCGAGTCCCCGGCGACCGAAGCCG  512

Query  117  CGACCTTCGGTGGTGAGAAC---AAGCCTCTCGAGCTC  151
            ||||  |||||||||| |||   |||||||||||||||
Sbjct  513  CGACGATCGGTGGTGA-AACAAAAAGCCTCTCGAGCTC  549


>MH016501.1 Zanthoxylum davyi voucher Schroeder 153 (GOET) small subunit 
ribosomal RNA gene, partial sequence; internal transcribed spacer 
1, 5.8S ribosomal RNA gene, and internal transcribed spacer 
2, complete sequence; and large subunit ribosomal RNA 
gene, partial sequence
Length=711

 Score = 135 bits (73),  Expect = 5e-28
 Identities = 135/164 (82%), Gaps = 8/164 (5%)
 Strand=Plus/Plus

Query  1    CGCACCGTCGcccc-ccccaccccc-cGATCCGGGGGCCCTGCGG-GAGGGCGGAGAATG  57
            |||| ||| ||||| |||| ||||| ||   | ||||||| |||| | ||||||| | ||
Sbjct  449  CGCATCGTTGCCCCACCCCGCCCCCTCGCCTCAGGGGCCCGGCGGTGCGGGCGGACACTG  508

Query  58   GCCTCCCGTGAGCCGACGC-CCGCGGTTGGCCCAAATTCGAGTCCCCGGCGATC-GCGCC  115
            |||||||||| ||   ||| |||||||||||| |||| |||||||||||||  | | |||
Sbjct  509  GCCTCCCGTGCGC-TCCGCGCCGCGGTTGGCCGAAATCCGAGTCCCCGGCGGCCGGTGCC  567

Query  116  GCGACCTTCGGTGGTGAGAACAAGCCTCTCGAGCTCAG-GTCGC  158
            |||||  |||||||||||||||||||||||||||| || |||||
Sbjct  568  GCGACGATCGGTGGTGAGAACAAGCCTCTCGAGCT-AGCGTCGC  610


>HM851490.1 Zanthoxylum capense isolate CAPE internal transcribed spacer 
1, partial sequence; 5.8S ribosomal RNA gene and internal transcribed 
spacer 2, complete sequence; and 28S ribosomal RNA 
gene, partial sequence
Length=627

 Score = 135 bits (73),  Expect = 5e-28
 Identities = 135/164 (82%), Gaps = 8/164 (5%)
 Strand=Plus/Plus

Query  1    CGCACCGTCGcccc-ccccaccccccGATCCG-GGGGCCCTGCGG-GAGGGCGGAGAATG  57
            |||| ||| ||||| |||| |||||  | | | ||||||| |||| | ||||||| | ||
Sbjct  403  CGCATCGTTGCCCCACCCCGCCCCCTCACCTGAGGGGCCCGGCGGTGCGGGCGGACACTG  462

Query  58   GCCTCCCGTGAGCCGACGC-CCGCGGTTGGCCCAAATTCGAGTCCCCGGCGATC-GCGCC  115
            |||||||||| ||   ||| |||||||||||| |||| |||||||||||||  | | |||
Sbjct  463  GCCTCCCGTGCGC-TCCGCGCCGCGGTTGGCCGAAATCCGAGTCCCCGGCGGCCGGTGCC  521

Query  116  GCGACCTTCGGTGGTGAGAACAAGCCTCTCGAGCTCAG-GTCGC  158
            |||||  |||||||||||||||||||||||||||| || |||||
Sbjct  522  GCGACGATCGGTGGTGAGAACAAGCCTCTCGAGCT-AGCGTCGC  564


>KU861262.1 Drummondita calida isolate PIF22556 internal transcribed spacer 
1, partial sequence; 5.8S ribosomal RNA gene and internal 
transcribed spacer 2, complete sequence; and 26S ribosomal 
RNA gene, partial sequence
Length=614

 Score = 134 bits (72),  Expect = 2e-27
 Identities = 134/163 (82%), Gaps = 8/163 (5%)
 Strand=Plus/Plus

Query  3    CAC-CGTCGccccccccacccc-ccGATCCGGGGGCCCTG-CGG-GAGGGCGGAGAATGG  58
            ||| ||||| |  ||||||||| ||   |||||||  ||| ||| | |||||||||||||
Sbjct  385  CACGCGTCG-CTGCCCCACCCCGCCCCCCCGGGGGGACTGGCGGTGTGGGCGGAGAATGG  443

Query  59   CCTCCCGTGAGC-CGA-CGCCCGCGGTTGGCCCAAATTCGAGTCCCCGGCGATCGC-GCC  115
            ||||||||| || |   |||||||||||||||||||||||||||| |||||| ||  |||
Sbjct  444  CCTCCCGTGTGCTCCCCCGCCCGCGGTTGGCCCAAATTCGAGTCCTCGGCGACCGGAGCC  503

Query  116  GCGACCTTCGGTGGTGAGAACAAGCCTCTCGAGCTCAGGTCGC  158
            |||||  |||||||||  |||| ||||||||| |||| |||||
Sbjct  504  GCGACGATCGGTGGTGCAAACAGGCCTCTCGAACTCACGTCGC  546


>KU193658.1 Oricia swynnertonii voucher 3262937MO internal transcribed spacer 
1, partial sequence; 5.8S ribosomal RNA gene, complete 
sequence; and internal transcribed spacer 2, partial sequence
Length=656

 Score = 134 bits (72),  Expect = 2e-27
 Identities = 156/196 (80%), Gaps = 8/196 (4%)
 Strand=Plus/Plus

Query  1    CGCACCGTCGcccc-ccccaccccccGATCCGGGGGCCCTGCGG-GAGGGCGGAGAATGG  58
            |||| ||| ||||| ||||| |||||  | ||||||||  |||| | ||||||| | |||
Sbjct  404  CGCATCGTTGCCCCACCCCA-CCCCC--T-CGGGGGCCTGGCGGTGCGGGCGGACAGTGG  459

Query  59   CCTCCCGTGAGCCGACGCCCGCGGTTGGCCCAAATTCGAGTCCCCGGCGATCGC-GCCGC  117
            ||||||||| ||    || ||||||||||||||||||||||||||||||| ||  ||| |
Sbjct  460  CCTCCCGTGCGCTCCTGCTCGCGGTTGGCCCAAATTCGAGTCCCCGGCGACCGGTGCCAC  519

Query  118  GACCTTCGGTGGTGAGAACAAGCCTCTCGAGCTCAGGTCGCCGGCGCGAGTCACCTGGAC  177
            |||  |||||||||  ||||| ||||||||||||| ||||   || || |||||| ||| 
Sbjct  520  GACGATCGGTGGTGGAAACAAACCTCTCGAGCTCACGTCGTGCGCCCGTGTCACC-GGAT  578

Query  178  ATGGGCTCTCGGACCC  193
              || ||| |||||||
Sbjct  579  CGGGACTCACGGACCC  594


>KR364558.1 Owenia acidula 18S ribosomal RNA gene, partial sequence; internal 
transcribed spacer 1 and 5.8S ribosomal RNA gene, complete 
sequence; and internal transcribed spacer 2, partial sequence
Length=681

 Score = 134 bits (72),  Expect = 2e-27
 Identities = 127/154 (82%), Gaps = 2/154 (1%)
 Strand=Plus/Plus

Query  42   GGGAGGGCGGAGAATGGCCTCCCGTGAGC-CGACGCCCGCGGTTGGCCCAAATTCGAGTC  100
            ||| ||||||| | |||||||||||| || | |||| ||||||||||||||||||| |||
Sbjct  511  GGGCGGGCGGAAACTGGCCTCCCGTGCGCTCCACGCTCGCGGTTGGCCCAAATTCGTGTC  570

Query  101  C-CCGGCGATCGCGCCGCGACCTTCGGTGGTGAGAACAAGCCTCTCGAGCTCAGGTCGCC  159
            |  |||||| || ||||||||  |||||||||||||||||||||||||||||  ||||| 
Sbjct  571  CTTCGGCGACCGAGCCGCGACTATCGGTGGTGAGAACAAGCCTCTCGAGCTCCAGTCGCG  630

Query  160  GGCGCGAGTCACCTGGACATGGGCTCTCGGACCC  193
             || || ||| ||  | || || ||| |||||||
Sbjct  631  CGCCCGCGTCGCCGTGTCAGGGACTCGCGGACCC  664


>HG971316.1 Coatesia paniculata genomic DNA containing 18S rRNA gene, ITS1, 
5.8S rRNA gene, ITS2 and 28S rRNA gene, specimen voucher 
Forster 29113
Length=633

 Score = 134 bits (72),  Expect = 2e-27
 Identities = 126/153 (82%), Gaps = 6/153 (4%)
 Strand=Plus/Plus

Query  1    CGCACCGTCGccccccccaccccccGATCCGGGGGCCCTGCGG-GAGGGCGGAGAATGGC  59
            |||| ||| ||||| |||  |||||  | ||||||||  | || | ||||||||||||||
Sbjct  421  CGCATCGTTGCCCCACCCCTCCCCC--T-CGGGGGCCAGGAGGTGMGGGCGGAGAATGGC  477

Query  60   CTCCCGTGAGCCGACGCCCGCGGTTGGCCCAAATTCGAGTCCCCGGCGATCGC--GCCGC  117
            |||||||| ||   ||  |||||||||||||||||||||||||||| || ||   |||||
Sbjct  478  CTCCCGTGCGCTCCCGYTCGCGGTTGGCCCAAATTCGAGTCCCCGGYGACCGAAAGCCGC  537

Query  118  GACCTTCGGTGGTGAGAACAAGCCTCTCGAGCT  150
            |||  |||||||||| |||||||||||||||||
Sbjct  538  GACGATCGGTGGTGAAAACAAGCCTCTCGAGCT  570


>MH016511.1 Zanthoxylum gilletii voucher Bourland s.n. 3 small subunit ribosomal 
RNA gene, partial sequence; internal transcribed spacer 
1, 5.8S ribosomal RNA gene, and internal transcribed spacer 
2, complete sequence; and large subunit ribosomal RNA gene, 
partial sequence
Length=672

 Score = 132 bits (71),  Expect = 7e-27
 Identities = 122/145 (84%), Gaps = 9/145 (6%)
 Strand=Plus/Plus

Query  10   Gcccc-ccccaccccccGATCCGGGGGCCCTGCGG-GAGGGCGGAGAATGGCCTCCCGTG  67
            ||||| ||||| ||||    |||||||| | |||| | ||||||| ||||||||||||||
Sbjct  460  GCCCCACCCCA-CCCCTTCCCCGGGGGCACGGCGGTGCGGGCGGACAATGGCCTCCCGTG  518

Query  68   AGCCGACGCCCGCGGTTGGCCCAAATTCGAGTCCCCGGCGATCGC-GCCGCGACCTTCGG  126
               || |  |||||||||||||||||||||||||||||||| ||  ||||||||  ||||
Sbjct  519  ---CG-C-TCCGCGGTTGGCCCAAATTCGAGTCCCCGGCGACCGGTGCCGCGACGATCGG  573

Query  127  TGGTGAGAACAAGCCTCTCGAGCTC  151
            |||||||||||| ||||||||||||
Sbjct  574  TGGTGAGAACAACCCTCTCGAGCTC  598


>MH016502.1 Zanthoxylum deremense voucher Mwangoka 7646 (MO) small subunit 
ribosomal RNA gene, partial sequence; internal transcribed 
spacer 1, 5.8S ribosomal RNA gene, and internal transcribed 
spacer 2, complete sequence; and large subunit ribosomal RNA 
gene, partial sequence
Length=674

 Score = 132 bits (71),  Expect = 7e-27
 Identities = 122/145 (84%), Gaps = 9/145 (6%)
 Strand=Plus/Plus

Query  10   Gcccc-ccccaccccccGATCCGGGGGCCCTGCGG-GAGGGCGGAGAATGGCCTCCCGTG  67
            ||||| ||||| |||||   |||||||| | |||| | ||||||| ||||||||||||||
Sbjct  458  GCCCCACCCCA-CCCCCTCCCCGGGGGCACGGCGGTGCGGGCGGACAATGGCCTCCCGTG  516

Query  68   AGCCGACGCCCGCGGTTGGCCCAAATTCGAGTCCCCGGCGATCGC-GCCGCGACCTTCGG  126
               | ||  |||||||||||||||||||||||||||||||| ||  ||||||||  ||||
Sbjct  517  ---C-AC-TCCGCGGTTGGCCCAAATTCGAGTCCCCGGCGACCGGTGCCGCGACGATCGG  571

Query  127  TGGTGAGAACAAGCCTCTCGAGCTC  151
            ||||||||| || ||||||||||||
Sbjct  572  TGGTGAGAAAAACCCTCTCGAGCTC  596


>KT972608.1 Melia azedarach voucher YC0448MT09 internal transcribed spacer 
2, partial sequence
Length=234

 Score = 132 bits (71),  Expect = 7e-27
 Identities = 104/120 (87%), Gaps = 2/120 (2%)
 Strand=Plus/Plus

Query  41   CGGGAGGGCGGAGAATGGCCTCCCGTGAGC-CGACGCCCGCGGTTGGCCCAAATTCGAGT  99
            |||| ||||||||| |||||||||||| || |  ||| ||||||||||| ||||||||||
Sbjct  47   CGGGCGGGCGGAGACTGGCCTCCCGTGCGCTCCGCGCTCGCGGTTGGCCGAAATTCGAGT  106

Query  100  CC-CCGGCGATCGCGCCGCGACCTTCGGTGGTGAGAACAAGCCTCTCGAGCTCAGGTCGC  158
            ||  |||||| || ||||||||  |||||||||||||||||||||||||||||  |||||
Sbjct  107  CCTTCGGCGACCGGGCCGCGACGATCGGTGGTGAGAACAAGCCTCTCGAGCTCCAGTCGC  166


>KT972607.1 Melia azedarach voucher YC0448MT08 internal transcribed spacer 
2, partial sequence
Length=234

 Score = 132 bits (71),  Expect = 7e-27
 Identities = 104/120 (87%), Gaps = 2/120 (2%)
 Strand=Plus/Plus

Query  41   CGGGAGGGCGGAGAATGGCCTCCCGTGAGC-CGACGCCCGCGGTTGGCCCAAATTCGAGT  99
            |||| ||||||||| |||||||||||| || |  ||| ||||||||||| ||||||||||
Sbjct  47   CGGGCGGGCGGAGACTGGCCTCCCGTGCGCTCCGCGCTCGCGGTTGGCCGAAATTCGAGT  106

Query  100  CC-CCGGCGATCGCGCCGCGACCTTCGGTGGTGAGAACAAGCCTCTCGAGCTCAGGTCGC  158
            ||  |||||| || ||||||||  |||||||||||||||||||||||||||||  |||||
Sbjct  107  CCTTCGGCGACCGGGCCGCGACGATCGGTGGTGAGAACAAGCCTCTCGAGCTCCAGTCGC  166


>KT972606.1 Melia azedarach voucher YC0448MT07 internal transcribed spacer 
2, partial sequence
Length=234

 Score = 132 bits (71),  Expect = 7e-27
 Identities = 104/120 (87%), Gaps = 2/120 (2%)
 Strand=Plus/Plus

Query  41   CGGGAGGGCGGAGAATGGCCTCCCGTGAGC-CGACGCCCGCGGTTGGCCCAAATTCGAGT  99
            |||| ||||||||| |||||||||||| || |  ||| ||||||||||| ||||||||||
Sbjct  47   CGGGCGGGCGGAGACTGGCCTCCCGTGCGCTCCGCGCTCGCGGTTGGCCGAAATTCGAGT  106

Query  100  CC-CCGGCGATCGCGCCGCGACCTTCGGTGGTGAGAACAAGCCTCTCGAGCTCAGGTCGC  158
            ||  |||||| || ||||||||  |||||||||||||||||||||||||||||  |||||
Sbjct  107  CCTTCGGCGACCGGGCCGCGACGATCGGTGGTGAGAACAAGCCTCTCGAGCTCCAGTCGC  166


>KT972605.1 Melia azedarach voucher YC0448MT06 internal transcribed spacer 
2, partial sequence
Length=234

 Score = 132 bits (71),  Expect = 7e-27
 Identities = 104/120 (87%), Gaps = 2/120 (2%)
 Strand=Plus/Plus

Query  41   CGGGAGGGCGGAGAATGGCCTCCCGTGAGC-CGACGCCCGCGGTTGGCCCAAATTCGAGT  99
            |||| ||||||||| |||||||||||| || |  ||| ||||||||||| ||||||||||
Sbjct  47   CGGGCGGGCGGAGACTGGCCTCCCGTGCGCTCCGCGCTCGCGGTTGGCCGAAATTCGAGT  106

Query  100  CC-CCGGCGATCGCGCCGCGACCTTCGGTGGTGAGAACAAGCCTCTCGAGCTCAGGTCGC  158
            ||  |||||| || ||||||||  |||||||||||||||||||||||||||||  |||||
Sbjct  107  CCTTCGGCGACCGGGCCGCGACGATCGGTGGTGAGAACAAGCCTCTCGAGCTCCAGTCGC  166


>KT972604.1 Melia azedarach voucher YC0448MT05 internal transcribed spacer 
2, partial sequence
Length=234

 Score = 132 bits (71),  Expect = 7e-27
 Identities = 104/120 (87%), Gaps = 2/120 (2%)
 Strand=Plus/Plus

Query  41   CGGGAGGGCGGAGAATGGCCTCCCGTGAGC-CGACGCCCGCGGTTGGCCCAAATTCGAGT  99
            |||| ||||||||| |||||||||||| || |  ||| ||||||||||| ||||||||||
Sbjct  47   CGGGCGGGCGGAGACTGGCCTCCCGTGCGCTCCGCGCTCGCGGTTGGCCGAAATTCGAGT  106

Query  100  CC-CCGGCGATCGCGCCGCGACCTTCGGTGGTGAGAACAAGCCTCTCGAGCTCAGGTCGC  158
            ||  |||||| || ||||||||  |||||||||||||||||||||||||||||  |||||
Sbjct  107  CCTTCGGCGACCGGGCCGCGACGATCGGTGGTGAGAACAAGCCTCTCGAGCTCCAGTCGC  166


>KT972603.1 Melia azedarach voucher YC0448MT04 internal transcribed spacer 
2, partial sequence
Length=234

 Score = 132 bits (71),  Expect = 7e-27
 Identities = 104/120 (87%), Gaps = 2/120 (2%)
 Strand=Plus/Plus

Query  41   CGGGAGGGCGGAGAATGGCCTCCCGTGAGC-CGACGCCCGCGGTTGGCCCAAATTCGAGT  99
            |||| ||||||||| |||||||||||| || |  ||| ||||||||||| ||||||||||
Sbjct  47   CGGGCGGGCGGAGACTGGCCTCCCGTGCGCTCCGCGCTCGCGGTTGGCCGAAATTCGAGT  106

Query  100  CC-CCGGCGATCGCGCCGCGACCTTCGGTGGTGAGAACAAGCCTCTCGAGCTCAGGTCGC  158
            ||  |||||| || ||||||||  |||||||||||||||||||||||||||||  |||||
Sbjct  107  CCTTCGGCGACCGGGCCGCGACGATCGGTGGTGAGAACAAGCCTCTCGAGCTCCAGTCGC  166


>KT972602.1 Melia azedarach voucher YC0448MT03 internal transcribed spacer 
2, partial sequence
Length=234

 Score = 132 bits (71),  Expect = 7e-27
 Identities = 104/120 (87%), Gaps = 2/120 (2%)
 Strand=Plus/Plus

Query  41   CGGGAGGGCGGAGAATGGCCTCCCGTGAGC-CGACGCCCGCGGTTGGCCCAAATTCGAGT  99
            |||| ||||||||| |||||||||||| || |  ||| ||||||||||| ||||||||||
Sbjct  47   CGGGCGGGCGGAGACTGGCCTCCCGTGCGCTCCGCGCTCGCGGTTGGCCGAAATTCGAGT  106

Query  100  CC-CCGGCGATCGCGCCGCGACCTTCGGTGGTGAGAACAAGCCTCTCGAGCTCAGGTCGC  158
            ||  |||||| || ||||||||  |||||||||||||||||||||||||||||  |||||
Sbjct  107  CCTTCGGCGACCGGGCCGCGACGATCGGTGGTGAGAACAAGCCTCTCGAGCTCCAGTCGC  166


>KT972601.1 Melia azedarach voucher YC0192MT08 internal transcribed spacer 
2, partial sequence
Length=234

 Score = 132 bits (71),  Expect = 7e-27
 Identities = 104/120 (87%), Gaps = 2/120 (2%)
 Strand=Plus/Plus

Query  41   CGGGAGGGCGGAGAATGGCCTCCCGTGAGC-CGACGCCCGCGGTTGGCCCAAATTCGAGT  99
            |||| ||||||||| |||||||||||| || |  ||| ||||||||||| ||||||||||
Sbjct  47   CGGGCGGGCGGAGACTGGCCTCCCGTGCGCTCCGCGCTCGCGGTTGGCCGAAATTCGAGT  106

Query  100  CC-CCGGCGATCGCGCCGCGACCTTCGGTGGTGAGAACAAGCCTCTCGAGCTCAGGTCGC  158
            ||  |||||| || ||||||||  |||||||||||||||||||||||||||||  |||||
Sbjct  107  CCTTCGGCGACCGGGCCGCGACGATCGGTGGTGAGAACAAGCCTCTCGAGCTCCAGTCGC  166


>KT972600.1 Melia azedarach voucher YC0192MT07 internal transcribed spacer 
2, partial sequence
Length=234

 Score = 132 bits (71),  Expect = 7e-27
 Identities = 104/120 (87%), Gaps = 2/120 (2%)
 Strand=Plus/Plus

Query  41   CGGGAGGGCGGAGAATGGCCTCCCGTGAGC-CGACGCCCGCGGTTGGCCCAAATTCGAGT  99
            |||| ||||||||| |||||||||||| || |  ||| ||||||||||| ||||||||||
Sbjct  47   CGGGCGGGCGGAGACTGGCCTCCCGTGCGCTCCGCGCTCGCGGTTGGCCGAAATTCGAGT  106

Query  100  CC-CCGGCGATCGCGCCGCGACCTTCGGTGGTGAGAACAAGCCTCTCGAGCTCAGGTCGC  158
            ||  |||||| || ||||||||  |||||||||||||||||||||||||||||  |||||
Sbjct  107  CCTTCGGCGACCGGGCCGCGACGATCGGTGGTGAGAACAAGCCTCTCGAGCTCCAGTCGC  166


>KT972599.1 Melia azedarach voucher YC0192MT06 internal transcribed spacer 
2, partial sequence
Length=234

 Score = 132 bits (71),  Expect = 7e-27
 Identities = 104/120 (87%), Gaps = 2/120 (2%)
 Strand=Plus/Plus

Query  41   CGGGAGGGCGGAGAATGGCCTCCCGTGAGC-CGACGCCCGCGGTTGGCCCAAATTCGAGT  99
            |||| ||||||||| |||||||||||| || |  ||| ||||||||||| ||||||||||
Sbjct  47   CGGGCGGGCGGAGACTGGCCTCCCGTGCGCTCCGCGCTCGCGGTTGGCCGAAATTCGAGT  106

Query  100  CC-CCGGCGATCGCGCCGCGACCTTCGGTGGTGAGAACAAGCCTCTCGAGCTCAGGTCGC  158
            ||  |||||| || ||||||||  |||||||||||||||||||||||||||||  |||||
Sbjct  107  CCTTCGGCGACCGGGCCGCGACGATCGGTGGTGAGAACAAGCCTCTCGAGCTCCAGTCGC  166


>KT972598.1 Melia azedarach voucher YC0192MT05 internal transcribed spacer 
2, partial sequence
Length=234

 Score = 132 bits (71),  Expect = 7e-27
 Identities = 104/120 (87%), Gaps = 2/120 (2%)
 Strand=Plus/Plus

Query  41   CGGGAGGGCGGAGAATGGCCTCCCGTGAGC-CGACGCCCGCGGTTGGCCCAAATTCGAGT  99
            |||| ||||||||| |||||||||||| || |  ||| ||||||||||| ||||||||||
Sbjct  47   CGGGCGGGCGGAGACTGGCCTCCCGTGCGCTCCGCGCTCGCGGTTGGCCGAAATTCGAGT  106

Query  100  CC-CCGGCGATCGCGCCGCGACCTTCGGTGGTGAGAACAAGCCTCTCGAGCTCAGGTCGC  158
            ||  |||||| || ||||||||  |||||||||||||||||||||||||||||  |||||
Sbjct  107  CCTTCGGCGACCGGGCCGCGACGATCGGTGGTGAGAACAAGCCTCTCGAGCTCCAGTCGC  166


>KT972597.1 Melia azedarach voucher YC0192MT04 internal transcribed spacer 
2, partial sequence
Length=234

 Score = 132 bits (71),  Expect = 7e-27
 Identities = 104/120 (87%), Gaps = 2/120 (2%)
 Strand=Plus/Plus

Query  41   CGGGAGGGCGGAGAATGGCCTCCCGTGAGC-CGACGCCCGCGGTTGGCCCAAATTCGAGT  99
            |||| ||||||||| |||||||||||| || |  ||| ||||||||||| ||||||||||
Sbjct  47   CGGGCGGGCGGAGACTGGCCTCCCGTGCGCTCCGCGCTCGCGGTTGGCCGAAATTCGAGT  106

Query  100  CC-CCGGCGATCGCGCCGCGACCTTCGGTGGTGAGAACAAGCCTCTCGAGCTCAGGTCGC  158
            ||  |||||| || ||||||||  |||||||||||||||||||||||||||||  |||||
Sbjct  107  CCTTCGGCGACCGGGCCGCGACGATCGGTGGTGAGAACAAGCCTCTCGAGCTCCAGTCGC  166


>KT972596.1 Melia azedarach voucher YC0192MT03 internal transcribed spacer 
2, partial sequence
Length=234

 Score = 132 bits (71),  Expect = 7e-27
 Identities = 104/120 (87%), Gaps = 2/120 (2%)
 Strand=Plus/Plus

Query  41   CGGGAGGGCGGAGAATGGCCTCCCGTGAGC-CGACGCCCGCGGTTGGCCCAAATTCGAGT  99
            |||| ||||||||| |||||||||||| || |  ||| ||||||||||| ||||||||||
Sbjct  47   CGGGCGGGCGGAGACTGGCCTCCCGTGCGCTCCGCGCTCGCGGTTGGCCGAAATTCGAGT  106

Query  100  CC-CCGGCGATCGCGCCGCGACCTTCGGTGGTGAGAACAAGCCTCTCGAGCTCAGGTCGC  158
            ||  |||||| || ||||||||  |||||||||||||||||||||||||||||  |||||
Sbjct  107  CCTTCGGCGACCGGGCCGCGACGATCGGTGGTGAGAACAAGCCTCTCGAGCTCCAGTCGC  166


>KT972595.1 Melia azedarach voucher YC0192MT01 internal transcribed spacer 
2, partial sequence
Length=234

 Score = 132 bits (71),  Expect = 7e-27
 Identities = 104/120 (87%), Gaps = 2/120 (2%)
 Strand=Plus/Plus

Query  41   CGGGAGGGCGGAGAATGGCCTCCCGTGAGC-CGACGCCCGCGGTTGGCCCAAATTCGAGT  99
            |||| ||||||||| |||||||||||| || |  ||| ||||||||||| ||||||||||
Sbjct  47   CGGGCGGGCGGAGACTGGCCTCCCGTGCGCTCCGCGCTCGCGGTTGGCCGAAATTCGAGT  106

Query  100  CC-CCGGCGATCGCGCCGCGACCTTCGGTGGTGAGAACAAGCCTCTCGAGCTCAGGTCGC  158
            ||  |||||| || ||||||||  |||||||||||||||||||||||||||||  |||||
Sbjct  107  CCTTCGGCGACCGGGCCGCGACGATCGGTGGTGAGAACAAGCCTCTCGAGCTCCAGTCGC  166


>KU193688.1 Zanthoxylum deremense voucher 5301622MO internal transcribed 
spacer 1, partial sequence; 5.8S ribosomal RNA gene, complete 
sequence; and internal transcribed spacer 2, partial sequence
Length=659

 Score = 132 bits (71),  Expect = 7e-27
 Identities = 122/145 (84%), Gaps = 9/145 (6%)
 Strand=Plus/Plus

Query  10   Gcccc-ccccaccccccGATCCGGGGGCCCTGCGG-GAGGGCGGAGAATGGCCTCCCGTG  67
            ||||| ||||| |||||   |||||||| | |||| | ||||||| ||||||||||||||
Sbjct  405  GCCCCACCCCA-CCCCCTCCCCGGGGGCACGGCGGTGCGGGCGGACAATGGCCTCCCGTG  463

Query  68   AGCCGACGCCCGCGGTTGGCCCAAATTCGAGTCCCCGGCGA-TCGCGCCGCGACCTTCGG  126
               | ||  |||||||||||||||||||||||||||||||| | | ||||||||  ||||
Sbjct  464  ---C-AC-TCCGCGGTTGGCCCAAATTCGAGTCCCCGGCGACTGGTGCCGCGACGATCGG  518

Query  127  TGGTGAGAACAAGCCTCTCGAGCTC  151
            ||||||||| || ||||||||||||
Sbjct  519  TGGTGAGAAAAACCCTCTCGAGCTC  543


>KU182880.1 Melia azedarach internal transcribed spacer 2, partial sequence
Length=234

 Score = 132 bits (71),  Expect = 7e-27
 Identities = 104/120 (87%), Gaps = 2/120 (2%)
 Strand=Plus/Plus

Query  41   CGGGAGGGCGGAGAATGGCCTCCCGTGAGC-CGACGCCCGCGGTTGGCCCAAATTCGAGT  99
            |||| ||||||||| |||||||||||| || |  ||| ||||||||||| ||||||||||
Sbjct  47   CGGGCGGGCGGAGACTGGCCTCCCGTGCGCTCCGCGCTCGCGGTTGGCCGAAATTCGAGT  106

Query  100  CC-CCGGCGATCGCGCCGCGACCTTCGGTGGTGAGAACAAGCCTCTCGAGCTCAGGTCGC  158
            ||  |||||| || ||||||||  |||||||||||||||||||||||||||||  |||||
Sbjct  107  CCTTCGGCGACCGGGCCGCGACGATCGGTGGTGAGAACAAGCCTCTCGAGCTCCAGTCGC  166


>KP675795.1 Melia azedarach isolate PDBKTI2009-0012 18S ribosomal RNA gene, 
partial sequence; internal transcribed spacer 1 and 5.8S 
ribosomal RNA gene, complete sequence; and internal transcribed 
spacer 2, partial sequence
Length=749

 Score = 132 bits (71),  Expect = 7e-27
 Identities = 104/120 (87%), Gaps = 2/120 (2%)
 Strand=Plus/Plus

Query  41   CGGGAGGGCGGAGAATGGCCTCCCGTGAGC-CGACGCCCGCGGTTGGCCCAAATTCGAGT  99
            |||| ||||||||| |||||||||||| || |  ||| ||||||||||| ||||||||||
Sbjct  558  CGGGCGGGCGGAGACTGGCCTCCCGTGCGCTCCGCGCTCGCGGTTGGCCGAAATTCGAGT  617

Query  100  CC-CCGGCGATCGCGCCGCGACCTTCGGTGGTGAGAACAAGCCTCTCGAGCTCAGGTCGC  158
            ||  |||||| || ||||||||  |||||||||||||||||||||||||||||  |||||
Sbjct  618  CCTTCGGCGACCGGGCCGCGACGATCGGTGGTGAGAACAAGCCTCTCGAGCTCCAGTCGC  677


>KP675794.1 Melia azedarach isolate PDBKTC2011-1222 18S ribosomal RNA gene, 
partial sequence; internal transcribed spacer 1 and 5.8S 
ribosomal RNA gene, complete sequence; and internal transcribed 
spacer 2, partial sequence
Length=749

 Score = 132 bits (71),  Expect = 7e-27
 Identities = 104/120 (87%), Gaps = 2/120 (2%)
 Strand=Plus/Plus

Query  41   CGGGAGGGCGGAGAATGGCCTCCCGTGAGC-CGACGCCCGCGGTTGGCCCAAATTCGAGT  99
            |||| ||||||||| |||||||||||| || |  ||| ||||||||||| ||||||||||
Sbjct  558  CGGGCGGGCGGAGACTGGCCTCCCGTGCGCTCCGCGCTCGCGGTTGGCCGAAATTCGAGT  617

Query  100  CC-CCGGCGATCGCGCCGCGACCTTCGGTGGTGAGAACAAGCCTCTCGAGCTCAGGTCGC  158
            ||  |||||| || ||||||||  |||||||||||||||||||||||||||||  |||||
Sbjct  618  CCTTCGGCGACCGGGCCGCGACGATCGGTGGTGAGAACAAGCCTCTCGAGCTCCAGTCGC  677


>KP675793.1 Melia azedarach isolate PDBKTC2008-2036 18S ribosomal RNA gene, 
partial sequence; internal transcribed spacer 1 and 5.8S 
ribosomal RNA gene, complete sequence; and internal transcribed 
spacer 2, partial sequence
Length=749

 Score = 132 bits (71),  Expect = 7e-27
 Identities = 104/120 (87%), Gaps = 2/120 (2%)
 Strand=Plus/Plus

Query  41   CGGGAGGGCGGAGAATGGCCTCCCGTGAGC-CGACGCCCGCGGTTGGCCCAAATTCGAGT  99
            |||| ||||||||| |||||||||||| || |  ||| ||||||||||| ||||||||||
Sbjct  558  CGGGCGGGCGGAGACTGGCCTCCCGTGCGCTCCGCGCTCGCGGTTGGCCGAAATTCGAGT  617

Query  100  CC-CCGGCGATCGCGCCGCGACCTTCGGTGGTGAGAACAAGCCTCTCGAGCTCAGGTCGC  158
            ||  |||||| || ||||||||  |||||||||||||||||||||||||||||  |||||
Sbjct  618  CCTTCGGCGACCGGGCCGCGACGATCGGTGGTGAGAACAAGCCTCTCGAGCTCCAGTCGC  677


>KP675792.1 Melia azedarach isolate PDBK2010-1846 18S ribosomal RNA gene, 
partial sequence; internal transcribed spacer 1 and 5.8S ribosomal 
RNA gene, complete sequence; and internal transcribed 
spacer 2, partial sequence
Length=749

 Score = 132 bits (71),  Expect = 7e-27
 Identities = 104/120 (87%), Gaps = 2/120 (2%)
 Strand=Plus/Plus

Query  41   CGGGAGGGCGGAGAATGGCCTCCCGTGAGC-CGACGCCCGCGGTTGGCCCAAATTCGAGT  99
            |||| ||||||||| |||||||||||| || |  ||| ||||||||||| ||||||||||
Sbjct  558  CGGGCGGGCGGAGACTGGCCTCCCGTGCGCTCCGCGCTCGCGGTTGGCCGAAATTCGAGT  617

Query  100  CC-CCGGCGATCGCGCCGCGACCTTCGGTGGTGAGAACAAGCCTCTCGAGCTCAGGTCGC  158
            ||  |||||| || ||||||||  |||||||||||||||||||||||||||||  |||||
Sbjct  618  CCTTCGGCGACCGGGCCGCGACGATCGGTGGTGAGAACAAGCCTCTCGAGCTCCAGTCGC  677


>KP675791.1 Melia azedarach isolate PDBK2010-0375 18S ribosomal RNA gene, 
partial sequence; internal transcribed spacer 1 and 5.8S ribosomal 
RNA gene, complete sequence; and internal transcribed 
spacer 2, partial sequence
Length=749

 Score = 132 bits (71),  Expect = 7e-27
 Identities = 104/120 (87%), Gaps = 2/120 (2%)
 Strand=Plus/Plus

Query  41   CGGGAGGGCGGAGAATGGCCTCCCGTGAGC-CGACGCCCGCGGTTGGCCCAAATTCGAGT  99
            |||| ||||||||| |||||||||||| || |  ||| ||||||||||| ||||||||||
Sbjct  558  CGGGCGGGCGGAGACTGGCCTCCCGTGCGCTCCGCGCTCGCGGTTGGCCGAAATTCGAGT  617

Query  100  CC-CCGGCGATCGCGCCGCGACCTTCGGTGGTGAGAACAAGCCTCTCGAGCTCAGGTCGC  158
            ||  |||||| || ||||||||  |||||||||||||||||||||||||||||  |||||
Sbjct  618  CCTTCGGCGACCGGGCCGCGACGATCGGTGGTGAGAACAAGCCTCTCGAGCTCCAGTCGC  677


  Database: Nucleotide collection (nt)
    Posted date:  Jun 15, 2019  6:40 PM
  Number of letters in database: 218,532,353,722
  Number of sequences in database:  52,478,804

Lambda      K        H
    1.33    0.621     1.12 
Gapped
Lambda      K        H
    1.28    0.460    0.850 
Matrix: blastn matrix:1 -2
Gap Penalties: Existence: 0, Extension: 0
Number of Sequences: 52478804
Number of Hits to DB: 0
Number of extensions: 0
Number of successful extensions: 0
Number of sequences better than 10: 1
Number of HSP's better than 10 without gapping: 0
Number of HSP's gapped: 1
Number of HSP's successfully gapped: 1
Length of query: 229
Length of database: 218532353722
Length adjustment: 33
Effective length of query: 196
Effective length of database: 216800553190
Effective search space: 42492908425240
Effective search space used: 42492908425240
A: 0
X1: 13 (25.0 bits)
X2: 32 (59.1 bits)
X3: 54 (99.7 bits)
S1: 13 (25.1 bits)
S2: 23 (43.6 bits)
