# Supplementary material for: Assessing the Identity of Commercial Herbs From a Cambodian Market Using DNA Barcoding
Source: Front Pharmacol. 2020 Mar 24;11:244. doi: 10.3389/fphar.2020.00244 (PMC7105672; doi:10.3389/fphar.2020.00244)
Supplement: Supplementary file 2 [file Data_Sheet_2.zip › blast search result/ITS2/JPZ29.txt]

BLASTN 2.9.0+
Reference: Zheng Zhang, Scott Schwartz, Lukas Wagner, and
Webb Miller (2000), "A greedy algorithm for aligning DNA
sequences", J Comput Biol 2000; 7(1-2):203-14.


Reference for database indexing: Aleksandr Morgulis, George
Coulouris, Yan Raytselis, Thomas L. Madden, Richa Agarwala,
Alejandro A. Schaffer (2008), "Database Indexing for
Production MegaBLAST Searches", Bioinformatics 24:1757-1764.


RID: J5XB2MY0014


Database: Nucleotide collection (nt)
           52,478,804 sequences; 218,532,353,722 total letters
Query= 29

Length=216


                                                                   Score        E     Max
Sequences producing significant alignments:                       (Bits)     Value  ident

LC424315.1 Pueraria candollei KW2511201613 genes for 18S rRNA,...  154        1e-33  93%         
LC424313.1 Pueraria candollei KW2710201610 genes for 18S rRNA,...  154        1e-33  93%         
LC424311.1 Pueraria candollei KW2710201617 genes for 18S rRNA,...  154        1e-33  93%         
LC424310.1 Pueraria candollei KW2710201612 genes for 18S rRNA,...  154        1e-33  93%         
LC424309.1 Pueraria candollei KW0610201613 genes for 18S rRNA,...  154        1e-33  93%         
LC424308.1 Pueraria candollei KW2511201611 genes for 18S rRNA,...  154        1e-33  93%         
LC456342.1 Pueraria candollei genes for 5.8S rRNA, ITS 2, 28S ...  154        1e-33  93%         
KM982353.1 Pueraria candollei var. mirifica voucher DLXY130517...  154        1e-33  93%         
KC617872.1 Pueraria candollei var. mirifica isolate Ref-2 inte...  154        1e-33  93%         
KC617871.1 Pueraria candollei var. mirifica isolate Ref-1 inte...  154        1e-33  93%         
MK087949.1 Pueraria montana var. lobata bio-material AHP_Lot_2...  150        2e-32  82%         
LC424314.1 Pueraria candollei KW2511201612 genes for 18S rRNA,...  150        2e-32  92%         
LC424306.1 Pueraria candollei KW2710201611 genes for 18S rRNA,...  150        2e-32  92%         
LC315214.1 Pueraria montana var. lobata TUS:K. Ohashi 2971 gen...  150        2e-32  82%         
MF096676.1 Pueraria montana var. lobata isolate KMS0183A01 int...  150        2e-32  82%         
MF096675.1 Pueraria montana var. lobata isolate KMS0183A05 int...  150        2e-32  82%         
MF096674.1 Pueraria montana var. lobata isolate KMS0183A03 int...  150        2e-32  82%         
MF096673.1 Pueraria montana var. lobata isolate KMS0183A04 int...  150        2e-32  82%         
MF096672.1 Pueraria montana var. lobata isolate KMS0183A06 int...  150        2e-32  82%         
MG237691.1 Pueraria montana voucher 95304HIM 5.8S ribosomal RN...  150        2e-32  82%         
MG236579.1 Pueraria montana voucher CCDB-18329-E12 5.8S riboso...  150        2e-32  82%         
MG234911.1 Pueraria montana voucher 95303HIM 5.8S ribosomal RN...  150        2e-32  82%         
KY860933.1 Pueraria montana var. lobata small subunit ribosoma...  150        2e-32  82%         
KX675033.1 Pueraria montana var. lobata voucher PH15087 5.8S r...  150        2e-32  82%         
KX674779.1 Pueraria montana var. lobata voucher PH01428 5.8S r...  150        2e-32  82%         
KX674778.1 Pueraria montana var. lobata voucher PH01427 5.8S r...  150        2e-32  82%         
AB851486.1 Pueraria montana var. lobata genes for 5.8S rRNA, I...  150        2e-32  82%         
AB685324.1 Pueraria montana var. lobata genes for 18S rRNA, IT...  150        2e-32  82%         
GQ434377.1 Pueraria montana var. lobata voucher PS0313MT03 int...  150        2e-32  82%         
DQ302145.1 Pueraria montana var. lobata clone 4 18S ribosomal ...  150        2e-32  82%         
DQ302143.1 Pueraria montana var. lobata clone 2 18S ribosomal ...  150        2e-32  82%         
DQ302142.1 Pueraria montana var. lobata clone 1 18S ribosomal ...  150        2e-32  82%         
AF338215.1 Pueraria montana var. lobata 18S ribosomal RNA gene...  150        2e-32  82%         
AF338214.1 Pueraria montana var. lobata 18S ribosomal RNA gene...  150        2e-32  82%         
LC424312.1 Pueraria candollei KW2702201618 genes for 18S rRNA,...  148        6e-32  92%         
LC424307.1 Pueraria candollei KW1705201832 genes for 18S rRNA,...  148        6e-32  92%         
MF096677.1 Pueraria montana var. lobata isolate KMS0183A02 int...  148        6e-32  87%         
KY860925.1 Pueraria candollei var. mirifica small subunit ribo...  148        6e-32  92%         
KT285097.1 Pueraria montana var. lobata isolate PB026MT2 inter...  148        6e-32  87%         
KM982352.1 Pueraria candollei var. mirifica voucher DLXY130517...  148        6e-32  92%         
KM982351.1 Pueraria candollei var. mirifica voucher DLXY130517...  148        6e-32  92%         
JQ886463.1 Pueraria candollei var. mirifica 5.8S ribosomal RNA...  148        6e-32  92%         
GQ434378.1 Pueraria montana var. lobata voucher PS0313MT04 int...  148        6e-32  87%         
GQ892046.1 Pueraria tuberosa voucher FRLH:L/07/10/028 internal...  148        6e-32  92%         
AF338217.1 Pueraria montana var. thomsonii 18S ribosomal RNA g...  148        6e-32  87%         
DQ302144.1 Pueraria montana var. lobata clone 3 18S ribosomal ...  145        8e-31  81%         
AY433882.1 Glycine clandestina specimen-voucher CSIRO G1123 18...  135        5e-28  82%         
AY433881.1 Glycine clandestina specimen-voucher CSIRO G2160 18...  135        5e-28  82%         
AY168329.1 Glycine tomentella isolate G1969-CN5 internal trans...  135        5e-28  82%         
AY168328.1 Glycine tomentella isolate G1487-CN1 internal trans...  135        5e-28  82%         
AY168327.1 Glycine tomentella isolate G1739-CN3 internal trans...  135        5e-28  82%         
AY168326.1 Glycine clandestina isolate G1575-DJ1 18S ribosomal...  135        5e-28  82%         
U60534.1 Glycine clandestina small subunit ribosomal RNA gene,...  135        5e-28  82%         
AY433883.1 Glycine clandestina specimen-voucher CSIRO G1731 18...  130        2e-26  82%         
AY433880.1 Glycine tomentella specimen-voucher CSIRO G2747 int...  130        2e-26  82%         
AY433875.1 Glycine tomentella specimen-voucher CSIRO G2468 int...  130        2e-26  82%         
AY433857.1 Glycine tomentella specimen-voucher CSIRO G1392 int...  130        2e-26  82%         
AY433850.1 Glycine tomentella specimen-voucher CSIRO G1691 18S...  130        2e-26  82%         
AY433848.1 Glycine tomentella specimen-voucher CSIRO G1820 18S...  130        2e-26  82%         
AY168316.1 Glycine tomentella isolate G1288-C3 18S ribosomal R...  130        2e-26  82%         
AY168315.1 Glycine tomentella isolate G1403-OF05 18S ribosomal...  130        2e-26  82%         
AF467484.1 Ophrestia radicosa small subunit ribosomal RNA gene...  130        2e-26  82%         
AY433874.1 Glycine tomentella specimen-voucher CSIRO G1469 int...  126        3e-25  82%         
AY433869.1 Glycine tomentella specimen-voucher CSIRO G1359 18S...  126        3e-25  82%         
AY433868.1 Glycine tomentella specimen-voucher CSIRO G2098 18S...  126        3e-25  82%         
AY433845.1 Glycine tomentella specimen-voucher CSIRO G1364 18S...  126        3e-25  82%         
AY168319.1 Glycine tomentella isolate G1134-CP1 internal trans...  126        3e-25  82%         
U60542.1 Glycine tomentella small subunit ribosomal RNA gene, ...  126        3e-25  82%         
AY433849.1 Glycine tomentella specimen-voucher CSIRO G2586 18S...  124        1e-24  81%         
AJ011345.1 Glycine tomentella internal transcribed spacers ITS...  124        1e-24  85%         
AJ011342.1 Glycine tomentella internal transcribed spacers ITS...  121        1e-23  86%         
KX302793.1 Spatholobus suberectus voucher S-JXTeng-07 internal...  89.8       4e-14  81%         
KX302726.1 Spatholobus suberectus voucher S-JXTeng-19 internal...  89.8       4e-14  81%         
KX302724.1 Spatholobus suberectus voucher S-JXTeng-14 internal...  89.8       4e-14  81%         
KX302723.1 Spatholobus suberectus voucher S-JXTeng-13 internal...  89.8       4e-14  81%         
HG004833.1 Spatholobus suberectus genomic DNA containing 18S r...  89.8       4e-14  81%         

ALIGNMENTS
>LC424315.1 Pueraria candollei KW2511201613 genes for 18S rRNA, ITS1, 5.8S 
rRNA, ITS2, partial and complete sequence
Length=742

 Score = 154 bits (83),  Expect = 1e-33
 Identities = 99/107 (93%), Gaps = 0/107 (0%)
 Strand=Plus/Plus

Query  55   GCTGACCTCCCGCGGGCACCGTCTCGCGGTTGGTTGAAAACTGAGTTTGCGGCCGAGCGC  114
            |||||||||||||| |||||||||||||||||||||||||  ||||| | ||||||| ||
Sbjct  556  GCTGACCTCCCGCGAGCACCGTCTCGCGGTTGGTTGAAAATCGAGTTCGTGGCCGAGTGC  615

Query  115  GCCGTGATAAAATGGTGGATGAGCAACGCTCGAGGCCGATCACGCGC  161
            |||||||||||||||||||||||||||||||||| || |||||||||
Sbjct  616  GCCGTGATAAAATGGTGGATGAGCAACGCTCGAGACCAATCACGCGC  662


>LC424313.1 Pueraria candollei KW2710201610 genes for 18S rRNA, ITS1, 5.8S 
rRNA, ITS2, partial and complete sequence
Length=742

 Score = 154 bits (83),  Expect = 1e-33
 Identities = 99/107 (93%), Gaps = 0/107 (0%)
 Strand=Plus/Plus

Query  55   GCTGACCTCCCGCGGGCACCGTCTCGCGGTTGGTTGAAAACTGAGTTTGCGGCCGAGCGC  114
            |||||||||||||| |||||||||||||||||||||||||  ||||| | ||||||| ||
Sbjct  556  GCTGACCTCCCGCGAGCACCGTCTCGCGGTTGGTTGAAAATCGAGTTCGTGGCCGAGTGC  615

Query  115  GCCGTGATAAAATGGTGGATGAGCAACGCTCGAGGCCGATCACGCGC  161
            |||||||||||||||||||||||||||||||||| || |||||||||
Sbjct  616  GCCGTGATAAAATGGTGGATGAGCAACGCTCGAGACCAATCACGCGC  662


>LC424311.1 Pueraria candollei KW2710201617 genes for 18S rRNA, ITS1, 5.8S 
rRNA, ITS2, partial and complete sequence
Length=742

 Score = 154 bits (83),  Expect = 1e-33
 Identities = 99/107 (93%), Gaps = 0/107 (0%)
 Strand=Plus/Plus

Query  55   GCTGACCTCCCGCGGGCACCGTCTCGCGGTTGGTTGAAAACTGAGTTTGCGGCCGAGCGC  114
            |||||||||||||| |||||||||||||||||||||||||  ||||| | ||||||| ||
Sbjct  556  GCTGACCTCCCGCGAGCACCGTCTCGCGGTTGGTTGAAAATCGAGTTCGTGGCCGAGTGC  615

Query  115  GCCGTGATAAAATGGTGGATGAGCAACGCTCGAGGCCGATCACGCGC  161
            |||||||||||||||||||||||||||||||||| || |||||||||
Sbjct  616  GCCGTGATAAAATGGTGGATGAGCAACGCTCGAGACCAATCACGCGC  662


>LC424310.1 Pueraria candollei KW2710201612 genes for 18S rRNA, ITS1, 5.8S 
rRNA, ITS2, partial and complete sequence
Length=742

 Score = 154 bits (83),  Expect = 1e-33
 Identities = 99/107 (93%), Gaps = 0/107 (0%)
 Strand=Plus/Plus

Query  55   GCTGACCTCCCGCGGGCACCGTCTCGCGGTTGGTTGAAAACTGAGTTTGCGGCCGAGCGC  114
            |||||||||||||| |||||||||||||||||||||||||  ||||| | ||||||| ||
Sbjct  556  GCTGACCTCCCGCGAGCACCGTCTCGCGGTTGGTTGAAAATCGAGTTCGTGGCCGAGTGC  615

Query  115  GCCGTGATAAAATGGTGGATGAGCAACGCTCGAGGCCGATCACGCGC  161
            |||||||||||||||||||||||||||||||||| || |||||||||
Sbjct  616  GCCGTGATAAAATGGTGGATGAGCAACGCTCGAGACCAATCACGCGC  662


>LC424309.1 Pueraria candollei KW0610201613 genes for 18S rRNA, ITS1, 5.8S 
rRNA, ITS2, partial and complete sequence
Length=742

 Score = 154 bits (83),  Expect = 1e-33
 Identities = 99/107 (93%), Gaps = 0/107 (0%)
 Strand=Plus/Plus

Query  55   GCTGACCTCCCGCGGGCACCGTCTCGCGGTTGGTTGAAAACTGAGTTTGCGGCCGAGCGC  114
            |||||||||||||| |||||||||||||||||||||||||  ||||| | ||||||| ||
Sbjct  556  GCTGACCTCCCGCGAGCACCGTCTCGCGGTTGGTTGAAAATCGAGTTCGTGGCCGAGTGC  615

Query  115  GCCGTGATAAAATGGTGGATGAGCAACGCTCGAGGCCGATCACGCGC  161
            |||||||||||||||||||||||||||||||||| || |||||||||
Sbjct  616  GCCGTGATAAAATGGTGGATGAGCAACGCTCGAGACCAATCACGCGC  662


>LC424308.1 Pueraria candollei KW2511201611 genes for 18S rRNA, ITS1, 5.8S 
rRNA, ITS2, partial and complete sequence
Length=742

 Score = 154 bits (83),  Expect = 1e-33
 Identities = 99/107 (93%), Gaps = 0/107 (0%)
 Strand=Plus/Plus

Query  55   GCTGACCTCCCGCGGGCACCGTCTCGCGGTTGGTTGAAAACTGAGTTTGCGGCCGAGCGC  114
            |||||||||||||| |||||||||||||||||||||||||  ||||| | ||||||| ||
Sbjct  556  GCTGACCTCCCGCGAGCACCGTCTCGCGGTTGGTTGAAAATCGAGTTCGTGGCCGAGTGC  615

Query  115  GCCGTGATAAAATGGTGGATGAGCAACGCTCGAGGCCGATCACGCGC  161
            |||||||||||||||||||||||||||||||||| || |||||||||
Sbjct  616  GCCGTGATAAAATGGTGGATGAGCAACGCTCGAGACCAATCACGCGC  662


>LC456342.1 Pueraria candollei genes for 5.8S rRNA, ITS 2, 28S rRNA, partial 
and complete sequence, isolate: CHULA-041
Length=362

 Score = 154 bits (83),  Expect = 1e-33
 Identities = 99/107 (93%), Gaps = 0/107 (0%)
 Strand=Plus/Plus

Query  55   GCTGACCTCCCGCGGGCACCGTCTCGCGGTTGGTTGAAAACTGAGTTTGCGGCCGAGCGC  114
            |||||||||||||| |||||||||||||||||||||||||  ||||| | ||||||| ||
Sbjct  149  GCTGACCTCCCGCGAGCACCGTCTCGCGGTTGGTTGAAAATCGAGTTCGTGGCCGAGTGC  208

Query  115  GCCGTGATAAAATGGTGGATGAGCAACGCTCGAGGCCGATCACGCGC  161
            |||||||||||||||||||||||||||||||||| || |||||||||
Sbjct  209  GCCGTGATAAAATGGTGGATGAGCAACGCTCGAGACCAATCACGCGC  255


>KM982353.1 Pueraria candollei var. mirifica voucher DLXY130517PM03 18S ribosomal 
RNA gene, partial sequence; internal transcribed spacer 
1 and 5.8S ribosomal RNA gene, complete sequence; and internal 
transcribed spacer 2, partial sequence
Length=744

 Score = 154 bits (83),  Expect = 1e-33
 Identities = 99/107 (93%), Gaps = 0/107 (0%)
 Strand=Plus/Plus

Query  55   GCTGACCTCCCGCGGGCACCGTCTCGCGGTTGGTTGAAAACTGAGTTTGCGGCCGAGCGC  114
            |||||||||||||| |||||||||||||||||||||||||  ||||| | ||||||| ||
Sbjct  560  GCTGACCTCCCGCGAGCACCGTCTCGCGGTTGGTTGAAAATCGAGTTCGTGGCCGAGTGC  619

Query  115  GCCGTGATAAAATGGTGGATGAGCAACGCTCGAGGCCGATCACGCGC  161
            |||||||||||||||||||||||||||||||||| || |||||||||
Sbjct  620  GCCGTGATAAAATGGTGGATGAGCAACGCTCGAGACCAATCACGCGC  666


>KC617872.1 Pueraria candollei var. mirifica isolate Ref-2 internal transcribed 
spacer 1, partial sequence; 5.8S ribosomal RNA gene, 
complete sequence; and internal transcribed spacer 2, partial 
sequence
Length=691

 Score = 154 bits (83),  Expect = 1e-33
 Identities = 99/107 (93%), Gaps = 0/107 (0%)
 Strand=Plus/Plus

Query  55   GCTGACCTCCCGCGGGCACCGTCTCGCGGTTGGTTGAAAACTGAGTTTGCGGCCGAGCGC  114
            |||||||||||||| |||||||||||||||||||||||||  ||||| | ||||||| ||
Sbjct  516  GCTGACCTCCCGCGAGCACCGTCTCGCGGTTGGTTGAAAATCGAGTTCGTGGCCGAGTGC  575

Query  115  GCCGTGATAAAATGGTGGATGAGCAACGCTCGAGGCCGATCACGCGC  161
            |||||||||||||||||||||||||||||||||| || |||||||||
Sbjct  576  GCCGTGATAAAATGGTGGATGAGCAACGCTCGAGACCAATCACGCGC  622


>KC617871.1 Pueraria candollei var. mirifica isolate Ref-1 internal transcribed 
spacer 1, partial sequence; 5.8S ribosomal RNA gene, 
complete sequence; and internal transcribed spacer 2, partial 
sequence
Length=691

 Score = 154 bits (83),  Expect = 1e-33
 Identities = 99/107 (93%), Gaps = 0/107 (0%)
 Strand=Plus/Plus

Query  55   GCTGACCTCCCGCGGGCACCGTCTCGCGGTTGGTTGAAAACTGAGTTTGCGGCCGAGCGC  114
            |||||||||||||| |||||||||||||||||||||||||  ||||| | ||||||| ||
Sbjct  516  GCTGACCTCCCGCGAGCACCGTCTCGCGGTTGGTTGAAAATCGAGTTCGTGGCCGAGTGC  575

Query  115  GCCGTGATAAAATGGTGGATGAGCAACGCTCGAGGCCGATCACGCGC  161
            |||||||||||||||||||||||||||||||||| || |||||||||
Sbjct  576  GCCGTGATAAAATGGTGGATGAGCAACGCTCGAGACCAATCACGCGC  622


>MK087949.1 Pueraria montana var. lobata bio-material AHP_Lot_2555 5.8S ribosomal 
RNA gene, partial sequence; internal transcribed spacer 
2, complete sequence; and large subunit ribosomal RNA gene, 
partial sequence
Length=472

 Score = 150 bits (81),  Expect = 2e-32
 Identities = 159/195 (82%), Gaps = 11/195 (6%)
 Strand=Plus/Plus

Query  1    CACATCGTTACCCTCACGCAAAC-GTC-TCCC-TTCG-GGGCGCTTGC---GCAGGG-GC  52
            |||||||||||||  |||||||| | | ||||   ||  |||  ||||   | |||| ||
Sbjct  86   CACATCGTTACCCCAACGCAAACAGACGTCCCACACGACGGCCGTTGCGTGGTAGGGTGC  145

Query  53   GTGCTGACCTCCCGCGGGCACCGTCTCGCGGTTGGTTGAAAACTGAGTTTGCGGCCGAGC  112
              |||||||||||||| ||  |||||||||||||||||||||  ||||| ||||||||||
Sbjct  146  ACGCTGACCTCCCGCGAGCGGCGTCTCGCGGTTGGTTGAAAATCGAGTTCGCGGCCGAGC  205

Query  113  GCGCCGTGATAAAATGGTGGATGAGCAACGCTCGAGGCCGATCACGCGC-G--ACTCCGT  169
             ||||||||||||||||||||||||||||||||||| || ||||||||| |  |||| ||
Sbjct  206  ACGCCGTGATAAAATGGTGGATGAGCAACGCTCGAGACCAATCACGCGCTGCGACTCGGT  265

Query  170  TCGGCAAGAACTCCC  184
             ||  ||| ||||||
Sbjct  266  CCGCGAAGGACTCCC  280


>LC424314.1 Pueraria candollei KW2511201612 genes for 18S rRNA, ITS1, 5.8S 
rRNA, ITS2, partial and complete sequence
Length=742

 Score = 150 bits (81),  Expect = 2e-32
 Identities = 98/107 (92%), Gaps = 0/107 (0%)
 Strand=Plus/Plus

Query  55   GCTGACCTCCCGCGGGCACCGTCTCGCGGTTGGTTGAAAACTGAGTTTGCGGCCGAGCGC  114
            |||||||||||||| |||||||||||||||||||||||||  ||||| | |||||||  |
Sbjct  556  GCTGACCTCCCGCGAGCACCGTCTCGCGGTTGGTTGAAAATCGAGTTCGTGGCCGAGTRC  615

Query  115  GCCGTGATAAAATGGTGGATGAGCAACGCTCGAGGCCGATCACGCGC  161
            |||||||||||||||||||||||||||||||||| || |||||||||
Sbjct  616  GCCGTGATAAAATGGTGGATGAGCAACGCTCGAGACCAATCACGCGC  662


>LC424306.1 Pueraria candollei KW2710201611 genes for 18S rRNA, ITS1, 5.8S 
rRNA, ITS2, partial and complete sequence
Length=742

 Score = 150 bits (81),  Expect = 2e-32
 Identities = 98/107 (92%), Gaps = 0/107 (0%)
 Strand=Plus/Plus

Query  55   GCTGACCTCCCGCGGGCACCGTCTCGCGGTTGGTTGAAAACTGAGTTTGCGGCCGAGCGC  114
            |||||||||||||| |||||||||||||||||||||||||  ||||| | |||||||  |
Sbjct  556  GCTGACCTCCCGCGAGCACCGTCTCGCGGTTGGTTGAAAATCGAGTTCGTGGCCGAGTRC  615

Query  115  GCCGTGATAAAATGGTGGATGAGCAACGCTCGAGGCCGATCACGCGC  161
            |||||||||||||||||||||||||||||||||| || |||||||||
Sbjct  616  GCCGTGATAAAATGGTGGATGAGCAACGCTCGAGACCAATCACGCGC  662


>LC315214.1 Pueraria montana var. lobata TUS:K. Ohashi 2971 genes for 18S 
rRNA, ITS1, 5.8S rRNA, ITS2, 28S rRNA, partial and complete 
sequence
Length=670

 Score = 150 bits (81),  Expect = 2e-32
 Identities = 159/195 (82%), Gaps = 11/195 (6%)
 Strand=Plus/Plus

Query  1    CACATCGTTACCCTCACGCAAAC-GTC-TCCC-TTCG-GGGCGCTTGC---GCAGGG-GC  52
            |||||||||||||  |||||||| | | ||||   ||  |||  ||||   | |||| ||
Sbjct  425  CACATCGTTACCCCAACGCAAACAGACGTCCCACACGACGGCCGTTGCGTGGTAGGGTGC  484

Query  53   GTGCTGACCTCCCGCGGGCACCGTCTCGCGGTTGGTTGAAAACTGAGTTTGCGGCCGAGC  112
              |||||||||||||| ||  |||||||||||||||||||||  ||||| ||||||||||
Sbjct  485  ACGCTGACCTCCCGCGAGCGGCGTCTCGCGGTTGGTTGAAAATCGAGTTCGCGGCCGAGC  544

Query  113  GCGCCGTGATAAAATGGTGGATGAGCAACGCTCGAGGCCGATCACGCGC-G--ACTCCGT  169
             ||||||||||||||||||||||||||||||||||| || ||||||||| |  |||| ||
Sbjct  545  ACGCCGTGATAAAATGGTGGATGAGCAACGCTCGAGACCAATCACGCGCTGCGACTCGGT  604

Query  170  TCGGCAAGAACTCCC  184
             ||  ||| ||||||
Sbjct  605  CCGCGAAGGACTCCC  619


>MF096676.1 Pueraria montana var. lobata isolate KMS0183A01 internal transcribed 
spacer 2, partial sequence
Length=246

 Score = 150 bits (81),  Expect = 2e-32
 Identities = 159/195 (82%), Gaps = 11/195 (6%)
 Strand=Plus/Plus

Query  1    CACATCGTTACCCTCACGCAAAC-GTC-TCCC-TTCG-GGGCGCTTGC---GCAGGG-GC  52
            |||||||||||||  |||||||| | | ||||   ||  |||  ||||   | |||| ||
Sbjct  1    CACATCGTTACCCCAACGCAAACAGACGTCCCACACGACGGCCGTTGCGTGGTAGGGTGC  60

Query  53   GTGCTGACCTCCCGCGGGCACCGTCTCGCGGTTGGTTGAAAACTGAGTTTGCGGCCGAGC  112
              |||||||||||||| ||  |||||||||||||||||||||  ||||| ||||||||||
Sbjct  61   ACGCTGACCTCCCGCGAGCGGCGTCTCGCGGTTGGTTGAAAATCGAGTTCGCGGCCGAGC  120

Query  113  GCGCCGTGATAAAATGGTGGATGAGCAACGCTCGAGGCCGATCACGCGC-G--ACTCCGT  169
             ||||||||||||||||||||||||||||||||||| || ||||||||| |  |||| ||
Sbjct  121  ACGCCGTGATAAAATGGTGGATGAGCAACGCTCGAGACCAATCACGCGCTGCGACTCGGT  180

Query  170  TCGGCAAGAACTCCC  184
             ||  ||| ||||||
Sbjct  181  CCGCGAAGGACTCCC  195


>MF096675.1 Pueraria montana var. lobata isolate KMS0183A05 internal transcribed 
spacer 2, partial sequence
Length=246

 Score = 150 bits (81),  Expect = 2e-32
 Identities = 159/195 (82%), Gaps = 11/195 (6%)
 Strand=Plus/Plus

Query  1    CACATCGTTACCCTCACGCAAAC-GTC-TCCC-TTCG-GGGCGCTTGC---GCAGGG-GC  52
            |||||||||||||  |||||||| | | ||||   ||  |||  ||||   | |||| ||
Sbjct  1    CACATCGTTACCCCAACGCAAACAGACGTCCCACACGACGGCCGTTGCGTGGTAGGGTGC  60

Query  53   GTGCTGACCTCCCGCGGGCACCGTCTCGCGGTTGGTTGAAAACTGAGTTTGCGGCCGAGC  112
              |||||||||||||| ||  |||||||||||||||||||||  ||||| ||||||||||
Sbjct  61   ACGCTGACCTCCCGCGAGCGGCGTCTCGCGGTTGGTTGAAAATCGAGTTCGCGGCCGAGC  120

Query  113  GCGCCGTGATAAAATGGTGGATGAGCAACGCTCGAGGCCGATCACGCGC-G--ACTCCGT  169
             ||||||||||||||||||||||||||||||||||| || ||||||||| |  |||| ||
Sbjct  121  ACGCCGTGATAAAATGGTGGATGAGCAACGCTCGAGACCAATCACGCGCTGCGACTCGGT  180

Query  170  TCGGCAAGAACTCCC  184
             ||  ||| ||||||
Sbjct  181  CCGCGAAGGACTCCC  195


>MF096674.1 Pueraria montana var. lobata isolate KMS0183A03 internal transcribed 
spacer 2, partial sequence
Length=246

 Score = 150 bits (81),  Expect = 2e-32
 Identities = 159/195 (82%), Gaps = 11/195 (6%)
 Strand=Plus/Plus

Query  1    CACATCGTTACCCTCACGCAAAC-GTC-TCCC-TTCG-GGGCGCTTGC---GCAGGG-GC  52
            |||||||||||||  |||||||| | | ||||   ||  |||  ||||   | |||| ||
Sbjct  1    CACATCGTTACCCCAACGCAAACAGACGTCCCACACGACGGCCGTTGCGTGGTAGGGTGC  60

Query  53   GTGCTGACCTCCCGCGGGCACCGTCTCGCGGTTGGTTGAAAACTGAGTTTGCGGCCGAGC  112
              |||||||||||||| ||  |||||||||||||||||||||  ||||| ||||||||||
Sbjct  61   ACGCTGACCTCCCGCGAGCGGCGTCTCGCGGTTGGTTGAAAATCGAGTTCGCGGCCGAGC  120

Query  113  GCGCCGTGATAAAATGGTGGATGAGCAACGCTCGAGGCCGATCACGCGC-G--ACTCCGT  169
             ||||||||||||||||||||||||||||||||||| || ||||||||| |  |||| ||
Sbjct  121  ACGCCGTGATAAAATGGTGGATGAGCAACGCTCGAGACCAATCACGCGCTGCGACTCGGT  180

Query  170  TCGGCAAGAACTCCC  184
             ||  ||| ||||||
Sbjct  181  CCGCGAAGGACTCCC  195


>MF096673.1 Pueraria montana var. lobata isolate KMS0183A04 internal transcribed 
spacer 2, partial sequence
Length=246

 Score = 150 bits (81),  Expect = 2e-32
 Identities = 159/195 (82%), Gaps = 11/195 (6%)
 Strand=Plus/Plus

Query  1    CACATCGTTACCCTCACGCAAAC-GTC-TCCC-TTCG-GGGCGCTTGC---GCAGGG-GC  52
            |||||||||||||  |||||||| | | ||||   ||  |||  ||||   | |||| ||
Sbjct  1    CACATCGTTACCCCAACGCAAACAGACGTCCCACACGACGGCCGTTGCGTGGTAGGGTGC  60

Query  53   GTGCTGACCTCCCGCGGGCACCGTCTCGCGGTTGGTTGAAAACTGAGTTTGCGGCCGAGC  112
              |||||||||||||| ||  |||||||||||||||||||||  ||||| ||||||||||
Sbjct  61   ACGCTGACCTCCCGCGAGCGGCGTCTCGCGGTTGGTTGAAAATCGAGTTCGCGGCCGAGC  120

Query  113  GCGCCGTGATAAAATGGTGGATGAGCAACGCTCGAGGCCGATCACGCGC-G--ACTCCGT  169
             ||||||||||||||||||||||||||||||||||| || ||||||||| |  |||| ||
Sbjct  121  ACGCCGTGATAAAATGGTGGATGAGCAACGCTCGAGACCAATCACGCGCTGCGACTCGGT  180

Query  170  TCGGCAAGAACTCCC  184
             ||  ||| ||||||
Sbjct  181  CCGCGAAGGACTCCC  195


>MF096672.1 Pueraria montana var. lobata isolate KMS0183A06 internal transcribed 
spacer 2, partial sequence
Length=246

 Score = 150 bits (81),  Expect = 2e-32
 Identities = 159/195 (82%), Gaps = 11/195 (6%)
 Strand=Plus/Plus

Query  1    CACATCGTTACCCTCACGCAAAC-GTC-TCCC-TTCG-GGGCGCTTGC---GCAGGG-GC  52
            |||||||||||||  |||||||| | | ||||   ||  |||  ||||   | |||| ||
Sbjct  1    CACATCGTTACCCCAACGCAAACAGACGTCCCACACGACGGCCGTTGCGTGGTAGGGTGC  60

Query  53   GTGCTGACCTCCCGCGGGCACCGTCTCGCGGTTGGTTGAAAACTGAGTTTGCGGCCGAGC  112
              |||||||||||||| ||  |||||||||||||||||||||  ||||| ||||||||||
Sbjct  61   ACGCTGACCTCCCGCGAGCGGCGTCTCGCGGTTGGTTGAAAATCGAGTTCGCGGCCGAGC  120

Query  113  GCGCCGTGATAAAATGGTGGATGAGCAACGCTCGAGGCCGATCACGCGC-G--ACTCCGT  169
             ||||||||||||||||||||||||||||||||||| || ||||||||| |  |||| ||
Sbjct  121  ACGCCGTGATAAAATGGTGGATGAGCAACGCTCGAGACCAATCACGCGCTGCGACTCGGT  180

Query  170  TCGGCAAGAACTCCC  184
             ||  ||| ||||||
Sbjct  181  CCGCGAAGGACTCCC  195


>MG237691.1 Pueraria montana voucher 95304HIM 5.8S ribosomal RNA gene, partial 
sequence; internal transcribed spacer 2, complete sequence; 
and large subunit ribosomal RNA gene, partial sequence
Length=368

 Score = 150 bits (81),  Expect = 2e-32
 Identities = 159/195 (82%), Gaps = 11/195 (6%)
 Strand=Plus/Plus

Query  1    CACATCGTTACCCTCACGCAAAC-GTC-TCCC-TTCG-GGGCGCTTGC---GCAGGG-GC  52
            |||||||||||||  |||||||| | | ||||   ||  |||  ||||   | |||| ||
Sbjct  86   CACATCGTTACCCCAACGCAAACAGACGTCCCACACGACGGCCGTTGCGTGGTAGGGTGC  145

Query  53   GTGCTGACCTCCCGCGGGCACCGTCTCGCGGTTGGTTGAAAACTGAGTTTGCGGCCGAGC  112
              |||||||||||||| ||  |||||||||||||||||||||  ||||| ||||||||||
Sbjct  146  ACGCTGACCTCCCGCGAGCGGCGTCTCGCGGTTGGTTGAAAATCGAGTTCGCGGCCGAGC  205

Query  113  GCGCCGTGATAAAATGGTGGATGAGCAACGCTCGAGGCCGATCACGCGC-G--ACTCCGT  169
             ||||||||||||||||||||||||||||||||||| || ||||||||| |  |||| ||
Sbjct  206  ACGCCGTGATAAAATGGTGGATGAGCAACGCTCGAGACCAATCACGCGCTGCGACTCGGT  265

Query  170  TCGGCAAGAACTCCC  184
             ||  ||| ||||||
Sbjct  266  CCGCGAAGGACTCCC  280


>MG236579.1 Pueraria montana voucher CCDB-18329-E12 5.8S ribosomal RNA gene, 
partial sequence; internal transcribed spacer 2, complete 
sequence; and large subunit ribosomal RNA gene, partial sequence
Length=474

 Score = 150 bits (81),  Expect = 2e-32
 Identities = 159/195 (82%), Gaps = 11/195 (6%)
 Strand=Plus/Plus

Query  1    CACATCGTTACCCTCACGCAAAC-GTC-TCCC-TTCG-GGGCGCTTGC---GCAGGG-GC  52
            |||||||||||||  |||||||| | | ||||   ||  |||  ||||   | |||| ||
Sbjct  88   CACATCGTTACCCCAACGCAAACAGACGTCCCACACGACGGCCGTTGCGTGGTAGGGTGC  147

Query  53   GTGCTGACCTCCCGCGGGCACCGTCTCGCGGTTGGTTGAAAACTGAGTTTGCGGCCGAGC  112
              |||||||||||||| ||  |||||||||||||||||||||  ||||| ||||||||||
Sbjct  148  ACGCTGACCTCCCGCGAGCGGCGTCTCGCGGTTGGTTGAAAATCGAGTTCGCGGCCGAGC  207

Query  113  GCGCCGTGATAAAATGGTGGATGAGCAACGCTCGAGGCCGATCACGCGC-G--ACTCCGT  169
             ||||||||||||||||||||||||||||||||||| || ||||||||| |  |||| ||
Sbjct  208  ACGCCGTGATAAAATGGTGGATGAGCAACGCTCGAGACCAATCACGCGCTGCGACTCGGT  267

Query  170  TCGGCAAGAACTCCC  184
             ||  ||| ||||||
Sbjct  268  CCGCGAAGGACTCCC  282


>MG234911.1 Pueraria montana voucher 95303HIM 5.8S ribosomal RNA gene, partial 
sequence; internal transcribed spacer 2, complete sequence; 
and large subunit ribosomal RNA gene, partial sequence
Length=368

 Score = 150 bits (81),  Expect = 2e-32
 Identities = 159/195 (82%), Gaps = 11/195 (6%)
 Strand=Plus/Plus

Query  1    CACATCGTTACCCTCACGCAAAC-GTC-TCCC-TTCG-GGGCGCTTGC---GCAGGG-GC  52
            |||||||||||||  |||||||| | | ||||   ||  |||  ||||   | |||| ||
Sbjct  86   CACATCGTTACCCCAACGCAAACAGACGTCCCACACGACGGCCGTTGCGTGGTAGGGTGC  145

Query  53   GTGCTGACCTCCCGCGGGCACCGTCTCGCGGTTGGTTGAAAACTGAGTTTGCGGCCGAGC  112
              |||||||||||||| ||  |||||||||||||||||||||  ||||| ||||||||||
Sbjct  146  ACGCTGACCTCCCGCGAGCGGCGTCTCGCGGTTGGTTGAAAATCGAGTTCGCGGCCGAGC  205

Query  113  GCGCCGTGATAAAATGGTGGATGAGCAACGCTCGAGGCCGATCACGCGC-G--ACTCCGT  169
             ||||||||||||||||||||||||||||||||||| || ||||||||| |  |||| ||
Sbjct  206  ACGCCGTGATAAAATGGTGGATGAGCAACGCTCGAGACCAATCACGCGCTGCGACTCGGT  265

Query  170  TCGGCAAGAACTCCC  184
             ||  ||| ||||||
Sbjct  266  CCGCGAAGGACTCCC  280


>KY860933.1 Pueraria montana var. lobata small subunit ribosomal RNA gene, 
partial sequence; internal transcribed spacer 1, 5.8S ribosomal 
RNA gene, and internal transcribed spacer 2, complete 
sequence; and large subunit ribosomal RNA gene, partial sequence
Length=1845

 Score = 150 bits (81),  Expect = 2e-32
 Identities = 159/195 (82%), Gaps = 11/195 (6%)
 Strand=Plus/Plus

Query  1     CACATCGTTACCCTCACGCAAAC-GTC-TCCC-TTCG-GGGCGCTTGC---GCAGGG-GC  52
             |||||||||||||  |||||||| | | ||||   ||  |||  ||||   | |||| ||
Sbjct  971   CACATCGTTACCCCAACGCAAACAGACGTCCCACACGACGGCCGTTGCGTGGTAGGGTGC  1030

Query  53    GTGCTGACCTCCCGCGGGCACCGTCTCGCGGTTGGTTGAAAACTGAGTTTGCGGCCGAGC  112
               |||||||||||||| ||  |||||||||||||||||||||  ||||| ||||||||||
Sbjct  1031  ACGCTGACCTCCCGCGAGCGGCGTCTCGCGGTTGGTTGAAAATCGAGTTCGCGGCCGAGC  1090

Query  113   GCGCCGTGATAAAATGGTGGATGAGCAACGCTCGAGGCCGATCACGCGC-G--ACTCCGT  169
              ||||||||||||||||||||||||||||||||||| || ||||||||| |  |||| ||
Sbjct  1091  ACGCCGTGATAAAATGGTGGATGAGCAACGCTCGAGACCAATCACGCGCTGCGACTCGGT  1150

Query  170   TCGGCAAGAACTCCC  184
              ||  ||| ||||||
Sbjct  1151  CCGCGAAGGACTCCC  1165


>KX675033.1 Pueraria montana var. lobata voucher PH15087 5.8S ribosomal RNA 
gene, partial sequence; internal transcribed spacer 2, complete 
sequence; and large subunit ribosomal RNA gene, partial 
sequence
Length=472

 Score = 150 bits (81),  Expect = 2e-32
 Identities = 159/195 (82%), Gaps = 11/195 (6%)
 Strand=Plus/Plus

Query  1    CACATCGTTACCCTCACGCAAAC-GTC-TCCC-TTCG-GGGCGCTTGC---GCAGGG-GC  52
            |||||||||||||  |||||||| | | ||||   ||  |||  ||||   | |||| ||
Sbjct  86   CACATCGTTACCCCAACGCAAACAGACGTCCCACACGACGGCCGTTGCGTGGTAGGGTGC  145

Query  53   GTGCTGACCTCCCGCGGGCACCGTCTCGCGGTTGGTTGAAAACTGAGTTTGCGGCCGAGC  112
              |||||||||||||| ||  |||||||||||||||||||||  ||||| ||||||||||
Sbjct  146  ACGCTGACCTCCCGCGAGCGGCGTCTCGCGGTTGGTTGAAAATCGAGTTCGCGGCCGAGC  205

Query  113  GCGCCGTGATAAAATGGTGGATGAGCAACGCTCGAGGCCGATCACGCGC-G--ACTCCGT  169
             ||||||||||||||||||||||||||||||||||| || ||||||||| |  |||| ||
Sbjct  206  ACGCCGTGATAAAATGGTGGATGAGCAACGCTCGAGACCAATCACGCGCTGCGACTCGGT  265

Query  170  TCGGCAAGAACTCCC  184
             ||  ||| ||||||
Sbjct  266  CCGCGAAGGACTCCC  280


>KX674779.1 Pueraria montana var. lobata voucher PH01428 5.8S ribosomal RNA 
gene, partial sequence; internal transcribed spacer 2, complete 
sequence; and large subunit ribosomal RNA gene, partial 
sequence
Length=483

 Score = 150 bits (81),  Expect = 2e-32
 Identities = 159/195 (82%), Gaps = 11/195 (6%)
 Strand=Plus/Plus

Query  1    CACATCGTTACCCTCACGCAAAC-GTC-TCCC-TTCG-GGGCGCTTGC---GCAGGG-GC  52
            |||||||||||||  |||||||| | | ||||   ||  |||  ||||   | |||| ||
Sbjct  85   CACATCGTTACCCCAACGCAAACAGACGTCCCACACGACGGCCGTTGCGTGGTAGGGTGC  144

Query  53   GTGCTGACCTCCCGCGGGCACCGTCTCGCGGTTGGTTGAAAACTGAGTTTGCGGCCGAGC  112
              |||||||||||||| ||  |||||||||||||||||||||  ||||| ||||||||||
Sbjct  145  ACGCTGACCTCCCGCGAGCGGCGTCTCGCGGTTGGTTGAAAATCGAGTTCGCGGCCGAGC  204

Query  113  GCGCCGTGATAAAATGGTGGATGAGCAACGCTCGAGGCCGATCACGCGC-G--ACTCCGT  169
             ||||||||||||||||||||||||||||||||||| || ||||||||| |  |||| ||
Sbjct  205  ACGCCGTGATAAAATGGTGGATGAGCAACGCTCGAGACCAATCACGCGCTGCGACTCGGT  264

Query  170  TCGGCAAGAACTCCC  184
             ||  ||| ||||||
Sbjct  265  CCGCGAAGGACTCCC  279


>KX674778.1 Pueraria montana var. lobata voucher PH01427 5.8S ribosomal RNA 
gene, partial sequence; internal transcribed spacer 2, complete 
sequence; and large subunit ribosomal RNA gene, partial 
sequence
Length=472

 Score = 150 bits (81),  Expect = 2e-32
 Identities = 159/195 (82%), Gaps = 11/195 (6%)
 Strand=Plus/Plus

Query  1    CACATCGTTACCCTCACGCAAAC-GTC-TCCC-TTCG-GGGCGCTTGC---GCAGGG-GC  52
            |||||||||||||  |||||||| | | ||||   ||  |||  ||||   | |||| ||
Sbjct  86   CACATCGTTACCCCAACGCAAACAGACGTCCCACACGACGGCCGTTGCGTGGTAGGGTGC  145

Query  53   GTGCTGACCTCCCGCGGGCACCGTCTCGCGGTTGGTTGAAAACTGAGTTTGCGGCCGAGC  112
              |||||||||||||| ||  |||||||||||||||||||||  ||||| ||||||||||
Sbjct  146  ACGCTGACCTCCCGCGAGCGGCGTCTCGCGGTTGGTTGAAAATCGAGTTCGCGGCCGAGC  205

Query  113  GCGCCGTGATAAAATGGTGGATGAGCAACGCTCGAGGCCGATCACGCGC-G--ACTCCGT  169
             ||||||||||||||||||||||||||||||||||| || ||||||||| |  |||| ||
Sbjct  206  ACGCCGTGATAAAATGGTGGATGAGCAACGCTCGAGACCAATCACGCGCTGCGACTCGGT  265

Query  170  TCGGCAAGAACTCCC  184
             ||  ||| ||||||
Sbjct  266  CCGCGAAGGACTCCC  280


>AB851486.1 Pueraria montana var. lobata genes for 5.8S rRNA, ITS2, 26S rRNA, 
partial and complete sequence
Length=436

 Score = 150 bits (81),  Expect = 2e-32
 Identities = 159/195 (82%), Gaps = 11/195 (6%)
 Strand=Plus/Plus

Query  1    CACATCGTTACCCTCACGCAAAC-GTC-TCCC-TTCG-GGGCGCTTGC---GCAGGG-GC  52
            |||||||||||||  |||||||| | | ||||   ||  |||  ||||   | |||| ||
Sbjct  50   CACATCGTTACCCCAACGCAAACAGACGTCCCACACGACGGCCGTTGCGTGGTAGGGTGC  109

Query  53   GTGCTGACCTCCCGCGGGCACCGTCTCGCGGTTGGTTGAAAACTGAGTTTGCGGCCGAGC  112
              |||||||||||||| ||  |||||||||||||||||||||  ||||| ||||||||||
Sbjct  110  ACGCTGACCTCCCGCGAGCGGCGTCTCGCGGTTGGTTGAAAATCGAGTTCGCGGCCGAGC  169

Query  113  GCGCCGTGATAAAATGGTGGATGAGCAACGCTCGAGGCCGATCACGCGC-G--ACTCCGT  169
             ||||||||||||||||||||||||||||||||||| || ||||||||| |  |||| ||
Sbjct  170  ACGCCGTGATAAAATGGTGGATGAGCAACGCTCGAGACCAATCACGCGCTGCGACTCGGT  229

Query  170  TCGGCAAGAACTCCC  184
             ||  ||| ||||||
Sbjct  230  CCGCGAAGGACTCCC  244


>AB685324.1 Pueraria montana var. lobata genes for 18S rRNA, ITS1, 5.8S rRNA, 
ITS2, partial and complete sequence
Length=728

 Score = 150 bits (81),  Expect = 2e-32
 Identities = 159/195 (82%), Gaps = 11/195 (6%)
 Strand=Plus/Plus

Query  1    CACATCGTTACCCTCACGCAAAC-GTC-TCCC-TTCG-GGGCGCTTGC---GCAGGG-GC  52
            |||||||||||||  |||||||| | | ||||   ||  |||  ||||   | |||| ||
Sbjct  487  CACATCGTTACCCCAACGCAAACAGACGTCCCACACGACGGCCGTTGCGTGGTAGGGTGC  546

Query  53   GTGCTGACCTCCCGCGGGCACCGTCTCGCGGTTGGTTGAAAACTGAGTTTGCGGCCGAGC  112
              |||||||||||||| ||  |||||||||||||||||||||  ||||| ||||||||||
Sbjct  547  ACGCTGACCTCCCGCGAGCGGCGTCTCGCGGTTGGTTGAAAATCGAGTTCGCGGCCGAGC  606

Query  113  GCGCCGTGATAAAATGGTGGATGAGCAACGCTCGAGGCCGATCACGCGC-G--ACTCCGT  169
             ||||||||||||||||||||||||||||||||||| || ||||||||| |  |||| ||
Sbjct  607  ACGCCGTGATAAAATGGTGGATGAGCAACGCTCGAGACCAATCACGCGCTGCGACTCGGT  666

Query  170  TCGGCAAGAACTCCC  184
             ||  ||| ||||||
Sbjct  667  CCGCGAAGGACTCCC  681


>GQ434377.1 Pueraria montana var. lobata voucher PS0313MT03 internal transcribed 
spacer 2, partial sequence
 KT898218.1 Pueraria montana var. lobata voucher YC0162MT09 internal transcribed 
spacer 2, partial sequence
Length=231

 Score = 150 bits (81),  Expect = 2e-32
 Identities = 159/195 (82%), Gaps = 11/195 (6%)
 Strand=Plus/Plus

Query  1    CACATCGTTACCCTCACGCAAAC-GTC-TCCC-TTCG-GGGCGCTTGC---GCAGGG-GC  52
            |||||||||||||  |||||||| | | ||||   ||  |||  ||||   | |||| ||
Sbjct  1    CACATCGTTACCCCAACGCAAACAGACGTCCCACACGACGGCCGTTGCGTGGTAGGGTGC  60

Query  53   GTGCTGACCTCCCGCGGGCACCGTCTCGCGGTTGGTTGAAAACTGAGTTTGCGGCCGAGC  112
              |||||||||||||| ||  |||||||||||||||||||||  ||||| ||||||||||
Sbjct  61   ACGCTGACCTCCCGCGAGCGGCGTCTCGCGGTTGGTTGAAAATCGAGTTCGCGGCCGAGC  120

Query  113  GCGCCGTGATAAAATGGTGGATGAGCAACGCTCGAGGCCGATCACGCGC-G--ACTCCGT  169
             ||||||||||||||||||||||||||||||||||| || ||||||||| |  |||| ||
Sbjct  121  ACGCCGTGATAAAATGGTGGATGAGCAACGCTCGAGACCAATCACGCGCTGCGACTCGGT  180

Query  170  TCGGCAAGAACTCCC  184
             ||  ||| ||||||
Sbjct  181  CCGCGAAGGACTCCC  195


>DQ302145.1 Pueraria montana var. lobata clone 4 18S ribosomal RNA gene, 
partial sequence; internal transcribed spacer 1, 5.8S ribosomal 
RNA gene, and internal transcribed spacer 2, complete sequence; 
and 26S ribosomal RNA gene, partial sequence
Length=779

 Score = 150 bits (81),  Expect = 2e-32
 Identities = 159/195 (82%), Gaps = 11/195 (6%)
 Strand=Plus/Plus

Query  1    CACATCGTTACCCTCACGCAAAC-GTC-TCCC-TTCG-GGGCGCTTGC---GCAGGG-GC  52
            |||||||||||||  |||||||| | | ||||   ||  |||  ||||   | |||| ||
Sbjct  478  CACATCGTTACCCCAACGCAAACAGACGTCCCACACGACGGCCGTTGCGTGGTAGGGTGC  537

Query  53   GTGCTGACCTCCCGCGGGCACCGTCTCGCGGTTGGTTGAAAACTGAGTTTGCGGCCGAGC  112
              |||||||||||||| ||  |||||||||||||||||||||  ||||| ||||||||||
Sbjct  538  ACGCTGACCTCCCGCGAGCGGCGTCTCGCGGTTGGTTGAAAATCGAGTTCGCGGCCGAGC  597

Query  113  GCGCCGTGATAAAATGGTGGATGAGCAACGCTCGAGGCCGATCACGCGC-G--ACTCCGT  169
             ||||||||||||||||||||||||||||||||||| || ||||||||| |  |||| ||
Sbjct  598  ACGCCGTGATAAAATGGTGGATGAGCAACGCTCGAGACCAATCACGCGCTGCGACTCGGT  657

Query  170  TCGGCAAGAACTCCC  184
             ||  ||| ||||||
Sbjct  658  CCGCGAAGGACTCCC  672


>DQ302143.1 Pueraria montana var. lobata clone 2 18S ribosomal RNA gene, 
partial sequence; internal transcribed spacer 1, 5.8S ribosomal 
RNA gene, and internal transcribed spacer 2, complete sequence; 
and 26S ribosomal RNA gene, partial sequence
Length=782

 Score = 150 bits (81),  Expect = 2e-32
 Identities = 159/195 (82%), Gaps = 11/195 (6%)
 Strand=Plus/Plus

Query  1    CACATCGTTACCCTCACGCAAAC-GTC-TCCC-TTCG-GGGCGCTTGC---GCAGGG-GC  52
            |||||||||||||  |||||||| | | ||||   ||  |||  ||||   | |||| ||
Sbjct  479  CACATCGTTACCCCAACGCAAACAGACGTCCCACACGACGGCCGTTGCGTGGTAGGGTGC  538

Query  53   GTGCTGACCTCCCGCGGGCACCGTCTCGCGGTTGGTTGAAAACTGAGTTTGCGGCCGAGC  112
              |||||||||||||| ||  |||||||||||||||||||||  ||||| ||||||||||
Sbjct  539  ACGCTGACCTCCCGCGAGCGGCGTCTCGCGGTTGGTTGAAAATCGAGTTCGCGGCCGAGC  598

Query  113  GCGCCGTGATAAAATGGTGGATGAGCAACGCTCGAGGCCGATCACGCGC-G--ACTCCGT  169
             ||||||||||||||||||||||||||||||||||| || ||||||||| |  |||| ||
Sbjct  599  ACGCCGTGATAAAATGGTGGATGAGCAACGCTCGAGACCAATCACGCGCTGCGACTCGGT  658

Query  170  TCGGCAAGAACTCCC  184
             ||  ||| ||||||
Sbjct  659  CCGCGAAGGACTCCC  673


>DQ302142.1 Pueraria montana var. lobata clone 1 18S ribosomal RNA gene, 
partial sequence; internal transcribed spacer 1, 5.8S ribosomal 
RNA gene, and internal transcribed spacer 2, complete sequence; 
and 26S ribosomal RNA gene, partial sequence
Length=781

 Score = 150 bits (81),  Expect = 2e-32
 Identities = 160/196 (82%), Gaps = 13/196 (7%)
 Strand=Plus/Plus

Query  1    CACATCGTTACCCTCACGCAAAC-GTC-TCCC-TTCG-GGGCGCTTGC---GCAGGG-GC  52
            |||||||||||||  |||||||| | | ||||   ||  |||  ||||   | |||| ||
Sbjct  479  CACATCGTTACCCCAACGCAAACAGACGTCCCACACGACGGCCGTTGCGTGGTAGGGTGC  538

Query  53   GTGCTGACCTCCCGCGGGCACCGTCTCGCGGTTGGTTGAAAACTGAGTTTGCGGCCGAGC  112
              |||||||||||||| ||  |||||||||||||||||||||  ||||| ||||||||||
Sbjct  539  ACGCTGACCTCCCGCGAGCGGCGTCTCGCGGTTGGTTGAAAATCGAGTTCGCGGCCGAGC  598

Query  113  GCGCCGTGATAAAATGGTGGATGAGCAACGCTCGAGGCCGATCACGCGC-G--ACTCCGT  169
             ||||||||||||||||||||||||||||||||||| || ||||||||| |  |||| ||
Sbjct  599  ACGCCGTGATAAAATGGTGGATGAGCAACGCTCGAGACCAATCACGCGCTGCGACTCGGT  658

Query  170  TCGGC-AAGAACTCCC  184
             | || ||| ||||||
Sbjct  659  -CTGCGAAGGACTCCC  673


>AF338215.1 Pueraria montana var. lobata 18S ribosomal RNA gene, partial 
sequence; internal transcribed spacer 1, 5.8S ribosomal RNA 
gene and internal transcribed spacer 2, complete sequence; and 
26S ribosomal RNA gene, partial sequence
Length=785

 Score = 150 bits (81),  Expect = 2e-32
 Identities = 159/195 (82%), Gaps = 11/195 (6%)
 Strand=Plus/Plus

Query  1    CACATCGTTACCCTCACGCAAAC-GTC-TCCC-TTCG-GGGCGCTTGC---GCAGGG-GC  52
            |||||||||||||  |||||||| | | ||||   ||  |||  ||||   | |||| ||
Sbjct  482  CACATCGTTACCCCAACGCAAACAGACGTCCCACACGACGGCCGTTGCGTGGTAGGGTGC  541

Query  53   GTGCTGACCTCCCGCGGGCACCGTCTCGCGGTTGGTTGAAAACTGAGTTTGCGGCCGAGC  112
              |||||||||||||| ||  |||||||||||||||||||||  ||||| ||||||||||
Sbjct  542  ACGCTGACCTCCCGCGAGCGGCGTCTCGCGGTTGGTTGAAAATCGAGTTCGCGGCCGAGC  601

Query  113  GCGCCGTGATAAAATGGTGGATGAGCAACGCTCGAGGCCGATCACGCGC-G--ACTCCGT  169
             ||||||||||||||||||||||||||||||||||| || ||||||||| |  |||| ||
Sbjct  602  ACGCCGTGATAAAATGGTGGATGAGCAACGCTCGAGACCAATCACGCGCTGCGACTCGGT  661

Query  170  TCGGCAAGAACTCCC  184
             ||  ||| ||||||
Sbjct  662  CCGCGAAGGACTCCC  676


>AF338214.1 Pueraria montana var. lobata 18S ribosomal RNA gene, partial 
sequence; internal transcribed spacer 1, 5.8S ribosomal RNA 
gene and internal transcribed spacer 2, complete sequence; and 
26S ribosomal RNA gene, partial sequence
Length=782

 Score = 150 bits (81),  Expect = 2e-32
 Identities = 159/195 (82%), Gaps = 11/195 (6%)
 Strand=Plus/Plus

Query  1    CACATCGTTACCCTCACGCAAAC-GTC-TCCC-TTCG-GGGCGCTTGC---GCAGGG-GC  52
            |||||||||||||  |||||||| | | ||||   ||  |||  ||||   | |||| ||
Sbjct  479  CACATCGTTACCCCAACGCAAACAGACGTCCCACACGACGGCCGTTGCGTGGTAGGGTGC  538

Query  53   GTGCTGACCTCCCGCGGGCACCGTCTCGCGGTTGGTTGAAAACTGAGTTTGCGGCCGAGC  112
              |||||||||||||| ||  |||||||||||||||||||||  ||||| ||||||||||
Sbjct  539  ACGCTGACCTCCCGCGAGCGGCGTCTCGCGGTTGGTTGAAAATCGAGTTCGCGGCCGAGC  598

Query  113  GCGCCGTGATAAAATGGTGGATGAGCAACGCTCGAGGCCGATCACGCGC-G--ACTCCGT  169
             ||||||||||||||||||||||||||||||||||| || ||||||||| |  |||| ||
Sbjct  599  ACGCCGTGATAAAATGGTGGATGAGCAACGCTCGAGACCAATCACGCGCTGCGACTCGGT  658

Query  170  TCGGCAAGAACTCCC  184
             ||  ||| ||||||
Sbjct  659  CCGCGAAGGACTCCC  673


>LC424312.1 Pueraria candollei KW2702201618 genes for 18S rRNA, ITS1, 5.8S 
rRNA, ITS2, partial and complete sequence
Length=742

 Score = 148 bits (80),  Expect = 6e-32
 Identities = 98/107 (92%), Gaps = 0/107 (0%)
 Strand=Plus/Plus

Query  55   GCTGACCTCCCGCGGGCACCGTCTCGCGGTTGGTTGAAAACTGAGTTTGCGGCCGAGCGC  114
            |||||||||||||| |||||||||||||||||||||||||  ||||| | |||||||  |
Sbjct  556  GCTGACCTCCCGCGAGCACCGTCTCGCGGTTGGTTGAAAATCGAGTTCGTGGCCGAGTAC  615

Query  115  GCCGTGATAAAATGGTGGATGAGCAACGCTCGAGGCCGATCACGCGC  161
            |||||||||||||||||||||||||||||||||| || |||||||||
Sbjct  616  GCCGTGATAAAATGGTGGATGAGCAACGCTCGAGACCAATCACGCGC  662


>LC424307.1 Pueraria candollei KW1705201832 genes for 18S rRNA, ITS1, 5.8S 
rRNA, ITS2, partial and complete sequence
Length=742

 Score = 148 bits (80),  Expect = 6e-32
 Identities = 98/107 (92%), Gaps = 0/107 (0%)
 Strand=Plus/Plus

Query  55   GCTGACCTCCCGCGGGCACCGTCTCGCGGTTGGTTGAAAACTGAGTTTGCGGCCGAGCGC  114
            |||||||||||||| |||||||||||||||||||||||||  ||||| | |||||||  |
Sbjct  556  GCTGACCTCCCGCGAGCACCGTCTCGCGGTTGGTTGAAAATCGAGTTCGTGGCCGAGTAC  615

Query  115  GCCGTGATAAAATGGTGGATGAGCAACGCTCGAGGCCGATCACGCGC  161
            |||||||||||||||||||||||||||||||||| || |||||||||
Sbjct  616  GCCGTGATAAAATGGTGGATGAGCAACGCTCGAGACCAATCACGCGC  662


>MF096677.1 Pueraria montana var. lobata isolate KMS0183A02 internal transcribed 
spacer 2, partial sequence
Length=247

 Score = 148 bits (80),  Expect = 6e-32
 Identities = 116/133 (87%), Gaps = 3/133 (2%)
 Strand=Plus/Plus

Query  55   GCTGACCTCCCGCGGGCACCGTCTCGCGGTTGGTTGAAAACTGAGTTTGCGGCCGAGCGC  114
            |||||||||||||| ||  |||||||||||||||||||||  ||||| |||||||||| |
Sbjct  64   GCTGACCTCCCGCGAGCGGCGTCTCGCGGTTGGTTGAAAATCGAGTTCGCGGCCGAGCAC  123

Query  115  GCCGTGATAAAATGGTGGATGAGCAACGCTCGAGGCCGATCACGCGC-G--ACTCCGTTC  171
            |||||||||||||||||||||||||||||||||| || ||||||||| |  |||| || |
Sbjct  124  GCCGTGATAAAATGGTGGATGAGCAACGCTCGAGACCAATCACGCGCTGCGACTCGGTCC  183

Query  172  GGCAAGAACTCCC  184
            |  ||| ||||||
Sbjct  184  GCGAAGGACTCCC  196


>KY860925.1 Pueraria candollei var. mirifica small subunit ribosomal RNA 
gene, partial sequence; internal transcribed spacer 1, 5.8S 
ribosomal RNA gene, and internal transcribed spacer 2, complete 
sequence; and large subunit ribosomal RNA gene, partial 
sequence
Length=3965

 Score = 148 bits (80),  Expect = 6e-32
 Identities = 98/107 (92%), Gaps = 0/107 (0%)
 Strand=Plus/Plus

Query  55    GCTGACCTCCCGCGGGCACCGTCTCGCGGTTGGTTGAAAACTGAGTTTGCGGCCGAGCGC  114
             |||||||||||||| |||||||||||||||||||||||||  ||||| | |||||||  |
Sbjct  1765  GCTGACCTCCCGCGAGCACCGTCTCGCGGTTGGTTGAAAATCGAGTTCGTGGCCGAGTAC  1824

Query  115   GCCGTGATAAAATGGTGGATGAGCAACGCTCGAGGCCGATCACGCGC  161
             |||||||||||||||||||||||||||||||||| || |||||||||
Sbjct  1825  GCCGTGATAAAATGGTGGATGAGCAACGCTCGAGACCAATCACGCGC  1871


>KT285097.1 Pueraria montana var. lobata isolate PB026MT2 internal transcribed 
spacer 2, partial sequence
Length=247

 Score = 148 bits (80),  Expect = 6e-32
 Identities = 116/133 (87%), Gaps = 3/133 (2%)
 Strand=Plus/Plus

Query  55   GCTGACCTCCCGCGGGCACCGTCTCGCGGTTGGTTGAAAACTGAGTTTGCGGCCGAGCGC  114
            |||||||||||||| ||  |||||||||||||||||||||  ||||| |||||||||| |
Sbjct  64   GCTGACCTCCCGCGAGCGGCGTCTCGCGGTTGGTTGAAAATCGAGTTCGCGGCCGAGCAC  123

Query  115  GCCGTGATAAAATGGTGGATGAGCAACGCTCGAGGCCGATCACGCGC-G--ACTCCGTTC  171
            |||||||||||||||||||||||||||||||||| || ||||||||| |  |||| || |
Sbjct  124  GCCGTGATAAAATGGTGGATGAGCAACGCTCGAGACCAATCACGCGCTGCGACTCGGTCC  183

Query  172  GGCAAGAACTCCC  184
            |  ||| ||||||
Sbjct  184  GCGAAGGACTCCC  196


>KM982352.1 Pueraria candollei var. mirifica voucher DLXY130517PM02 18S ribosomal 
RNA gene, partial sequence; internal transcribed spacer 
1 and 5.8S ribosomal RNA gene, complete sequence; and internal 
transcribed spacer 2, partial sequence
Length=744

 Score = 148 bits (80),  Expect = 6e-32
 Identities = 98/107 (92%), Gaps = 0/107 (0%)
 Strand=Plus/Plus

Query  55   GCTGACCTCCCGCGGGCACCGTCTCGCGGTTGGTTGAAAACTGAGTTTGCGGCCGAGCGC  114
            |||||||||||||| |||||||||||||||||||||||||  ||||| | |||||||  |
Sbjct  560  GCTGACCTCCCGCGAGCACCGTCTCGCGGTTGGTTGAAAATCGAGTTCGTGGCCGAGTAC  619

Query  115  GCCGTGATAAAATGGTGGATGAGCAACGCTCGAGGCCGATCACGCGC  161
            |||||||||||||||||||||||||||||||||| || |||||||||
Sbjct  620  GCCGTGATAAAATGGTGGATGAGCAACGCTCGAGACCAATCACGCGC  666


>KM982351.1 Pueraria candollei var. mirifica voucher DLXY130517PM01 internal 
transcribed spacer 1, partial sequence; 5.8S ribosomal RNA 
gene and internal transcribed spacer 2, complete sequence; 
and 28S ribosomal RNA gene, partial sequence
Length=731

 Score = 148 bits (80),  Expect = 6e-32
 Identities = 98/107 (92%), Gaps = 0/107 (0%)
 Strand=Plus/Plus

Query  55   GCTGACCTCCCGCGGGCACCGTCTCGCGGTTGGTTGAAAACTGAGTTTGCGGCCGAGCGC  114
            |||||||||||||| |||||||||||||||||||||||||  ||||| | |||||||  |
Sbjct  518  GCTGACCTCCCGCGAGCACCGTCTCGCGGTTGGTTGAAAATCGAGTTCGTGGCCGAGTAC  577

Query  115  GCCGTGATAAAATGGTGGATGAGCAACGCTCGAGGCCGATCACGCGC  161
            |||||||||||||||||||||||||||||||||| || |||||||||
Sbjct  578  GCCGTGATAAAATGGTGGATGAGCAACGCTCGAGACCAATCACGCGC  624


>JQ886463.1 Pueraria candollei var. mirifica 5.8S ribosomal RNA gene, partial 
sequence; internal transcribed spacer 2, complete sequence; 
and 28S ribosomal RNA gene, partial sequence
Length=507

 Score = 148 bits (80),  Expect = 6e-32
 Identities = 98/107 (92%), Gaps = 0/107 (0%)
 Strand=Plus/Plus

Query  55   GCTGACCTCCCGCGGGCACCGTCTCGCGGTTGGTTGAAAACTGAGTTTGCGGCCGAGCGC  114
            |||||||||||||| |||||||||||||||||||||||||  ||||| | |||||||  |
Sbjct  169  GCTGACCTCCCGCGAGCACCGTCTCGCGGTTGGTTGAAAATCGAGTTCGTGGCCGAGTAC  228

Query  115  GCCGTGATAAAATGGTGGATGAGCAACGCTCGAGGCCGATCACGCGC  161
            |||||||||||||||||||||||||||||||||| || |||||||||
Sbjct  229  GCCGTGATAAAATGGTGGATGAGCAACGCTCGAGACCAATCACGCGC  275


>GQ434378.1 Pueraria montana var. lobata voucher PS0313MT04 internal transcribed 
spacer 2, partial sequence
Length=232

 Score = 148 bits (80),  Expect = 6e-32
 Identities = 116/133 (87%), Gaps = 3/133 (2%)
 Strand=Plus/Plus

Query  55   GCTGACCTCCCGCGGGCACCGTCTCGCGGTTGGTTGAAAACTGAGTTTGCGGCCGAGCGC  114
            |||||||||||||| ||  |||||||||||||||||||||  ||||| |||||||||| |
Sbjct  64   GCTGACCTCCCGCGAGCGGCGTCTCGCGGTTGGTTGAAAATCGAGTTCGCGGCCGAGCAC  123

Query  115  GCCGTGATAAAATGGTGGATGAGCAACGCTCGAGGCCGATCACGCGC-G--ACTCCGTTC  171
            |||||||||||||||||||||||||||||||||| || ||||||||| |  |||| || |
Sbjct  124  GCCGTGATAAAATGGTGGATGAGCAACGCTCGAGACCAATCACGCGCTGCGACTCGGTCC  183

Query  172  GGCAAGAACTCCC  184
            |  ||| ||||||
Sbjct  184  GCGAAGGACTCCC  196


>GQ892046.1 Pueraria tuberosa voucher FRLH:L/07/10/028 internal transcribed 
spacer 1, partial sequence; 5.8S ribosomal RNA gene and internal 
transcribed spacer 2, complete sequence; and 28S ribosomal 
RNA gene, partial sequence
Length=731

 Score = 148 bits (80),  Expect = 6e-32
 Identities = 98/107 (92%), Gaps = 0/107 (0%)
 Strand=Plus/Plus

Query  55   GCTGACCTCCCGCGGGCACCGTCTCGCGGTTGGTTGAAAACTGAGTTTGCGGCCGAGCGC  114
            |||||||||||||| ||||||||||| |||||||||||||  ||||| | ||||||| ||
Sbjct  515  GCTGACCTCCCGCGAGCACCGTCTCGTGGTTGGTTGAAAATCGAGTTCGTGGCCGAGTGC  574

Query  115  GCCGTGATAAAATGGTGGATGAGCAACGCTCGAGGCCGATCACGCGC  161
            |||||||||||||||||||||||||||||||||| || |||||||||
Sbjct  575  GCCGTGATAAAATGGTGGATGAGCAACGCTCGAGACCAATCACGCGC  621


>AF338217.1 Pueraria montana var. thomsonii 18S ribosomal RNA gene, partial 
sequence; internal transcribed spacer 1, 5.8S ribosomal RNA 
gene and internal transcribed spacer 2, complete sequence; 
and 26S ribosomal RNA gene, partial sequence
Length=783

 Score = 148 bits (80),  Expect = 6e-32
 Identities = 116/133 (87%), Gaps = 3/133 (2%)
 Strand=Plus/Plus

Query  55   GCTGACCTCCCGCGGGCACCGTCTCGCGGTTGGTTGAAAACTGAGTTTGCGGCCGAGCGC  114
            |||||||||||||| ||  |||||||||||||||||||||  ||||| |||||||||| |
Sbjct  542  GCTGACCTCCCGCGAGCGGCGTCTCGCGGTTGGTTGAAAATCGAGTTCGCGGCCGAGCAC  601

Query  115  GCCGTGATAAAATGGTGGATGAGCAACGCTCGAGGCCGATCACGCGC-G--ACTCCGTTC  171
            |||||||||||||||||||||||||||||||||| || ||||||||| |  |||| || |
Sbjct  602  GCCGTGATAAAATGGTGGATGAGCAACGCTCGAGACCAATCACGCGCTGCGACTCGGTCC  661

Query  172  GGCAAGAACTCCC  184
            |  ||| ||||||
Sbjct  662  GCGAAGGACTCCC  674


>DQ302144.1 Pueraria montana var. lobata clone 3 18S ribosomal RNA gene, 
partial sequence; internal transcribed spacer 1, 5.8S ribosomal 
RNA gene, and internal transcribed spacer 2, complete sequence; 
and 26S ribosomal RNA gene, partial sequence
Length=780

 Score = 145 bits (78),  Expect = 8e-31
 Identities = 158/195 (81%), Gaps = 11/195 (6%)
 Strand=Plus/Plus

Query  1    CACATCGTTACCCTCACGCAAAC-GTC-TCCC-TTCG-GGGCGCTTGC---GCAGGG-GC  52
            |||||||||||||  |||||||| | | ||||   ||  |||  ||||   | |||| ||
Sbjct  478  CACATCGTTACCCCAACGCAAACAGACGTCCCACACGACGGCCGTTGCGTGGTAGGGTGC  537

Query  53   GTGCTGACCTCCCGCGGGCACCGTCTCGCGGTTGGTTGAAAACTGAGTTTGCGGCCGAGC  112
              |||||||||||||| ||  |||||||||||||||||||||  ||||| || |||||||
Sbjct  538  ACGCTGACCTCCCGCGAGCGGCGTCTCGCGGTTGGTTGAAAATCGAGTTCGCAGCCGAGC  597

Query  113  GCGCCGTGATAAAATGGTGGATGAGCAACGCTCGAGGCCGATCACGCGC-G--ACTCCGT  169
             ||||||||||||||||||||||||||||||||||| || ||||||||| |  |||| ||
Sbjct  598  ACGCCGTGATAAAATGGTGGATGAGCAACGCTCGAGACCAATCACGCGCTGCGACTCGGT  657

Query  170  TCGGCAAGAACTCCC  184
             ||  ||| ||||||
Sbjct  658  CCGCGAAGGACTCCC  672


>AY433882.1 Glycine clandestina specimen-voucher CSIRO G1123 18S ribosomal 
RNA gene, partial sequence; internal transcribed spacer 1, 
5.8S ribosomal RNA gene, and internal transcribed spacer 2, 
complete sequence; and 26S ribosomal RNA gene, partial sequence
Length=650

 Score = 135 bits (73),  Expect = 5e-28
 Identities = 135/164 (82%), Gaps = 8/164 (5%)
 Strand=Plus/Plus

Query  41   TTGCGCAGGGGCG--TGCTGACCTCCCGCGGGCA-CCGTCTCGCGGTTGGTTGAAAACTG  97
            |||||| |||| |  ||||||||||||||| ||| |||||||| |||||||||||| |||
Sbjct  439  TTGCGC-GGGGTGTATGCTGACCTCCCGCGAGCACCCGTCTCGTGGTTGGTTGAAATCTG  497

Query  98   AGTTTGCGGCCGAGCGCGCCGTGATAAAATGGTGGATGAGCAACGCTCGAGGCCGATCAC  157
             |||   ||||||   |||||||| |||||||||||||||||||||||||||||  ||||
Sbjct  498  GGTTCATGGCCGACTTCGCCGTGACAAAATGGTGGATGAGCAACGCTCGAGGCCAGTCAC  557

Query  158  GCGCGACTCCGTTCGGCAA-GAACTCCCGG--GACCCTGTGCGT  198
            ||||||  ||| || |  | | |||| |||  ||||||||||||
Sbjct  558  GCGCGAG-CCGGTCAGTTACGGACTCACGGACGACCCTGTGCGT  600


>AY433881.1 Glycine clandestina specimen-voucher CSIRO G2160 18S ribosomal 
RNA gene, partial sequence; internal transcribed spacer 1, 
5.8S ribosomal RNA gene, and internal transcribed spacer 2, 
complete sequence; and 26S ribosomal RNA gene, partial sequence
Length=649

 Score = 135 bits (73),  Expect = 5e-28
 Identities = 135/164 (82%), Gaps = 8/164 (5%)
 Strand=Plus/Plus

Query  41   TTGCGCAGGGGCG--TGCTGACCTCCCGCGGGCA-CCGTCTCGCGGTTGGTTGAAAACTG  97
            |||||| |||| |  ||||||||||||||| ||| |||||||| |||||||||||| |||
Sbjct  438  TTGCGC-GGGGTGTATGCTGACCTCCCGCGAGCACCCGTCTCGTGGTTGGTTGAAATCTG  496

Query  98   AGTTTGCGGCCGAGCGCGCCGTGATAAAATGGTGGATGAGCAACGCTCGAGGCCGATCAC  157
             |||   ||||||   |||||||| |||||||||||||||||||||||||||||  ||||
Sbjct  497  GGTTCATGGCCGACTTCGCCGTGACAAAATGGTGGATGAGCAACGCTCGAGGCCAGTCAC  556

Query  158  GCGCGACTCCGTTCGGCAA-GAACTCCCGG--GACCCTGTGCGT  198
            ||||||  ||| || |  | | |||| |||  ||||||||||||
Sbjct  557  GCGCGAG-CCGGTCAGTTACGGACTCACGGACGACCCTGTGCGT  599


>AY168329.1 Glycine tomentella isolate G1969-CN5 internal transcribed spacer 
1, partial sequence; 5.8S ribosomal RNA gene, complete sequence; 
and internal transcribed spacer 2, partial sequence
Length=567

 Score = 135 bits (73),  Expect = 5e-28
 Identities = 135/164 (82%), Gaps = 8/164 (5%)
 Strand=Plus/Plus

Query  41   TTGCGCAGGGGCG--TGCTGACCTCCCGCGGGCA-CCGTCTCGCGGTTGGTTGAAAACTG  97
            |||||| |||| |  ||||||||||||||| ||| |||||||| |||||||||||| |||
Sbjct  395  TTGCGC-GGGGTGTATGCTGACCTCCCGCGAGCACCCGTCTCGTGGTTGGTTGAAATCTG  453

Query  98   AGTTTGCGGCCGAGCGCGCCGTGATAAAATGGTGGATGAGCAACGCTCGAGGCCGATCAC  157
             |||   ||||||   |||||||| |||||||||||||||||||||||||||||  ||||
Sbjct  454  GGTTCATGGCCGACTTCGCCGTGACAAAATGGTGGATGAGCAACGCTCGAGGCCAGTCAC  513

Query  158  GCGCGACTCCGTTCGGCAA-GAACTCCCGG--GACCCTGTGCGT  198
            ||||||  ||| || |  | | |||| |||  ||||||||||||
Sbjct  514  GCGCGAG-CCGGTCAGTTACGGACTCACGGACGACCCTGTGCGT  556


>AY168328.1 Glycine tomentella isolate G1487-CN1 internal transcribed spacer 
1, partial sequence; 5.8S ribosomal RNA gene, complete sequence; 
and internal transcribed spacer 2, partial sequence
Length=567

 Score = 135 bits (73),  Expect = 5e-28
 Identities = 135/164 (82%), Gaps = 8/164 (5%)
 Strand=Plus/Plus

Query  41   TTGCGCAGGGGCG--TGCTGACCTCCCGCGGGCA-CCGTCTCGCGGTTGGTTGAAAACTG  97
            |||||| |||| |  ||||||||||||||| ||| |||||||| |||||||||||| |||
Sbjct  395  TTGCGC-GGGGTGTATGCTGACCTCCCGCGAGCACCCGTCTCGTGGTTGGTTGAAATCTG  453

Query  98   AGTTTGCGGCCGAGCGCGCCGTGATAAAATGGTGGATGAGCAACGCTCGAGGCCGATCAC  157
             |||   ||||||   |||||||| |||||||||||||||||||||||||||||  ||||
Sbjct  454  GGTTCATGGCCGACTTCGCCGTGACAAAATGGTGGATGAGCAACGCTCGAGGCCAGTCAC  513

Query  158  GCGCGACTCCGTTCGGCAA-GAACTCCCGG--GACCCTGTGCGT  198
            ||||||  ||| || |  | | |||| |||  ||||||||||||
Sbjct  514  GCGCGAG-CCGGTCAGTTACGGACTCACGGACGACCCTGTGCGT  556


>AY168327.1 Glycine tomentella isolate G1739-CN3 internal transcribed spacer 
1, partial sequence; 5.8S ribosomal RNA gene, complete sequence; 
and internal transcribed spacer 2, partial sequence
Length=567

 Score = 135 bits (73),  Expect = 5e-28
 Identities = 135/164 (82%), Gaps = 8/164 (5%)
 Strand=Plus/Plus

Query  41   TTGCGCAGGGGCG--TGCTGACCTCCCGCGGGCA-CCGTCTCGCGGTTGGTTGAAAACTG  97
            |||||| |||| |  ||||||||||||||| ||| |||||||| |||||||||||| |||
Sbjct  395  TTGCGC-GGGGTGTATGCTGACCTCCCGCGAGCACCCGTCTCGTGGTTGGTTGAAATCTG  453

Query  98   AGTTTGCGGCCGAGCGCGCCGTGATAAAATGGTGGATGAGCAACGCTCGAGGCCGATCAC  157
             |||   ||||||   |||||||| |||||||||||||||||||||||||||||  ||||
Sbjct  454  GGTTCATGGCCGACTTCGCCGTGACAAAATGGTGGATGAGCAACGCTCGAGGCCAGTCAC  513

Query  158  GCGCGACTCCGTTCGGCAAGA-ACTCCCGG--GACCCTGTGCGT  198
            ||||||  ||| || |  ||  |||| |||  ||||||||||||
Sbjct  514  GCGCGAG-CCGGTCAGTTAGGGACTCACGGACGACCCTGTGCGT  556


>AY168326.1 Glycine clandestina isolate G1575-DJ1 18S ribosomal RNA gene, 
partial sequence; internal transcribed spacer 1, 5.8S ribosomal 
RNA gene and internal transcribed spacer 2, complete sequence; 
and 26S ribosomal RNA gene, partial sequence
Length=650

 Score = 135 bits (73),  Expect = 5e-28
 Identities = 134/163 (82%), Gaps = 6/163 (4%)
 Strand=Plus/Plus

Query  41   TTGCGCAGGGGCG--TGCTGACCTCCCGCGGGCA-CCGTCTCGCGGTTGGTTGAAAACTG  97
            |||||| |||| |  ||||||||||||||| ||| |||||||| |||||||||||| |||
Sbjct  439  TTGCGC-GGGGTGTATGCTGACCTCCCGCGAGCACCCGTCTCGTGGTTGGTTGAAATCTG  497

Query  98   AGTTTGCGGCCGAGCGCGCCGTGATAAAATGGTGGATGAGCAACGCTCGAGGCCGATCAC  157
             |||   ||||||   |||||||| |||||||||||||||||||||||||||||  ||||
Sbjct  498  GGTTCATGGCCGACTTCGCCGTGACAAAATGGTGGATGAGCAACGCTCGAGGCCAGTCAC  557

Query  158  GCGCGACTCCGTTCGGCAAGAACTCCCGG--GACCCTGTGCGT  198
            |||||| || ||  |  | | |||| |||  ||||||||||||
Sbjct  558  GCGCGAGTCGGTCAGTTACGGACTCACGGACGACCCTGTGCGT  600


>U60534.1 Glycine clandestina small subunit ribosomal RNA gene, partial 
sequence, internal transcribed spacer 1, 5.8S ribosomal RNA 
gene and internal transcribed spacer 2, complete sequence, 
and large subunit ribosomal RNA gene, partial sequence
Length=668

 Score = 135 bits (73),  Expect = 5e-28
 Identities = 135/164 (82%), Gaps = 8/164 (5%)
 Strand=Plus/Plus

Query  41   TTGCGCAGGGGCG--TGCTGACCTCCCGCGGGCA-CCGTCTCGCGGTTGGTTGAAAACTG  97
            |||||| |||| |  ||||||||||||||| ||| |||||||| |||||||||||| |||
Sbjct  440  TTGCGC-GGGGTGTATGCTGACCTCCCGCGAGCACCCGTCTCGTGGTTGGTTGAAATCTG  498

Query  98   AGTTTGCGGCCGAGCGCGCCGTGATAAAATGGTGGATGAGCAACGCTCGAGGCCGATCAC  157
             |||   ||||||   |||||||| |||||||||||||||||||||||||||||  ||||
Sbjct  499  GGTTCATGGCCGACTTCGCCGTGACAAAATGGTGGATGAGCAACGCTCGAGGCCAGTCAC  558

Query  158  GCGCGACTCCGTTCGGCAA-GAACTCCCGG--GACCCTGTGCGT  198
            ||||||  ||| || |  | | |||| |||  ||||||||||||
Sbjct  559  GCGCGAG-CCGGTCAGTTACGGACTCACGGACGACCCTGTGCGT  601


>AY433883.1 Glycine clandestina specimen-voucher CSIRO G1731 18S ribosomal 
RNA gene, partial sequence; internal transcribed spacer 1 
and 5.8S ribosomal RNA gene, complete sequence; and internal 
transcribed spacer 2, partial sequence
Length=615

 Score = 130 bits (70),  Expect = 2e-26
 Identities = 133/163 (82%), Gaps = 6/163 (4%)
 Strand=Plus/Plus

Query  41   TTGCGCAGGGGCG--TGCTGACCTCCCGCGGGCA-CCGTCTCGCGGTTGGTTGAAAACTG  97
            |||||| |||| |  ||||||||||||||| ||| |||||||| |||||||||||| |||
Sbjct  439  TTGCGC-GGGGTGTATGCTGACCTCCCGCGAGCACCCGTCTCGTGGTTGGTTGAAATCTG  497

Query  98   AGTTTGCGGCCGAGCGCGCCGTGATAAAATGGTGGATGAGCAACGCTCGAGGCCGATCAC  157
             |||   ||||||   |||||||| |||||||||||||||||||||||||||||  ||||
Sbjct  498  GGTTCATGGCCGACTTCGCCGTGACAAAATGGTGGATGAGCAACGCTCGAGGCCAGTCAC  557

Query  158  GCGCGACTCCGTTCGGCAAGAACTCCCGG--GACCCTGTGCGT  198
            |||||  || ||  |  | | |||| |||  ||||||||||||
Sbjct  558  GCGCGCGTCGGTCAGTTACGGACTCACGGACGACCCTGTGCGT  600


>AY433880.1 Glycine tomentella specimen-voucher CSIRO G2747 internal transcribed 
spacer 1, partial sequence; 5.8S ribosomal RNA gene, 
complete sequence; and internal transcribed spacer 2, partial 
sequence
Length=511

 Score = 130 bits (70),  Expect = 2e-26
 Identities = 134/164 (82%), Gaps = 8/164 (5%)
 Strand=Plus/Plus

Query  41   TTGCGCAGGGGCG--TGCTGACCTCCCGCGGGCA-CCGTCTCGCGGTTGGTTGAAAACTG  97
            |||||| |||| |  ||||||||||||||| ||| |||||||| |||||||||||| |||
Sbjct  334  TTGCGC-GGGGTGTATGCTGACCTCCCGCGAGCACCCGTCTCGTGGTTGGTTGAAATCTG  392

Query  98   AGTTTGCGGCCGAGCGCGCCGTGATAAAATGGTGGATGAGCAACGCTCGAGGCCGATCAC  157
             |||   || |||   ||||||||||||||||||||||||||||||||||| || |||||
Sbjct  393  GGTTCATGGTCGACTTCGCCGTGATAAAATGGTGGATGAGCAACGCTCGAGACCAATCAC  452

Query  158  GCGCGACTCCGTTCGGCAA-GAACTCCCGG--GACCCTGTGCGT  198
            | ||||  ||| || |  | | |||| |||  ||||||||||||
Sbjct  453  GTGCGAG-CCGGTCAGTTATGGACTCACGGACGACCCTGTGCGT  495


>AY433875.1 Glycine tomentella specimen-voucher CSIRO G2468 internal transcribed 
spacer 1, partial sequence; 5.8S ribosomal RNA gene, 
complete sequence; and internal transcribed spacer 2, partial 
sequence
 AY433876.1 Glycine tomentella specimen-voucher CSIRO G2469 internal transcribed 
spacer 1, partial sequence; 5.8S ribosomal RNA gene, 
complete sequence; and internal transcribed spacer 2, partial 
sequence
 AY433877.1 Glycine tomentella specimen-voucher CSIRO G2470 internal transcribed 
spacer 1, partial sequence; 5.8S ribosomal RNA gene, 
complete sequence; and internal transcribed spacer 2, partial 
sequence
 AY433878.1 Glycine tomentella specimen-voucher CSIRO G2476 internal transcribed 
spacer 1, partial sequence; 5.8S ribosomal RNA gene, 
complete sequence; and internal transcribed spacer 2, partial 
sequence
 AY433879.1 Glycine tomentella specimen-voucher CSIRO G2557 internal transcribed 
spacer 1, partial sequence; 5.8S ribosomal RNA gene, 
complete sequence; and internal transcribed spacer 2, partial 
sequence
Length=511

 Score = 130 bits (70),  Expect = 2e-26
 Identities = 133/163 (82%), Gaps = 6/163 (4%)
 Strand=Plus/Plus

Query  41   TTGCGCAGGGGCG--TGCTGACCTCCCGCGGGCA-CCGTCTCGCGGTTGGTTGAAAACTG  97
            |||||| |||| |  ||||||||||||||| ||| |||||||| |||||||||||| |||
Sbjct  334  TTGCGC-GGGGTGTATGCTGACCTCCCGCGAGCACCCGTCTCGTGGTTGGTTGAAATCTG  392

Query  98   AGTTTGCGGCCGAGCGCGCCGTGATAAAATGGTGGATGAGCAACGCTCGAGGCCGATCAC  157
             |||   || |||   ||||||||||||||||||||||||||||||||||| || |||||
Sbjct  393  GGTTCATGGTCGACTTCGCCGTGATAAAATGGTGGATGAGCAACGCTCGAGACCAATCAC  452

Query  158  GCGCGACTCCGTTCGGCAAGAACTCCCGG--GACCCTGTGCGT  198
            | |||| || ||  |  | | |||| |||  ||||||||||||
Sbjct  453  GTGCGAGTCGGTCAGTTATGGACTCACGGACGACCCTGTGCGT  495


>AY433857.1 Glycine tomentella specimen-voucher CSIRO G1392 internal transcribed 
spacer 1, partial sequence; 5.8S ribosomal RNA gene, 
complete sequence; and internal transcribed spacer 2, partial 
sequence
Length=511

 Score = 130 bits (70),  Expect = 2e-26
 Identities = 133/163 (82%), Gaps = 6/163 (4%)
 Strand=Plus/Plus

Query  41   TTGCGCAGGGGCG--TGCTGACCTCCCGCGGGCA-CCGTCTCGCGGTTGGTTGAAAACTG  97
            |||||| |||| |  ||||||||||||||| ||| |||||||| |||||||||||| |||
Sbjct  334  TTGCGC-GGGGTGTATGCTGACCTCCCGCGAGCACCCGTCTCGTGGTTGGTTGAAATCTG  392

Query  98   AGTTTGCGGCCGAGCGCGCCGTGATAAAATGGTGGATGAGCAACGCTCGAGGCCGATCAC  157
             |||   || |||   ||||||||||||||||||||||||||||||||||| || |||||
Sbjct  393  GGTTCATGGTCGACTTCGCCGTGATAAAATGGTGGATGAGCAACGCTCGAGACCAATCAC  452

Query  158  GCGCGACTCCGTTCGGCAAGAACTCCCGG--GACCCTGTGCGT  198
            | |||| || ||  |  | | |||| |||  ||||||||||||
Sbjct  453  GTGCGAGTCGGTCAGTTATGGACTCACGGACGACCCTGTGCGT  495


>AY433850.1 Glycine tomentella specimen-voucher CSIRO G1691 18S ribosomal 
RNA gene, partial sequence; internal transcribed spacer 1, 
5.8S ribosomal RNA gene, and internal transcribed spacer 2, 
complete sequence; and 26S ribosomal RNA gene, partial sequence
Length=652

 Score = 130 bits (70),  Expect = 2e-26
 Identities = 134/164 (82%), Gaps = 8/164 (5%)
 Strand=Plus/Plus

Query  41   TTGCGCAGGGGCG--TGCTGACCTCCCGCGGGCA-CCGTCTCGCGGTTGGTTGAAAACTG  97
            |||||| |||| |  ||||||||||||||| ||| |||||||| |||||||||||| |||
Sbjct  441  TTGCGC-GGGGTGTATGCTGACCTCCCGCGAGCACCCGTCTCGTGGTTGGTTGAAATCTG  499

Query  98   AGTTTGCGGCCGAGCGCGCCGTGATAAAATGGTGGATGAGCAACGCTCGAGGCCGATCAC  157
             |||   || |||   ||||||||||||||||||||||||||||||||||| || |||||
Sbjct  500  GGTTCATGGTCGACTTCGCCGTGATAAAATGGTGGATGAGCAACGCTCGAGACCAATCAC  559

Query  158  GCGCGACTCCGTTCGGCAA-GAACTCCCGG--GACCCTGTGCGT  198
            | ||||  ||| || |  | | |||| |||  ||||||||||||
Sbjct  560  GTGCGAG-CCGGTCAGTTATGGACTCACGGACGACCCTGTGCGT  602


>AY433848.1 Glycine tomentella specimen-voucher CSIRO G1820 18S ribosomal 
RNA gene, partial sequence; internal transcribed spacer 1, 
5.8S ribosomal RNA gene, and internal transcribed spacer 2, 
complete sequence; and 26S ribosomal RNA gene, partial sequence
Length=642

 Score = 130 bits (70),  Expect = 2e-26
 Identities = 133/163 (82%), Gaps = 6/163 (4%)
 Strand=Plus/Plus

Query  41   TTGCGCAGGGGCG--TGCTGACCTCCCGCGGGCA-CCGTCTCGCGGTTGGTTGAAAACTG  97
            |||||| |||| |  ||||||||||||||| ||| |||||||| |||||||||||| |||
Sbjct  435  TTGCGC-GGGGTGTATGCTGACCTCCCGCGAGCACCCGTCTCGTGGTTGGTTGAAATCTG  493

Query  98   AGTTTGCGGCCGAGCGCGCCGTGATAAAATGGTGGATGAGCAACGCTCGAGGCCGATCAC  157
             |||   || |||   ||||||||||||||||||||||||||||||||||| || |||||
Sbjct  494  GGTTCATGGTCGACTTCGCCGTGATAAAATGGTGGATGAGCAACGCTCGAGACCAATCAC  553

Query  158  GCGCGACTCCGTTCGGCAAGAACTCCCGG--GACCCTGTGCGT  198
            | |||| || ||  |  | | |||| |||  ||||||||||||
Sbjct  554  GTGCGAGTCGGTCAGTTATGGACTCACGGACGACCCTGTGCGT  596


>AY168316.1 Glycine tomentella isolate G1288-C3 18S ribosomal RNA gene, partial 
sequence; internal transcribed spacer 1, 5.8S ribosomal 
RNA gene and internal transcribed spacer 2, complete sequence; 
and 26S ribosomal RNA gene, partial sequence
 AY168317.1 Glycine tomentella isolate G1763-HR3 18S ribosomal RNA gene, 
partial sequence; internal transcribed spacer 1, 5.8S ribosomal 
RNA gene and internal transcribed spacer 2, complete sequence; 
and 26S ribosomal RNA gene, partial sequence
 AY168318.1 Glycine tomentella isolate G1180-SV12 18S ribosomal RNA gene, 
partial sequence; internal transcribed spacer 1, 5.8S ribosomal 
RNA gene and internal transcribed spacer 2, complete sequence; 
and 26S ribosomal RNA gene, partial sequence
 AY433851.1 Glycine tomentella specimen-voucher CSIRO G1136 18S ribosomal 
RNA gene, partial sequence; internal transcribed spacer 1, 
5.8S ribosomal RNA gene, and internal transcribed spacer 2, 
complete sequence; and 26S ribosomal RNA gene, partial sequence
 AY433852.1 Glycine tomentella specimen-voucher CSIRO G1136 18S ribosomal 
RNA gene, partial sequence; internal transcribed spacer 1, 
5.8S ribosomal RNA gene, and internal transcribed spacer 2, 
complete sequence; and 26S ribosomal RNA gene, partial sequence
 AY433853.1 Glycine tomentella specimen-voucher CSIRO G1274 18S ribosomal 
RNA gene, partial sequence; internal transcribed spacer 1, 
5.8S ribosomal RNA gene, and internal transcribed spacer 2, 
complete sequence; and 26S ribosomal RNA gene, partial sequence
 AY433854.1 Glycine tomentella specimen-voucher CSIRO G1361 18S ribosomal 
RNA gene, partial sequence; internal transcribed spacer 1, 
5.8S ribosomal RNA gene, and internal transcribed spacer 2, 
complete sequence; and 26S ribosomal RNA gene, partial sequence
 AY433855.1 Glycine tomentella specimen-voucher CSIRO G1367 18S ribosomal 
RNA gene, partial sequence; internal transcribed spacer 1, 
5.8S ribosomal RNA gene, and internal transcribed spacer 2, 
complete sequence; and 26S ribosomal RNA gene, partial sequence
 AY433856.1 Glycine tomentella specimen-voucher CSIRO G1427 18S ribosomal 
RNA gene, partial sequence; internal transcribed spacer 1, 
5.8S ribosomal RNA gene, and internal transcribed spacer 2, 
complete sequence; and 26S ribosomal RNA gene, partial sequence
Length=646

 Score = 130 bits (70),  Expect = 2e-26
 Identities = 133/163 (82%), Gaps = 6/163 (4%)
 Strand=Plus/Plus

Query  41   TTGCGCAGGGGCG--TGCTGACCTCCCGCGGGCA-CCGTCTCGCGGTTGGTTGAAAACTG  97
            |||||| |||| |  ||||||||||||||| ||| |||||||| |||||||||||| |||
Sbjct  435  TTGCGC-GGGGTGTATGCTGACCTCCCGCGAGCACCCGTCTCGTGGTTGGTTGAAATCTG  493

Query  98   AGTTTGCGGCCGAGCGCGCCGTGATAAAATGGTGGATGAGCAACGCTCGAGGCCGATCAC  157
             |||   || |||   ||||||||||||||||||||||||||||||||||| || |||||
Sbjct  494  GGTTCATGGTCGACTTCGCCGTGATAAAATGGTGGATGAGCAACGCTCGAGACCAATCAC  553

Query  158  GCGCGACTCCGTTCGGCAAGAACTCCCGG--GACCCTGTGCGT  198
            | |||| || ||  |  | | |||| |||  ||||||||||||
Sbjct  554  GTGCGAGTCGGTCAGTTATGGACTCACGGACGACCCTGTGCGT  596


>AY168315.1 Glycine tomentella isolate G1403-OF05 18S ribosomal RNA gene, 
partial sequence; internal transcribed spacer 1, 5.8S ribosomal 
RNA gene and internal transcribed spacer 2, complete sequence; 
and 26S ribosomal RNA gene, partial sequence
Length=646

 Score = 130 bits (70),  Expect = 2e-26
 Identities = 133/163 (82%), Gaps = 6/163 (4%)
 Strand=Plus/Plus

Query  41   TTGCGCAGGGGCG--TGCTGACCTCCCGCGGGCA-CCGTCTCGCGGTTGGTTGAAAACTG  97
            |||||| |||| |  ||||||||||||||| ||| |||||||| |||||||||||| |||
Sbjct  435  TTGCGC-GGGGTGTATGCTGACCTCCCGCGAGCACCCGTCTCGTGGTTGGTTGAAATCTG  493

Query  98   AGTTTGCGGCCGAGCGCGCCGTGATAAAATGGTGGATGAGCAACGCTCGAGGCCGATCAC  157
             |||   || |||   ||||||||||||||||||||||||||||||||||| || |||||
Sbjct  494  GGTTCATGGTCGACTTCGCCGTGATAAAATGGTGGATGAGCAACGCTCGAGACCAATCAC  553

Query  158  GCGCGACTCCGTTCGGCAAGAACTCCCGG--GACCCTGTGCGT  198
            | |||| || ||  |  | | |||| |||  ||||||||||||
Sbjct  554  GTGCGAGTCGGTCAGTTATGGACTCACGGACGACCCTGTGCGT  596


>AF467484.1 Ophrestia radicosa small subunit ribosomal RNA gene, partial 
sequence; internal transcribed spacer 1, 5.8S ribosomal RNA 
gene and internal transcribed spacer 2, complete sequence; and 
large subunit ribosomal RNA gene, partial sequence
Length=622

 Score = 130 bits (70),  Expect = 2e-26
 Identities = 133/163 (82%), Gaps = 6/163 (4%)
 Strand=Plus/Plus

Query  41   TTGCGCAGGGGCG--TGCTGACCTCCCGCGGGCA-CCGTCTCGCGGTTGGTTGAAAACTG  97
            |||||| |||| |  ||||||||||||||| ||| |||||||| |||||||||||| |||
Sbjct  425  TTGCGC-GGGGTGTATGCTGACCTCCCGCGAGCACCCGTCTCGTGGTTGGTTGAAATCTG  483

Query  98   AGTTTGCGGCCGAGCGCGCCGTGATAAAATGGTGGATGAGCAACGCTCGAGGCCGATCAC  157
             |||   || |||   ||||||||||||||||||||||||||||||||||| || |||||
Sbjct  484  GGTTCATGGTCGACTTCGCCGTGATAAAATGGTGGATGAGCAACGCTCGAGACCAATCAC  543

Query  158  GCGCGACTCCGTTCGGCAAGAACTCCCGG--GACCCTGTGCGT  198
            | |||| || ||  |  | | |||| |||  ||||||||||||
Sbjct  544  GTGCGAGTCGGTCAGTTATGGACTCACGGACGACCCTGTGCGT  586


>AY433874.1 Glycine tomentella specimen-voucher CSIRO G1469 internal transcribed 
spacer 1, partial sequence; 5.8S ribosomal RNA gene, 
complete sequence; and internal transcribed spacer 2, partial 
sequence
Length=510

 Score = 126 bits (68),  Expect = 3e-25
 Identities = 122/148 (82%), Gaps = 3/148 (2%)
 Strand=Plus/Plus

Query  54   TGCTGACCTCCCGCGGGCA-CCGTCTCGCGGTTGGTTGAAAACTGAGTTTGCGGCCGAGC  112
            ||||||||||||||| ||| |||||||| |||||||||||| ||| |||   || |||  
Sbjct  348  TGCTGACCTCCCGCGAGCACCCGTCTCGTGGTTGGTTGAAATCTGGGTTCATGGTCGACT  407

Query  113  GCGCCGTGATAAAATGGTGGATGAGCAACGCTCGAGGCCGATCACGCGCGACTCCGTTCG  172
             ||||||||||||||||||||||||||||||||||| || |||||| |||| || ||  |
Sbjct  408  TCGCCGTGATAAAATGGTGGATGAGCAACGCTCGAGACCAATCACGTGCGAGTCGGTCAG  467

Query  173  GCAAGAACTCCCGG--GACCCTGTGCGT  198
              | | |||| |||  ||||||||||||
Sbjct  468  TTATGGACTCACGGACGACCCTGTGCGT  495


>AY433869.1 Glycine tomentella specimen-voucher CSIRO G1359 18S ribosomal 
RNA gene, partial sequence; internal transcribed spacer 1, 
5.8S ribosomal RNA gene, and internal transcribed spacer 2, 
complete sequence; and 26S ribosomal RNA gene, partial sequence
 AY433870.1 Glycine tomentella specimen-voucher CSIRO G1304 18S ribosomal 
RNA gene, partial sequence; internal transcribed spacer 1, 
5.8S ribosomal RNA gene, and internal transcribed spacer 2, 
complete sequence; and 26S ribosomal RNA gene, partial sequence
 AY433871.1 Glycine tomentella specimen-voucher CSIRO G1348 18S ribosomal 
RNA gene, partial sequence; internal transcribed spacer 1, 
5.8S ribosomal RNA gene, and internal transcribed spacer 2, 
complete sequence; and 26S ribosomal RNA gene, partial sequence
 AY433872.1 Glycine tomentella specimen-voucher CSIRO G1929 18S ribosomal 
RNA gene, partial sequence; internal transcribed spacer 1, 
5.8S ribosomal RNA gene, and internal transcribed spacer 2, 
complete sequence; and 26S ribosomal RNA gene, partial sequence
 AY433873.1 Glycine tomentella specimen-voucher CSIRO G3137 18S ribosomal 
RNA gene, partial sequence; internal transcribed spacer 1, 
5.8S ribosomal RNA gene, and internal transcribed spacer 2, 
complete sequence; and 26S ribosomal RNA gene, partial sequence
Length=641

 Score = 126 bits (68),  Expect = 3e-25
 Identities = 122/148 (82%), Gaps = 3/148 (2%)
 Strand=Plus/Plus

Query  54   TGCTGACCTCCCGCGGGCA-CCGTCTCGCGGTTGGTTGAAAACTGAGTTTGCGGCCGAGC  112
            ||||||||||||||| ||| |||||||| |||||||||||| ||| |||   || |||  
Sbjct  449  TGCTGACCTCCCGCGAGCACCCGTCTCGTGGTTGGTTGAAATCTGGGTTCATGGTCGACT  508

Query  113  GCGCCGTGATAAAATGGTGGATGAGCAACGCTCGAGGCCGATCACGCGCGACTCCGTTCG  172
             ||||||||||||||||||||||||||||||||||| || |||||| |||| || ||  |
Sbjct  509  TCGCCGTGATAAAATGGTGGATGAGCAACGCTCGAGACCAATCACGTGCGAGTCGGTCAG  568

Query  173  GCAAGAACTCCCGG--GACCCTGTGCGT  198
              | | |||| |||  ||||||||||||
Sbjct  569  TTATGGACTCACGGACGACCCTGTGCGT  596


>AY433868.1 Glycine tomentella specimen-voucher CSIRO G2098 18S ribosomal 
RNA gene, partial sequence; internal transcribed spacer 1, 
5.8S ribosomal RNA gene, and internal transcribed spacer 2, 
complete sequence; and 26S ribosomal RNA gene, partial sequence
Length=642

 Score = 126 bits (68),  Expect = 3e-25
 Identities = 122/148 (82%), Gaps = 3/148 (2%)
 Strand=Plus/Plus

Query  54   TGCTGACCTCCCGCGGGCA-CCGTCTCGCGGTTGGTTGAAAACTGAGTTTGCGGCCGAGC  112
            ||||||||||||||| ||| |||||||| |||||||||||| ||| |||   || |||  
Sbjct  449  TGCTGACCTCCCGCGAGCACCCGTCTCGTGGTTGGTTGAAATCTGGGTTCATGGTCGACT  508

Query  113  GCGCCGTGATAAAATGGTGGATGAGCAACGCTCGAGGCCGATCACGCGCGACTCCGTTCG  172
             ||||||||||||||||||||||||||||||||||| || |||||| |||| || ||  |
Sbjct  509  TCGCCGTGATAAAATGGTGGATGAGCAACGCTCGAGACCAATCACGTGCGAGTCGGTCAG  568

Query  173  GCAAGAACTCCCGG--GACCCTGTGCGT  198
              | | |||| |||  ||||||||||||
Sbjct  569  TTATGGACTCACGGACGACCCTGTGCGT  596


>AY433845.1 Glycine tomentella specimen-voucher CSIRO G1364 18S ribosomal 
RNA gene, partial sequence; internal transcribed spacer 1, 
5.8S ribosomal RNA gene, and internal transcribed spacer 2, 
complete sequence; and 26S ribosomal RNA gene, partial sequence
 AY433846.1 Glycine tomentella specimen-voucher CSIRO G1366 18S ribosomal 
RNA gene, partial sequence; internal transcribed spacer 1, 
5.8S ribosomal RNA gene, and internal transcribed spacer 2, 
complete sequence; and 26S ribosomal RNA gene, partial sequence
 AY433847.1 Glycine tomentella specimen-voucher CSIRO G1380 18S ribosomal 
RNA gene, partial sequence; internal transcribed spacer 1, 
5.8S ribosomal RNA gene, and internal transcribed spacer 2, 
complete sequence; and 26S ribosomal RNA gene, partial sequence
 AY433861.1 Glycine tomentella specimen-voucher CSIRO G1394 18S ribosomal 
RNA gene, partial sequence; internal transcribed spacer 1, 
5.8S ribosomal RNA gene, and internal transcribed spacer 2, 
complete sequence; and 26S ribosomal RNA gene, partial sequence
 AY433862.1 Glycine tomentella specimen-voucher CSIRO G1930 18S ribosomal 
RNA gene, partial sequence; internal transcribed spacer 1, 
5.8S ribosomal RNA gene, and internal transcribed spacer 2, 
complete sequence; and 26S ribosomal RNA gene, partial sequence
 AY433863.1 Glycine tomentella specimen-voucher CSIRO G1766 18S ribosomal 
RNA gene, partial sequence; internal transcribed spacer 1, 
5.8S ribosomal RNA gene, and internal transcribed spacer 2, 
complete sequence; and 26S ribosomal RNA gene, partial sequence
 AY433864.1 Glycine tomentella specimen-voucher CSIRO G2059 18S ribosomal 
RNA gene, partial sequence; internal transcribed spacer 1, 
5.8S ribosomal RNA gene, and internal transcribed spacer 2, 
complete sequence; and 26S ribosomal RNA gene, partial sequence
 AY433865.1 Glycine tomentella specimen-voucher CSIRO G2099 18S ribosomal 
RNA gene, partial sequence; internal transcribed spacer 1, 
5.8S ribosomal RNA gene, and internal transcribed spacer 2, 
complete sequence; and 26S ribosomal RNA gene, partial sequence
 AY433866.1 Glycine tomentella specimen-voucher CSIRO G2100 18S ribosomal 
RNA gene, partial sequence; internal transcribed spacer 1, 
5.8S ribosomal RNA gene, and internal transcribed spacer 2, 
complete sequence; and 26S ribosomal RNA gene, partial sequence
 AY433867.1 Glycine tomentella specimen-voucher CSIRO G2539 18S ribosomal 
RNA gene, partial sequence; internal transcribed spacer 1, 
5.8S ribosomal RNA gene, and internal transcribed spacer 2, 
complete sequence; and 26S ribosomal RNA gene, partial sequence
Length=646

 Score = 126 bits (68),  Expect = 3e-25
 Identities = 122/148 (82%), Gaps = 3/148 (2%)
 Strand=Plus/Plus

Query  54   TGCTGACCTCCCGCGGGCA-CCGTCTCGCGGTTGGTTGAAAACTGAGTTTGCGGCCGAGC  112
            ||||||||||||||| ||| |||||||| |||||||||||| ||| |||   || |||  
Sbjct  449  TGCTGACCTCCCGCGAGCACCCGTCTCGTGGTTGGTTGAAATCTGGGTTCATGGTCGACT  508

Query  113  GCGCCGTGATAAAATGGTGGATGAGCAACGCTCGAGGCCGATCACGCGCGACTCCGTTCG  172
             ||||||||||||||||||||||||||||||||||| || |||||| |||| || ||  |
Sbjct  509  TCGCCGTGATAAAATGGTGGATGAGCAACGCTCGAGACCAATCACGTGCGAGTCGGTCAG  568

Query  173  GCAAGAACTCCCGG--GACCCTGTGCGT  198
              | | |||| |||  ||||||||||||
Sbjct  569  TTATGGACTCACGGACGACCCTGTGCGT  596


>AY168319.1 Glycine tomentella isolate G1134-CP1 internal transcribed spacer 
1, partial sequence; 5.8S ribosomal RNA gene, complete sequence; 
and internal transcribed spacer 2, partial sequence
 AY168320.1 Glycine tomentella isolate G1188-CP2 internal transcribed spacer 
1, partial sequence; 5.8S ribosomal RNA gene, complete sequence; 
and internal transcribed spacer 2, partial sequence
 AY168321.1 Glycine tomentella isolate G1393-CP3 internal transcribed spacer 
1, partial sequence; 5.8S ribosomal RNA gene, complete sequence; 
and internal transcribed spacer 2, partial sequence
 AY433858.1 Glycine tomentella specimen-voucher CSIRO G1286 internal transcribed 
spacer 1, partial sequence; 5.8S ribosomal RNA gene, 
complete sequence; and internal transcribed spacer 2, partial 
sequence
 AY433859.1 Glycine tomentella specimen-voucher CSIRO G1811 internal transcribed 
spacer 1, partial sequence; 5.8S ribosomal RNA gene, 
complete sequence; and internal transcribed spacer 2, partial 
sequence
 AY433860.1 Glycine tomentella specimen-voucher CSIRO G1854 internal transcribed 
spacer 1, partial sequence; 5.8S ribosomal RNA gene, 
complete sequence; and internal transcribed spacer 2, partial 
sequence
Length=506

 Score = 126 bits (68),  Expect = 3e-25
 Identities = 122/148 (82%), Gaps = 3/148 (2%)
 Strand=Plus/Plus

Query  54   TGCTGACCTCCCGCGGGCA-CCGTCTCGCGGTTGGTTGAAAACTGAGTTTGCGGCCGAGC  112
            ||||||||||||||| ||| |||||||| |||||||||||| ||| |||   || |||  
Sbjct  348  TGCTGACCTCCCGCGAGCACCCGTCTCGTGGTTGGTTGAAATCTGGGTTCATGGTCGACT  407

Query  113  GCGCCGTGATAAAATGGTGGATGAGCAACGCTCGAGGCCGATCACGCGCGACTCCGTTCG  172
             ||||||||||||||||||||||||||||||||||| || |||||| |||| || ||  |
Sbjct  408  TCGCCGTGATAAAATGGTGGATGAGCAACGCTCGAGACCAATCACGTGCGAGTCGGTCAG  467

Query  173  GCAAGAACTCCCGG--GACCCTGTGCGT  198
              | | |||| |||  ||||||||||||
Sbjct  468  TTATGGACTCACGGACGACCCTGTGCGT  495


>U60542.1 Glycine tomentella small subunit ribosomal RNA gene, partial 
sequence, internal transcribed spacer 1, 5.8S ribosomal RNA 
gene and internal transcribed spacer 2, complete sequence, and 
large subunit ribosomal RNA gene, partial sequence
Length=663

 Score = 126 bits (68),  Expect = 3e-25
 Identities = 122/148 (82%), Gaps = 3/148 (2%)
 Strand=Plus/Plus

Query  54   TGCTGACCTCCCGCGGGCA-CCGTCTCGCGGTTGGTTGAAAACTGAGTTTGCGGCCGAGC  112
            ||||||||||||||| ||| |||||||| |||||||||||| ||| |||   || |||  
Sbjct  449  TGCTGACCTCCCGCGAGCACCCGTCTCGTGGTTGGTTGAAATCTGGGTTCATGGTCGACT  508

Query  113  GCGCCGTGATAAAATGGTGGATGAGCAACGCTCGAGGCCGATCACGCGCGACTCCGTTCG  172
             ||||||||||||||||||||||||||||||||||| || |||||| |||| || ||  |
Sbjct  509  TCGCCGTGATAAAATGGTGGATGAGCAACGCTCGAGACCAATCACGTGCGAGTCGGTCAG  568

Query  173  GCAAGAACTCCCGG--GACCCTGTGCGT  198
              | | |||| |||  ||||||||||||
Sbjct  569  TTATGGACTCACGGACGACCCTGTGCGT  596


>AY433849.1 Glycine tomentella specimen-voucher CSIRO G2586 18S ribosomal 
RNA gene, partial sequence; internal transcribed spacer 1, 
5.8S ribosomal RNA gene, and internal transcribed spacer 2, 
complete sequence; and 26S ribosomal RNA gene, partial sequence
Length=642

 Score = 124 bits (67),  Expect = 1e-24
 Identities = 132/163 (81%), Gaps = 6/163 (4%)
 Strand=Plus/Plus

Query  41   TTGCGCAGGGGCG--TGCTGACCTCCCGCGGGCA-CCGTCTCGCGGTTGGTTGAAAACTG  97
            |||||| |||| |  ||||||||||||||| ||| |||||||| |||||||||||| |||
Sbjct  435  TTGCGC-GGGGTGTATGCTGACCTCCCGCGAGCACCCGTCTCGTGGTTGGTTGAAATCTG  493

Query  98   AGTTTGCGGCCGAGCGCGCCGTGATAAAATGGTGGATGAGCAACGCTCGAGGCCGATCAC  157
             |||   || |||    |||||||||||||||||||||||||||||||||| || |||||
Sbjct  494  GGTTCATGGTCGACTTTGCCGTGATAAAATGGTGGATGAGCAACGCTCGAGACCAATCAC  553

Query  158  GCGCGACTCCGTTCGGCAAGAACTCCCGG--GACCCTGTGCGT  198
            | |||| || ||  |  | | |||| |||  ||||||||||||
Sbjct  554  GTGCGAGTCGGTCAGTTATGGACTCACGGACGACCCTGTGCGT  596


>AJ011345.1 Glycine tomentella internal transcribed spacers ITS1 and ITS2, 
isolate 037
Length=649

 Score = 124 bits (67),  Expect = 1e-24
 Identities = 107/126 (85%), Gaps = 4/126 (3%)
 Strand=Plus/Plus

Query  41   TTGCGCAGGGGCG--TGCTGACCTCCCGCGGGCA-CCGTCTCGCGGTTGGTTGAAAACTG  97
            |||||| |||| |  ||||||||||||||| ||| |||||||| |||||||||||| |||
Sbjct  422  TTGCGC-GGGGTGTATGCTGACCTCCCGCGAGCACCCGTCTCGTGGTTGGTTGAAATCTG  480

Query  98   AGTTTGCGGCCGAGCGCGCCGTGATAAAATGGTGGATGAGCAACGCTCGAGGCCGATCAC  157
             |||   || |||   ||||||||||||||||||||||||||||||||||| || |||||
Sbjct  481  GGTTCATGGTCGACTTCGCCGTGATAAAATGGTGGATGAGCAACGCTCGAGACCAATCAC  540

Query  158  GCGCGA  163
            | ||||
Sbjct  541  GTGCGA  546


>AJ011342.1 Glycine tomentella internal transcribed spacers ITS1 and ITS2, 
isolate 047
Length=661

 Score = 121 bits (65),  Expect = 1e-23
 Identities = 96/111 (86%), Gaps = 1/111 (1%)
 Strand=Plus/Plus

Query  54   TGCTGACCTCCCGCGGGCA-CCGTCTCGCGGTTGGTTGAAAACTGAGTTTGCGGCCGAGC  112
            ||||||||||||||| ||| |||||||| |||||||||||| ||| |||   || |||  
Sbjct  448  TGCTGACCTCCCGCGAGCACCCGTCTCGTGGTTGGTTGAAATCTGGGTTCATGGTCGACT  507

Query  113  GCGCCGTGATAAAATGGTGGATGAGCAACGCTCGAGGCCGATCACGCGCGA  163
             ||||||||||||||||||||||||||||||||||| ||| ||||| ||||
Sbjct  508  TCGCCGTGATAAAATGGTGGATGAGCAACGCTCGAGACCGGTCACGTGCGA  558


>KX302793.1 Spatholobus suberectus voucher S-JXTeng-07 internal transcribed 
spacer 2, partial sequence
Length=208

 Score = 89.8 bits (48),  Expect = 4e-14
 Identities = 91/112 (81%), Gaps = 1/112 (1%)
 Strand=Plus/Plus

Query  43   GCGCAGGG-GCGTGCTGACCTCCCGCGGGCACCGTCTCGCGGTTGGTTGAAAACTGAGTT  101
            ||| |||| | | |||| | |||||||||||||||||||||||||||||||||| |||||
Sbjct  30   GCGGAGGGTGTGCGCTGGCTTCCCGCGGGCACCGTCTCGCGGTTGGTTGAAAACCGAGTT  89

Query  102  TGCGGCCGAGCGCGCCGTGATAAAATGGTGGATGAGCAACGCTCGAGGCCGA  153
             |||| || |   |||| |    ||||||||| |||| ||||||||| ||||
Sbjct  90   CGCGGTCGGGTCAGCCGCGGCGCAATGGTGGACGAGCGACGCTCGAGACCGA  141


>KX302726.1 Spatholobus suberectus voucher S-JXTeng-19 internal transcribed 
spacer 2, partial sequence
Length=208

 Score = 89.8 bits (48),  Expect = 4e-14
 Identities = 91/112 (81%), Gaps = 1/112 (1%)
 Strand=Plus/Plus

Query  43   GCGCAGGG-GCGTGCTGACCTCCCGCGGGCACCGTCTCGCGGTTGGTTGAAAACTGAGTT  101
            ||| |||| | | |||| | |||||||||||||||||||||||||||||||||| |||||
Sbjct  30   GCGGAGGGTGTGCGCTGGCTTCCCGCGGGCACCGTCTCGCGGTTGGTTGAAAACCGAGTT  89

Query  102  TGCGGCCGAGCGCGCCGTGATAAAATGGTGGATGAGCAACGCTCGAGGCCGA  153
             |||| || |   |||| |    ||||||||| |||| ||||||||| ||||
Sbjct  90   CGCGGTCGGGTCAGCCGCGGCGCAATGGTGGACGAGCGACGCTCGAGACCGA  141


>KX302724.1 Spatholobus suberectus voucher S-JXTeng-14 internal transcribed 
spacer 2, partial sequence
Length=208

 Score = 89.8 bits (48),  Expect = 4e-14
 Identities = 91/112 (81%), Gaps = 1/112 (1%)
 Strand=Plus/Plus

Query  43   GCGCAGGG-GCGTGCTGACCTCCCGCGGGCACCGTCTCGCGGTTGGTTGAAAACTGAGTT  101
            ||| |||| | | |||| | |||||||||||||||||||||||||||||||||| |||||
Sbjct  30   GCGGAGGGTGTGCGCTGGCTTCCCGCGGGCACCGTCTCGCGGTTGGTTGAAAACCGAGTT  89

Query  102  TGCGGCCGAGCGCGCCGTGATAAAATGGTGGATGAGCAACGCTCGAGGCCGA  153
             |||| || |   |||| |    ||||||||| |||| ||||||||| ||||
Sbjct  90   CGCGGTCGGGTCAGCCGCGGCGCAATGGTGGACGAGCGACGCTCGAGACCGA  141


>KX302723.1 Spatholobus suberectus voucher S-JXTeng-13 internal transcribed 
spacer 2, partial sequence
Length=208

 Score = 89.8 bits (48),  Expect = 4e-14
 Identities = 91/112 (81%), Gaps = 1/112 (1%)
 Strand=Plus/Plus

Query  43   GCGCAGGG-GCGTGCTGACCTCCCGCGGGCACCGTCTCGCGGTTGGTTGAAAACTGAGTT  101
            ||| |||| | | |||| | |||||||||||||||||||||||||||||||||| |||||
Sbjct  30   GCGGAGGGTGTGCGCTGGCTTCCCGCGGGCACCGTCTCGCGGTTGGTTGAAAACCGAGTT  89

Query  102  TGCGGCCGAGCGCGCCGTGATAAAATGGTGGATGAGCAACGCTCGAGGCCGA  153
             |||| || |   |||| |    ||||||||| |||| ||||||||| ||||
Sbjct  90   CGCGGTCGGGTCAGCCGCGGCGCAATGGTGGACGAGCGACGCTCGAGACCGA  141


>HG004833.1 Spatholobus suberectus genomic DNA containing 18S rRNA gene, 
ITS1, 5.8S rRNA gene, ITS2 and 28S rRNA gene, specimen voucher 
HITBC:Liana Mengsong 234_8_01645
Length=791

 Score = 89.8 bits (48),  Expect = 4e-14
 Identities = 91/112 (81%), Gaps = 1/112 (1%)
 Strand=Plus/Plus

Query  43   GCGCAGGG-GCGTGCTGACCTCCCGCGGGCACCGTCTCGCGGTTGGTTGAAAACTGAGTT  101
            ||| |||| | | |||| | |||||||||||||||||||||||||||||||||| |||||
Sbjct  527  GCGGAGGGTGTGCGCTGGCTTCCCGCGGGCACCGTCTCGCGGTTGGTTGAAAACCGAGTT  586

Query  102  TGCGGCCGAGCGCGCCGTGATAAAATGGTGGATGAGCAACGCTCGAGGCCGA  153
             |||| || |   |||| |    ||||||||| |||| ||||||||| ||||
Sbjct  587  CGCGGTCGGGTCAGCCGCGGCGCAATGGTGGACGAGCGACGCTCGAGACCGA  638


  Database: Nucleotide collection (nt)
    Posted date:  Jun 15, 2019  6:40 PM
  Number of letters in database: 218,532,353,722
  Number of sequences in database:  52,478,804

Lambda      K        H
    1.33    0.621     1.12 
Gapped
Lambda      K        H
    1.28    0.460    0.850 
Matrix: blastn matrix:1 -2
Gap Penalties: Existence: 0, Extension: 0
Number of Sequences: 52478804
Number of Hits to DB: 0
Number of extensions: 0
Number of successful extensions: 0
Number of sequences better than 10: 3
Number of HSP's better than 10 without gapping: 0
Number of HSP's gapped: 3
Number of HSP's successfully gapped: 3
Length of query: 216
Length of database: 218532353722
Length adjustment: 33
Effective length of query: 183
Effective length of database: 216800553190
Effective search space: 39674501233770
Effective search space used: 39674501233770
A: 0
X1: 13 (25.0 bits)
X2: 32 (59.1 bits)
X3: 54 (99.7 bits)
S1: 13 (25.1 bits)
S2: 23 (43.6 bits)
