# Supplementary material for: Assessing the Identity of Commercial Herbs From a Cambodian Market Using DNA Barcoding
Source: Front Pharmacol. 2020 Mar 24;11:244. doi: 10.3389/fphar.2020.00244 (PMC7105672; doi:10.3389/fphar.2020.00244)
Supplement: Supplementary file 2 [file Data_Sheet_2.zip › blast search result/ITS2/JPZ01.txt]

BLASTN 2.9.0+
Reference: Zheng Zhang, Scott Schwartz, Lukas Wagner, and
Webb Miller (2000), "A greedy algorithm for aligning DNA
sequences", J Comput Biol 2000; 7(1-2):203-14.


Reference for database indexing: Aleksandr Morgulis, George
Coulouris, Yan Raytselis, Thomas L. Madden, Richa Agarwala,
Alejandro A. Schaffer (2008), "Database Indexing for
Production MegaBLAST Searches", Bioinformatics 24:1757-1764.


RID: H85WG163014


Database: Nucleotide collection (nt)
           52,478,804 sequences; 218,532,353,722 total letters
Query= JPZ01

Length=220


                                                                   Score        E      Max
Sequences producing significant alignments:                       (Bits)     Value   ident

KC737629.1 Nauclea officinalis voucher Kessler et al. 1348 (L)...  399        2e-107  100%        
MG730970.1 Nauclea officinalis voucher 1085 5.8S ribosomal RNA...  396        2e-106  99%         
KR532422.1 Neolamarckia cadamba isolate J488 internal transcri...  396        2e-106  99%         
KP092795.1 Nauclea officinalis isolate SCBGP068_1 18S ribosoma...  396        2e-106  99%         
KC441040.1 Nauclea officinalis voucher 104_MT03 internal trans...  396        2e-106  99%         
AJ346876.1 Nauclea subdita 5.8S rRNA gene, internal transcribe...  394        7e-106  99%         
KR532423.1 Neolamarckia cadamba isolate J489 internal transcri...  390        9e-105  99%         
KC441039.1 Nauclea officinalis voucher 104_MT02 internal trans...  390        9e-105  99%         
AJ346897.1 Nauclea orientalis 5.8S rRNA gene, internal transcr...  387        1e-103  99%         
MG730972.1 Nauclea officinalis voucher 1087 5.8S ribosomal RNA...  385        4e-103  98%         
MG730971.1 Nauclea officinalis voucher 1086 5.8S ribosomal RNA...  385        4e-103  98%         
KC737630.1 Nauclea tenuiflora voucher Takeuchi W. 7145 (MO) in...  383        2e-102  98%         
AJ346863.1 Burttdavya nyasica 5.8S rRNA gene, internal transcr...  355        3e-94   96%         
AJ346877.1 Nauclea xanthoxylon 5.8S rRNA gene, internal transc...  333        2e-87   94%         
AJ346899.1 Sarcocephalus latifolius 5.8S rRNA gene, internal t...  327        8e-86   94%         
AJ346855.1 Nauclea diderrichii 5.8S rRNA gene, internal transc...  326        3e-85   94%         
KC737631.1 Nauclea vanderguchtii voucher Razafimandimbison 296...  322        4e-84   93%         
KR531736.1 Breonia chinensis isolate BB0605 5.8S ribosomal RNA...  311        8e-81   92%         
MG730941.1 Neolamarckia cadamba voucher 611 5.8S ribosomal RNA...  307        1e-79   92%         
MG730940.1 Neolamarckia cadamba voucher 610 5.8S ribosomal RNA...  307        1e-79   92%         
AJ346878.1 Neolamarckia cadamba 5.8S rRNA gene, internal trans...  305        4e-79   92%         
AJ346867.1 Gyrostipula foveolata 5.8S rRNA gene, internal tran...  305        4e-79   92%         
AJ346871.1 Metadina trichotoma 5.8S rRNA gene, internal transc...  300        2e-77   91%         
AJ346859.1 Breonia decaryana 5.8S rRNA gene, internal transcri...  298        6e-77   91%         
MG730939.1 Neolamarckia cadamba voucher 609 5.8S ribosomal RNA...  294        8e-76   91%         
KR531735.1 Breonia chinensis isolate BB0604 5.8S ribosomal RNA...  294        8e-76   91%         
AJ346869.1 Janotia macrostipula 5.8S rRNA gene, internal trans...  294        8e-76   91%         
AJ346866.1 Gyrostipula comoriensis 5.8S rRNA gene, internal tr...  294        8e-76   91%         
AJ346858.1 Breonia chinensis 5.8S rRNA gene, internal transcri...  294        8e-76   91%         
AJ346882.1 Ochreinauclea maingayi 5.8S rRNA gene, internal tra...  292        3e-75   91%         
JQ898577.1 Capparis tomentosa internal transcribed spacer 2, p...  291        1e-74   90%         
JQ229789.1 Capparis tomentosa clone 2ITS2 5.8S ribosomal RNA g...  291        1e-74   90%         
KJ004377.1 Breonadia salicina internal transcribed spacer 1, p...  289        4e-74   90%         
KJ004371.1 Breonadia salicina internal transcribed spacer 1, p...  289        4e-74   90%         
KJ004364.1 Breonadia salicina internal transcribed spacer 1, p...  289        4e-74   90%         
KJ004359.1 Breonadia salicina internal transcribed spacer 1, p...  289        4e-74   90%         
KC737623.1 Breonia fragifera voucher Ranirison 776 internal tr...  289        4e-74   90%         
KC737621.1 Adina pubicostata voucher Liu Biao 0186 (MO) intern...  289        4e-74   90%         
AJ346893.1 Pertusadina malaccensis 5.8S rRNA gene, internal tr...  289        4e-74   90%         
AJ346857.1 Breonadia salicina 5.8S rRNA gene, internal transcr...  289        4e-74   90%         
KC737628.1 Breonia boivinii voucher Razakamalala 6286 (S) inte...  287        1e-73   90%         
MF145138.1 Uncaria macrophylla isolate 160107 internal transcr...  285        5e-73   90%         
MF145137.1 Uncaria macrophylla isolate 160106 internal transcr...  285        5e-73   90%         
MF145136.1 Uncaria macrophylla isolate 160105 internal transcr...  285        5e-73   90%         
MF033344.1 Uncaria macrophylla voucher GT-33 internal transcri...  285        5e-73   90%         
MF033343.1 Uncaria macrophylla voucher GT-29 internal transcri...  285        5e-73   90%         
MF033342.1 Uncaria macrophylla voucher GT-14 internal transcri...  285        5e-73   90%         
MF033341.1 Uncaria macrophylla voucher GT-11 internal transcri...  285        5e-73   90%         
MF033340.1 Uncaria macrophylla voucher GT-3 internal transcrib...  285        5e-73   90%         
MF033305.1 Uncaria macrophylla voucher GT-33 18S ribosomal RNA...  285        5e-73   90%         
MF033304.1 Uncaria macrophylla voucher GT-29 18S ribosomal RNA...  285        5e-73   90%         
MF033303.1 Uncaria macrophylla voucher GT-14 18S ribosomal RNA...  285        5e-73   90%         
MF033302.1 Uncaria macrophylla voucher GT-11 18S ribosomal RNA...  285        5e-73   90%         
MF033301.1 Uncaria macrophylla voucher GT-3 18S ribosomal RNA ...  285        5e-73   90%         
KX675013.1 Uncaria macrophylla voucher PH13122 internal transc...  285        5e-73   90%         
KX675012.1 Uncaria macrophylla voucher PH13120 internal transc...  285        5e-73   90%         
KX674759.1 Uncaria macrophylla voucher PH00392 internal transc...  285        5e-73   90%         
KM057047.1 Uncaria macrophylla voucher PS1002MT03 internal tra...  285        5e-73   90%         
KM057046.1 Uncaria macrophylla voucher PS1002MT02 internal tra...  285        5e-73   90%         
KM057045.1 Uncaria macrophylla voucher PS1002MT01 internal tra...  285        5e-73   90%         
KP096024.1 Adina pilulifera isolate SCBGP120_1 5.8S ribosomal ...  285        5e-73   90%         
KF881261.1 Uncaria macrophylla isolate UMA-9 18S ribosomal RNA...  285        5e-73   90%         
KF881260.1 Uncaria macrophylla isolate UMA-8 18S ribosomal RNA...  285        5e-73   90%         
GQ434637.1 Uncaria macrophylla voucher PS1038MT03 internal tra...  285        5e-73   90%         
KJ004363.1 Breonadia salicina internal transcribed spacer 1, p...  283        2e-72   90%         
KJ004360.1 Breonadia salicina internal transcribed spacer 1, p...  283        2e-72   90%         
HG004844.1 Uncaria lancifolia genomic DNA containing 18S rRNA ...  283        2e-72   90%         
KC737625.1 Breonia sphaerantha voucher Ranirison 532 internal ...  283        2e-72   90%         
AJ346907.1 Pertusadina sp.SGR-2001 5.8S rRNA gene, internal tr...  283        2e-72   90%         
KJ004373.1 Breonadia salicina internal transcribed spacer 1, p...  281        6e-72   90%         
KJ004368.1 Breonadia salicina internal transcribed spacer 1, p...  281        6e-72   90%         
KF881217.1 Uncaria macrophylla isolate UMA-9 internal transcri...  281        6e-72   90%         
KC737627.1 Breonia sambiranensis voucher Razakamalala 6222 (S)...  281        6e-72   90%         
AJ346892.1 Pertusadina hainanensis 5.8S rRNA gene, internal tr...  281        6e-72   90%         
AJ346903.1 Hymenodictyon decaryi 5.8S rRNA gene, internal tran...  281        6e-72   90%         
KF881263.1 Uncaria lancifolia isolate ULA-2 18S ribosomal RNA ...  279        2e-71   90%         
KF881262.1 Uncaria lancifolia isolate ULA-1 18S ribosomal RNA ...  279        2e-71   90%         
KF881258.1 Uncaria macrophylla isolate UMA-4 18S ribosomal RNA...  279        2e-71   90%         
KF881257.1 Uncaria macrophylla isolate UMA-3 18S ribosomal RNA...  279        2e-71   90%         
KF881218.1 Uncaria lancifolia isolate ULA-1 internal transcrib...  279        2e-71   90%         
GQ434636.1 Uncaria macrophylla voucher PS1038MT01 internal tra...  279        2e-71   90%         
AJ346862.1 Breonia perrieri 5.8S rRNA gene, internal transcrib...  279        2e-71   90%         
KC737626.1 Breonia tayloriana voucher Razafimandimbison et al....  278        8e-71   89%         
AJ346860.1 Breonia havilandiana 5.8S rRNA gene, internal trans...  278        8e-71   90%         
AJ346856.1 Adina rubella 5.8S rRNA gene, internal transcribed ...  278        8e-71   92%         
KJ004372.1 Breonadia salicina internal transcribed spacer 1, p...  276        3e-70   89%         
KJ004370.1 Breonadia salicina internal transcribed spacer 1, p...  276        3e-70   89%         
KC737624.1 Breonia louvelii voucher Razafimandimbison 358 (MO)...  276        3e-70   89%         
AJ346891.1 Pertusadina eurhyncha 5.8S rRNA gene, internal tran...  276        3e-70   90%         
MF033308.1 Uncaria rhynchophylloides voucher GT-35 internal tr...  274        1e-69   89%         
MF033307.1 Uncaria rhynchophylloides voucher GT-16 internal tr...  274        1e-69   89%         
MF033306.1 Uncaria rhynchophylloides voucher GT-1 internal tra...  274        1e-69   89%         
MF033269.1 Uncaria rhynchophylloides voucher GT-35 18S ribosom...  274        1e-69   89%         
MF033268.1 Uncaria rhynchophylloides voucher GT-16 18S ribosom...  274        1e-69   89%         
MF033267.1 Uncaria rhynchophylloides voucher GT-1 18S ribosoma...  274        1e-69   89%         
KP092803.1 Uncaria rhynchophylla isolate SCBGP364_1 18S riboso...  274        1e-69   89%         
KJ004367.1 Breonadia salicina internal transcribed spacer 1, p...  274        1e-69   89%         
KJ004361.1 Breonadia salicina internal transcribed spacer 1, p...  274        1e-69   89%         
JF412826.1 Mitragyna speciosa isolation-source red-veined vari...  274        1e-69   89%         
KM057052.1 Uncaria lancifolia voucher PS1005MT01 internal tran...  272        4e-69   89%         

ALIGNMENTS
>KC737629.1 Nauclea officinalis voucher Kessler et al. 1348 (L) internal 
transcribed spacer 1, partial sequence; 5.8S ribosomal RNA gene, 
complete sequence; and internal transcribed spacer 2, partial 
sequence
Length=609

 Score = 399 bits (216),  Expect = 2e-107
 Identities = 218/219 (99%), Gaps = 0/219 (0%)
 Strand=Plus/Plus

Query  1    CGCATCGCGTCGCCCGCCCCACCTGTCGTGTGCGGCGGCGGAAGTTGGCCTCCCGTGCTG  60
            |||||||||||||||||||||||||||||||||||||||||||||||||||||||||| |
Sbjct  391  CGCATCGCGTCGCCCGCCCCACCTGTCGTGTGCGGCGGCGGAAGTTGGCCTCCCGTGCCG  450

Query  61   TTAGGCGCGGCTGGCCTAAATGAGAGTCCTCGGCGAGGGACGTCACGACGAGTGGTGGTA  120
            ||||||||||||||||||||||||||||||||||||||||||||||||||||||||||||
Sbjct  451  TTAGGCGCGGCTGGCCTAAATGAGAGTCCTCGGCGAGGGACGTCACGACGAGTGGTGGTA  510

Query  121  GAATGCCCCGACTCGAGTTCTGTCGTGCCGGTACCCCTCGTTGTCTTTGACTCCACGGAT  180
            ||||||||||||||||||||||||||||||||||||||||||||||||||||||||||||
Sbjct  511  GAATGCCCCGACTCGAGTTCTGTCGTGCCGGTACCCCTCGTTGTCTTTGACTCCACGGAT  570

Query  181  GACCCTCGTGCGCGCTCACTCTGGAGTTGCGCCTCGACC  219
            |||||||||||||||||||||||||||||||||||||||
Sbjct  571  GACCCTCGTGCGCGCTCACTCTGGAGTTGCGCCTCGACC  609


>MG730970.1 Nauclea officinalis voucher 1085 5.8S ribosomal RNA gene, partial 
sequence; internal transcribed spacer 2, complete sequence; 
and large subunit ribosomal RNA gene, partial sequence
Length=446

 Score = 396 bits (214),  Expect = 2e-106
 Identities = 219/221 (99%), Gaps = 1/221 (0%)
 Strand=Plus/Plus

Query  1    CGCATCGCGTCGCCCGCCCCACCTGTCGTGTGCGGCGGCGGAAGTTGGCCTCCCGTGCTG  60
            |||||||||||||||||||||||||||||||||||||||||||||||||||||||||| |
Sbjct  85   CGCATCGCGTCGCCCGCCCCACCTGTCGTGTGCGGCGGCGGAAGTTGGCCTCCCGTGCCG  144

Query  61   TT-AGGCGCGGCTGGCCTAAATGAGAGTCCTCGGCGAGGGACGTCACGACGAGTGGTGGT  119
            || |||||||||||||||||||||||||||||||||||||||||||||||||||||||||
Sbjct  145  TTAAGGCGCGGCTGGCCTAAATGAGAGTCCTCGGCGAGGGACGTCACGACGAGTGGTGGT  204

Query  120  AGAATGCCCCGACTCGAGTTCTGTCGTGCCGGTACCCCTCGTTGTCTTTGACTCCACGGA  179
            ||||||||||||||||||||||||||||||||||||||||||||||||||||||||||||
Sbjct  205  AGAATGCCCCGACTCGAGTTCTGTCGTGCCGGTACCCCTCGTTGTCTTTGACTCCACGGA  264

Query  180  TGACCCTCGTGCGCGCTCACTCTGGAGTTGCGCCTCGACCG  220
            |||||||||||||||||||||||||||||||||||||||||
Sbjct  265  TGACCCTCGTGCGCGCTCACTCTGGAGTTGCGCCTCGACCG  305


>KR532422.1 Neolamarckia cadamba isolate J488 internal transcribed spacer 
1, partial sequence; 5.8S ribosomal RNA gene and internal transcribed 
spacer 2, complete sequence; and 28S ribosomal RNA 
gene, partial sequence
Length=491

 Score = 396 bits (214),  Expect = 2e-106
 Identities = 218/220 (99%), Gaps = 0/220 (0%)
 Strand=Plus/Plus

Query  1    CGCATCGCGTCGCCCGCCCCACCTGTCGTGTGCGGCGGCGGAAGTTGGCCTCCCGTGCTG  60
            |||||||||||||||||||||||||||||||||||||||||||||||||||||||||| |
Sbjct  161  CGCATCGCGTCGCCCGCCCCACCTGTCGTGTGCGGCGGCGGAAGTTGGCCTCCCGTGCCG  220

Query  61   TTAGGCGCGGCTGGCCTAAATGAGAGTCCTCGGCGAGGGACGTCACGACGAGTGGTGGTA  120
            ||||||||||||||||||||||||||||||||||||||||||||||||||||||||||||
Sbjct  221  TTAGGCGCGGCTGGCCTAAATGAGAGTCCTCGGCGAGGGACGTCACGACGAGTGGTGGTA  280

Query  121  GAATGCCCCGACTCGAGTTCTGTCGTGCCGGTACCCCTCGTTGTCTTTGACTCCACGGAT  180
            ||||||||||||||||||||||||||||||||||||||||||||||||||||||||||||
Sbjct  281  GAATGCCCCGACTCGAGTTCTGTCGTGCCGGTACCCCTCGTTGTCTTTGACTCCACGGAT  340

Query  181  GACCCTCGTGCGCGCTCACTCTGGAGTTGCGCCTCGACCG  220
            |||||||||||||||||||| |||||||||||||||||||
Sbjct  341  GACCCTCGTGCGCGCTCACTATGGAGTTGCGCCTCGACCG  380


>KP092795.1 Nauclea officinalis isolate SCBGP068_1 18S ribosomal RNA gene, 
partial sequence; internal transcribed spacer 1, 5.8S ribosomal 
RNA gene, and internal transcribed spacer 2, complete 
sequence; and 28S ribosomal RNA gene, partial sequence
Length=708

 Score = 396 bits (214),  Expect = 2e-106
 Identities = 219/221 (99%), Gaps = 1/221 (0%)
 Strand=Plus/Plus

Query  1    CGCATCGCGTCGCCCGCCCCACCTGTCGTGTGCGGCGGCGGAAGTTGGCCTCCCGTGCTG  60
            |||||||||||||||||||||||||||||||||||||||||||||||||||||||||| |
Sbjct  452  CGCATCGCGTCGCCCGCCCCACCTGTCGTGTGCGGCGGCGGAAGTTGGCCTCCCGTGCCG  511

Query  61   TT-AGGCGCGGCTGGCCTAAATGAGAGTCCTCGGCGAGGGACGTCACGACGAGTGGTGGT  119
            || |||||||||||||||||||||||||||||||||||||||||||||||||||||||||
Sbjct  512  TTAAGGCGCGGCTGGCCTAAATGAGAGTCCTCGGCGAGGGACGTCACGACGAGTGGTGGT  571

Query  120  AGAATGCCCCGACTCGAGTTCTGTCGTGCCGGTACCCCTCGTTGTCTTTGACTCCACGGA  179
            ||||||||||||||||||||||||||||||||||||||||||||||||||||||||||||
Sbjct  572  AGAATGCCCCGACTCGAGTTCTGTCGTGCCGGTACCCCTCGTTGTCTTTGACTCCACGGA  631

Query  180  TGACCCTCGTGCGCGCTCACTCTGGAGTTGCGCCTCGACCG  220
            |||||||||||||||||||||||||||||||||||||||||
Sbjct  632  TGACCCTCGTGCGCGCTCACTCTGGAGTTGCGCCTCGACCG  672


>KC441040.1 Nauclea officinalis voucher 104_MT03 internal transcribed spacer 
2, partial sequence
 KC441041.1 Nauclea officinalis voucher 210_MTO1 internal transcribed spacer 
2, partial sequence
Length=446

 Score = 396 bits (214),  Expect = 2e-106
 Identities = 219/221 (99%), Gaps = 1/221 (0%)
 Strand=Plus/Plus

Query  1    CGCATCGCGTCGCCCGCCCCACCTGTCGTGTGCGGCGGCGGAAGTTGGCCTCCCGTGCTG  60
            |||||||||||||||||||||||||||||||||||||||||||||||||||||||||| |
Sbjct  85   CGCATCGCGTCGCCCGCCCCACCTGTCGTGTGCGGCGGCGGAAGTTGGCCTCCCGTGCCG  144

Query  61   TT-AGGCGCGGCTGGCCTAAATGAGAGTCCTCGGCGAGGGACGTCACGACGAGTGGTGGT  119
            || |||||||||||||||||||||||||||||||||||||||||||||||||||||||||
Sbjct  145  TTAAGGCGCGGCTGGCCTAAATGAGAGTCCTCGGCGAGGGACGTCACGACGAGTGGTGGT  204

Query  120  AGAATGCCCCGACTCGAGTTCTGTCGTGCCGGTACCCCTCGTTGTCTTTGACTCCACGGA  179
            ||||||||||||||||||||||||||||||||||||||||||||||||||||||||||||
Sbjct  205  AGAATGCCCCGACTCGAGTTCTGTCGTGCCGGTACCCCTCGTTGTCTTTGACTCCACGGA  264

Query  180  TGACCCTCGTGCGCGCTCACTCTGGAGTTGCGCCTCGACCG  220
            |||||||||||||||||||||||||||||||||||||||||
Sbjct  265  TGACCCTCGTGCGCGCTCACTCTGGAGTTGCGCCTCGACCG  305


>AJ346876.1 Nauclea subdita 5.8S rRNA gene, internal transcribed spacer 1 
(ITS1) and internal transcribed spacer 2 (ITS2)
Length=609

 Score = 394 bits (213),  Expect = 7e-106
 Identities = 217/219 (99%), Gaps = 0/219 (0%)
 Strand=Plus/Plus

Query  1    CGCATCGCGTCGCCCGCCCCACCTGTCGTGTGCGGCGGCGGAAGTTGGCCTCCCGTGCTG  60
            |||||||||||||||||||||||||||||||||||||||||||||||||||||||||| |
Sbjct  391  CGCATCGCGTCGCCCGCCCCACCTGTCGTGTGCGGCGGCGGAAGTTGGCCTCCCGTGCCG  450

Query  61   TTAGGCGCGGCTGGCCTAAATGAGAGTCCTCGGCGAGGGACGTCACGACGAGTGGTGGTA  120
            ||||||||||||||||||||||||||||||||||||||||||||||||||||||||||||
Sbjct  451  TTAGGCGCGGCTGGCCTAAATGAGAGTCCTCGGCGAGGGACGTCACGACGAGTGGTGGTA  510

Query  121  GAATGCCCCGACTCGAGTTCTGTCGTGCCGGTACCCCTCGTTGTCTTTGACTCCACGGAT  180
            ||||||||||||||||||||||||||||||||||||||||||||||||||||||||||||
Sbjct  511  GAATGCCCCGACTCGAGTTCTGTCGTGCCGGTACCCCTCGTTGTCTTTGACTCCACGGAT  570

Query  181  GACCCTCGTGCGCGCTCACTCTGGAGTTGCGCCTCGACC  219
            ||||||||||||||||| |||||||||||||||||||||
Sbjct  571  GACCCTCGTGCGCGCTCGCTCTGGAGTTGCGCCTCGACC  609


>KR532423.1 Neolamarckia cadamba isolate J489 internal transcribed spacer 
1, partial sequence; 5.8S ribosomal RNA gene and internal transcribed 
spacer 2, complete sequence; and 28S ribosomal RNA 
gene, partial sequence
Length=492

 Score = 390 bits (211),  Expect = 9e-105
 Identities = 218/221 (99%), Gaps = 1/221 (0%)
 Strand=Plus/Plus

Query  1    CGCATCGCGTCGCCCGCCCCACCTGTCGTGTGCGGCGGCGGAAGTTGGCCTCCCGTGCTG  60
            |||||||||||||||||||||||||||||||||||||||||||||||||||||||||| |
Sbjct  161  CGCATCGCGTCGCCCGCCCCACCTGTCGTGTGCGGCGGCGGAAGTTGGCCTCCCGTGCCG  220

Query  61   TT-AGGCGCGGCTGGCCTAAATGAGAGTCCTCGGCGAGGGACGTCACGACGAGTGGTGGT  119
            || |||||||||||||||||||||||||||||||||||||||||||||||||||||||||
Sbjct  221  TTAAGGCGCGGCTGGCCTAAATGAGAGTCCTCGGCGAGGGACGTCACGACGAGTGGTGGT  280

Query  120  AGAATGCCCCGACTCGAGTTCTGTCGTGCCGGTACCCCTCGTTGTCTTTGACTCCACGGA  179
            ||||||||||||||||||||||||||||||||||||||||||||||||||||||||||||
Sbjct  281  AGAATGCCCCGACTCGAGTTCTGTCGTGCCGGTACCCCTCGTTGTCTTTGACTCCACGGA  340

Query  180  TGACCCTCGTGCGCGCTCACTCTGGAGTTGCGCCTCGACCG  220
            ||||||||||||||||||||| |||||||||||||||||||
Sbjct  341  TGACCCTCGTGCGCGCTCACTATGGAGTTGCGCCTCGACCG  381


>KC441039.1 Nauclea officinalis voucher 104_MT02 internal transcribed spacer 
2, partial sequence
Length=445

 Score = 390 bits (211),  Expect = 9e-105
 Identities = 218/221 (99%), Gaps = 1/221 (0%)
 Strand=Plus/Plus

Query  1    CGCATCGCGTCGCCCGCCCCACCTGTCGTGTGCGGCGGCGGAAGTTGGCCTCCCGTGCTG  60
            |||||||||||||||||||||||||||||||||||||||||||||||||||||||||| |
Sbjct  84   CGCATCGCGTCGCCCGCCCCACCTGTCGTGTGCGGCGGCGGAAGTTGGCCTCCCGTGCCG  143

Query  61   TT-AGGCGCGGCTGGCCTAAATGAGAGTCCTCGGCGAGGGACGTCACGACGAGTGGTGGT  119
            || |||||||||||||||||||||||||||||||||||||||||||||||||||||||||
Sbjct  144  TTAAGGCGCGGCTGGCCTAAATGAGAGTCCTCGGCGAGGGACGTCACGACGAGTGGTGGT  203

Query  120  AGAATGCCCCGACTCGAGTTCTGTCGTGCCGGTACCCCTCGTTGTCTTTGACTCCACGGA  179
            ||||||||||||||||||||||||||||||||||||||||||||||||||||||||||||
Sbjct  204  AGAATGCCCCGACTCGAGTTCTGTCGTGCCGGTACCCCTCGTTGTCTTTGACTCCACGGA  263

Query  180  TGACCCTCGTGCGCGCTCACTCTGGAGTTGCGCCTCGACCG  220
            ||||||||||||||||||||| |||||||||||||||||||
Sbjct  264  TGACCCTCGTGCGCGCTCACTATGGAGTTGCGCCTCGACCG  304


>AJ346897.1 Nauclea orientalis 5.8S rRNA gene, internal transcribed spacer 
1 (ITS1) and internal transcribed spacer 2 (ITS2)
Length=608

 Score = 387 bits (209),  Expect = 1e-103
 Identities = 216/219 (99%), Gaps = 1/219 (0%)
 Strand=Plus/Plus

Query  1    CGCATCGCGTCGCCCGCCCCACCTGTCGTGTGCGGCGGCGGAAGTTGGCCTCCCGTGCTG  60
            |||||||||||| |||||||||||||||||||||||||||||||||||||||||||||||
Sbjct  391  CGCATCGCGTCG-CCGCCCCACCTGTCGTGTGCGGCGGCGGAAGTTGGCCTCCCGTGCTG  449

Query  61   TTAGGCGCGGCTGGCCTAAATGAGAGTCCTCGGCGAGGGACGTCACGACGAGTGGTGGTA  120
            |||||||||||||||||||||||||||||||||||||||| |||||||||||||||||||
Sbjct  450  TTAGGCGCGGCTGGCCTAAATGAGAGTCCTCGGCGAGGGATGTCACGACGAGTGGTGGTA  509

Query  121  GAATGCCCCGACTCGAGTTCTGTCGTGCCGGTACCCCTCGTTGTCTTTGACTCCACGGAT  180
            ||||||||||||||||||||||||||||||||||||||||| ||||||||||||||||||
Sbjct  510  GAATGCCCCGACTCGAGTTCTGTCGTGCCGGTACCCCTCGTGGTCTTTGACTCCACGGAT  569

Query  181  GACCCTCGTGCGCGCTCACTCTGGAGTTGCGCCTCGACC  219
            |||||||||||||||||||||||||||||||||||||||
Sbjct  570  GACCCTCGTGCGCGCTCACTCTGGAGTTGCGCCTCGACC  608


>MG730972.1 Nauclea officinalis voucher 1087 5.8S ribosomal RNA gene, partial 
sequence; internal transcribed spacer 2, complete sequence; 
and large subunit ribosomal RNA gene, partial sequence
Length=456

 Score = 385 bits (208),  Expect = 4e-103
 Identities = 217/221 (98%), Gaps = 1/221 (0%)
 Strand=Plus/Plus

Query  1    CGCATCGCGTCGCCCGCCCCACCTGTCGTGTGCGGCGGCGGAAGTTGGCCTCCCGTGCTG  60
            |||||||||||||||||||||||||||||||||||||||||||||||||||||||||| |
Sbjct  95   CGCATCGCGTCGCCCGCCCCACCTGTCGTGTGCGGCGGCGGAAGTTGGCCTCCCGTGCCG  154

Query  61   TT-AGGCGCGGCTGGCCTAAATGAGAGTCCTCGGCGAGGGACGTCACGACGAGTGGTGGT  119
            || |||||||||||||||||||||||||||||||||||||||||||||||||||||||||
Sbjct  155  TTAAGGCGCGGCTGGCCTAAATGAGAGTCCTCGGCGAGGGACGTCACGACGAGTGGTGGT  214

Query  120  AGAATGCCCCGACTCGAGTTCTGTCGTGCCGGTACCCCTCGTTGTCTTTGACTCCACGGA  179
            ||||||||||||||||||||||||||||||||||||||||||||||||||||||||||||
Sbjct  215  AGAATGCCCCGACTCGAGTTCTGTCGTGCCGGTACCCCTCGTTGTCTTTGACTCCACGGA  274

Query  180  TGACCCTCGTGCGCGCTCACTCTGGAGTTGCGCCTCGACCG  220
            ||||||||||||||||||||| |||||||| ||||||||||
Sbjct  275  TGACCCTCGTGCGCGCTCACTATGGAGTTGTGCCTCGACCG  315


>MG730971.1 Nauclea officinalis voucher 1086 5.8S ribosomal RNA gene, partial 
sequence; internal transcribed spacer 2, complete sequence; 
and large subunit ribosomal RNA gene, partial sequence
Length=446

 Score = 385 bits (208),  Expect = 4e-103
 Identities = 217/221 (98%), Gaps = 1/221 (0%)
 Strand=Plus/Plus

Query  1    CGCATCGCGTCGCCCGCCCCACCTGTCGTGTGCGGCGGCGGAAGTTGGCCTCCCGTGCTG  60
            |||||||||||||||||||||||||||||||||||||||||||||||||||||||||| |
Sbjct  85   CGCATCGCGTCGCCCGCCCCACCTGTCGTGTGCGGCGGCGGAAGTTGGCCTCCCGTGCCG  144

Query  61   TT-AGGCGCGGCTGGCCTAAATGAGAGTCCTCGGCGAGGGACGTCACGACGAGTGGTGGT  119
            || |||||||||||||||||||||||||||||||||||||||||||||||||||||||||
Sbjct  145  TTAAGGCGCGGCTGGCCTAAATGAGAGTCCTCGGCGAGGGACGTCACGACGAGTGGTGGT  204

Query  120  AGAATGCCCCGACTCGAGTTCTGTCGTGCCGGTACCCCTCGTTGTCTTTGACTCCACGGA  179
            ||||||||||||||||||||||||||||||||||||||||||||||||||||||||||||
Sbjct  205  AGAATGCCCCGACTCGAGTTCTGTCGTGCCGGTACCCCTCGTTGTCTTTGACTCCACGGA  264

Query  180  TGACCCTCGTGCGCGCTCACTCTGGAGTTGCGCCTCGACCG  220
            ||||||||||||||||||||| |||||||| ||||||||||
Sbjct  265  TGACCCTCGTGCGCGCTCACTATGGAGTTGTGCCTCGACCG  305


>KC737630.1 Nauclea tenuiflora voucher Takeuchi W. 7145 (MO) internal transcribed 
spacer 1, partial sequence; 5.8S ribosomal RNA gene, 
complete sequence; and internal transcribed spacer 2, partial 
sequence
Length=609

 Score = 383 bits (207),  Expect = 2e-102
 Identities = 215/219 (98%), Gaps = 0/219 (0%)
 Strand=Plus/Plus

Query  1    CGCATCGCGTCGCCCGCCCCACCTGTCGTGTGCGGCGGCGGAAGTTGGCCTCCCGTGCTG  60
            |||||||||||||||||||||||||||||||| ||||||||||||||||||||||||| |
Sbjct  391  CGCATCGCGTCGCCCGCCCCACCTGTCGTGTGGGGCGGCGGAAGTTGGCCTCCCGTGCCG  450

Query  61   TTAGGCGCGGCTGGCCTAAATGAGAGTCCTCGGCGAGGGACGTCACGACGAGTGGTGGTA  120
            ||||||||||||||||||||||||||||||||||||||||||||||||||||||||||||
Sbjct  451  TTAGGCGCGGCTGGCCTAAATGAGAGTCCTCGGCGAGGGACGTCACGACGAGTGGTGGTA  510

Query  121  GAATGCCCCGACTCGAGTTCTGTCGTGCCGGTACCCCTCGTTGTCTTTGACTCCACGGAT  180
            ||||||||||||||||||||||||||||||||||||||||||||||||||||||||||||
Sbjct  511  GAATGCCCCGACTCGAGTTCTGTCGTGCCGGTACCCCTCGTTGTCTTTGACTCCACGGAT  570

Query  181  GACCCTCGTGCGCGCTCACTCTGGAGTTGCGCCTCGACC  219
            |||||||| |||||||| |||||||||||||||||||||
Sbjct  571  GACCCTCGCGCGCGCTCTCTCTGGAGTTGCGCCTCGACC  609


>AJ346863.1 Burttdavya nyasica 5.8S rRNA gene, internal transcribed spacer 
1 (ITS1) and internal transcribed spacer 2 (ITS2)
Length=609

 Score = 355 bits (192),  Expect = 3e-94
 Identities = 210/219 (96%), Gaps = 0/219 (0%)
 Strand=Plus/Plus

Query  1    CGCATCGCGTCGCCCGCCCCACCTGTCGTGTGCGGCGGCGGAAGTTGGCCTCCCGTGCTG  60
            ||||||||||||||  |||||||||||||||| ||||||||||||||||||||||||| |
Sbjct  391  CGCATCGCGTCGCCGCCCCCACCTGTCGTGTGGGGCGGCGGAAGTTGGCCTCCCGTGCCG  450

Query  61   TTAGGCGCGGCTGGCCTAAATGAGAGTCCTCGGCGAGGGACGTCACGACGAGTGGTGGTA  120
            ||||| ||||||||||||||||||||||||||||||||||||||||||||||||||||||
Sbjct  451  TTAGGTGCGGCTGGCCTAAATGAGAGTCCTCGGCGAGGGACGTCACGACGAGTGGTGGTA  510

Query  121  GAATGCCCCGACTCGAGTTCTGTCGTGCCGGTACCCCTCGTTGTCTTTGACTCCACGGAT  180
            |||||||||||||||||||||||||||||||| |||||||||||||| ||||||||||||
Sbjct  511  GAATGCCCCGACTCGAGTTCTGTCGTGCCGGTTCCCCTCGTTGTCTTCGACTCCACGGAT  570

Query  181  GACCCTCGTGCGCGCTCACTCTGGAGTTGCGCCTCGACC  219
            ||||||||||||||||| ||||||||||||||| |||||
Sbjct  571  GACCCTCGTGCGCGCTCGCTCTGGAGTTGCGCCCCGACC  609


>AJ346877.1 Nauclea xanthoxylon 5.8S rRNA gene, internal transcribed spacer 
1 (ITS1) and internal transcribed spacer 2 (ITS2)
Length=610

 Score = 333 bits (180),  Expect = 2e-87
 Identities = 206/219 (94%), Gaps = 0/219 (0%)
 Strand=Plus/Plus

Query  1    CGCATCGCGTCGCCCGCCCCACCTGTCGTGTGCGGCGGCGGAAGTTGGCCTCCCGTGCTG  60
            ||||||||||||||  |||||||||||||||| ||||||||||||||||||||||||| |
Sbjct  392  CGCATCGCGTCGCCGCCCCCACCTGTCGTGTGGGGCGGCGGAAGTTGGCCTCCCGTGCCG  451

Query  61   TTAGGCGCGGCTGGCCTAAATGAGAGTCCTCGGCGAGGGACGTCACGACGAGTGGTGGTA  120
            ||||||| |||||||||||| ||||||||||||||||||||||||||| |||||||||||
Sbjct  452  TTAGGCGTGGCTGGCCTAAAAGAGAGTCCTCGGCGAGGGACGTCACGATGAGTGGTGGTA  511

Query  121  GAATGCCCCGACTCGAGTTCTGTCGTGCCGGTACCCCTCGTTGTCTTTGACTCCACGGAT  180
            ||||||||||||||||||| |||||||||||| |||||||||||||||||||||||||||
Sbjct  512  GAATGCCCCGACTCGAGTTTTGTCGTGCCGGTTCCCCTCGTTGTCTTTGACTCCACGGAT  571

Query  181  GACCCTCGTGCGCGCTCACTCTGGAGTTGCGCCTCGACC  219
            |||||||||||| |||| || |||||||||||| |||||
Sbjct  572  GACCCTCGTGCGTGCTCGCTTTGGAGTTGCGCCCCGACC  610


>AJ346899.1 Sarcocephalus latifolius 5.8S rRNA gene, internal transcribed 
spacer 1 (ITS1) and internal transcribed spacer 2 (ITS2)
Length=610

 Score = 327 bits (177),  Expect = 8e-86
 Identities = 205/219 (94%), Gaps = 0/219 (0%)
 Strand=Plus/Plus

Query  1    CGCATCGCGTCGCCCGCCCCACCTGTCGTGTGCGGCGGCGGAAGTTGGCCTCCCGTGCTG  60
            ||||||||||||||  |||||||| ||||||| ||||||||||||||||||||||||| |
Sbjct  392  CGCATCGCGTCGCCGCCCCCACCTATCGTGTGGGGCGGCGGAAGTTGGCCTCCCGTGCCG  451

Query  61   TTAGGCGCGGCTGGCCTAAATGAGAGTCCTCGGCGAGGGACGTCACGACGAGTGGTGGTA  120
            | ||| | ||| |||||||||||||||||||| |||||||||||||||||||||||||||
Sbjct  452  TAAGGTGTGGCCGGCCTAAATGAGAGTCCTCGACGAGGGACGTCACGACGAGTGGTGGTA  511

Query  121  GAATGCCCCGACTCGAGTTCTGTCGTGCCGGTACCCCTCGTTGTCTTTGACTCCACGGAT  180
            |||||||||||||||||||||||||||||||| |||||||||||||| ||||||||||||
Sbjct  512  GAATGCCCCGACTCGAGTTCTGTCGTGCCGGTTCCCCTCGTTGTCTTCGACTCCACGGAT  571

Query  181  GACCCTCGTGCGCGCTCACTCTGGAGTTGCGCCTCGACC  219
            |||||||||||| |||| |||||||||||||||||||||
Sbjct  572  GACCCTCGTGCGTGCTCGCTCTGGAGTTGCGCCTCGACC  610


>AJ346855.1 Nauclea diderrichii 5.8S rRNA gene, internal transcribed spacer 
1 (ITS1) and internal transcribed spacer 2 (ITS2)
Length=609

 Score = 326 bits (176),  Expect = 3e-85
 Identities = 205/219 (94%), Gaps = 1/219 (0%)
 Strand=Plus/Plus

Query  1    CGCATCGCGTCGCCCGCCCCACCTGTCGTGTGCGGCGGCGGAAGTTGGCCTCCCGTGCTG  60
            ||||||||||||||  |||||||||||||||| ||||||||||||||||||||||||| |
Sbjct  392  CGCATCGCGTCGCCGCCCCCACCTGTCGTGTGGGGCGGCGGAAGTTGGCCTCCCGTGCCG  451

Query  61   TTAGGCGCGGCTGGCCTAAATGAGAGTCCTCGGCGAGGGACGTCACGACGAGTGGTGGTA  120
            ||||||| |||||||||||| ||||||||||||||||||||||||||| |||||||||||
Sbjct  452  TTAGGCGTGGCTGGCCTAAAAGAGAGTCCTCGGCGAGGGACGTCACGATGAGTGGTGGTA  511

Query  121  GAATGCCCCGACTCGAGTTCTGTCGTGCCGGTACCCCTCGTTGTCTTTGACTCCACGGAT  180
            ||||||||||||||||||| |||||||||||| |||||||||||||||||||||||||||
Sbjct  512  GAATGCCCCGACTCGAGTTTTGTCGTGCCGGTTCCCCTCGTTGTCTTTGACTCCACGGAT  571

Query  181  GACCCTCGTGCGCGCTCACTCTGGAGTTGCGCCTCGACC  219
            |||||||| ||| |||| || |||||||||||| |||||
Sbjct  572  GACCCTCG-GCGTGCTCGCTTTGGAGTTGCGCCCCGACC  609


>KC737631.1 Nauclea vanderguchtii voucher Razafimandimbison 296 (MO) internal 
transcribed spacer 1, partial sequence; 5.8S ribosomal 
RNA gene, complete sequence; and internal transcribed spacer 
2, partial sequence
Length=610

 Score = 322 bits (174),  Expect = 4e-84
 Identities = 204/219 (93%), Gaps = 0/219 (0%)
 Strand=Plus/Plus

Query  1    CGCATCGCGTCGCCCGCCCCACCTGTCGTGTGCGGCGGCGGAAGTTGGCCTCCCGTGCTG  60
            ||||||||||||||  |||||||||||||||| ||||||||||||||||||||||||| |
Sbjct  392  CGCATCGCGTCGCCGCCCCCACCTGTCGTGTGGGGCGGCGGAAGTTGGCCTCCCGTGCCG  451

Query  61   TTAGGCGCGGCTGGCCTAAATGAGAGTCCTCGGCGAGGGACGTCACGACGAGTGGTGGTA  120
            ||||||| |||||||||||| ||||||||||||||||||||||||||| |||||||||||
Sbjct  452  TTAGGCGTGGCTGGCCTAAAAGAGAGTCCTCGGCGAGGGACGTCACGATGAGTGGTGGTA  511

Query  121  GAATGCCCCGACTCGAGTTCTGTCGTGCCGGTACCCCTCGTTGTCTTTGACTCCACGGAT  180
            ||||  ||||||||||||| |||||||||||| |||||||||||||||||||||||||||
Sbjct  512  GAATTGCCCGACTCGAGTTTTGTCGTGCCGGTCCCCCTCGTTGTCTTTGACTCCACGGAT  571

Query  181  GACCCTCGTGCGCGCTCACTCTGGAGTTGCGCCTCGACC  219
            |||||||||||| |||| || |||||||||||| |||||
Sbjct  572  GACCCTCGTGCGTGCTCGCTTTGGAGTTGCGCCCCGACC  610


>KR531736.1 Breonia chinensis isolate BB0605 5.8S ribosomal RNA gene, partial 
sequence; internal transcribed spacer 2, complete sequence; 
and 28S ribosomal RNA gene, partial sequence
Length=398

 Score = 311 bits (168),  Expect = 8e-81
 Identities = 203/220 (92%), Gaps = 1/220 (0%)
 Strand=Plus/Plus

Query  1    CGCATCGCGTCGCCCGCCCCACCTGTCGTGTGCGGCGGCGGAAGTTGGCCTCCCGTGCTG  60
            |||||||||||| ||||||||||| ||||||| ||||||||| ||||||||||| |||  
Sbjct  69   CGCATCGCGTCG-CCGCCCCACCTATCGTGTGGGGCGGCGGATGTTGGCCTCCCATGCCT  127

Query  61   TTAGGCGCGGCTGGCCTAAATGAGAGTCCTCGGCGAGGGACGTCACGACGAGTGGTGGTA  120
            ||||||| |||||||||||||||||||||||||||||||||||||||| |||||||||||
Sbjct  128  TTAGGCGTGGCTGGCCTAAATGAGAGTCCTCGGCGAGGGACGTCACGATGAGTGGTGGTA  187

Query  121  GAATGCCCCGACTCGAGTTCTGTCGTGCCGGTACCCCTCGTTGTCTTTGACTCCACGGAT  180
            ||||||||||||||||||||| |||||| ||| |||||||||||||| |||| |||||||
Sbjct  188  GAATGCCCCGACTCGAGTTCTATCGTGCTGGTTCCCCTCGTTGTCTTCGACTTCACGGAT  247

Query  181  GACCCTCGTGCGCGCTCACTCTGGAGTTGCGCCTCGACCG  220
            |||||| |||||||||| ||||||||||||||| ||||||
Sbjct  248  GACCCTTGTGCGCGCTCTCTCTGGAGTTGCGCCCCGACCG  287


>MG730941.1 Neolamarckia cadamba voucher 611 5.8S ribosomal RNA gene, partial 
sequence; internal transcribed spacer 2, complete sequence; 
and large subunit ribosomal RNA gene, partial sequence
Length=455

 Score = 307 bits (166),  Expect = 1e-79
 Identities = 202/220 (92%), Gaps = 0/220 (0%)
 Strand=Plus/Plus

Query  1    CGCATCGCGTCGCCCGCCCCACCTGTCGTGTGCGGCGGCGGAAGTTGGCCTCCCGTGCTG  60
            ||||||||||||||  |||||||| ||||||| ||||||||| ||||||||||| |||  
Sbjct  95   CGCATCGCGTCGCCGCCCCCACCTATCGTGTGGGGCGGCGGATGTTGGCCTCCCATGCCT  154

Query  61   TTAGGCGCGGCTGGCCTAAATGAGAGTCCTCGGCGAGGGACGTCACGACGAGTGGTGGTA  120
            ||||||| |||||||||||||||||||||||||||||||||||||||| |||||||||||
Sbjct  155  TTAGGCGTGGCTGGCCTAAATGAGAGTCCTCGGCGAGGGACGTCACGATGAGTGGTGGTA  214

Query  121  GAATGCCCCGACTCGAGTTCTGTCGTGCCGGTACCCCTCGTTGTCTTTGACTCCACGGAT  180
            ||||||||||||||||||||| |||||| ||| |||||||||||||| |||| |||||||
Sbjct  215  GAATGCCCCGACTCGAGTTCTATCGTGCTGGTTCCCCTCGTTGTCTTCGACTTCACGGAT  274

Query  181  GACCCTCGTGCGCGCTCACTCTGGAGTTGCGCCTCGACCG  220
            |||||| |||||||||| ||||||||||||||| ||||||
Sbjct  275  GACCCTTGTGCGCGCTCTCTCTGGAGTTGCGCCCCGACCG  314


>MG730940.1 Neolamarckia cadamba voucher 610 5.8S ribosomal RNA gene, partial 
sequence; internal transcribed spacer 2, complete sequence; 
and large subunit ribosomal RNA gene, partial sequence
Length=489

 Score = 307 bits (166),  Expect = 1e-79
 Identities = 202/220 (92%), Gaps = 0/220 (0%)
 Strand=Plus/Plus

Query  1    CGCATCGCGTCGCCCGCCCCACCTGTCGTGTGCGGCGGCGGAAGTTGGCCTCCCGTGCTG  60
            ||||||||||||||  |||||||| ||||||| ||||||||| ||||||||||| |||  
Sbjct  106  CGCATCGCGTCGCCGCCCCCACCTATCGTGTGGGGCGGCGGATGTTGGCCTCCCATGCCT  165

Query  61   TTAGGCGCGGCTGGCCTAAATGAGAGTCCTCGGCGAGGGACGTCACGACGAGTGGTGGTA  120
            ||||||| |||||||||||||||||||||||||||||||||||||||| |||||||||||
Sbjct  166  TTAGGCGTGGCTGGCCTAAATGAGAGTCCTCGGCGAGGGACGTCACGATGAGTGGTGGTA  225

Query  121  GAATGCCCCGACTCGAGTTCTGTCGTGCCGGTACCCCTCGTTGTCTTTGACTCCACGGAT  180
            ||||||||||||||||||||| |||||| ||| |||||||||||||| |||| |||||||
Sbjct  226  GAATGCCCCGACTCGAGTTCTATCGTGCTGGTTCCCCTCGTTGTCTTCGACTTCACGGAT  285

Query  181  GACCCTCGTGCGCGCTCACTCTGGAGTTGCGCCTCGACCG  220
            |||||| |||||||||| ||||||||||||||| ||||||
Sbjct  286  GACCCTTGTGCGCGCTCTCTCTGGAGTTGCGCCCCGACCG  325


>AJ346878.1 Neolamarckia cadamba 5.8S rRNA gene, internal transcribed spacer 
1 (ITS1) and internal transcribed spacer 2 (ITS2)
 KC737632.1 Neolamarckia cadamba voucher Ridsdale 2247 internal transcribed 
spacer 1, partial sequence; 5.8S ribosomal RNA gene, complete 
sequence; and internal transcribed spacer 2, partial sequence
Length=610

 Score = 305 bits (165),  Expect = 4e-79
 Identities = 201/219 (92%), Gaps = 0/219 (0%)
 Strand=Plus/Plus

Query  1    CGCATCGCGTCGCCCGCCCCACCTGTCGTGTGCGGCGGCGGAAGTTGGCCTCCCGTGCTG  60
            ||||||||||||||  |||||||| ||||||| ||||||||| ||||||||||| |||  
Sbjct  392  CGCATCGCGTCGCCGCCCCCACCTATCGTGTGGGGCGGCGGATGTTGGCCTCCCATGCCT  451

Query  61   TTAGGCGCGGCTGGCCTAAATGAGAGTCCTCGGCGAGGGACGTCACGACGAGTGGTGGTA  120
            ||||||| |||||||||||||||||||||||||||||||||||||||| |||||||||||
Sbjct  452  TTAGGCGTGGCTGGCCTAAATGAGAGTCCTCGGCGAGGGACGTCACGATGAGTGGTGGTA  511

Query  121  GAATGCCCCGACTCGAGTTCTGTCGTGCCGGTACCCCTCGTTGTCTTTGACTCCACGGAT  180
            ||||||||||||||||||||| |||||| ||| |||||||||||||| |||| |||||||
Sbjct  512  GAATGCCCCGACTCGAGTTCTATCGTGCTGGTTCCCCTCGTTGTCTTCGACTTCACGGAT  571

Query  181  GACCCTCGTGCGCGCTCACTCTGGAGTTGCGCCTCGACC  219
            |||||| |||||||||| ||||||||||||||| |||||
Sbjct  572  GACCCTTGTGCGCGCTCTCTCTGGAGTTGCGCCCCGACC  610


>AJ346867.1 Gyrostipula foveolata 5.8S rRNA gene, internal transcribed spacer 
1 (ITS1) and internal transcribed spacer 2 (ITS2)
Length=609

 Score = 305 bits (165),  Expect = 4e-79
 Identities = 201/219 (92%), Gaps = 0/219 (0%)
 Strand=Plus/Plus

Query  1    CGCATCGCGTCGCCCGCCCCACCTGTCGTGTGCGGCGGCGGAAGTTGGCCTCCCGTGCTG  60
            ||||||||||||||  |||||||||||||||| ||||||||| ||||||||||||||| |
Sbjct  391  CGCATCGCGTCGCCGCCCCCACCTGTCGTGTGGGGCGGCGGATGTTGGCCTCCCGTGCCG  450

Query  61   TTAGGCGCGGCTGGCCTAAATGAGAGTCCTCGGCGAGGGACGTCACGACGAGTGGTGGTA  120
            ||||| ||||| ||||||||||||||||||||||||||||||||||||||||||||||| 
Sbjct  451  TTAGGTGCGGCCGGCCTAAATGAGAGTCCTCGGCGAGGGACGTCACGACGAGTGGTGGTT  510

Query  121  GAATGCCCCGACTCGAGTTCTGTCGTGCCGGTACCCCTCGTTGTCTTTGACTCCACGGAT  180
            |||||||||||||||||||||||||||||||| |||||||| ||||  | ||| ||||||
Sbjct  511  GAATGCCCCGACTCGAGTTCTGTCGTGCCGGTTCCCCTCGTCGTCTCCGGCTCTACGGAT  570

Query  181  GACCCTCGTGCGCGCTCACTCTGGAGTTGCGCCTCGACC  219
            ||||||||||||||||| ||| ||||| ||||| |||||
Sbjct  571  GACCCTCGTGCGCGCTCTCTCCGGAGTCGCGCCCCGACC  609


>AJ346871.1 Metadina trichotoma 5.8S rRNA gene, internal transcribed spacer 
1 (ITS1) and internal transcribed spacer 2 (ITS2)
Length=608

 Score = 300 bits (162),  Expect = 2e-77
 Identities = 200/219 (91%), Gaps = 0/219 (0%)
 Strand=Plus/Plus

Query  1    CGCATCGCGTCGCCCGCCCCACCTGTCGTGTGCGGCGGCGGAAGTTGGCCTCCCGTGCTG  60
            ||||||||||||||  |||||||||||||||| ||||||||| ||||||||||||||| |
Sbjct  390  CGCATCGCGTCGCCGCCCCCACCTGTCGTGTGGGGCGGCGGATGTTGGCCTCCCGTGCCG  449

Query  61   TTAGGCGCGGCTGGCCTAAATGAGAGTCCTCGGCGAGGGACGTCACGACGAGTGGTGGTA  120
            ||||||||||| ||||||||||||||||||||||||||||||||||||||||||||||| 
Sbjct  450  TTAGGCGCGGCCGGCCTAAATGAGAGTCCTCGGCGAGGGACGTCACGACGAGTGGTGGTT  509

Query  121  GAATGCCCCGACTCGAGTTCTGTCGTGCCGGTACCCCTCGTTGTCTTTGACTCCACGGAT  180
            ||| |||||||||||| | ||||||||||||| |||||||||||||  | |||  |||||
Sbjct  510  GAACGCCCCGACTCGAATCCTGTCGTGCCGGTTCCCCTCGTTGTCTCCGGCTCTGCGGAT  569

Query  181  GACCCTCGTGCGCGCTCACTCTGGAGTTGCGCCTCGACC  219
            ||||||||||||||||| ||| ||||||||||| |||||
Sbjct  570  GACCCTCGTGCGCGCTCTCTCCGGAGTTGCGCCCCGACC  608


>AJ346859.1 Breonia decaryana 5.8S rRNA gene, internal transcribed spacer 
1 (ITS1) and internal transcribed spacer 2 (ITS2)
Length=609

 Score = 298 bits (161),  Expect = 6e-77
 Identities = 200/219 (91%), Gaps = 1/219 (0%)
 Strand=Plus/Plus

Query  1    CGCATCGCGTCGCCCGCCCCACCTGTCGTGTGCGGCGGCGGAAGTTGGCCTCCCGTGCTG  60
            ||||||||||||||  |||||||||||||| | ||||||||| ||||||||||||||| |
Sbjct  392  CGCATCGCGTCGCCGCCCCCACCTGTCGTGCGGGGCGGCGGATGTTGGCCTCCCGTGCCG  451

Query  61   TTAGGCGCGGCTGGCCTAAATGAGAGTCCTCGGCGAGGGACGTCACGACGAGTGGTGGTA  120
            ||||||||||| ||||||||||||||||||||||||||||||||||||||||||||||| 
Sbjct  452  TTAGGCGCGGCCGGCCTAAATGAGAGTCCTCGGCGAGGGACGTCACGACGAGTGGTGGTT  511

Query  121  GAATGCCCCGACTCGAGTTCTGTCGTGCCGGTACCCCTCGTTGTCTTTGACTCCACGGAT  180
            |||||||||||||||||||||||||||||||| |||||||| ||||  | ||| ||||||
Sbjct  512  GAATGCCCCGACTCGAGTTCTGTCGTGCCGGTTCCCCTCGTCGTCTCCGGCTCTACGGAT  571

Query  181  GACCCTCGTGCGCGCTCACTCTGGAGTTGCGCCTCGACC  219
            ||||||||||||||||| ||| ||| | ||||| |||||
Sbjct  572  GACCCTCGTGCGCGCTCTCTCCGGA-TCGCGCCCCGACC  609


>MG730939.1 Neolamarckia cadamba voucher 609 5.8S ribosomal RNA gene, partial 
sequence; internal transcribed spacer 2, complete sequence; 
and large subunit ribosomal RNA gene, partial sequence
Length=474

 Score = 294 bits (159),  Expect = 8e-76
 Identities = 200/220 (91%), Gaps = 1/220 (0%)
 Strand=Plus/Plus

Query  1    CGCATCGCGTCGCCCGCCCCACCTGTCGTGTGCGGCGGCGGAAGTTGGCCTCCCGTGCTG  60
            ||||||||||||||  |||||||| ||||||| ||||||||| | ||||||||| |||  
Sbjct  104  CGCATCGCGTCGCCGCCCCCACCTATCGTGTGGGGCGGCGGATGCTGGCCTCCCATGCCT  163

Query  61   TTAGGCGCGGCTGGCCTAAATGAGAGTCCTCGGCGAGGGACGTCACGACGAGTGGTGGTA  120
            ||||||| |||||||||||||||||||||||||||||||||||||||| |||||||||||
Sbjct  164  TTAGGCGTGGCTGGCCTAAATGAGAGTCCTCGGCGAGGGACGTCACGATGAGTGGTGGTA  223

Query  121  GAATGCCCCGACTCGAGTTCTGTCGTGCCGGTACCCCTCGTTGTCTTTGACTCCACGGAT  180
            ||||||||||||||||||||| |||||| ||| ||||||||||| || |||| |||||||
Sbjct  224  GAATGCCCCGACTCGAGTTCTATCGTGCTGGTTCCCCTCGTTGT-TTCGACTTCACGGAT  282

Query  181  GACCCTCGTGCGCGCTCACTCTGGAGTTGCGCCTCGACCG  220
            |||||| |||||||||| ||||||||||||||| ||||||
Sbjct  283  GACCCTTGTGCGCGCTCTCTCTGGAGTTGCGCCCCGACCG  322


>KR531735.1 Breonia chinensis isolate BB0604 5.8S ribosomal RNA gene, partial 
sequence; internal transcribed spacer 2, complete sequence; 
and 28S ribosomal RNA gene, partial sequence
Length=391

 Score = 294 bits (159),  Expect = 8e-76
 Identities = 200/220 (91%), Gaps = 1/220 (0%)
 Strand=Plus/Plus

Query  1    CGCATCGCGTCGCCCGCCCCACCTGTCGTGTGCGGCGGCGGAAGTTGGCCTCCCGTGCTG  60
            ||||||||||||||  |||||||| ||||||| ||||||||| | ||||||||| |||  
Sbjct  62   CGCATCGCGTCGCCGCCCCCACCTATCGTGTGGGGCGGCGGATGCTGGCCTCCCATGCCT  121

Query  61   TTAGGCGCGGCTGGCCTAAATGAGAGTCCTCGGCGAGGGACGTCACGACGAGTGGTGGTA  120
            ||||||| |||||||||||||||||||||||||||||||||||||||| |||||||||||
Sbjct  122  TTAGGCGTGGCTGGCCTAAATGAGAGTCCTCGGCGAGGGACGTCACGATGAGTGGTGGTA  181

Query  121  GAATGCCCCGACTCGAGTTCTGTCGTGCCGGTACCCCTCGTTGTCTTTGACTCCACGGAT  180
            ||||||||||||||||||||| |||||| ||| ||||||||||| || |||| |||||||
Sbjct  182  GAATGCCCCGACTCGAGTTCTATCGTGCTGGTTCCCCTCGTTGT-TTCGACTTCACGGAT  240

Query  181  GACCCTCGTGCGCGCTCACTCTGGAGTTGCGCCTCGACCG  220
            |||||| |||||||||| ||||||||||||||| ||||||
Sbjct  241  GACCCTTGTGCGCGCTCTCTCTGGAGTTGCGCCCCGACCG  280


>AJ346869.1 Janotia macrostipula 5.8S rRNA gene, internal transcribed spacer 
1 (ITS1) and internal transcribed spacer 2 (ITS2)
Length=609

 Score = 294 bits (159),  Expect = 8e-76
 Identities = 199/219 (91%), Gaps = 0/219 (0%)
 Strand=Plus/Plus

Query  1    CGCATCGCGTCGCCCGCCCCACCTGTCGTGTGCGGCGGCGGAAGTTGGCCTCCCGTGCTG  60
            ||||||||||||||  |||||||||||||| | ||||||||| ||||||||||||||| |
Sbjct  391  CGCATCGCGTCGCCGCCCCCACCTGTCGTGCGGGGCGGCGGATGTTGGCCTCCCGTGCCG  450

Query  61   TTAGGCGCGGCTGGCCTAAATGAGAGTCCTCGGCGAGGGACGTCACGACGAGTGGTGGTA  120
            ||| ||||||| ||||||||||||||||||||||||||||||||||||||||||||||| 
Sbjct  451  TTACGCGCGGCCGGCCTAAATGAGAGTCCTCGGCGAGGGACGTCACGACGAGTGGTGGTT  510

Query  121  GAATGCCCCGACTCGAGTTCTGTCGTGCCGGTACCCCTCGTTGTCTTTGACTCCACGGAT  180
            |||||||||||||||||||||||||||||||| |||||||| ||||  | |||  |||||
Sbjct  511  GAATGCCCCGACTCGAGTTCTGTCGTGCCGGTTCCCCTCGTCGTCTCCGGCTCTGCGGAT  570

Query  181  GACCCTCGTGCGCGCTCACTCTGGAGTTGCGCCTCGACC  219
            ||||||||||||||||| ||| ||||| ||||| |||||
Sbjct  571  GACCCTCGTGCGCGCTCTCTCCGGAGTCGCGCCCCGACC  609


>AJ346866.1 Gyrostipula comoriensis 5.8S rRNA gene, internal transcribed 
spacer 1 (ITS1) and internal transcribed spacer 2 (ITS2)
Length=609

 Score = 294 bits (159),  Expect = 8e-76
 Identities = 199/219 (91%), Gaps = 0/219 (0%)
 Strand=Plus/Plus

Query  1    CGCATCGCGTCGCCCGCCCCACCTGTCGTGTGCGGCGGCGGAAGTTGGCCTCCCGTGCTG  60
            ||||||||||||||  |||||||||||||| | ||||||||| ||||||||||||||| |
Sbjct  391  CGCATCGCGTCGCCGCCCCCACCTGTCGTGCGGGGCGGCGGATGTTGGCCTCCCGTGCCG  450

Query  61   TTAGGCGCGGCTGGCCTAAATGAGAGTCCTCGGCGAGGGACGTCACGACGAGTGGTGGTA  120
            ||||||||||| ||||||||||||||||||||||||||||||||||||||||||||||| 
Sbjct  451  TTAGGCGCGGCCGGCCTAAATGAGAGTCCTCGGCGAGGGACGTCACGACGAGTGGTGGTT  510

Query  121  GAATGCCCCGACTCGAGTTCTGTCGTGCCGGTACCCCTCGTTGTCTTTGACTCCACGGAT  180
            |||||||||||||||||||||||||||||||| |||||||| |||   | |||  |||||
Sbjct  511  GAATGCCCCGACTCGAGTTCTGTCGTGCCGGTTCCCCTCGTCGTCGCCGGCTCTGCGGAT  570

Query  181  GACCCTCGTGCGCGCTCACTCTGGAGTTGCGCCTCGACC  219
            ||||||||||||||||| ||| ||||| ||||| |||||
Sbjct  571  GACCCTCGTGCGCGCTCTCTCCGGAGTCGCGCCCCGACC  609


>AJ346858.1 Breonia chinensis 5.8S rRNA gene, internal transcribed spacer 
1 (ITS1) and internal transcribed spacer 2 (ITS2)
Length=611

 Score = 294 bits (159),  Expect = 8e-76
 Identities = 199/219 (91%), Gaps = 0/219 (0%)
 Strand=Plus/Plus

Query  1    CGCATCGCGTCGCCCGCCCCACCTGTCGTGTGCGGCGGCGGAAGTTGGCCTCCCGTGCTG  60
            ||||||||||||||  |||||||||||||| | ||||||||| ||||||||||||||| |
Sbjct  393  CGCATCGCGTCGCCGCCCCCACCTGTCGTGCGGGGCGGCGGATGTTGGCCTCCCGTGCCG  452

Query  61   TTAGGCGCGGCTGGCCTAAATGAGAGTCCTCGGCGAGGGACGTCACGACGAGTGGTGGTA  120
            ||||||||||| ||||||||||||||||||||||||||||||||||||||||||||||| 
Sbjct  453  TTAGGCGCGGCCGGCCTAAATGAGAGTCCTCGGCGAGGGACGTCACGACGAGTGGTGGTT  512

Query  121  GAATGCCCCGACTCGAGTTCTGTCGTGCCGGTACCCCTCGTTGTCTTTGACTCCACGGAT  180
            |||||||||||||||||||||||||||||||| |||||||  ||||  | ||| ||||||
Sbjct  513  GAATGCCCCGACTCGAGTTCTGTCGTGCCGGTTCCCCTCGCCGTCTCCGGCTCTACGGAT  572

Query  181  GACCCTCGTGCGCGCTCACTCTGGAGTTGCGCCTCGACC  219
            |||| |||||||||||| ||| ||||| ||||| |||||
Sbjct  573  GACCATCGTGCGCGCTCTCTCCGGAGTCGCGCCCCGACC  611


>AJ346882.1 Ochreinauclea maingayi 5.8S rRNA gene, internal transcribed spacer 
1 (ITS1) and internal transcribed spacer 2 (ITS2)
Length=609

 Score = 292 bits (158),  Expect = 3e-75
 Identities = 199/219 (91%), Gaps = 1/219 (0%)
 Strand=Plus/Plus

Query  1    CGCATCGCGTCGCCCGCCCCACCTGTCGTGTGCGGCGGCGGAAGTTGGCCTCCCGTGCTG  60
            ||||||||||||||  |||||||| ||||||| ||||||||| | ||||||||| |||  
Sbjct  392  CGCATCGCGTCGCCGCCCCCACCTATCGTGTGGGGCGGCGGATGCTGGCCTCCCATGCCT  451

Query  61   TTAGGCGCGGCTGGCCTAAATGAGAGTCCTCGGCGAGGGACGTCACGACGAGTGGTGGTA  120
            ||||||| |||||||||||||||||||||||||||||||||||||||| |||||||||||
Sbjct  452  TTAGGCGTGGCTGGCCTAAATGAGAGTCCTCGGCGAGGGACGTCACGATGAGTGGTGGTA  511

Query  121  GAATGCCCCGACTCGAGTTCTGTCGTGCCGGTACCCCTCGTTGTCTTTGACTCCACGGAT  180
            ||||||||||||||||||||| |||||| ||| ||||||||||| || |||| |||||||
Sbjct  512  GAATGCCCCGACTCGAGTTCTATCGTGCTGGTTCCCCTCGTTGT-TTCGACTTCACGGAT  570

Query  181  GACCCTCGTGCGCGCTCACTCTGGAGTTGCGCCTCGACC  219
            |||||| |||||||||| ||||||||||||||| |||||
Sbjct  571  GACCCTTGTGCGCGCTCTCTCTGGAGTTGCGCCCCGACC  609


>JQ898577.1 Capparis tomentosa internal transcribed spacer 2, partial sequence
Length=243

 Score = 291 bits (157),  Expect = 1e-74
 Identities = 199/220 (90%), Gaps = 0/220 (0%)
 Strand=Plus/Plus

Query  1    CGCATCGCGTCGCCCGCCCCACCTGTCGTGTGCGGCGGCGGAAGTTGGCCTCCCGTGCTG  60
            ||||||||||||||  |||||||||||||| | ||| ||||| ||||||||||||||| |
Sbjct  2    CGCATCGCGTCGCCGCCCCCACCTGTCGTGCGGGGCAGCGGATGTTGGCCTCCCGTGCCG  61

Query  61   TTAGGCGCGGCTGGCCTAAATGAGAGTCCTCGGCGAGGGACGTCACGACGAGTGGTGGTA  120
            ||| ||||||| ||||||||||||||||||||||||||||||||||||||||||||||| 
Sbjct  62   TTATGCGCGGCCGGCCTAAATGAGAGTCCTCGGCGAGGGACGTCACGACGAGTGGTGGTT  121

Query  121  GAATGCCCCGACTCGAGTTCTGTCGTGCCGGTACCCCTCGTTGTCTTTGACTCCACGGAT  180
            ||||||||||||||||||| ||||||||| || |||||||||||||  | ||| ||||||
Sbjct  122  GAATGCCCCGACTCGAGTTTTGTCGTGCCCGTTCCCCTCGTTGTCTCCGGCTCTACGGAT  181

Query  181  GACCCTCGTGCGCGCTCACTCTGGAGTTGCGCCTCGACCG  220
            |||||||||||||| || ||| ||||| ||||||||||||
Sbjct  182  GACCCTCGTGCGCGTTCTCTCCGGAGTCGCGCCTCGACCG  221


>JQ229789.1 Capparis tomentosa clone 2ITS2 5.8S ribosomal RNA gene, partial 
sequence; internal transcribed spacer 2, complete sequence; 
and 28S ribosomal RNA gene, partial sequence
Length=476

 Score = 291 bits (157),  Expect = 1e-74
 Identities = 199/220 (90%), Gaps = 0/220 (0%)
 Strand=Plus/Plus

Query  1    CGCATCGCGTCGCCCGCCCCACCTGTCGTGTGCGGCGGCGGAAGTTGGCCTCCCGTGCTG  60
            ||||||||||||||  |||||||||||||| | ||| ||||| ||||||||||||||| |
Sbjct  107  CGCATCGCGTCGCCGCCCCCACCTGTCGTGCGGGGCAGCGGATGTTGGCCTCCCGTGCCG  166

Query  61   TTAGGCGCGGCTGGCCTAAATGAGAGTCCTCGGCGAGGGACGTCACGACGAGTGGTGGTA  120
            ||| ||||||| ||||||||||||||||||||||||||||||||||||||||||||||| 
Sbjct  167  TTATGCGCGGCCGGCCTAAATGAGAGTCCTCGGCGAGGGACGTCACGACGAGTGGTGGTT  226

Query  121  GAATGCCCCGACTCGAGTTCTGTCGTGCCGGTACCCCTCGTTGTCTTTGACTCCACGGAT  180
            ||||||||||||||||||| ||||||||| || |||||||||||||  | ||| ||||||
Sbjct  227  GAATGCCCCGACTCGAGTTTTGTCGTGCCCGTTCCCCTCGTTGTCTCCGGCTCTACGGAT  286

Query  181  GACCCTCGTGCGCGCTCACTCTGGAGTTGCGCCTCGACCG  220
            |||||||||||||| || ||| ||||| ||||||||||||
Sbjct  287  GACCCTCGTGCGCGTTCTCTCCGGAGTCGCGCCTCGACCG  326


>KJ004377.1 Breonadia salicina internal transcribed spacer 1, partial sequence; 
5.8S ribosomal RNA gene, complete sequence; and internal 
transcribed spacer 2, partial sequence
Length=609

 Score = 289 bits (156),  Expect = 4e-74
 Identities = 198/219 (90%), Gaps = 0/219 (0%)
 Strand=Plus/Plus

Query  1    CGCATCGCGTCGCCCGCCCCACCTGTCGTGTGCGGCGGCGGAAGTTGGCCTCCCGTGCTG  60
            ||||||||||||||  |||||||||||||| | ||| ||||| ||||||||||||||| |
Sbjct  391  CGCATCGCGTCGCCGCCCCCACCTGTCGTGCGGGGCAGCGGATGTTGGCCTCCCGTGCCG  450

Query  61   TTAGGCGCGGCTGGCCTAAATGAGAGTCCTCGGCGAGGGACGTCACGACGAGTGGTGGTA  120
            ||| ||||||| ||||||||||||||||||||||||||||||||||||||||||||||| 
Sbjct  451  TTATGCGCGGCCGGCCTAAATGAGAGTCCTCGGCGAGGGACGTCACGACGAGTGGTGGTT  510

Query  121  GAATGCCCCGACTCGAGTTCTGTCGTGCCGGTACCCCTCGTTGTCTTTGACTCCACGGAT  180
            ||||||||||||||||||| ||||||||| || |||||||||||||  | ||| ||||||
Sbjct  511  GAATGCCCCGACTCGAGTTTTGTCGTGCCCGTTCCCCTCGTTGTCTCCGGCTCTACGGAT  570

Query  181  GACCCTCGTGCGCGCTCACTCTGGAGTTGCGCCTCGACC  219
            |||||||||||||| || ||| ||||| |||||||||||
Sbjct  571  GACCCTCGTGCGCGTTCTCTCCGGAGTCGCGCCTCGACC  609


>KJ004371.1 Breonadia salicina internal transcribed spacer 1, partial sequence; 
5.8S ribosomal RNA gene, complete sequence; and internal 
transcribed spacer 2, partial sequence
Length=604

 Score = 289 bits (156),  Expect = 4e-74
 Identities = 198/219 (90%), Gaps = 0/219 (0%)
 Strand=Plus/Plus

Query  1    CGCATCGCGTCGCCCGCCCCACCTGTCGTGTGCGGCGGCGGAAGTTGGCCTCCCGTGCTG  60
            ||||||||||||||  |||||||||||||| | ||| ||||| ||||||||||||||| |
Sbjct  386  CGCATCGCGTCGCCGCCCCCACCTGTCGTGCGGGGCAGCGGATGTTGGCCTCCCGTGCCG  445

Query  61   TTAGGCGCGGCTGGCCTAAATGAGAGTCCTCGGCGAGGGACGTCACGACGAGTGGTGGTA  120
            ||| ||||||| ||||||||||||||||||||||||||||||||||||||||||||||| 
Sbjct  446  TTATGCGCGGCCGGCCTAAATGAGAGTCCTCGGCGAGGGACGTCACGACGAGTGGTGGTT  505

Query  121  GAATGCCCCGACTCGAGTTCTGTCGTGCCGGTACCCCTCGTTGTCTTTGACTCCACGGAT  180
            ||||||||||||||||||| ||||||||| || |||||||||||||  | ||| ||||||
Sbjct  506  GAATGCCCCGACTCGAGTTTTGTCGTGCCCGTTCCCCTCGTTGTCTCCGGCTCTACGGAT  565

Query  181  GACCCTCGTGCGCGCTCACTCTGGAGTTGCGCCTCGACC  219
            |||||||||||||| || ||| ||||| |||||||||||
Sbjct  566  GACCCTCGTGCGCGTTCTCTCCGGAGTCGCGCCTCGACC  604


>KJ004364.1 Breonadia salicina internal transcribed spacer 1, partial sequence; 
5.8S ribosomal RNA gene, complete sequence; and internal 
transcribed spacer 2, partial sequence
 KJ004365.1 Breonadia salicina internal transcribed spacer 1, partial sequence; 
5.8S ribosomal RNA gene, complete sequence; and internal 
transcribed spacer 2, partial sequence
 KJ004376.1 Breonadia salicina internal transcribed spacer 1, partial sequence; 
5.8S ribosomal RNA gene, complete sequence; and internal 
transcribed spacer 2, partial sequence
Length=603

 Score = 289 bits (156),  Expect = 4e-74
 Identities = 198/219 (90%), Gaps = 0/219 (0%)
 Strand=Plus/Plus

Query  1    CGCATCGCGTCGCCCGCCCCACCTGTCGTGTGCGGCGGCGGAAGTTGGCCTCCCGTGCTG  60
            ||||||||||||||  |||||||||||||| | ||| ||||| ||||||||||||||| |
Sbjct  385  CGCATCGCGTCGCCGCCCCCACCTGTCGTGCGGGGCAGCGGATGTTGGCCTCCCGTGCCG  444

Query  61   TTAGGCGCGGCTGGCCTAAATGAGAGTCCTCGGCGAGGGACGTCACGACGAGTGGTGGTA  120
            ||| ||||||| ||||||||||||||||||||||||||||||||||||||||||||||| 
Sbjct  445  TTATGCGCGGCCGGCCTAAATGAGAGTCCTCGGCGAGGGACGTCACGACGAGTGGTGGTT  504

Query  121  GAATGCCCCGACTCGAGTTCTGTCGTGCCGGTACCCCTCGTTGTCTTTGACTCCACGGAT  180
            ||||||||||||||||||| ||||||||| || |||||||||||||  | ||| ||||||
Sbjct  505  GAATGCCCCGACTCGAGTTTTGTCGTGCCCGTTCCCCTCGTTGTCTCCGGCTCTACGGAT  564

Query  181  GACCCTCGTGCGCGCTCACTCTGGAGTTGCGCCTCGACC  219
            |||||||||||||| || ||| ||||| |||||||||||
Sbjct  565  GACCCTCGTGCGCGTTCTCTCCGGAGTCGCGCCTCGACC  603


>KJ004359.1 Breonadia salicina internal transcribed spacer 1, partial sequence; 
5.8S ribosomal RNA gene, complete sequence; and internal 
transcribed spacer 2, partial sequence
Length=606

 Score = 289 bits (156),  Expect = 4e-74
 Identities = 198/219 (90%), Gaps = 0/219 (0%)
 Strand=Plus/Plus

Query  1    CGCATCGCGTCGCCCGCCCCACCTGTCGTGTGCGGCGGCGGAAGTTGGCCTCCCGTGCTG  60
            ||||||||||||||  |||||||||||||| | ||| ||||| ||||||||||||||| |
Sbjct  388  CGCATCGCGTCGCCGCCCCCACCTGTCGTGCGGGGCAGCGGATGTTGGCCTCCCGTGCCG  447

Query  61   TTAGGCGCGGCTGGCCTAAATGAGAGTCCTCGGCGAGGGACGTCACGACGAGTGGTGGTA  120
            ||| ||||||| ||||||||||||||||||||||||||||||||||||||||||||||| 
Sbjct  448  TTATGCGCGGCCGGCCTAAATGAGAGTCCTCGGCGAGGGACGTCACGACGAGTGGTGGTT  507

Query  121  GAATGCCCCGACTCGAGTTCTGTCGTGCCGGTACCCCTCGTTGTCTTTGACTCCACGGAT  180
            ||||||||||||||||||| ||||||||| || |||||||||||||  | ||| ||||||
Sbjct  508  GAATGCCCCGACTCGAGTTTTGTCGTGCCCGTTCCCCTCGTTGTCTCCGGCTCTACGGAT  567

Query  181  GACCCTCGTGCGCGCTCACTCTGGAGTTGCGCCTCGACC  219
            |||||||||||||| || ||| ||||| |||||||||||
Sbjct  568  GACCCTCGTGCGCGTTCTCTCCGGAGTCGCGCCTCGACC  606


>KC737623.1 Breonia fragifera voucher Ranirison 776 internal transcribed 
spacer 1, partial sequence; 5.8S ribosomal RNA gene, complete 
sequence; and internal transcribed spacer 2, partial sequence
Length=609

 Score = 289 bits (156),  Expect = 4e-74
 Identities = 198/219 (90%), Gaps = 0/219 (0%)
 Strand=Plus/Plus

Query  1    CGCATCGCGTCGCCCGCCCCACCTGTCGTGTGCGGCGGCGGAAGTTGGCCTCCCGTGCTG  60
            ||||||||||||||  |||||||||||||| | ||||||||| ||||||||||||||| |
Sbjct  391  CGCATCGCGTCGCCGCCCCCACCTGTCGTGCGGGGCGGCGGATGTTGGCCTCCCGTGCCG  450

Query  61   TTAGGCGCGGCTGGCCTAAATGAGAGTCCTCGGCGAGGGACGTCACGACGAGTGGTGGTA  120
            || |||||||| ||||||||||||||||||||||||||||||||||||||||||||||| 
Sbjct  451  TTGGGCGCGGCCGGCCTAAATGAGAGTCCTCGGCGAGGGACGTCACGACGAGTGGTGGTT  510

Query  121  GAATGCCCCGACTCGAGTTCTGTCGTGCCGGTACCCCTCGTTGTCTTTGACTCCACGGAT  180
            |||||||||||||||||||||||||||||||| |||| ||| ||||  | |||  |||||
Sbjct  511  GAATGCCCCGACTCGAGTTCTGTCGTGCCGGTTCCCCCCGTCGTCTCCGGCTCTGCGGAT  570

Query  181  GACCCTCGTGCGCGCTCACTCTGGAGTTGCGCCTCGACC  219
            ||||||||||||||||| ||| ||||| ||||| |||||
Sbjct  571  GACCCTCGTGCGCGCTCCCTCCGGAGTCGCGCCCCGACC  609


>KC737621.1 Adina pubicostata voucher Liu Biao 0186 (MO) internal transcribed 
spacer 1, partial sequence; 5.8S ribosomal RNA gene, complete 
sequence; and internal transcribed spacer 2, partial 
sequence
Length=608

 Score = 289 bits (156),  Expect = 4e-74
 Identities = 198/219 (90%), Gaps = 0/219 (0%)
 Strand=Plus/Plus

Query  1    CGCATCGCGTCGCCCGCCCCACCTGTCGTGTGCGGCGGCGGAAGTTGGCCTCCCGTGCTG  60
            ||||||||||||||  ||||||| |||||||| ||||||||| ||||||||||||||| |
Sbjct  390  CGCATCGCGTCGCCGCCCCCACCCGTCGTGTGGGGCGGCGGATGTTGGCCTCCCGTGCCG  449

Query  61   TTAGGCGCGGCTGGCCTAAATGAGAGTCCTCGGCGAGGGACGTCACGACGAGTGGTGGTA  120
            ||||||||||| ||||||||||||||||||||||||||||||||||||||||||||||| 
Sbjct  450  TTAGGCGCGGCCGGCCTAAATGAGAGTCCTCGGCGAGGGACGTCACGACGAGTGGTGGTT  509

Query  121  GAATGCCCCGACTCGAGTTCTGTCGTGCCGGTACCCCTCGTTGTCTTTGACTCCACGGAT  180
            ||| |||||||||||| | ||||||||||||| |||||||| ||||  | |||  |||||
Sbjct  510  GAACGCCCCGACTCGAATCCTGTCGTGCCGGTTCCCCTCGTCGTCTGCGGCTCTGCGGAT  569

Query  181  GACCCTCGTGCGCGCTCACTCTGGAGTTGCGCCTCGACC  219
            ||||||||||||||||| ||| ||||||||||| |||||
Sbjct  570  GACCCTCGTGCGCGCTCTCTCCGGAGTTGCGCCCCGACC  608


>AJ346893.1 Pertusadina malaccensis 5.8S rRNA gene, internal transcribed 
spacer 1 (ITS1) and internal transcribed spacer 2 (ITS2)
Length=608

 Score = 289 bits (156),  Expect = 4e-74
 Identities = 198/219 (90%), Gaps = 0/219 (0%)
 Strand=Plus/Plus

Query  1    CGCATCGCGTCGCCCGCCCCACCTGTCGTGTGCGGCGGCGGAAGTTGGCCTCCCGTGCTG  60
            ||||||||||||||  ||||||| |||||||| ||||||||| ||||||||||||||| |
Sbjct  390  CGCATCGCGTCGCCGCCCCCACCCGTCGTGTGGGGCGGCGGATGTTGGCCTCCCGTGCCG  449

Query  61   TTAGGCGCGGCTGGCCTAAATGAGAGTCCTCGGCGAGGGACGTCACGACGAGTGGTGGTA  120
            ||||||||||| ||||||||||||||||||||||||||||||||||||||||||||||| 
Sbjct  450  TTAGGCGCGGCCGGCCTAAATGAGAGTCCTCGGCGAGGGACGTCACGACGAGTGGTGGTT  509

Query  121  GAATGCCCCGACTCGAGTTCTGTCGTGCCGGTACCCCTCGTTGTCTTTGACTCCACGGAT  180
            ||| |||||||||||| | ||||||||||||| |||||||||||||  | |||  || ||
Sbjct  510  GAACGCCCCGACTCGAATCCTGTCGTGCCGGTTCCCCTCGTTGTCTCCGGCTCTGCGAAT  569

Query  181  GACCCTCGTGCGCGCTCACTCTGGAGTTGCGCCTCGACC  219
            ||||||||||||||||| ||| ||||||||||| |||||
Sbjct  570  GACCCTCGTGCGCGCTCTCTCCGGAGTTGCGCCCCGACC  608


>AJ346857.1 Breonadia salicina 5.8S rRNA gene, internal transcribed spacer 
1 (ITS1) and internal transcribed spacer 2 (ITS2)
Length=609

 Score = 289 bits (156),  Expect = 4e-74
 Identities = 198/219 (90%), Gaps = 0/219 (0%)
 Strand=Plus/Plus

Query  1    CGCATCGCGTCGCCCGCCCCACCTGTCGTGTGCGGCGGCGGAAGTTGGCCTCCCGTGCTG  60
            ||||||||||||||  |||||||||||||| | ||| ||||| ||||||||||||||| |
Sbjct  391  CGCATCGCGTCGCCGCCCCCACCTGTCGTGCGGGGCAGCGGATGTTGGCCTCCCGTGCCG  450

Query  61   TTAGGCGCGGCTGGCCTAAATGAGAGTCCTCGGCGAGGGACGTCACGACGAGTGGTGGTA  120
            ||| ||||||| ||||||||||||||||||||||||||||||||||||||||||||||| 
Sbjct  451  TTATGCGCGGCCGGCCTAAATGAGAGTCCTCGGCGAGGGACGTCACGACGAGTGGTGGTT  510

Query  121  GAATGCCCCGACTCGAGTTCTGTCGTGCCGGTACCCCTCGTTGTCTTTGACTCCACGGAT  180
            ||||||||||||||||||| ||||||||| || |||||||||||||  | ||| ||||||
Sbjct  511  GAATGCCCCGACTCGAGTTTTGTCGTGCCCGTTCCCCTCGTTGTCTCCGGCTCTACGGAT  570

Query  181  GACCCTCGTGCGCGCTCACTCTGGAGTTGCGCCTCGACC  219
            |||||||||||||| || ||| ||||| |||||||||||
Sbjct  571  GACCCTCGTGCGCGTTCTCTCCGGAGTCGCGCCTCGACC  609


>KC737628.1 Breonia boivinii voucher Razakamalala 6286 (S) internal transcribed 
spacer 1, partial sequence; 5.8S ribosomal RNA gene, 
complete sequence; and internal transcribed spacer 2, partial 
sequence
Length=609

 Score = 287 bits (155),  Expect = 1e-73
 Identities = 197/218 (90%), Gaps = 0/218 (0%)
 Strand=Plus/Plus

Query  1    CGCATCGCGTCGCCCGCCCCACCTGTCGTGTGCGGCGGCGGAAGTTGGCCTCCCGTGCTG  60
            ||||||||||||||  |||||||| ||||| | ||||||||| ||||||||||||||| |
Sbjct  391  CGCATCGCGTCGCCGCCCCCACCTCTCGTGCGGGGCGGCGGATGTTGGCCTCCCGTGCCG  450

Query  61   TTAGGCGCGGCTGGCCTAAATGAGAGTCCTCGGCGAGGGACGTCACGACGAGTGGTGGTA  120
            ||||||||||| ||||||||||||||||||||||||||||||||||||||||||||||| 
Sbjct  451  TTAGGCGCGGCCGGCCTAAATGAGAGTCCTCGGCGAGGGACGTCACGACGAGTGGTGGTT  510

Query  121  GAATGCCCCGACTCGAGTTCTGTCGTGCCGGTACCCCTCGTTGTCTTTGACTCCACGGAT  180
            |||||||||||||||||||||||||||||||| |||||||  ||||  | ||| ||| ||
Sbjct  511  GAATGCCCCGACTCGAGTTCTGTCGTGCCGGTTCCCCTCGCCGTCTCCGGCTCTACGCAT  570

Query  181  GACCCTCGTGCGCGCTCACTCTGGAGTTGCGCCTCGAC  218
            ||||||||||||||||| ||| ||||| ||||| ||||
Sbjct  571  GACCCTCGTGCGCGCTCTCTCCGGAGTCGCGCCCCGAC  608


>MF145138.1 Uncaria macrophylla isolate 160107 internal transcribed spacer 
2, partial sequence
Length=224

 Score = 285 bits (154),  Expect = 5e-73
 Identities = 198/220 (90%), Gaps = 0/220 (0%)
 Strand=Plus/Plus

Query  1    CGCATCGCGTCGCCCGCCCCACCTGTCGTGTGCGGCGGCGGAAGTTGGCCTCCCGTGCTG  60
            ||||||||||||||  ||||||| |||||||| ||||||||| ||||||||||||||| |
Sbjct  2    CGCATCGCGTCGCCGCCCCCACCCGTCGTGTGGGGCGGCGGATGTTGGCCTCCCGTGCCG  61

Query  61   TTAGGCGCGGCTGGCCTAAATGAGAGTCCTCGGCGAGGGACGTCACGACGAGTGGTGGTA  120
            ||||||||||| ||||||||||||||||||||||||||||||||||||||||||||||| 
Sbjct  62   TTAGGCGCGGCCGGCCTAAATGAGAGTCCTCGGCGAGGGACGTCACGACGAGTGGTGGTT  121

Query  121  GAATGCCCCGACTCGAGTTCTGTCGTGCCGGTACCCCTCGTTGTCTTTGACTCCACGGAT  180
            ||||||||||||||||||| |||||||||||| ||| |||| ||||| | ||||||||||
Sbjct  122  GAATGCCCCGACTCGAGTTTTGTCGTGCCGGTTCCCATCGTCGTCTTCGGCTCCACGGAT  181

Query  181  GACCCTCGTGCGCGCTCACTCTGGAGTTGCGCCTCGACCG  220
            |||||| ||||||| ||  | || ||| ||||| ||||||
Sbjct  182  GACCCTAGTGCGCGATCTGTTTGCAGTCGCGCCCCGACCG  221


>MF145137.1 Uncaria macrophylla isolate 160106 internal transcribed spacer 
2, partial sequence
Length=224

 Score = 285 bits (154),  Expect = 5e-73
 Identities = 198/220 (90%), Gaps = 0/220 (0%)
 Strand=Plus/Plus

Query  1    CGCATCGCGTCGCCCGCCCCACCTGTCGTGTGCGGCGGCGGAAGTTGGCCTCCCGTGCTG  60
            ||||||||||||||  ||||||| |||||||| ||||||||| ||||||||||||||| |
Sbjct  2    CGCATCGCGTCGCCGCCCCCACCCGTCGTGTGGGGCGGCGGATGTTGGCCTCCCGTGCCG  61

Query  61   TTAGGCGCGGCTGGCCTAAATGAGAGTCCTCGGCGAGGGACGTCACGACGAGTGGTGGTA  120
            ||||||||||| ||||||||||||||||||||||||||||||||||||||||||||||| 
Sbjct  62   TTAGGCGCGGCCGGCCTAAATGAGAGTCCTCGGCGAGGGACGTCACGACGAGTGGTGGTT  121

Query  121  GAATGCCCCGACTCGAGTTCTGTCGTGCCGGTACCCCTCGTTGTCTTTGACTCCACGGAT  180
            ||||||||||||||||||| |||||||||||| ||| |||| ||||| | ||||||||||
Sbjct  122  GAATGCCCCGACTCGAGTTTTGTCGTGCCGGTTCCCATCGTCGTCTTCGGCTCCACGGAT  181

Query  181  GACCCTCGTGCGCGCTCACTCTGGAGTTGCGCCTCGACCG  220
            |||||| ||||||| ||  | || ||| ||||| ||||||
Sbjct  182  GACCCTAGTGCGCGATCTGTTTGCAGTCGCGCCCCGACCG  221


>MF145136.1 Uncaria macrophylla isolate 160105 internal transcribed spacer 
2, partial sequence
Length=224

 Score = 285 bits (154),  Expect = 5e-73
 Identities = 198/220 (90%), Gaps = 0/220 (0%)
 Strand=Plus/Plus

Query  1    CGCATCGCGTCGCCCGCCCCACCTGTCGTGTGCGGCGGCGGAAGTTGGCCTCCCGTGCTG  60
            ||||||||||||||  ||||||| |||||||| ||||||||| ||||||||||||||| |
Sbjct  2    CGCATCGCGTCGCCGCCCCCACCCGTCGTGTGGGGCGGCGGATGTTGGCCTCCCGTGCCG  61

Query  61   TTAGGCGCGGCTGGCCTAAATGAGAGTCCTCGGCGAGGGACGTCACGACGAGTGGTGGTA  120
            ||||||||||| ||||||||||||||||||||||||||||||||||||||||||||||| 
Sbjct  62   TTAGGCGCGGCCGGCCTAAATGAGAGTCCTCGGCGAGGGACGTCACGACGAGTGGTGGTT  121

Query  121  GAATGCCCCGACTCGAGTTCTGTCGTGCCGGTACCCCTCGTTGTCTTTGACTCCACGGAT  180
            ||||||||||||||||||| |||||||||||| ||| |||| ||||| | ||||||||||
Sbjct  122  GAATGCCCCGACTCGAGTTTTGTCGTGCCGGTTCCCATCGTCGTCTTCGGCTCCACGGAT  181

Query  181  GACCCTCGTGCGCGCTCACTCTGGAGTTGCGCCTCGACCG  220
            |||||| ||||||| ||  | || ||| ||||| ||||||
Sbjct  182  GACCCTAGTGCGCGATCTGTTTGCAGTCGCGCCCCGACCG  221


>MF033344.1 Uncaria macrophylla voucher GT-33 internal transcribed spacer 
2, partial sequence
Length=220

 Score = 285 bits (154),  Expect = 5e-73
 Identities = 198/220 (90%), Gaps = 0/220 (0%)
 Strand=Plus/Plus

Query  1    CGCATCGCGTCGCCCGCCCCACCTGTCGTGTGCGGCGGCGGAAGTTGGCCTCCCGTGCTG  60
            ||||||||||||||  ||||||| |||||||| ||||||||| ||||||||||||||| |
Sbjct  1    CGCATCGCGTCGCCGCCCCCACCCGTCGTGTGGGGCGGCGGATGTTGGCCTCCCGTGCCG  60

Query  61   TTAGGCGCGGCTGGCCTAAATGAGAGTCCTCGGCGAGGGACGTCACGACGAGTGGTGGTA  120
            ||||||||||| ||||||||||||||||||||||||||||||||||||||||||||||| 
Sbjct  61   TTAGGCGCGGCCGGCCTAAATGAGAGTCCTCGGCGAGGGACGTCACGACGAGTGGTGGTT  120

Query  121  GAATGCCCCGACTCGAGTTCTGTCGTGCCGGTACCCCTCGTTGTCTTTGACTCCACGGAT  180
            ||||||||||||||||||| |||||||||||| ||| |||| ||||| | ||||||||||
Sbjct  121  GAATGCCCCGACTCGAGTTTTGTCGTGCCGGTTCCCATCGTCGTCTTCGGCTCCACGGAT  180

Query  181  GACCCTCGTGCGCGCTCACTCTGGAGTTGCGCCTCGACCG  220
            |||||| ||||||| ||  | || ||| ||||| ||||||
Sbjct  181  GACCCTAGTGCGCGATCTGTTTGCAGTCGCGCCCCGACCG  220


>MF033343.1 Uncaria macrophylla voucher GT-29 internal transcribed spacer 
2, partial sequence
Length=220

 Score = 285 bits (154),  Expect = 5e-73
 Identities = 198/220 (90%), Gaps = 0/220 (0%)
 Strand=Plus/Plus

Query  1    CGCATCGCGTCGCCCGCCCCACCTGTCGTGTGCGGCGGCGGAAGTTGGCCTCCCGTGCTG  60
            ||||||||||||||  ||||||| |||||||| ||||||||| ||||||||||||||| |
Sbjct  1    CGCATCGCGTCGCCGCCCCCACCCGTCGTGTGGGGCGGCGGATGTTGGCCTCCCGTGCCG  60

Query  61   TTAGGCGCGGCTGGCCTAAATGAGAGTCCTCGGCGAGGGACGTCACGACGAGTGGTGGTA  120
            ||||||||||| ||||||||||||||||||||||||||||||||||||||||||||||| 
Sbjct  61   TTAGGCGCGGCCGGCCTAAATGAGAGTCCTCGGCGAGGGACGTCACGACGAGTGGTGGTT  120

Query  121  GAATGCCCCGACTCGAGTTCTGTCGTGCCGGTACCCCTCGTTGTCTTTGACTCCACGGAT  180
            ||||||||||||||||||| |||||||||||| ||| |||| ||||| | ||||||||||
Sbjct  121  GAATGCCCCGACTCGAGTTTTGTCGTGCCGGTTCCCATCGTCGTCTTCGGCTCCACGGAT  180

Query  181  GACCCTCGTGCGCGCTCACTCTGGAGTTGCGCCTCGACCG  220
            |||||| ||||||| ||  | || ||| ||||| ||||||
Sbjct  181  GACCCTAGTGCGCGATCTGTTTGCAGTCGCGCCCCGACCG  220


>MF033342.1 Uncaria macrophylla voucher GT-14 internal transcribed spacer 
2, partial sequence
Length=220

 Score = 285 bits (154),  Expect = 5e-73
 Identities = 198/220 (90%), Gaps = 0/220 (0%)
 Strand=Plus/Plus

Query  1    CGCATCGCGTCGCCCGCCCCACCTGTCGTGTGCGGCGGCGGAAGTTGGCCTCCCGTGCTG  60
            ||||||||||||||  ||||||| |||||||| ||||||||| ||||||||||||||| |
Sbjct  1    CGCATCGCGTCGCCGCCCCCACCCGTCGTGTGGGGCGGCGGATGTTGGCCTCCCGTGCCG  60

Query  61   TTAGGCGCGGCTGGCCTAAATGAGAGTCCTCGGCGAGGGACGTCACGACGAGTGGTGGTA  120
            ||||||||||| ||||||||||||||||||||||||||||||||||||||||||||||| 
Sbjct  61   TTAGGCGCGGCCGGCCTAAATGAGAGTCCTCGGCGAGGGACGTCACGACGAGTGGTGGTT  120

Query  121  GAATGCCCCGACTCGAGTTCTGTCGTGCCGGTACCCCTCGTTGTCTTTGACTCCACGGAT  180
            ||||||||||||||||||| |||||||||||| ||| |||| ||||| | ||||||||||
Sbjct  121  GAATGCCCCGACTCGAGTTTTGTCGTGCCGGTTCCCATCGTCGTCTTCGGCTCCACGGAT  180

Query  181  GACCCTCGTGCGCGCTCACTCTGGAGTTGCGCCTCGACCG  220
            |||||| ||||||| ||  | || ||| ||||| ||||||
Sbjct  181  GACCCTAGTGCGCGATCTGTTTGCAGTCGCGCCCCGACCG  220


>MF033341.1 Uncaria macrophylla voucher GT-11 internal transcribed spacer 
2, partial sequence
Length=220

 Score = 285 bits (154),  Expect = 5e-73
 Identities = 198/220 (90%), Gaps = 0/220 (0%)
 Strand=Plus/Plus

Query  1    CGCATCGCGTCGCCCGCCCCACCTGTCGTGTGCGGCGGCGGAAGTTGGCCTCCCGTGCTG  60
            ||||||||||||||  ||||||| |||||||| ||||||||| ||||||||||||||| |
Sbjct  1    CGCATCGCGTCGCCGCCCCCACCCGTCGTGTGGGGCGGCGGATGTTGGCCTCCCGTGCCG  60

Query  61   TTAGGCGCGGCTGGCCTAAATGAGAGTCCTCGGCGAGGGACGTCACGACGAGTGGTGGTA  120
            ||||||||||| ||||||||||||||||||||||||||||||||||||||||||||||| 
Sbjct  61   TTAGGCGCGGCCGGCCTAAATGAGAGTCCTCGGCGAGGGACGTCACGACGAGTGGTGGTT  120

Query  121  GAATGCCCCGACTCGAGTTCTGTCGTGCCGGTACCCCTCGTTGTCTTTGACTCCACGGAT  180
            ||||||||||||||||||| |||||||||||| ||| |||| ||||| | ||||||||||
Sbjct  121  GAATGCCCCGACTCGAGTTTTGTCGTGCCGGTTCCCATCGTCGTCTTCGGCTCCACGGAT  180

Query  181  GACCCTCGTGCGCGCTCACTCTGGAGTTGCGCCTCGACCG  220
            |||||| ||||||| ||  | || ||| ||||| ||||||
Sbjct  181  GACCCTAGTGCGCGATCTGTTTGCAGTCGCGCCCCGACCG  220


>MF033340.1 Uncaria macrophylla voucher GT-3 internal transcribed spacer 
2, partial sequence
Length=220

 Score = 285 bits (154),  Expect = 5e-73
 Identities = 198/220 (90%), Gaps = 0/220 (0%)
 Strand=Plus/Plus

Query  1    CGCATCGCGTCGCCCGCCCCACCTGTCGTGTGCGGCGGCGGAAGTTGGCCTCCCGTGCTG  60
            ||||||||||||||  ||||||| |||||||| ||||||||| ||||||||||||||| |
Sbjct  1    CGCATCGCGTCGCCGCCCCCACCCGTCGTGTGGGGCGGCGGATGTTGGCCTCCCGTGCCG  60

Query  61   TTAGGCGCGGCTGGCCTAAATGAGAGTCCTCGGCGAGGGACGTCACGACGAGTGGTGGTA  120
            ||||||||||| ||||||||||||||||||||||||||||||||||||||||||||||| 
Sbjct  61   TTAGGCGCGGCCGGCCTAAATGAGAGTCCTCGGCGAGGGACGTCACGACGAGTGGTGGTT  120

Query  121  GAATGCCCCGACTCGAGTTCTGTCGTGCCGGTACCCCTCGTTGTCTTTGACTCCACGGAT  180
            ||||||||||||||||||| |||||||||||| ||| |||| ||||| | ||||||||||
Sbjct  121  GAATGCCCCGACTCGAGTTTTGTCGTGCCGGTTCCCATCGTCGTCTTCGGCTCCACGGAT  180

Query  181  GACCCTCGTGCGCGCTCACTCTGGAGTTGCGCCTCGACCG  220
            |||||| ||||||| ||  | || ||| ||||| ||||||
Sbjct  181  GACCCTAGTGCGCGATCTGTTTGCAGTCGCGCCCCGACCG  220


>MF033305.1 Uncaria macrophylla voucher GT-33 18S ribosomal RNA gene, partial 
sequence; internal transcribed spacer 1, 5.8S ribosomal 
RNA gene, and internal transcribed spacer 2, complete sequence; 
and 26S ribosomal RNA gene, partial sequence
Length=718

 Score = 285 bits (154),  Expect = 5e-73
 Identities = 198/220 (90%), Gaps = 0/220 (0%)
 Strand=Plus/Plus

Query  1    CGCATCGCGTCGCCCGCCCCACCTGTCGTGTGCGGCGGCGGAAGTTGGCCTCCCGTGCTG  60
            ||||||||||||||  ||||||| |||||||| ||||||||| ||||||||||||||| |
Sbjct  442  CGCATCGCGTCGCCGCCCCCACCCGTCGTGTGGGGCGGCGGATGTTGGCCTCCCGTGCCG  501

Query  61   TTAGGCGCGGCTGGCCTAAATGAGAGTCCTCGGCGAGGGACGTCACGACGAGTGGTGGTA  120
            ||||||||||| ||||||||||||||||||||||||||||||||||||||||||||||| 
Sbjct  502  TTAGGCGCGGCCGGCCTAAATGAGAGTCCTCGGCGAGGGACGTCACGACGAGTGGTGGTT  561

Query  121  GAATGCCCCGACTCGAGTTCTGTCGTGCCGGTACCCCTCGTTGTCTTTGACTCCACGGAT  180
            ||||||||||||||||||| |||||||||||| ||| |||| ||||| | ||||||||||
Sbjct  562  GAATGCCCCGACTCGAGTTTTGTCGTGCCGGTTCCCATCGTCGTCTTCGGCTCCACGGAT  621

Query  181  GACCCTCGTGCGCGCTCACTCTGGAGTTGCGCCTCGACCG  220
            |||||| ||||||| ||  | || ||| ||||| ||||||
Sbjct  622  GACCCTAGTGCGCGATCTGTTTGCAGTCGCGCCCCGACCG  661


>MF033304.1 Uncaria macrophylla voucher GT-29 18S ribosomal RNA gene, partial 
sequence; internal transcribed spacer 1, 5.8S ribosomal 
RNA gene, and internal transcribed spacer 2, complete sequence; 
and 26S ribosomal RNA gene, partial sequence
Length=718

 Score = 285 bits (154),  Expect = 5e-73
 Identities = 198/220 (90%), Gaps = 0/220 (0%)
 Strand=Plus/Plus

Query  1    CGCATCGCGTCGCCCGCCCCACCTGTCGTGTGCGGCGGCGGAAGTTGGCCTCCCGTGCTG  60
            ||||||||||||||  ||||||| |||||||| ||||||||| ||||||||||||||| |
Sbjct  442  CGCATCGCGTCGCCGCCCCCACCCGTCGTGTGGGGCGGCGGATGTTGGCCTCCCGTGCCG  501

Query  61   TTAGGCGCGGCTGGCCTAAATGAGAGTCCTCGGCGAGGGACGTCACGACGAGTGGTGGTA  120
            ||||||||||| ||||||||||||||||||||||||||||||||||||||||||||||| 
Sbjct  502  TTAGGCGCGGCCGGCCTAAATGAGAGTCCTCGGCGAGGGACGTCACGACGAGTGGTGGTT  561

Query  121  GAATGCCCCGACTCGAGTTCTGTCGTGCCGGTACCCCTCGTTGTCTTTGACTCCACGGAT  180
            ||||||||||||||||||| |||||||||||| ||| |||| ||||| | ||||||||||
Sbjct  562  GAATGCCCCGACTCGAGTTTTGTCGTGCCGGTTCCCATCGTCGTCTTCGGCTCCACGGAT  621

Query  181  GACCCTCGTGCGCGCTCACTCTGGAGTTGCGCCTCGACCG  220
            |||||| ||||||| ||  | || ||| ||||| ||||||
Sbjct  622  GACCCTAGTGCGCGATCTGTTTGCAGTCGCGCCCCGACCG  661


>MF033303.1 Uncaria macrophylla voucher GT-14 18S ribosomal RNA gene, partial 
sequence; internal transcribed spacer 1, 5.8S ribosomal 
RNA gene, and internal transcribed spacer 2, complete sequence; 
and 26S ribosomal RNA gene, partial sequence
Length=718

 Score = 285 bits (154),  Expect = 5e-73
 Identities = 198/220 (90%), Gaps = 0/220 (0%)
 Strand=Plus/Plus

Query  1    CGCATCGCGTCGCCCGCCCCACCTGTCGTGTGCGGCGGCGGAAGTTGGCCTCCCGTGCTG  60
            ||||||||||||||  ||||||| |||||||| ||||||||| ||||||||||||||| |
Sbjct  442  CGCATCGCGTCGCCGCCCCCACCCGTCGTGTGGGGCGGCGGATGTTGGCCTCCCGTGCCG  501

Query  61   TTAGGCGCGGCTGGCCTAAATGAGAGTCCTCGGCGAGGGACGTCACGACGAGTGGTGGTA  120
            ||||||||||| ||||||||||||||||||||||||||||||||||||||||||||||| 
Sbjct  502  TTAGGCGCGGCCGGCCTAAATGAGAGTCCTCGGCGAGGGACGTCACGACGAGTGGTGGTT  561

Query  121  GAATGCCCCGACTCGAGTTCTGTCGTGCCGGTACCCCTCGTTGTCTTTGACTCCACGGAT  180
            ||||||||||||||||||| |||||||||||| ||| |||| ||||| | ||||||||||
Sbjct  562  GAATGCCCCGACTCGAGTTTTGTCGTGCCGGTTCCCATCGTCGTCTTCGGCTCCACGGAT  621

Query  181  GACCCTCGTGCGCGCTCACTCTGGAGTTGCGCCTCGACCG  220
            |||||| ||||||| ||  | || ||| ||||| ||||||
Sbjct  622  GACCCTAGTGCGCGATCTGTTTGCAGTCGCGCCCCGACCG  661


>MF033302.1 Uncaria macrophylla voucher GT-11 18S ribosomal RNA gene, partial 
sequence; internal transcribed spacer 1, 5.8S ribosomal 
RNA gene, and internal transcribed spacer 2, complete sequence; 
and 26S ribosomal RNA gene, partial sequence
Length=718

 Score = 285 bits (154),  Expect = 5e-73
 Identities = 198/220 (90%), Gaps = 0/220 (0%)
 Strand=Plus/Plus

Query  1    CGCATCGCGTCGCCCGCCCCACCTGTCGTGTGCGGCGGCGGAAGTTGGCCTCCCGTGCTG  60
            ||||||||||||||  ||||||| |||||||| ||||||||| ||||||||||||||| |
Sbjct  442  CGCATCGCGTCGCCGCCCCCACCCGTCGTGTGGGGCGGCGGATGTTGGCCTCCCGTGCCG  501

Query  61   TTAGGCGCGGCTGGCCTAAATGAGAGTCCTCGGCGAGGGACGTCACGACGAGTGGTGGTA  120
            ||||||||||| ||||||||||||||||||||||||||||||||||||||||||||||| 
Sbjct  502  TTAGGCGCGGCCGGCCTAAATGAGAGTCCTCGGCGAGGGACGTCACGACGAGTGGTGGTT  561

Query  121  GAATGCCCCGACTCGAGTTCTGTCGTGCCGGTACCCCTCGTTGTCTTTGACTCCACGGAT  180
            ||||||||||||||||||| |||||||||||| ||| |||| ||||| | ||||||||||
Sbjct  562  GAATGCCCCGACTCGAGTTTTGTCGTGCCGGTTCCCATCGTCGTCTTCGGCTCCACGGAT  621

Query  181  GACCCTCGTGCGCGCTCACTCTGGAGTTGCGCCTCGACCG  220
            |||||| ||||||| ||  | || ||| ||||| ||||||
Sbjct  622  GACCCTAGTGCGCGATCTGTTTGCAGTCGCGCCCCGACCG  661


>MF033301.1 Uncaria macrophylla voucher GT-3 18S ribosomal RNA gene, partial 
sequence; internal transcribed spacer 1, 5.8S ribosomal 
RNA gene, and internal transcribed spacer 2, complete sequence; 
and 26S ribosomal RNA gene, partial sequence
Length=718

 Score = 285 bits (154),  Expect = 5e-73
 Identities = 198/220 (90%), Gaps = 0/220 (0%)
 Strand=Plus/Plus

Query  1    CGCATCGCGTCGCCCGCCCCACCTGTCGTGTGCGGCGGCGGAAGTTGGCCTCCCGTGCTG  60
            ||||||||||||||  ||||||| |||||||| ||||||||| ||||||||||||||| |
Sbjct  442  CGCATCGCGTCGCCGCCCCCACCCGTCGTGTGGGGCGGCGGATGTTGGCCTCCCGTGCCG  501

Query  61   TTAGGCGCGGCTGGCCTAAATGAGAGTCCTCGGCGAGGGACGTCACGACGAGTGGTGGTA  120
            ||||||||||| ||||||||||||||||||||||||||||||||||||||||||||||| 
Sbjct  502  TTAGGCGCGGCCGGCCTAAATGAGAGTCCTCGGCGAGGGACGTCACGACGAGTGGTGGTT  561

Query  121  GAATGCCCCGACTCGAGTTCTGTCGTGCCGGTACCCCTCGTTGTCTTTGACTCCACGGAT  180
            ||||||||||||||||||| |||||||||||| ||| |||| ||||| | ||||||||||
Sbjct  562  GAATGCCCCGACTCGAGTTTTGTCGTGCCGGTTCCCATCGTCGTCTTCGGCTCCACGGAT  621

Query  181  GACCCTCGTGCGCGCTCACTCTGGAGTTGCGCCTCGACCG  220
            |||||| ||||||| ||  | || ||| ||||| ||||||
Sbjct  622  GACCCTAGTGCGCGATCTGTTTGCAGTCGCGCCCCGACCG  661


>KX675013.1 Uncaria macrophylla voucher PH13122 internal transcribed spacer 
2, partial sequence
Length=220

 Score = 285 bits (154),  Expect = 5e-73
 Identities = 198/220 (90%), Gaps = 0/220 (0%)
 Strand=Plus/Plus

Query  1    CGCATCGCGTCGCCCGCCCCACCTGTCGTGTGCGGCGGCGGAAGTTGGCCTCCCGTGCTG  60
            ||||||||||||||  ||||||| |||||||| ||||||||| ||||||||||||||| |
Sbjct  1    CGCATCGCGTCGCCGCCCCCACCCGTCGTGTGGGGCGGCGGATGTTGGCCTCCCGTGCCG  60

Query  61   TTAGGCGCGGCTGGCCTAAATGAGAGTCCTCGGCGAGGGACGTCACGACGAGTGGTGGTA  120
            ||||||||||| ||||||||||||||||||||||||||||||||||||||||||||||| 
Sbjct  61   TTAGGCGCGGCCGGCCTAAATGAGAGTCCTCGGCGAGGGACGTCACGACGAGTGGTGGTT  120

Query  121  GAATGCCCCGACTCGAGTTCTGTCGTGCCGGTACCCCTCGTTGTCTTTGACTCCACGGAT  180
            ||||||||||||||||||| |||||||||||| ||| |||| ||||| | ||||||||||
Sbjct  121  GAATGCCCCGACTCGAGTTTTGTCGTGCCGGTTCCCATCGTCGTCTTCGGCTCCACGGAT  180

Query  181  GACCCTCGTGCGCGCTCACTCTGGAGTTGCGCCTCGACCG  220
            |||||| ||||||| ||  | || ||| ||||| ||||||
Sbjct  181  GACCCTAGTGCGCGATCTGTTTGCAGTCGCGCCCCGACCG  220


>KX675012.1 Uncaria macrophylla voucher PH13120 internal transcribed spacer 
2, partial sequence
Length=220

 Score = 285 bits (154),  Expect = 5e-73
 Identities = 198/220 (90%), Gaps = 0/220 (0%)
 Strand=Plus/Plus

Query  1    CGCATCGCGTCGCCCGCCCCACCTGTCGTGTGCGGCGGCGGAAGTTGGCCTCCCGTGCTG  60
            ||||||||||||||  ||||||| |||||||| ||||||||| ||||||||||||||| |
Sbjct  1    CGCATCGCGTCGCCGCCCCCACCCGTCGTGTGGGGCGGCGGATGTTGGCCTCCCGTGCCG  60

Query  61   TTAGGCGCGGCTGGCCTAAATGAGAGTCCTCGGCGAGGGACGTCACGACGAGTGGTGGTA  120
            ||||||||||| ||||||||||||||||||||||||||||||||||||||||||||||| 
Sbjct  61   TTAGGCGCGGCCGGCCTAAATGAGAGTCCTCGGCGAGGGACGTCACGACGAGTGGTGGTT  120

Query  121  GAATGCCCCGACTCGAGTTCTGTCGTGCCGGTACCCCTCGTTGTCTTTGACTCCACGGAT  180
            ||||||||||||||||||| |||||||||||| ||| |||| ||||| | ||||||||||
Sbjct  121  GAATGCCCCGACTCGAGTTTTGTCGTGCCGGTTCCCATCGTCGTCTTCGGCTCCACGGAT  180

Query  181  GACCCTCGTGCGCGCTCACTCTGGAGTTGCGCCTCGACCG  220
            |||||| ||||||| ||  | || ||| ||||| ||||||
Sbjct  181  GACCCTAGTGCGCGATCTGTTTGCAGTCGCGCCCCGACCG  220


>KX674759.1 Uncaria macrophylla voucher PH00392 internal transcribed spacer 
2, partial sequence
Length=220

 Score = 285 bits (154),  Expect = 5e-73
 Identities = 198/220 (90%), Gaps = 0/220 (0%)
 Strand=Plus/Plus

Query  1    CGCATCGCGTCGCCCGCCCCACCTGTCGTGTGCGGCGGCGGAAGTTGGCCTCCCGTGCTG  60
            ||||||||||||||  ||||||| |||||||| ||||||||| ||||||||||||||| |
Sbjct  1    CGCATCGCGTCGCCGCCCCCACCCGTCGTGTGGGGCGGCGGATGTTGGCCTCCCGTGCCG  60

Query  61   TTAGGCGCGGCTGGCCTAAATGAGAGTCCTCGGCGAGGGACGTCACGACGAGTGGTGGTA  120
            ||||||||||| ||||||||||||||||||||||||||||||||||||||||||||||| 
Sbjct  61   TTAGGCGCGGCCGGCCTAAATGAGAGTCCTCGGCGAGGGACGTCACGACGAGTGGTGGTT  120

Query  121  GAATGCCCCGACTCGAGTTCTGTCGTGCCGGTACCCCTCGTTGTCTTTGACTCCACGGAT  180
            ||||||||||||||||||| |||||||||||| ||| |||| ||||| | ||||||||||
Sbjct  121  GAATGCCCCGACTCGAGTTTTGTCGTGCCGGTTCCCATCGTCGTCTTCGGCTCCACGGAT  180

Query  181  GACCCTCGTGCGCGCTCACTCTGGAGTTGCGCCTCGACCG  220
            |||||| ||||||| ||  | || ||| ||||| ||||||
Sbjct  181  GACCCTAGTGCGCGATCTGTTTGCAGTCGCGCCCCGACCG  220


>KM057047.1 Uncaria macrophylla voucher PS1002MT03 internal transcribed spacer 
1, partial sequence; 5.8S ribosomal RNA gene, complete 
sequence; and internal transcribed spacer 2, partial sequence
Length=616

 Score = 285 bits (154),  Expect = 5e-73
 Identities = 198/220 (90%), Gaps = 0/220 (0%)
 Strand=Plus/Plus

Query  1    CGCATCGCGTCGCCCGCCCCACCTGTCGTGTGCGGCGGCGGAAGTTGGCCTCCCGTGCTG  60
            ||||||||||||||  ||||||| |||||||| ||||||||| ||||||||||||||| |
Sbjct  388  CGCATCGCGTCGCCGCCCCCACCCGTCGTGTGGGGCGGCGGATGTTGGCCTCCCGTGCCG  447

Query  61   TTAGGCGCGGCTGGCCTAAATGAGAGTCCTCGGCGAGGGACGTCACGACGAGTGGTGGTA  120
            ||||||||||| ||||||||||||||||||||||||||||||||||||||||||||||| 
Sbjct  448  TTAGGCGCGGCCGGCCTAAATGAGAGTCCTCGGCGAGGGACGTCACGACGAGTGGTGGTT  507

Query  121  GAATGCCCCGACTCGAGTTCTGTCGTGCCGGTACCCCTCGTTGTCTTTGACTCCACGGAT  180
            ||||||||||||||||||| |||||||||||| ||| |||| ||||| | ||||||||||
Sbjct  508  GAATGCCCCGACTCGAGTTTTGTCGTGCCGGTTCCCATCGTCGTCTTCGGCTCCACGGAT  567

Query  181  GACCCTCGTGCGCGCTCACTCTGGAGTTGCGCCTCGACCG  220
            |||||| ||||||| ||  | || ||| ||||| ||||||
Sbjct  568  GACCCTAGTGCGCGATCTGTTTGCAGTCGCGCCCCGACCG  607


>KM057046.1 Uncaria macrophylla voucher PS1002MT02 internal transcribed spacer 
1, partial sequence; 5.8S ribosomal RNA gene, complete 
sequence; and internal transcribed spacer 2, partial sequence
Length=616

 Score = 285 bits (154),  Expect = 5e-73
 Identities = 198/220 (90%), Gaps = 0/220 (0%)
 Strand=Plus/Plus

Query  1    CGCATCGCGTCGCCCGCCCCACCTGTCGTGTGCGGCGGCGGAAGTTGGCCTCCCGTGCTG  60
            ||||||||||||||  ||||||| |||||||| ||||||||| ||||||||||||||| |
Sbjct  388  CGCATCGCGTCGCCGCCCCCACCCGTCGTGTGGGGCGGCGGATGTTGGCCTCCCGTGCCG  447

Query  61   TTAGGCGCGGCTGGCCTAAATGAGAGTCCTCGGCGAGGGACGTCACGACGAGTGGTGGTA  120
            ||||||||||| ||||||||||||||||||||||||||||||||||||||||||||||| 
Sbjct  448  TTAGGCGCGGCCGGCCTAAATGAGAGTCCTCGGCGAGGGACGTCACGACGAGTGGTGGTT  507

Query  121  GAATGCCCCGACTCGAGTTCTGTCGTGCCGGTACCCCTCGTTGTCTTTGACTCCACGGAT  180
            ||||||||||||||||||| |||||||||||| ||| |||| ||||| | ||||||||||
Sbjct  508  GAATGCCCCGACTCGAGTTTTGTCGTGCCGGTTCCCATCGTCGTCTTCGGCTCCACGGAT  567

Query  181  GACCCTCGTGCGCGCTCACTCTGGAGTTGCGCCTCGACCG  220
            |||||| ||||||| ||  | || ||| ||||| ||||||
Sbjct  568  GACCCTAGTGCGCGATCTGTTTGCAGTCGCGCCCCGACCG  607


>KM057045.1 Uncaria macrophylla voucher PS1002MT01 internal transcribed spacer 
1, partial sequence; 5.8S ribosomal RNA gene, complete 
sequence; and internal transcribed spacer 2, partial sequence
Length=616

 Score = 285 bits (154),  Expect = 5e-73
 Identities = 198/220 (90%), Gaps = 0/220 (0%)
 Strand=Plus/Plus

Query  1    CGCATCGCGTCGCCCGCCCCACCTGTCGTGTGCGGCGGCGGAAGTTGGCCTCCCGTGCTG  60
            ||||||||||||||  ||||||| |||||||| ||||||||| ||||||||||||||| |
Sbjct  388  CGCATCGCGTCGCCGCCCCCACCCGTCGTGTGGGGCGGCGGATGTTGGCCTCCCGTGCCG  447

Query  61   TTAGGCGCGGCTGGCCTAAATGAGAGTCCTCGGCGAGGGACGTCACGACGAGTGGTGGTA  120
            ||||||||||| ||||||||||||||||||||||||||||||||||||||||||||||| 
Sbjct  448  TTAGGCGCGGCCGGCCTAAATGAGAGTCCTCGGCGAGGGACGTCACGACGAGTGGTGGTT  507

Query  121  GAATGCCCCGACTCGAGTTCTGTCGTGCCGGTACCCCTCGTTGTCTTTGACTCCACGGAT  180
            ||||||||||||||||||| |||||||||||| ||| |||| ||||| | ||||||||||
Sbjct  508  GAATGCCCCGACTCGAGTTTTGTCGTGCCGGTTCCCATCGTCGTCTTCGGCTCCACGGAT  567

Query  181  GACCCTCGTGCGCGCTCACTCTGGAGTTGCGCCTCGACCG  220
            |||||| ||||||| ||  | || ||| ||||| ||||||
Sbjct  568  GACCCTAGTGCGCGATCTGTTTGCAGTCGCGCCCCGACCG  607


>KP096024.1 Adina pilulifera isolate SCBGP120_1 5.8S ribosomal RNA gene, 
partial sequence; internal transcribed spacer 2, complete sequence; 
and 28S ribosomal RNA gene, partial sequence
Length=343

 Score = 285 bits (154),  Expect = 5e-73
 Identities = 198/220 (90%), Gaps = 0/220 (0%)
 Strand=Plus/Plus

Query  1    CGCATCGCGTCGCCCGCCCCACCTGTCGTGTGCGGCGGCGGAAGTTGGCCTCCCGTGCTG  60
            ||||||||||||||  ||||||| |||||||| ||||||||| ||||||||||||||| |
Sbjct  88   CGCATCGCGTCGCCGCCCCCACCCGTCGTGTGGGGCGGCGGATGTTGGCCTCCCGTGCCG  147

Query  61   TTAGGCGCGGCTGGCCTAAATGAGAGTCCTCGGCGAGGGACGTCACGACGAGTGGTGGTA  120
            ||||||||||| ||||||||||||||||||||||||||||||||||||||||||||||| 
Sbjct  148  TTAGGCGCGGCCGGCCTAAATGAGAGTCCTCGGCGAGGGACGTCACGACGAGTGGTGGTT  207

Query  121  GAATGCCCCGACTCGAGTTCTGTCGTGCCGGTACCCCTCGTTGTCTTTGACTCCACGGAT  180
            ||| |||||||||||| | ||||||||||||| |||| ||| ||||  | |||  |||||
Sbjct  208  GAACGCCCCGACTCGAATCCTGTCGTGCCGGTTCCCCCCGTCGTCTGCGGCTCTGCGGAT  267

Query  181  GACCCTCGTGCGCGCTCACTCTGGAGTTGCGCCTCGACCG  220
            ||||||||||||||||| ||| ||||||||||| ||||||
Sbjct  268  GACCCTCGTGCGCGCTCTCTCCGGAGTTGCGCCCCGACCG  307


>KF881261.1 Uncaria macrophylla isolate UMA-9 18S ribosomal RNA gene, partial 
sequence; internal transcribed spacer 1, 5.8S ribosomal 
RNA gene, and internal transcribed spacer 2, complete sequence; 
and 28S ribosomal RNA gene, partial sequence
Length=694

 Score = 285 bits (154),  Expect = 5e-73
 Identities = 198/220 (90%), Gaps = 0/220 (0%)
 Strand=Plus/Plus

Query  1    CGCATCGCGTCGCCCGCCCCACCTGTCGTGTGCGGCGGCGGAAGTTGGCCTCCCGTGCTG  60
            ||||||||||||||  ||||||| |||||||| ||||||||| ||||||||||||||| |
Sbjct  438  CGCATCGCGTCGCCGCCCCCACCCGTCGTGTGGGGCGGCGGATGTTGGCCTCCCGTGCCG  497

Query  61   TTAGGCGCGGCTGGCCTAAATGAGAGTCCTCGGCGAGGGACGTCACGACGAGTGGTGGTA  120
            ||||||||||| ||||||||||||||||||||||||||||||||||||||||||||||| 
Sbjct  498  TTAGGCGCGGCCGGCCTAAATGAGAGTCCTCGGCGAGGGACGTCACGACGAGTGGTGGTT  557

Query  121  GAATGCCCCGACTCGAGTTCTGTCGTGCCGGTACCCCTCGTTGTCTTTGACTCCACGGAT  180
            ||||||||||||||||||| |||||||||||| ||| |||| ||||| | ||||||||||
Sbjct  558  GAATGCCCCGACTCGAGTTTTGTCGTGCCGGTTCCCATCGTCGTCTTCGGCTCCACGGAT  617

Query  181  GACCCTCGTGCGCGCTCACTCTGGAGTTGCGCCTCGACCG  220
            |||||| ||||||| ||  | || ||| ||||| ||||||
Sbjct  618  GACCCTAGTGCGCGATCTGTTTGCAGTCGCGCCCCGACCG  657


>KF881260.1 Uncaria macrophylla isolate UMA-8 18S ribosomal RNA gene, partial 
sequence; internal transcribed spacer 1, 5.8S ribosomal 
RNA gene, and internal transcribed spacer 2, complete sequence; 
and 28S ribosomal RNA gene, partial sequence
Length=692

 Score = 285 bits (154),  Expect = 5e-73
 Identities = 198/220 (90%), Gaps = 0/220 (0%)
 Strand=Plus/Plus

Query  1    CGCATCGCGTCGCCCGCCCCACCTGTCGTGTGCGGCGGCGGAAGTTGGCCTCCCGTGCTG  60
            ||||||||||||||  ||||||| |||||||| ||||||||| ||||||||||||||| |
Sbjct  439  CGCATCGCGTCGCCGCCCCCACCCGTCGTGTGGGGCGGCGGATGTTGGCCTCCCGTGCCG  498

Query  61   TTAGGCGCGGCTGGCCTAAATGAGAGTCCTCGGCGAGGGACGTCACGACGAGTGGTGGTA  120
            ||||||||||| ||||||||||||||||||||||||||||||||||||||||||||||| 
Sbjct  499  TTAGGCGCGGCCGGCCTAAATGAGAGTCCTCGGCGAGGGACGTCACGACGAGTGGTGGTT  558

Query  121  GAATGCCCCGACTCGAGTTCTGTCGTGCCGGTACCCCTCGTTGTCTTTGACTCCACGGAT  180
            ||||||||||||||||||| |||||||||||| ||| |||| ||||| | ||||||||||
Sbjct  559  GAATGCCCCGACTCGAGTTTTGTCGTGCCGGTTCCCATCGTCGTCTTCGGCTCCACGGAT  618

Query  181  GACCCTCGTGCGCGCTCACTCTGGAGTTGCGCCTCGACCG  220
            |||||| ||||||| ||  | || ||| ||||| ||||||
Sbjct  619  GACCCTAGTGCGCGATCTGTTTGCAGTCGCGCCCCGACCG  658


>GQ434637.1 Uncaria macrophylla voucher PS1038MT03 internal transcribed spacer 
2, partial sequence
 GQ434638.1 Uncaria macrophylla voucher PS1038MT04 internal transcribed spacer 
2, partial sequence
 GQ434641.1 Uncaria hirsuta voucher PS1043MT01 internal transcribed spacer 
2, partial sequence
 KF881209.1 Uncaria macrophylla isolate UMA-1 internal transcribed spacer 
2, partial sequence
 KF881210.1 Uncaria macrophylla isolate UMA-2 internal transcribed spacer 
2, partial sequence
 KF881211.1 Uncaria macrophylla isolate UMA-3 internal transcribed spacer 
2, partial sequence
 KF881214.1 Uncaria macrophylla isolate UMA-6 internal transcribed spacer 
2, partial sequence
 KF881215.1 Uncaria macrophylla isolate UMA-7 internal transcribed spacer 
2, partial sequence
 KF881216.1 Uncaria macrophylla isolate UMA-8 internal transcribed spacer 
2, partial sequence
 KM057010.1 Uncaria macrophylla voucher PS1002MT01 internal transcribed spacer 
2, partial sequence
 KM057011.1 Uncaria macrophylla voucher PS1002MT02 internal transcribed spacer 
2, partial sequence
 KM057012.1 Uncaria macrophylla voucher PS1002MT03 internal transcribed spacer 
2, partial sequence
Length=220

 Score = 285 bits (154),  Expect = 5e-73
 Identities = 198/220 (90%), Gaps = 0/220 (0%)
 Strand=Plus/Plus

Query  1    CGCATCGCGTCGCCCGCCCCACCTGTCGTGTGCGGCGGCGGAAGTTGGCCTCCCGTGCTG  60
            ||||||||||||||  ||||||| |||||||| ||||||||| ||||||||||||||| |
Sbjct  1    CGCATCGCGTCGCCGCCCCCACCCGTCGTGTGGGGCGGCGGATGTTGGCCTCCCGTGCCG  60

Query  61   TTAGGCGCGGCTGGCCTAAATGAGAGTCCTCGGCGAGGGACGTCACGACGAGTGGTGGTA  120
            ||||||||||| ||||||||||||||||||||||||||||||||||||||||||||||| 
Sbjct  61   TTAGGCGCGGCCGGCCTAAATGAGAGTCCTCGGCGAGGGACGTCACGACGAGTGGTGGTT  120

Query  121  GAATGCCCCGACTCGAGTTCTGTCGTGCCGGTACCCCTCGTTGTCTTTGACTCCACGGAT  180
            ||||||||||||||||||| |||||||||||| ||| |||| ||||| | ||||||||||
Sbjct  121  GAATGCCCCGACTCGAGTTTTGTCGTGCCGGTTCCCATCGTCGTCTTCGGCTCCACGGAT  180

Query  181  GACCCTCGTGCGCGCTCACTCTGGAGTTGCGCCTCGACCG  220
            |||||| ||||||| ||  | || ||| ||||| ||||||
Sbjct  181  GACCCTAGTGCGCGATCTGTTTGCAGTCGCGCCCCGACCG  220


>KJ004363.1 Breonadia salicina internal transcribed spacer 1, partial sequence; 
5.8S ribosomal RNA gene, complete sequence; and internal 
transcribed spacer 2, partial sequence
Length=602

 Score = 283 bits (153),  Expect = 2e-72
 Identities = 197/219 (90%), Gaps = 0/219 (0%)
 Strand=Plus/Plus

Query  1    CGCATCGCGTCGCCCGCCCCACCTGTCGTGTGCGGCGGCGGAAGTTGGCCTCCCGTGCTG  60
            ||||||||||||||  |||||||||||||| | ||| ||||| ||||||||||||||| |
Sbjct  384  CGCATCGCGTCGCCGCCCCCACCTGTCGTGCGGGGCAGCGGATGTTGGCCTCCCGTGCCG  443

Query  61   TTAGGCGCGGCTGGCCTAAATGAGAGTCCTCGGCGAGGGACGTCACGACGAGTGGTGGTA  120
            ||| ||||||| ||||||||||||||||||||||||||||| ||||||||||||||||| 
Sbjct  444  TTATGCGCGGCCGGCCTAAATGAGAGTCCTCGGCGAGGGACTTCACGACGAGTGGTGGTT  503

Query  121  GAATGCCCCGACTCGAGTTCTGTCGTGCCGGTACCCCTCGTTGTCTTTGACTCCACGGAT  180
            ||||||||||||||||||| ||||||||| || |||||||||||||  | ||| ||||||
Sbjct  504  GAATGCCCCGACTCGAGTTTTGTCGTGCCCGTTCCCCTCGTTGTCTCCGGCTCTACGGAT  563

Query  181  GACCCTCGTGCGCGCTCACTCTGGAGTTGCGCCTCGACC  219
            |||||||||||||| || ||| ||||| |||||||||||
Sbjct  564  GACCCTCGTGCGCGTTCTCTCCGGAGTCGCGCCTCGACC  602


>KJ004360.1 Breonadia salicina internal transcribed spacer 1, partial sequence; 
5.8S ribosomal RNA gene, complete sequence; and internal 
transcribed spacer 2, partial sequence
Length=605

 Score = 283 bits (153),  Expect = 2e-72
 Identities = 197/219 (90%), Gaps = 0/219 (0%)
 Strand=Plus/Plus

Query  1    CGCATCGCGTCGCCCGCCCCACCTGTCGTGTGCGGCGGCGGAAGTTGGCCTCCCGTGCTG  60
            ||||||||||||||  |||||||||||||| | ||| ||||| ||||||||||||||| |
Sbjct  387  CGCATCGCGTCGCCGCCCCCACCTGTCGTGCGGGGCAGCGGATGTTGGCCTCCCGTGCCG  446

Query  61   TTAGGCGCGGCTGGCCTAAATGAGAGTCCTCGGCGAGGGACGTCACGACGAGTGGTGGTA  120
            ||| ||||||| ||||||||||||||||||||||||||||||||||||| ||||||||| 
Sbjct  447  TTATGCGCGGCCGGCCTAAATGAGAGTCCTCGGCGAGGGACGTCACGACAAGTGGTGGTT  506

Query  121  GAATGCCCCGACTCGAGTTCTGTCGTGCCGGTACCCCTCGTTGTCTTTGACTCCACGGAT  180
            ||||||||||||||||||| ||||||||| || |||||||||||||  | ||| ||||||
Sbjct  507  GAATGCCCCGACTCGAGTTTTGTCGTGCCCGTTCCCCTCGTTGTCTCCGGCTCTACGGAT  566

Query  181  GACCCTCGTGCGCGCTCACTCTGGAGTTGCGCCTCGACC  219
            |||||||||||||| || ||| ||||| |||||||||||
Sbjct  567  GACCCTCGTGCGCGTTCTCTCCGGAGTCGCGCCTCGACC  605


>HG004844.1 Uncaria lancifolia genomic DNA containing 18S rRNA gene, ITS1, 
5.8S rRNA gene, ITS2 and 28S rRNA gene, specimen voucher HITBC:Liana 
Mengsong 365_5_11
Length=811

 Score = 283 bits (153),  Expect = 2e-72
 Identities = 198/220 (90%), Gaps = 1/220 (0%)
 Strand=Plus/Plus

Query  1    CGCATCGCGTCGCCCGCCCCACCTGTCGTGTGCGGCGGCGGAAGTTGGCCTCCCGTGCTG  60
            ||||||||||||||| |||||||||||||||| ||||||||| ||||||||||||||| |
Sbjct  511  CGCATCGCGTCGCCC-CCCCACCTGTCGTGTGGGGCGGCGGATGTTGGCCTCCCGTGCCG  569

Query  61   TTAGGCGCGGCTGGCCTAAATGAGAGTCCTCGGCGAGGGACGTCACGACGAGTGGTGGTA  120
            | ||||||||| ||||||||||||||||||||||||||||||||||||||||||||||| 
Sbjct  570  TCAGGCGCGGCCGGCCTAAATGAGAGTCCTCGGCGAGGGACGTCACGACGAGTGGTGGTT  629

Query  121  GAATGCCCCGACTCGAGTTCTGTCGTGCCGGTACCCCTCGTTGTCTTTGACTCCACGGAT  180
            ||||||||||||||||||| ||| |||||||| ||| |||| ||||| | ||||||||||
Sbjct  630  GAATGCCCCGACTCGAGTTTTGTTGTGCCGGTTCCCATCGTCGTCTTCGGCTCCACGGAT  689

Query  181  GACCCTCGTGCGCGCTCACTCTGGAGTTGCGCCTCGACCG  220
            |||||| ||||||| ||  | || ||| ||||| ||||||
Sbjct  690  GACCCTAGTGCGCGATCTGTTTGCAGTCGCGCCCCGACCG  729


>KC737625.1 Breonia sphaerantha voucher Ranirison 532 internal transcribed 
spacer 1, partial sequence; 5.8S ribosomal RNA gene, complete 
sequence; and internal transcribed spacer 2, partial sequence
Length=609

 Score = 283 bits (153),  Expect = 2e-72
 Identities = 197/219 (90%), Gaps = 0/219 (0%)
 Strand=Plus/Plus

Query  1    CGCATCGCGTCGCCCGCCCCACCTGTCGTGTGCGGCGGCGGAAGTTGGCCTCCCGTGCTG  60
            ||||||||||||||  |||||||||||||| | ||||||||| ||||||||||||||| |
Sbjct  391  CGCATCGCGTCGCCGCCCCCACCTGTCGTGCGGGGCGGCGGATGTTGGCCTCCCGTGCCG  450

Query  61   TTAGGCGCGGCTGGCCTAAATGAGAGTCCTCGGCGAGGGACGTCACGACGAGTGGTGGTA  120
            || |||||||| |||||||||||||||||||||||||||||||| |||||||||||||| 
Sbjct  451  TTCGGCGCGGCCGGCCTAAATGAGAGTCCTCGGCGAGGGACGTCGCGACGAGTGGTGGTT  510

Query  121  GAATGCCCCGACTCGAGTTCTGTCGTGCCGGTACCCCTCGTTGTCTTTGACTCCACGGAT  180
            |||||||||||||||||||||||||||||||| |||| ||| ||||  | |||  |||||
Sbjct  511  GAATGCCCCGACTCGAGTTCTGTCGTGCCGGTTCCCCCCGTCGTCTCCGGCTCTGCGGAT  570

Query  181  GACCCTCGTGCGCGCTCACTCTGGAGTTGCGCCTCGACC  219
            ||||||||||||||||| ||| ||||| ||||| |||||
Sbjct  571  GACCCTCGTGCGCGCTCCCTCCGGAGTCGCGCCCCGACC  609


>AJ346907.1 Pertusadina sp.SGR-2001 5.8S rRNA gene, internal transcribed 
spacer 1 (ITS1) and internal transcribed spacer 2 (ITS2)
Length=608

 Score = 283 bits (153),  Expect = 2e-72
 Identities = 197/219 (90%), Gaps = 0/219 (0%)
 Strand=Plus/Plus

Query  1    CGCATCGCGTCGCCCGCCCCACCTGTCGTGTGCGGCGGCGGAAGTTGGCCTCCCGTGCTG  60
            ||||||||||||||  ||||||| ||| |||| ||||||||| ||||||||||||||| |
Sbjct  390  CGCATCGCGTCGCCGCCCCCACCCGTCTTGTGGGGCGGCGGATGTTGGCCTCCCGTGCCG  449

Query  61   TTAGGCGCGGCTGGCCTAAATGAGAGTCCTCGGCGAGGGACGTCACGACGAGTGGTGGTA  120
            ||||||||||| ||||||||||||||||||||||||||||||||||||||||||||||| 
Sbjct  450  TTAGGCGCGGCCGGCCTAAATGAGAGTCCTCGGCGAGGGACGTCACGACGAGTGGTGGTT  509

Query  121  GAATGCCCCGACTCGAGTTCTGTCGTGCCGGTACCCCTCGTTGTCTTTGACTCCACGGAT  180
            ||| |||||||||||| ||||||||||||||| |||||||| ||||| | |||  || | 
Sbjct  510  GAACGCCCCGACTCGAATTCTGTCGTGCCGGTTCCCCTCGTCGTCTTCGGCTCTGCGAAC  569

Query  181  GACCCTCGTGCGCGCTCACTCTGGAGTTGCGCCTCGACC  219
            ||||||||||||||||| ||| ||||||||||| |||||
Sbjct  570  GACCCTCGTGCGCGCTCTCTCAGGAGTTGCGCCCCGACC  608


>KJ004373.1 Breonadia salicina internal transcribed spacer 1, partial sequence; 
5.8S ribosomal RNA gene, complete sequence; and internal 
transcribed spacer 2, partial sequence
Length=602

 Score = 281 bits (152),  Expect = 6e-72
 Identities = 197/219 (90%), Gaps = 1/219 (0%)
 Strand=Plus/Plus

Query  1    CGCATCGCGTCGCCCGCCCCACCTGTCGTGTGCGGCGGCGGAAGTTGGCCTCCCGTGCTG  60
            ||||||||||||||  |||||||||||||| | ||| ||||| ||||||||||||||| |
Sbjct  385  CGCATCGCGTCGCCGCCCCCACCTGTCGTGCGGGGCAGCGGATGTTGGCCTCCCGTGCCG  444

Query  61   TTAGGCGCGGCTGGCCTAAATGAGAGTCCTCGGCGAGGGACGTCACGACGAGTGGTGGTA  120
            ||  ||||||| ||||||||||||||||||||||||||||||||||||||||||||||| 
Sbjct  445  TT-TGCGCGGCCGGCCTAAATGAGAGTCCTCGGCGAGGGACGTCACGACGAGTGGTGGTT  503

Query  121  GAATGCCCCGACTCGAGTTCTGTCGTGCCGGTACCCCTCGTTGTCTTTGACTCCACGGAT  180
            ||||||||||||||||||| ||||||||| || |||||||||||||  | ||| ||||||
Sbjct  504  GAATGCCCCGACTCGAGTTTTGTCGTGCCCGTTCCCCTCGTTGTCTCCGGCTCTACGGAT  563

Query  181  GACCCTCGTGCGCGCTCACTCTGGAGTTGCGCCTCGACC  219
            |||||||||||||| || ||| ||||| |||||||||||
Sbjct  564  GACCCTCGTGCGCGTTCTCTCCGGAGTCGCGCCTCGACC  602


>KJ004368.1 Breonadia salicina internal transcribed spacer 1, partial sequence; 
5.8S ribosomal RNA gene, complete sequence; and internal 
transcribed spacer 2, partial sequence
Length=603

 Score = 281 bits (152),  Expect = 6e-72
 Identities = 196/218 (90%), Gaps = 0/218 (0%)
 Strand=Plus/Plus

Query  1    CGCATCGCGTCGCCCGCCCCACCTGTCGTGTGCGGCGGCGGAAGTTGGCCTCCCGTGCTG  60
            ||||||||||||||  |||||||||||||| | ||| ||||| ||||||||||||||| |
Sbjct  385  CGCATCGCGTCGCCGCCCCCACCTGTCGTGCGGGGCAGCGGATGTTGGCCTCCCGTGCCG  444

Query  61   TTAGGCGCGGCTGGCCTAAATGAGAGTCCTCGGCGAGGGACGTCACGACGAGTGGTGGTA  120
            ||| ||||||| ||||||||||||||||||||||||||||||||||||||||||||||| 
Sbjct  445  TTATGCGCGGCCGGCCTAAATGAGAGTCCTCGGCGAGGGACGTCACGACGAGTGGTGGTT  504

Query  121  GAATGCCCCGACTCGAGTTCTGTCGTGCCGGTACCCCTCGTTGTCTTTGACTCCACGGAT  180
            ||||| ||||||||||||| ||||||||| || |||||||||||||  | ||| ||||||
Sbjct  505  GAATGGCCCGACTCGAGTTTTGTCGTGCCCGTTCCCCTCGTTGTCTCCGGCTCTACGGAT  564

Query  181  GACCCTCGTGCGCGCTCACTCTGGAGTTGCGCCTCGAC  218
            |||||||||||||| || ||| ||||| ||||||||||
Sbjct  565  GACCCTCGTGCGCGTTCTCTCCGGAGTCGCGCCTCGAC  602


>KF881217.1 Uncaria macrophylla isolate UMA-9 internal transcribed spacer 
2, partial sequence
Length=220

 Score = 281 bits (152),  Expect = 6e-72
 Identities = 197/220 (90%), Gaps = 0/220 (0%)
 Strand=Plus/Plus

Query  1    CGCATCGCGTCGCCCGCCCCACCTGTCGTGTGCGGCGGCGGAAGTTGGCCTCCCGTGCTG  60
            ||||||||||||||  |||||||  ||||||| ||||||||| ||||||||||||||| |
Sbjct  1    CGCATCGCGTCGCCGCCCCCACCCSTCGTGTGGGGCGGCGGATGTTGGCCTCCCGTGCCG  60

Query  61   TTAGGCGCGGCTGGCCTAAATGAGAGTCCTCGGCGAGGGACGTCACGACGAGTGGTGGTA  120
            ||||||||||| ||||||||||||||||||||||||||||||||||||||||||||||| 
Sbjct  61   TTAGGCGCGGCCGGCCTAAATGAGAGTCCTCGGCGAGGGACGTCACGACGAGTGGTGGTT  120

Query  121  GAATGCCCCGACTCGAGTTCTGTCGTGCCGGTACCCCTCGTTGTCTTTGACTCCACGGAT  180
            ||||||||||||||||||| |||||||||||| ||| |||| ||||| | ||||||||||
Sbjct  121  GAATGCCCCGACTCGAGTTTTGTCGTGCCGGTTCCCATCGTCGTCTTCGGCTCCACGGAT  180

Query  181  GACCCTCGTGCGCGCTCACTCTGGAGTTGCGCCTCGACCG  220
            |||||| ||||||| ||  | || ||| ||||| ||||||
Sbjct  181  GACCCTAGTGCGCGATCTGTTTGCAGTCGCGCCCCGACCG  220


>KC737627.1 Breonia sambiranensis voucher Razakamalala 6222 (S) internal 
transcribed spacer 1, partial sequence; 5.8S ribosomal RNA gene, 
complete sequence; and internal transcribed spacer 2, partial 
sequence
Length=609

 Score = 281 bits (152),  Expect = 6e-72
 Identities = 196/218 (90%), Gaps = 0/218 (0%)
 Strand=Plus/Plus

Query  1    CGCATCGCGTCGCCCGCCCCACCTGTCGTGTGCGGCGGCGGAAGTTGGCCTCCCGTGCTG  60
            ||||||||||||||  |||||||| ||||| | ||||||||| ||||||||||||||| |
Sbjct  391  CGCATCGCGTCGCCGCCCCCACCTCTCGTGCGGGGCGGCGGATGTTGGCCTCCCGTGCCG  450

Query  61   TTAGGCGCGGCTGGCCTAAATGAGAGTCCTCGGCGAGGGACGTCACGACGAGTGGTGGTA  120
            ||||||||||| |||||||| |||||||||||||||||||||||||||||||||||||| 
Sbjct  451  TTAGGCGCGGCCGGCCTAAACGAGAGTCCTCGGCGAGGGACGTCACGACGAGTGGTGGTT  510

Query  121  GAATGCCCCGACTCGAGTTCTGTCGTGCCGGTACCCCTCGTTGTCTTTGACTCCACGGAT  180
            |||||||||||||||||||||||||||||||| |||||||  ||||  | ||| ||| ||
Sbjct  511  GAATGCCCCGACTCGAGTTCTGTCGTGCCGGTTCCCCTCGCCGTCTCCGGCTCTACGCAT  570

Query  181  GACCCTCGTGCGCGCTCACTCTGGAGTTGCGCCTCGAC  218
            ||||||||||||||||| ||| ||||| ||||| ||||
Sbjct  571  GACCCTCGTGCGCGCTCTCTCCGGAGTCGCGCCCCGAC  608


>AJ346892.1 Pertusadina hainanensis 5.8S rRNA gene, internal transcribed 
spacer 1 (ITS1) and internal transcribed spacer 2 (ITS2)
Length=606

 Score = 281 bits (152),  Expect = 6e-72
 Identities = 197/219 (90%), Gaps = 2/219 (1%)
 Strand=Plus/Plus

Query  1    CGCATCGCGTCGCCCGCCCCACCTGTCGTGTGCGGCGGCGGAAGTTGGCCTCCCGTGCTG  60
            ||||||||||||| | ||||||| |||||||| ||||||||| ||||| ||||||||| |
Sbjct  390  CGCATCGCGTCGCGC-CCCCACCCGTCGTGTGGGGCGGCGGATGTTGG-CTCCCGTGCCG  447

Query  61   TTAGGCGCGGCTGGCCTAAATGAGAGTCCTCGGCGAGGGACGTCACGACGAGTGGTGGTA  120
            ||||||||||| ||||||||||||||||||||||||||||||||||||||||||||||| 
Sbjct  448  TTAGGCGCGGCCGGCCTAAATGAGAGTCCTCGGCGAGGGACGTCACGACGAGTGGTGGTT  507

Query  121  GAATGCCCCGACTCGAGTTCTGTCGTGCCGGTACCCCTCGTTGTCTTTGACTCCACGGAT  180
            ||| |||||||||||| | ||||||||||||| |||||||| ||||  | |||  |||||
Sbjct  508  GAACGCCCCGACTCGAATCCTGTCGTGCCGGTTCCCCTCGTCGTCTGCGGCTCTGCGGAT  567

Query  181  GACCCTCGTGCGCGCTCACTCTGGAGTTGCGCCTCGACC  219
            ||||||||||||||||| ||| ||||||||||| |||||
Sbjct  568  GACCCTCGTGCGCGCTCTCTCCGGAGTTGCGCCCCGACC  606


>AJ346903.1 Hymenodictyon decaryi 5.8S rRNA gene, internal transcribed spacer 
1 (ITS1) and internal transcribed spacer 2 (ITS2)
 AJ346868.1 Hallea stipulosa 5.8S rRNA gene, internal transcribed spacer 
1 (ITS1) and internal transcribed spacer 2 (ITS2)
Length=607

 Score = 281 bits (152),  Expect = 6e-72
 Identities = 198/220 (90%), Gaps = 3/220 (1%)
 Strand=Plus/Plus

Query  1    CGCATCGCGTCGCCCGCCCCACCTGTCGTGTGCGGCGGCGGAAGTTGGCCTCCCGTGCTG  60
            ||||||||||||||  |||||||||||||||| ||||||||| ||||||||||||||| |
Sbjct  390  CGCATCGCGTCGCCGCCCCCACCTGTCGTGTGGGGCGGCGGATGTTGGCCTCCCGTGCCG  449

Query  61   TTAGGCGCGGCTGGCCTAAATGAGAGTCCTCGGCGAGGGACGTCACGACGAGTGGTGGTA  120
            ||||||||||| ||||||||||||||||||||||||||||||||||||||||||||||| 
Sbjct  450  TTAGGCGCGGCCGGCCTAAATGAGAGTCCTCGGCGAGGGACGTCACGACGAGTGGTGGTT  509

Query  121  GAATGCCCCGACTCGAGTTCTGTCGTGCCGGTACCCCTCGTTGTCTTTGACTCCACGGAT  180
            |||||||||||||||| ||||||||||||||| |||||||||||||  | |||  |||||
Sbjct  510  GAATGCCCCGACTCGAATTCTGTCGTGCCGGTTCCCCTCGTTGTCTCCGGCTCTGCGGAT  569

Query  181  GACCCTCGTGCGCGCTCACTCT-GGAGTTGCGCCTCGACC  219
            || ||||||||||| || |||  ||| | ||||| |||||
Sbjct  570  GA-CCTCGTGCGCGATCTCTCCCGGA-TCGCGCCCCGACC  607


>KF881263.1 Uncaria lancifolia isolate ULA-2 18S ribosomal RNA gene, partial 
sequence; internal transcribed spacer 1, 5.8S ribosomal 
RNA gene, and internal transcribed spacer 2, complete sequence; 
and 28S ribosomal RNA gene, partial sequence
Length=695

 Score = 279 bits (151),  Expect = 2e-71
 Identities = 197/220 (90%), Gaps = 0/220 (0%)
 Strand=Plus/Plus

Query  1    CGCATCGCGTCGCCCGCCCCACCTGTCGTGTGCGGCGGCGGAAGTTGGCCTCCCGTGCTG  60
            ||||||||||||||  |||||||||||||||| ||||||||| ||||||||||||||| |
Sbjct  439  CGCATCGCGTCGCCGCCCCCACCTGTCGTGTGGGGCGGCGGATGTTGGCCTCCCGTGCCG  498

Query  61   TTAGGCGCGGCTGGCCTAAATGAGAGTCCTCGGCGAGGGACGTCACGACGAGTGGTGGTA  120
            | ||||||||| ||||||||||||||||||||||||||||||||||||||||||||||| 
Sbjct  499  TCAGGCGCGGCCGGCCTAAATGAGAGTCCTCGGCGAGGGACGTCACGACGAGTGGTGGTT  558

Query  121  GAATGCCCCGACTCGAGTTCTGTCGTGCCGGTACCCCTCGTTGTCTTTGACTCCACGGAT  180
            ||||||||||||||||||| ||| |||||||| ||| |||| ||||| | ||||||||||
Sbjct  559  GAATGCCCCGACTCGAGTTTTGTTGTGCCGGTTCCCATCGTCGTCTTCGGCTCCACGGAT  618

Query  181  GACCCTCGTGCGCGCTCACTCTGGAGTTGCGCCTCGACCG  220
            |||||| ||||||| ||  | || ||| ||||| ||||||
Sbjct  619  GACCCTAGTGCGCGATCTGTTTGCAGTCGCGCCCCGACCG  658


>KF881262.1 Uncaria lancifolia isolate ULA-1 18S ribosomal RNA gene, partial 
sequence; internal transcribed spacer 1, 5.8S ribosomal 
RNA gene, and internal transcribed spacer 2, complete sequence; 
and 28S ribosomal RNA gene, partial sequence
Length=694

 Score = 279 bits (151),  Expect = 2e-71
 Identities = 197/220 (90%), Gaps = 0/220 (0%)
 Strand=Plus/Plus

Query  1    CGCATCGCGTCGCCCGCCCCACCTGTCGTGTGCGGCGGCGGAAGTTGGCCTCCCGTGCTG  60
            ||||||||||||||  |||||||||||||||| ||||||||| ||||||||||||||| |
Sbjct  436  CGCATCGCGTCGCCGCCCCCACCTGTCGTGTGGGGCGGCGGATGTTGGCCTCCCGTGCCG  495

Query  61   TTAGGCGCGGCTGGCCTAAATGAGAGTCCTCGGCGAGGGACGTCACGACGAGTGGTGGTA  120
            | ||||||||| ||||||||||||||||||||||||||||||||||||||||||||||| 
Sbjct  496  TCAGGCGCGGCCGGCCTAAATGAGAGTCCTCGGCGAGGGACGTCACGACGAGTGGTGGTT  555

Query  121  GAATGCCCCGACTCGAGTTCTGTCGTGCCGGTACCCCTCGTTGTCTTTGACTCCACGGAT  180
            ||||||||||||||||||| ||| |||||||| ||| |||| ||||| | ||||||||||
Sbjct  556  GAATGCCCCGACTCGAGTTTTGTTGTGCCGGTTCCCATCGTCGTCTTCGGCTCCACGGAT  615

Query  181  GACCCTCGTGCGCGCTCACTCTGGAGTTGCGCCTCGACCG  220
            |||||| ||||||| ||  | || ||| ||||| ||||||
Sbjct  616  GACCCTAGTGCGCGATCTGTTTGCAGTCGCGCCCCGACCG  655


>KF881258.1 Uncaria macrophylla isolate UMA-4 18S ribosomal RNA gene, partial 
sequence; internal transcribed spacer 1, 5.8S ribosomal 
RNA gene, and internal transcribed spacer 2, complete sequence; 
and 28S ribosomal RNA gene, partial sequence
 KF881259.1 Uncaria macrophylla isolate UMA-5 18S ribosomal RNA gene, partial 
sequence; internal transcribed spacer 1, 5.8S ribosomal 
RNA gene, and internal transcribed spacer 2, complete sequence; 
and 28S ribosomal RNA gene, partial sequence
Length=696

 Score = 279 bits (151),  Expect = 2e-71
 Identities = 197/220 (90%), Gaps = 0/220 (0%)
 Strand=Plus/Plus

Query  1    CGCATCGCGTCGCCCGCCCCACCTGTCGTGTGCGGCGGCGGAAGTTGGCCTCCCGTGCTG  60
            ||||||||||||||  |||||||  ||||||| ||||||||| ||||||||||||||| |
Sbjct  440  CGCATCGCGTCGCCGCCCCCACCCCTCGTGTGGGGCGGCGGATGTTGGCCTCCCGTGCCG  499

Query  61   TTAGGCGCGGCTGGCCTAAATGAGAGTCCTCGGCGAGGGACGTCACGACGAGTGGTGGTA  120
            ||||||||||| ||||||||||||||||||||||||||||||||||||||||||||||| 
Sbjct  500  TTAGGCGCGGCCGGCCTAAATGAGAGTCCTCGGCGAGGGACGTCACGACGAGTGGTGGTT  559

Query  121  GAATGCCCCGACTCGAGTTCTGTCGTGCCGGTACCCCTCGTTGTCTTTGACTCCACGGAT  180
            ||||||||||||||||||| |||||||||||| ||| |||| ||||| | ||||||||||
Sbjct  560  GAATGCCCCGACTCGAGTTTTGTCGTGCCGGTTCCCATCGTCGTCTTCGGCTCCACGGAT  619

Query  181  GACCCTCGTGCGCGCTCACTCTGGAGTTGCGCCTCGACCG  220
            |||||| ||||||| ||  | || ||| ||||| ||||||
Sbjct  620  GACCCTAGTGCGCGATCTGTTTGCAGTCGCGCCCCGACCG  659


>KF881257.1 Uncaria macrophylla isolate UMA-3 18S ribosomal RNA gene, partial 
sequence; internal transcribed spacer 1, 5.8S ribosomal 
RNA gene, and internal transcribed spacer 2, complete sequence; 
and 28S ribosomal RNA gene, partial sequence
Length=697

 Score = 279 bits (151),  Expect = 2e-71
 Identities = 198/221 (90%), Gaps = 1/221 (0%)
 Strand=Plus/Plus

Query  1    CGCATCGCGTCGCCCGCCCCACCTGTCGTGTGCGGCGGCGGAAGTTGGCCTCCCGTGCTG  60
            ||||||||||||||  ||||||| |||||||| ||||||||| ||||||||||||||| |
Sbjct  440  CGCATCGCGTCGCCGCCCCCACCCGTCGTGTGGGGCGGCGGATGTTGGCCTCCCGTGCCG  499

Query  61   TTAGGCGCGGCTGGCCTAAATGAGAGTCCTCGGCGAGGGACGTCACGACGAGTGGTGGTA  120
            ||||||||||| ||||||||||||||||||||||||||||||||||||||||||||||| 
Sbjct  500  TTAGGCGCGGCCGGCCTAAATGAGAGTCCTCGGCGAGGGACGTCACGACGAGTGGTGGTT  559

Query  121  GAATGCCCCGACTCGAGTTCTGTCGTGCCGGTACCCCTCGTTGTCTTTGACTCCACGGAT  180
            ||||||||||||||||||| |||||||||||| ||| |||| ||||| | ||||||||||
Sbjct  560  GAATGCCCCGACTCGAGTTTTGTCGTGCCGGTTCCCATCGTCGTCTTCGGCTCCACGGAT  619

Query  181  GACCCTCGTGCGCGCTCACTCTGGAGTTGCGCCTC-GACCG  220
            |||||| ||||||| ||  | || ||| ||||| | |||||
Sbjct  620  GACCCTAGTGCGCGATCTGTTTGCAGTCGCGCCCCCGACCG  660


>KF881218.1 Uncaria lancifolia isolate ULA-1 internal transcribed spacer 
2, partial sequence
 KF881219.1 Uncaria lancifolia isolate ULA-2 internal transcribed spacer 
2, partial sequence
 KF881220.1 Uncaria lancifolia isolate ULA-3 internal transcribed spacer 
2, partial sequence
 KF881221.1 Uncaria lancifolia isolate ULA-4 internal transcribed spacer 
2, partial sequence
Length=220

 Score = 279 bits (151),  Expect = 2e-71
 Identities = 197/220 (90%), Gaps = 0/220 (0%)
 Strand=Plus/Plus

Query  1    CGCATCGCGTCGCCCGCCCCACCTGTCGTGTGCGGCGGCGGAAGTTGGCCTCCCGTGCTG  60
            ||||||||||||||  |||||||||||||||| ||||||||| ||||||||||||||| |
Sbjct  1    CGCATCGCGTCGCCGCCCCCACCTGTCGTGTGGGGCGGCGGATGTTGGCCTCCCGTGCCG  60

Query  61   TTAGGCGCGGCTGGCCTAAATGAGAGTCCTCGGCGAGGGACGTCACGACGAGTGGTGGTA  120
            | ||||||||| ||||||||||||||||||||||||||||||||||||||||||||||| 
Sbjct  61   TCAGGCGCGGCCGGCCTAAATGAGAGTCCTCGGCGAGGGACGTCACGACGAGTGGTGGTT  120

Query  121  GAATGCCCCGACTCGAGTTCTGTCGTGCCGGTACCCCTCGTTGTCTTTGACTCCACGGAT  180
            ||||||||||||||||||| ||| |||||||| ||| |||| ||||| | ||||||||||
Sbjct  121  GAATGCCCCGACTCGAGTTTTGTTGTGCCGGTTCCCATCGTCGTCTTCGGCTCCACGGAT  180

Query  181  GACCCTCGTGCGCGCTCACTCTGGAGTTGCGCCTCGACCG  220
            |||||| ||||||| ||  | || ||| ||||| ||||||
Sbjct  181  GACCCTAGTGCGCGATCTGTTTGCAGTCGCGCCCCGACCG  220


>GQ434636.1 Uncaria macrophylla voucher PS1038MT01 internal transcribed spacer 
2, partial sequence
 KF881212.1 Uncaria macrophylla isolate UMA-4 internal transcribed spacer 
2, partial sequence
 KF881213.1 Uncaria macrophylla isolate UMA-5 internal transcribed spacer 
2, partial sequence
Length=220

 Score = 279 bits (151),  Expect = 2e-71
 Identities = 197/220 (90%), Gaps = 0/220 (0%)
 Strand=Plus/Plus

Query  1    CGCATCGCGTCGCCCGCCCCACCTGTCGTGTGCGGCGGCGGAAGTTGGCCTCCCGTGCTG  60
            ||||||||||||||  |||||||  ||||||| ||||||||| ||||||||||||||| |
Sbjct  1    CGCATCGCGTCGCCGCCCCCACCCCTCGTGTGGGGCGGCGGATGTTGGCCTCCCGTGCCG  60

Query  61   TTAGGCGCGGCTGGCCTAAATGAGAGTCCTCGGCGAGGGACGTCACGACGAGTGGTGGTA  120
            ||||||||||| ||||||||||||||||||||||||||||||||||||||||||||||| 
Sbjct  61   TTAGGCGCGGCCGGCCTAAATGAGAGTCCTCGGCGAGGGACGTCACGACGAGTGGTGGTT  120

Query  121  GAATGCCCCGACTCGAGTTCTGTCGTGCCGGTACCCCTCGTTGTCTTTGACTCCACGGAT  180
            ||||||||||||||||||| |||||||||||| ||| |||| ||||| | ||||||||||
Sbjct  121  GAATGCCCCGACTCGAGTTTTGTCGTGCCGGTTCCCATCGTCGTCTTCGGCTCCACGGAT  180

Query  181  GACCCTCGTGCGCGCTCACTCTGGAGTTGCGCCTCGACCG  220
            |||||| ||||||| ||  | || ||| ||||| ||||||
Sbjct  181  GACCCTAGTGCGCGATCTGTTTGCAGTCGCGCCCCGACCG  220


>AJ346862.1 Breonia perrieri 5.8S rRNA gene, internal transcribed spacer 
1 (ITS1) and internal transcribed spacer 2 (ITS2)
Length=610

 Score = 279 bits (151),  Expect = 2e-71
 Identities = 195/217 (90%), Gaps = 0/217 (0%)
 Strand=Plus/Plus

Query  1    CGCATCGCGTCGCCCGCCCCACCTGTCGTGTGCGGCGGCGGAAGTTGGCCTCCCGTGCTG  60
            ||||||||||||||  |||||||||||||| | ||||||||| ||||||||||||||| |
Sbjct  392  CGCATCGCGTCGCCGCCCCCACCTGTCGTGCGGGGCGGCGGATGTTGGCCTCCCGTGCCG  451

Query  61   TTAGGCGCGGCTGGCCTAAATGAGAGTCCTCGGCGAGGGACGTCACGACGAGTGGTGGTA  120
            | ||||||||| ||||||||||||||||||||||||||||||||||||||||||||||| 
Sbjct  452  TCAGGCGCGGCCGGCCTAAATGAGAGTCCTCGGCGAGGGACGTCACGACGAGTGGTGGTC  511

Query  121  GAATGCCCCGACTCGAGTTCTGTCGTGCCGGTACCCCTCGTTGTCTTTGACTCCACGGAT  180
            ||||||||||||||||||| |||||||||||| |||| ||| ||||  | |||  |||||
Sbjct  512  GAATGCCCCGACTCGAGTTGTGTCGTGCCGGTTCCCCCCGTCGTCTCCGGCTCTGCGGAT  571

Query  181  GACCCTCGTGCGCGCTCACTCTGGAGTTGCGCCTCGA  217
            ||||||||||||||||| ||| ||||| ||||| |||
Sbjct  572  GACCCTCGTGCGCGCTCTCTCCGGAGTCGCGCCCCGA  608


>KC737626.1 Breonia tayloriana voucher Razafimandimbison et al. 1176 (S) 
internal transcribed spacer 1, partial sequence; 5.8S ribosomal 
RNA gene, complete sequence; and internal transcribed spacer 
2, partial sequence
Length=609

 Score = 278 bits (150),  Expect = 8e-71
 Identities = 196/219 (89%), Gaps = 0/219 (0%)
 Strand=Plus/Plus

Query  1    CGCATCGCGTCGCCCGCCCCACCTGTCGTGTGCGGCGGCGGAAGTTGGCCTCCCGTGCTG  60
            ||||||||||||||  |||||||| ||||| | ||||||||| |||||||| |||||| |
Sbjct  391  CGCATCGCGTCGCCGCCCCCACCTCTCGTGCGGGGCGGCGGATGTTGGCCTTCCGTGCCG  450

Query  61   TTAGGCGCGGCTGGCCTAAATGAGAGTCCTCGGCGAGGGACGTCACGACGAGTGGTGGTA  120
            ||||||||||| ||||||||||||||||||||||||||||||||||||||||||||||| 
Sbjct  451  TTAGGCGCGGCCGGCCTAAATGAGAGTCCTCGGCGAGGGACGTCACGACGAGTGGTGGTT  510

Query  121  GAATGCCCCGACTCGAGTTCTGTCGTGCCGGTACCCCTCGTTGTCTTTGACTCCACGGAT  180
            |||||||||||||||||||||||||||||||| |||||||  ||||  | ||| ||| ||
Sbjct  511  GAATGCCCCGACTCGAGTTCTGTCGTGCCGGTTCCCCTCGCCGTCTCCGGCTCTACGCAT  570

Query  181  GACCCTCGTGCGCGCTCACTCTGGAGTTGCGCCTCGACC  219
            ||||| ||||||||||| ||| ||||| ||||| |||||
Sbjct  571  GACCCCCGTGCGCGCTCTCTCCGGAGTCGCGCCCCGACC  609


>AJ346860.1 Breonia havilandiana 5.8S rRNA gene, internal transcribed spacer 
1 (ITS1) and internal transcribed spacer 2 (ITS2)
Length=611

 Score = 278 bits (150),  Expect = 8e-71
 Identities = 192/213 (90%), Gaps = 0/213 (0%)
 Strand=Plus/Plus

Query  1    CGCATCGCGTCGCCCGCCCCACCTGTCGTGTGCGGCGGCGGAAGTTGGCCTCCCGTGCTG  60
            ||||||||||||||  |||||||| ||||| | ||||||||| ||||||||||||||| |
Sbjct  393  CGCATCGCGTCGCCGCCCCCACCTCTCGTGCGGGGCGGCGGATGTTGGCCTCCCGTGCCG  452

Query  61   TTAGGCGCGGCTGGCCTAAATGAGAGTCCTCGGCGAGGGACGTCACGACGAGTGGTGGTA  120
            ||||||||||| |||||||||||||||||||| |||||||||||||||||||||||||| 
Sbjct  453  TTAGGCGCGGCCGGCCTAAATGAGAGTCCTCGCCGAGGGACGTCACGACGAGTGGTGGTT  512

Query  121  GAATGCCCCGACTCGAGTTCTGTCGTGCCGGTACCCCTCGTTGTCTTTGACTCCACGGAT  180
            |||||||||||||||||||||||||||||||| |||||||  ||||  | ||| ||| ||
Sbjct  513  GAATGCCCCGACTCGAGTTCTGTCGTGCCGGTTCCCCTCGCCGTCTCCGGCTCTACGCAT  572

Query  181  GACCCTCGTGCGCGCTCACTCTGGAGTTGCGCC  213
            ||||||||||||||||| ||| ||||| |||||
Sbjct  573  GACCCTCGTGCGCGCTCTCTCCGGAGTCGCGCC  605


>AJ346856.1 Adina rubella 5.8S rRNA gene, internal transcribed spacer 1 (ITS1) 
and internal transcribed spacer 2 (ITS2)
Length=607

 Score = 278 bits (150),  Expect = 8e-71
 Identities = 184/201 (92%), Gaps = 0/201 (0%)
 Strand=Plus/Plus

Query  1    CGCATCGCGTCGCCCGCCCCACCTGTCGTGTGCGGCGGCGGAAGTTGGCCTCCCGTGCTG  60
            ||||||||||||||  |||||||| ||||||| ||||||||| ||||||||||||||| |
Sbjct  389  CGCATCGCGTCGCCACCCCCACCTATCGTGTGGGGCGGCGGATGTTGGCCTCCCGTGCCG  448

Query  61   TTAGGCGCGGCTGGCCTAAATGAGAGTCCTCGGCGAGGGACGTCACGACGAGTGGTGGTA  120
            | ||||||||| ||||||||||||||||||||||||||||||||||||||||||||||| 
Sbjct  449  TCAGGCGCGGCCGGCCTAAATGAGAGTCCTCGGCGAGGGACGTCACGACGAGTGGTGGTT  508

Query  121  GAATGCCCCGACTCGAGTTCTGTCGTGCCGGTACCCCTCGTTGTCTTTGACTCCACGGAT  180
            |||||||||||||||| ||||||||||||||| |||||||||||||  | ||| ||||||
Sbjct  509  GAATGCCCCGACTCGAATTCTGTCGTGCCGGTTCCCCTCGTTGTCTCCGGCTCTACGGAT  568

Query  181  GACCCTCGTGCGCGCTCACTC  201
            ||||||||||| ||||| |||
Sbjct  569  GACCCTCGTGCACGCTCTCTC  589


>KJ004372.1 Breonadia salicina internal transcribed spacer 1, partial sequence; 
5.8S ribosomal RNA gene, complete sequence; and internal 
transcribed spacer 2, partial sequence
Length=603

 Score = 276 bits (149),  Expect = 3e-70
 Identities = 196/219 (89%), Gaps = 2/219 (1%)
 Strand=Plus/Plus

Query  1    CGCATCGCGTCGCCCGCCCCACCTGTCGTGTGCGGCGGCGGAAGTTGGCCTCCCGTGCTG  60
            ||||||||||||||  |||||||||||||| | ||| ||||| ||||||||||||||| |
Sbjct  387  CGCATCGCGTCGCCGCCCCCACCTGTCGTGCGGGGCAGCGGATGTTGGCCTCCCGTGCCG  446

Query  61   TTAGGCGCGGCTGGCCTAAATGAGAGTCCTCGGCGAGGGACGTCACGACGAGTGGTGGTA  120
            ||  ||||||| ||||||||||||||||||||||||||||| ||||||||||||||||| 
Sbjct  447  TT-TGCGCGGCCGGCCTAAATGAGAGTCCTCGGCGAGGGAC-TCACGACGAGTGGTGGTT  504

Query  121  GAATGCCCCGACTCGAGTTCTGTCGTGCCGGTACCCCTCGTTGTCTTTGACTCCACGGAT  180
            ||||||||||||||||||| ||||||||| || |||||||||||||  | ||| ||||||
Sbjct  505  GAATGCCCCGACTCGAGTTTTGTCGTGCCCGTTCCCCTCGTTGTCTCCGGCTCTACGGAT  564

Query  181  GACCCTCGTGCGCGCTCACTCTGGAGTTGCGCCTCGACC  219
            |||||||||||||| || ||| ||||| |||||||||||
Sbjct  565  GACCCTCGTGCGCGTTCTCTCCGGAGTCGCGCCTCGACC  603


>KJ004370.1 Breonadia salicina internal transcribed spacer 1, partial sequence; 
5.8S ribosomal RNA gene, complete sequence; and internal 
transcribed spacer 2, partial sequence
Length=601

 Score = 276 bits (149),  Expect = 3e-70
 Identities = 196/219 (89%), Gaps = 2/219 (1%)
 Strand=Plus/Plus

Query  1    CGCATCGCGTCGCCCGCCCCACCTGTCGTGTGCGGCGGCGGAAGTTGGCCTCCCGTGCTG  60
            ||||||||||||||  |||||||||||||| | ||| ||||| ||||||||||||||| |
Sbjct  385  CGCATCGCGTCGCCGCCCCCACCTGTCGTGCGGGGCAGCGGATGTTGGCCTCCCGTGCCG  444

Query  61   TTAGGCGCGGCTGGCCTAAATGAGAGTCCTCGGCGAGGGACGTCACGACGAGTGGTGGTA  120
            ||  ||||||| |||||||||||||||||||||||||||| |||||||||||||||||| 
Sbjct  445  TT-TGCGCGGCCGGCCTAAATGAGAGTCCTCGGCGAGGGA-GTCACGACGAGTGGTGGTT  502

Query  121  GAATGCCCCGACTCGAGTTCTGTCGTGCCGGTACCCCTCGTTGTCTTTGACTCCACGGAT  180
            ||||||||||||||||||| ||||||||| || |||||||||||||  | ||| ||||||
Sbjct  503  GAATGCCCCGACTCGAGTTTTGTCGTGCCCGTTCCCCTCGTTGTCTCCGGCTCTACGGAT  562

Query  181  GACCCTCGTGCGCGCTCACTCTGGAGTTGCGCCTCGACC  219
            |||||||||||||| || ||| ||||| |||||||||||
Sbjct  563  GACCCTCGTGCGCGTTCTCTCCGGAGTCGCGCCTCGACC  601


>KC737624.1 Breonia louvelii voucher Razafimandimbison 358 (MO) internal 
transcribed spacer 1, partial sequence; 5.8S ribosomal RNA gene, 
complete sequence; and internal transcribed spacer 2, partial 
sequence
Length=610

 Score = 276 bits (149),  Expect = 3e-70
 Identities = 195/218 (89%), Gaps = 0/218 (0%)
 Strand=Plus/Plus

Query  1    CGCATCGCGTCGCCCGCCCCACCTGTCGTGTGCGGCGGCGGAAGTTGGCCTCCCGTGCTG  60
            ||||||||||||||  |||||||| ||||| | ||||||||| ||||||||||||||| |
Sbjct  392  CGCATCGCGTCGCCGCCCCCACCTCTCGTGCGGGGCGGCGGATGTTGGCCTCCCGTGCCG  451

Query  61   TTAGGCGCGGCTGGCCTAAATGAGAGTCCTCGGCGAGGGACGTCACGACGAGTGGTGGTA  120
            ||||||||||| ||||||||||||||||||||||||||||||||||||||||||||||| 
Sbjct  452  TTAGGCGCGGCCGGCCTAAATGAGAGTCCTCGGCGAGGGACGTCACGACGAGTGGTGGTT  511

Query  121  GAATGCCCCGACTCGAGTTCTGTCGTGCCGGTACCCCTCGTTGTCTTTGACTCCACGGAT  180
            |||||||||||||||||||||||||||||||| |||||||  ||||  | ||| ||| ||
Sbjct  512  GAATGCCCCGACTCGAGTTCTGTCGTGCCGGTTCCCCTCGCCGTCTCCGGCTCTACGCAT  571

Query  181  GACCCTCGTGCGCGCTCACTCTGGAGTTGCGCCTCGAC  218
            ||||| ||||||||||| |||  |||| ||||| ||||
Sbjct  572  GACCCCCGTGCGCGCTCTCTCCAGAGTCGCGCCCCGAC  609


>AJ346891.1 Pertusadina eurhyncha 5.8S rRNA gene, internal transcribed spacer 
1 (ITS1) and internal transcribed spacer 2 (ITS2)
Length=609

 Score = 276 bits (149),  Expect = 3e-70
 Identities = 197/220 (90%), Gaps = 4/220 (2%)
 Strand=Plus/Plus

Query  1    CGCATCGCGTCGCCCGCCCCACCTGTCGTGTGCGGCGGCGGAAGTTGGCCTCCCGTGCTG  60
            ||||||||||||||  |||||||||||||||| ||||||||| ||||||||||||||| |
Sbjct  391  CGCATCGCGTCGCCGCCCCCACCTGTCGTGTGGGGCGGCGGATGTTGGCCTCCCGTGCCG  450

Query  61   TTAGGCGCGGCTGGCCTAAATGAGAGTCCTCGGCGAGGGACGTCACGACGAGTGGTGGTA  120
            ||||||||||| ||||||||||||||||||||||||||||||||||||||||||||||| 
Sbjct  451  TTAGGCGCGGCCGGCCTAAATGAGAGTCCTCGGCGAGGGACGTCACGACGAGTGGTGGTT  510

Query  121  GAATGCCCCGACTCGAGTTCTGTCGTGCCGGTACCCCTCGTTGTCTTTGACTCCACGGAT  180
            ||| |||||||||||| | ||||||||||||| |||||||||||||  | |||  |||||
Sbjct  511  GAACGCCCCGACTCGAATCCTGTCGTGCCGGTTCCCCTCGTTGTCTCCGGCTCTGCGGAT  570

Query  181  GACCCTCGTGCGC-G-CTCACTCTGGAGTTGCGCCTCGAC  218
            |||||||||| |  | ||  ||||||||||||||| ||||
Sbjct  571  GACCCTCGTGTGTTGACT--CTCTGGAGTTGCGCCCCGAC  608


>MF033308.1 Uncaria rhynchophylloides voucher GT-35 internal transcribed 
spacer 2, partial sequence
Length=220

 Score = 274 bits (148),  Expect = 1e-69
 Identities = 196/220 (89%), Gaps = 0/220 (0%)
 Strand=Plus/Plus

Query  1    CGCATCGCGTCGCCCGCCCCACCTGTCGTGTGCGGCGGCGGAAGTTGGCCTCCCGTGCTG  60
            ||||||||||||||  |||||||||||||||| ||||||||| ||||||||||||||| |
Sbjct  1    CGCATCGCGTCGCCGCCCCCACCTGTCGTGTGGGGCGGCGGATGTTGGCCTCCCGTGCCG  60

Query  61   TTAGGCGCGGCTGGCCTAAATGAGAGTCCTCGGCGAGGGACGTCACGACGAGTGGTGGTA  120
            | ||||||||| ||||||||||||||||||||||||||||||||||||||||||||||| 
Sbjct  61   TCAGGCGCGGCCGGCCTAAATGAGAGTCCTCGGCGAGGGACGTCACGACGAGTGGTGGTT  120

Query  121  GAATGCCCCGACTCGAGTTCTGTCGTGCCGGTACCCCTCGTTGTCTTTGACTCCACGGAT  180
            ||||||||||||||||||| ||| |||||||| ||| | || ||||| | ||||||||||
Sbjct  121  GAATGCCCCGACTCGAGTTTTGTTGTGCCGGTTCCCATTGTCGTCTTCGGCTCCACGGAT  180

Query  181  GACCCTCGTGCGCGCTCACTCTGGAGTTGCGCCTCGACCG  220
            |||||| ||||||| ||  | || ||| ||||| ||||||
Sbjct  181  GACCCTAGTGCGCGATCTGTTTGCAGTCGCGCCCCGACCG  220


>MF033307.1 Uncaria rhynchophylloides voucher GT-16 internal transcribed 
spacer 2, partial sequence
Length=220

 Score = 274 bits (148),  Expect = 1e-69
 Identities = 196/220 (89%), Gaps = 0/220 (0%)
 Strand=Plus/Plus

Query  1    CGCATCGCGTCGCCCGCCCCACCTGTCGTGTGCGGCGGCGGAAGTTGGCCTCCCGTGCTG  60
            ||||||||||||||  |||||||||||||||| ||||||||| ||||||||||||||| |
Sbjct  1    CGCATCGCGTCGCCGCCCCCACCTGTCGTGTGGGGCGGCGGATGTTGGCCTCCCGTGCCG  60

Query  61   TTAGGCGCGGCTGGCCTAAATGAGAGTCCTCGGCGAGGGACGTCACGACGAGTGGTGGTA  120
            | ||||||||| ||||||||||||||||||||||||||||||||||||||||||||||| 
Sbjct  61   TCAGGCGCGGCCGGCCTAAATGAGAGTCCTCGGCGAGGGACGTCACGACGAGTGGTGGTT  120

Query  121  GAATGCCCCGACTCGAGTTCTGTCGTGCCGGTACCCCTCGTTGTCTTTGACTCCACGGAT  180
            ||||||||||||||||||| ||| |||||||| ||| | || ||||| | ||||||||||
Sbjct  121  GAATGCCCCGACTCGAGTTTTGTTGTGCCGGTTCCCATTGTCGTCTTCGGCTCCACGGAT  180

Query  181  GACCCTCGTGCGCGCTCACTCTGGAGTTGCGCCTCGACCG  220
            |||||| ||||||| ||  | || ||| ||||| ||||||
Sbjct  181  GACCCTAGTGCGCGATCTGTTTGCAGTCGCGCCCCGACCG  220


>MF033306.1 Uncaria rhynchophylloides voucher GT-1 internal transcribed spacer 
2, partial sequence
Length=220

 Score = 274 bits (148),  Expect = 1e-69
 Identities = 196/220 (89%), Gaps = 0/220 (0%)
 Strand=Plus/Plus

Query  1    CGCATCGCGTCGCCCGCCCCACCTGTCGTGTGCGGCGGCGGAAGTTGGCCTCCCGTGCTG  60
            ||||||||||||||  |||||||||||||||| ||||||||| ||||||||||||||| |
Sbjct  1    CGCATCGCGTCGCCGCCCCCACCTGTCGTGTGGGGCGGCGGATGTTGGCCTCCCGTGCCG  60

Query  61   TTAGGCGCGGCTGGCCTAAATGAGAGTCCTCGGCGAGGGACGTCACGACGAGTGGTGGTA  120
            | ||||||||| ||||||||||||||||||||||||||||||||||||||||||||||| 
Sbjct  61   TCAGGCGCGGCCGGCCTAAATGAGAGTCCTCGGCGAGGGACGTCACGACGAGTGGTGGTT  120

Query  121  GAATGCCCCGACTCGAGTTCTGTCGTGCCGGTACCCCTCGTTGTCTTTGACTCCACGGAT  180
            ||||||||||||||||||| ||| |||||||| ||| | || ||||| | ||||||||||
Sbjct  121  GAATGCCCCGACTCGAGTTTTGTTGTGCCGGTTCCCATTGTCGTCTTCGGCTCCACGGAT  180

Query  181  GACCCTCGTGCGCGCTCACTCTGGAGTTGCGCCTCGACCG  220
            |||||| ||||||| ||  | || ||| ||||| ||||||
Sbjct  181  GACCCTAGTGCGCGATCTGTTTGCAGTCGCGCCCCGACCG  220


>MF033269.1 Uncaria rhynchophylloides voucher GT-35 18S ribosomal RNA gene, 
partial sequence; internal transcribed spacer 1, 5.8S ribosomal 
RNA gene, and internal transcribed spacer 2, complete 
sequence; and 26S ribosomal RNA gene, partial sequence
Length=719

 Score = 274 bits (148),  Expect = 1e-69
 Identities = 196/220 (89%), Gaps = 0/220 (0%)
 Strand=Plus/Plus

Query  1    CGCATCGCGTCGCCCGCCCCACCTGTCGTGTGCGGCGGCGGAAGTTGGCCTCCCGTGCTG  60
            ||||||||||||||  |||||||||||||||| ||||||||| ||||||||||||||| |
Sbjct  443  CGCATCGCGTCGCCGCCCCCACCTGTCGTGTGGGGCGGCGGATGTTGGCCTCCCGTGCCG  502

Query  61   TTAGGCGCGGCTGGCCTAAATGAGAGTCCTCGGCGAGGGACGTCACGACGAGTGGTGGTA  120
            | ||||||||| ||||||||||||||||||||||||||||||||||||||||||||||| 
Sbjct  503  TCAGGCGCGGCCGGCCTAAATGAGAGTCCTCGGCGAGGGACGTCACGACGAGTGGTGGTT  562

Query  121  GAATGCCCCGACTCGAGTTCTGTCGTGCCGGTACCCCTCGTTGTCTTTGACTCCACGGAT  180
            ||||||||||||||||||| ||| |||||||| ||| | || ||||| | ||||||||||
Sbjct  563  GAATGCCCCGACTCGAGTTTTGTTGTGCCGGTTCCCATTGTCGTCTTCGGCTCCACGGAT  622

Query  181  GACCCTCGTGCGCGCTCACTCTGGAGTTGCGCCTCGACCG  220
            |||||| ||||||| ||  | || ||| ||||| ||||||
Sbjct  623  GACCCTAGTGCGCGATCTGTTTGCAGTCGCGCCCCGACCG  662


>MF033268.1 Uncaria rhynchophylloides voucher GT-16 18S ribosomal RNA gene, 
partial sequence; internal transcribed spacer 1, 5.8S ribosomal 
RNA gene, and internal transcribed spacer 2, complete 
sequence; and 26S ribosomal RNA gene, partial sequence
Length=719

 Score = 274 bits (148),  Expect = 1e-69
 Identities = 196/220 (89%), Gaps = 0/220 (0%)
 Strand=Plus/Plus

Query  1    CGCATCGCGTCGCCCGCCCCACCTGTCGTGTGCGGCGGCGGAAGTTGGCCTCCCGTGCTG  60
            ||||||||||||||  |||||||||||||||| ||||||||| ||||||||||||||| |
Sbjct  443  CGCATCGCGTCGCCGCCCCCACCTGTCGTGTGGGGCGGCGGATGTTGGCCTCCCGTGCCG  502

Query  61   TTAGGCGCGGCTGGCCTAAATGAGAGTCCTCGGCGAGGGACGTCACGACGAGTGGTGGTA  120
            | ||||||||| ||||||||||||||||||||||||||||||||||||||||||||||| 
Sbjct  503  TCAGGCGCGGCCGGCCTAAATGAGAGTCCTCGGCGAGGGACGTCACGACGAGTGGTGGTT  562

Query  121  GAATGCCCCGACTCGAGTTCTGTCGTGCCGGTACCCCTCGTTGTCTTTGACTCCACGGAT  180
            ||||||||||||||||||| ||| |||||||| ||| | || ||||| | ||||||||||
Sbjct  563  GAATGCCCCGACTCGAGTTTTGTTGTGCCGGTTCCCATTGTCGTCTTCGGCTCCACGGAT  622

Query  181  GACCCTCGTGCGCGCTCACTCTGGAGTTGCGCCTCGACCG  220
            |||||| ||||||| ||  | || ||| ||||| ||||||
Sbjct  623  GACCCTAGTGCGCGATCTGTTTGCAGTCGCGCCCCGACCG  662


>MF033267.1 Uncaria rhynchophylloides voucher GT-1 18S ribosomal RNA gene, 
partial sequence; internal transcribed spacer 1, 5.8S ribosomal 
RNA gene, and internal transcribed spacer 2, complete 
sequence; and 26S ribosomal RNA gene, partial sequence
Length=719

 Score = 274 bits (148),  Expect = 1e-69
 Identities = 196/220 (89%), Gaps = 0/220 (0%)
 Strand=Plus/Plus

Query  1    CGCATCGCGTCGCCCGCCCCACCTGTCGTGTGCGGCGGCGGAAGTTGGCCTCCCGTGCTG  60
            ||||||||||||||  |||||||||||||||| ||||||||| ||||||||||||||| |
Sbjct  443  CGCATCGCGTCGCCGCCCCCACCTGTCGTGTGGGGCGGCGGATGTTGGCCTCCCGTGCCG  502

Query  61   TTAGGCGCGGCTGGCCTAAATGAGAGTCCTCGGCGAGGGACGTCACGACGAGTGGTGGTA  120
            | ||||||||| ||||||||||||||||||||||||||||||||||||||||||||||| 
Sbjct  503  TCAGGCGCGGCCGGCCTAAATGAGAGTCCTCGGCGAGGGACGTCACGACGAGTGGTGGTT  562

Query  121  GAATGCCCCGACTCGAGTTCTGTCGTGCCGGTACCCCTCGTTGTCTTTGACTCCACGGAT  180
            ||||||||||||||||||| ||| |||||||| ||| | || ||||| | ||||||||||
Sbjct  563  GAATGCCCCGACTCGAGTTTTGTTGTGCCGGTTCCCATTGTCGTCTTCGGCTCCACGGAT  622

Query  181  GACCCTCGTGCGCGCTCACTCTGGAGTTGCGCCTCGACCG  220
            |||||| ||||||| ||  | || ||| ||||| ||||||
Sbjct  623  GACCCTAGTGCGCGATCTGTTTGCAGTCGCGCCCCGACCG  662


>KP092803.1 Uncaria rhynchophylla isolate SCBGP364_1 18S ribosomal RNA gene, 
partial sequence; internal transcribed spacer 1, 5.8S ribosomal 
RNA gene, and internal transcribed spacer 2, complete 
sequence; and 28S ribosomal RNA gene, partial sequence
 KP092804.1 Uncaria rhynchophylla isolate SCBGP364_2 18S ribosomal RNA gene, 
partial sequence; internal transcribed spacer 1, 5.8S ribosomal 
RNA gene, and internal transcribed spacer 2, complete 
sequence; and 28S ribosomal RNA gene, partial sequence
Length=705

 Score = 274 bits (148),  Expect = 1e-69
 Identities = 196/220 (89%), Gaps = 0/220 (0%)
 Strand=Plus/Plus

Query  1    CGCATCGCGTCGCCCGCCCCACCTGTCGTGTGCGGCGGCGGAAGTTGGCCTCCCGTGCTG  60
            ||||||||||||||  |||||||||||||||| ||||||||| ||||||||||||||| |
Sbjct  450  CGCATCGCGTCGCCGCCCCCACCTGTCGTGTGGGGCGGCGGATGTTGGCCTCCCGTGCCG  509

Query  61   TTAGGCGCGGCTGGCCTAAATGAGAGTCCTCGGCGAGGGACGTCACGACGAGTGGTGGTA  120
            | ||||||||| ||||||||||||||||||||||||||||||||||||||||||||||| 
Sbjct  510  TCAGGCGCGGCCGGCCTAAATGAGAGTCCTCGGCGAGGGACGTCACGACGAGTGGTGGTT  569

Query  121  GAATGCCCCGACTCGAGTTCTGTCGTGCCGGTACCCCTCGTTGTCTTTGACTCCACGGAT  180
            ||||||||||||||||||| ||| |||||||| ||| | || ||||| | ||||||||||
Sbjct  570  GAATGCCCCGACTCGAGTTTTGTTGTGCCGGTTCCCATTGTCGTCTTCGGCTCCACGGAT  629

Query  181  GACCCTCGTGCGCGCTCACTCTGGAGTTGCGCCTCGACCG  220
            |||||| ||||||| ||  | || ||| ||||| ||||||
Sbjct  630  GACCCTAGTGCGCGATCTGTTTGCAGTCGCGCCCCGACCG  669


>KJ004367.1 Breonadia salicina internal transcribed spacer 1, partial sequence; 
5.8S ribosomal RNA gene, complete sequence; and internal 
transcribed spacer 2, partial sequence
Length=603

 Score = 274 bits (148),  Expect = 1e-69
 Identities = 195/218 (89%), Gaps = 2/218 (1%)
 Strand=Plus/Plus

Query  1    CGCATCGCGTCGCCCGCCCCACCTGTCGTGTGCGGCGGCGGAAGTTGGCCTCCCGTGCTG  60
            ||||||||||||||  |||||||||||||| | ||| ||||| ||||||||||||||| |
Sbjct  387  CGCATCGCGTCGCCGCCCCCACCTGTCGTGCGGGGCAGCGGATGTTGGCCTCCCGTGCCG  446

Query  61   TTAGGCGCGGCTGGCCTAAATGAGAGTCCTCGGCGAGGGACGTCACGACGAGTGGTGGTA  120
            ||  ||||||| ||||| ||||||||||||||||||||||||||||||||||||||||| 
Sbjct  447  TT-TGCGCGGCCGGCCT-AATGAGAGTCCTCGGCGAGGGACGTCACGACGAGTGGTGGTT  504

Query  121  GAATGCCCCGACTCGAGTTCTGTCGTGCCGGTACCCCTCGTTGTCTTTGACTCCACGGAT  180
            ||||||||||||||||||| ||||||||| || |||||||||||||  | ||| ||||||
Sbjct  505  GAATGCCCCGACTCGAGTTTTGTCGTGCCCGTTCCCCTCGTTGTCTCCGGCTCTACGGAT  564

Query  181  GACCCTCGTGCGCGCTCACTCTGGAGTTGCGCCTCGAC  218
            |||||||||||||| || ||| ||||| ||||||||||
Sbjct  565  GACCCTCGTGCGCGTTCTCTCCGGAGTCGCGCCTCGAC  602


>KJ004361.1 Breonadia salicina internal transcribed spacer 1, partial sequence; 
5.8S ribosomal RNA gene, complete sequence; and internal 
transcribed spacer 2, partial sequence
Length=604

 Score = 274 bits (148),  Expect = 1e-69
 Identities = 195/218 (89%), Gaps = 2/218 (1%)
 Strand=Plus/Plus

Query  1    CGCATCGCGTCGCCCGCCCCACCTGTCGTGTGCGGCGGCGGAAGTTGGCCTCCCGTGCTG  60
            ||||||||||||||  |||||||||||||| | ||| ||||| ||||||||||||||| |
Sbjct  388  CGCATCGCGTCGCCGCCCCCACCTGTCGTGCGGGGCAGCGGATGTTGGCCTCCCGTGCCG  447

Query  61   TTAGGCGCGGCTGGCCTAAATGAGAGTCCTCGGCGAGGGACGTCACGACGAGTGGTGGTA  120
            ||  ||||||| ||||| ||||||||||||||||||||||||||||||||||||||||| 
Sbjct  448  TT-TGCGCGGCCGGCCT-AATGAGAGTCCTCGGCGAGGGACGTCACGACGAGTGGTGGTT  505

Query  121  GAATGCCCCGACTCGAGTTCTGTCGTGCCGGTACCCCTCGTTGTCTTTGACTCCACGGAT  180
            ||||||||||||||||||| ||||||||| || |||||||||||||  | ||| ||||||
Sbjct  506  GAATGCCCCGACTCGAGTTTTGTCGTGCCCGTTCCCCTCGTTGTCTCCGGCTCTACGGAT  565

Query  181  GACCCTCGTGCGCGCTCACTCTGGAGTTGCGCCTCGAC  218
            |||||||||||||| || ||| ||||| ||||||||||
Sbjct  566  GACCCTCGTGCGCGTTCTCTCCGGAGTCGCGCCTCGAC  603


>JF412826.1 Mitragyna speciosa isolation-source red-veined variety 18S ribosomal 
RNA gene, partial sequence; internal transcribed spacer 
1, 5.8S ribosomal RNA gene, and internal transcribed spacer 
2, complete sequence; and 28S ribosomal RNA gene, partial 
sequence
 JF412827.1 Mitragyna speciosa isolation-source white veined variety 18S 
ribosomal RNA gene, partial sequence; internal transcribed spacer 
1, 5.8S ribosomal RNA gene, and internal transcribed spacer 
2, complete sequence; and 28S ribosomal RNA gene, partial 
sequence
Length=744

 Score = 274 bits (148),  Expect = 1e-69
 Identities = 196/220 (89%), Gaps = 0/220 (0%)
 Strand=Plus/Plus

Query  1    CGCATCGCGTCGCCCGCCCCACCTGTCGTGTGCGGCGGCGGAAGTTGGCCTCCCGTGCTG  60
            ||||||||||||||  |||||||||||||||| |||||||||  |||||||||||||| |
Sbjct  468  CGCATCGCGTCGCCGCCCCCACCTGTCGTGTGGGGCGGCGGATATTGGCCTCCCGTGCCG  527

Query  61   TTAGGCGCGGCTGGCCTAAATGAGAGTCCTCGGCGAGGGACGTCACGACGAGTGGTGGTA  120
            | ||| ||||| |||||||||| |||||||||||||||||||||||||||||||||||| 
Sbjct  528  TGAGGTGCGGCCGGCCTAAATGCGAGTCCTCGGCGAGGGACGTCACGACGAGTGGTGGTT  587

Query  121  GAATGCCCCGACTCGAGTTCTGTCGTGCCGGTACCCCTCGTTGTCTTTGACTCCACGGAT  180
            ||||| |||||||||| ||||||||||||||   |||||| |||||  | ||||||||||
Sbjct  588  GAATGACCCGACTCGATTTCTGTCGTGCCGGCTTCCCTCGCTGTCTCCGGCTCCACGGAT  647

Query  181  GACCCTCGTGCGCGCTCACTCTGGAGTTGCGCCTCGACCG  220
            ||||||||||||||||| ||| ||||| ||||| ||||||
Sbjct  648  GACCCTCGTGCGCGCTCTCTCCGGAGTCGCGCCCCGACCG  687


>KM057052.1 Uncaria lancifolia voucher PS1005MT01 internal transcribed spacer 
1, partial sequence; 5.8S ribosomal RNA gene, complete 
sequence; and internal transcribed spacer 2, partial sequence
Length=617

 Score = 272 bits (147),  Expect = 4e-69
 Identities = 196/220 (89%), Gaps = 1/220 (0%)
 Strand=Plus/Plus

Query  1    CGCATCGCGTCGCCCGCCCCACCTGTCGTGTGCGGCGGCGGAAGTTGGCCTCCCGTGCTG  60
            ||||||||||||||  ||||||| |||||||| ||||||||| ||||||||||||||| |
Sbjct  390  CGCATCGCGTCGCCGCCCCCACCCGTCGTGTGGGGCGGCGGATGTTGGCCTCCCGTGCCG  449

Query  61   TTAGGCGCGGCTGGCCTAAATGAGAGTCCTCGGCGAGGGACGTCACGACGAGTGGTGGTA  120
            | ||||||||| ||||||||||||||||||||||||||||||||||||||||||||||| 
Sbjct  450  TCAGGCGCGGCCGGCCTAAATGAGAGTCCTCGGCGAGGGACGTCACGACGAGTGGTGGTT  509

Query  121  GAATGCCCCGACTCGAGTTCTGTCGTGCCGGTACCCCTCGTTGTCTTTGACTCCACGGAT  180
            ||||||||||||||||||| ||| |||||||| ||| |||| ||||| | ||||||||||
Sbjct  510  GAATGCCCCGACTCGAGTTTTGTTGTGCCGGTTCCCATCGTCGTCTTGG-CTCCACGGAT  568

Query  181  GACCCTCGTGCGCGCTCACTCTGGAGTTGCGCCTCGACCG  220
            |||||| ||||||| ||  | || ||| ||||| ||||||
Sbjct  569  GACCCTAGTGCGCGATCTGTTTGCAGTCGCGCCCCGACCG  608


  Database: Nucleotide collection (nt)
    Posted date:  Jun 15, 2019  6:40 PM
  Number of letters in database: 218,532,353,722
  Number of sequences in database:  52,478,804

Lambda      K        H
    1.33    0.621     1.12 
Gapped
Lambda      K        H
    1.28    0.460    0.850 
Matrix: blastn matrix:1 -2
Gap Penalties: Existence: 0, Extension: 0
Number of Sequences: 52478804
Number of Hits to DB: 0
Number of extensions: 0
Number of successful extensions: 0
Number of sequences better than 10: 5
Number of HSP's better than 10 without gapping: 0
Number of HSP's gapped: 5
Number of HSP's successfully gapped: 5
Length of query: 220
Length of database: 218532353722
Length adjustment: 33
Effective length of query: 187
Effective length of database: 216800553190
Effective search space: 40541703446530
Effective search space used: 40541703446530
A: 0
X1: 13 (25.0 bits)
X2: 32 (59.1 bits)
X3: 54 (99.7 bits)
S1: 13 (25.1 bits)
S2: 23 (43.6 bits)
