# Supplementary material for: Assessing the Identity of Commercial Herbs From a Cambodian Market Using DNA Barcoding
Source: Front Pharmacol. 2020 Mar 24;11:244. doi: 10.3389/fphar.2020.00244 (PMC7105672; doi:10.3389/fphar.2020.00244)
Supplement: Supplementary file 2 [file Data_Sheet_2.zip › blast search result/ITS2/JPZ15.txt]

BLASTN 2.9.0+
Reference: Zheng Zhang, Scott Schwartz, Lukas Wagner, and
Webb Miller (2000), "A greedy algorithm for aligning DNA
sequences", J Comput Biol 2000; 7(1-2):203-14.


Reference for database indexing: Aleksandr Morgulis, George
Coulouris, Yan Raytselis, Thomas L. Madden, Richa Agarwala,
Alejandro A. Schaffer (2008), "Database Indexing for
Production MegaBLAST Searches", Bioinformatics 24:1757-1764.


RID: H8V9Z30Z01N


Database: Nucleotide collection (nt)
           52,478,804 sequences; 218,532,353,722 total letters
Query= JPZ15

Length=243


                                                                   Score        E     Max
Sequences producing significant alignments:                       (Bits)     Value  ident

AY207568.1 Allophylus longipes internal transcribed spacer 1, ...  333        2e-87  91%         
KX584900.1 Allophylus poungouensis voucher McPherson 16109 (MO...  322        4e-84  91%         
JN190966.1 Allophylus bullatus internal transcribed spacer 1, ...  320        1e-83  91%         
KX584886.1 Allophylus abyssinicus voucher Desissa & Binggeli D...  316        2e-82  90%         
JN190972.1 Allophylus sp. Adeyemi 3441 internal transcribed sp...  316        2e-82  90%         
JN190968.1 Allophylus hirtellus internal transcribed spacer 1,...  316        2e-82  90%         
KR531716.1 Allophylus hirsutus isolate BB0499 5.8S ribosomal R...  315        6e-82  90%         
JN190971.1 Allophylus schweinfurthii internal transcribed spac...  311        8e-81  90%         
EU720407.1 Sapindus oligophyllus voucher Yuan s.n. 18S ribosom...  309        3e-80  90%         
KR531715.1 Allophylus hirsutus isolate BB0498 5.8S ribosomal R...  303        1e-78  89%         
JN190974.1 Allophylus welwitschii internal transcribed spacer ...  302        5e-78  89%         
KX584898.1 Allophylus hirtellus voucher Cheek 5059 18S ribosom...  300        2e-77  89%         
KX584895.1 Allophylus decipiens voucher Phillipson 4194 (MO) i...  298        7e-77  89%         
KX584887.1 Allophylus africanus voucher Balkwill 4206 (MO) 18S...  298        7e-77  89%         
KX584896.1 Allophylus dissectus voucher Phillipson 1704 (MO) 1...  292        3e-75  88%         
JN190965.1 Allophylus africanus internal transcribed spacer 1,...  292        3e-75  89%         
KX584888.1 Allophylus arboreus voucher Wohlhauser & Stiefle 60...  287        1e-73  88%         
KX584890.1 Allophylus bojerianus voucher Ratovoson 961 (MO) 18...  281        7e-72  88%         
EU720531.1 Allophylus arboreus voucher Rakotovao 3131 18S ribo...  281        7e-72  88%         
KX584885.1 Allophylastrum frutescens voucher Lima 812 (K) 18S ...  279        2e-71  87%         
KX584904.1 Allophylus sp. Acevedo-Rodriguez 14847 voucher Acev...  276        3e-70  87%         
KX584903.1 Allophylus rubifolius voucher Kuchar 23357 (MO) int...  270        1e-68  87%         
KX584899.1 Allophylus pervillei voucher P. Hoffmann 399 (MO) i...  270        1e-68  87%         
KX584897.1 Allophylus gardineri voucher Pignal 1834 (MO) inter...  270        1e-68  87%         
KJ845663.1 Urvillea triphylla 18S ribosomal RNA gene, partial ...  270        1e-68  87%         
EU720516.1 Allophylus trichodesmus voucher Ravelonarivo 1619 1...  270        1e-68  89%         
KX584902.1 Allophylus racemosus voucher Acevedo-Rodriguez 1218...  267        2e-67  87%         
KX584893.1 Allophylus cominia voucher Acevedo-Rodriguez 12216 ...  267        2e-67  87%         
KX584894.1 Allophylus crassinervis voucher Acevedo-Rodriguez s...  265        7e-67  86%         
EU720511.1 Allophylus trichodesmus voucher Rakotovao 2897 18S ...  265        7e-67  89%         
KX584905.1 Allophylus sp. Barthelat 1540 voucher Barthelat 154...  261        9e-66  86%         
KX584901.1 Allophylus puberulus voucher Somner 1069 (US) 18S r...  259        3e-65  86%         
JN190973.1 Allophylus spicatus internal transcribed spacer 1, ...  259        3e-65  86%         
KX584892.1 Allophylus chirindensis voucher Hizza 26 (MO) inter...  254        1e-63  86%         
KX584891.1 Allophylus chaunostachys voucher Mwangoko 729 (MO) ...  254        1e-63  86%         
EU720517.1 Allophylus cobbe voucher Callmander 462 18S ribosom...  243        3e-60  87%         
EU720515.1 Allophylus arboreus voucher Ravelonarivo 1618 18S r...  243        3e-60  87%         
EU720508.1 Allophylus arboreus voucher Rakotovao 2812 18S ribo...  195        9e-46  87%         

ALIGNMENTS
>AY207568.1 Allophylus longipes internal transcribed spacer 1, 5.8S ribosomal 
RNA gene and internal transcribed spacer 2, complete sequence; 
and 26S ribosomal RNA gene, partial sequence
Length=640

 Score = 333 bits (180),  Expect = 2e-87
 Identities = 222/243 (91%), Gaps = 0/243 (0%)
 Strand=Plus/Plus

Query  1    CGCACCGTTGCCCCCCCCAAAATATACTCGTTGTTCAAGCGAGCATTGGATAGGGGGCGG  60
            ||||||||||||||||| ||||| ||||||||| ||||||||||||||||||||||||||
Sbjct  389  CGCACCGTTGCCCCCCCTAAAATGTACTCGTTGCTCAAGCGAGCATTGGATAGGGGGCGG  448

Query  61   ATATTGGCCTCCCGTGTGAGTATATTCCCGCGGTTGGCCGAAATTCGGGTCCTCGAAAGC  120
            ||||||||||||||||||||| | ||| || ||||||||||||||  |||||||||||||
Sbjct  449  ATATTGGCCTCCCGTGTGAGTCTCTTCTCGTGGTTGGCCGAAATTTAGGTCCTCGAAAGC  508

Query  121  GGATGCAGCGACGTTCGGTGGTGGAATGAAAAGGAAACCCTCGAGCTCCTGTCGCTGCAG  180
            ||| || |||||||||||||||||||||||||||||||||||||||||| || ||||| |
Sbjct  509  GGACGCCGCGACGTTCGGTGGTGGAATGAAAAGGAAACCCTCGAGCTCCCGTTGCTGCGG  568

Query  181  CGCTGTCGATCATAGGACCACATGACCCTACGGAAGCCTCGCCATCGAGGCGCACACGCA  240
            |||| |||||||||||| ||  ||||||||||||||||||| ||| |||| |||||||||
Sbjct  569  CGCTATCGATCATAGGATCATTTGACCCTACGGAAGCCTCGTCATTGAGGTGCACACGCA  628

Query  241  TCG  243
            |||
Sbjct  629  TCG  631


>KX584900.1 Allophylus poungouensis voucher McPherson 16109 (MO) 18S ribosomal 
RNA gene, partial sequence; internal transcribed spacer 
1, 5.8S ribosomal RNA gene, and internal transcribed spacer 
2, complete sequence; and 26S ribosomal RNA gene, partial 
sequence
Length=708

 Score = 322 bits (174),  Expect = 4e-84
 Identities = 221/244 (91%), Gaps = 1/244 (0%)
 Strand=Plus/Plus

Query  1    CGCACCGTTGCCCCCCCCAAAATATACTCGTTGTTCAAGCGAGCATTGGATA-GGGGGCG  59
            ||||||||||||||||||||||   || || || || |||| || |  || | |||||||
Sbjct  437  CGCACCGTTGCCCCCCCCAAAACGAACCCGCTGCTCGAGCGGGCGTCAGACAGGGGGGCG  496

Query  60   GATATTGGCCTCCCGTGTGAGTATATTCCCGCGGTTGGCCGAAATTCGGGTCCTCGAAAG  119
            ||||||||||||||||| |||| | |||||||||||||||||||| ||||||||||||||
Sbjct  497  GATATTGGCCTCCCGTGCGAGTCTGTTCCCGCGGTTGGCCGAAATACGGGTCCTCGAAAG  556

Query  120  CGGATGCAGCGACGTTCGGTGGTGGAATGAAAAGGAAACCCTCGAGCTCCTGTCGCTGCA  179
            ||||||| |||||||||||||||||||||||||||||||||||||||||| |||||||| 
Sbjct  557  CGGATGCCGCGACGTTCGGTGGTGGAATGAAAAGGAAACCCTCGAGCTCCCGTCGCTGCG  616

Query  180  GCGCTGTCGATCATAGGACCACATGACCCTACGGAAGCCTCGCCATCGAGGCGCACACGC  239
            |||||||||||||| ||| |||| ||||||||||||||||||||||||||||||||||||
Sbjct  617  GCGCTGTCGATCATGGGATCACACGACCCTACGGAAGCCTCGCCATCGAGGCGCACACGC  676

Query  240  ATCG  243
            ||||
Sbjct  677  ATCG  680


>JN190966.1 Allophylus bullatus internal transcribed spacer 1, partial sequence; 
5.8S ribosomal RNA gene, complete sequence; and internal 
transcribed spacer 2, partial sequence
Length=649

 Score = 320 bits (173),  Expect = 1e-83
 Identities = 220/243 (91%), Gaps = 2/243 (1%)
 Strand=Plus/Plus

Query  1    CGCACCGTTGCCCCCCCCAAAATATACTCGTTGTTCAAGCGAGCATTGGATAGGGGGCGG  60
            |||||||||| |||||||||||   || || || || || | ||||  || |||||||||
Sbjct  402  CGCACCGTTG-CCCCCCCAAAACGAACCCGCTGCTCTAGTGGGCATCCGAAAGGGGGCGG  460

Query  61   ATATTGGCCTCCCGTGTGAGTATATTCCCGCGGTTGGCCGAAATTCGGGTCCTCGAAAGC  120
            |||||||||||||||| |||| | ||| |||||||||||||||| |||||||||||||||
Sbjct  461  ATATTGGCCTCCCGTGCGAGT-TGTTCTCGCGGTTGGCCGAAATACGGGTCCTCGAAAGC  519

Query  121  GGATGCAGCGACGTTCGGTGGTGGAATGAAAAGGAAACCCTCGAGCTCCTGTCGCTGCAG  180
            |||||| |||||||||||||||||||||||||||||||||||||||||| |||||||| |
Sbjct  520  GGATGCCGCGACGTTCGGTGGTGGAATGAAAAGGAAACCCTCGAGCTCCCGTCGCTGCGG  579

Query  181  CGCTGTCGATCATAGGACCACATGACCCTACGGAAGCCTCGCCATCGAGGCGCACACGCA  240
            ||||||||||||||||| |||| |||||||||||||||||||||||||||||||||||||
Sbjct  580  CGCTGTCGATCATAGGATCACACGACCCTACGGAAGCCTCGCCATCGAGGCGCACACGCA  639

Query  241  TCG  243
            |||
Sbjct  640  TCG  642


>KX584886.1 Allophylus abyssinicus voucher Desissa & Binggeli DD-318 (MO) 
18S ribosomal RNA gene, partial sequence; internal transcribed 
spacer 1, 5.8S ribosomal RNA gene, and internal transcribed 
spacer 2, complete sequence; and 26S ribosomal RNA gene, 
partial sequence
Length=687

 Score = 316 bits (171),  Expect = 2e-82
 Identities = 220/244 (90%), Gaps = 1/244 (0%)
 Strand=Plus/Plus

Query  1    CGCACCGTTGCCCCCCCCAAAATATACTCGTTGTTCAAGCGAGCATTGGATA-GGGGGCG  59
            ||||||||||||||||||||||   || ||  | |  |||| ||||  || | |||||||
Sbjct  437  CGCACCGTTGCCCCCCCCAAAACGAACCCGCCGCTAGAGCGGGCATCCGACAGGGGGGCG  496

Query  60   GATATTGGCCTCCCGTGTGAGTATATTCCCGCGGTTGGCCGAAATTCGGGTCCTCGAAAG  119
            ||||||||||||||||| |||| | ||| ||||||||||||||||  |||||||||||||
Sbjct  497  GATATTGGCCTCCCGTGCGAGTTTGTTCTCGCGGTTGGCCGAAATATGGGTCCTCGAAAG  556

Query  120  CGGATGCAGCGACGTTCGGTGGTGGAATGAAAAGGAAACCCTCGAGCTCCTGTCGCTGCA  179
            ||||||| |||||||||||||||||||||||||||||||||||||||||| |||||||| 
Sbjct  557  CGGATGCTGCGACGTTCGGTGGTGGAATGAAAAGGAAACCCTCGAGCTCCCGTCGCTGCG  616

Query  180  GCGCTGTCGATCATAGGACCACATGACCCTACGGAAGCCTCGCCATCGAGGCGCACACGC  239
            |||||||||||||||||| |||||||||||||||||||||||||||||||||||||||||
Sbjct  617  GCGCTGTCGATCATAGGATCACATGACCCTACGGAAGCCTCGCCATCGAGGCGCACACGC  676

Query  240  ATCG  243
            ||||
Sbjct  677  ATCG  680


>JN190972.1 Allophylus sp. Adeyemi 3441 internal transcribed spacer 1, partial 
sequence; 5.8S ribosomal RNA gene, complete sequence; 
and internal transcribed spacer 2, partial sequence
Length=687

 Score = 316 bits (171),  Expect = 2e-82
 Identities = 221/245 (90%), Gaps = 3/245 (1%)
 Strand=Plus/Plus

Query  1    CGCACCGTTGCCCCCCCCAAAATATACTCGTTGTTCAAGCGAGCATTGGA-TAGGGGGCG  59
            |||||||||||||||||||||  | || || || || |||| ||||  ||  ||||||||
Sbjct  436  CGCACCGTTGCCCCCCCCAAACGA-ACCCGCTGCTCTAGCGGGCATCCGACAAGGGGGCG  494

Query  60   GATATTGGCCTCCCGTGTGAGTATATTCCCGCGGTTGGCCGAAATTCGGGTCCTCGAAAG  119
            ||||||||||||||||| |||| | ||| |||||||||||||||| ||||||||||||||
Sbjct  495  GATATTGGCCTCCCGTGCGAGTTTGTTCTCGCGGTTGGCCGAAATACGGGTCCTCGAAAG  554

Query  120  CGGATGCAGCGACGTTCGGTGGTGGAATGAAAAGGAAACCCTCGAGCTCCTGTCGCTGCA  179
            ||||||| |||||||||||||||||||||||||||||||||||||||||| |||||||| 
Sbjct  555  CGGATGCCGCGACGTTCGGTGGTGGAATGAAAAGGAAACCCTCGAGCTCCCGTCGCTGCG  614

Query  180  GC-GCTGTCGATCATAGGACCACATGACCCTACGGAAGCCTCGCCATCGAGGCGCACACG  238
            || | | |||||||||||| ||||||||||||||||||||||||||||||||||||||||
Sbjct  615  GCNGTTTTCGATCATAGGATCACATGACCCTACGGAAGCCTCGCCATCGAGGCGCACACG  674

Query  239  CATCG  243
            |||||
Sbjct  675  CATCG  679


>JN190968.1 Allophylus hirtellus internal transcribed spacer 1, partial sequence; 
5.8S ribosomal RNA gene, complete sequence; and internal 
transcribed spacer 2, partial sequence
Length=681

 Score = 316 bits (171),  Expect = 2e-82
 Identities = 221/245 (90%), Gaps = 3/245 (1%)
 Strand=Plus/Plus

Query  1    CGCACCGTTGCCCCCCCCAAAATATACTCGTTGTTCAAGCGAGCATTGGA-TAGGGGGCG  59
            |||||||||| |||||||||||   || || || || |||| ||||  ||  ||||||||
Sbjct  430  CGCACCGTTG-CCCCCCCAAAACGAACCCGCTGCTCTAGCGGGCATCCGACAAGGGGGCG  488

Query  60   GATATTGGCCTCCCGTGTGAGTATATTCCCGCGGTTGGCCGAAATTCGGGTCCTCGAAAG  119
            ||||||||||||||||| |||  | ||| |||||||||||||||| ||||||||||||||
Sbjct  489  GATATTGGCCTCCCGTGCGAGCCTGTTCTCGCGGTTGGCCGAAATACGGGTCCTCGAAAG  548

Query  120  CGGATGCAGCGACGTTCGGTGGTGGAATGAAAAGGAAACCCTCGAGCTCCTGTCGCTGCA  179
            ||||||| |||||||||||||||||||||||||||||||||||||||||| |||||||| 
Sbjct  549  CGGATGCCGCGACGTTCGGTGGTGGAATGAAAAGGAAACCCTCGAGCTCCCGTCGCTGCG  608

Query  180  GC-GCTGTCGATCATAGGACCACATGACCCTACGGAAGCCTCGCCATCGAGGCGCACACG  238
            || |||||||||||||||| ||||||||||||||||||||||||||||||||||||||||
Sbjct  609  GCNGCTGTCGATCATAGGATCACATGACCCTACGGAAGCCTCGCCATCGAGGCGCACACG  668

Query  239  CATCG  243
            |||||
Sbjct  669  CATCG  673


>KR531716.1 Allophylus hirsutus isolate BB0499 5.8S ribosomal RNA gene, partial 
sequence; internal transcribed spacer 2, complete sequence; 
and 28S ribosomal RNA gene, partial sequence
Length=413

 Score = 315 bits (170),  Expect = 6e-82
 Identities = 219/243 (90%), Gaps = 1/243 (0%)
 Strand=Plus/Plus

Query  1    CGCACCGTTGCCCCCCCCAAAATATACTCGTTGTTCAAGCGAGCATTGGATAGGGGGCGG  60
            || ||||||| |||||||||||||||||||||| ||||||||||||||||||||||||||
Sbjct  62   CGTACCGTTG-CCCCCCCAAAATATACTCGTTGCTCAAGCGAGCATTGGATAGGGGGCGG  120

Query  61   ATATTGGCCTCCCGTGTGAGTATATTCCCGCGGTTGGCCGAAATTCGGGTCCTCGAAAGC  120
            ||||||||||||||||||||| | ||| || ||||||||||||||  |||||||||||||
Sbjct  121  ATATTGGCCTCCCGTGTGAGTCTTTTCTCGTGGTTGGCCGAAATTTAGGTCCTCGAAAGC  180

Query  121  GGATGCAGCGACGTTCGGTGGTGGAATGAAAAGGAAACCCTCGAGCTCCTGTCGCTGCAG  180
            |||  | ||||||||||||||||||||| |||||||||||||||||||| || ||||| |
Sbjct  181  GGACTCTGCGACGTTCGGTGGTGGAATGTAAAGGAAACCCTCGAGCTCCCGTTGCTGCGG  240

Query  181  CGCTGTCGATCATAGGACCACATGACCCTACGGAAGCCTCGCCATCGAGGCGCACACGCA  240
            |||| |||||||||||| ||  ||||||||||||||||||| ||| |||| | |||||||
Sbjct  241  CGCTATCGATCATAGGATCATTTGACCCTACGGAAGCCTCGTCATTGAGGTGTACACGCA  300

Query  241  TCG  243
            |||
Sbjct  301  TCG  303


>JN190971.1 Allophylus schweinfurthii internal transcribed spacer 1, partial 
sequence; 5.8S ribosomal RNA gene, complete sequence; and 
internal transcribed spacer 2, partial sequence
Length=629

 Score = 311 bits (168),  Expect = 8e-81
 Identities = 219/244 (90%), Gaps = 2/244 (1%)
 Strand=Plus/Plus

Query  1    CGCACCGTTGCCCCCCCCAAAATATACTCGTTGTTCAAGCGAGCATTGGA-TAGGGGGCG  59
            |||||||||| |||||||||||   || || || || |||| ||||  ||  ||||||||
Sbjct  379  CGCACCGTTG-CCCCCCCAAAACGAACCCGCTGCTCCAGCGGGCATCCGACAAGGGGGCG  437

Query  60   GATATTGGCCTCCCGTGTGAGTATATTCCCGCGGTTGGCCGAAATTCGGGTCCTCGAAAG  119
            ||||||||||||||||| |||| | ||| |||||||||||||||| ||||||||||||||
Sbjct  438  GATATTGGCCTCCCGTGCGAGTCTGTTCTCGCGGTTGGCCGAAATACGGGTCCTCGAAAG  497

Query  120  CGGATGCAGCGACGTTCGGTGGTGGAATGAAAAGGAAACCCTCGAGCTCCTGTCGCTGCA  179
            ||||||| ||||||||||||||||||||||||||||| |||||||||||| |||||||| 
Sbjct  498  CGGATGCCGCGACGTTCGGTGGTGGAATGAAAAGGAAGCCCTCGAGCTCCCGTCGCTGCG  557

Query  180  GCGCTGTCGATCATAGGACCACATGACCCTACGGAAGCCTCGCCATCGAGGCGCACACGC  239
            |||||||||||||||||| |  ||||||||||||||||||||||||||||||||||||||
Sbjct  558  GCGCTGTCGATCATAGGATCGTATGACCCTACGGAAGCCTCGCCATCGAGGCGCACACGC  617

Query  240  ATCG  243
            ||||
Sbjct  618  ATCG  621


>EU720407.1 Sapindus oligophyllus voucher Yuan s.n. 18S ribosomal RNA gene, 
partial sequence; internal transcribed spacer 1, 5.8S ribosomal 
RNA gene, and internal transcribed spacer 2, complete 
sequence; and 26S ribosomal RNA gene, partial sequence
Length=684

 Score = 309 bits (167),  Expect = 3e-80
 Identities = 218/243 (90%), Gaps = 1/243 (0%)
 Strand=Plus/Plus

Query  1    CGCACCGTTGCCCCCCCCAAAATATACTCGTTGTTCAAGCGAGCATTGGATAGGGGGCGG  60
            |||||||||| |||||||||||| ||||||||  |||||||||||| |||||||||||||
Sbjct  435  CGCACCGTTG-CCCCCCCAAAATGTACTCGTTTCTCAAGCGAGCATCGGATAGGGGGCGG  493

Query  61   ATATTGGCCTCCCGTGTGAGTATATTCCCGCGGTTGGCCGAAATTCGGGTCCTCGAAAGC  120
            ||||||||||||||||||||| | ||| || ||||||| ||||||  |||||||||||||
Sbjct  494  ATATTGGCCTCCCGTGTGAGTCTCTTCTCGTGGTTGGCTGAAATTTAGGTCCTCGAAAGC  553

Query  121  GGATGCAGCGACGTTCGGTGGTGGAATGAAAAGGAAACCCTCGAGCTCCTGTCGCTGCAG  180
            |||||| |||||||||||||||||||||||||||||||||||||||||| || ||||| |
Sbjct  554  GGATGCCGCGACGTTCGGTGGTGGAATGAAAAGGAAACCCTCGAGCTCCCGTTGCTGCGG  613

Query  181  CGCTGTCGATCATAGGACCACATGACCCTACGGAAGCCTCGCCATCGAGGCGCACACGCA  240
            |||| |||||||||||| ||  |||||||||| ||||||| | || |||| |||||||||
Sbjct  614  CGCTATCGATCATAGGATCATTTGACCCTACGAAAGCCTCACTATTGAGGTGCACACGCA  673

Query  241  TCG  243
            |||
Sbjct  674  TCG  676


>KR531715.1 Allophylus hirsutus isolate BB0498 5.8S ribosomal RNA gene, partial 
sequence; internal transcribed spacer 2, complete sequence; 
and 28S ribosomal RNA gene, partial sequence
Length=436

 Score = 303 bits (164),  Expect = 1e-78
 Identities = 217/243 (89%), Gaps = 1/243 (0%)
 Strand=Plus/Plus

Query  1    CGCACCGTTGCCCCCCCCAAAATATACTCGTTGTTCAAGCGAGCATTGGATAGGGGGCGG  60
            || ||||||| |||||||||||||||||||||| ||||||||||||||||||||||||||
Sbjct  85   CGTACCGTTG-CCCCCCCAAAATATACTCGTTGCTCAAGCGAGCATTGGATAGGGGGCGG  143

Query  61   ATATTGGCCTCCCGTGTGAGTATATTCCCGCGGTTGGCCGAAATTCGGGTCCTCGAAAGC  120
            ||||||||||||||||||||| | ||| || ||||||||||||||  |||||||||| ||
Sbjct  144  ATATTGGCCTCCCGTGTGAGTCTTTTCTCGTGGTTGGCCGAAATTTAGGTCCTCGAAGGC  203

Query  121  GGATGCAGCGACGTTCGGTGGTGGAATGAAAAGGAAACCCTCGAGCTCCTGTCGCTGCAG  180
            |||  | ||||||||||||||||||||| |||||||||||||||||||  || ||||| |
Sbjct  204  GGACTCCGCGACGTTCGGTGGTGGAATGTAAAGGAAACCCTCGAGCTCTCGTTGCTGCGG  263

Query  181  CGCTGTCGATCATAGGACCACATGACCCTACGGAAGCCTCGCCATCGAGGCGCACACGCA  240
            |||| |||||||||||| ||  ||||||||||||||||||| ||| |||| | |||||||
Sbjct  264  CGCTATCGATCATAGGATCATTTGACCCTACGGAAGCCTCGTCATTGAGGTGTACACGCA  323

Query  241  TCG  243
            |||
Sbjct  324  TCG  326


>JN190974.1 Allophylus welwitschii internal transcribed spacer 1, partial 
sequence; 5.8S ribosomal RNA gene, complete sequence; and internal 
transcribed spacer 2, partial sequence
Length=688

 Score = 302 bits (163),  Expect = 5e-78
 Identities = 219/246 (89%), Gaps = 4/246 (2%)
 Strand=Plus/Plus

Query  1    CGCACCGTTGCCCCCCCCAAAATATACTCGTTGTTCAAGCGAGCATTGGA-TAGGGGGCG  59
            |||||||||| |||||||||||   || || || || |||| ||||  ||  ||||||||
Sbjct  436  CGCACCGTTG-CCCCCCCAAAACGAACCCGCTGCTCCAGCGGGCATCCGACAAGGGGGCG  494

Query  60   GATATTGGCCTCCCGTGTGAGTATATTCCCGCGGTTGGCCGAAATTCGGGTCCTCGAAAG  119
            ||||||||||||||||| |||| | ||| |||||||||||||||| ||||||||||||||
Sbjct  495  GATATTGGCCTCCCGTGCGAGTCTGTTCTCGCGGTTGGCCGAAATACGGGTCCTCGAAAG  554

Query  120  CGGATGCAGCGACGTTCGGTGGTGGAATGAAAAGGAAACCCTCGAGCTCCTGTCGCTG-C  178
            ||||||| ||||||||||||||||||||||||||||| |||||||||||| ||||||| |
Sbjct  555  CGGATGCCGCGACGTTCGGTGGTGGAATGAAAAGGAAGCCCTCGAGCTCCCGTCGCTGNC  614

Query  179  AGC-GCTGTCGATCATAGGACCACATGACCCTACGGAAGCCTCGCCATCGAGGCGCACAC  237
             || |||||||||||||||| |  ||||||||||||||||||||||||||||||||||||
Sbjct  615  GGCNGCTGTCGATCATAGGATCGTATGACCCTACGGAAGCCTCGCCATCGAGGCGCACAC  674

Query  238  GCATCG  243
            ||||||
Sbjct  675  GCATCG  680


>KX584898.1 Allophylus hirtellus voucher Cheek 5059 18S ribosomal RNA gene, 
partial sequence; internal transcribed spacer 1, 5.8S ribosomal 
RNA gene, and internal transcribed spacer 2, complete 
sequence; and 26S ribosomal RNA gene, partial sequence
Length=707

 Score = 300 bits (162),  Expect = 2e-77
 Identities = 217/244 (89%), Gaps = 2/244 (1%)
 Strand=Plus/Plus

Query  1    CGCACCGTTGCCCCCCCCAAAATATACTCGTTGTTCAAGCGAGCATTGGAT-AGGGGGCG  59
            |||||||||| |||||||||||   || || || || |||| ||||  ||| ||||||||
Sbjct  437  CGCACCGTTG-CCCCCCCAAAACGAACCCGCTGCTCTAGCGGGCATCCGATAAGGGGGCG  495

Query  60   GATATTGGCCTCCCGTGTGAGTATATTCCCGCGGTTGGCCGAAATTCGGGTCCTCGAAAG  119
            ||||||||||||||||| |||| | |||  ||||||||||||||| | ||||||||||||
Sbjct  496  GATATTGGCCTCCCGTGCGAGTCTGTTCTTGCGGTTGGCCGAAATACAGGTCCTCGAAAG  555

Query  120  CGGATGCAGCGACGTTCGGTGGTGGAATGAAAAGGAAACCCTCGAGCTCCTGTCGCTGCA  179
            ||||||| |||| |||||||||||||||||||||||| |||||||||||| |||||||| 
Sbjct  556  CGGATGCCGCGATGTTCGGTGGTGGAATGAAAAGGAAGCCCTCGAGCTCCCGTCGCTGCG  615

Query  180  GCGCTGTCGATCATAGGACCACATGACCCTACGGAAGCCTCGCCATCGAGGCGCACACGC  239
            |||||||||||||||||| || ||||||||||||||||||||||||||||||||| ||||
Sbjct  616  GCGCTGTCGATCATAGGATCATATGACCCTACGGAAGCCTCGCCATCGAGGCGCAAACGC  675

Query  240  ATCG  243
            ||||
Sbjct  676  ATCG  679


>KX584895.1 Allophylus decipiens voucher Phillipson 4194 (MO) internal transcribed 
spacer 1, 5.8S ribosomal RNA gene, and internal transcribed 
spacer 2, complete sequence; and 26S ribosomal RNA 
gene, partial sequence
Length=678

 Score = 298 bits (161),  Expect = 7e-77
 Identities = 216/243 (89%), Gaps = 1/243 (0%)
 Strand=Plus/Plus

Query  1    CGCACCGTTGCCCCCCCCAAAATATACTCGTTGTTCAAGCGAGCATTGGATAGGGGGCGG  60
            |||||||||| |||||||||||   || || || || |||| ||||  ||| ||||||||
Sbjct  409  CGCACCGTTG-CCCCCCCAAAACGAACCCGCTGCTCGAGCGGGCATCAGATGGGGGGCGG  467

Query  61   ATATTGGCCTCCCGTGTGAGTATATTCCCGCGGTTGGCCGAAATTCGGGTCCTCGAAAGC  120
            |||||||||||||||| |||| | ||| |||||||||||||||| | |||||||| ||||
Sbjct  468  ATATTGGCCTCCCGTGCGAGTCTGTTCTCGCGGTTGGCCGAAATACAGGTCCTCGGAAGC  527

Query  121  GGATGCAGCGACGTTCGGTGGTGGAATGAAAAGGAAACCCTCGAGCTCCTGTCGCTGCAG  180
            ||| || ||||| |||||||||||||||||||||||||||||||||||| |||||||| |
Sbjct  528  GGACGCCGCGACATTCGGTGGTGGAATGAAAAGGAAACCCTCGAGCTCCCGTCGCTGCGG  587

Query  181  CGCTGTCGATCATAGGACCACATGACCCTACGGAAGCCTCGCCATCGAGGCGCACACGCA  240
            ||||  ||||||||||| ||||||||||||||||||||||||||||||||||||||||||
Sbjct  588  CGCTACCGATCATAGGATCACATGACCCTACGGAAGCCTCGCCATCGAGGCGCACACGCA  647

Query  241  TCG  243
            |||
Sbjct  648  TCG  650


>KX584887.1 Allophylus africanus voucher Balkwill 4206 (MO) 18S ribosomal 
RNA gene, partial sequence; internal transcribed spacer 1, 
5.8S ribosomal RNA gene, and internal transcribed spacer 2, 
complete sequence; and 26S ribosomal RNA gene, partial sequence
Length=707

 Score = 298 bits (161),  Expect = 7e-77
 Identities = 216/243 (89%), Gaps = 1/243 (0%)
 Strand=Plus/Plus

Query  1    CGCACCGTTGCCCCCCCCAAAATATACTCGTTGTTCAAGCGAGCATTGGATAGGGGGCGG  60
            |||||||||| |||||||||||   || || || || |||| ||||  ||| ||||||||
Sbjct  438  CGCACCGTTG-CCCCCCCAAAACGAACCCGCTGCTCGAGCGGGCATCAGATGGGGGGCGG  496

Query  61   ATATTGGCCTCCCGTGTGAGTATATTCCCGCGGTTGGCCGAAATTCGGGTCCTCGAAAGC  120
            |||||||||||||||| |||| | ||| |||||||||||||||| | |||||||| ||||
Sbjct  497  ATATTGGCCTCCCGTGCGAGTCTGTTCTCGCGGTTGGCCGAAATACAGGTCCTCGGAAGC  556

Query  121  GGATGCAGCGACGTTCGGTGGTGGAATGAAAAGGAAACCCTCGAGCTCCTGTCGCTGCAG  180
            ||| || ||||| |||||||||||||||||||||||||||||||||||| |||||||| |
Sbjct  557  GGACGCCGCGACATTCGGTGGTGGAATGAAAAGGAAACCCTCGAGCTCCCGTCGCTGCGG  616

Query  181  CGCTGTCGATCATAGGACCACATGACCCTACGGAAGCCTCGCCATCGAGGCGCACACGCA  240
            ||||  ||||||||||| ||||||||||||||||||||||||||||||||||||||||||
Sbjct  617  CGCTACCGATCATAGGATCACATGACCCTACGGAAGCCTCGCCATCGAGGCGCACACGCA  676

Query  241  TCG  243
            |||
Sbjct  677  TCG  679


>KX584896.1 Allophylus dissectus voucher Phillipson 1704 (MO) 18S ribosomal 
RNA gene, partial sequence; internal transcribed spacer 1, 
5.8S ribosomal RNA gene, and internal transcribed spacer 2, 
complete sequence; and 26S ribosomal RNA gene, partial sequence
Length=706

 Score = 292 bits (158),  Expect = 3e-75
 Identities = 215/243 (88%), Gaps = 1/243 (0%)
 Strand=Plus/Plus

Query  1    CGCACCGTTGCCCCCCCCAAAATATACTCGTTGTTCAAGCGAGCATTGGATAGGGGGCGG  60
            |||| ||||| ||||||||||||  || || || || |||| ||||| ||  ||||||||
Sbjct  437  CGCATCGTTG-CCCCCCCAAAATGAACCCGCTGCTCGAGCGGGCATTCGACGGGGGGCGG  495

Query  61   ATATTGGCCTCCCGTGTGAGTATATTCCCGCGGTTGGCCGAAATTCGGGTCCTCGAAAGC  120
            ||||||||||||||||| ||| ||||| ||||||||| |||||| | |||||||| ||||
Sbjct  496  ATATTGGCCTCCCGTGTAAGTCTATTCTCGCGGTTGGTCGAAATACAGGTCCTCGGAAGC  555

Query  121  GGATGCAGCGACGTTCGGTGGTGGAATGAAAAGGAAACCCTCGAGCTCCTGTCGCTGCAG  180
            ||| || ||||| ||||||||||||||||||||||||||||||||||||||||||||| |
Sbjct  556  GGACGCCGCGACATTCGGTGGTGGAATGAAAAGGAAACCCTCGAGCTCCTGTCGCTGCGG  615

Query  181  CGCTGTCGATCATAGGACCACATGACCCTACGGAAGCCTCGCCATCGAGGCGCACACGCA  240
            | ||  ||||||||||| |||||||||||||||||||||||||||||||||| |||||||
Sbjct  616  CTCTACCGATCATAGGATCACATGACCCTACGGAAGCCTCGCCATCGAGGCGTACACGCA  675

Query  241  TCG  243
            |||
Sbjct  676  TCG  678


>JN190965.1 Allophylus africanus internal transcribed spacer 1, partial sequence; 
5.8S ribosomal RNA gene, complete sequence; and internal 
transcribed spacer 2, partial sequence
Length=686

 Score = 292 bits (158),  Expect = 3e-75
 Identities = 217/245 (89%), Gaps = 5/245 (2%)
 Strand=Plus/Plus

Query  1    CGCACCGTTGCCCCCCCCAAAATATACTCGTTGTTCAAGCGAGCATTGGA-TAGGGGGCG  59
            |||||||||| |||||||||||   || || || || |||| ||||  ||  ||||||||
Sbjct  437  CGCACCGTTG-CCCCCCCAAAACGAACCCGCTGCTCCAGCGGGCATCCGACAAGGGGGCG  495

Query  60   GATATTGGCCTCCCGTGTGAGTATATTCCCGCGGTTGGCCGAAATTCGGGTCCTCGAAAG  119
            ||||||||||||||||| |||| | ||| |||||||||||||||| ||||||||||||||
Sbjct  496  GATATTGGCCTCCCGTGCGAGTCTGTTCTCGCGGTTGGCCGAAATACGGGTCCTCGAAAG  555

Query  120  CGGATGCAGCGACGTTCGGTGGTGGAATGAAAAGGAAACCCTCGAGCTCCTGTCGCTGCA  179
            ||||||| ||||||||||||||||||||||||||||| |||||||||||| |||||||| 
Sbjct  556  CGGATGCCGCGACGTTCGGTGGTGGAATGAAAAGGAAGCCCTCGAGCTCCCGTCGCTGCG  615

Query  180  GC-GCTGTCGATCATAGGACCACATGACCCTACGGAAGCCTCGCCATCGAGGCGCACACG  238
            || |||||||||||||||| |  |||||||||  ||||||||||||||||||||||||||
Sbjct  616  GCNGCTGTCGATCATAGGATCGTATGACCCTA--GAAGCCTCGCCATCGAGGCGCACACG  673

Query  239  CATCG  243
            |||||
Sbjct  674  CATCG  678


>KX584888.1 Allophylus arboreus voucher Wohlhauser & Stiefle 60072 (MO) internal 
transcribed spacer 1, 5.8S ribosomal RNA gene, and internal 
transcribed spacer 2, complete sequence; and 26S ribosomal 
RNA gene, partial sequence
Length=662

 Score = 287 bits (155),  Expect = 1e-73
 Identities = 214/243 (88%), Gaps = 1/243 (0%)
 Strand=Plus/Plus

Query  1    CGCACCGTTGCCCCCCCCAAAATATACTCGTTGTTCAAGCGAGCATTGGATAGGGGGCGG  60
            |||| ||||| |||||||||||   || || || || |||| ||||  ||| ||||||||
Sbjct  414  CGCATCGTTG-CCCCCCCAAAACGAACCCGCTGCTCGAGCGGGCATCCGATGGGGGGCGG  472

Query  61   ATATTGGCCTCCCGTGTGAGTATATTCCCGCGGTTGGCCGAAATTCGGGTCCTCGAAAGC  120
            ||||||||||||||||| ||| ||||| ||||||||| |||||| | |||||||| ||||
Sbjct  473  ATATTGGCCTCCCGTGTAAGTCTATTCTCGCGGTTGGTCGAAATACAGGTCCTCGGAAGC  532

Query  121  GGATGCAGCGACGTTCGGTGGTGGAATGAAAAGGAAACCCTCGAGCTCCTGTCGCTGCAG  180
            ||| || ||||| ||||||||||||||||||||||||||||||||||||||||||||| |
Sbjct  533  GGACGCCGCGACATTCGGTGGTGGAATGAAAAGGAAACCCTCGAGCTCCTGTCGCTGCGG  592

Query  181  CGCTGTCGATCATAGGACCACATGACCCTACGGAAGCCTCGCCATCGAGGCGCACACGCA  240
            ||||  ||||||||||| |||||||||||||||||||||||||||||||||  |||||||
Sbjct  593  CGCTACCGATCATAGGATCACATGACCCTACGGAAGCCTCGCCATCGAGGCATACACGCA  652

Query  241  TCG  243
            |||
Sbjct  653  TCG  655


>KX584890.1 Allophylus bojerianus voucher Ratovoson 961 (MO) 18S ribosomal 
RNA gene, partial sequence; internal transcribed spacer 1, 
5.8S ribosomal RNA gene, and internal transcribed spacer 2, 
complete sequence; and 26S ribosomal RNA gene, partial sequence
Length=685

 Score = 281 bits (152),  Expect = 7e-72
 Identities = 213/243 (88%), Gaps = 1/243 (0%)
 Strand=Plus/Plus

Query  1    CGCACCGTTGCCCCCCCCAAAATATACTCGTTGTTCAAGCGAGCATTGGATAGGGGGCGG  60
            |||||||||| ||||||||||||  || || || | ||||| ||||  ||  ||||| ||
Sbjct  437  CGCACCGTTG-CCCCCCCAAAATGAACCCGCTGCTAAAGCGGGCATCCGACGGGGGGAGG  495

Query  61   ATATTGGCCTCCCGTGTGAGTATATTCCCGCGGTTGGCCGAAATTCGGGTCCTCGAAAGC  120
            |||||||||||||||| || | | ||| |||||||||||||||| | |||||||| ||||
Sbjct  496  ATATTGGCCTCCCGTGCGATTCTGTTCTCGCGGTTGGCCGAAATACAGGTCCTCGGAAGC  555

Query  121  GGATGCAGCGACGTTCGGTGGTGGAATGAAAAGGAAACCCTCGAGCTCCTGTCGCTGCAG  180
            ||| || ||||| |||||||||||||||||||||||||||||||||||| |||||||| |
Sbjct  556  GGACGCCGCGACATTCGGTGGTGGAATGAAAAGGAAACCCTCGAGCTCCCGTCGCTGCGG  615

Query  181  CGCTGTCGATCATAGGACCACATGACCCTACGGAAGCCTCGCCATCGAGGCGCACACGCA  240
            ||||  ||||||||||| |||||||||||||||||||||| |||||||||||||||||||
Sbjct  616  CGCTACCGATCATAGGATCACATGACCCTACGGAAGCCTCTCCATCGAGGCGCACACGCA  675

Query  241  TCG  243
            |||
Sbjct  676  TCG  678


>EU720531.1 Allophylus arboreus voucher Rakotovao 3131 18S ribosomal RNA 
gene, partial sequence; internal transcribed spacer 1, 5.8S 
ribosomal RNA gene, and internal transcribed spacer 2, complete 
sequence; and 26S ribosomal RNA gene, partial sequence
Length=684

 Score = 281 bits (152),  Expect = 7e-72
 Identities = 213/243 (88%), Gaps = 1/243 (0%)
 Strand=Plus/Plus

Query  1    CGCACCGTTGCCCCCCCCAAAATATACTCGTTGTTCAAGCGAGCATTGGATAGGGGGCGG  60
            |||||||||| ||||| |||||   || || || || || | ||||  ||| ||||||||
Sbjct  436  CGCACCGTTG-CCCCCTCAAAAGGAACCCGCTGCTCGAGTGGGCATCCGATGGGGGGCGG  494

Query  61   ATATTGGCCTCCCGTGTGAGTATATTCCCGCGGTTGGCCGAAATTCGGGTCCTCGAAAGC  120
            |||||||||||||||| |||| ||||| |||||||||||||||| | |||||||| ||||
Sbjct  495  ATATTGGCCTCCCGTGCGAGTCTATTCTCGCGGTTGGCCGAAATACAGGTCCTCGGAAGC  554

Query  121  GGATGCAGCGACGTTCGGTGGTGGAATGAAAAGGAAACCCTCGAGCTCCTGTCGCTGCAG  180
            ||| || ||||| |||||||||||||||||||||||||||||||||||| |||||||| |
Sbjct  555  GGACGCCGCGACATTCGGTGGTGGAATGAAAAGGAAACCCTCGAGCTCCCGTCGCTGCGG  614

Query  181  CGCTGTCGATCATAGGACCACATGACCCTACGGAAGCCTCGCCATCGAGGCGCACACGCA  240
            ||||   |||||||||| ||||||||||||||||||||||||||||||||| ||||||||
Sbjct  615  CGCTACTGATCATAGGATCACATGACCCTACGGAAGCCTCGCCATCGAGGCACACACGCA  674

Query  241  TCG  243
            |||
Sbjct  675  TCG  677


>KX584885.1 Allophylastrum frutescens voucher Lima 812 (K) 18S ribosomal 
RNA gene, partial sequence; internal transcribed spacer 1, 5.8S 
ribosomal RNA gene, and internal transcribed spacer 2, complete 
sequence; and 26S ribosomal RNA gene, partial sequence
Length=715

 Score = 279 bits (151),  Expect = 2e-71
 Identities = 213/244 (87%), Gaps = 3/244 (1%)
 Strand=Plus/Plus

Query  1    CGCACCGTTGCCCCCCCCAAAATATACTCGTTGTTCAAGCGAGCATTGGATAGGGGG-CG  59
            ||||||||||  ||||||||||   || || |  || |||| ||||| ||||||||| ||
Sbjct  437  CGCACCGTTG--CCCCCCAAAACCAACCCGCTTCTCGAGCGGGCATTCGATAGGGGGACG  494

Query  60   GATATTGGCCTCCCGTGTGAGTATATTCCCGCGGTTGGCCGAAATTCGGGTCCTCGAAAG  119
            |||||||||||||||||||||| | ||| ||||||||||||||||  ||||| ||| |||
Sbjct  495  GATATTGGCCTCCCGTGTGAGTCTGTTCTCGCGGTTGGCCGAAATATGGGTCYTCGGAAG  554

Query  120  CGGATGCAGCGACGTTCGGTGGTGGAATGAAAAGGAAACCCTCGAGCTCCTGTCGCTGCA  179
            ||||||| |||||||||||||||||||||||||||||||||||||||||| ||||||| |
Sbjct  555  CGGATGCCGCGACGTTCGGTGGTGGAATGAAAAGGAAACCCTCGAGCTCCCGTCGCTGTA  614

Query  180  GCGCTGTCGATCATAGGACCACATGACCCTACGGAAGCCTCGCCATCGAGGCGCACACGC  239
            |||| | || |||||||| | |||||||||||| ||||||||||||||||| | ||||||
Sbjct  615  GCGCWGCCGGTCATAGGATCGCATGACCCTACGAAAGCCTCGCCATCGAGGTGAACACGC  674

Query  240  ATCG  243
            ||||
Sbjct  675  ATCG  678


>KX584904.1 Allophylus sp. Acevedo-Rodriguez 14847 voucher Acevedo-Rodriguez 
14847 (NY) internal transcribed spacer 1, 5.8S ribosomal 
RNA gene, and internal transcribed spacer 2, complete sequence; 
and 26S ribosomal RNA gene, partial sequence
Length=673

 Score = 276 bits (149),  Expect = 3e-70
 Identities = 212/243 (87%), Gaps = 2/243 (1%)
 Strand=Plus/Plus

Query  1    CGCACCGTTGCCCCCCCCAAAATATACTCGTTGTTCAAGCGAGCATTGGATAGGGGGCGG  60
            |||| |||||  ||||||||||   || || || |  |||| |  || || |||||||||
Sbjct  426  CGCATCGTTG--CCCCCCAAAACGAACCCGCTGCTTGAGCGGGTGTTCGACAGGGGGCGG  483

Query  61   ATATTGGCCTCCCGTGTGAGTATATTCCCGCGGTTGGCCGAAATTCGGGTCCTCGAAAGC  120
            |||||||||||||||||||||||  || |||||||||||||||| |||||||||| ||||
Sbjct  484  ATATTGGCCTCCCGTGTGAGTATGCTCTCGCGGTTGGCCGAAATACGGGTCCTCGGAAGC  543

Query  121  GGATGCAGCGACGTTCGGTGGTGGAATGAAAAGGAAACCCTCGAGCTCCTGTCGCTGCAG  180
            |||||| |||||||||||||||||||||||||||||||||||||||||| |||||||| |
Sbjct  544  GGATGCTGCGACGTTCGGTGGTGGAATGAAAAGGAAACCCTCGAGCTCCCGTCGCTGCGG  603

Query  181  CGCTGTCGATCATAGGACCACATGACCCTACGGAAGCCTCGCCATCGAGGCGCACACGCA  240
            ||| | || |||||||| | || |||||||||||| ||||||||||||||||||||||||
Sbjct  604  CGCCGCCGTTCATAGGATCGCACGACCCTACGGAAACCTCGCCATCGAGGCGCACACGCA  663

Query  241  TCG  243
            |||
Sbjct  664  TCG  666


>KX584903.1 Allophylus rubifolius voucher Kuchar 23357 (MO) internal transcribed 
spacer 1, 5.8S ribosomal RNA gene, and internal transcribed 
spacer 2, complete sequence; and 26S ribosomal RNA gene, 
partial sequence
Length=679

 Score = 270 bits (146),  Expect = 1e-68
 Identities = 211/243 (87%), Gaps = 1/243 (0%)
 Strand=Plus/Plus

Query  1    CGCACCGTTGCCCCCCCCAAAATATACTCGTTGTTCAAGCGAGCATTGGATAGGGGGCGG  60
            |||||||||| ||||||||||||  || || || ||||||| ||||| ||  ||||| ||
Sbjct  410  CGCACCGTTG-CCCCCCCAAAATGAACCCGCTGCTCAAGCGGGCATTCGACGGGGGGAGG  468

Query  61   ATATTGGCCTCCCGTGTGAGTATATTCCCGCGGTTGGCCGAAATTCGGGTCCTCGAAAGC  120
            |||||||||||||||| || | | |||  ||||||||||||||| | |||||||| ||||
Sbjct  469  ATATTGGCCTCCCGTGCGATTCTGTTCTGGCGGTTGGCCGAAATACAGGTCCTCGGAAGC  528

Query  121  GGATGCAGCGACGTTCGGTGGTGGAATGAAAAGGAAACCCTCGAGCTCCTGTCGCTGCAG  180
            ||| || ||||| |||||||||||||||||||||||||||||||||||| |||| ||| |
Sbjct  529  GGACGCCGCGACATTCGGTGGTGGAATGAAAAGGAAACCCTCGAGCTCCCGTCGATGCGG  588

Query  181  CGCTGTCGATCATAGGACCACATGACCCTACGGAAGCCTCGCCATCGAGGCGCACACGCA  240
            ||||  ||||||||||| |||||| || |||||||||||| |||||||||||||||||||
Sbjct  589  CGCTACCGATCATAGGATCACATGTCCGTACGGAAGCCTCTCCATCGAGGCGCACACGCA  648

Query  241  TCG  243
            |||
Sbjct  649  TCG  651


>KX584899.1 Allophylus pervillei voucher P. Hoffmann 399 (MO) internal transcribed 
spacer 1, 5.8S ribosomal RNA gene, and internal transcribed 
spacer 2, complete sequence; and 26S ribosomal RNA 
gene, partial sequence
Length=685

 Score = 270 bits (146),  Expect = 1e-68
 Identities = 211/243 (87%), Gaps = 1/243 (0%)
 Strand=Plus/Plus

Query  1    CGCACCGTTGCCCCCCCCAAAATATACTCGTTGTTCAAGCGAGCATTGGATAGGGGGCGG  60
            |||||||||| |||||||||||   ||  | || || |||| | ||  ||| ||||||||
Sbjct  416  CGCACCGTTG-CCCCCCCAAAACGAACCTGCTGCTCGAGCGGGTATCTGATGGGGGGCGG  474

Query  61   ATATTGGCCTCCCGTGTGAGTATATTCCCGCGGTTGGCCGAAATTCGGGTCCTCGAAAGC  120
            |||||||||||||||| |||| | |||  |||||||| |||||| | |||||||||||||
Sbjct  475  ATATTGGCCTCCCGTGCGAGTCTGTTCTTGCGGTTGGTCGAAATACAGGTCCTCGAAAGC  534

Query  121  GGATGCAGCGACGTTCGGTGGTGGAATGAAAAGGAAACCCTCGAGCTCCTGTCGCTGCAG  180
            ||| || ||||| ||||||||||||||||||||||||||||||||||||||||||||  |
Sbjct  535  GGACGCTGCGACATTCGGTGGTGGAATGAAAAGGAAACCCTCGAGCTCCTGTCGCTGTGG  594

Query  181  CGCTGTCGATCATAGGACCACATGACCCTACGGAAGCCTCGCCATCGAGGCGCACACGCA  240
            |||| |||||||||||| ||||||||||||||||||||| |||| |||||| ||||||||
Sbjct  595  CGCTATCGATCATAGGATCACATGACCCTACGGAAGCCTTGCCAACGAGGCACACACGCA  654

Query  241  TCG  243
            |||
Sbjct  655  TCG  657


>KX584897.1 Allophylus gardineri voucher Pignal 1834 (MO) internal transcribed 
spacer 1, 5.8S ribosomal RNA gene, and internal transcribed 
spacer 2, complete sequence; and 26S ribosomal RNA gene, 
partial sequence
Length=670

 Score = 270 bits (146),  Expect = 1e-68
 Identities = 211/243 (87%), Gaps = 1/243 (0%)
 Strand=Plus/Plus

Query  1    CGCACCGTTGCCCCCCCCAAAATATACTCGTTGTTCAAGCGAGCATTGGATAGGGGGCGG  60
            |||||||||| |||||||||||   ||  | || || |||| | ||  ||| ||||||||
Sbjct  401  CGCACCGTTG-CCCCCCCAAAACGAACCTGCTGCTCGAGCGGGTATCTGATGGGGGGCGG  459

Query  61   ATATTGGCCTCCCGTGTGAGTATATTCCCGCGGTTGGCCGAAATTCGGGTCCTCGAAAGC  120
            |||||||||||||||| |||| | |||   ||||||| |||||| | |||||||||||||
Sbjct  460  ATATTGGCCTCCCGTGCGAGTCTGTTCTTACGGTTGGTCGAAATACAGGTCCTCGAAAGC  519

Query  121  GGATGCAGCGACGTTCGGTGGTGGAATGAAAAGGAAACCCTCGAGCTCCTGTCGCTGCAG  180
            ||| || ||| | ||||||||||||||||||||||||||||||||||||||||||||  |
Sbjct  520  GGACGCCGCGGCATTCGGTGGTGGAATGAAAAGGAAACCCTCGAGCTCCTGTCGCTGTGG  579

Query  181  CGCTGTCGATCATAGGACCACATGACCCTACGGAAGCCTCGCCATCGAGGCGCACACGCA  240
            |||| |||||||||||| ||||||||||||||||||||||||||||||||| ||||||||
Sbjct  580  CGCTATCGATCATAGGATCACATGACCCTACGGAAGCCTCGCCATCGAGGCACACACGCA  639

Query  241  TCG  243
            |||
Sbjct  640  TCG  642


>KJ845663.1 Urvillea triphylla 18S ribosomal RNA gene, partial sequence; 
internal transcribed spacer 1, 5.8S ribosomal RNA gene, and 
internal transcribed spacer 2, complete sequence; and 28S ribosomal 
RNA gene, partial sequence
Length=723

 Score = 270 bits (146),  Expect = 1e-68
 Identities = 211/243 (87%), Gaps = 2/243 (1%)
 Strand=Plus/Plus

Query  1    CGCACCGTTGCCCCCCCCAAAATATACTCGTTGTTCAAGCGAGCATTGGATAGGGGGCGG  60
            ||||||||||  ||||||||||   || || || || |||| | ||  || |||||||||
Sbjct  435  CGCACCGTTG--CCCCCCAAAACGAACCCGCTGCTCGAGCGGGAATCCGACAGGGGGCGG  492

Query  61   ATATTGGCCTCCCGTGTGAGTATATTCCCGCGGTTGGCCGAAATTCGGGTCCTCGAAAGC  120
            |||||||||||||||| |||| |  || ||||||||| |||||| ||| |||||| ||||
Sbjct  493  ATATTGGCCTCCCGTGCGAGTCTGCTCTCGCGGTTGGTCGAAATACGGATCCTCGGAAGC  552

Query  121  GGATGCAGCGACGTTCGGTGGTGGAATGAAAAGGAAACCCTCGAGCTCCTGTCGCTGCAG  180
            |||||| |||||||||||||||||||||||||||||||||||||||||| || ||||| |
Sbjct  553  GGATGCCGCGACGTTCGGTGGTGGAATGAAAAGGAAACCCTCGAGCTCCCGTTGCTGCGG  612

Query  181  CGCTGTCGATCATAGGACCACATGACCCTACGGAAGCCTCGCCATCGAGGCGCACACGCA  240
            ||||| ||||||||||| | |||||||||||||||||||||||||||||||  |||||||
Sbjct  613  CGCTGCCGATCATAGGATCGCATGACCCTACGGAAGCCTCGCCATCGAGGCCTACACGCA  672

Query  241  TCG  243
            |||
Sbjct  673  TCG  675


>EU720516.1 Allophylus trichodesmus voucher Ravelonarivo 1619 18S ribosomal 
RNA gene, partial sequence; internal transcribed spacer 1 
and 5.8S ribosomal RNA gene, complete sequence; and internal 
transcribed spacer 2, partial sequence
Length=653

 Score = 270 bits (146),  Expect = 1e-68
 Identities = 195/219 (89%), Gaps = 1/219 (0%)
 Strand=Plus/Plus

Query  1    CGCACCGTTGCCCCCCCCAAAATATACTCGTTGTTCAAGCGAGCATTGGATAGGGGGCGG  60
            |||||||||| ||||||||||||  || || || ||||| | ||||| ||| ||||||||
Sbjct  436  CGCACCGTTG-CCCCCCCAAAATGAACCCGCTGCTCAAGTGGGCATTCGATGGGGGGCGG  494

Query  61   ATATTGGCCTCCCGTGTGAGTATATTCCCGCGGTTGGCCGAAATTCGGGTCCTCGAAAGC  120
            |||||||||||||||| |||| ||||| |||||||||||||||| | |||||||| ||||
Sbjct  495  ATATTGGCCTCCCGTGCGAGTCTATTCTCGCGGTTGGCCGAAATACAGGTCCTCGGAAGC  554

Query  121  GGATGCAGCGACGTTCGGTGGTGGAATGAAAAGGAAACCCTCGAGCTCCTGTCGCTGCAG  180
            ||| || ||||| |||||||||||||||||||||||||||||||||||| |||||||| |
Sbjct  555  GGACGCCGCGACATTCGGTGGTGGAATGAAAAGGAAACCCTCGAGCTCCCGTCGCTGCGG  614

Query  181  CGCTGTCGATCATAGGACCACATGACCCTACGGAAGCCT  219
            ||||  ||||||||||| |||||||||||||||||||||
Sbjct  615  CGCTACCGATCATAGGATCACATGACCCTACGGAAGCCT  653


>KX584902.1 Allophylus racemosus voucher Acevedo-Rodriguez 12180 (US) 18S 
ribosomal RNA gene, partial sequence; internal transcribed 
spacer 1, 5.8S ribosomal RNA gene, and internal transcribed 
spacer 2, complete sequence; and 26S ribosomal RNA gene, partial 
sequence
Length=705

 Score = 267 bits (144),  Expect = 2e-67
 Identities = 202/231 (87%), Gaps = 0/231 (0%)
 Strand=Plus/Plus

Query  13   CCCCCCAAAATATACTCGTTGTTCAAGCGAGCATTGGATAGGGGGCGGATATTGGCCTCC  72
            |||||||||||  || || || || |||| ||||| || |||||||||||||||||||||
Sbjct  447  CCCCCCAAAATGAACCCGCTGCTCGAGCGGGCATTCGAAAGGGGGCGGATATTGGCCTCC  506

Query  73   CGTGTGAGTATATTCCCGCGGTTGGCCGAAATTCGGGTCCTCGAAAGCGGATGCAGCGAC  132
            |||| ||| ||  || |||||||||||||||| || |||| || |||||||||| |||||
Sbjct  507  CGTGCGAGCATGCTCTCGCGGTTGGCCGAAATACGAGTCCACGGAAGCGGATGCTGCGAC  566

Query  133  GTTCGGTGGTGGAATGAAAAGGAAACCCTCGAGCTCCTGTCGCTGCAGCGCTGTCGATCA  192
            ||||||||||||||||||||||||||||||||||||| |||||||| ||||| ||| | |
Sbjct  567  GTTCGGTGGTGGAATGAAAAGGAAACCCTCGAGCTCCCGTCGCTGCGGCGCTATCGGTAA  626

Query  193  TAGGACCACATGACCCTACGGAAGCCTCGCCATCGAGGCGCACACGCATCG  243
            ||||  | || ||||||||||||||||||||||||||||| ||||||||||
Sbjct  627  TAGGCTCGCACGACCCTACGGAAGCCTCGCCATCGAGGCGTACACGCATCG  677


>KX584893.1 Allophylus cominia voucher Acevedo-Rodriguez 12216 (US) 18S ribosomal 
RNA gene, partial sequence; internal transcribed spacer 
1, 5.8S ribosomal RNA gene, and internal transcribed spacer 
2, complete sequence; and 26S ribosomal RNA gene, partial 
sequence
Length=706

 Score = 267 bits (144),  Expect = 2e-67
 Identities = 202/231 (87%), Gaps = 0/231 (0%)
 Strand=Plus/Plus

Query  13   CCCCCCAAAATATACTCGTTGTTCAAGCGAGCATTGGATAGGGGGCGGATATTGGCCTCC  72
            |||||||||||  || || || || |||| ||||| || |||||||||||||||||||||
Sbjct  448  CCCCCCAAAATGAACCCGCTGCTCGAGCGGGCATTCGAAAGGGGGCGGATATTGGCCTCC  507

Query  73   CGTGTGAGTATATTCCCGCGGTTGGCCGAAATTCGGGTCCTCGAAAGCGGATGCAGCGAC  132
            |||| ||| ||  || |||||||||||||||| || |||| || |||||||||| |||||
Sbjct  508  CGTGCGAGCATGCTCTCGCGGTTGGCCGAAATACGAGTCCACGGAAGCGGATGCTGCGAC  567

Query  133  GTTCGGTGGTGGAATGAAAAGGAAACCCTCGAGCTCCTGTCGCTGCAGCGCTGTCGATCA  192
            ||||||||||||||||||||||||||||||||||||| |||||||| ||||| ||| | |
Sbjct  568  GTTCGGTGGTGGAATGAAAAGGAAACCCTCGAGCTCCCGTCGCTGCGGCGCTATCGGTAA  627

Query  193  TAGGACCACATGACCCTACGGAAGCCTCGCCATCGAGGCGCACACGCATCG  243
            ||||  | || ||||||||||||||||||||||||||||| ||||||||||
Sbjct  628  TAGGCTCGCACGACCCTACGGAAGCCTCGCCATCGAGGCGTACACGCATCG  678


>KX584894.1 Allophylus crassinervis voucher Acevedo-Rodriguez s.n. (no voucher) 
18S ribosomal RNA gene, partial sequence; internal transcribed 
spacer 1, 5.8S ribosomal RNA gene, and internal transcribed 
spacer 2, complete sequence; and 26S ribosomal RNA 
gene, partial sequence
Length=685

 Score = 265 bits (143),  Expect = 7e-67
 Identities = 211/244 (86%), Gaps = 3/244 (1%)
 Strand=Plus/Plus

Query  1    CGCACCGTTGCCCCCCCCAAAATATA-CTCGTTGTTCAAGCGAGCATTGGATAGGGGGCG  59
            |||| |||||  |||| |||||   | | || || || |||| ||||| |||||||||||
Sbjct  437  CGCATCGTTG--CCCCTCAAAACGAACCCCGCTGCTCTAGCGGGCATTCGATAGGGGGCG  494

Query  60   GATATTGGCCTCCCGTGTGAGTATATTCCCGCGGTTGGCCGAAATTCGGGTCCTCGAAAG  119
             |||||||||||||||| ||| || ||| || ||||||||||||| |||||||||| |||
Sbjct  495  AATATTGGCCTCCCGTGCGAGCATGTTCTCGTGGTTGGCCGAAATACGGGTCCTCGGAAG  554

Query  120  CGGATGCAGCGACGTTCGGTGGTGGAATGAAAAGGAAACCCTCGAGCTCCTGTCGCTGCA  179
            |||| || |||| ||||||||||||||||||||||||||||||||||||| |||||||| 
Sbjct  555  CGGACGCCGCGATGTTCGGTGGTGGAATGAAAAGGAAACCCTCGAGCTCCCGTCGCTGCG  614

Query  180  GCGCTGTCGATCATAGGACCACATGACCCTACGGAAGCCTCGCCATCGAGGCGCACACGC  239
            |||||| || |||||||| | |||||||||  ||||||||||||||||||||||||||||
Sbjct  615  GCGCTGCCGGTCATAGGATCGCATGACCCTGTGGAAGCCTCGCCATCGAGGCGCACACGC  674

Query  240  ATCG  243
            ||||
Sbjct  675  ATCG  678


>EU720511.1 Allophylus trichodesmus voucher Rakotovao 2897 18S ribosomal 
RNA gene, partial sequence; internal transcribed spacer 1 and 
5.8S ribosomal RNA gene, complete sequence; and internal transcribed 
spacer 2, partial sequence
Length=653

 Score = 265 bits (143),  Expect = 7e-67
 Identities = 194/219 (89%), Gaps = 1/219 (0%)
 Strand=Plus/Plus

Query  1    CGCACCGTTGCCCCCCCCAAAATATACTCGTTGTTCAAGCGAGCATTGGATAGGGGGCGG  60
            |||||||||| ||||||||||||  || || || ||||| | ||||| ||| ||||||||
Sbjct  436  CGCACCGTTG-CCCCCCCAAAATGAACCCGCTGCTCAAGTGGGCATTCGATGGGGGGCGG  494

Query  61   ATATTGGCCTCCCGTGTGAGTATATTCCCGCGGTTGGCCGAAATTCGGGTCCTCGAAAGC  120
            |||||||||||||||| |||| ||||| |||||||||||||||| | |||||||| ||||
Sbjct  495  ATATTGGCCTCCCGTGCGAGTCTATTCTCGCGGTTGGCCGAAATACAGGTCCTCGGAAGC  554

Query  121  GGATGCAGCGACGTTCGGTGGTGGAATGAAAAGGAAACCCTCGAGCTCCTGTCGCTGCAG  180
            ||| || ||||| |||||||||||||||||||||||||||||||||||| |||||||| |
Sbjct  555  GGACGCCGCGACATTCGGTGGTGGAATGAAAAGGAAACCCTCGAGCTCCCGTCGCTGCGG  614

Query  181  CGCTGTCGATCATAGGACCACATGACCCTACGGAAGCCT  219
            ||||   |||||||||| |||||||||||||||||||||
Sbjct  615  CGCTACTGATCATAGGATCACATGACCCTACGGAAGCCT  653


>KX584905.1 Allophylus sp. Barthelat 1540 voucher Barthelat 1540 (MO) 18S 
ribosomal RNA gene, partial sequence; internal transcribed 
spacer 1, 5.8S ribosomal RNA gene, and internal transcribed 
spacer 2, complete sequence; and 26S ribosomal RNA gene, partial 
sequence
Length=684

 Score = 261 bits (141),  Expect = 9e-66
 Identities = 208/241 (86%), Gaps = 2/241 (1%)
 Strand=Plus/Plus

Query  1    CGCACCGTTGCCCCCCCCAAAATATACTCGTTGTTCAAGCGAGCATTGGATAGGGGGCGG  60
            |||| ||||| ||||||||||||  || || || || |||| ||| | ||  ||||||||
Sbjct  437  CGCATCGTTG-CCCCCCCAAAATGAACCCGCTGCTCGAGCGGGCA-TCGACGGGGGGCGG  494

Query  61   ATATTGGCCTCCCGTGTGAGTATATTCCCGCGGTTGGCCGAAATTCGGGTCCTCGAAAGC  120
            ||||||||||||||||| ||| ||||| ||||||||| |||||| | |||||||| ||| 
Sbjct  495  ATATTGGCCTCCCGTGTAAGTCTATTCTCGCGGTTGGTCGAAATACAGGTCCTCGGAAGT  554

Query  121  GGATGCAGCGACGTTCGGTGGTGGAATGAAAAGGAAACCCTCGAGCTCCTGTCGCTGCAG  180
            | | || ||||| ||||||||||||||||||||||||||||||||||||||||||||| |
Sbjct  555  GAACGCCGCGACATTCGGTGGTGGAATGAAAAGGAAACCCTCGAGCTCCTGTCGCTGCGG  614

Query  181  CGCTGTCGATCATAGGACCACATGACCCTACGGAAGCCTCGCCATCGAGGCGCACACGCA  240
            ||||  ||||||||||| |  ||||||||||||||||||||||||||||||  |||||||
Sbjct  615  CGCTACCGATCATAGGATCTGATGACCCTACGGAAGCCTCGCCATCGAGGCATACACGCA  674

Query  241  T  241
            |
Sbjct  675  T  675


>KX584901.1 Allophylus puberulus voucher Somner 1069 (US) 18S ribosomal RNA 
gene, partial sequence; internal transcribed spacer 1, 5.8S 
ribosomal RNA gene, and internal transcribed spacer 2, complete 
sequence; and 26S ribosomal RNA gene, partial sequence
Length=684

 Score = 259 bits (140),  Expect = 3e-65
 Identities = 209/243 (86%), Gaps = 2/243 (1%)
 Strand=Plus/Plus

Query  1    CGCACCGTTGCCCCCCCCAAAATATACTCGTTGTTCAAGCGAGCATTGGATAGGGGGCGG  60
            |||| |||||  ||||||||||   || ||||| |  |||| | ||  ||  ||||||||
Sbjct  437  CGCATCGTTG--CCCCCCAAAACGAACCCGTTGCTTGAGCGGGTATCCGACGGGGGGCGG  494

Query  61   ATATTGGCCTCCCGTGTGAGTATATTCCCGCGGTTGGCCGAAATTCGGGTCCTCGAAAGC  120
            |||||||||| |||||||||| |  || |||||||||||||||| || ||||||| ||||
Sbjct  495  ATATTGGCCTTCCGTGTGAGTCTTCTCTCGCGGTTGGCCGAAATACGAGTCCTCGGAAGC  554

Query  121  GGATGCAGCGACGTTCGGTGGTGGAATGAAAAGGAAACCCTCGAGCTCCTGTCGCTGCAG  180
            |||||| |||||||||||||||||||||||||||||||||||||||||| |||||||| |
Sbjct  555  GGATGCTGCGACGTTCGGTGGTGGAATGAAAAGGAAACCCTCGAGCTCCCGTCGCTGCGG  614

Query  181  CGCTGTCGATCATAGGACCACATGACCCTACGGAAGCCTCGCCATCGAGGCGCACACGCA  240
            ||||| || ||||||||   || |||||||||||| ||||||||||||||||||||||||
Sbjct  615  CGCTGCCGTTCATAGGATTGCACGACCCTACGGAAACCTCGCCATCGAGGCGCACACGCA  674

Query  241  TCG  243
            |||
Sbjct  675  TCG  677


>JN190973.1 Allophylus spicatus internal transcribed spacer 1, partial sequence; 
5.8S ribosomal RNA gene, complete sequence; and internal 
transcribed spacer 2, partial sequence
Length=695

 Score = 259 bits (140),  Expect = 3e-65
 Identities = 216/252 (86%), Gaps = 9/252 (4%)
 Strand=Plus/Plus

Query  1    CGCACCGTTGCCCCCCCCAAAA---TATACTCGTTGTTCAAGCGAGCATTGGA-TAGGGG  56
            |||| ||| |||||||||||||    | || || |  || |||| ||||| ||  |||||
Sbjct  436  CGCATCGTCGCCCCCCCCAAAACGAAAAACCCGCTTCTCTAGCGGGCATTCGACGAGGGG  495

Query  57   GCGGATATTGGCCTCCCGTGTGAGTATATTCCCGCGGTTGGCCGAAATTCGGGTCCTCGA  116
            |||||||||||||||||||| ||||   ||| |||||||||||||||| |||||||||||
Sbjct  496  GCGGATATTGGCCTCCCGTGCGAGTTCGTTCTCGCGGTTGGCCGAAATACGGGTCCTCGA  555

Query  117  AAGCGGATGCAGCGACGTTCGGTGGTGGAATGAAAAGGAAACCCTCGAGCTCCTGTCGC-  175
             ||||||||| ||||||||||||||||||||||||||||| |||||||||||| ||||| 
Sbjct  556  GAGCGGATGCCGCGACGTTCGGTGGTGGAATGAAAAGGAAGCCCTCGAGCTCCCGTCGCN  615

Query  176  --TG-CAGC-GCTGTCGATCATAGGACCACATGACCCTACGGAAGCCTCGCCATCGAGGC  231
               | | || |||||||||||||||| |||| ||||||||| ||||||||||||||||||
Sbjct  616  ANNGNCGGCNGCTGTCGATCATAGGATCACACGACCCTACGAAAGCCTCGCCATCGAGGC  675

Query  232  GCACACGCATCG  243
            ||||||||||||
Sbjct  676  GCACACGCATCG  687


>KX584892.1 Allophylus chirindensis voucher Hizza 26 (MO) internal transcribed 
spacer 1, 5.8S ribosomal RNA gene, and internal transcribed 
spacer 2, complete sequence; and 26S ribosomal RNA gene, 
partial sequence
Length=683

 Score = 254 bits (137),  Expect = 1e-63
 Identities = 208/243 (86%), Gaps = 2/243 (1%)
 Strand=Plus/Plus

Query  1    CGCACCGTTGCCCCCCCCAAAATATACTCGTTGTTCAAGCGAGCATTGGATAGGGGGCGG  60
            |||| |||||  ||||||||||   || || || |  |||| ||||  ||||||||||||
Sbjct  415  CGCATCGTTG--CCCCCCAAAACGAACCCGCTGCTTGAGCGGGCATCCGATAGGGGGCGG  472

Query  61   ATATTGGCCTCCCGTGTGAGTATATTCCCGCGGTTGGCCGAAATTCGGGTCCTCGAAAGC  120
            |||||||||||||||| |||| ||| | ||||||||| |||||| | |||||||| ||||
Sbjct  473  ATATTGGCCTCCCGTGCGAGTCTATCCTCGCGGTTGGTCGAAATACAGGTCCTCGGAAGC  532

Query  121  GGATGCAGCGACGTTCGGTGGTGGAATGAAAAGGAAACCCTCGAGCTCCTGTCGCTGCAG  180
            ||| || | |||||||||||||||||||||||||||||||||||||| | |||||||| |
Sbjct  533  GGACGCCGTGACGTTCGGTGGTGGAATGAAAAGGAAACCCTCGAGCTTCCGTCGCTGCGG  592

Query  181  CGCTGTCGATCATAGGACCACATGACCCTACGGAAGCCTCGCCATCGAGGCGCACACGCA  240
            ||||  ||||||||||| |  ||||||||| ||| |||||||||||||||||||||||||
Sbjct  593  CGCTACCGATCATAGGATCTGATGACCCTATGGACGCCTCGCCATCGAGGCGCACACGCA  652

Query  241  TCG  243
            |||
Sbjct  653  TCG  655


>KX584891.1 Allophylus chaunostachys voucher Mwangoko 729 (MO) internal transcribed 
spacer 1, 5.8S ribosomal RNA gene, and internal transcribed 
spacer 2, complete sequence; and 26S ribosomal RNA 
gene, partial sequence
Length=678

 Score = 254 bits (137),  Expect = 1e-63
 Identities = 208/243 (86%), Gaps = 2/243 (1%)
 Strand=Plus/Plus

Query  1    CGCACCGTTGCCCCCCCCAAAATATACTCGTTGTTCAAGCGAGCATTGGATAGGGGGCGG  60
            |||| |||||  ||||||||||   || || || |  |||| ||||  ||||||||||||
Sbjct  410  CGCATCGTTG--CCCCCCAAAACGAACCCGCTGCTTGAGCGGGCATCCGATAGGGGGCGG  467

Query  61   ATATTGGCCTCCCGTGTGAGTATATTCCCGCGGTTGGCCGAAATTCGGGTCCTCGAAAGC  120
            |||||||||||||||| |||| ||| | ||||||||| |||||| | |||||||| ||||
Sbjct  468  ATATTGGCCTCCCGTGCGAGTCTATCCTCGCGGTTGGTCGAAATACAGGTCCTCGGAAGC  527

Query  121  GGATGCAGCGACGTTCGGTGGTGGAATGAAAAGGAAACCCTCGAGCTCCTGTCGCTGCAG  180
            ||| || | |||||||||||||||||||||||||||||||||||||| | |||||||| |
Sbjct  528  GGACGCCGTGACGTTCGGTGGTGGAATGAAAAGGAAACCCTCGAGCTTCCGTCGCTGCGG  587

Query  181  CGCTGTCGATCATAGGACCACATGACCCTACGGAAGCCTCGCCATCGAGGCGCACACGCA  240
            ||||  ||||||||||| |  ||||||||| ||| |||||||||||||||||||||||||
Sbjct  588  CGCTACCGATCATAGGATCTGATGACCCTATGGACGCCTCGCCATCGAGGCGCACACGCA  647

Query  241  TCG  243
            |||
Sbjct  648  TCG  650


>EU720517.1 Allophylus cobbe voucher Callmander 462 18S ribosomal RNA gene, 
partial sequence; internal transcribed spacer 1 and 5.8S 
ribosomal RNA gene, complete sequence; and internal transcribed 
spacer 2, partial sequence
Length=653

 Score = 243 bits (131),  Expect = 3e-60
 Identities = 190/219 (87%), Gaps = 1/219 (0%)
 Strand=Plus/Plus

Query  1    CGCACCGTTGCCCCCCCCAAAATATACTCGTTGTTCAAGCGAGCATTGGATAGGGGGCGG  60
            |||||||||| ||||||||||||  || || || ||||||| ||||  ||  ||||| ||
Sbjct  436  CGCACCGTTG-CCCCCCCAAAATGAACCCGCTGCTCAAGCGGGCATCCGACGGGGGGAGG  494

Query  61   ATATTGGCCTCCCGTGTGAGTATATTCCCGCGGTTGGCCGAAATTCGGGTCCTCGAAAGC  120
            |||||||||||||||| || | | ||| ||||||||| |||||| | |||||||| ||||
Sbjct  495  ATATTGGCCTCCCGTGCGATTCTGTTCTCGCGGTTGGTCGAAATACAGGTCCTCGGAAGC  554

Query  121  GGATGCAGCGACGTTCGGTGGTGGAATGAAAAGGAAACCCTCGAGCTCCTGTCGCTGCAG  180
            ||| || ||||| |||||||||||||||||||||||||||||||||||| |||||||| |
Sbjct  555  GGACGCCGCGACATTCGGTGGTGGAATGAAAAGGAAACCCTCGAGCTCCCGTCGCTGCGG  614

Query  181  CGCTGTCGATCATAGGACCACATGACCCTACGGAAGCCT  219
            ||||  ||||||||||| |||||||||||||||||||||
Sbjct  615  CGCTACCGATCATAGGATCACATGACCCTACGGAAGCCT  653


>EU720515.1 Allophylus arboreus voucher Ravelonarivo 1618 18S ribosomal RNA 
gene, partial sequence; internal transcribed spacer 1 and 
5.8S ribosomal RNA gene, complete sequence; and internal transcribed 
spacer 2, partial sequence
Length=653

 Score = 243 bits (131),  Expect = 3e-60
 Identities = 190/219 (87%), Gaps = 1/219 (0%)
 Strand=Plus/Plus

Query  1    CGCACCGTTGCCCCCCCCAAAATATACTCGTTGTTCAAGCGAGCATTGGATAGGGGGCGG  60
            |||||||||| ||||| |||||   || || || || || | ||||  ||| ||||||||
Sbjct  436  CGCACCGTTG-CCCCCTCAAAAGGAACCCGCTGCTCGAGTGGGCATCCGATGGGGGGCGG  494

Query  61   ATATTGGCCTCCCGTGTGAGTATATTCCCGCGGTTGGCCGAAATTCGGGTCCTCGAAAGC  120
            |||||||||||||||| |||| ||||| |||||||||||||||| | |||||||| ||||
Sbjct  495  ATATTGGCCTCCCGTGCGAGTCTATTCTCGCGGTTGGCCGAAATACAGGTCCTCGGAAGC  554

Query  121  GGATGCAGCGACGTTCGGTGGTGGAATGAAAAGGAAACCCTCGAGCTCCTGTCGCTGCAG  180
            ||| || ||||| |||||||||||||||||||||||||||||||||||| |||||||| |
Sbjct  555  GGACGCCGCGACATTCGGTGGTGGAATGAAAAGGAAACCCTCGAGCTCCCGTCGCTGCGG  614

Query  181  CGCTGTCGATCATAGGACCACATGACCCTACGGAAGCCT  219
            ||||   |||||||||| |||||||||||||||||||||
Sbjct  615  CGCTACTGATCATAGGATCACATGACCCTACGGAAGCCT  653


>EU720508.1 Allophylus arboreus voucher Rakotovao 2812 18S ribosomal RNA 
gene, partial sequence; internal transcribed spacer 1 and 5.8S 
ribosomal RNA gene, complete sequence; and internal transcribed 
spacer 2, partial sequence
Length=612

 Score = 195 bits (105),  Expect = 9e-46
 Identities = 154/178 (87%), Gaps = 1/178 (1%)
 Strand=Plus/Plus

Query  1    CGCACCGTTGCCCCCCCCAAAATATACTCGTTGTTCAAGCGAGCATTGGATAGGGGGCGG  60
            |||||||||| ||||| |||||   || || || || || | ||||  ||| ||||||||
Sbjct  436  CGCACCGTTG-CCCCCTCAAAAGGAACCCGCTGCTCGAGTGGGCATCCGATGGGGGGCGG  494

Query  61   ATATTGGCCTCCCGTGTGAGTATATTCCCGCGGTTGGCCGAAATTCGGGTCCTCGAAAGC  120
            |||||||||||||||| |||| ||||| |||||||||||||||| | |||||||| ||||
Sbjct  495  ATATTGGCCTCCCGTGCGAGTCTATTCTCGCGGTTGGCCGAAATACAGGTCCTCGGAAGC  554

Query  121  GGATGCAGCGACGTTCGGTGGTGGAATGAAAAGGAAACCCTCGAGCTCCTGTCGCTGC  178
            ||| || ||||| |||||||||||||||||||||||||||||||||||| ||||||||
Sbjct  555  GGACGCCGCGACATTCGGTGGTGGAATGAAAAGGAAACCCTCGAGCTCCCGTCGCTGC  612


  Database: Nucleotide collection (nt)
    Posted date:  May 17, 2019  3:20 AM
  Number of letters in database: -437,615,075
  Number of sequences in database:  52,084,478

Lambda      K        H
    1.33    0.621     1.12 
Gapped
Lambda      K        H
    1.28    0.460    0.850 
Matrix: blastn matrix:1 -2
Gap Penalties: Existence: 0, Extension: 0
Number of Sequences: 52084478
Number of Hits to DB: 4091919
Number of extensions: 0
Number of successful extensions: 0
Number of sequences better than 10: 0
Number of HSP's better than 10 without gapping: 0
Number of HSP's gapped: 0
Number of HSP's successfully gapped: 0
Length of query: 243
Length of database: 214310749721
Length adjustment: 33
Effective length of query: 210
Effective length of database: 212591961947
Effective search space: 44644312008870
Effective search space used: 44644312008870
A: 0
X1: 13 (25.0 bits)
X2: 32 (59.1 bits)
X3: 54 (99.7 bits)
S1: 13 (25.1 bits)
S2: 23 (43.6 bits)
