# Supplementary material for: Assessing the Identity of Commercial Herbs From a Cambodian Market Using DNA Barcoding
Source: Front Pharmacol. 2020 Mar 24;11:244. doi: 10.3389/fphar.2020.00244 (PMC7105672; doi:10.3389/fphar.2020.00244)
Supplement: Supplementary file 2 [file Data_Sheet_2.zip › blast search result/ITS2/JPZ39.txt]

BLASTN 2.9.0+
Reference: Zheng Zhang, Scott Schwartz, Lukas Wagner, and
Webb Miller (2000), "A greedy algorithm for aligning DNA
sequences", J Comput Biol 2000; 7(1-2):203-14.


Reference for database indexing: Aleksandr Morgulis, George
Coulouris, Yan Raytselis, Thomas L. Madden, Richa Agarwala,
Alejandro A. Schaffer (2008), "Database Indexing for
Production MegaBLAST Searches", Bioinformatics 24:1757-1764.


RID: J5XP33MS015


Database: Nucleotide collection (nt)
           52,478,804 sequences; 218,532,353,722 total letters
Query= 39

Length=192


                                                                   Score        E     Max
Sequences producing significant alignments:                       (Bits)     Value  ident

HE602459.1 Acacia gummifera genomic DNA containing ITS1, 5.8S ...  243        2e-60  93%         
JQ265892.1 Acacia torrei isolate b voucher OM2573JRAU internal...  233        1e-57  92%         
EF638217.1 Vachellia constricta voucher ILL DS16061 internal t...  222        3e-54  91%         
JQ265832.1 Acacia xanthophloea isolate b voucher RL1291JRAU in...  215        5e-52  90%         
KY316156.1 Vachellia seyal isolate Mazoliet 36 18S ribosomal R...  211        7e-51  90%         
JQ265906.1 Acacia permixta voucher Johan2JRAU internal transcr...  211        7e-51  90%         
JQ265877.1 Acacia exuvialis isolate b voucher RL1284JRAU inter...  211        7e-51  90%         
JQ265836.1 Acacia dyeri isolate b voucher RL1309JRAU internal ...  211        7e-51  90%         
JQ265848.1 Acacia reficiens isolate b voucher RL1297JRAU inter...  209        2e-50  91%         
KY316153.1 Vachellia nilotica isolate Amezgin 20 18S ribosomal...  207        9e-50  89%         
KY316152.1 Vachellia flava isolate Adriana 1 18S ribosomal RNA...  207        9e-50  89%         
JQ265909.1 Acacia ehrenbergiana isolate b voucher MSB99862 int...  206        3e-49  89%         
JQ265830.1 Acacia kirkii isolate b voucher RL1307JRAU internal...  204        1e-48  89%         
JQ265897.1 Acacia robbertsei isolate b voucher RL1289JRAU inte...  200        1e-47  89%         
JQ265838.1 Acacia karroo isolate b voucher RL1282JRAU internal...  200        1e-47  89%         
EF638216.1 Vachellia collinsii voucher ILL DS16038 internal tr...  200        1e-47  89%         
JQ265834.1 Acacia borleae isolate b voucher RL1308JRAU interna...  195        7e-46  89%         
MK696143.1 Vachellia drepanolobium voucher NMK:EA-19232-10971 ...  191        9e-45  88%         
MK696142.1 Zanthoxylum usambarense voucher NMK:EA-19231-10970 ...  191        9e-45  88%         
JQ265910.1 Acacia hockii isolate a voucher MSB369514 internal ...  191        9e-45  88%         
KX057825.1 Vachellia sieberiana isolate AD005 small subunit ri...  189        3e-44  89%         
JQ265881.1 Acacia mellifera subsp. mellifera isolate b voucher...  183        1e-42  88%         

ALIGNMENTS
>HE602459.1 Acacia gummifera genomic DNA containing ITS1, 5.8S rRNA gene, 
ITS2, specimen voucher Aparaicio. s.n
Length=663

 Score = 243 bits (131),  Expect = 2e-60
 Identities = 154/165 (93%), Gaps = 1/165 (1%)
 Strand=Plus/Minus

Query  1    CGCAGCGTCGCCTCCGCCCCCGCCGGGGGCGCCA-GGCGGACGATGGCCTCCCGCGAGCG  59
            |||||||||||||||||||||| ||||||||||| |||||| ||||||||||||||||||
Sbjct  261  CGCAGCGTCGCCTCCGCCCCCGTCGGGGGCGCCACGGCGGAAGATGGCCTCCCGCGAGCG  202

Query  60   CCGCCTCCCGGTTGGCCGAAAAAGGGGACCGGCGCGACGACGGCCGCGATCCACGGTGGC  119
             |||||||||||||||||||||||||| ||| ||||||||||||||||||||||||||||
Sbjct  201  TCGCCTCCCGGTTGGCCGAAAAAGGGGCCCGACGCGACGACGGCCGCGATCCACGGTGGC  142

Query  120  TGAGCGAGCTCCCACGCGCTCGAGACCGGACGCGCGCGCGTCGTC  164
            |||| |||||| |  ||||||||||||||||||| ||||||||||
Sbjct  141  TGAGTGAGCTCTCGAGCGCTCGAGACCGGACGCGAGCGCGTCGTC  97


>JQ265892.1 Acacia torrei isolate b voucher OM2573JRAU internal transcribed 
spacer 1, 5.8S ribosomal RNA gene, and internal transcribed 
spacer 2, region
Length=382

 Score = 233 bits (126),  Expect = 1e-57
 Identities = 155/168 (92%), Gaps = 6/168 (4%)
 Strand=Plus/Plus

Query  1    CGCAGCGTCGCCTCCGCCCCCGCCGGGGGCGCC-AGGCGGACGATGGCCTCCCGCGAGCG  59
            |||||||||||||||||||||||||||| |||| ||||||||||||||||||||||||||
Sbjct  72   CGCAGCGTCGCCTCCGCCCCCGCCGGGG-CGCCGAGGCGGACGATGGCCTCCCGCGAGCG  130

Query  60   CCGC-CTCCCGGTTGGCCGAAAAAGGGGACCG-G-CGCGACGACGGCCGCGATCCACGGT  116
            || | |||||||  |||||||| ||||| ||| | |||||||||||||||||||||||||
Sbjct  131  CCCCGCTCCCGGCCGGCCGAAAGAGGGG-CCGAGACGCGACGACGGCCGCGATCCACGGT  189

Query  117  GGCTGAGCGAGCTCCCACGCGCTCGAGACCGGACGCGCGCGCGTCGTC  164
            ||||||| ||||||||  ||||||||||||||||||||||||||||||
Sbjct  190  GGCTGAGTGAGCTCCCGAGCGCTCGAGACCGGACGCGCGCGCGTCGTC  237


>EF638217.1 Vachellia constricta voucher ILL DS16061 internal transcribed 
spacer 1, partial sequence; 5.8S ribosomal RNA gene, complete 
sequence; and internal transcribed spacer 2, partial sequence
Length=577

 Score = 222 bits (120),  Expect = 3e-54
 Identities = 154/170 (91%), Gaps = 3/170 (2%)
 Strand=Plus/Plus

Query  1    CGCAGCGTCGCCTCCGCCCCCGCCGGGGGCGCCA-GGCGGACGATGGCCTCCCGCGAGCG  59
            ||||||||||||| ||||||| ||||||||  || |||||||||||||||||||||||||
Sbjct  350  CGCAGCGTCGCCTACGCCCCCACCGGGGGCATCACGGCGGACGATGGCCTCCCGCGAGCG  409

Query  60   CCGCCTCCCGGTTGGCCGAAAAAGGGGACCGGCGCGACGACGGCCGCGATCCACGGTGGC  119
            ||| ||||||||||||||||||||||| ||| ||||||||||||| || |||||||||||
Sbjct  410  CCGTCTCCCGGTTGGCCGAAAAAGGGGCCCGACGCGACGACGGCCACGGTCCACGGTGGC  469

Query  120  TGAGCGAGCTCCCACGCGCTCGAGACCGGACGCGCGCGCGTCGTC-AGCG  168
            |||| |||||  || ||||||||||||||||| |||||||||||| ||||
Sbjct  470  TGAGTGAGCTT-CATGCGCTCGAGACCGGACGTGCGCGCGTCGTCCAGCG  518


>JQ265832.1 Acacia xanthophloea isolate b voucher RL1291JRAU internal transcribed 
spacer 1, 5.8S ribosomal RNA gene, and internal transcribed 
spacer 2, region
Length=346

 Score = 215 bits (116),  Expect = 5e-52
 Identities = 150/166 (90%), Gaps = 4/166 (2%)
 Strand=Plus/Plus

Query  1    CGCAGCGTCGCCTCCGCCCCCGCCGGGGGCGCC-AGGCGGACGATGGCCTCCCGCGAGCG  59
            |||||||||||||||||||||| |||||| ||| ||||||||||||||||||||||||||
Sbjct  64   CGCAGCGTCGCCTCCGCCCCCGACGGGGGGGCCGAGGCGGACGATGGCCTCCCGCGAGCG  123

Query  60   CCGCCTCCCGGTTGGCCGAAAAAGGGGACC-GGCGCGACGACGGCCGCGATCCACGGTGG  118
            ||  ||||||| |||||||||| ||||||  ||||||||| |||||||| ||||||||||
Sbjct  124  CCCGCTCCCGGCTGGCCGAAAACGGGGACGAGGCGCGACGGCGGCCGCGGTCCACGGTGG  183

Query  119  CTGAGCGAGCTCCCAC--GCGCTCGAGACCGGACGCGCGCGCGTCG  162
            ||||| |||||||| |  |||||||||||||||||||||| |||||
Sbjct  184  CTGAGTGAGCTCCCCCGAGCGCTCGAGACCGGACGCGCGCCCGTCG  229


>KY316156.1 Vachellia seyal isolate Mazoliet 36 18S ribosomal RNA gene, internal 
transcribed spacer 1, 5.8S ribosomal RNA gene, internal 
transcribed spacer 2, and 26S ribosomal RNA gene, complete 
sequence
Length=7140

 Score = 211 bits (114),  Expect = 7e-51
 Identities = 150/167 (90%), Gaps = 3/167 (2%)
 Strand=Plus/Plus

Query  1     CGCAGCGTCGCCTCCGCCCCCGCCGGGGGCGCC-AGGCGGACGATGGCCTCCCGCGAGCG  59
             ||||||||||||||| ||||||||||||| ||| ||||||||||||||||||||||||||
Sbjct  2837  CGCAGCGTCGCCTCCTCCCCCGCCGGGGGGGCCGAGGCGGACGATGGCCTCCCGCGAGCG  2896

Query  60    -CCGCCTCCCGGTTGGCCGAAAAAGGGGACC-GGCGCGACGACGGCCGCGATCCACGGTG  117
              ||  |||||||  ||||||||| |||| |  | |||||||||||||||| |||||||||
Sbjct  2897  ACCCGCTCCCGGCCGGCCGAAAAGGGGGCCAAGCCGCGACGACGGCCGCGTTCCACGGTG  2956

Query  118   GCTGAGCGAGCTCCCACGCGCTCGAGACCGGACGCGCGCGCGTCGTC  164
             |||||| ||||||||  ||||||||||||||||||||||||||||||
Sbjct  2957  GCTGAGTGAGCTCCCGAGCGCTCGAGACCGGACGCGCGCGCGTCGTC  3003


>JQ265906.1 Acacia permixta voucher Johan2JRAU internal transcribed spacer 
1, 5.8S ribosomal RNA gene, and internal transcribed spacer 
2, region
Length=326

 Score = 211 bits (114),  Expect = 7e-51
 Identities = 151/168 (90%), Gaps = 6/168 (4%)
 Strand=Plus/Plus

Query  1    CGCAGCGTCGCCTCCGCCCCCGCCGGGGGCG-CCAGGCGGACGATGGCCTCCCGCGAGCG  59
            |||||||||||||||||||||||||||| || | ||||||||||||||| ||||||||||
Sbjct  63   CGCAGCGTCGCCTCCGCCCCCGCCGGGG-CGTCGAGGCGGACGATGGCCCCCCGCGAGCG  121

Query  60   CCGC-CTCCCGGTTGGCCGAAAAAGGGGACCG--GCGCGACGACGGCCGCGATCCACGGT  116
            || | |||||||  |||||||| ||||| |||   |||||||||||||||||||||||||
Sbjct  122  CCCCGCTCCCGGCCGGCCGAAAGAGGGG-CCGACACGCGACGACGGCCGCGATCCACGGT  180

Query  117  GGCTGAGCGAGCTCCCACGCGCTCGAGACCGGACGCGCGCGCGTCGTC  164
            || |||| ||||||||  ||||||||||||||||||||||||||||||
Sbjct  181  GGATGAGTGAGCTCCCGAGCGCTCGAGACCGGACGCGCGCGCGTCGTC  228


>JQ265877.1 Acacia exuvialis isolate b voucher RL1284JRAU internal transcribed 
spacer 1, 5.8S ribosomal RNA gene, and internal transcribed 
spacer 2, region
Length=335

 Score = 211 bits (114),  Expect = 7e-51
 Identities = 151/168 (90%), Gaps = 6/168 (4%)
 Strand=Plus/Plus

Query  1    CGCAGCGTCGCCTCCGCCCCCGCCGGGGGCG-CCAGGCGGACGATGGCCTCCCGCGAGCG  59
            |||||||||||||||||||||||||||| || | ||||||||||||||| ||||||||||
Sbjct  52   CGCAGCGTCGCCTCCGCCCCCGCCGGGG-CGTCGAGGCGGACGATGGCCCCCCGCGAGCG  110

Query  60   CCGC-CTCCCGGTTGGCCGAAAAAGGGGACCG--GCGCGACGACGGCCGCGATCCACGGT  116
            || | |||||||  |||||||| ||||| |||   |||||||||||||||||||||||||
Sbjct  111  CCCCGCTCCCGGCCGGCCGAAAGAGGGG-CCGACACGCGACGACGGCCGCGATCCACGGT  169

Query  117  GGCTGAGCGAGCTCCCACGCGCTCGAGACCGGACGCGCGCGCGTCGTC  164
            || |||| ||||||||  ||||||||||||||||||||||||||||||
Sbjct  170  GGATGAGTGAGCTCCCGAGCGCTCGAGACCGGACGCGCGCGCGTCGTC  217


>JQ265836.1 Acacia dyeri isolate b voucher RL1309JRAU internal transcribed 
spacer 1, 5.8S ribosomal RNA gene, and internal transcribed 
spacer 2, region
Length=286

 Score = 211 bits (114),  Expect = 7e-51
 Identities = 153/170 (90%), Gaps = 9/170 (5%)
 Strand=Plus/Plus

Query  1    CGCAGCGTCGCCTCCGCCCCCGCCGGGGGCG-CCAGGCGGACGATGGCCTCCCGCGAGCG  59
            |||||||||||||||||||||||||||| || | |||||||||||||||||||| | |||
Sbjct  64   CGCAGCGTCGCCTCCGCCCCCGCCGGGG-CGTCGAGGCGGACGATGGCCTCCCGAGGGCG  122

Query  60   CC--GCCTCCCGGTTGGCCGAAAAAGGGGACCG-G-CGCGACGACGGCCGCGATCCACGG  115
            ||  ||| ||||| ||||||||| ||||| ||| | ||||||||||||||||||||||||
Sbjct  123  CCCTGCC-CCCGGCTGGCCGAAAGAGGGG-CCGAGACGCGACGACGGCCGCGATCCACGG  180

Query  116  TGGCTGAGCGAGCTCCCAC-GCGCTCGAGACCGGACGCGCGCGCGTCGTC  164
            |||||||||| ||||||   ||||||||||||||||||||||||||||||
Sbjct  181  TGGCTGAGCGGGCTCCCCGAGCGCTCGAGACCGGACGCGCGCGCGTCGTC  230


>JQ265848.1 Acacia reficiens isolate b voucher RL1297JRAU internal transcribed 
spacer 1, 5.8S ribosomal RNA gene, and internal transcribed 
spacer 2, region
Length=331

 Score = 209 bits (113),  Expect = 2e-50
 Identities = 146/161 (91%), Gaps = 6/161 (4%)
 Strand=Plus/Plus

Query  1    CGCAGCGTCGCCTCCGCCCCCGCCGGGGGCGCCA-GGCGGACGATGGCCTCCCGCGAGCG  59
            |||||||||||||||||||||| |||||||| || |||||| ||||||||||||||||||
Sbjct  64   CGCAGCGTCGCCTCCGCCCCCGTCGGGGGCGTCAGGGCGGATGATGGCCTCCCGCGAGCG  123

Query  60   CCGCCTCCCGGTTGGCCGAAAAAGGGGACCG-GCGCGACGACGGCCGCGATCCACGGTGG  118
            | ||||||||||||||||||| ||||| |||  ||||||| |||||||||||||||||||
Sbjct  124  CAGCCTCCCGGTTGGCCGAAAGAGGGG-CCGCACGCGACGGCGGCCGCGATCCACGGTGG  182

Query  119  CTGAGCGAGCTCCCACG--CGCTCGA-GACCGGACGCGCGC  156
            |||||||||||| | ||  ||||||| ||||||||||||||
Sbjct  183  CTGAGCGAGCTCTCCCGAGCGCTCGAGGACCGGACGCGCGC  223


>KY316153.1 Vachellia nilotica isolate Amezgin 20 18S ribosomal RNA gene, 
internal transcribed spacer 1, 5.8S ribosomal RNA gene, internal 
transcribed spacer 2, and 26S ribosomal RNA gene, complete 
sequence
Length=6739

 Score = 207 bits (112),  Expect = 9e-50
 Identities = 153/172 (89%), Gaps = 5/172 (3%)
 Strand=Plus/Plus

Query  1     CGCAGCGTCGCCTCCGCCCCCGCCGGGGGCGCC-AGGCGGACGATGGCCTCCCGCGAGCG  59
             ||||||||||||||| ||||||||||||| ||| |||||||||||||||||||| |||||
Sbjct  2899  CGCAGCGTCGCCTCCTCCCCCGCCGGGGG-GCCGAGGCGGACGATGGCCTCCCGGGAGCG  2957

Query  60    -CCGCCTCCCGGTTGGCCGAAAAAGGGGACC-GGCGCGACGACGGCCGCGATCCACGGTG  117
              ||  |||||||  ||||||||| |||| |  | ||||||||||||||||||||||||||
Sbjct  2958  ACCCGCTCCCGGCCGGCCGAAAAGGGGGCCAAGCCGCGACGACGGCCGCGATCCACGGTG  3017

Query  118   GCTGAGCGAGCTCCCACGCGCTCGAGACCGGACGCGCGCGCGTCGTC-AGCG  168
             |||||| |||| |||  |||||||||||||||||||||||||||||| ||||
Sbjct  3018  GCTGAGTGAGCCCCCGGGCGCTCGAGACCGGACGCGCGCGCGTCGTCCAGCG  3069


>KY316152.1 Vachellia flava isolate Adriana 1 18S ribosomal RNA gene, internal 
transcribed spacer 1, 5.8S ribosomal RNA gene, internal 
transcribed spacer 2, and 26S ribosomal RNA gene, complete 
sequence
Length=6665

 Score = 207 bits (112),  Expect = 9e-50
 Identities = 153/172 (89%), Gaps = 5/172 (3%)
 Strand=Plus/Plus

Query  1     CGCAGCGTCGCCTCCGCCCCCGCCGGGGGCGCC-AGGCGGACGATGGCCTCCCGCGAGCG  59
             ||||||||||||||| ||||||||||||| ||| |||||||||||||||||||| |||||
Sbjct  2849  CGCAGCGTCGCCTCCTCCCCCGCCGGGGG-GCCGAGGCGGACGATGGCCTCCCGGGAGCG  2907

Query  60    -CCGCCTCCCGGTTGGCCGAAAAAGGGGACC-GGCGCGACGACGGCCGCGATCCACGGTG  117
              ||  |||||||  ||||||||| |||| |  | ||||||||||||||||||||||||||
Sbjct  2908  ACCCGCTCCCGGCCGGCCGAAAAGGGGGCCAAGCCGCGACGACGGCCGCGATCCACGGTG  2967

Query  118   GCTGAGCGAGCTCCCACGCGCTCGAGACCGGACGCGCGCGCGTCGTC-AGCG  168
             |||||| |||| |||  |||||||||||||||||||||||||||||| ||||
Sbjct  2968  GCTGAGTGAGCCCCCGGGCGCTCGAGACCGGACGCGCGCGCGTCGTCCAGCG  3019


>JQ265909.1 Acacia ehrenbergiana isolate b voucher MSB99862 internal transcribed 
spacer 1, 5.8S ribosomal RNA gene, and internal transcribed 
spacer 2, region
Length=410

 Score = 206 bits (111),  Expect = 3e-49
 Identities = 149/167 (89%), Gaps = 4/167 (2%)
 Strand=Plus/Plus

Query  1    CGCAGCGTCGCCTCCGCCCCCGCCGGGGGCGCC-AGGCGGACGATGGCCTCCCGCGAGCG  59
            ||||||||||||||| ||||||||||||| ||| |||||||||||||||||||| |||||
Sbjct  113  CGCAGCGTCGCCTCCTCCCCCGCCGGGGG-GCCGAGGCGGACGATGGCCTCCCGGGAGCG  171

Query  60   -CCGCCTCCCGGTTGGCCGAAAAAGGGGACC-GGCGCGACGACGGCCGCGATCCACGGTG  117
             ||  |||||||  ||||||||| |||| |  | ||||||||||||||||||||||||||
Sbjct  172  ACCCGCTCCCGGCCGGCCGAAAAGGGGGCCAAGCCGCGACGACGGCCGCGATCCACGGTG  231

Query  118  GCTGAGCGAGCTCCCACGCGCTCGAGACCGGACGCGCGCGCGTCGTC  164
            |||||| |||| |||  ||||||||||||||||||||||||||||||
Sbjct  232  GCTGAGTGAGCCCCCGGGCGCTCGAGACCGGACGCGCGCGCGTCGTC  278


>JQ265830.1 Acacia kirkii isolate b voucher RL1307JRAU internal transcribed 
spacer 1, 5.8S ribosomal RNA gene, and internal transcribed 
spacer 2, region
Length=357

 Score = 204 bits (110),  Expect = 1e-48
 Identities = 150/168 (89%), Gaps = 7/168 (4%)
 Strand=Plus/Plus

Query  1    CGCAGCGTCGCCTCCGCCCCCGCCGGGGG--CGCCAGGCGGACGATGGCCTCCCGCGAGC  58
            |||||||||||||||||||||||||||||  ||  |||||||||||||||||||||||||
Sbjct  64   CGCAGCGTCGCCTCCGCCCCCGCCGGGGGATCG-GAGGCGGACGATGGCCTCCCGCGAGC  122

Query  59   GCCGC-CTCCCGGTTGGCCGAAAAAGGGGACCG-GCGCGACGACGGCCGCGATCCACGGT  116
            ||| | ||||||| |||||||||| ||||||   ||||||||||||||||| ||||||||
Sbjct  123  GCCCCGCTCCCGGCTGGCCGAAAACGGGGACGAAGCGCGACGACGGCCGCGGTCCACGGT  182

Query  117  GGCTGAGCGAGCTCCCAC--GCGCTCGAGACCGGACGCGCGCGCGTCG  162
            ||||||| |||||| | |  |||||||||||||||||||||| |||||
Sbjct  183  GGCTGAGTGAGCTCTCCCGAGCGCTCGAGACCGGACGCGCGCCCGTCG  230


>JQ265897.1 Acacia robbertsei isolate b voucher RL1289JRAU internal transcribed 
spacer 1, 5.8S ribosomal RNA gene, and internal transcribed 
spacer 2, region
Length=414

 Score = 200 bits (108),  Expect = 1e-47
 Identities = 152/171 (89%), Gaps = 11/171 (6%)
 Strand=Plus/Plus

Query  1    CGCAGCGTCGCCTCCGCCCCCGCCGGGGGCG-CCAGGCGGACGATGGCCTCCCGCGAGC-  58
            |||||||||||||||||||||||||||| || | |||||||||||||||||||||| || 
Sbjct  111  CGCAGCGTCGCCTCCGCCCCCGCCGGGG-CGTCGAGGCGGACGATGGCCTCCCGCGGGCT  169

Query  59   -GCCGCCTCCCGGTTGGCCGAAAAAGGGGACCG-G-CGCGACGACGGCCGCGATCCACGG  115
              ||||| ||||| ||||||||| ||||| ||| | ||||||||||||||||||||||||
Sbjct  170  CCCCGCC-CCCGGCTGGCCGAAAGAGGGG-CCGAGACGCGACGACGGCCGCGATCCACGG  227

Query  116  TGGCTGAGCGAGCTCCCACGCG--CTCGAGACCGGACGCGCGCGCGTCGTC  164
            |||||||||  |||||| || |  |||||||||||||||||||||||||||
Sbjct  228  TGGCTGAGCTGGCTCCC-CGAGCCCTCGAGACCGGACGCGCGCGCGTCGTC  277


>JQ265838.1 Acacia karroo isolate b voucher RL1282JRAU internal transcribed 
spacer 1, 5.8S ribosomal RNA gene, and internal transcribed 
spacer 2, region
Length=337

 Score = 200 bits (108),  Expect = 1e-47
 Identities = 152/171 (89%), Gaps = 11/171 (6%)
 Strand=Plus/Plus

Query  1    CGCAGCGTCGCCTCCGCCCCCGCCGGGGGCG-CCAGGCGGACGATGGCCTCCCGCGAGC-  58
            |||||||||||||||||||||||||||| || | |||||||||||||||||||||| || 
Sbjct  64   CGCAGCGTCGCCTCCGCCCCCGCCGGGG-CGTCGAGGCGGACGATGGCCTCCCGCGGGCT  122

Query  59   -GCCGCCTCCCGGTTGGCCGAAAAAGGGGACCG-G-CGCGACGACGGCCGCGATCCACGG  115
              ||||| ||||| ||||||||| ||||| ||| | ||||||||||||||||||||||||
Sbjct  123  CCCCGCC-CCCGGCTGGCCGAAAGAGGGG-CCGAGACGCGACGACGGCCGCGATCCACGG  180

Query  116  TGGCTGAGCGAGCTCCCACGCG--CTCGAGACCGGACGCGCGCGCGTCGTC  164
            |||||||||  |||||| || |  |||||||||||||||||||||||||||
Sbjct  181  TGGCTGAGCTGGCTCCC-CGAGCCCTCGAGACCGGACGCGCGCGCGTCGTC  230


>EF638216.1 Vachellia collinsii voucher ILL DS16038 internal transcribed 
spacer 1, partial sequence; 5.8S ribosomal RNA gene, complete 
sequence; and internal transcribed spacer 2, partial sequence
Length=549

 Score = 200 bits (108),  Expect = 1e-47
 Identities = 149/168 (89%), Gaps = 5/168 (3%)
 Strand=Plus/Plus

Query  1    CGCAGCGTCGCCTCCGCCCCC--GC-CGGGGGCGC-CAGGCGGACGATGGCCTCCCGCGA  56
            |||||||||||||||||||||  || |||||||||   ||||||||||||||||||||||
Sbjct  336  CGCAGCGTCGCCTCCGCCCCCCGGCACGGGGGCGCTGTGGCGGACGATGGCCTCCCGCGA  395

Query  57   GCGCCGCCTCCCGGTTGGCCGAAAAAGGGGACCGGCGCGACGACGGCCGCGATCCACGGT  116
            |||||||||||||||||||||||||||||| ||| |||  |||||||| |||||||||||
Sbjct  396  GCGCCGCCTCCCGGTTGGCCGAAAAAGGGGCCCGACGCCGCGACGGCCACGATCCACGGT  455

Query  117  GGCTGAGCGAGCTCCCACGCGCT-CGAGACCGGACGCGCGCGCGTCGT  163
            || |||| |||| | ||||| |  |||||||||||| |||||||||||
Sbjct  456  GGATGAGTGAGCCCTCACGCTCCCCGAGACCGGACGTGCGCGCGTCGT  503


>JQ265834.1 Acacia borleae isolate b voucher RL1308JRAU internal transcribed 
spacer 1, 5.8S ribosomal RNA gene, and internal transcribed 
spacer 2, region
Length=332

 Score = 195 bits (105),  Expect = 7e-46
 Identities = 147/166 (89%), Gaps = 7/166 (4%)
 Strand=Plus/Plus

Query  1    CGCAGCGTCGCCTCCGCCCCCGCCGGGGGCG-CCAGGCGGACGATGGCCTCCCGCGAGCG  59
            |||||||||||||||||||||||||||| || | ||||||||||||||| ||||||||||
Sbjct  64   CGCAGCGTCGCCTCCGCCCCCGCCGGGG-CGTCGAGGCGGACGATGGCCCCCCGCGAGCG  122

Query  60   CCGC-CTCCCGGTTGGCCGAAAAAGGGGACCG--GCGCGACGACGGCCGCGATCCACGGT  116
            || | |||||||  |||||||| ||||| |||   |||||||||||||||||||||||||
Sbjct  123  CCCCGCTCCCGGCCGGCCGAAAGAGGGG-CCGACACGCGACGACGGCCGCGATCCACGGT  181

Query  117  GGCTGAGCGAGCTCCCACGCGCTCGAGACCGGACGCGCGCGC-GTC  161
            || |||| |||| |||  |||||||||||||||||||||||| |||
Sbjct  182  GGATGAGTGAGCCCCCGAGCGCTCGAGACCGGACGCGCGCGCCGTC  227


>MK696143.1 Vachellia drepanolobium voucher NMK:EA-19232-10971 5.8S ribosomal 
RNA gene, partial sequence; internal transcribed spacer 
2, complete sequence; and large subunit ribosomal RNA gene, 
partial sequence
Length=468

 Score = 191 bits (103),  Expect = 9e-45
 Identities = 148/168 (88%), Gaps = 9/168 (5%)
 Strand=Plus/Plus

Query  1    CGCAGCGTCGCCTCCGCCCCCGCCGGGGGCGCCA-GGCGGACGATGGCCTCCCGCGAGCG  59
            |||||||||||||||||||||  || ||||| || |||||||||||||||||||||||||
Sbjct  106  CGCAGCGTCGCCTCCGCCCCCTTCGAGGGCGTCACGGCGGACGATGGCCTCCCGCGAGCG  165

Query  60   CCGCCTCCCGGTTGGCCGAAAAAGGGGACCG-GCGCGACGACGGCCGCGATCCACGGTGG  118
             |||||||||||||||||||||||||| | |  ||||||| |||||||||||||||||||
Sbjct  166  TCGCCTCCCGGTTGGCCGAAAAAGGGG-CTGTACGCGACGGCGGCCGCGATCCACGGTGG  224

Query  119  CTGAGCGAGCTCCCACGCG--CTC--GA-GACCGGACGCGCGCGCGTC  161
            |||||||||||||| | ||  |||  || ||||||||||| || ||||
Sbjct  225  CTGAGCGAGCTCCCTCCCGAGCTCTCGAGGACCGGACGCGAGC-CGTC  271


>MK696142.1 Zanthoxylum usambarense voucher NMK:EA-19231-10970 5.8S ribosomal 
RNA gene, partial sequence; internal transcribed spacer 
2, complete sequence; and large subunit ribosomal RNA gene, 
partial sequence
Length=451

 Score = 191 bits (103),  Expect = 9e-45
 Identities = 148/168 (88%), Gaps = 9/168 (5%)
 Strand=Plus/Plus

Query  1    CGCAGCGTCGCCTCCGCCCCCGCCGGGGGCGCCA-GGCGGACGATGGCCTCCCGCGAGCG  59
            |||||||||||||||||||||  || ||||| || |||||||||||||||||||||||||
Sbjct  85   CGCAGCGTCGCCTCCGCCCCCTTCGAGGGCGTCACGGCGGACGATGGCCTCCCGCGAGCG  144

Query  60   CCGCCTCCCGGTTGGCCGAAAAAGGGGACCG-GCGCGACGACGGCCGCGATCCACGGTGG  118
             |||||||||||||||||||||||||| | |  ||||||| |||||||||||||||||||
Sbjct  145  TCGCCTCCCGGTTGGCCGAAAAAGGGG-CTGTACGCGACGGCGGCCGCGATCCACGGTGG  203

Query  119  CTGAGCGAGCTCCCACGCG--CTC--GA-GACCGGACGCGCGCGCGTC  161
            |||||||||||||| | ||  |||  || ||||||||||| || ||||
Sbjct  204  CTGAGCGAGCTCCCTCCCGAGCTCTCGAGGACCGGACGCGAGC-CGTC  250


>JQ265910.1 Acacia hockii isolate a voucher MSB369514 internal transcribed 
spacer 1, 5.8S ribosomal RNA gene, and internal transcribed 
spacer 2, region
Length=335

 Score = 191 bits (103),  Expect = 9e-45
 Identities = 150/171 (88%), Gaps = 9/171 (5%)
 Strand=Plus/Plus

Query  1    CGCAGCGTCGCCT---CCGCCCCCGCCGGGGGCGCC-AGGCGGACGATGGCCTCCCGCGA  56
            |||||||||||||   || ||||| ||||||| ||| |||||||||||||||||||||||
Sbjct  67   CGCAGCGTCGCCTCCCCCCCCCCCCCCGGGGG-GCCGAGGCGGACGATGGCCTCCCGCGA  125

Query  57   GCG-CCGCCTCCCGGTTGGCCGAAAAAGGGGACC-GGCGCGACGACGGCCGCGATCCACG  114
            ||| ||  |||||||  ||||||||| |||| |  | |||||||||||||||||||||||
Sbjct  126  GCGACCCGCTCCCGGCCGGCCGAAAAGGGGGCCAAGCCGCGACGACGGCCGCGATCCACG  185

Query  115  GTGGCTGAGCGAGCTCCCAC-GCGCTCGAGACCGGACGCGCGCGCGTCGTC  164
            ||||||||| |||| ||||  ||||||||||||||||||||||||||||||
Sbjct  186  GTGGCTGAGTGAGC-CCCAGGGCGCTCGAGACCGGACGCGCGCGCGTCGTC  235


>KX057825.1 Vachellia sieberiana isolate AD005 small subunit ribosomal RNA 
gene, partial sequence; internal transcribed spacer 1, 5.8S 
ribosomal RNA gene, and internal transcribed spacer 2, complete 
sequence; and large subunit ribosomal RNA gene, partial 
sequence
Length=669

 Score = 189 bits (102),  Expect = 3e-44
 Identities = 143/161 (89%), Gaps = 10/161 (6%)
 Strand=Plus/Plus

Query  1    CGCAGCGTCGCCTCCGCCCCCGCCGGGGG-CGCCA-GGCGGACGATGGCCTCCCGCGAGC  58
            ||||||||||||||||||||| ||||||| || || ||||||||||||||||||||||||
Sbjct  436  CGCAGCGTCGCCTCCGCCCCCTCCGGGGGGCGTCACGGCGGACGATGGCCTCCCGCGAGC  495

Query  59   GCCGCCTCCCGGTTGGCCGAAAAAGGGGACCGGCGCGACGACGGCCGCGATCCACGGTGG  118
            | |||||||||||||||||||| | ||| ||| ||||||| |||||||||||||||||||
Sbjct  496  GTCGCCTCCCGGTTGGCCGAAAGATGGGCCCGACGCGACGGCGGCCGCGATCCACGGTGG  555

Query  119  CTGAGCGAGCTCCCACGCGCTCGAGACCGGACGCGCGCGCG  159
            ||||||||        |||||||||||||||||||||||||
Sbjct  556  CTGAGCGA--------GCGCTCGAGACCGGACGCGCGCGCG  588


>JQ265881.1 Acacia mellifera subsp. mellifera isolate b voucher OM1030JRAU 
internal transcribed spacer 1, 5.8S ribosomal RNA gene, and 
internal transcribed spacer 2, region
Length=371

 Score = 183 bits (99),  Expect = 1e-42
 Identities = 142/161 (88%), Gaps = 10/161 (6%)
 Strand=Plus/Plus

Query  1    CGCAGCGTCGCCTCCGCCCCC-GCCGGGGGCGCCA-GGCGGACGATGGCCTCCCGCGAGC  58
            |||||||||||||||||||||  | ||||||| || ||||||||||||||||||||||||
Sbjct  66   CGCAGCGTCGCCTCCGCCCCCTTCGGGGGGCGTCACGGCGGACGATGGCCTCCCGCGAGC  125

Query  59   GCCGCCTCCCGGTTGGCCGAAAAAGGGGACCGGCGCGACGACGGCCGCGATCCACGGTGG  118
            | |||||||||||||||||||| | ||| ||| ||||||| |||||||||||||||||||
Sbjct  126  GTCGCCTCCCGGTTGGCCGAAAGATGGGCCCGACGCGACGGCGGCCGCGATCCACGGTGG  185

Query  119  CTGAGCGAGCTCCCACGCGCTCGAGACCGGACGCGCGCGCG  159
            ||||||||        |||||||||||||||||||||||||
Sbjct  186  CTGAGCGA--------GCGCTCGAGACCGGACGCGCGCGCG  218


  Database: Nucleotide collection (nt)
    Posted date:  Jun 15, 2019  6:40 PM
  Number of letters in database: 218,532,353,722
  Number of sequences in database:  52,478,804

Lambda      K        H
    1.33    0.621     1.12 
Gapped
Lambda      K        H
    1.28    0.460    0.850 
Matrix: blastn matrix:1 -2
Gap Penalties: Existence: 0, Extension: 0
Number of Sequences: 52478804
Number of Hits to DB: 0
Number of extensions: 0
Number of successful extensions: 0
Number of sequences better than 10: 0
Number of HSP's better than 10 without gapping: 0
Number of HSP's gapped: 0
Number of HSP's successfully gapped: 0
Length of query: 192
Length of database: 218532353722
Length adjustment: 33
Effective length of query: 159
Effective length of database: 216800553190
Effective search space: 34471287957210
Effective search space used: 34471287957210
A: 0
X1: 13 (25.0 bits)
X2: 32 (59.1 bits)
X3: 54 (99.7 bits)
S1: 13 (25.1 bits)
S2: 22 (41.7 bits)
