# Supplementary material for: Assessing the Identity of Commercial Herbs From a Cambodian Market Using DNA Barcoding
Source: Front Pharmacol. 2020 Mar 24;11:244. doi: 10.3389/fphar.2020.00244 (PMC7105672; doi:10.3389/fphar.2020.00244)
Supplement: Supplementary file 2 [file Data_Sheet_2.zip › blast search result/ITS2/JPZ11.txt]

BLASTN 2.9.0+
Reference: Zheng Zhang, Scott Schwartz, Lukas Wagner, and
Webb Miller (2000), "A greedy algorithm for aligning DNA
sequences", J Comput Biol 2000; 7(1-2):203-14.


Reference for database indexing: Aleksandr Morgulis, George
Coulouris, Yan Raytselis, Thomas L. Madden, Richa Agarwala,
Alejandro A. Schaffer (2008), "Database Indexing for
Production MegaBLAST Searches", Bioinformatics 24:1757-1764.


RID: H8T34Y3W015


Database: Nucleotide collection (nt)
           52,478,804 sequences; 218,532,353,722 total letters
Query= JPZ11

Length=239


                                                                   Score        E      Max
Sequences producing significant alignments:                       (Bits)     Value   ident

MF110047.1 Cinnamomum iners voucher Lauerer 31089 (HBG) small ...  442        3e-120  100%        
KU139823.1 Cinnamomum bejolghota voucher Huang J. F. QSBG09 (H...  438        4e-119  100%        
KX546413.1 Cinnamomum bejolghota isolate GBOW0970 internal tra...  436        1e-118  100%        
KX766402.1 Cinnamomum iners voucher WKUCC60 18S ribosomal RNA ...  436        1e-118  100%        
KU139848.1 Cinnamomum iners voucher Huang X. C. et al. JYL-428...  429        2e-116  99%         
KU139849.1 Cinnamomum iners voucher Li J. W. LJW02 (HITBC) int...  427        8e-116  99%         
KU139844.1 Cinnamomum grandifolium voucher Huang J. F. et al. ...  427        8e-116  99%         
KX546585.1 Cinnamomum bejolghota isolate GBOW0970 internal tra...  405        4e-109  100%        
MF110048.1 Cinnamomum iners voucher Rohwer s.n. (HBG) Garden n...  403        1e-108  97%         
KX546418.1 Cinnamomum iners isolate GBOW0875 internal transcri...  403        1e-108  97%         
KX546417.1 Cinnamomum iners isolate GBOW0374 internal transcri...  403        1e-108  97%         
KY271517.1 Cinnamomum kotoense isolate C72 internal transcribe...  403        1e-108  97%         
KY271514.1 Cinnamomum kotoense isolate C32 internal transcribe...  403        1e-108  97%         
MH232449.1 Cinnamomum keralaense isolate SR622-CK1 5.8S riboso...  401        5e-108  97%         
KY271518.1 Cinnamomum kotoense isolate C75 internal transcribe...  401        5e-108  97%         
KY271516.1 Cinnamomum kotoense isolate C71 internal transcribe...  401        5e-108  97%         
KY271515.1 Cinnamomum kotoense isolate C35 internal transcribe...  401        5e-108  97%         
KU139854.1 Cinnamomum kotoense voucher Huang J. F. H-KZ04 (HIT...  399        2e-107  97%         
MH232439.1 Cinnamomum aromaticum isolate SR622-CCa 5.8S riboso...  398        6e-107  97%         
KU139822.1 Cinnamomum bejolghota voucher Ci X. Q. et al. CXQ10...  396        2e-106  97%         
MH232447.1 Cinnamomum heyneanum isolate SR658-CH1 5.8S ribosom...  394        8e-106  97%         
MH232440.1 Cinnamomum chemungianum isolate SR622-CCh1 5.8S rib...  394        8e-106  97%         
KX546412.1 Cinnamomum bejolghota isolate CXQ0105 internal tran...  394        8e-106  96%         
MH232479.1 Cinnamomum travancoricum isolate SR622-CT 5.8S ribo...  388        4e-104  96%         
MH232475.1 Cinnamomum sulphuratum isolate SR622-CS1 5.8S ribos...  388        4e-104  96%         
MH232470.1 Cinnamomum perrottetii isolate SR622-CP1 5.8S ribos...  388        4e-104  96%         
MH232461.1 Cinnamomum mathewianum isolate SR622-CMt1 5.8S ribo...  388        4e-104  96%         
MH232451.1 Cinnamomum litseifolium isolate SR622-CL1 5.8S ribo...  388        4e-104  96%         
MH232442.1 Cinnamomum dubium isolate SR622-CD 5.8S ribosomal R...  388        4e-104  96%         
MH232436.1 Cinnamomum agasthyamalayanum isolate SR622-CAg1 5.8...  388        4e-104  96%         
MK087863.1 Cinnamomum verum bio-material AHP_Lot_3837 5.8S rib...  388        4e-104  96%         
MF110060.1 Cinnamomum verum voucher Lauerer 41050 (HBG) small ...  388        4e-104  96%         
MF110059.1 Cinnamomum verum voucher Kirchner s.n. (HBG) small ...  388        4e-104  96%         
KX509827.1 Cinnamomum verum voucher Lobin 19349 18S ribosomal ...  388        4e-104  96%         
KY271513.1 Cinnamomum verum isolate C77 internal transcribed s...  388        4e-104  96%         
KX766399.1 Cinnamomum verum voucher WKUCC37 18S ribosomal RNA ...  388        4e-104  96%         
KU139903.1 Cinnamomum verum voucher Yong K. T. s.n. (KLU) inte...  385        5e-103  96%         
KU139902.1 Cinnamomum verum voucher Huang J. F. H-BN013 (HITBC...  385        5e-103  96%         
KU139862.1 Cinnamomum multiflorum voucher Huang J. F. 201303 (...  385        5e-103  96%         
MH232487.1 Cinnamomum wightii isolate SR622-CW1 5.8S ribosomal...  383        2e-102  96%         
MH232480.1 Cinnamomum tamala isolate SR622-CTa1 5.8S ribosomal...  383        2e-102  96%         
MH232446.1 Cinnamomum goaense isolate SR658-CG 5.8S ribosomal ...  377        8e-101  95%         
MH232485.1 Cinnamomum verum isolate SR622-CV4 5.8S ribosomal R...  372        4e-99   95%         
MH232459.1 Cinnamomum macrocarpum isolate SR622-CMa1 5.8S ribo...  372        4e-99   95%         
KX546590.1 Cinnamomum iners isolate GBOW0875 internal transcri...  372        4e-99   97%         
KX546589.1 Cinnamomum iners isolate GBOW0374 internal transcri...  372        4e-99   97%         
MH232486.1 Cinnamomum verum isolate SR858-CV5 5.8S ribosomal R...  366        2e-97   95%         
MH232455.1 Cinnamomum sp. SR622-Csp 5.8S ribosomal RNA gene, p...  366        2e-97   95%         
KU139835.1 Cinnamomum cordatum voucher Manickam S. sm347 (KLU)...  366        2e-97   95%         
KY235213.1 Cinnamomum bejolghota voucher FBL05111 5.8S ribosom...  364        6e-97   95%         
KY235212.1 Cinnamomum bejolghota voucher FBL05110 5.8S ribosom...  364        6e-97   95%         
KY235211.1 Cinnamomum bejolghota voucher FBL05109 5.8S ribosom...  364        6e-97   95%         
KX546584.1 Cinnamomum bejolghota isolate CXQ0105 internal tran...  363        2e-96   96%         
MH232484.1 Cinnamomum verum isolate SR858-CV3 5.8S ribosomal R...  361        8e-96   94%         
KU139877.1 Cinnamomum propinquum voucher Crayn D. 1156 (CNS) i...  361        8e-96   95%         
KU139876.1 Cinnamomum propinquum voucher Simpson L. 443A (CNS)...  361        8e-96   95%         
KU139855.1 Cinnamomum laubatii voucher Costion C. 1550 (CNS) i...  361        8e-96   95%         
KU139852.1 Cinnamomum javanicum voucher Huang J. F. et al. 201...  361        8e-96   95%         
MF110053.1 Cinnamomum paiei voucher Christensen 1237 (AAU) sma...  359        3e-95   94%         
KU139880.1 Cinnamomum rhynchophyllum voucher Huang J. F. et al...  350        2e-92   94%         
KU139896.1 Cinnamomum tonkinense voucher Li J. W. LJW19 (HITBC...  348        6e-92   93%         
KU139839.1 Cinnamomum cuspidatum voucher Yong K. T. SM346 (KLU...  346        2e-91   93%         
KU139865.1 Cinnamomum oliveri voucher Tng D. 274 (CNS) interna...  344        8e-91   93%         
KU139821.1 Cinnamomum baileyanum voucher Tng D. CSIRO38 (CNS) ...  344        8e-91   93%         
KU139820.1 Cinnamomum baileyanum voucher Tng D. CSIRO130 (CNS)...  344        8e-91   93%         
KX766403.1 Cinnamomum insularimontanum voucher WKUCC63 18S rib...  340        1e-89   93%         
AF272263.1 Cinnamomum japonicum internal transcribed spacer 1,...  340        1e-89   93%         
KX509870.1 Ocotea macrophylla voucher van der Werff 10772 18S ...  339        4e-89   93%         
KX766401.1 Cinnamomum pauciflorum voucher WKUCC27 18S ribosoma...  339        4e-89   93%         
KP092859.1 Cinnamomum pauciflorum isolate SCBGP506_1 18S ribos...  339        4e-89   93%         
MF110062.1 Cinnamomum wilsonii voucher Li & Rohwer 2010-06 (HB...  337        1e-88   92%         
KU139819.1 Cinnamomum austroyunnanense voucher Huang X. C. et ...  337        1e-88   93%         
MF110044.1 Cinnamomum dictyoneuron voucher Lugas 885 (K) small...  335        5e-88   92%         
KX509876.1 Ocotea sinuata voucher Burger 12086 18S ribosomal R...  333        2e-87   92%         
KX509874.1 Ocotea purpurea voucher Lundell 21170 18S ribosomal...  333        2e-87   92%         
KX509867.1 Ocotea botrantha voucher Wernisch s.n. 18S ribosoma...  333        2e-87   92%         
KU139841.1 Cinnamomum daphnoides voucher Leuenberger s.n. (HBG...  333        2e-87   92%         
AF272297.1 Ocotea botrantha internal transcribed spacer 1, par...  333        2e-87   92%         
MF110043.1 Cinnamomum daphnoides voucher Leuenberger s.n. (HBG...  331        6e-87   92%         
MF110042.1 Cinnamomum daphnoides voucher Hoffmann s.n. (HBG) s...  331        6e-87   92%         
MF110011.1 Aiouea costaricensis voucher Jimenez 4116 (HBG) sma...  331        6e-87   92%         
KU139895.1 Cinnamomum tonkinense voucher Deng M. DM01 (HITBC) ...  331        6e-87   92%         
FM957803.1 Cinnamomum daphnoides ITS1 (partial), 5.8S rRNA gen...  331        6e-87   92%         
KX509847.1 Nectandra hihua voucher Alvarez de Zayas 42637 18S ...  329        2e-86   92%         
KU139885.1 Cinnamomum sp. Huang et al. 201310 voucher Huang J....  329        2e-86   92%         
GU598528.1 Cinnamomum subavenium voucher su-c internal transcr...  329        2e-86   92%         
MK087892.1 Cinnamomum aromaticum bio-material Changsha_Lot_W16...  327        8e-86   92%         
MF110056.1 Cinnamomum polderi voucher Brambach 1574 (HBG) smal...  327        8e-86   92%         
KX509875.1 Ocotea salvadorensis voucher Reyna 1414 18S ribosom...  327        8e-86   92%         
KX509871.1 Ocotea odorifera voucher Moraes s.n. 18S ribosomal ...  327        8e-86   92%         
KX509838.1 Nectandra canescens voucher Prance 24476 18S riboso...  327        8e-86   92%         
KY271510.1 Cinnamomum insularimontanum isolate C58 internal tr...  327        8e-86   91%         
KY271508.1 Cinnamomum insularimontanum isolate C36 internal tr...  327        8e-86   91%         
KY271505.1 Cinnamomum subavenium isolate C53 internal transcri...  327        8e-86   92%         
KX766398.1 Cinnamomum aromaticum voucher WKUCC01 18S ribosomal...  327        8e-86   92%         
KU139882.1 Cinnamomum saxatile voucher Li J. 20070136 (HITBC) ...  327        8e-86   92%         
KU139842.1 Cinnamomum doederleinii voucher Inoue K. 1533 (KUN)...  327        8e-86   92%         
GQ480388.1 Ocotea odorifera voucher Assis 1067 internal transc...  327        8e-86   92%         
GU598533.1 Cinnamomum insularimontanum voucher in-d internal t...  327        8e-86   91%         
MF110051.1 Cinnamomum loureiroi voucher Leuenberger s.n. (HBG)...  326        3e-85   91%         

ALIGNMENTS
>MF110047.1 Cinnamomum iners voucher Lauerer 31089 (HBG) small subunit ribosomal 
RNA gene, partial sequence; internal transcribed spacer 
1, 5.8S ribosomal RNA gene, and internal transcribed spacer 
2, complete sequence; and large subunit ribosomal RNA gene, 
partial sequence
Length=741

 Score = 442 bits (239),  Expect = 3e-120
 Identities = 239/239 (100%), Gaps = 0/239 (0%)
 Strand=Plus/Plus

Query  1    CGCCACCCATCGCCCCCCCTCCCGCGGCATTCACATGCCCCGCGTCGGGGAGCGGAGACT  60
            ||||||||||||||||||||||||||||||||||||||||||||||||||||||||||||
Sbjct  437  CGCCACCCATCGCCCCCCCTCCCGCGGCATTCACATGCCCCGCGTCGGGGAGCGGAGACT  496

Query  61   GGCCGTCCGTGCCCGGGTCATCGGCGCGCGGTCGGCAGAAAAGGAGGGCACCGTGCGGCG  120
            ||||||||||||||||||||||||||||||||||||||||||||||||||||||||||||
Sbjct  497  GGCCGTCCGTGCCCGGGTCATCGGCGCGCGGTCGGCAGAAAAGGAGGGCACCGTGCGGCG  556

Query  121  CGACGCGGCGTGTGGGGAATGAGAGGCGACTCGTCGCCGATCGCACGCAGCGCCCGCATT  180
            ||||||||||||||||||||||||||||||||||||||||||||||||||||||||||||
Sbjct  557  CGACGCGGCGTGTGGGGAATGAGAGGCGACTCGTCGCCGATCGCACGCAGCGCCCGCATT  616

Query  181  CCGCCGCGCGGTGCCGCCCGTGGGACCATATCCGCCCGCAGCCGCGGGCGCTCGGACCG  239
            |||||||||||||||||||||||||||||||||||||||||||||||||||||||||||
Sbjct  617  CCGCCGCGCGGTGCCGCCCGTGGGACCATATCCGCCCGCAGCCGCGGGCGCTCGGACCG  675


>KU139823.1 Cinnamomum bejolghota voucher Huang J. F. QSBG09 (HITBC) internal 
transcribed spacer 1, partial sequence; 5.8S ribosomal 
RNA gene, complete sequence; and internal transcribed spacer 
2, partial sequence
Length=588

 Score = 438 bits (237),  Expect = 4e-119
 Identities = 237/237 (100%), Gaps = 0/237 (0%)
 Strand=Plus/Plus

Query  1    CGCCACCCATCGCCCCCCCTCCCGCGGCATTCACATGCCCCGCGTCGGGGAGCGGAGACT  60
            ||||||||||||||||||||||||||||||||||||||||||||||||||||||||||||
Sbjct  352  CGCCACCCATCGCCCCCCCTCCCGCGGCATTCACATGCCCCGCGTCGGGGAGCGGAGACT  411

Query  61   GGCCGTCCGTGCCCGGGTCATCGGCGCGCGGTCGGCAGAAAAGGAGGGCACCGTGCGGCG  120
            ||||||||||||||||||||||||||||||||||||||||||||||||||||||||||||
Sbjct  412  GGCCGTCCGTGCCCGGGTCATCGGCGCGCGGTCGGCAGAAAAGGAGGGCACCGTGCGGCG  471

Query  121  CGACGCGGCGTGTGGGGAATGAGAGGCGACTCGTCGCCGATCGCACGCAGCGCCCGCATT  180
            ||||||||||||||||||||||||||||||||||||||||||||||||||||||||||||
Sbjct  472  CGACGCGGCGTGTGGGGAATGAGAGGCGACTCGTCGCCGATCGCACGCAGCGCCCGCATT  531

Query  181  CCGCCGCGCGGTGCCGCCCGTGGGACCATATCCGCCCGCAGCCGCGGGCGCTCGGAC  237
            |||||||||||||||||||||||||||||||||||||||||||||||||||||||||
Sbjct  532  CCGCCGCGCGGTGCCGCCCGTGGGACCATATCCGCCCGCAGCCGCGGGCGCTCGGAC  588


>KX546413.1 Cinnamomum bejolghota isolate GBOW0970 internal transcribed spacer 
1, partial sequence; 5.8S ribosomal RNA gene, complete 
sequence; and internal transcribed spacer 2, partial sequence
Length=599

 Score = 436 bits (236),  Expect = 1e-118
 Identities = 238/239 (99%), Gaps = 0/239 (0%)
 Strand=Plus/Plus

Query  1    CGCCACCCATCGCCCCCCCTCCCGCGGCATTCACATGCCCCGCGTCGGGGAGCGGAGACT  60
            ||||||||||||||||||||||||||||||||||||||||||||||||||||||||||||
Sbjct  343  CGCCACCCATCGCCCCCCCTCCCGCGGCATTCACATGCCCCGCGTCGGGGAGCGGAGACT  402

Query  61   GGCCGTCCGTGCCCGGGTCATCGGCGCGCGGTCGGCAGAAAAGGAGGGCACCGTGCGGCG  120
            ||||||||||||||||||||||||||||||||||||||||||||||| ||||||||||||
Sbjct  403  GGCCGTCCGTGCCCGGGTCATCGGCGCGCGGTCGGCAGAAAAGGAGGACACCGTGCGGCG  462

Query  121  CGACGCGGCGTGTGGGGAATGAGAGGCGACTCGTCGCCGATCGCACGCAGCGCCCGCATT  180
            ||||||||||||||||||||||||||||||||||||||||||||||||||||||||||||
Sbjct  463  CGACGCGGCGTGTGGGGAATGAGAGGCGACTCGTCGCCGATCGCACGCAGCGCCCGCATT  522

Query  181  CCGCCGCGCGGTGCCGCCCGTGGGACCATATCCGCCCGCAGCCGCGGGCGCTCGGACCG  239
            |||||||||||||||||||||||||||||||||||||||||||||||||||||||||||
Sbjct  523  CCGCCGCGCGGTGCCGCCCGTGGGACCATATCCGCCCGCAGCCGCGGGCGCTCGGACCG  581


>KX766402.1 Cinnamomum iners voucher WKUCC60 18S ribosomal RNA gene, partial 
sequence; internal transcribed spacer 1, 5.8S ribosomal 
RNA gene, and internal transcribed spacer 2, complete sequence; 
and 28S ribosomal RNA gene, partial sequence
Length=717

 Score = 436 bits (236),  Expect = 1e-118
 Identities = 238/239 (99%), Gaps = 0/239 (0%)
 Strand=Plus/Plus

Query  1    CGCCACCCATCGCCCCCCCTCCCGCGGCATTCACATGCCCCGCGTCGGGGAGCGGAGACT  60
            ||||||||||||||||||||||||||||||||||||||||||||||||||||||||||||
Sbjct  422  CGCCACCCATCGCCCCCCCTCCCGCGGCATTCACATGCCCCGCGTCGGGGAGCGGAGACT  481

Query  61   GGCCGTCCGTGCCCGGGTCATCGGCGCGCGGTCGGCAGAAAAGGAGGGCACCGTGCGGCG  120
            ||||||||||||||||||||||||||||||||||||||||||||||| ||||||||||||
Sbjct  482  GGCCGTCCGTGCCCGGGTCATCGGCGCGCGGTCGGCAGAAAAGGAGGACACCGTGCGGCG  541

Query  121  CGACGCGGCGTGTGGGGAATGAGAGGCGACTCGTCGCCGATCGCACGCAGCGCCCGCATT  180
            ||||||||||||||||||||||||||||||||||||||||||||||||||||||||||||
Sbjct  542  CGACGCGGCGTGTGGGGAATGAGAGGCGACTCGTCGCCGATCGCACGCAGCGCCCGCATT  601

Query  181  CCGCCGCGCGGTGCCGCCCGTGGGACCATATCCGCCCGCAGCCGCGGGCGCTCGGACCG  239
            |||||||||||||||||||||||||||||||||||||||||||||||||||||||||||
Sbjct  602  CCGCCGCGCGGTGCCGCCCGTGGGACCATATCCGCCCGCAGCCGCGGGCGCTCGGACCG  660


>KU139848.1 Cinnamomum iners voucher Huang X. C. et al. JYL-4285 (HITBC) 
internal transcribed spacer 1, partial sequence; 5.8S ribosomal 
RNA gene, complete sequence; and internal transcribed spacer 
2, partial sequence
Length=605

 Score = 429 bits (232),  Expect = 2e-116
 Identities = 235/237 (99%), Gaps = 0/237 (0%)
 Strand=Plus/Plus

Query  1    CGCCACCCATCGCCCCCCCTCCCGCGGCATTCACATGCCCCGCGTCGGGGAGCGGAGACT  60
            ||||||||||||||||||||||||||||||||||||||||||||||||||||||||||||
Sbjct  369  CGCCACCCATCGCCCCCCCTCCCGCGGCATTCACATGCCCCGCGTCGGGGAGCGGAGACT  428

Query  61   GGCCGTCCGTGCCCGGGTCATCGGCGCGCGGTCGGCAGAAAAGGAGGGCACCGTGCGGCG  120
            ||||||||||||||||||||||||||||||||||||||||||||||| ||||||||||||
Sbjct  429  GGCCGTCCGTGCCCGGGTCATCGGCGCGCGGTCGGCAGAAAAGGAGGACACCGTGCGGCG  488

Query  121  CGACGCGGCGTGTGGGGAATGAGAGGCGACTCGTCGCCGATCGCACGCAGCGCCCGCATT  180
            |||||||||||||||||||||||||||| |||||||||||||||||||||||||||||||
Sbjct  489  CGACGCGGCGTGTGGGGAATGAGAGGCGRCTCGTCGCCGATCGCACGCAGCGCCCGCATT  548

Query  181  CCGCCGCGCGGTGCCGCCCGTGGGACCATATCCGCCCGCAGCCGCGGGCGCTCGGAC  237
            |||||||||||||||||||||||||||||||||||||||||||||||||||||||||
Sbjct  549  CCGCCGCGCGGTGCCGCCCGTGGGACCATATCCGCCCGCAGCCGCGGGCGCTCGGAC  605


>KU139849.1 Cinnamomum iners voucher Li J. W. LJW02 (HITBC) internal transcribed 
spacer 1, partial sequence; 5.8S ribosomal RNA gene, 
complete sequence; and internal transcribed spacer 2, partial 
sequence
Length=455

 Score = 427 bits (231),  Expect = 8e-116
 Identities = 235/237 (99%), Gaps = 0/237 (0%)
 Strand=Plus/Plus

Query  1    CGCCACCCATCGCCCCCCCTCCCGCGGCATTCACATGCCCCGCGTCGGGGAGCGGAGACT  60
            ||||||||||||||||||||||||||||||||||||||||||||||||||||||||||||
Sbjct  219  CGCCACCCATCGCCCCCCCTCCCGCGGCATTCACATGCCCCGCGTCGGGGAGCGGAGACT  278

Query  61   GGCCGTCCGTGCCCGGGTCATCGGCGCGCGGTCGGCAGAAAAGGAGGGCACCGTGCGGCG  120
            ||||||||||||||||||||||||||||||||||||||||||||||| ||||||||||||
Sbjct  279  GGCCGTCCGTGCCCGGGTCATCGGCGCGCGGTCGGCAGAAAAGGAGGACACCGTGCGGCG  338

Query  121  CGACGCGGCGTGTGGGGAATGAGAGGCGACTCGTCGCCGATCGCACGCAGCGCCCGCATT  180
            ||||||||||||||||||||||||||||||||||||||||||| ||||||||||||||||
Sbjct  339  CGACGCGGCGTGTGGGGAATGAGAGGCGACTCGTCGCCGATCGTACGCAGCGCCCGCATT  398

Query  181  CCGCCGCGCGGTGCCGCCCGTGGGACCATATCCGCCCGCAGCCGCGGGCGCTCGGAC  237
            |||||||||||||||||||||||||||||||||||||||||||||||||||||||||
Sbjct  399  CCGCCGCGCGGTGCCGCCCGTGGGACCATATCCGCCCGCAGCCGCGGGCGCTCGGAC  455


>KU139844.1 Cinnamomum grandifolium voucher Huang J. F. et al. 201314 (HITBC) 
internal transcribed spacer 1, partial sequence; 5.8S ribosomal 
RNA gene, complete sequence; and internal transcribed 
spacer 2, partial sequence
Length=600

 Score = 427 bits (231),  Expect = 8e-116
 Identities = 235/237 (99%), Gaps = 0/237 (0%)
 Strand=Plus/Plus

Query  1    CGCCACCCATCGCCCCCCCTCCCGCGGCATTCACATGCCCCGCGTCGGGGAGCGGAGACT  60
            |||||||| |||||||||||||||||||||||||||||||||||||||||||||||||||
Sbjct  364  CGCCACCCCTCGCCCCCCCTCCCGCGGCATTCACATGCCCCGCGTCGGGGAGCGGAGACT  423

Query  61   GGCCGTCCGTGCCCGGGTCATCGGCGCGCGGTCGGCAGAAAAGGAGGGCACCGTGCGGCG  120
            ||||||||||||||||||||||||||||||||||||||||||||||| ||||||||||||
Sbjct  424  GGCCGTCCGTGCCCGGGTCATCGGCGCGCGGTCGGCAGAAAAGGAGGACACCGTGCGGCG  483

Query  121  CGACGCGGCGTGTGGGGAATGAGAGGCGACTCGTCGCCGATCGCACGCAGCGCCCGCATT  180
            ||||||||||||||||||||||||||||||||||||||||||||||||||||||||||||
Sbjct  484  CGACGCGGCGTGTGGGGAATGAGAGGCGACTCGTCGCCGATCGCACGCAGCGCCCGCATT  543

Query  181  CCGCCGCGCGGTGCCGCCCGTGGGACCATATCCGCCCGCAGCCGCGGGCGCTCGGAC  237
            |||||||||||||||||||||||||||||||||||||||||||||||||||||||||
Sbjct  544  CCGCCGCGCGGTGCCGCCCGTGGGACCATATCCGCCCGCAGCCGCGGGCGCTCGGAC  600


>KX546585.1 Cinnamomum bejolghota isolate GBOW0970 internal transcribed spacer 
2, partial sequence
Length=222

 Score = 405 bits (219),  Expect = 4e-109
 Identities = 221/222 (99%), Gaps = 0/222 (0%)
 Strand=Plus/Plus

Query  1    CGCCACCCATCGCCCCCCCTCCCGCGGCATTCACATGCCCCGCGTCGGGGAGCGGAGACT  60
            ||||||||||||||||||||||||||||||||||||||||||||||||||||||||||||
Sbjct  1    CGCCACCCATCGCCCCCCCTCCCGCGGCATTCACATGCCCCGCGTCGGGGAGCGGAGACT  60

Query  61   GGCCGTCCGTGCCCGGGTCATCGGCGCGCGGTCGGCAGAAAAGGAGGGCACCGTGCGGCG  120
            ||||||||||||||||||||||||||||||||||||||||||||||| ||||||||||||
Sbjct  61   GGCCGTCCGTGCCCGGGTCATCGGCGCGCGGTCGGCAGAAAAGGAGGACACCGTGCGGCG  120

Query  121  CGACGCGGCGTGTGGGGAATGAGAGGCGACTCGTCGCCGATCGCACGCAGCGCCCGCATT  180
            ||||||||||||||||||||||||||||||||||||||||||||||||||||||||||||
Sbjct  121  CGACGCGGCGTGTGGGGAATGAGAGGCGACTCGTCGCCGATCGCACGCAGCGCCCGCATT  180

Query  181  CCGCCGCGCGGTGCCGCCCGTGGGACCATATCCGCCCGCAGC  222
            ||||||||||||||||||||||||||||||||||||||||||
Sbjct  181  CCGCCGCGCGGTGCCGCCCGTGGGACCATATCCGCCCGCAGC  222


>MF110048.1 Cinnamomum iners voucher Rohwer s.n. (HBG) Garden no. 2009-G-30 
small subunit ribosomal RNA gene, partial sequence; internal 
transcribed spacer 1, 5.8S ribosomal RNA gene, and internal 
transcribed spacer 2, complete sequence; and large subunit 
ribosomal RNA gene, partial sequence
Length=754

 Score = 403 bits (218),  Expect = 1e-108
 Identities = 233/240 (97%), Gaps = 1/240 (0%)
 Strand=Plus/Plus

Query  1    CGCCACCCATCGCCCCCCC-TCCCGCGGCATTCACATGCCCCGCGTCGGGGAGCGGAGAC  59
            ||||||||||||||||||| ||| ||||||||||||||||||||||||||||||||||||
Sbjct  435  CGCCACCCATCGCCCCCCCATCCGGCGGCATTCACATGCCCCGCGTCGGGGAGCGGAGAC  494

Query  60   TGGCCGTCCGTGCCCGGGTCATCGGCGCGCGGTCGGCAGAAAAGGAGGGCACCGTGCGGC  119
            |||||||||||||||||||||||||||||||||||||||||||||||| |||||||||||
Sbjct  495  TGGCCGTCCGTGCCCGGGTCATCGGCGCGCGGTCGGCAGAAAAGGAGGACACCGTGCGGC  554

Query  120  GCGACGCGGCGTGTGGGGAATGAGAGGCGACTCGTCGCCGATCGCACGCAGCGCCCGCAT  179
            ||||||||||||||||||||||||||||| |||||||||||||| |||||||||||||||
Sbjct  555  GCGACGCGGCGTGTGGGGAATGAGAGGCGCCTCGTCGCCGATCGTACGCAGCGCCCGCAT  614

Query  180  TCCGCCGCGCGGTGCCGCCCGTGGGACCATATCCGCCCGCAGCCGCGGGCGCTCGGACCG  239
            |||||||||||||||||| |||||||||||| ||||||||||||||||||||||||||||
Sbjct  615  TCCGCCGCGCGGTGCCGCTCGTGGGACCATAMCCGCCCGCAGCCGCGGGCGCTCGGACCG  674


>KX546418.1 Cinnamomum iners isolate GBOW0875 internal transcribed spacer 
1, partial sequence; 5.8S ribosomal RNA gene, complete sequence; 
and internal transcribed spacer 2, partial sequence
Length=605

 Score = 403 bits (218),  Expect = 1e-108
 Identities = 233/240 (97%), Gaps = 1/240 (0%)
 Strand=Plus/Plus

Query  1    CGCCACCCATCGCCCCCCC-TCCCGCGGCATTCACATGCCCCGCGTCGGGGAGCGGAGAC  59
            ||||||||||||||||||| ||||||||||||||||||||||||||||||||||||||||
Sbjct  349  CGCCACCCATCGCCCCCCCATCCCGCGGCATTCACATGCCCCGCGTCGGGGAGCGGAGAC  408

Query  60   TGGCCGTCCGTGCCCGGGTCATCGGCGCGCGGTCGGCAGAAAAGGAGGGCACCGTGCGGC  119
            ||||||||||||||||| ||||||||| |||||||||||||||||||| |||||||||||
Sbjct  409  TGGCCGTCCGTGCCCGGTTCATCGGCGTGCGGTCGGCAGAAAAGGAGGACACCGTGCGGC  468

Query  120  GCGACGCGGCGTGTGGGGAATGAGAGGCGACTCGTCGCCGATCGCACGCAGCGCCCGCAT  179
            |||||||||||||||||||||||||||||||| |||||||||||||||||||||||||||
Sbjct  469  GCGACGCGGCGTGTGGGGAATGAGAGGCGACTAGTCGCCGATCGCACGCAGCGCCCGCAT  528

Query  180  TCCGCCGCGCGGTGCCGCCCGTGGGACCATATCCGCCCGCAGCCGCGGGCGCTCGGACCG  239
            |||||||| |||||||||||||||||||||| ||||||||||||||||||||||||||||
Sbjct  529  TCCGCCGCTCGGTGCCGCCCGTGGGACCATACCCGCCCGCAGCCGCGGGCGCTCGGACCG  588


>KX546417.1 Cinnamomum iners isolate GBOW0374 internal transcribed spacer 
1, partial sequence; 5.8S ribosomal RNA gene, complete sequence; 
and internal transcribed spacer 2, partial sequence
Length=604

 Score = 403 bits (218),  Expect = 1e-108
 Identities = 233/240 (97%), Gaps = 1/240 (0%)
 Strand=Plus/Plus

Query  1    CGCCACCCATCGCCCCCCC-TCCCGCGGCATTCACATGCCCCGCGTCGGGGAGCGGAGAC  59
            ||||||||||||||||||| ||||||||||||||||||||||||||||||||||||||||
Sbjct  348  CGCCACCCATCGCCCCCCCATCCCGCGGCATTCACATGCCCCGCGTCGGGGAGCGGAGAC  407

Query  60   TGGCCGTCCGTGCCCGGGTCATCGGCGCGCGGTCGGCAGAAAAGGAGGGCACCGTGCGGC  119
            ||||||||||||||||| ||||||||| |||||||||||||||||||| |||||||||||
Sbjct  408  TGGCCGTCCGTGCCCGGTTCATCGGCGTGCGGTCGGCAGAAAAGGAGGACACCGTGCGGC  467

Query  120  GCGACGCGGCGTGTGGGGAATGAGAGGCGACTCGTCGCCGATCGCACGCAGCGCCCGCAT  179
            |||||||||||||||||||||||||||||||| |||||||||||||||||||||||||||
Sbjct  468  GCGACGCGGCGTGTGGGGAATGAGAGGCGACTAGTCGCCGATCGCACGCAGCGCCCGCAT  527

Query  180  TCCGCCGCGCGGTGCCGCCCGTGGGACCATATCCGCCCGCAGCCGCGGGCGCTCGGACCG  239
            |||||||| |||||||||||||||||||||| ||||||||||||||||||||||||||||
Sbjct  528  TCCGCCGCTCGGTGCCGCCCGTGGGACCATACCCGCCCGCAGCCGCGGGCGCTCGGACCG  587


>KY271517.1 Cinnamomum kotoense isolate C72 internal transcribed spacer 1, 
partial sequence; 5.8S ribosomal RNA gene, complete sequence; 
and internal transcribed spacer 2, partial sequence
Length=596

 Score = 403 bits (218),  Expect = 1e-108
 Identities = 233/240 (97%), Gaps = 1/240 (0%)
 Strand=Plus/Plus

Query  1    CGCCACCCATCGCCCCCCC-TCCCGCGGCATTCACATGCCCCGCGTCGGGGAGCGGAGAC  59
            ||||||||||||||||||| ||| ||||||||||||||||||||||||||||||||||||
Sbjct  345  CGCCACCCATCGCCCCCCCATCCGGCGGCATTCACATGCCCCGCGTCGGGGAGCGGAGAC  404

Query  60   TGGCCGTCCGTGCCCGGGTCATCGGCGCGCGGTCGGCAGAAAAGGAGGGCACCGTGCGGC  119
            |||||||||||||||||||||||||||||||||||||||||||||||| |||||||||||
Sbjct  405  TGGCCGTCCGTGCCCGGGTCATCGGCGCGCGGTCGGCAGAAAAGGAGGACACCGTGCGGC  464

Query  120  GCGACGCGGCGTGTGGGGAATGAGAGGCGACTCGTCGCCGATCGCACGCAGCGCCCGCAT  179
            ||||||||||||||||||||||||||||| |||||||||||||| |||||||||||||||
Sbjct  465  GCGACGCGGCGTGTGGGGAATGAGAGGCGCCTCGTCGCCGATCGTACGCAGCGCCCGCAT  524

Query  180  TCCGCCGCGCGGTGCCGCCCGTGGGACCATATCCGCCCGCAGCCGCGGGCGCTCGGACCG  239
            |||||||||||||||||| |||||||||||| ||||||||||||||||||||||||||||
Sbjct  525  TCCGCCGCGCGGTGCCGCTCGTGGGACCATAACCGCCCGCAGCCGCGGGCGCTCGGACCG  584


>KY271514.1 Cinnamomum kotoense isolate C32 internal transcribed spacer 1, 
partial sequence; 5.8S ribosomal RNA gene, complete sequence; 
and internal transcribed spacer 2, partial sequence
Length=595

 Score = 403 bits (218),  Expect = 1e-108
 Identities = 233/240 (97%), Gaps = 1/240 (0%)
 Strand=Plus/Plus

Query  1    CGCCACCCATCGCCCCCCC-TCCCGCGGCATTCACATGCCCCGCGTCGGGGAGCGGAGAC  59
            ||||||||||||||||||| ||| ||||||||||||||||||||||||||||||||||||
Sbjct  344  CGCCACCCATCGCCCCCCCATCCGGCGGCATTCACATGCCCCGCGTCGGGGAGCGGAGAC  403

Query  60   TGGCCGTCCGTGCCCGGGTCATCGGCGCGCGGTCGGCAGAAAAGGAGGGCACCGTGCGGC  119
            |||||||||||||||||||||||||||||||||||||||||||||||| |||||||||||
Sbjct  404  TGGCCGTCCGTGCCCGGGTCATCGGCGCGCGGTCGGCAGAAAAGGAGGACACCGTGCGGC  463

Query  120  GCGACGCGGCGTGTGGGGAATGAGAGGCGACTCGTCGCCGATCGCACGCAGCGCCCGCAT  179
            ||||||||||||||||||||||||||||| |||||||||||||| |||||||||||||||
Sbjct  464  GCGACGCGGCGTGTGGGGAATGAGAGGCGCCTCGTCGCCGATCGTACGCAGCGCCCGCAT  523

Query  180  TCCGCCGCGCGGTGCCGCCCGTGGGACCATATCCGCCCGCAGCCGCGGGCGCTCGGACCG  239
            |||||||||||||||||| |||||||||||| ||||||||||||||||||||||||||||
Sbjct  524  TCCGCCGCGCGGTGCCGCTCGTGGGACCATAACCGCCCGCAGCCGCGGGCGCTCGGACCG  583


>MH232449.1 Cinnamomum keralaense isolate SR622-CK1 5.8S ribosomal RNA gene, 
partial sequence; internal transcribed spacer 2, complete 
sequence; and large subunit ribosomal RNA gene, partial sequence
 MH232450.1 Cinnamomum keralaense isolate SR622-CK2 5.8S ribosomal RNA gene, 
partial sequence; internal transcribed spacer 2, complete 
sequence; and large subunit ribosomal RNA gene, partial sequence
Length=370

 Score = 401 bits (217),  Expect = 5e-108
 Identities = 233/240 (97%), Gaps = 4/240 (2%)
 Strand=Plus/Plus

Query  1    CGCCACCCATCGCCCCCCCTCCCGCGGCATTCACATGCCCCGCGTCGGGGAGCGGAGACT  60
            |||||||||||||||||   |||||||||||||||||||||||| |||||||||||||||
Sbjct  31   CGCCACCCATCGCCCCC---CCCGCGGCATTCACATGCCCCGCGCCGGGGAGCGGAGACT  87

Query  61   GGCCGTCCGTGCCCGGGTCATCGGCGCGCGGTCGGCAGAAAAGGAGGGCACCGTGCGGCG  120
            ||||||||||||||||||||||||||||||||||||||||||||||| ||||||||||||
Sbjct  88   GGCCGTCCGTGCCCGGGTCATCGGCGCGCGGTCGGCAGAAAAGGAGGACACCGTGCGGCG  147

Query  121  CGACGCGGCGTGTGGGGAATGAGAGGCGACTCGTCGCCGATCGCACGCAGCGCCCGCATT  180
            ||||||||||||||||||||||||||||||||||||||||||||||||||||||||||||
Sbjct  148  CGACGCGGCGTGTGGGGAATGAGAGGCGACTCGTCGCCGATCGCACGCAGCGCCCGCATT  207

Query  181  CCGCCGCGCGGTG-CCGCCCGTGGGACCATATCCGCCCGCAGCCGCGGGCGCTCGGACCG  239
            ||||||||||||| ||||||||||||||||| ||||||||||||||||||||||||||||
Sbjct  208  CCGCCGCGCGGTGCCCGCCCGTGGGACCATACCCGCCCGCAGCCGCGGGCGCTCGGACCG  267


>KY271518.1 Cinnamomum kotoense isolate C75 internal transcribed spacer 1, 
partial sequence; 5.8S ribosomal RNA gene, complete sequence; 
and internal transcribed spacer 2, partial sequence
Length=593

 Score = 401 bits (217),  Expect = 5e-108
 Identities = 232/239 (97%), Gaps = 1/239 (0%)
 Strand=Plus/Plus

Query  1    CGCCACCCATCGCCCCCCC-TCCCGCGGCATTCACATGCCCCGCGTCGGGGAGCGGAGAC  59
            ||||||||||||||||||| ||| ||||||||||||||||||||||||||||||||||||
Sbjct  342  CGCCACCCATCGCCCCCCCATCCGGCGGCATTCACATGCCCCGCGTCGGGGAGCGGAGAC  401

Query  60   TGGCCGTCCGTGCCCGGGTCATCGGCGCGCGGTCGGCAGAAAAGGAGGGCACCGTGCGGC  119
            |||||||||||||||||||||||||||||||||||||||||||||||| |||||||||||
Sbjct  402  TGGCCGTCCGTGCCCGGGTCATCGGCGCGCGGTCGGCAGAAAAGGAGGACACCGTGCGGC  461

Query  120  GCGACGCGGCGTGTGGGGAATGAGAGGCGACTCGTCGCCGATCGCACGCAGCGCCCGCAT  179
            ||||||||||||||||||||||||||||| |||||||||||||| |||||||||||||||
Sbjct  462  GCGACGCGGCGTGTGGGGAATGAGAGGCGCCTCGTCGCCGATCGTACGCAGCGCCCGCAT  521

Query  180  TCCGCCGCGCGGTGCCGCCCGTGGGACCATATCCGCCCGCAGCCGCGGGCGCTCGGACC  238
            |||||||||||||||||| |||||||||||| |||||||||||||||||||||||||||
Sbjct  522  TCCGCCGCGCGGTGCCGCTCGTGGGACCATAACCGCCCGCAGCCGCGGGCGCTCGGACC  580


>KY271516.1 Cinnamomum kotoense isolate C71 internal transcribed spacer 1, 
partial sequence; 5.8S ribosomal RNA gene, complete sequence; 
and internal transcribed spacer 2, partial sequence
Length=597

 Score = 401 bits (217),  Expect = 5e-108
 Identities = 232/239 (97%), Gaps = 1/239 (0%)
 Strand=Plus/Plus

Query  1    CGCCACCCATCGCCCCCCC-TCCCGCGGCATTCACATGCCCCGCGTCGGGGAGCGGAGAC  59
            ||||||||||||||||||| ||| ||||||||||||||||||||||||||||||||||||
Sbjct  347  CGCCACCCATCGCCCCCCCATCCGGCGGCATTCACATGCCCCGCGTCGGGGAGCGGAGAC  406

Query  60   TGGCCGTCCGTGCCCGGGTCATCGGCGCGCGGTCGGCAGAAAAGGAGGGCACCGTGCGGC  119
            |||||||||||||||||||||||||||||||||||||||||||||||| |||||||||||
Sbjct  407  TGGCCGTCCGTGCCCGGGTCATCGGCGCGCGGTCGGCAGAAAAGGAGGACACCGTGCGGC  466

Query  120  GCGACGCGGCGTGTGGGGAATGAGAGGCGACTCGTCGCCGATCGCACGCAGCGCCCGCAT  179
            ||||||||||||||||||||||||||||| |||||||||||||| |||||||||||||||
Sbjct  467  GCGACGCGGCGTGTGGGGAATGAGAGGCGCCTCGTCGCCGATCGTACGCAGCGCCCGCAT  526

Query  180  TCCGCCGCGCGGTGCCGCCCGTGGGACCATATCCGCCCGCAGCCGCGGGCGCTCGGACC  238
            |||||||||||||||||| |||||||||||| |||||||||||||||||||||||||||
Sbjct  527  TCCGCCGCGCGGTGCCGCTCGTGGGACCATAACCGCCCGCAGCCGCGGGCGCTCGGACC  585


>KY271515.1 Cinnamomum kotoense isolate C35 internal transcribed spacer 1, 
partial sequence; 5.8S ribosomal RNA gene, complete sequence; 
and internal transcribed spacer 2, partial sequence
Length=594

 Score = 401 bits (217),  Expect = 5e-108
 Identities = 232/239 (97%), Gaps = 1/239 (0%)
 Strand=Plus/Plus

Query  1    CGCCACCCATCGCCCCCCC-TCCCGCGGCATTCACATGCCCCGCGTCGGGGAGCGGAGAC  59
            ||||||||||||||||||| ||| ||||||||||||||||||||||||||||||||||||
Sbjct  345  CGCCACCCATCGCCCCCCCATCCGGCGGCATTCACATGCCCCGCGTCGGGGAGCGGAGAC  404

Query  60   TGGCCGTCCGTGCCCGGGTCATCGGCGCGCGGTCGGCAGAAAAGGAGGGCACCGTGCGGC  119
            |||||||||||||||||||||||||||||||||||||||||||||||| |||||||||||
Sbjct  405  TGGCCGTCCGTGCCCGGGTCATCGGCGCGCGGTCGGCAGAAAAGGAGGACACCGTGCGGC  464

Query  120  GCGACGCGGCGTGTGGGGAATGAGAGGCGACTCGTCGCCGATCGCACGCAGCGCCCGCAT  179
            ||||||||||||||||||||||||||||| |||||||||||||| |||||||||||||||
Sbjct  465  GCGACGCGGCGTGTGGGGAATGAGAGGCGCCTCGTCGCCGATCGTACGCAGCGCCCGCAT  524

Query  180  TCCGCCGCGCGGTGCCGCCCGTGGGACCATATCCGCCCGCAGCCGCGGGCGCTCGGACC  238
            |||||||||||||||||| |||||||||||| |||||||||||||||||||||||||||
Sbjct  525  TCCGCCGCGCGGTGCCGCTCGTGGGACCATAACCGCCCGCAGCCGCGGGCGCTCGGACC  583


>KU139854.1 Cinnamomum kotoense voucher Huang J. F. H-KZ04 (HITBC) internal 
transcribed spacer 1, partial sequence; 5.8S ribosomal RNA 
gene, complete sequence; and internal transcribed spacer 2, 
partial sequence
Length=595

 Score = 399 bits (216),  Expect = 2e-107
 Identities = 231/238 (97%), Gaps = 1/238 (0%)
 Strand=Plus/Plus

Query  1    CGCCACCCATCGCCCCCCC-TCCCGCGGCATTCACATGCCCCGCGTCGGGGAGCGGAGAC  59
            ||||||||||||||||||| ||| ||||||||||||||||||||||||||||||||||||
Sbjct  358  CGCCACCCATCGCCCCCCCATCCGGCGGCATTCACATGCCCCGCGTCGGGGAGCGGAGAC  417

Query  60   TGGCCGTCCGTGCCCGGGTCATCGGCGCGCGGTCGGCAGAAAAGGAGGGCACCGTGCGGC  119
            |||||||||||||||||||||||||||||||||||||||||||||||| |||||||||||
Sbjct  418  TGGCCGTCCGTGCCCGGGTCATCGGCGCGCGGTCGGCAGAAAAGGAGGACACCGTGCGGC  477

Query  120  GCGACGCGGCGTGTGGGGAATGAGAGGCGACTCGTCGCCGATCGCACGCAGCGCCCGCAT  179
            ||||||||||||||||||||||||||||| |||||||||||||| |||||||||||||||
Sbjct  478  GCGACGCGGCGTGTGGGGAATGAGAGGCGCCTCGTCGCCGATCGTACGCAGCGCCCGCAT  537

Query  180  TCCGCCGCGCGGTGCCGCCCGTGGGACCATATCCGCCCGCAGCCGCGGGCGCTCGGAC  237
            |||||||||||||||||| |||||||||||| ||||||||||||||||||||||||||
Sbjct  538  TCCGCCGCGCGGTGCCGCTCGTGGGACCATAACCGCCCGCAGCCGCGGGCGCTCGGAC  595


>MH232439.1 Cinnamomum aromaticum isolate SR622-CCa 5.8S ribosomal RNA gene, 
partial sequence; internal transcribed spacer 2, complete 
sequence; and large subunit ribosomal RNA gene, partial sequence
Length=372

 Score = 398 bits (215),  Expect = 6e-107
 Identities = 231/239 (97%), Gaps = 0/239 (0%)
 Strand=Plus/Plus

Query  1    CGCCACCCATCGCCCCCCCTCCCGCGGCATTCACATGCCCCGCGTCGGGGAGCGGAGACT  60
            ||||||||||||||||||||||||||||||||||||||||||||||||||||||||||||
Sbjct  31   CGCCACCCATCGCCCCCCCTCCCGCGGCATTCACATGCCCCGCGTCGGGGAGCGGAGACT  90

Query  61   GGCCGTCCGTGCCCGGGTCATCGGCGCGCGGTCGGCAGAAAAGGAGGGCACCGTGCGGCG  120
            ||||||||||||||||||||||||||||||||||||| ||||||| | ||||| ||||||
Sbjct  91   GGCCGTCCGTGCCCGGGTCATCGGCGCGCGGTCGGCAAAAAAGGAAGACACCGAGCGGCG  150

Query  121  CGACGCGGCGTGTGGGGAATGAGAGGCGACTCGTCGCCGATCGCACGCAGCGCCCGCATT  180
            |||| ||||||||||||||||||| |||||||||| ||||||||||||||||||||||||
Sbjct  151  CGACCCGGCGTGTGGGGAATGAGAAGCGACTCGTCACCGATCGCACGCAGCGCCCGCATT  210

Query  181  CCGCCGCGCGGTGCCGCCCGTGGGACCATATCCGCCCGCAGCCGCGGGCGCTCGGACCG  239
            ||||||||||||| |||||||||||||||||||||||||||||||||||||||||||||
Sbjct  211  CCGCCGCGCGGTGTCGCCCGTGGGACCATATCCGCCCGCAGCCGCGGGCGCTCGGACCG  269


>KU139822.1 Cinnamomum bejolghota voucher Ci X. Q. et al. CXQ105 (HITBC) 
internal transcribed spacer 1, partial sequence; 5.8S ribosomal 
RNA gene, complete sequence; and internal transcribed spacer 
2, partial sequence
Length=581

 Score = 396 bits (214),  Expect = 2e-106
 Identities = 231/239 (97%), Gaps = 2/239 (1%)
 Strand=Plus/Plus

Query  1    CGCCACCCATCGCCCCCCC-TCCCGCGGCATTCACATGCCCCGCGTCGGGGAGCGGAGAC  59
            ||||||||||||||||||| |||||||||||||||||||||||||| |||||||||||||
Sbjct  343  CGCCACCCATCGCCCCCCCATCCCGCGGCATTCACATGCCCCGCGTGGGGGAGCGGAGAC  402

Query  60   TGGCCGTCCGTGCCCGGGTCATCGGCGCGCGGTCGGCAGAAAAGGAGGGCACCGTGCGGC  119
            |||||||||||||||||||||||||||||||||||||||||||||||| |||||||||| 
Sbjct  403  TGGCCGTCCGTGCCCGGGTCATCGGCGCGCGGTCGGCAGAAAAGGAGGACACCGTGCGGT  462

Query  120  GCGACGCGGCGTGTGGGGAATGAGAGGCGACTCGTCGCCGATCGCACGCAGCGCCCGCAT  179
            ||||||||||||||||||||||||||||||||||||||||||||||||||||||||||||
Sbjct  463  GCGACGCGGCGTGTGGGGAATGAGAGGCGACTCGTCGCCGATCGCACGCAGCGCCCGCAT  522

Query  180  TCCGCCGCGCGGTG-CCGCCCGTGGGACCATATCCGCCCGCAGCCGCGGGCGCTCGGAC  237
            |||||||||||| | ||||||||||||||||| | ||||||||||||||||||||||||
Sbjct  523  TCCGCCGCGCGGCGCCCGCCCGTGGGACCATACCAGCCCGCAGCCGCGGGCGCTCGGAC  581


>MH232447.1 Cinnamomum heyneanum isolate SR658-CH1 5.8S ribosomal RNA gene, 
partial sequence; internal transcribed spacer 2, complete 
sequence; and large subunit ribosomal RNA gene, partial sequence
 MH232448.1 Cinnamomum heyneanum isolate SR858-CH2 5.8S ribosomal RNA gene, 
partial sequence; internal transcribed spacer 2, complete 
sequence; and large subunit ribosomal RNA gene, partial sequence
 MH232466.1 Cinnamomum sp. RK-2019b isolate SR622-CMo1 5.8S ribosomal RNA 
gene, partial sequence; internal transcribed spacer 2, complete 
sequence; and large subunit ribosomal RNA gene, partial 
sequence
 MH232467.1 Cinnamomum sp. RK-2019b isolate SR622-CMo2 5.8S ribosomal RNA 
gene, partial sequence; internal transcribed spacer 2, complete 
sequence; and large subunit ribosomal RNA gene, partial 
sequence
Length=369

 Score = 394 bits (213),  Expect = 8e-106
 Identities = 231/239 (97%), Gaps = 3/239 (1%)
 Strand=Plus/Plus

Query  1    CGCCACCCATCGCCCCCCCTCCCGCGGCATTCACATGCCCCGCGTCGGGGAGCGGAGACT  60
            |||||||||||||||||   |||||||||||||||||||||||| |||||||||||||||
Sbjct  31   CGCCACCCATCGCCCCC---CCCGCGGCATTCACATGCCCCGCGCCGGGGAGCGGAGACT  87

Query  61   GGCCGTCCGTGCCCGGGTCATCGGCGCGCGGTCGGCAGAAAAGGAGGGCACCGTGCGGCG  120
            ||||||||||||||||||||||||||||||||||||||||||||||| ||||||||||||
Sbjct  88   GGCCGTCCGTGCCCGGGTCATCGGCGCGCGGTCGGCAGAAAAGGAGGACACCGTGCGGCG  147

Query  121  CGACGCGGCGTGTGGGGAATGAGAGGCGACTCGTCGCCGATCGCACGCAGCGCCCGCATT  180
            |||||||||||||||||||||||||||| |||||||||||||| ||||||||||||||||
Sbjct  148  CGACGCGGCGTGTGGGGAATGAGAGGCGGCTCGTCGCCGATCGTACGCAGCGCCCGCATT  207

Query  181  CCGCCGCGCGGTGCCGCCCGTGGGACCATATCCGCCCGCAGCCGCGGGCGCTCGGACCG  239
            |||||||||||||||||||||||||||||| ||||||||||||||||||||||||||||
Sbjct  208  CCGCCGCGCGGTGCCGCCCGTGGGACCATACCCGCCCGCAGCCGCGGGCGCTCGGACCG  266


>MH232440.1 Cinnamomum chemungianum isolate SR622-CCh1 5.8S ribosomal RNA 
gene, partial sequence; internal transcribed spacer 2, complete 
sequence; and large subunit ribosomal RNA gene, partial 
sequence
 MH232441.1 Cinnamomum chemungianum isolate SR622-CCh2 5.8S ribosomal RNA 
gene, partial sequence; internal transcribed spacer 2, complete 
sequence; and large subunit ribosomal RNA gene, partial 
sequence
 MH232443.1 Cinnamomum filipedicellatum isolate SR622-CF1 5.8S ribosomal 
RNA gene, partial sequence; internal transcribed spacer 2, complete 
sequence; and large subunit ribosomal RNA gene, partial 
sequence
 MH232444.1 Cinnamomum filipedicellatum isolate SR622-CF2 5.8S ribosomal 
RNA gene, partial sequence; internal transcribed spacer 2, complete 
sequence; and large subunit ribosomal RNA gene, partial 
sequence
 MH232445.1 Cinnamomum filipedicellatum isolate SR622-CF3 5.8S ribosomal 
RNA gene, partial sequence; internal transcribed spacer 2, complete 
sequence; and large subunit ribosomal RNA gene, partial 
sequence
 MH232471.1 Cinnamomum perrottetii isolate SR622-CP2 5.8S ribosomal RNA gene, 
partial sequence; internal transcribed spacer 2, complete 
sequence; and large subunit ribosomal RNA gene, partial sequence
 MH232472.1 Cinnamomum perrottetii isolate SR858-CP3 5.8S ribosomal RNA gene, 
partial sequence; internal transcribed spacer 2, complete 
sequence; and large subunit ribosomal RNA gene, partial sequence
Length=368

 Score = 394 bits (213),  Expect = 8e-106
 Identities = 231/239 (97%), Gaps = 4/239 (2%)
 Strand=Plus/Plus

Query  1    CGCCACCCATCGCCCCCCCTCCCGCGGCATTCACATGCCCCGCGTCGGGGAGCGGAGACT  60
            ||||||||||||||||    |||||||||||||||||||||||| |||||||||||||||
Sbjct  31   CGCCACCCATCGCCCC----CCCGCGGCATTCACATGCCCCGCGCCGGGGAGCGGAGACT  86

Query  61   GGCCGTCCGTGCCCGGGTCATCGGCGCGCGGTCGGCAGAAAAGGAGGGCACCGTGCGGCG  120
            ||||||||||||||||||||||||||||||||||||||||||||||| ||||||||||||
Sbjct  87   GGCCGTCCGTGCCCGGGTCATCGGCGCGCGGTCGGCAGAAAAGGAGGACACCGTGCGGCG  146

Query  121  CGACGCGGCGTGTGGGGAATGAGAGGCGACTCGTCGCCGATCGCACGCAGCGCCCGCATT  180
            ||||||||||||||||||||||||||||||||||||||||||||||||||||||||||||
Sbjct  147  CGACGCGGCGTGTGGGGAATGAGAGGCGACTCGTCGCCGATCGCACGCAGCGCCCGCATT  206

Query  181  CCGCCGCGCGGTGCCGCCCGTGGGACCATATCCGCCCGCAGCCGCGGGCGCTCGGACCG  239
            ||||||||||||||| |||||||||||||| ||||||||||||||||||||||||||||
Sbjct  207  CCGCCGCGCGGTGCCACCCGTGGGACCATACCCGCCCGCAGCCGCGGGCGCTCGGACCG  265


>KX546412.1 Cinnamomum bejolghota isolate CXQ0105 internal transcribed spacer 
1, partial sequence; 5.8S ribosomal RNA gene, complete 
sequence; and internal transcribed spacer 2, partial sequence
Length=599

 Score = 394 bits (213),  Expect = 8e-106
 Identities = 232/241 (96%), Gaps = 2/241 (1%)
 Strand=Plus/Plus

Query  1    CGCCACCCATCGCCCCCCC-TCCCGCGGCATTCACATGCCCCGCGTCGGGGAGCGGAGAC  59
            ||||||||||||||||||| |||||||||||||||||||||||||| |||||||||||||
Sbjct  341  CGCCACCCATCGCCCCCCCATCCCGCGGCATTCACATGCCCCGCGTGGGGGAGCGGAGAC  400

Query  60   TGGCCGTCCGTGCCCGGGTCATCGGCGCGCGGTCGGCAGAAAAGGAGGGCACCGTGCGGC  119
            |||||||||||||||||||||||||||||||||||||||||||||||| |||||||||| 
Sbjct  401  TGGCCGTCCGTGCCCGGGTCATCGGCGCGCGGTCGGCAGAAAAGGAGGACACCGTGCGGT  460

Query  120  GCGACGCGGCGTGTGGGGAATGAGAGGCGACTCGTCGCCGATCGCACGCAGCGCCCGCAT  179
            ||||||||||||||||||||||||||||||||||||||||||||||||||||||||||||
Sbjct  461  GCGACGCGGCGTGTGGGGAATGAGAGGCGACTCGTCGCCGATCGCACGCAGCGCCCGCAT  520

Query  180  TCCGCCGCGCGGTGCCG-CCCGTGGGACCATATCCGCCCGCAGCCGCGGGCGCTCGGACC  238
            |||||||||||| |||  |||||||||||||| | |||||||||||||||||||||||||
Sbjct  521  TCCGCCGCGCGGCGCCCSCCCGTGGGACCATACCAGCCCGCAGCCGCGGGCGCTCGGACC  580

Query  239  G  239
            |
Sbjct  581  G  581


>MH232479.1 Cinnamomum travancoricum isolate SR622-CT 5.8S ribosomal RNA 
gene, partial sequence; internal transcribed spacer 2, complete 
sequence; and large subunit ribosomal RNA gene, partial 
sequence
Length=369

 Score = 388 bits (210),  Expect = 4e-104
 Identities = 231/240 (96%), Gaps = 5/240 (2%)
 Strand=Plus/Plus

Query  1    CGCCACCCATCGCCCCCCCTCCCGCGGCATTCACATGCCCCGCGTCGGGGAGCGGAGACT  60
            ||||||||||||||||    |||||||||||||||||||||||| |||||||||||||||
Sbjct  31   CGCCACCCATCGCCCC----CCCGCGGCATTCACATGCCCCGCGCCGGGGAGCGGAGACT  86

Query  61   GGCCGTCCGTGCCCGGGTCATCGGCGCGCGGTCGGCAGAAAAGGAGGGCACCGTGCGGCG  120
            ||||||||||||||||||||||||||||||||||||||||||||||| ||||||||||||
Sbjct  87   GGCCGTCCGTGCCCGGGTCATCGGCGCGCGGTCGGCAGAAAAGGAGGACACCGTGCGGCG  146

Query  121  CGACGCGGCGTGT-GGGGAATGAGAGGCGACTCGTCGCCGATCGCACGCAGCGCCCGCAT  179
            ||||||||||||| ||||||||||||||||||||||||||||||||||||||||||||||
Sbjct  147  CGACGCGGCGTGTGGGGGAATGAGAGGCGACTCGTCGCCGATCGCACGCAGCGCCCGCAT  206

Query  180  TCCGCCGCGCGGTGCCGCCCGTGGGACCATATCCGCCCGCAGCCGCGGGCGCTCGGACCG  239
            |||||||||||||||| |||||||||||||| ||||||||||||||||||||||||||||
Sbjct  207  TCCGCCGCGCGGTGCCACCCGTGGGACCATACCCGCCCGCAGCCGCGGGCGCTCGGACCG  266


>MH232475.1 Cinnamomum sulphuratum isolate SR622-CS1 5.8S ribosomal RNA gene, 
partial sequence; internal transcribed spacer 2, complete 
sequence; and large subunit ribosomal RNA gene, partial sequence
Length=369

 Score = 388 bits (210),  Expect = 4e-104
 Identities = 230/239 (96%), Gaps = 3/239 (1%)
 Strand=Plus/Plus

Query  1    CGCCACCCATCGCCCCCCCTCCCGCGGCATTCACATGCCCCGCGTCGGGGAGCGGAGACT  60
            |||||||||||||||||   |||||||||||||||||||||||| |||||||||||||||
Sbjct  31   CGCCACCCATCGCCCCC---CCCGCGGCATTCACATGCCCCGCGCCGGGGAGCGGAGACT  87

Query  61   GGCCGTCCGTGCCCGGGTCATCGGCGCGCGGTCGGCAGAAAAGGAGGGCACCGTGCGGCG  120
            ||||||||||||||| ||||||||||||||||||||||||||||||| ||||||||||||
Sbjct  88   GGCCGTCCGTGCCCGAGTCATCGGCGCGCGGTCGGCAGAAAAGGAGGACACCGTGCGGCG  147

Query  121  CGACGCGGCGTGTGGGGAATGAGAGGCGACTCGTCGCCGATCGCACGCAGCGCCCGCATT  180
            ||||||||||||||||||||||||||||||||||||||||||||||||||||||||||||
Sbjct  148  CGACGCGGCGTGTGGGGAATGAGAGGCGACTCGTCGCCGATCGCACGCAGCGCCCGCATT  207

Query  181  CCGCCGCGCGGTGCCGCCCGTGGGACCATATCCGCCCGCAGCCGCGGGCGCTCGGACCG  239
            |||||| |||||||| |||||||||||||| ||||||||||||||||||||||||||||
Sbjct  208  CCGCCGAGCGGTGCCACCCGTGGGACCATACCCGCCCGCAGCCGCGGGCGCTCGGACCG  266


>MH232470.1 Cinnamomum perrottetii isolate SR622-CP1 5.8S ribosomal RNA gene, 
partial sequence; internal transcribed spacer 2, complete 
sequence; and large subunit ribosomal RNA gene, partial sequence
Length=368

 Score = 388 bits (210),  Expect = 4e-104
 Identities = 230/239 (96%), Gaps = 4/239 (2%)
 Strand=Plus/Plus

Query  1    CGCCACCCATCGCCCCCCCTCCCGCGGCATTCACATGCCCCGCGTCGGGGAGCGGAGACT  60
            ||||||||||||||||    |||||||||||||||||||||||| |||||||||||||||
Sbjct  31   CGCCACCCATCGCCCC----CCCGCGGCATTCACATGCCCCGCGCCGGGGAGCGGAGACT  86

Query  61   GGCCGTCCGTGCCCGGGTCATCGGCGCGCGGTCGGCAGAAAAGGAGGGCACCGTGCGGCG  120
            ||||||||||||||||||||||||||||||||||||||||||||||| ||||||||||||
Sbjct  87   GGCCGTCCGTGCCCGGGTCATCGGCGCGCGGTCGGCAGAAAAGGAGGACACCGTGCGGCG  146

Query  121  CGACGCGGCGTGTGGGGAATGAGAGGCGACTCGTCGCCGATCGCACGCAGCGCCCGCATT  180
            ||||||||||||||||||||||||||||||||||||||||||||||||||||||||||||
Sbjct  147  CGACGCGGCGTGTGGGGAATGAGAGGCGACTCGTCGCCGATCGCACGCAGCGCCCGCATT  206

Query  181  CCGCCGCGCGGTGCCGCCCGTGGGACCATATCCGCCCGCAGCCGCGGGCGCTCGGACCG  239
            ||||||||||||||| |||||||||||||| ||||||||||||||||||| ||||||||
Sbjct  207  CCGCCGCGCGGTGCCACCCGTGGGACCATACCCGCCCGCAGCCGCGGGCGATCGGACCG  265


>MH232461.1 Cinnamomum mathewianum isolate SR622-CMt1 5.8S ribosomal RNA 
gene, partial sequence; internal transcribed spacer 2, complete 
sequence; and large subunit ribosomal RNA gene, partial 
sequence
 MH232462.1 Cinnamomum mathewianum isolate SR622-CMt2 5.8S ribosomal RNA 
gene, partial sequence; internal transcribed spacer 2, complete 
sequence; and large subunit ribosomal RNA gene, partial 
sequence
 MH232463.1 Cinnamomum mathewianum isolate SR622-CMt3 5.8S ribosomal RNA 
gene, partial sequence; internal transcribed spacer 2, complete 
sequence; and large subunit ribosomal RNA gene, partial 
sequence
 MH232464.1 Cinnamomum sp. RK-2019a isolate SR622-CMtP1 5.8S ribosomal RNA 
gene, partial sequence; internal transcribed spacer 2, complete 
sequence; and large subunit ribosomal RNA gene, partial 
sequence
 MH232465.1 Cinnamomum sp. RK-2019a isolate SR622-CMtP2 5.8S ribosomal RNA 
gene, partial sequence; internal transcribed spacer 2, complete 
sequence; and large subunit ribosomal RNA gene, partial 
sequence
Length=368

 Score = 388 bits (210),  Expect = 4e-104
 Identities = 230/239 (96%), Gaps = 4/239 (2%)
 Strand=Plus/Plus

Query  1    CGCCACCCATCGCCCCCCCTCCCGCGGCATTCACATGCCCCGCGTCGGGGAGCGGAGACT  60
            ||||||||||||||||    |||||||||||||||||||||||| |||||||||||||||
Sbjct  31   CGCCACCCATCGCCCC----CCCGCGGCATTCACATGCCCCGCGCCGGGGAGCGGAGACT  86

Query  61   GGCCGTCCGTGCCCGGGTCATCGGCGCGCGGTCGGCAGAAAAGGAGGGCACCGTGCGGCG  120
            ||||||||||||||||||||||||||||||||||||||||||||||| |||||| |||||
Sbjct  87   GGCCGTCCGTGCCCGGGTCATCGGCGCGCGGTCGGCAGAAAAGGAGGACACCGTTCGGCG  146

Query  121  CGACGCGGCGTGTGGGGAATGAGAGGCGACTCGTCGCCGATCGCACGCAGCGCCCGCATT  180
            ||||||||||||||||||||||||||||||||||||||||||||||||||||||||||||
Sbjct  147  CGACGCGGCGTGTGGGGAATGAGAGGCGACTCGTCGCCGATCGCACGCAGCGCCCGCATT  206

Query  181  CCGCCGCGCGGTGCCGCCCGTGGGACCATATCCGCCCGCAGCCGCGGGCGCTCGGACCG  239
            ||||||||||||||| |||||||||||||| ||||||||||||||||||||||||||||
Sbjct  207  CCGCCGCGCGGTGCCACCCGTGGGACCATACCCGCCCGCAGCCGCGGGCGCTCGGACCG  265


>MH232451.1 Cinnamomum litseifolium isolate SR622-CL1 5.8S ribosomal RNA 
gene, partial sequence; internal transcribed spacer 2, complete 
sequence; and large subunit ribosomal RNA gene, partial 
sequence
 MH232452.1 Cinnamomum litseifolium isolate SR858-CL2 5.8S ribosomal RNA 
gene, partial sequence; internal transcribed spacer 2, complete 
sequence; and large subunit ribosomal RNA gene, partial 
sequence
Length=368

 Score = 388 bits (210),  Expect = 4e-104
 Identities = 230/239 (96%), Gaps = 4/239 (2%)
 Strand=Plus/Plus

Query  1    CGCCACCCATCGCCCCCCCTCCCGCGGCATTCACATGCCCCGCGTCGGGGAGCGGAGACT  60
            ||||||||||||||||    |||||||||||||||||||||||| |||||||||||||||
Sbjct  31   CGCCACCCATCGCCCC----CCCGCGGCATTCACATGCCCCGCGCCGGGGAGCGGAGACT  86

Query  61   GGCCGTCCGTGCCCGGGTCATCGGCGCGCGGTCGGCAGAAAAGGAGGGCACCGTGCGGCG  120
            ||||||||||||||||||||||||||||||||||||||||||||||| ||||||||||||
Sbjct  87   GGCCGTCCGTGCCCGGGTCATCGGCGCGCGGTCGGCAGAAAAGGAGGACACCGTGCGGCG  146

Query  121  CGACGCGGCGTGTGGGGAATGAGAGGCGACTCGTCGCCGATCGCACGCAGCGCCCGCATT  180
            ||||||||||||||||||||||||||||||||||||||||||||||||||||||||||||
Sbjct  147  CGACGCGGCGTGTGGGGAATGAGAGGCGACTCGTCGCCGATCGCACGCAGCGCCCGCATT  206

Query  181  CCGCCGCGCGGTGCCGCCCGTGGGACCATATCCGCCCGCAGCCGCGGGCGCTCGGACCG  239
             ||||||||||||||||||||||||||||| ||||||||||||||||||||||| ||||
Sbjct  207  ACGCCGCGCGGTGCCGCCCGTGGGACCATACCCGCCCGCAGCCGCGGGCGCTCGTACCG  265


>MH232442.1 Cinnamomum dubium isolate SR622-CD 5.8S ribosomal RNA gene, partial 
sequence; internal transcribed spacer 2, complete sequence; 
and large subunit ribosomal RNA gene, partial sequence
 MH232476.1 Cinnamomum sulphuratum isolate SR622-CS2 5.8S ribosomal RNA gene, 
partial sequence; internal transcribed spacer 2, complete 
sequence; and large subunit ribosomal RNA gene, partial sequence
 MH232477.1 Cinnamomum sulphuratum isolate SR622-CS3 5.8S ribosomal RNA gene, 
partial sequence; internal transcribed spacer 2, complete 
sequence; and large subunit ribosomal RNA gene, partial sequence
 MH232478.1 Cinnamomum sulphuratum isolate SR622-CS4 5.8S ribosomal RNA gene, 
partial sequence; internal transcribed spacer 2, complete 
sequence; and large subunit ribosomal RNA gene, partial sequence
Length=368

 Score = 388 bits (210),  Expect = 4e-104
 Identities = 230/239 (96%), Gaps = 4/239 (2%)
 Strand=Plus/Plus

Query  1    CGCCACCCATCGCCCCCCCTCCCGCGGCATTCACATGCCCCGCGTCGGGGAGCGGAGACT  60
            ||||||||||||||||    |||||||||||||||||||||||| |||||||||||||||
Sbjct  31   CGCCACCCATCGCCCC----CCCGCGGCATTCACATGCCCCGCGCCGGGGAGCGGAGACT  86

Query  61   GGCCGTCCGTGCCCGGGTCATCGGCGCGCGGTCGGCAGAAAAGGAGGGCACCGTGCGGCG  120
            ||||||||||||||||||||||||||||||||||||||||||||||| ||||||||||||
Sbjct  87   GGCCGTCCGTGCCCGGGTCATCGGCGCGCGGTCGGCAGAAAAGGAGGACACCGTGCGGCG  146

Query  121  CGACGCGGCGTGTGGGGAATGAGAGGCGACTCGTCGCCGATCGCACGCAGCGCCCGCATT  180
            ||||||||||||||||||||||||||||||||||||||||||||||||||||||||||||
Sbjct  147  CGACGCGGCGTGTGGGGAATGAGAGGCGACTCGTCGCCGATCGCACGCAGCGCCCGCATT  206

Query  181  CCGCCGCGCGGTGCCGCCCGTGGGACCATATCCGCCCGCAGCCGCGGGCGCTCGGACCG  239
            |||||| |||||||| |||||||||||||| ||||||||||||||||||||||||||||
Sbjct  207  CCGCCGAGCGGTGCCACCCGTGGGACCATACCCGCCCGCAGCCGCGGGCGCTCGGACCG  265


>MH232436.1 Cinnamomum agasthyamalayanum isolate SR622-CAg1 5.8S ribosomal 
RNA gene, partial sequence; internal transcribed spacer 2, 
complete sequence; and large subunit ribosomal RNA gene, partial 
sequence
 MH232437.1 Cinnamomum agasthyamalayanum isolate SR858-CAg2 5.8S ribosomal 
RNA gene, partial sequence; internal transcribed spacer 2, 
complete sequence; and large subunit ribosomal RNA gene, partial 
sequence
 MH232469.1 Cinnamomum nilagiricum isolate SR622-CNg 5.8S ribosomal RNA gene, 
partial sequence; internal transcribed spacer 2, complete 
sequence; and large subunit ribosomal RNA gene, partial sequence
 MH232473.1 Cinnamomum riparium isolate SR622-CR1 5.8S ribosomal RNA gene, 
partial sequence; internal transcribed spacer 2, complete 
sequence; and large subunit ribosomal RNA gene, partial sequence
 MH232474.1 Cinnamomum riparium isolate SR622-CR2 5.8S ribosomal RNA gene, 
partial sequence; internal transcribed spacer 2, complete 
sequence; and large subunit ribosomal RNA gene, partial sequence
 MH232482.1 Cinnamomum verum isolate SR622-CV1 5.8S ribosomal RNA gene, partial 
sequence; internal transcribed spacer 2, complete sequence; 
and large subunit ribosomal RNA gene, partial sequence
 MH232483.1 Cinnamomum verum isolate SR622-CV2 5.8S ribosomal RNA gene, partial 
sequence; internal transcribed spacer 2, complete sequence; 
and large subunit ribosomal RNA gene, partial sequence
Length=368

 Score = 388 bits (210),  Expect = 4e-104
 Identities = 230/239 (96%), Gaps = 4/239 (2%)
 Strand=Plus/Plus

Query  1    CGCCACCCATCGCCCCCCCTCCCGCGGCATTCACATGCCCCGCGTCGGGGAGCGGAGACT  60
            ||||||||||||||||    |||||||||||||||||||||||| |||||||||||||||
Sbjct  31   CGCCACCCATCGCCCC----CCCGCGGCATTCACATGCCCCGCGCCGGGGAGCGGAGACT  86

Query  61   GGCCGTCCGTGCCCGGGTCATCGGCGCGCGGTCGGCAGAAAAGGAGGGCACCGTGCGGCG  120
            ||||||||||||||||||||||||||||||||||||||||||||||| ||||||||||||
Sbjct  87   GGCCGTCCGTGCCCGGGTCATCGGCGCGCGGTCGGCAGAAAAGGAGGACACCGTGCGGCG  146

Query  121  CGACGCGGCGTGTGGGGAATGAGAGGCGACTCGTCGCCGATCGCACGCAGCGCCCGCATT  180
            |||||||||||||||||||||||||||| |||||||||||||| ||||||||||||||||
Sbjct  147  CGACGCGGCGTGTGGGGAATGAGAGGCGGCTCGTCGCCGATCGTACGCAGCGCCCGCATT  206

Query  181  CCGCCGCGCGGTGCCGCCCGTGGGACCATATCCGCCCGCAGCCGCGGGCGCTCGGACCG  239
            |||||||||||||||||||||||||||||| ||||||||||||||||||||||||||||
Sbjct  207  CCGCCGCGCGGTGCCGCCCGTGGGACCATACCCGCCCGCAGCCGCGGGCGCTCGGACCG  265


>MK087863.1 Cinnamomum verum bio-material AHP_Lot_3837 5.8S ribosomal RNA 
gene, partial sequence; internal transcribed spacer 2, complete 
sequence; and large subunit ribosomal RNA gene, partial 
sequence
Length=460

 Score = 388 bits (210),  Expect = 4e-104
 Identities = 230/239 (96%), Gaps = 4/239 (2%)
 Strand=Plus/Plus

Query  1    CGCCACCCATCGCCCCCCCTCCCGCGGCATTCACATGCCCCGCGTCGGGGAGCGGAGACT  60
            ||||||||||||||||    |||||||||||||||||||||||| |||||||||||||||
Sbjct  85   CGCCACCCATCGCCCC----CCCGCGGCATTCACATGCCCCGCGCCGGGGAGCGGAGACT  140

Query  61   GGCCGTCCGTGCCCGGGTCATCGGCGCGCGGTCGGCAGAAAAGGAGGGCACCGTGCGGCG  120
            ||||||||||||||||||||||||||||||||||||||||||||||| ||||||||||||
Sbjct  141  GGCCGTCCGTGCCCGGGTCATCGGCGCGCGGTCGGCAGAAAAGGAGGACACCGTGCGGCG  200

Query  121  CGACGCGGCGTGTGGGGAATGAGAGGCGACTCGTCGCCGATCGCACGCAGCGCCCGCATT  180
            |||||||||||||||||||||||||||| |||||||||||||| ||||||||||||||||
Sbjct  201  CGACGCGGCGTGTGGGGAATGAGAGGCGGCTCGTCGCCGATCGTACGCAGCGCCCGCATT  260

Query  181  CCGCCGCGCGGTGCCGCCCGTGGGACCATATCCGCCCGCAGCCGCGGGCGCTCGGACCG  239
            |||||||||||||||||||||||||||||| ||||||||||||||||||||||||||||
Sbjct  261  CCGCCGCGCGGTGCCGCCCGTGGGACCATACCCGCCCGCAGCCGCGGGCGCTCGGACCG  319


>MF110060.1 Cinnamomum verum voucher Lauerer 41050 (HBG) small subunit ribosomal 
RNA gene, partial sequence; internal transcribed spacer 
1, 5.8S ribosomal RNA gene, and internal transcribed spacer 
2, complete sequence; and large subunit ribosomal RNA gene, 
partial sequence
 MF110061.1 Cinnamomum verum voucher Rohwer 162 (MJG) small subunit ribosomal 
RNA gene, partial sequence; internal transcribed spacer 
1, 5.8S ribosomal RNA gene, and internal transcribed spacer 
2, complete sequence; and large subunit ribosomal RNA gene, 
partial sequence
Length=768

 Score = 388 bits (210),  Expect = 4e-104
 Identities = 230/239 (96%), Gaps = 4/239 (2%)
 Strand=Plus/Plus

Query  1    CGCCACCCATCGCCCCCCCTCCCGCGGCATTCACATGCCCCGCGTCGGGGAGCGGAGACT  60
            ||||||||||||||||    |||||||||||||||||||||||| |||||||||||||||
Sbjct  454  CGCCACCCATCGCCCC----CCCGCGGCATTCACATGCCCCGCGCCGGGGAGCGGAGACT  509

Query  61   GGCCGTCCGTGCCCGGGTCATCGGCGCGCGGTCGGCAGAAAAGGAGGGCACCGTGCGGCG  120
            ||||||||||||||||||||||||||||||||||||||||||||||| ||||||||||||
Sbjct  510  GGCCGTCCGTGCCCGGGTCATCGGCGCGCGGTCGGCAGAAAAGGAGGACACCGTGCGGCG  569

Query  121  CGACGCGGCGTGTGGGGAATGAGAGGCGACTCGTCGCCGATCGCACGCAGCGCCCGCATT  180
            |||||||||||||||||||||||||||| |||||||||||||| ||||||||||||||||
Sbjct  570  CGACGCGGCGTGTGGGGAATGAGAGGCGGCTCGTCGCCGATCGTACGCAGCGCCCGCATT  629

Query  181  CCGCCGCGCGGTGCCGCCCGTGGGACCATATCCGCCCGCAGCCGCGGGCGCTCGGACCG  239
            |||||||||||||||||||||||||||||| ||||||||||||||||||||||||||||
Sbjct  630  CCGCCGCGCGGTGCCGCCCGTGGGACCATACCCGCCCGCAGCCGCGGGCGCTCGGACCG  688


>MF110059.1 Cinnamomum verum voucher Kirchner s.n. (HBG) small subunit ribosomal 
RNA gene, partial sequence; internal transcribed spacer 
1, 5.8S ribosomal RNA gene, and internal transcribed spacer 
2, complete sequence; and large subunit ribosomal RNA gene, 
partial sequence
Length=721

 Score = 388 bits (210),  Expect = 4e-104
 Identities = 230/239 (96%), Gaps = 4/239 (2%)
 Strand=Plus/Plus

Query  1    CGCCACCCATCGCCCCCCCTCCCGCGGCATTCACATGCCCCGCGTCGGGGAGCGGAGACT  60
            ||||||||||||||||    |||||||||||||||||||||||| |||||||||||||||
Sbjct  427  CGCCACCCATCGCCCC----CCCGCGGCATTCACATGCCCCGCGCCGGGGAGCGGAGACT  482

Query  61   GGCCGTCCGTGCCCGGGTCATCGGCGCGCGGTCGGCAGAAAAGGAGGGCACCGTGCGGCG  120
            ||||||||||||||||||||||||||||||||||||||||||||||| ||||||||||||
Sbjct  483  GGCCGTCCGTGCCCGGGTCATCGGCGCGCGGTCGGCAGAAAAGGAGGACACCGTGCGGCG  542

Query  121  CGACGCGGCGTGTGGGGAATGAGAGGCGACTCGTCGCCGATCGCACGCAGCGCCCGCATT  180
            |||||||||||||||||||||||||||| |||||||||||||| ||||||||||||||||
Sbjct  543  CGACGCGGCGTGTGGGGAATGAGAGGCGGCTCGTCGCCGATCGTACGCAGCGCCCGCATT  602

Query  181  CCGCCGCGCGGTGCCGCCCGTGGGACCATATCCGCCCGCAGCCGCGGGCGCTCGGACCG  239
            |||||||||||||||||||||||||||||| ||||||||||||||||||||||||||||
Sbjct  603  CCGCCGCGCGGTGCCGCCCGTGGGACCATACCCGCCCGCAGCCGCGGGCGCTCGGACCG  661


>KX509827.1 Cinnamomum verum voucher Lobin 19349 18S ribosomal RNA gene, 
partial sequence; internal transcribed spacer 1, 5.8S ribosomal 
RNA gene, and internal transcribed spacer 2, complete sequence; 
and 26S ribosomal RNA gene, partial sequence
Length=794

 Score = 388 bits (210),  Expect = 4e-104
 Identities = 230/239 (96%), Gaps = 4/239 (2%)
 Strand=Plus/Plus

Query  1    CGCCACCCATCGCCCCCCCTCCCGCGGCATTCACATGCCCCGCGTCGGGGAGCGGAGACT  60
            ||||||||||||||||    |||||||||||||||||||||||| |||||||||||||||
Sbjct  480  CGCCACCCATCGCCCC----CCCGCGGCATTCACATGCCCCGCGCCGGGGAGCGGAGACT  535

Query  61   GGCCGTCCGTGCCCGGGTCATCGGCGCGCGGTCGGCAGAAAAGGAGGGCACCGTGCGGCG  120
            ||||||||||||||||||||||||||||||||||||||||||||||| ||||||||||||
Sbjct  536  GGCCGTCCGTGCCCGGGTCATCGGCGCGCGGTCGGCAGAAAAGGAGGACACCGTGCGGCG  595

Query  121  CGACGCGGCGTGTGGGGAATGAGAGGCGACTCGTCGCCGATCGCACGCAGCGCCCGCATT  180
            |||||||||||||||||||||||||||| |||||||||||||| ||||||||||||||||
Sbjct  596  CGACGCGGCGTGTGGGGAATGAGAGGCGGCTCGTCGCCGATCGTACGCAGCGCCCGCATT  655

Query  181  CCGCCGCGCGGTGCCGCCCGTGGGACCATATCCGCCCGCAGCCGCGGGCGCTCGGACCG  239
            |||||||||||||||||||||||||||||| ||||||||||||||||||||||||||||
Sbjct  656  CCGCCGCGCGGTGCCGCCCGTGGGACCATACCCGCCCGCAGCCGCGGGCGCTCGGACCG  714


>KY271513.1 Cinnamomum verum isolate C77 internal transcribed spacer 1, partial 
sequence; 5.8S ribosomal RNA gene, complete sequence; 
and internal transcribed spacer 2, partial sequence
Length=603

 Score = 388 bits (210),  Expect = 4e-104
 Identities = 230/239 (96%), Gaps = 4/239 (2%)
 Strand=Plus/Plus

Query  1    CGCCACCCATCGCCCCCCCTCCCGCGGCATTCACATGCCCCGCGTCGGGGAGCGGAGACT  60
            ||||||||||||||||    |||||||||||||||||||||||| |||||||||||||||
Sbjct  357  CGCCACCCATCGCCCC----CCCGCGGCATTCACATGCCCCGCGCCGGGGAGCGGAGACT  412

Query  61   GGCCGTCCGTGCCCGGGTCATCGGCGCGCGGTCGGCAGAAAAGGAGGGCACCGTGCGGCG  120
            ||||||||||||||||||||||||||||||||||||||||||||||| ||||||||||||
Sbjct  413  GGCCGTCCGTGCCCGGGTCATCGGCGCGCGGTCGGCAGAAAAGGAGGACACCGTGCGGCG  472

Query  121  CGACGCGGCGTGTGGGGAATGAGAGGCGACTCGTCGCCGATCGCACGCAGCGCCCGCATT  180
            |||||||||||||||||||||||||||| |||||||||||||| ||||||||||||||||
Sbjct  473  CGACGCGGCGTGTGGGGAATGAGAGGCGGCTCGTCGCCGATCGTACGCAGCGCCCGCATT  532

Query  181  CCGCCGCGCGGTGCCGCCCGTGGGACCATATCCGCCCGCAGCCGCGGGCGCTCGGACCG  239
            |||||||||||||||||||||||||||||| ||||||||||||||||||||||||||||
Sbjct  533  CCGCCGCGCGGTGCCGCCCGTGGGACCATACCCGCCCGCAGCCGCGGGCGCTCGGACCG  591


>KX766399.1 Cinnamomum verum voucher WKUCC37 18S ribosomal RNA gene, partial 
sequence; internal transcribed spacer 1, 5.8S ribosomal 
RNA gene, and internal transcribed spacer 2, complete sequence; 
and 28S ribosomal RNA gene, partial sequence
Length=717

 Score = 388 bits (210),  Expect = 4e-104
 Identities = 230/239 (96%), Gaps = 4/239 (2%)
 Strand=Plus/Plus

Query  1    CGCCACCCATCGCCCCCCCTCCCGCGGCATTCACATGCCCCGCGTCGGGGAGCGGAGACT  60
            ||||||||||||||||    |||||||||||||||||||||||| |||||||||||||||
Sbjct  426  CGCCACCCATCGCCCC----CCCGCGGCATTCACATGCCCCGCGCCGGGGAGCGGAGACT  481

Query  61   GGCCGTCCGTGCCCGGGTCATCGGCGCGCGGTCGGCAGAAAAGGAGGGCACCGTGCGGCG  120
            ||||||||||||||||||||||||||||||||||||||||||||||| ||||||||||||
Sbjct  482  GGCCGTCCGTGCCCGGGTCATCGGCGCGCGGTCGGCAGAAAAGGAGGACACCGTGCGGCG  541

Query  121  CGACGCGGCGTGTGGGGAATGAGAGGCGACTCGTCGCCGATCGCACGCAGCGCCCGCATT  180
            |||||||||||||||||||||||||||| |||||||||||||| ||||||||||||||||
Sbjct  542  CGACGCGGCGTGTGGGGAATGAGAGGCGGCTCGTCGCCGATCGTACGCAGCGCCCGCATT  601

Query  181  CCGCCGCGCGGTGCCGCCCGTGGGACCATATCCGCCCGCAGCCGCGGGCGCTCGGACCG  239
            |||||||||||||||||||||||||||||| ||||||||||||||||||||||||||||
Sbjct  602  CCGCCGCGCGGTGCCGCCCGTGGGACCATACCCGCCCGCAGCCGCGGGCGCTCGGACCG  660


>KU139903.1 Cinnamomum verum voucher Yong K. T. s.n. (KLU) internal transcribed 
spacer 1, partial sequence; 5.8S ribosomal RNA gene, 
complete sequence; and internal transcribed spacer 2, partial 
sequence
Length=617

 Score = 385 bits (208),  Expect = 5e-103
 Identities = 228/237 (96%), Gaps = 4/237 (2%)
 Strand=Plus/Plus

Query  1    CGCCACCCATCGCCCCCCCTCCCGCGGCATTCACATGCCCCGCGTCGGGGAGCGGAGACT  60
            ||||||||||||||||    |||||||||||||||||||||||| |||||||||||||||
Sbjct  385  CGCCACCCATCGCCCC----CCCGCGGCATTCACATGCCCCGCGCCGGGGAGCGGAGACT  440

Query  61   GGCCGTCCGTGCCCGGGTCATCGGCGCGCGGTCGGCAGAAAAGGAGGGCACCGTGCGGCG  120
            ||||||||||||||||||||||||||||||||||||||||||||||| ||||||||||||
Sbjct  441  GGCCGTCCGTGCCCGGGTCATCGGCGCGCGGTCGGCAGAAAAGGAGGACACCGTGCGGCG  500

Query  121  CGACGCGGCGTGTGGGGAATGAGAGGCGACTCGTCGCCGATCGCACGCAGCGCCCGCATT  180
            |||||||||||||||||||||||||||| |||||||||||||| ||||||||||||||||
Sbjct  501  CGACGCGGCGTGTGGGGAATGAGAGGCGGCTCGTCGCCGATCGTACGCAGCGCCCGCATT  560

Query  181  CCGCCGCGCGGTGCCGCCCGTGGGACCATATCCGCCCGCAGCCGCGGGCGCTCGGAC  237
            |||||||||||||||||||||||||||||| ||||||||||||||||||||||||||
Sbjct  561  CCGCCGCGCGGTGCCGCCCGTGGGACCATACCCGCCCGCAGCCGCGGGCGCTCGGAC  617


>KU139902.1 Cinnamomum verum voucher Huang J. F. H-BN013 (HITBC) internal 
transcribed spacer 1, partial sequence; 5.8S ribosomal RNA 
gene, complete sequence; and internal transcribed spacer 2, 
partial sequence
Length=605

 Score = 385 bits (208),  Expect = 5e-103
 Identities = 228/237 (96%), Gaps = 4/237 (2%)
 Strand=Plus/Plus

Query  1    CGCCACCCATCGCCCCCCCTCCCGCGGCATTCACATGCCCCGCGTCGGGGAGCGGAGACT  60
            ||||||||||||||||    |||||||||||||||||||||||| |||||||||||||||
Sbjct  373  CGCCACCCATCGCCCC----CCCGCGGCATTCACATGCCCCGCGCCGGGGAGCGGAGACT  428

Query  61   GGCCGTCCGTGCCCGGGTCATCGGCGCGCGGTCGGCAGAAAAGGAGGGCACCGTGCGGCG  120
            ||||||||||||||||||||||||||||||||||||||||||||||| ||||||||||||
Sbjct  429  GGCCGTCCGTGCCCGGGTCATCGGCGCGCGGTCGGCAGAAAAGGAGGACACCGTGCGGCG  488

Query  121  CGACGCGGCGTGTGGGGAATGAGAGGCGACTCGTCGCCGATCGCACGCAGCGCCCGCATT  180
            |||||||||||||||||||||||||||| |||||||||||||| ||||||||||||||||
Sbjct  489  CGACGCGGCGTGTGGGGAATGAGAGGCGGCTCGTCGCCGATCGTACGCAGCGCCCGCATT  548

Query  181  CCGCCGCGCGGTGCCGCCCGTGGGACCATATCCGCCCGCAGCCGCGGGCGCTCGGAC  237
            |||||||||||||||||||||||||||||| ||||||||||||||||||||||||||
Sbjct  549  CCGCCGCGCGGTGCCGCCCGTGGGACCATACCCGCCCGCAGCCGCGGGCGCTCGGAC  605


>KU139862.1 Cinnamomum multiflorum voucher Huang J. F. 201303 (HITBC) internal 
transcribed spacer 1, partial sequence; 5.8S ribosomal 
RNA gene, complete sequence; and internal transcribed spacer 
2, partial sequence
Length=617

 Score = 385 bits (208),  Expect = 5e-103
 Identities = 228/237 (96%), Gaps = 4/237 (2%)
 Strand=Plus/Plus

Query  1    CGCCACCCATCGCCCCCCCTCCCGCGGCATTCACATGCCCCGCGTCGGGGAGCGGAGACT  60
            ||||||||||||||||    |||||||||||||||||||||||| |||||||||||||||
Sbjct  385  CGCCACCCATCGCCCC----CCCGCGGCATTCACATGCCCCGCGCCGGGGAGCGGAGACT  440

Query  61   GGCCGTCCGTGCCCGGGTCATCGGCGCGCGGTCGGCAGAAAAGGAGGGCACCGTGCGGCG  120
            ||||||||||||||||||||||||||||||||||||||||||||||| ||||||||||||
Sbjct  441  GGCCGTCCGTGCCCGGGTCATCGGCGCGCGGTCGGCAGAAAAGGAGGACACCGTGCGGCG  500

Query  121  CGACGCGGCGTGTGGGGAATGAGAGGCGACTCGTCGCCGATCGCACGCAGCGCCCGCATT  180
            |||||||||||||||||||||||||||| |||||||||||||| ||||||||||||||||
Sbjct  501  CGACGCGGCGTGTGGGGAATGAGAGGCGGCTCGTCGCCGATCGTACGCAGCGCCCGCATT  560

Query  181  CCGCCGCGCGGTGCCGCCCGTGGGACCATATCCGCCCGCAGCCGCGGGCGCTCGGAC  237
            |||||||||||||||||||||||||||||| ||||||||||||||||||||||||||
Sbjct  561  CCGCCGCGCGGTGCCGCCCGTGGGACCATACCCGCCCGCAGCCGCGGGCGCTCGGAC  617


>MH232487.1 Cinnamomum wightii isolate SR622-CW1 5.8S ribosomal RNA gene, 
partial sequence; internal transcribed spacer 2, complete sequence; 
and large subunit ribosomal RNA gene, partial sequence
 MH232488.1 Cinnamomum wightii isolate SR622-CW2 5.8S ribosomal RNA gene, 
partial sequence; internal transcribed spacer 2, complete sequence; 
and large subunit ribosomal RNA gene, partial sequence
 MH232489.1 Cinnamomum wightii isolate SR622-CW3 5.8S ribosomal RNA gene, 
partial sequence; internal transcribed spacer 2, complete sequence; 
and large subunit ribosomal RNA gene, partial sequence
Length=368

 Score = 383 bits (207),  Expect = 2e-102
 Identities = 229/239 (96%), Gaps = 4/239 (2%)
 Strand=Plus/Plus

Query  1    CGCCACCCATCGCCCCCCCTCCCGCGGCATTCACATGCCCCGCGTCGGGGAGCGGAGACT  60
            ||||||||||||||||    |||||||||||||||||||||||| |||||||||||||||
Sbjct  31   CGCCACCCATCGCCCC----CCCGCGGCATTCACATGCCCCGCGCCGGGGAGCGGAGACT  86

Query  61   GGCCGTCCGTGCCCGGGTCATCGGCGCGCGGTCGGCAGAAAAGGAGGGCACCGTGCGGCG  120
            ||||||||||||||||||||||||||||||||||||||||||||||| ||||||||||||
Sbjct  87   GGCCGTCCGTGCCCGGGTCATCGGCGCGCGGTCGGCAGAAAAGGAGGACACCGTGCGGCG  146

Query  121  CGACGCGGCGTGTGGGGAATGAGAGGCGACTCGTCGCCGATCGCACGCAGCGCCCGCATT  180
            ||||||||||||||||||||||||||||||||||||||||||| |||| |||||||||||
Sbjct  147  CGACGCGGCGTGTGGGGAATGAGAGGCGACTCGTCGCCGATCGTACGCGGCGCCCGCATT  206

Query  181  CCGCCGCGCGGTGCCGCCCGTGGGACCATATCCGCCCGCAGCCGCGGGCGCTCGGACCG  239
            ||||||||||||||| |||||||||||||| ||||||||||||||||||||||||||||
Sbjct  207  CCGCCGCGCGGTGCCACCCGTGGGACCATACCCGCCCGCAGCCGCGGGCGCTCGGACCG  265


>MH232480.1 Cinnamomum tamala isolate SR622-CTa1 5.8S ribosomal RNA gene, 
partial sequence; internal transcribed spacer 2, complete sequence; 
and large subunit ribosomal RNA gene, partial sequence
 MH232481.1 Cinnamomum tamala isolate SR858-CTa2 5.8S ribosomal RNA gene, 
partial sequence; internal transcribed spacer 2, complete sequence; 
and large subunit ribosomal RNA gene, partial sequence
Length=369

 Score = 383 bits (207),  Expect = 2e-102
 Identities = 230/240 (96%), Gaps = 5/240 (2%)
 Strand=Plus/Plus

Query  1    CGCCACCCATCGCCCCCCCTCCCGCGGCATTCACATGCCCCGCGTCGGGGAGCGGAGACT  60
            ||||||||||||||||    |||||||||||||||||||||||| |||||||||||||||
Sbjct  31   CGCCACCCATCGCCCC----CCCGCGGCATTCACATGCCCCGCGCCGGGGAGCGGAGACT  86

Query  61   GGCCGTCCGTGCCCGGGTCATCGGCGCGCGGTCGGCAGAAAAGGAGGGCACCGTGCGGCG  120
            ||||||||||||||||||||||||||||||||||||||||||||||| ||||||||||||
Sbjct  87   GGCCGTCCGTGCCCGGGTCATCGGCGCGCGGTCGGCAGAAAAGGAGGACACCGTGCGGCG  146

Query  121  CGACGCGGCGTGT-GGGGAATGAGAGGCGACTCGTCGCCGATCGCACGCAGCGCCCGCAT  179
            ||||||||||||| ||||||||||||||||||||||||||||||||||||||||||||||
Sbjct  147  CGACGCGGCGTGTGGGGGAATGAGAGGCGACTCGTCGCCGATCGCACGCAGCGCCCGCAT  206

Query  180  TCCGCCGCGCGGTGCCGCCCGTGGGACCATATCCGCCCGCAGCCGCGGGCGCTCGGACCG  239
            ||||||| |||||||| |||||||||||||| ||||||||||||||||||||||||||||
Sbjct  207  TCCGCCGAGCGGTGCCACCCGTGGGACCATACCCGCCCGCAGCCGCGGGCGCTCGGACCG  266


>MH232446.1 Cinnamomum goaense isolate SR658-CG 5.8S ribosomal RNA gene, 
partial sequence; internal transcribed spacer 2, complete sequence; 
and large subunit ribosomal RNA gene, partial sequence
 MH232453.1 Cinnamomum malabatrum isolate SR622-CM1 5.8S ribosomal RNA gene, 
partial sequence; internal transcribed spacer 2, complete 
sequence; and large subunit ribosomal RNA gene, partial sequence
 MH232454.1 Cinnamomum malabatrum isolate SR622-CM2 5.8S ribosomal RNA gene, 
partial sequence; internal transcribed spacer 2, complete 
sequence; and large subunit ribosomal RNA gene, partial sequence
 MH232456.1 Cinnamomum malabatrum isolate SR622-CM3 5.8S ribosomal RNA gene, 
partial sequence; internal transcribed spacer 2, complete 
sequence; and large subunit ribosomal RNA gene, partial sequence
 MH232457.1 Cinnamomum malabatrum isolate SR858-CM4 5.8S ribosomal RNA gene, 
partial sequence; internal transcribed spacer 2, complete 
sequence; and large subunit ribosomal RNA gene, partial sequence
 MH232458.1 Cinnamomum malabatrum isolate SR858-CM5 5.8S ribosomal RNA gene, 
partial sequence; internal transcribed spacer 2, complete 
sequence; and large subunit ribosomal RNA gene, partial sequence
 MH232468.1 Cinnamomum nicolsonianum isolate SR622-CN 5.8S ribosomal RNA 
gene, partial sequence; internal transcribed spacer 2, complete 
sequence; and large subunit ribosomal RNA gene, partial 
sequence
 MH232490.1 Cinnamomum walaiwarense isolate SR622-CWa 5.8S ribosomal RNA 
gene, partial sequence; internal transcribed spacer 2, complete 
sequence; and large subunit ribosomal RNA gene, partial 
sequence
Length=369

 Score = 377 bits (204),  Expect = 8e-101
 Identities = 229/240 (95%), Gaps = 5/240 (2%)
 Strand=Plus/Plus

Query  1    CGCCACCCATCGCCCCCCCTCCCGCGGCATTCACATGCCCCGCGTCGGGGAGCGGAGACT  60
            ||||||||||||||||    |||||||||||||||||||||||| |||||||||||||||
Sbjct  31   CGCCACCCATCGCCCC----CCCGCGGCATTCACATGCCCCGCGCCGGGGAGCGGAGACT  86

Query  61   GGCCGTCCGTGCCCGGGTCATCGGCGCGCGGTCGGCAGAAAAGGAGGGCACCGTGCGGCG  120
            ||||||||||||||| ||||||||||||||||||||||||||||||| ||||||||||||
Sbjct  87   GGCCGTCCGTGCCCGAGTCATCGGCGCGCGGTCGGCAGAAAAGGAGGACACCGTGCGGCG  146

Query  121  CGACGCGGCGTGT-GGGGAATGAGAGGCGACTCGTCGCCGATCGCACGCAGCGCCCGCAT  179
            ||||||||||||| ||||||||||||||||||||||||||||||||||||||||||||||
Sbjct  147  CGACGCGGCGTGTGGGGGAATGAGAGGCGACTCGTCGCCGATCGCACGCAGCGCCCGCAT  206

Query  180  TCCGCCGCGCGGTGCCGCCCGTGGGACCATATCCGCCCGCAGCCGCGGGCGCTCGGACCG  239
            ||||||| |||||||| |||||||||||||| ||||||||||||||||||||||||||||
Sbjct  207  TCCGCCGAGCGGTGCCACCCGTGGGACCATACCCGCCCGCAGCCGCGGGCGCTCGGACCG  266


>MH232485.1 Cinnamomum verum isolate SR622-CV4 5.8S ribosomal RNA gene, partial 
sequence; internal transcribed spacer 2, complete sequence; 
and large subunit ribosomal RNA gene, partial sequence
Length=369

 Score = 372 bits (201),  Expect = 4e-99
 Identities = 228/240 (95%), Gaps = 5/240 (2%)
 Strand=Plus/Plus

Query  1    CGCCACCCATCGCCCCCCCTCCCGCGGCATTCACATGCCCCGCGTCGGGGAGCGGAGACT  60
            ||||||||||||||||    |||||||||||||||||||||||| |||||||||||||||
Sbjct  31   CGCCACCCATCGCCCC----CCCGCGGCATTCACATGCCCCGCGCCGGGGAGCGGAGACT  86

Query  61   GGCCGTCCGTGCCCGGGTCATCGGCGCGCGGTCGGCAGAAAAGGAGGGCACCGTGCGGCG  120
            ||||||||||||||| ||||||||||||||||||||||||||||||| ||||||||||||
Sbjct  87   GGCCGTCCGTGCCCGAGTCATCGGCGCGCGGTCGGCAGAAAAGGAGGACACCGTGCGGCG  146

Query  121  CGACGCGGCGTGT-GGGGAATGAGAGGCGACTCGTCGCCGATCGCACGCAGCGCCCGCAT  179
            ||||||||||||| ||||||||||||||||||||||||||||||||||||||||||||||
Sbjct  147  CGACGCGGCGTGTGGGGGAATGAGAGGCGACTCGTCGCCGATCGCACGCAGCGCCCGCAT  206

Query  180  TCCGCCGCGCGGTGCCGCCCGTGGGACCATATCCGCCCGCAGCCGCGGGCGCTCGGACCG  239
            ||||||| |||||||| |||||||||||||| ||||||||||||||||||||||| ||||
Sbjct  207  TCCGCCGAGCGGTGCCACCCGTGGGACCATACCCGCCCGCAGCCGCGGGCGCTCGAACCG  266


>MH232459.1 Cinnamomum macrocarpum isolate SR622-CMa1 5.8S ribosomal RNA 
gene, partial sequence; internal transcribed spacer 2, complete 
sequence; and large subunit ribosomal RNA gene, partial 
sequence
 MH232460.1 Cinnamomum macrocarpum isolate SR858-CMa2 5.8S ribosomal RNA 
gene, partial sequence; internal transcribed spacer 2, complete 
sequence; and large subunit ribosomal RNA gene, partial 
sequence
Length=368

 Score = 372 bits (201),  Expect = 4e-99
 Identities = 227/239 (95%), Gaps = 4/239 (2%)
 Strand=Plus/Plus

Query  1    CGCCACCCATCGCCCCCCCTCCCGCGGCATTCACATGCCCCGCGTCGGGGAGCGGAGACT  60
            |||||||| |||||||    ||||||||||||||||||| |||| |||||| ||||||||
Sbjct  31   CGCCACCCGTCGCCCC----CCCGCGGCATTCACATGCCTCGCGCCGGGGATCGGAGACT  86

Query  61   GGCCGTCCGTGCCCGGGTCATCGGCGCGCGGTCGGCAGAAAAGGAGGGCACCGTGCGGCG  120
            ||||||||||||||||||||||||||||||||||||||||||||||| ||||||||||||
Sbjct  87   GGCCGTCCGTGCCCGGGTCATCGGCGCGCGGTCGGCAGAAAAGGAGGACACCGTGCGGCG  146

Query  121  CGACGCGGCGTGTGGGGAATGAGAGGCGACTCGTCGCCGATCGCACGCAGCGCCCGCATT  180
            ||||||||||||||||||||||||||||||||||||||||||||||||||||||||||||
Sbjct  147  CGACGCGGCGTGTGGGGAATGAGAGGCGACTCGTCGCCGATCGCACGCAGCGCCCGCATT  206

Query  181  CCGCCGCGCGGTGCCGCCCGTGGGACCATATCCGCCCGCAGCCGCGGGCGCTCGGACCG  239
            ||||||||||||||| |||||||||||||| ||||||||||| ||||||||||||||||
Sbjct  207  CCGCCGCGCGGTGCCACCCGTGGGACCATACCCGCCCGCAGCAGCGGGCGCTCGGACCG  265


>KX546590.1 Cinnamomum iners isolate GBOW0875 internal transcribed spacer 
2, partial sequence
Length=223

 Score = 372 bits (201),  Expect = 4e-99
 Identities = 216/223 (97%), Gaps = 1/223 (0%)
 Strand=Plus/Plus

Query  1    CGCCACCCATCGCCCCCCC-TCCCGCGGCATTCACATGCCCCGCGTCGGGGAGCGGAGAC  59
            ||||||||||||||||||| ||||||||||||||||||||||||||||||||||||||||
Sbjct  1    CGCCACCCATCGCCCCCCCATCCCGCGGCATTCACATGCCCCGCGTCGGGGAGCGGAGAC  60

Query  60   TGGCCGTCCGTGCCCGGGTCATCGGCGCGCGGTCGGCAGAAAAGGAGGGCACCGTGCGGC  119
            ||||||||||||||||| ||||||||| |||||||||||||||||||| |||||||||||
Sbjct  61   TGGCCGTCCGTGCCCGGTTCATCGGCGTGCGGTCGGCAGAAAAGGAGGACACCGTGCGGC  120

Query  120  GCGACGCGGCGTGTGGGGAATGAGAGGCGACTCGTCGCCGATCGCACGCAGCGCCCGCAT  179
            |||||||||||||||||||||||||||||||| |||||||||||||||||||||||||||
Sbjct  121  GCGACGCGGCGTGTGGGGAATGAGAGGCGACTAGTCGCCGATCGCACGCAGCGCCCGCAT  180

Query  180  TCCGCCGCGCGGTGCCGCCCGTGGGACCATATCCGCCCGCAGC  222
            |||||||| |||||||||||||||||||||| |||||||||||
Sbjct  181  TCCGCCGCTCGGTGCCGCCCGTGGGACCATACCCGCCCGCAGC  223


>KX546589.1 Cinnamomum iners isolate GBOW0374 internal transcribed spacer 
2, partial sequence
Length=223

 Score = 372 bits (201),  Expect = 4e-99
 Identities = 216/223 (97%), Gaps = 1/223 (0%)
 Strand=Plus/Plus

Query  1    CGCCACCCATCGCCCCCCC-TCCCGCGGCATTCACATGCCCCGCGTCGGGGAGCGGAGAC  59
            ||||||||||||||||||| ||||||||||||||||||||||||||||||||||||||||
Sbjct  1    CGCCACCCATCGCCCCCCCATCCCGCGGCATTCACATGCCCCGCGTCGGGGAGCGGAGAC  60

Query  60   TGGCCGTCCGTGCCCGGGTCATCGGCGCGCGGTCGGCAGAAAAGGAGGGCACCGTGCGGC  119
            ||||||||||||||||| ||||||||| |||||||||||||||||||| |||||||||||
Sbjct  61   TGGCCGTCCGTGCCCGGTTCATCGGCGTGCGGTCGGCAGAAAAGGAGGACACCGTGCGGC  120

Query  120  GCGACGCGGCGTGTGGGGAATGAGAGGCGACTCGTCGCCGATCGCACGCAGCGCCCGCAT  179
            |||||||||||||||||||||||||||||||| |||||||||||||||||||||||||||
Sbjct  121  GCGACGCGGCGTGTGGGGAATGAGAGGCGACTAGTCGCCGATCGCACGCAGCGCCCGCAT  180

Query  180  TCCGCCGCGCGGTGCCGCCCGTGGGACCATATCCGCCCGCAGC  222
            |||||||| |||||||||||||||||||||| |||||||||||
Sbjct  181  TCCGCCGCTCGGTGCCGCCCGTGGGACCATACCCGCCCGCAGC  223


>MH232486.1 Cinnamomum verum isolate SR858-CV5 5.8S ribosomal RNA gene, partial 
sequence; internal transcribed spacer 2, complete sequence; 
and large subunit ribosomal RNA gene, partial sequence
Length=366

 Score = 366 bits (198),  Expect = 2e-97
 Identities = 226/239 (95%), Gaps = 4/239 (2%)
 Strand=Plus/Plus

Query  1    CGCCACCCATCGCCCCCCCTCCCGCGGCATTCACATGCCCCGCGTCGGGGAGCGGAGACT  60
            |||||||||||||||||||   | |||||||||||||||||||| |||||||||||||||
Sbjct  31   CGCCACCCATCGCCCCCCC---C-CGGCATTCACATGCCCCGCGCCGGGGAGCGGAGACT  86

Query  61   GGCCGTCCGTGCCCGGGTCATCGGCGCGCGGTCGGCAGAAAAGGAGGGCACCGTGCGGCG  120
            ||||||||||||||||||||||||||||||||||||||||||||||| ||||||||||||
Sbjct  87   GGCCGTCCGTGCCCGGGTCATCGGCGCGCGGTCGGCAGAAAAGGAGGACACCGTGCGGCG  146

Query  121  CGACGCGGCGTGTGGGGAATGAGAGGCGACTCGTCGCCGATCGCACGCAGCGCCCGCATT  180
            |||||||||||||||||||||||||| |  | ||||||||||| ||||||||||||||||
Sbjct  147  CGACGCGGCGTGTGGGGAATGAGAGGGGGATGGTCGCCGATCGTACGCAGCGCCCGCATT  206

Query  181  CCGCCGCGCGGTGCCGCCCGTGGGACCATATCCGCCCGCAGCCGCGGGCGCTCGGACCG  239
            ||||||||||||||| |||||||||||||| ||||||||||||||||||||||||||||
Sbjct  207  CCGCCGCGCGGTGCCACCCGTGGGACCATACCCGCCCGCAGCCGCGGGCGCTCGGACCG  265


>MH232455.1 Cinnamomum sp. SR622-Csp 5.8S ribosomal RNA gene, partial sequence; 
internal transcribed spacer 2, complete sequence; and 
large subunit ribosomal RNA gene, partial sequence
Length=369

 Score = 366 bits (198),  Expect = 2e-97
 Identities = 227/240 (95%), Gaps = 5/240 (2%)
 Strand=Plus/Plus

Query  1    CGCCACCCATCGCCCCCCCTCCCGCGGCATTCACATGCCCCGCGTCGGGGAGCGGAGACT  60
            ||||||||||||||||    |||||||||||||||||||||||| |||||||||||||||
Sbjct  31   CGCCACCCATCGCCCC----CCCGCGGCATTCACATGCCCCGCGCCGGGGAGCGGAGACT  86

Query  61   GGCCGTCCGTGCCCGGGTCATCGGCGCGCGGTCGGCAGAAAAGGAGGGCACCGTGCGGCG  120
            ||||||||||||||| ||||||||||||||||||||||||||||||| ||||||||||||
Sbjct  87   GGCCGTCCGTGCCCGAGTCATCGGCGCGCGGTCGGCAGAAAAGGAGGACACCGTGCGGCG  146

Query  121  CGACGCGGCGTGT-GGGGAATGAGAGGCGACTCGTCGCCGATCGCACGCAGCGCCCGCAT  179
            ||||||||||||| ||||||||||||||||||||||| ||||||||||||||||||||||
Sbjct  147  CGACGCGGCGTGTGGGGGAATGAGAGGCGACTCGTCGTCGATCGCACGCAGCGCCCGCAT  206

Query  180  TCCGCCGCGCGGTGCCGCCCGTGGGACCATATCCGCCCGCAGCCGCGGGCGCTCGGACCG  239
            |||| || |||||||| |||||||||||||| ||||||||||||||||||||||||||||
Sbjct  207  TCCGTCGAGCGGTGCCACCCGTGGGACCATACCCGCCCGCAGCCGCGGGCGCTCGGACCG  266


>KU139835.1 Cinnamomum cordatum voucher Manickam S. sm347 (KLU) internal 
transcribed spacer 1, partial sequence; 5.8S ribosomal RNA gene, 
complete sequence; and internal transcribed spacer 2, partial 
sequence
Length=610

 Score = 366 bits (198),  Expect = 2e-97
 Identities = 225/237 (95%), Gaps = 5/237 (2%)
 Strand=Plus/Plus

Query  1    CGCCACCCATCGCCCCCCCTCCCGCGGCATTCACATGCCCCGCGTCGGGGAGCGGAGACT  60
            |||||||||||||||||   |||||||||||||||||||||||  |||||||||||||||
Sbjct  379  CGCCACCCATCGCCCCC---CCCGCGGCATTCACATGCCCCGC--CGGGGAGCGGAGACT  433

Query  61   GGCCGTCCGTGCCCGGGTCATCGGCGCGCGGTCGGCAGAAAAGGAGGGCACCGTGCGGCG  120
            ||||||||||||||||||||||||||||||||||||||||||||||| ||||||||||||
Sbjct  434  GGCCGTCCGTGCCCGGGTCATCGGCGCGCGGTCGGCAGAAAAGGAGGACACCGTGCGGCG  493

Query  121  CGACGCGGCGTGTGGGGAATGAGAGGCGACTCGTCGCCGATCGCACGCAGCGCCCGCATT  180
            |||| ||||||||||||  |||||||||||||||||||||||| ||||||||||||||||
Sbjct  494  CGACACGGCGTGTGGGGGTTGAGAGGCGACTCGTCGCCGATCGTACGCAGCGCCCGCATT  553

Query  181  CCGCCGCGCGGTGCCGCCCGTGGGACCATATCCGCCCGCAGCCGCGGGCGCTCGGAC  237
            |||||||||||||||||||||||||||||| ||||||||||||||||||| ||||||
Sbjct  554  CCGCCGCGCGGTGCCGCCCGTGGGACCATACCCGCCCGCAGCCGCGGGCGATCGGAC  610


>KY235213.1 Cinnamomum bejolghota voucher FBL05111 5.8S ribosomal RNA gene 
and internal transcribed spacer 2, partial sequence
Length=330

 Score = 364 bits (197),  Expect = 6e-97
 Identities = 227/239 (95%), Gaps = 12/239 (5%)
 Strand=Plus/Plus

Query  1    CGCCACCCATCGCCCCCCCTCCCGCGGCATTCACATGCCCCGCGTCGGGGAGCGGAGACT  60
            ||||||||||||||||||||||||||||||||||||||||||||||||||||||||||||
Sbjct  91   CGCCACCCATCGCCCCCCCTCCCGCGGCATTCACATGCCCCGCGTCGGGGAGCGGAGACT  150

Query  61   GGCCGTCCGTGCCCGGGTCATCGGCGCGCGGTCGGCAGAAAAGGAGGGCACCGTGCGGCG  120
            ||||||||||||||||||||||||||||||||||||||||||||||||||||||||||||
Sbjct  151  GGCCGTCCGTGCCCGGGTCATCGGCGCGCGGTCGGCAGAAAAGGAGGGCACCGTGCGGCG  210

Query  121  CGACGCGGCGTGTGGGGAATGAGAGGCGACTCGTCGCCGATCGCACGCAGCGCCCGCATT  180
            ||||||||||            ||||||||||||||||||||||||||||||||||||||
Sbjct  211  CGACGCGGCG------------GAGGCGACTCGTCGCCGATCGCACGCAGCGCCCGCATT  258

Query  181  CCGCCGCGCGGTGCCGCCCGTGGGACCATATCCGCCCGCAGCCGCGGGCGCTCGGACCG  239
            |||||||||||||||||||||||||||||||||||||||||||||||||||||||||||
Sbjct  259  CCGCCGCGCGGTGCCGCCCGTGGGACCATATCCGCCCGCAGCCGCGGGCGCTCGGACCG  317


>KY235212.1 Cinnamomum bejolghota voucher FBL05110 5.8S ribosomal RNA gene 
and internal transcribed spacer 2, partial sequence
Length=330

 Score = 364 bits (197),  Expect = 6e-97
 Identities = 227/239 (95%), Gaps = 12/239 (5%)
 Strand=Plus/Plus

Query  1    CGCCACCCATCGCCCCCCCTCCCGCGGCATTCACATGCCCCGCGTCGGGGAGCGGAGACT  60
            ||||||||||||||||||||||||||||||||||||||||||||||||||||||||||||
Sbjct  91   CGCCACCCATCGCCCCCCCTCCCGCGGCATTCACATGCCCCGCGTCGGGGAGCGGAGACT  150

Query  61   GGCCGTCCGTGCCCGGGTCATCGGCGCGCGGTCGGCAGAAAAGGAGGGCACCGTGCGGCG  120
            ||||||||||||||||||||||||||||||||||||||||||||||||||||||||||||
Sbjct  151  GGCCGTCCGTGCCCGGGTCATCGGCGCGCGGTCGGCAGAAAAGGAGGGCACCGTGCGGCG  210

Query  121  CGACGCGGCGTGTGGGGAATGAGAGGCGACTCGTCGCCGATCGCACGCAGCGCCCGCATT  180
            ||||||||||            ||||||||||||||||||||||||||||||||||||||
Sbjct  211  CGACGCGGCG------------GAGGCGACTCGTCGCCGATCGCACGCAGCGCCCGCATT  258

Query  181  CCGCCGCGCGGTGCCGCCCGTGGGACCATATCCGCCCGCAGCCGCGGGCGCTCGGACCG  239
            |||||||||||||||||||||||||||||||||||||||||||||||||||||||||||
Sbjct  259  CCGCCGCGCGGTGCCGCCCGTGGGACCATATCCGCCCGCAGCCGCGGGCGCTCGGACCG  317


>KY235211.1 Cinnamomum bejolghota voucher FBL05109 5.8S ribosomal RNA gene 
and internal transcribed spacer 2, partial sequence
Length=330

 Score = 364 bits (197),  Expect = 6e-97
 Identities = 227/239 (95%), Gaps = 12/239 (5%)
 Strand=Plus/Plus

Query  1    CGCCACCCATCGCCCCCCCTCCCGCGGCATTCACATGCCCCGCGTCGGGGAGCGGAGACT  60
            ||||||||||||||||||||||||||||||||||||||||||||||||||||||||||||
Sbjct  91   CGCCACCCATCGCCCCCCCTCCCGCGGCATTCACATGCCCCGCGTCGGGGAGCGGAGACT  150

Query  61   GGCCGTCCGTGCCCGGGTCATCGGCGCGCGGTCGGCAGAAAAGGAGGGCACCGTGCGGCG  120
            ||||||||||||||||||||||||||||||||||||||||||||||||||||||||||||
Sbjct  151  GGCCGTCCGTGCCCGGGTCATCGGCGCGCGGTCGGCAGAAAAGGAGGGCACCGTGCGGCG  210

Query  121  CGACGCGGCGTGTGGGGAATGAGAGGCGACTCGTCGCCGATCGCACGCAGCGCCCGCATT  180
            ||||||||||            ||||||||||||||||||||||||||||||||||||||
Sbjct  211  CGACGCGGCG------------GAGGCGACTCGTCGCCGATCGCACGCAGCGCCCGCATT  258

Query  181  CCGCCGCGCGGTGCCGCCCGTGGGACCATATCCGCCCGCAGCCGCGGGCGCTCGGACCG  239
            |||||||||||||||||||||||||||||||||||||||||||||||||||||||||||
Sbjct  259  CCGCCGCGCGGTGCCGCCCGTGGGACCATATCCGCCCGCAGCCGCGGGCGCTCGGACCG  317


>KX546584.1 Cinnamomum bejolghota isolate CXQ0105 internal transcribed spacer 
2, partial sequence
Length=224

 Score = 363 bits (196),  Expect = 2e-96
 Identities = 215/224 (96%), Gaps = 2/224 (1%)
 Strand=Plus/Plus

Query  1    CGCCACCCATCGCCCCCCC-TCCCGCGGCATTCACATGCCCCGCGTCGGGGAGCGGAGAC  59
            ||||||||||||||||||| |||||||||||||||||||||||||| |||||||||||||
Sbjct  1    CGCCACCCATCGCCCCCCCATCCCGCGGCATTCACATGCCCCGCGTGGGGGAGCGGAGAC  60

Query  60   TGGCCGTCCGTGCCCGGGTCATCGGCGCGCGGTCGGCAGAAAAGGAGGGCACCGTGCGGC  119
            |||||||||||||||||||||||||||||||||||||||||||||||| |||||||||| 
Sbjct  61   TGGCCGTCCGTGCCCGGGTCATCGGCGCGCGGTCGGCAGAAAAGGAGGACACCGTGCGGT  120

Query  120  GCGACGCGGCGTGTGGGGAATGAGAGGCGACTCGTCGCCGATCGCACGCAGCGCCCGCAT  179
            ||||||||||||||||||||||||||||||||||||||||||||||||||||||||||||
Sbjct  121  GCGACGCGGCGTGTGGGGAATGAGAGGCGACTCGTCGCCGATCGCACGCAGCGCCCGCAT  180

Query  180  TCCGCCGCGCGGTGCCG-CCCGTGGGACCATATCCGCCCGCAGC  222
            |||||||||||| |||  |||||||||||||| | |||||||||
Sbjct  181  TCCGCCGCGCGGCGCCCSCCCGTGGGACCATACCAGCCCGCAGC  224


>MH232484.1 Cinnamomum verum isolate SR858-CV3 5.8S ribosomal RNA gene, partial 
sequence; internal transcribed spacer 2, complete sequence; 
and large subunit ribosomal RNA gene, partial sequence
Length=369

 Score = 361 bits (195),  Expect = 8e-96
 Identities = 226/240 (94%), Gaps = 5/240 (2%)
 Strand=Plus/Plus

Query  1    CGCCACCCATCGCCCCCCCTCCCGCGGCATTCACATGCCCCGCGTCGGGGAGCGGAGACT  60
            ||||||||||||||||    |||||||||||||||||||||||| |||||||||||||||
Sbjct  31   CGCCACCCATCGCCCC----CCCGCGGCATTCACATGCCCCGCGCCGGGGAGCGGAGACT  86

Query  61   GGCCGTCCGTGCCCGGGTCATCGGCGCGCGGTCGGCAGAAAAGGAGGGCACCGTGCGGCG  120
            ||||||||||||||| ||||||||||||||||||||||||||||||| ||||||||||||
Sbjct  87   GGCCGTCCGTGCCCGAGTCATCGGCGCGCGGTCGGCAGAAAAGGAGGACACCGTGCGGCG  146

Query  121  CGACGCGGCGTGTGGGGAATG-AGAGGCGACTCGTCGCCGATCGCACGCAGCGCCCGCAT  179
            ||||||||||||||||| ||| | |||||||| |||||||||||||||||||||||||||
Sbjct  147  CGACGCGGCGTGTGGGGGATGAAAAGGCGACTGGTCGCCGATCGCACGCAGCGCCCGCAT  206

Query  180  TCCGCCGCGCGGTGCCGCCCGTGGGACCATATCCGCCCGCAGCCGCGGGCGCTCGGACCG  239
            ||||||| |||||||| |||||||||||||| ||||||||||||||||||||||||||||
Sbjct  207  TCCGCCGAGCGGTGCCACCCGTGGGACCATACCCGCCCGCAGCCGCGGGCGCTCGGACCG  266


>KU139877.1 Cinnamomum propinquum voucher Crayn D. 1156 (CNS) internal transcribed 
spacer 1, partial sequence; 5.8S ribosomal RNA gene, 
complete sequence; and internal transcribed spacer 2, partial 
sequence
Length=617

 Score = 361 bits (195),  Expect = 8e-96
 Identities = 224/237 (95%), Gaps = 6/237 (3%)
 Strand=Plus/Plus

Query  1    CGCCACCCATCGCCCCCCCTCCCGCGGCATTCACATGCCCCGCGTCGGGGAGCGGAGACT  60
            ||||||||||||||||    |||| ||||||||||||||||||  |||||||||||||||
Sbjct  387  CGCCACCCATCGCCCC----CCCGTGGCATTCACATGCCCCGC--CGGGGAGCGGAGACT  440

Query  61   GGCCGTCCGTGCCCGGGTCATCGGCGCGCGGTCGGCAGAAAAGGAGGGCACCGTGCGGCG  120
            ||||||||||||||||||||||||||||||||||||||||||||||| ||||||||||||
Sbjct  441  GGCCGTCCGTGCCCGGGTCATCGGCGCGCGGTCGGCAGAAAAGGAGGACACCGTGCGGCG  500

Query  121  CGACGCGGCGTGTGGGGAATGAGAGGCGACTCGTCGCCGATCGCACGCAGCGCCCGCATT  180
            |||||||||||||||||  |||||||||||||||||||||||| ||||||||||||||||
Sbjct  501  CGACGCGGCGTGTGGGGGTTGAGAGGCGACTCGTCGCCGATCGTACGCAGCGCCCGCATT  560

Query  181  CCGCCGCGCGGTGCCGCCCGTGGGACCATATCCGCCCGCAGCCGCGGGCGCTCGGAC  237
            ||||||||||||||||||| |||||||||| ||||||||||||||||||||||||||
Sbjct  561  CCGCCGCGCGGTGCCGCCCATGGGACCATACCCGCCCGCAGCCGCGGGCGCTCGGAC  617


>KU139876.1 Cinnamomum propinquum voucher Simpson L. 443A (CNS) internal 
transcribed spacer 1, partial sequence; 5.8S ribosomal RNA gene, 
complete sequence; and internal transcribed spacer 2, partial 
sequence
Length=617

 Score = 361 bits (195),  Expect = 8e-96
 Identities = 224/237 (95%), Gaps = 6/237 (3%)
 Strand=Plus/Plus

Query  1    CGCCACCCATCGCCCCCCCTCCCGCGGCATTCACATGCCCCGCGTCGGGGAGCGGAGACT  60
            ||||||||||||||||    |||| ||||||||||||||||||  |||||||||||||||
Sbjct  387  CGCCACCCATCGCCCC----CCCGTGGCATTCACATGCCCCGC--CGGGGAGCGGAGACT  440

Query  61   GGCCGTCCGTGCCCGGGTCATCGGCGCGCGGTCGGCAGAAAAGGAGGGCACCGTGCGGCG  120
            ||||||||||||||||||||||||||||||||||||||||||||||| ||||||||||||
Sbjct  441  GGCCGTCCGTGCCCGGGTCATCGGCGCGCGGTCGGCAGAAAAGGAGGACACCGTGCGGCG  500

Query  121  CGACGCGGCGTGTGGGGAATGAGAGGCGACTCGTCGCCGATCGCACGCAGCGCCCGCATT  180
            |||||||||||||||||  |||||||||||||||||||||||| ||||||||||||||||
Sbjct  501  CGACGCGGCGTGTGGGGGTTGAGAGGCGACTCGTCGCCGATCGTACGCAGCGCCCGCATT  560

Query  181  CCGCCGCGCGGTGCCGCCCGTGGGACCATATCCGCCCGCAGCCGCGGGCGCTCGGAC  237
            ||||||||||||||||||| |||||||||| ||||||||||||||||||||||||||
Sbjct  561  CCGCCGCGCGGTGCCGCCCATGGGACCATACCCGCCCGCAGCCGCGGGCGCTCGGAC  617


>KU139855.1 Cinnamomum laubatii voucher Costion C. 1550 (CNS) internal transcribed 
spacer 1, partial sequence; 5.8S ribosomal RNA gene, 
complete sequence; and internal transcribed spacer 2, partial 
sequence
Length=605

 Score = 361 bits (195),  Expect = 8e-96
 Identities = 224/237 (95%), Gaps = 6/237 (3%)
 Strand=Plus/Plus

Query  1    CGCCACCCATCGCCCCCCCTCCCGCGGCATTCACATGCCCCGCGTCGGGGAGCGGAGACT  60
            ||||||||||||||||    |||| ||||||||||||||||||  |||||||||||||||
Sbjct  375  CGCCACCCATCGCCCC----CCCGTGGCATTCACATGCCCCGC--CGGGGAGCGGAGACT  428

Query  61   GGCCGTCCGTGCCCGGGTCATCGGCGCGCGGTCGGCAGAAAAGGAGGGCACCGTGCGGCG  120
            ||||||||||||||||||||||||||||||||||||||||||||||| ||||||||||||
Sbjct  429  GGCCGTCCGTGCCCGGGTCATCGGCGCGCGGTCGGCAGAAAAGGAGGACACCGTGCGGCG  488

Query  121  CGACGCGGCGTGTGGGGAATGAGAGGCGACTCGTCGCCGATCGCACGCAGCGCCCGCATT  180
            |||||||||||||||||  |||||||||||||||||||||||| ||||||||||||||||
Sbjct  489  CGACGCGGCGTGTGGGGGTTGAGAGGCGACTCGTCGCCGATCGTACGCAGCGCCCGCATT  548

Query  181  CCGCCGCGCGGTGCCGCCCGTGGGACCATATCCGCCCGCAGCCGCGGGCGCTCGGAC  237
            ||||||||||||||||||| |||||||||| ||||||||||||||||||||||||||
Sbjct  549  CCGCCGCGCGGTGCCGCCCATGGGACCATACCCGCCCGCAGCCGCGGGCGCTCGGAC  605


>KU139852.1 Cinnamomum javanicum voucher Huang J. F. et al. 201301 (HITBC) 
internal transcribed spacer 1, partial sequence; 5.8S ribosomal 
RNA gene, complete sequence; and internal transcribed 
spacer 2, partial sequence
Length=609

 Score = 361 bits (195),  Expect = 8e-96
 Identities = 224/237 (95%), Gaps = 6/237 (3%)
 Strand=Plus/Plus

Query  1    CGCCACCCATCGCCCCCCCTCCCGCGGCATTCACATGCCCCGCGTCGGGGAGCGGAGACT  60
            ||||||||||||||||    |||||||||||||||||||||||  |||||||||||||||
Sbjct  379  CGCCACCCATCGCCCC----CCCGCGGCATTCACATGCCCCGC--CGGGGAGCGGAGACT  432

Query  61   GGCCGTCCGTGCCCGGGTCATCGGCGCGCGGTCGGCAGAAAAGGAGGGCACCGTGCGGCG  120
            ||||||||||||||||||||||||||||||||||||||||||||||| ||||||||||||
Sbjct  433  GGCCGTCCGTGCCCGGGTCATCGGCGCGCGGTCGGCAGAAAAGGAGGACACCGTGCGGCG  492

Query  121  CGACGCGGCGTGTGGGGAATGAGAGGCGACTCGTCGCCGATCGCACGCAGCGCCCGCATT  180
            || ||||||||||||||  |||||||||||||||||||||||| ||||||||||||||||
Sbjct  493  CGGCGCGGCGTGTGGGGGTTGAGAGGCGACTCGTCGCCGATCGTACGCAGCGCCCGCATT  552

Query  181  CCGCCGCGCGGTGCCGCCCGTGGGACCATATCCGCCCGCAGCCGCGGGCGCTCGGAC  237
            ||||||||||||||| |||||||||||||| ||||||||||||||||||||||||||
Sbjct  553  CCGCCGCGCGGTGCCACCCGTGGGACCATACCCGCCCGCAGCCGCGGGCGCTCGGAC  609


>MF110053.1 Cinnamomum paiei voucher Christensen 1237 (AAU) small subunit 
ribosomal RNA gene, partial sequence; internal transcribed 
spacer 1, 5.8S ribosomal RNA gene, and internal transcribed 
spacer 2, complete sequence; and large subunit ribosomal RNA 
gene, partial sequence
Length=767

 Score = 359 bits (194),  Expect = 3e-95
 Identities = 225/239 (94%), Gaps = 5/239 (2%)
 Strand=Plus/Plus

Query  1    CGCCACCCATCGCCCCCCCTCCCGCGGCATTCACATGCCCCGCGTCGGGGAGCGGAGACT  60
            |||||||||||||||||   |||||||||||||||||||||||  |||||||||||||||
Sbjct  454  CGCCACCCATCGCCCCC---CCCGCGGCATTCACATGCCCCGC--CGGGGAGCGGAGACT  508

Query  61   GGCCGTCCGTGCCCGGGTCATCGGCGCGCGGTCGGCAGAAAAGGAGGGCACCGTGCGGCG  120
            ||||||||||||||||||| ||||||||||||||||||||||||||| ||||||||||||
Sbjct  509  GGCCGTCCGTGCCCGGGTCCTCGGCGCGCGGTCGGCAGAAAAGGAGGACACCGTGCGGCG  568

Query  121  CGACGCGGCGTGTGGGGAATGAGAGGCGACTCGTCGCCGATCGCACGCAGCGCCCGCATT  180
            || ||||||||||||||  |||||||||||||||||||||||| ||||||||||||||||
Sbjct  569  CGGCGCGGCGTGTGGGGGTTGAGAGGCGACTCGTCGCCGATCGTACGCAGCGCCCGCATT  628

Query  181  CCGCCGCGCGGTGCCGCCCGTGGGACCATATCCGCCCGCAGCCGCGGGCGCTCGGACCG  239
            ||||||||||||||| ||| |||||||||| ||||||||||||||||||||||||||||
Sbjct  629  CCGCCGCGCGGTGCCACCCATGGGACCATACCCGCCCGCAGCCGCGGGCGCTCGGACCG  687


>KU139880.1 Cinnamomum rhynchophyllum voucher Huang J. F. et al. 201323 (HITBC) 
internal transcribed spacer 1, partial sequence; 5.8S 
ribosomal RNA gene, complete sequence; and internal transcribed 
spacer 2, partial sequence
Length=619

 Score = 350 bits (189),  Expect = 2e-92
 Identities = 222/237 (94%), Gaps = 5/237 (2%)
 Strand=Plus/Plus

Query  1    CGCCACCCATCGCCCCCCCTCCCGCGGCATTCACATGCCCCGCGTCGGGGAGCGGAGACT  60
            |||||||||||||||||   |||||||||||||||||||||||  |||||||||||||||
Sbjct  388  CGCCACCCATCGCCCCC---CCCGCGGCATTCACATGCCCCGC--CGGGGAGCGGAGACT  442

Query  61   GGCCGTCCGTGCCCGGGTCATCGGCGCGCGGTCGGCAGAAAAGGAGGGCACCGTGCGGCG  120
            ||||||||||||||||||||||||||||||||||||||||||||||| ||||||||||||
Sbjct  443  GGCCGTCCGTGCCCGGGTCATCGGCGCGCGGTCGGCAGAAAAGGAGGACACCGTGCGGCG  502

Query  121  CGACGCGGCGTGTGGGGAATGAGAGGCGACTCGTCGCCGATCGCACGCAGCGCCCGCATT  180
            || ||||||||||||||  |||||||||||||||||||||||| ||||||||||||||||
Sbjct  503  CGGCGCGGCGTGTGGGGGTTGAGAGGCGACTCGTCGCCGATCGTACGCAGCGCCCGCATT  562

Query  181  CCGCCGCGCGGTGCCGCCCGTGGGACCATATCCGCCCGCAGCCGCGGGCGCTCGGAC  237
            ||| ||||||||| | ||| |||||||||| ||||||||||||||||||||||||||
Sbjct  563  CCGTCGCGCGGTGACACCCATGGGACCATACCCGCCCGCAGCCGCGGGCGCTCGGAC  619


>KU139896.1 Cinnamomum tonkinense voucher Li J. W. LJW19 (HITBC) internal 
transcribed spacer 1, partial sequence; 5.8S ribosomal RNA 
gene, complete sequence; and internal transcribed spacer 2, 
partial sequence
Length=617

 Score = 348 bits (188),  Expect = 6e-92
 Identities = 225/241 (93%), Gaps = 10/241 (4%)
 Strand=Plus/Plus

Query  1    CGCCACCCATCGCCCCCCCTCCCGCGGCATTCACATGCCCCGCGTCGGGGAGCGGAGACT  60
            ||||||||||||||||    |||||||||||||||||||||||  |||||||||||||||
Sbjct  383  CGCCACCCATCGCCCC----CCCGCGGCATTCACATGCCCCGC--CGGGGAGCGGAGACT  436

Query  61   GGCCGTCCGTGCCCGGGTCATCGGCGCGCGGTCGGCAGAAAAGGAGGGCACCGTGCGGCG  120
            ||||||||||||||||||||||||||||||||||||||||||||||| ||||||||||||
Sbjct  437  GGCCGTCCGTGCCCGGGTCATCGGCGCGCGGTCGGCAGAAAAGGAGGACACCGTGCGGCG  496

Query  121  CGACGCGGCGTGTGGGGAATGAGAGGCGACTCGTCGCCGATCGCACGCAGCGCCCGCATT  180
            |||| ||||||||||||  |||||||||||||||||||||||| ||||||||||||||||
Sbjct  497  CGACACGGCGTGTGGGGGTTGAGAGGCGACTCGTCGCCGATCGTACGCAGCGCCCGCATT  556

Query  181  CCGCCGCGCGGTGCCGCCCGTGGGACCATATC----CGCCCGCAGCCGCGGGCGCTCGGA  236
            |||||||||||||||||||||||||||||||     ||||||||||||||||||||||||
Sbjct  557  CCGCCGCGCGGTGCCGCCCGTGGGACCATATATAAACGCCCGCAGCCGCGGGCGCTCGGA  616

Query  237  C  237
            |
Sbjct  617  C  617


>KU139839.1 Cinnamomum cuspidatum voucher Yong K. T. SM346 (KLU) internal 
transcribed spacer 1, partial sequence; 5.8S ribosomal RNA 
gene, complete sequence; and internal transcribed spacer 2, 
partial sequence
Length=547

 Score = 346 bits (187),  Expect = 2e-91
 Identities = 221/237 (93%), Gaps = 3/237 (1%)
 Strand=Plus/Plus

Query  1    CGCCACCCATCGCCCCCCCTCCCGCGGCATTCACATGCCCCGCGTCGGGGAGCGGAGACT  60
            ||||||||||||| ||||| |||||||||||| ||||||||||  |||||||||||||||
Sbjct  314  CGCCACCCATCGCACCCCC-CCCGCGGCATTCCCATGCCCCGC--CGGGGAGCGGAGACT  370

Query  61   GGCCGTCCGTGCCCGGGTCATCGGCGCGCGGTCGGCAGAAAAGGAGGGCACCGTGCGGCG  120
            ||||||||||||||||||||||||||||||||||||||||||||||| ||||||||||||
Sbjct  371  GGCCGTCCGTGCCCGGGTCATCGGCGCGCGGTCGGCAGAAAAGGAGGACACCGTGCGGCG  430

Query  121  CGACGCGGCGTGTGGGGAATGAGAGGCGACTCGTCGCCGATCGCACGCAGCGCCCGCATT  180
            || | ||||||||||||  ||||||||||||| |||||||||| |||  |||||||||||
Sbjct  431  CGGCACGGCGTGTGGGGGTTGAGAGGCGACTCCTCGCCGATCGTACGTCGCGCCCGCATT  490

Query  181  CCGCCGCGCGGTGCCGCCCGTGGGACCATATCCGCCCGCAGCCGCGGGCGCTCGGAC  237
            ||||||||||||||| |||||||||||||| ||||||||||||||||||||||||||
Sbjct  491  CCGCCGCGCGGTGCCACCCGTGGGACCATACCCGCCCGCAGCCGCGGGCGCTCGGAC  547


>KU139865.1 Cinnamomum oliveri voucher Tng D. 274 (CNS) internal transcribed 
spacer 1, partial sequence; 5.8S ribosomal RNA gene, complete 
sequence; and internal transcribed spacer 2, partial sequence
Length=569

 Score = 344 bits (186),  Expect = 8e-91
 Identities = 222/238 (93%), Gaps = 7/238 (3%)
 Strand=Plus/Plus

Query  1    CGCCACCCATCGCCCCCCCTCCCGCGGCATTCACATGCCCCGCGTCGGGGAGCGGAGACT  60
            |||||||| |||||||    |||| ||||||||||||||||||  |||||||||||||||
Sbjct  338  CGCCACCCGTCGCCCC----CCCGTGGCATTCACATGCCCCGC--CGGGGAGCGGAGACT  391

Query  61   GGCCGTCCGTGCCCGGGTCATCGGCGCGCGGTCGGCAGAAAAGGAGGGCACCGTGCGGCG  120
            ||||||||||||||||||||||||||||||||||||||||||||||| ||||||||||||
Sbjct  392  GGCCGTCCGTGCCCGGGTCATCGGCGCGCGGTCGGCAGAAAAGGAGGACACCGTGCGGCG  451

Query  121  CGACGCGGCGTGTGGGGAATGAGAGGCGACTCGTCGCCGATCGCACGCAGCGCCCGCATT  180
            |||| ||||||||||||  |||||||||||||||||||||||| ||||||||||||||||
Sbjct  452  CGACACGGCGTGTGGGGGTTGAGAGGCGACTCGTCGCCGATCGTACGCAGCGCCCGCATT  511

Query  181  CCGCCGCGCGGTGCCGCCCGTGGGACCATATCCGCC-CGCAGCCGCGGGCGCTCGGAC  237
            ||||||||||||||||||| |||||||||| ||||| |||||||||||||||||||||
Sbjct  512  CCGCCGCGCGGTGCCGCCCATGGGACCATACCCGCCTCGCAGCCGCGGGCGCTCGGAC  569


>KU139821.1 Cinnamomum baileyanum voucher Tng D. CSIRO38 (CNS) internal transcribed 
spacer 1, partial sequence; 5.8S ribosomal RNA gene, 
complete sequence; and internal transcribed spacer 2, partial 
sequence
Length=617

 Score = 344 bits (186),  Expect = 8e-91
 Identities = 221/237 (93%), Gaps = 6/237 (3%)
 Strand=Plus/Plus

Query  1    CGCCACCCATCGCCCCCCCTCCCGCGGCATTCACATGCCCCGCGTCGGGGAGCGGAGACT  60
            ||||||||||||||||    |||| ||||||||||||||||||  |||||||||||||||
Sbjct  387  CGCCACCCATCGCCCC----CCCGTGGCATTCACATGCCCCGC--CGGGGAGCGGAGACT  440

Query  61   GGCCGTCCGTGCCCGGGTCATCGGCGCGCGGTCGGCAGAAAAGGAGGGCACCGTGCGGCG  120
            ||||||||||||||||||||||||||||||||||||||||||||||| ||||||||||||
Sbjct  441  GGCCGTCCGTGCCCGGGTCATCGGCGCGCGGTCGGCAGAAAAGGAGGACACCGTGCGGCG  500

Query  121  CGACGCGGCGTGTGGGGAATGAGAGGCGACTCGTCGCCGATCGCACGCAGCGCCCGCATT  180
            |||| ||||||||||||  |||||||||||||||||||||||| ||||||||||||||||
Sbjct  501  CGACACGGCGTGTGGGGGTTGAGAGGCGACTCGTCGCCGATCGTACGCAGCGCCCGCATT  560

Query  181  CCGCCGCGCGGTGCCGCCCGTGGGACCATATCCGCCCGCAGCCGCGGGCGCTCGGAC  237
            ||| ||||||||||| ||| |||||||||| ||||||||||||||||||||||||||
Sbjct  561  CCGTCGCGCGGTGCCACCCATGGGACCATACCCGCCCGCAGCCGCGGGCGCTCGGAC  617


>KU139820.1 Cinnamomum baileyanum voucher Tng D. CSIRO130 (CNS) internal 
transcribed spacer 1, partial sequence; 5.8S ribosomal RNA gene, 
complete sequence; and internal transcribed spacer 2, partial 
sequence
Length=617

 Score = 344 bits (186),  Expect = 8e-91
 Identities = 221/237 (93%), Gaps = 6/237 (3%)
 Strand=Plus/Plus

Query  1    CGCCACCCATCGCCCCCCCTCCCGCGGCATTCACATGCCCCGCGTCGGGGAGCGGAGACT  60
            ||||||||||||||||    |||| ||||||||||||||||||  |||||||||||||||
Sbjct  387  CGCCACCCATCGCCCC----CCCGTGGCATTCACATGCCCCGC--CGGGGAGCGGAGACT  440

Query  61   GGCCGTCCGTGCCCGGGTCATCGGCGCGCGGTCGGCAGAAAAGGAGGGCACCGTGCGGCG  120
            ||||||||||||||||||||||||||||||||||||||||||||||| ||||||||||||
Sbjct  441  GGCCGTCCGTGCCCGGGTCATCGGCGCGCGGTCGGCAGAAAAGGAGGACACCGTGCGGCG  500

Query  121  CGACGCGGCGTGTGGGGAATGAGAGGCGACTCGTCGCCGATCGCACGCAGCGCCCGCATT  180
            |||| ||||||||||||  |||||||||||||||||||||||| ||||||||||||||||
Sbjct  501  CGACACGGCGTGTGGGGGTTGAGAGGCGACTCGTCGCCGATCGTACGCAGCGCCCGCATT  560

Query  181  CCGCCGCGCGGTGCCGCCCGTGGGACCATATCCGCCCGCAGCCGCGGGCGCTCGGAC  237
            ||| ||||||||||| ||| |||||||||| ||||||||||||||||||||||||||
Sbjct  561  CCGTCGCGCGGTGCCACCCATGGGACCATACCCGCCCGCAGCCGCGGGCGCTCGGAC  617


>KX766403.1 Cinnamomum insularimontanum voucher WKUCC63 18S ribosomal RNA 
gene, partial sequence; internal transcribed spacer 1, 5.8S 
ribosomal RNA gene, and internal transcribed spacer 2, complete 
sequence; and 28S ribosomal RNA gene, partial sequence
Length=726

 Score = 340 bits (184),  Expect = 1e-89
 Identities = 222/240 (93%), Gaps = 3/240 (1%)
 Strand=Plus/Plus

Query  1    CGCCACCCATCG-CCCCCCCTCCCGCGGCATTCACATGCCCCGCGTCGGGGAGCGGAGAC  59
            |||||||||||| |||||||||||||||||||| ||||||| | | ||||||||||||||
Sbjct  432  CGCCACCCATCGCCCCCCCCTCCCGCGGCATTCCCATGCCC-G-GCCGGGGAGCGGAGAC  489

Query  60   TGGCCGTCCGTGCCCGGGTCATCGGCGCGCGGTCGGCAGAAAAGGAGGGCACCGTGCGGC  119
            ||||||||||||||||||| ||||||||||||||||||||||| |||| |||||| ||||
Sbjct  490  TGGCCGTCCGTGCCCGGGTTATCGGCGCGCGGTCGGCAGAAAATGAGGACACCGTTCGGC  549

Query  120  GCGACGCGGCGTGTGGGGAATGAGAGGCGACTCGTCGCCGATCGCACGCAGCGCCCGCAT  179
            ||||| ||||||||||||  ||||||||||| |||||||||||| |||  ||||||||| 
Sbjct  550  GCGACACGGCGTGTGGGGGTTGAGAGGCGACCCGTCGCCGATCGTACGTCGCGCCCGCAA  609

Query  180  TCCGCCGCGCGGTGCCGCCCGTGGGACCATATCCGCCCGCAGCCGCGGGCGCTCGGACCG  239
            ||||||||||||||||||||||||||||||| ||||||||||||||||||||||||||||
Sbjct  610  TCCGCCGCGCGGTGCCGCCCGTGGGACCATACCCGCCCGCAGCCGCGGGCGCTCGGACCG  669


>AF272263.1 Cinnamomum japonicum internal transcribed spacer 1, partial sequence; 
5.8S ribosomal RNA gene and internal transcribed spacer 
2, complete sequence; and 26S ribosomal RNA gene, partial 
sequence
Length=638

 Score = 340 bits (184),  Expect = 1e-89
 Identities = 222/240 (93%), Gaps = 3/240 (1%)
 Strand=Plus/Plus

Query  1    CGCCACCCATCG-CCCCCCCTCCCGCGGCATTCACATGCCCCGCGTCGGGGAGCGGAGAC  59
            |||||||||||| |||||||||||||||||||| ||||||| | | ||||||||||||||
Sbjct  391  CGCCACCCATCGCCCCCCCCTCCCGCGGCATTCCCATGCCC-G-GCCGGGGAGCGGAGAC  448

Query  60   TGGCCGTCCGTGCCCGGGTCATCGGCGCGCGGTCGGCAGAAAAGGAGGGCACCGTGCGGC  119
            ||||||||||||||||||| ||||||||||||||||||||||| |||| |||||| ||||
Sbjct  449  TGGCCGTCCGTGCCCGGGTTATCGGCGCGCGGTCGGCAGAAAATGAGGACACCGTTCGGC  508

Query  120  GCGACGCGGCGTGTGGGGAATGAGAGGCGACTCGTCGCCGATCGCACGCAGCGCCCGCAT  179
            ||||| ||||||||||||  ||||||||||| |||||||||||| |||  ||||||||| 
Sbjct  509  GCGACACGGCGTGTGGGGGTTGAGAGGCGACCCGTCGCCGATCGTACGTCGCGCCCGCAA  568

Query  180  TCCGCCGCGCGGTGCCGCCCGTGGGACCATATCCGCCCGCAGCCGCGGGCGCTCGGACCG  239
            ||||||||||||||||||||||||||||||| ||||||||||||||||||||||||||||
Sbjct  569  TCCGCCGCGCGGTGCCGCCCGTGGGACCATACCCGCCCGCAGCCGCGGGCGCTCGGACCG  628


>KX509870.1 Ocotea macrophylla voucher van der Werff 10772 18S ribosomal 
RNA gene, partial sequence; internal transcribed spacer 1, 5.8S 
ribosomal RNA gene, and internal transcribed spacer 2, complete 
sequence; and 26S ribosomal RNA gene, partial sequence
Length=789

 Score = 339 bits (183),  Expect = 4e-89
 Identities = 223/241 (93%), Gaps = 7/241 (3%)
 Strand=Plus/Plus

Query  1    CGCCACCCATCGCCCCCCCTCCCGCGGCATTCACATGCCCCGCGTCGGGGAGCGGAGACT  60
            ||||||||||||||||||  |||||||||||| ||||||||||  |||||||||||||||
Sbjct  474  CGCCACCCATCGCCCCCC--CCCGCGGCATTCCCATGCCCCGC--CGGGGAGCGGAGACT  529

Query  61   GGCCGTCCGTGCCCGGGTCA-TCGGCGCGCGGTCGGCAGAAAAGGAGGGCACCGTGCGGC  119
            ||||||||||||||| | || |||||||||||||||||||||||||||||||||||||||
Sbjct  530  GGCCGTCCGTGCCCGAG-CACTCGGCGCGCGGTCGGCAGAAAAGGAGGGCACCGTGCGGC  588

Query  120  GCGACGCGGCGTGTGGGGAATGAGAGGCGACTCGTCGCCGATCGCACGCAGCGCCCGCAT  179
            |||||||| |||||||||  |||||||||| ||||||||||||| |||  ||||||||||
Sbjct  589  GCGACGCGACGTGTGGGGGTTGAGAGGCGATTCGTCGCCGATCGTACGTCGCGCCCGCAT  648

Query  180  TCCGCCGCGCGGTGCCGCCCGTGGGACCATA-TCCGCCCGCAGCCGCGGGCGCTCGGACC  238
            ||||||||||||||||||||||||||||| | | ||||||||||||||||||||||||||
Sbjct  649  TCCGCCGCGCGGTGCCGCCCGTGGGACCAGACTTCGCCCGCAGCCGCGGGCGCTCGGACC  708

Query  239  G  239
            |
Sbjct  709  G  709


>KX766401.1 Cinnamomum pauciflorum voucher WKUCC27 18S ribosomal RNA gene, 
partial sequence; internal transcribed spacer 1, 5.8S ribosomal 
RNA gene, and internal transcribed spacer 2, complete 
sequence; and 28S ribosomal RNA gene, partial sequence
Length=712

 Score = 339 bits (183),  Expect = 4e-89
 Identities = 224/242 (93%), Gaps = 9/242 (4%)
 Strand=Plus/Plus

Query  1    CGCCACCCATCGCCCCCCCTCCCGCGGCATTCACATGCCCCGCGTCGGGGAGCGGAGACT  60
            ||||||||||||||||    |||| ||||||||||||||||||  |||||||||||||||
Sbjct  420  CGCCACCCATCGCCCC----CCCGGGGCATTCACATGCCCCGC--CGGGGAGCGGAGACT  473

Query  61   GGCCGTCCGTGCCCGGGTCATCGGCGCGCGGTCGGCAGAAAAGGAGGGCACCGTGCGGCG  120
            ||||||||||||||||||||||||||||||||||||||||||||||| ||||||||||||
Sbjct  474  GGCCGTCCGTGCCCGGGTCATCGGCGCGCGGTCGGCAGAAAAGGAGGACACCGTGCGGCG  533

Query  121  CGACGCGGCGTGTGGGGAATGAGAGGCGACTCGTCGCCGATCGCACGCAGCGCCCGCATT  180
            |||| ||||||||||||  |||||||||||||||||||||||| ||||||||||||||||
Sbjct  534  CGACACGGCGTGTGGGGGTTGAGAGGCGACTCGTCGCCGATCGTACGCAGCGCCCGCATT  593

Query  181  CCGCCGCGCGGTGCCGCCCGTGGGACCATATC---CGCCCGCAGCCGCGGGCGCTCGGAC  237
            |||||||||||| || |||||||||||||||    |||||||||||||||||||||||||
Sbjct  594  CCGCCGCGCGGTCCCACCCGTGGGACCATATATAACGCCCGCAGCCGCGGGCGCTCGGAC  653

Query  238  CG  239
            ||
Sbjct  654  CG  655


>KP092859.1 Cinnamomum pauciflorum isolate SCBGP506_1 18S ribosomal RNA gene, 
partial sequence; internal transcribed spacer 1, 5.8S ribosomal 
RNA gene, and internal transcribed spacer 2, complete 
sequence; and 28S ribosomal RNA gene, partial sequence
Length=722

 Score = 339 bits (183),  Expect = 4e-89
 Identities = 224/242 (93%), Gaps = 9/242 (4%)
 Strand=Plus/Plus

Query  1    CGCCACCCATCGCCCCCCCTCCCGCGGCATTCACATGCCCCGCGTCGGGGAGCGGAGACT  60
            ||||||||||||||||    |||| ||||||||||||||||||  |||||||||||||||
Sbjct  451  CGCCACCCATCGCCCC----CCCGGGGCATTCACATGCCCCGC--CGGGGAGCGGAGACT  504

Query  61   GGCCGTCCGTGCCCGGGTCATCGGCGCGCGGTCGGCAGAAAAGGAGGGCACCGTGCGGCG  120
            ||||||||||||||||||||||||||||||||||||||||||||||| ||||||||||||
Sbjct  505  GGCCGTCCGTGCCCGGGTCATCGGCGCGCGGTCGGCAGAAAAGGAGGACACCGTGCGGCG  564

Query  121  CGACGCGGCGTGTGGGGAATGAGAGGCGACTCGTCGCCGATCGCACGCAGCGCCCGCATT  180
            |||| ||||||||||||  |||||||||||||||||||||||| ||||||||||||||||
Sbjct  565  CGACACGGCGTGTGGGGGTTGAGAGGCGACTCGTCGCCGATCGTACGCAGCGCCCGCATT  624

Query  181  CCGCCGCGCGGTGCCGCCCGTGGGACCATATC---CGCCCGCAGCCGCGGGCGCTCGGAC  237
            |||||||||||| || |||||||||||||||    |||||||||||||||||||||||||
Sbjct  625  CCGCCGCGCGGTCCCACCCGTGGGACCATATATAACGCCCGCAGCCGCGGGCGCTCGGAC  684

Query  238  CG  239
            ||
Sbjct  685  CG  686


>MF110062.1 Cinnamomum wilsonii voucher Li & Rohwer 2010-06 (HBG) small subunit 
ribosomal RNA gene, partial sequence; internal transcribed 
spacer 1, 5.8S ribosomal RNA gene, and internal transcribed 
spacer 2, complete sequence; and large subunit ribosomal 
RNA gene, partial sequence
Length=757

 Score = 337 bits (182),  Expect = 1e-88
 Identities = 223/242 (92%), Gaps = 7/242 (3%)
 Strand=Plus/Plus

Query  1    CGCCACCCATCGCCCCCCCTCCCGCGGCATTCACATGCCCCGCGTCGGGGAGCGGAGACT  60
            ||||||||||||||||||  |||||||||||| ||||||||||  |||||||||||||||
Sbjct  457  CGCCACCCATCGCCCCCC--CCCGCGGCATTCCCATGCCCCGC--CGGGGAGCGGAGACT  512

Query  61   GGCCGTCCGTGCCCGGGTCATCGGCGCGCGGTCGGCAGAAAAGGAGGGCACCGTGCGGCG  120
            |||||||||||||||||| | |||||||||||||||||||||||||| ||||||||||||
Sbjct  513  GGCCGTCCGTGCCCGGGTGACCGGCGCGCGGTCGGCAGAAAAGGAGGACACCGTGCGGCG  572

Query  121  CGACGCGGCGTGTGGGGAATGAGAGGCGACTCGTCGCCGATCGCACGCAGCGCCCGCATT  180
            |||| ||||||||||||  |||||||||||| ||||||||||| |||  ||||||||| |
Sbjct  573  CGACACGGCGTGTGGGGGTTGAGAGGCGACTMGTCGCCGATCGTACGTCGCGCCCGCART  632

Query  181  CCGCCGCGCGGTG-CCGCCCGTGGGACCATAT--CCGCCCGCAGCCGCGGGCGCTCGGAC  237
            ||||||||||||| ||||||||||||||||||  ||||||||||||||||||||||||||
Sbjct  633  CCGCCGCGCGGTGCCCGCCCGTGGGACCATATACCCGCCCGCAGCCGCGGGCGCTCGGAC  692

Query  238  CG  239
            ||
Sbjct  693  CG  694


>KU139819.1 Cinnamomum austroyunnanense voucher Huang X. C. et al. JYL-2694 
(HITBC) internal transcribed spacer 1, partial sequence; 
5.8S ribosomal RNA gene, complete sequence; and internal transcribed 
spacer 2, partial sequence
Length=553

 Score = 337 bits (182),  Expect = 1e-88
 Identities = 223/241 (93%), Gaps = 10/241 (4%)
 Strand=Plus/Plus

Query  1    CGCCACCCATCGCCCCCCCTCCCGCGGCATTCACATGCCCCGCGTCGGGGAGCGGAGACT  60
            ||||||||||||||||    |||||||||||||||||||||||  |||||||||||||||
Sbjct  319  CGCCACCCATCGCCCC----CCCGCGGCATTCACATGCCCCGC--CGGGGAGCGGAGACT  372

Query  61   GGCCGTCCGTGCCCGGGTCATCGGCGCGCGGTCGGCAGAAAAGGAGGGCACCGTGCGGCG  120
            ||||||||||||||||||||||||||||||||||||||||||||||| ||||||||||||
Sbjct  373  GGCCGTCCGTGCCCGGGTCATCGGCGCGCGGTCGGCAGAAAAGGAGGACACCGTGCGGCG  432

Query  121  CGACGCGGCGTGTGGGGAATGAGAGGCGACTCGTCGCCGATCGCACGCAGCGCCCGCATT  180
            |||| ||||||||||||  |||||||||||||||||||||||| ||||||||||||||||
Sbjct  433  CGACACGGCGTGTGGGGGTTGAGAGGCGACTCGTCGCCGATCGTACGCAGCGCCCGCATT  492

Query  181  CCGCCGCGCGGTGCCGCCCGTGGGACCATATCC----GCCCGCAGCCGCGGGCGCTCGGA  236
            ||||||||||||||| |||||||||||||||      |||||||||||||||||||||||
Sbjct  493  CCGCCGCGCGGTGCCACCCGTGGGACCATATATAAAAGCCCGCAGCCGCGGGCGCTCGGA  552

Query  237  C  237
            |
Sbjct  553  C  553


>MF110044.1 Cinnamomum dictyoneuron voucher Lugas 885 (K) small subunit ribosomal 
RNA gene, partial sequence; internal transcribed spacer 
1, 5.8S ribosomal RNA gene, and internal transcribed spacer 
2, complete sequence; and large subunit ribosomal RNA gene, 
partial sequence
Length=751

 Score = 335 bits (181),  Expect = 5e-88
 Identities = 221/239 (92%), Gaps = 7/239 (3%)
 Strand=Plus/Plus

Query  1    CGCCACCCATCGCCCCCCCTCCCGCGGCATTCACATGCCCCGCGTCGGGGAGCGGAGACT  60
            |||||||||||||||||||     |||||||||||||||||||  |||||||||||||||
Sbjct  454  CGCCACCCATCGCCCCCCC-----CGGCATTCACATGCCCCGC--CGGGGAGCGGAGACT  506

Query  61   GGCCGTCCGTGCCCGGGTCATCGGCGCGCGGTCGGCAGAAAAGGAGGGCACCGTGCGGCG  120
            ||||||||||||||||||||||||||||||||||||||||||||||| ||||||||||||
Sbjct  507  GGCCGTCCGTGCCCGGGTCATCGGCGCGCGGTCGGCAGAAAAGGAGGACACCGTGCGGCG  566

Query  121  CGACGCGGCGTGTGGGGAATGAGAGGCGACTCGTCGCCGATCGCACGCAGCGCCCGCATT  180
            |||| ||||||||||||  |||||||||||||||||||||||| ||||||||||||||||
Sbjct  567  CGACACGGCGTGTGGGGGTTGAGAGGCGACTCGTCGCCGATCGTACGCAGCGCCCGCATT  626

Query  181  CCGCCGCGCGGTGCCGCCCGTGGGACCATATCCGCCCGCAGCCGCGGGCGCTCGGACCG  239
            |||||| |||||||| ||| ||||||||||  ||||||||||||||||||| |||||||
Sbjct  627  CCGCCGTGCGGTGCCACCCATGGGACCATACACGCCCGCAGCCGCGGGCGCCCGGACCG  685


>KX509876.1 Ocotea sinuata voucher Burger 12086 18S ribosomal RNA gene, partial 
sequence; internal transcribed spacer 1, 5.8S ribosomal 
RNA gene, and internal transcribed spacer 2, complete sequence; 
and 26S ribosomal RNA gene, partial sequence
Length=788

 Score = 333 bits (180),  Expect = 2e-87
 Identities = 221/240 (92%), Gaps = 5/240 (2%)
 Strand=Plus/Plus

Query  1    CGCCACCCATCGCCCCCCCTCCCGCGGCATTCACATGCCCCGCGTCGGGGAGCGGAGACT  60
            ||||||||||||||||||  || ||||||||| ||||||||||  |||||||||||||||
Sbjct  473  CGCCACCCATCGCCCCCC--CCTGCGGCATTCCCATGCCCCGC--CGGGGAGCGGAGACT  528

Query  61   GGCCGTCCGTGCCCGGGTCATCGGCGCGCGGTCGGCAGAAAAGGAGGGCACCGTGCGGCG  120
            ||||||||||||||| | | ||||||||||||||||||||||||||||||||||||||||
Sbjct  529  GGCCGTCCGTGCCCGAGCCCTCGGCGCGCGGTCGGCAGAAAAGGAGGGCACCGTGCGGCG  588

Query  121  CGACGCGGCGTGTGGGGAATGAGAGGCGACTCGTCGCCGATCGCACGCAGCGCCCGCATT  180
            |||| || |||||||||  |||||||||||||||||||||||| |||  |||||||||||
Sbjct  589  CGACACGACGTGTGGGGGTTGAGAGGCGACTCGTCGCCGATCGTACGTCGCGCCCGCATT  648

Query  181  CCGCCGCGCGGTGCCGCCCGTGGGACCATA-TCCGCCCGCAGCCGCGGGCGCTCGGACCG  239
            |||||||||||||||||||||||||||| | | |||||||||||||||||||||||||||
Sbjct  649  CCGCCGCGCGGTGCCGCCCGTGGGACCAGACTTCGCCCGCAGCCGCGGGCGCTCGGACCG  708


>KX509874.1 Ocotea purpurea voucher Lundell 21170 18S ribosomal RNA gene, 
partial sequence; internal transcribed spacer 1, 5.8S ribosomal 
RNA gene, and internal transcribed spacer 2, complete sequence; 
and 26S ribosomal RNA gene, partial sequence
Length=788

 Score = 333 bits (180),  Expect = 2e-87
 Identities = 221/240 (92%), Gaps = 5/240 (2%)
 Strand=Plus/Plus

Query  1    CGCCACCCATCGCCCCCCCTCCCGCGGCATTCACATGCCCCGCGTCGGGGAGCGGAGACT  60
            ||||||||||||||||||  || ||||||||| ||||||||||  |||||||||||||||
Sbjct  473  CGCCACCCATCGCCCCCC--CCTGCGGCATTCCCATGCCCCGC--CGGGGAGCGGAGACT  528

Query  61   GGCCGTCCGTGCCCGGGTCATCGGCGCGCGGTCGGCAGAAAAGGAGGGCACCGTGCGGCG  120
            ||||||||||||||| | | ||||||||||||||||||||||||||||||||||||||||
Sbjct  529  GGCCGTCCGTGCCCGAGCCCTCGGCGCGCGGTCGGCAGAAAAGGAGGGCACCGTGCGGCG  588

Query  121  CGACGCGGCGTGTGGGGAATGAGAGGCGACTCGTCGCCGATCGCACGCAGCGCCCGCATT  180
            |||| || |||||||||  |||||||||||||||||||||||| |||  |||||||||||
Sbjct  589  CGACACGACGTGTGGGGGTTGAGAGGCGACTCGTCGCCGATCGTACGTCGCGCCCGCATT  648

Query  181  CCGCCGCGCGGTGCCGCCCGTGGGACCATA-TCCGCCCGCAGCCGCGGGCGCTCGGACCG  239
            |||||||||||||||||||||||||||| | | |||||||||||||||||||||||||||
Sbjct  649  CCGCCGCGCGGTGCCGCCCGTGGGACCAGACTTCGCCCGCAGCCGCGGGCGCTCGGACCG  708


>KX509867.1 Ocotea botrantha voucher Wernisch s.n. 18S ribosomal RNA gene, 
partial sequence; internal transcribed spacer 1, 5.8S ribosomal 
RNA gene, and internal transcribed spacer 2, complete 
sequence; and 26S ribosomal RNA gene, partial sequence
Length=788

 Score = 333 bits (180),  Expect = 2e-87
 Identities = 221/240 (92%), Gaps = 5/240 (2%)
 Strand=Plus/Plus

Query  1    CGCCACCCATCGCCCCCCCTCCCGCGGCATTCACATGCCCCGCGTCGGGGAGCGGAGACT  60
            ||||||||||||||||||  || ||||||||| ||||||||||  |||||||||||||||
Sbjct  473  CGCCACCCATCGCCCCCC--CCTGCGGCATTCCCATGCCCCGC--CGGGGAGCGGAGACT  528

Query  61   GGCCGTCCGTGCCCGGGTCATCGGCGCGCGGTCGGCAGAAAAGGAGGGCACCGTGCGGCG  120
            ||||||||||||||| | | ||||||||||||||||||||||||||||||||||||||||
Sbjct  529  GGCCGTCCGTGCCCGAGCCCTCGGCGCGCGGTCGGCAGAAAAGGAGGGCACCGTGCGGCG  588

Query  121  CGACGCGGCGTGTGGGGAATGAGAGGCGACTCGTCGCCGATCGCACGCAGCGCCCGCATT  180
            |||| || |||||||||  |||||||||||||||||||||||| |||  |||||||||||
Sbjct  589  CGACACGACGTGTGGGGGTTGAGAGGCGACTCGTCGCCGATCGTACGTCGCGCCCGCATT  648

Query  181  CCGCCGCGCGGTGCCGCCCGTGGGACCATA-TCCGCCCGCAGCCGCGGGCGCTCGGACCG  239
            |||||||||||||||||||||||||||| | | |||||||||||||||||||||||||||
Sbjct  649  CCGCCGCGCGGTGCCGCCCGTGGGACCAGACTTCGCCCGCAGCCGCGGGCGCTCGGACCG  708


>KU139841.1 Cinnamomum daphnoides voucher Leuenberger s.n. (HBG) internal 
transcribed spacer 1, partial sequence; 5.8S ribosomal RNA 
gene, complete sequence; and internal transcribed spacer 2, 
partial sequence
Length=555

 Score = 333 bits (180),  Expect = 2e-87
 Identities = 220/238 (92%), Gaps = 7/238 (3%)
 Strand=Plus/Plus

Query  1    CGCCACCCATCGCCCCCCCTCCCGCGGCATTCACATGCCCCGCGTCGGGGAGCGGAGACT  60
            ||||||||||||||||    |||||||||||| |||||||  ||||||||||||||||||
Sbjct  324  CGCCACCCATCGCCCC----CCCGCGGCATTCCCATGCCC--CGTCGGGGAGCGGAGACT  377

Query  61   GGCCGTCCGTGCCCGGGTCATCGGCGCGCGGTCGGCAGAAAAGGAGGGCACCGTGCGGCG  120
            |||||||||||||||||| | |||||||||||||||||||||||||| ||||||||||||
Sbjct  378  GGCCGTCCGTGCCCGGGTGACCGGCGCGCGGTCGGCAGAAAAGGAGGACACCGTGCGGCG  437

Query  121  CGACGCGGCGTGTGGGGAATGAGAGGCGACTCGTCGCCGATCGCACGCAGCGCCCGCATT  180
            |||| ||||||||||||  |||||||||||||||||||||||| |||  ||||||||| |
Sbjct  438  CGACACGGCGTGTGGGGGTTGAGAGGCGACTCGTCGCCGATCGTACGTCGCGCCCGCAAT  497

Query  181  CCGCCGCGCGGTGCC-GCCCGTGGGACCATATCCGCCCGCAGCCGCGGGCGCTCGGAC  237
            ||||||||||||||| ||||||||||||||||||||||||||||||||||||||||||
Sbjct  498  CCGCCGCGCGGTGCCAGCCCGTGGGACCATATCCGCCCGCAGCCGCGGGCGCTCGGAC  555


>AF272297.1 Ocotea botrantha internal transcribed spacer 1, partial sequence; 
5.8S ribosomal RNA gene and internal transcribed spacer 
2, complete sequence; and 26S ribosomal RNA gene, partial sequence
Length=629

 Score = 333 bits (180),  Expect = 2e-87
 Identities = 221/240 (92%), Gaps = 5/240 (2%)
 Strand=Plus/Plus

Query  1    CGCCACCCATCGCCCCCCCTCCCGCGGCATTCACATGCCCCGCGTCGGGGAGCGGAGACT  60
            ||||||||||||||||||  || ||||||||| ||||||||||  |||||||||||||||
Sbjct  384  CGCCACCCATCGCCCCCC--CCTGCGGCATTCCCATGCCCCGC--CGGGGAGCGGAGACT  439

Query  61   GGCCGTCCGTGCCCGGGTCATCGGCGCGCGGTCGGCAGAAAAGGAGGGCACCGTGCGGCG  120
            ||||||||||||||| | | ||||||||||||||||||||||||||||||||||||||||
Sbjct  440  GGCCGTCCGTGCCCGAGCCCTCGGCGCGCGGTCGGCAGAAAAGGAGGGCACCGTGCGGCG  499

Query  121  CGACGCGGCGTGTGGGGAATGAGAGGCGACTCGTCGCCGATCGCACGCAGCGCCCGCATT  180
            |||| || |||||||||  |||||||||||||||||||||||| |||  |||||||||||
Sbjct  500  CGACACGACGTGTGGGGGTTGAGAGGCGACTCGTCGCCGATCGTACGTCGCGCCCGCATT  559

Query  181  CCGCCGCGCGGTGCCGCCCGTGGGACCATA-TCCGCCCGCAGCCGCGGGCGCTCGGACCG  239
            |||||||||||||||||||||||||||| | | |||||||||||||||||||||||||||
Sbjct  560  CCGCCGCGCGGTGCCGCCCGTGGGACCAGACTTCGCCCGCAGCCGCGGGCGCTCGGACCG  619


>MF110043.1 Cinnamomum daphnoides voucher Leuenberger s.n. (HBG) Iso1454 
small subunit ribosomal RNA gene, partial sequence; internal 
transcribed spacer 1, 5.8S ribosomal RNA gene, and internal 
transcribed spacer 2, complete sequence; and large subunit 
ribosomal RNA gene, partial sequence
Length=723

 Score = 331 bits (179),  Expect = 6e-87
 Identities = 221/240 (92%), Gaps = 7/240 (3%)
 Strand=Plus/Plus

Query  1    CGCCACCCATCGCCCCCCCTCCCGCGGCATTCACATGCCCCGCGTCGGGGAGCGGAGACT  60
            ||||||||||||||||    |||||||||||| |||||||  ||||||||||||||||||
Sbjct  431  CGCCACCCATCGCCCC----CCCGCGGCATTCCCATGCCC--CGTCGGGGAGCGGAGACT  484

Query  61   GGCCGTCCGTGCCCGGGTCATCGGCGCGCGGTCGGCAGAAAAGGAGGGCACCGTGCGGCG  120
            |||||||||||||||||| | |||||||||||||||||||||||||| ||||||||||||
Sbjct  485  GGCCGTCCGTGCCCGGGTGACCGGCGCGCGGTCGGCAGAAAAGGAGGACACCGTGCGGCG  544

Query  121  CGACGCGGCGTGTGGGGAATGAGAGGCGACTCGTCGCCGATCGCACGCAGCGCCCGCATT  180
            |||| ||||||||||||  |||||||||||||||||||||||| |||  ||||||||| |
Sbjct  545  CGACACGGCGTGTGGGGGTTGAGAGGCGACTCGTCGCCGATCGTACGTCGCGCCCGCAAT  604

Query  181  CCGCCGCGCGGTGCC-GCCCGTGGGACCATATCCGCCCGCAGCCGCGGGCGCTCGGACCG  239
            ||||||||||||||| ||||||||||||||| ||||||||||||||||||||||||||||
Sbjct  605  CCGCCGCGCGGTGCCAGCCCGTGGGACCATACCCGCCCGCAGCCGCGGGCGCTCGGACCG  664


>MF110042.1 Cinnamomum daphnoides voucher Hoffmann s.n. (HBG) small subunit 
ribosomal RNA gene, partial sequence; internal transcribed 
spacer 1, 5.8S ribosomal RNA gene, and internal transcribed 
spacer 2, complete sequence; and large subunit ribosomal RNA 
gene, partial sequence
Length=744

 Score = 331 bits (179),  Expect = 6e-87
 Identities = 221/240 (92%), Gaps = 7/240 (3%)
 Strand=Plus/Plus

Query  1    CGCCACCCATCGCCCCCCCTCCCGCGGCATTCACATGCCCCGCGTCGGGGAGCGGAGACT  60
            ||||||||||||||||    |||||||||||| |||||||  ||||||||||||||||||
Sbjct  431  CGCCACCCATCGCCCC----CCCGCGGCATTCCCATGCCC--CGTCGGGGAGCGGAGACT  484

Query  61   GGCCGTCCGTGCCCGGGTCATCGGCGCGCGGTCGGCAGAAAAGGAGGGCACCGTGCGGCG  120
            |||||||||||||||||| | |||||||||||||||||||||||||| ||||||||||||
Sbjct  485  GGCCGTCCGTGCCCGGGTGACCGGCGCGCGGTCGGCAGAAAAGGAGGACACCGTGCGGCG  544

Query  121  CGACGCGGCGTGTGGGGAATGAGAGGCGACTCGTCGCCGATCGCACGCAGCGCCCGCATT  180
            |||| ||||||||||||  |||||||||||||||||||||||| |||  ||||||||| |
Sbjct  545  CGACACGGCGTGTGGGGGTTGAGAGGCGACTCGTCGCCGATCGTACGTCGCGCCCGCAAT  604

Query  181  CCGCCGCGCGGTGCC-GCCCGTGGGACCATATCCGCCCGCAGCCGCGGGCGCTCGGACCG  239
            ||||||||||||||| ||||||||||||||| ||||||||||||||||||||||||||||
Sbjct  605  CCGCCGCGCGGTGCCAGCCCGTGGGACCATACCCGCCCGCAGCCGCGGGCGCTCGGACCG  664


>MF110011.1 Aiouea costaricensis voucher Jimenez 4116 (HBG) small subunit 
ribosomal RNA gene, partial sequence; internal transcribed 
spacer 1, 5.8S ribosomal RNA gene, and internal transcribed 
spacer 2, complete sequence; and large subunit ribosomal RNA 
gene, partial sequence
Length=771

 Score = 331 bits (179),  Expect = 6e-87
 Identities = 222/242 (92%), Gaps = 5/242 (2%)
 Strand=Plus/Plus

Query  1    CGCCACCCATCGCCCCCCC--TCCCGCGGCATTCACATGCCCCGCGTCGGGGAGCGGAGA  58
            |||||||||||||||||||   |||||||||||| ||||||||| | |||||||||||||
Sbjct  452  CGCCACCCATCGCCCCCCCCGCCCCGCGGCATTCCCATGCCCCG-G-CGGGGAGCGGAGA  509

Query  59   CTGGCCGTCCGTGCCCGGGTCATCGGCGCGCGGTCGGCAGAAAAGGAGGGCACCGTGCGG  118
            ||||||||||||||||| | ||||||||||||||||||||||||||||||||||||||||
Sbjct  510  CTGGCCGTCCGTGCCCGAGCCATCGGCGCGCGGTCGGCAGAAAAGGAGGGCACCGTGCGG  569

Query  119  CGCGACGCGGCGTGTGGGGAATGAGAGGCGACTCGTCGCCGATCGCACGCAGCGCCCGCA  178
            |||||| ||||||||||||  ||||||||||| |||||||||||| |||  |||||||||
Sbjct  570  CGCGACACGGCGTGTGGGGGTTGAGAGGCGACCCGTCGCCGATCGTACGTCGCGCCCGCA  629

Query  179  TTCCGCCGCGCGGTGCCGCCCGTGGGACCAT-ATCCGCCCGCAGCCGCGGGCGCTCGGAC  237
            ||||||||||||| ||||||||||||||||  || |||||||||||||||| ||||||||
Sbjct  630  TTCCGCCGCGCGGCGCCGCCCGTGGGACCAGAATGCGCCCGCAGCCGCGGGAGCTCGGAC  689

Query  238  CG  239
            ||
Sbjct  690  CG  691


>KU139895.1 Cinnamomum tonkinense voucher Deng M. DM01 (HITBC) internal transcribed 
spacer 1, partial sequence; 5.8S ribosomal RNA gene, 
complete sequence; and internal transcribed spacer 2, partial 
sequence
Length=586

 Score = 331 bits (179),  Expect = 6e-87
 Identities = 222/241 (92%), Gaps = 10/241 (4%)
 Strand=Plus/Plus

Query  1    CGCCACCCATCGCCCCCCCTCCCGCGGCATTCACATGCCCCGCGTCGGGGAGCGGAGACT  60
            ||||||||||||||||    |||| ||||||||||||||||||  |||||||||||||||
Sbjct  352  CGCCACCCATCGCCCC----CCCGGGGCATTCACATGCCCCGC--CGGGGAGCGGAGACT  405

Query  61   GGCCGTCCGTGCCCGGGTCATCGGCGCGCGGTCGGCAGAAAAGGAGGGCACCGTGCGGCG  120
            ||||||||||||||||||||||||||||||||||||||||||||||| ||||||||||||
Sbjct  406  GGCCGTCCGTGCCCGGGTCATCGGCGCGCGGTCGGCAGAAAAGGAGGACACCGTGCGGCG  465

Query  121  CGACGCGGCGTGTGGGGAATGAGAGGCGACTCGTCGCCGATCGCACGCAGCGCCCGCATT  180
            |||| ||||||||||||  |||||||||||||||||||||||| ||||||||||||||||
Sbjct  466  CGACACGGCGTGTGGGGGTTGAGAGGCGACTCGTCGCCGATCGTACGCAGCGCCCGCATT  525

Query  181  CCGCCGCGCGGTGCCGCCCGTGGGACCATATC----CGCCCGCAGCCGCGGGCGCTCGGA  236
            |||||||||||| || |||||||||||||||     ||||||||||||||||||||||||
Sbjct  526  CCGCCGCGCGGTCCCACCCGTGGGACCATATATAAACGCCCGCAGCCGCGGGCGCTCGGA  585

Query  237  C  237
            |
Sbjct  586  C  586


>FM957803.1 Cinnamomum daphnoides ITS1 (partial), 5.8S rRNA gene, ITS2 and 
26S rRNA gene (partial), specimen voucher HBG:Leuenberger 
s.n
Length=618

 Score = 331 bits (179),  Expect = 6e-87
 Identities = 221/240 (92%), Gaps = 7/240 (3%)
 Strand=Plus/Plus

Query  1    CGCCACCCATCGCCCCCCCTCCCGCGGCATTCACATGCCCCGCGTCGGGGAGCGGAGACT  60
            ||||||||||||||||    |||||||||||| |||||||  ||||||||||||||||||
Sbjct  368  CGCCACCCATCGCCCC----CCCGCGGCATTCCCATGCCC--CGTCGGGGAGCGGAGACT  421

Query  61   GGCCGTCCGTGCCCGGGTCATCGGCGCGCGGTCGGCAGAAAAGGAGGGCACCGTGCGGCG  120
            |||||||||||||||||| | |||||||||||||||||||||||||| ||||||||||||
Sbjct  422  GGCCGTCCGTGCCCGGGTGACCGGCGCGCGGTCGGCAGAAAAGGAGGACACCGTGCGGCG  481

Query  121  CGACGCGGCGTGTGGGGAATGAGAGGCGACTCGTCGCCGATCGCACGCAGCGCCCGCATT  180
            |||| ||||||||||||  |||||||||||||||||||||||| |||  ||||||||| |
Sbjct  482  CGACACGGCGTGTGGGGGTTGAGAGGCGACTCGTCGCCGATCGTACGTCGCGCCCGCAAT  541

Query  181  CCGCCGCGCGGTGCC-GCCCGTGGGACCATATCCGCCCGCAGCCGCGGGCGCTCGGACCG  239
            ||||||||||||||| ||||||||||||||| ||||||||||||||||||||||||||||
Sbjct  542  CCGCCGCGCGGTGCCAGCCCGTGGGACCATACCCGCCCGCAGCCGCGGGCGCTCGGACCG  601


>KX509847.1 Nectandra hihua voucher Alvarez de Zayas 42637 18S ribosomal 
RNA gene, partial sequence; internal transcribed spacer 1, 5.8S 
ribosomal RNA gene, and internal transcribed spacer 2, complete 
sequence; and 26S ribosomal RNA gene, partial sequence
Length=769

 Score = 329 bits (178),  Expect = 2e-86
 Identities = 220/240 (92%), Gaps = 4/240 (2%)
 Strand=Plus/Plus

Query  1    CGCCACCCATCGCCCCCCCTCCCGCGGCATTCACATGCCCCGCGTCGGGGAGCGGAGACT  60
            |||||||| |||||||||| | |||||||||| ||||||||||  |||||||||||||||
Sbjct  453  CGCCACCCCTCGCCCCCCC-CGCGCGGCATTCCCATGCCCCGC--CGGGGAGCGGAGACT  509

Query  61   GGCCGTCCGTGCCCGGGTCATCGGCGCGCGGTCGGCAGAAAAGGAGGGCACCGTGCGGCG  120
            ||||||||||||||| | | ||||||||||||||||||||||||||||||||||||||||
Sbjct  510  GGCCGTCCGTGCCCGAGCCCTCGGCGCGCGGTCGGCAGAAAAGGAGGGCACCGTGCGGCG  569

Query  121  CGACGCGGCGTGTGGGGAATGAGAGGCGACTCGTCGCCGATCGCACGCAGCGCCCGCATT  180
            |||| ||||||||||||  ||||||||||  |||||||||||| |||  |||||||||||
Sbjct  570  CGACACGGCGTGTGGGGGTTGAGAGGCGATCCGTCGCCGATCGTACGTCGCGCCCGCATT  629

Query  181  CCGCCGCGCGGTGCCGCCCGTGGGACCATA-TCCGCCCGCAGCCGCGGGCGCTCGGACCG  239
            |||||||||||||||||||||||||||| | | |||||||||||||||||||||||||||
Sbjct  630  CCGCCGCGCGGTGCCGCCCGTGGGACCAGACTTCGCCCGCAGCCGCGGGCGCTCGGACCG  689


>KU139885.1 Cinnamomum sp. Huang et al. 201310 voucher Huang J. F. et al. 
201310 (HITBC) internal transcribed spacer 1, partial sequence; 
5.8S ribosomal RNA gene, complete sequence; and internal 
transcribed spacer 2, partial sequence
Length=625

 Score = 329 bits (178),  Expect = 2e-86
 Identities = 219/238 (92%), Gaps = 5/238 (2%)
 Strand=Plus/Plus

Query  1    CGCCACCCATCGCCCCCCCTCCCGCGGCATTCACATGCCCCGCGTCGGGGAGCGGAGACT  60
            |||||||||||||  |||| |||||||||||| ||||||||||  |||||||||||||||
Sbjct  392  CGCCACCCATCGC-ACCCC-CCCGCGGCATTCCCATGCCCCGC--CGGGGAGCGGAGACT  447

Query  61   GGCCGTCCGTGCCCGGGTCATCGGCGCGCGGTCGGCAGAAAAGGAGGGCACCGTGCGGCG  120
            |||||||||||||||||| | |||||||||||||||||||||||||| ||||||||||||
Sbjct  448  GGCCGTCCGTGCCCGGGTGACCGGCGCGCGGTCGGCAGAAAAGGAGGACACCGTGCGGCG  507

Query  121  CGACGCGGCGTGTGGGGAATGAGAGGCGACTCGTCGCCGATCGCACGCAGCGCCCGCATT  180
            |||| ||||||||||||  |||||||||||||||||||||||| |||  ||||||||| |
Sbjct  508  CGACACGGCGTGTGGGGGTTGAGAGGCGACTCGTCGCCGATCGTACGTCGCGCCCGCAAT  567

Query  181  CCGCCGCGCGGTGCCGCCCGTGGGACCATAT-CCGCCCGCAGCCGCGGGCGCTCGGAC  237
            |||||||||||||| |||||||||||||||  ||||||||||||||||||||||||||
Sbjct  568  CCGCCGCGCGGTGCAGCCCGTGGGACCATACCCCGCCCGCAGCCGCGGGCGCTCGGAC  625


>GU598528.1 Cinnamomum subavenium voucher su-c internal transcribed spacer 
1, partial sequence; and 5.8S ribosomal RNA gene and internal 
transcribed spacer 2, complete sequence
Length=565

 Score = 329 bits (178),  Expect = 2e-86
 Identities = 221/241 (92%), Gaps = 6/241 (2%)
 Strand=Plus/Plus

Query  1    CGCCACCCATCGCCCCCCCTCCCGCGGCATTCACATGCCCCGCGTCGGGGAGCGGAGACT  60
            |||||||||||||  |||| |||||||||||| ||||||||||  |||||||||||||||
Sbjct  328  CGCCACCCATCGC-ACCCC-CCCGCGGCATTCCCATGCCCCGC--CGGGGAGCGGAGACT  383

Query  61   GGCCGTCCGTGCCCGGGTCATCGGCGCGCGGTCGGCAGAAAAGGAGGGCACCGTGCGGCG  120
            |||||||||||||||||||| |||||||||||||||||||||||||| ||||||||||||
Sbjct  384  GGCCGTCCGTGCCCGGGTCACCGGCGCGCGGTCGGCAGAAAAGGAGGACACCGTGCGGCG  443

Query  121  CGACGCGGCGTGTGGGGAATGAGAGGCGACTCGTCGCCGATCGCACGCAGCGCCCGCATT  180
            |||| ||||||||||||  |||||||||||||||||||||||| |||  ||||||||| |
Sbjct  444  CGACACGGCGTGTGGGGGTTGAGAGGCGACTCGTCGCCGATCGTACGTCGCGCCCGCAAT  503

Query  181  CCGCCGCGCGGTGCCGCCCGTGGGACCATAT--CCGCCCGCAGCCGCGGGCGCTCGGACC  238
            |||||||||||||| |||||||||||| ||   |||||||||||||||||||||||||||
Sbjct  504  CCGCCGCGCGGTGCAGCCCGTGGGACCGTACACCCGCCCGCAGCCGCGGGCGCTCGGACC  563

Query  239  G  239
            |
Sbjct  564  G  564


>MK087892.1 Cinnamomum aromaticum bio-material Changsha_Lot_W1600190 5.8S 
ribosomal RNA gene, partial sequence; internal transcribed 
spacer 2, complete sequence; and large subunit ribosomal RNA 
gene, partial sequence
Length=460

 Score = 327 bits (177),  Expect = 8e-86
 Identities = 220/240 (92%), Gaps = 6/240 (3%)
 Strand=Plus/Plus

Query  1    CGCCACCCATCGCCCCCCCTCCCGCGGCATTCACATGCCCCGCGTCGGGGAGCGGAGACT  60
            |||||||||||||||||   |||||||||||| ||||||||||  |||||||||||||||
Sbjct  85   CGCCACCCATCGCCCCC---CCCGCGGCATTCCCATGCCCCGC--CGGGGAGCGGAGACT  139

Query  61   GGCCGTCCGTGCCCGGGTCATCGGCGCGCGGTCGGCAGAAAAGGAGGGCACCGTGCGGCG  120
            |||||||||||||||||| | |||||||||||||||||||||||||| ||||||||||||
Sbjct  140  GGCCGTCCGTGCCCGGGTGACCGGCGCGCGGTCGGCAGAAAAGGAGGACACCGTGCGGCG  199

Query  121  CGACGCGGCGTGTGGGGAATGAGAGGCGACTCGTCGCCGATCGCACGCAGCGCCCGCATT  180
            |||| ||||||||||||  ||||||||||| |||||||||||| |||  ||||||||| |
Sbjct  200  CGACACGGCGTGTGGGGGTTGAGAGGCGACCCGTCGCCGATCGTACGTCGCGCCCGCAAT  259

Query  181  CCGCCGCGCGGTGCC-GCCCGTGGGACCATATCCGCCCGCAGCCGCGGGCGCTCGGACCG  239
            ||||||||||||||  ||||||||||||||| ||||||||||||||||||||||||||||
Sbjct  260  CCGCCGCGCGGTGCAAGCCCGTGGGACCATACCCGCCCGCAGCCGCGGGCGCTCGGACCG  319


>MF110056.1 Cinnamomum polderi voucher Brambach 1574 (HBG) small subunit 
ribosomal RNA gene, partial sequence; internal transcribed spacer 
1, 5.8S ribosomal RNA gene, and internal transcribed spacer 
2, complete sequence; and large subunit ribosomal RNA 
gene, partial sequence
Length=773

 Score = 327 bits (177),  Expect = 8e-86
 Identities = 220/240 (92%), Gaps = 5/240 (2%)
 Strand=Plus/Plus

Query  1    CGCCACCCATCGCCCCCCCTCCCGCGGCATTCACATGCCCCGCGTCGGGGAGCGGAGACT  60
            |||||||||||||  |||| |||||||||||| ||||||||||  ||||||||||||| |
Sbjct  460  CGCCACCCATCGC-ACCCC-CCCGCGGCATTCCCATGCCCCGC--CGGGGAGCGGAGATT  515

Query  61   GGCCGTCCGTGCCCGGGTCATCGGCGCGCGGTCGGCAGAAAAGGAGGGCACCGTGCGGCG  120
            |||||||||||||||||| | |||||||||||||||||||||||||| ||||||||||||
Sbjct  516  GGCCGTCCGTGCCCGGGTGACCGGCGCGCGGTCGGCAGAAAAGGAGGACACCGTGCGGCG  575

Query  121  CGACGCGGCGTGTGGGGAATGAGAGGCGACTCGTCGCCGATCGCACGCAGCGCCCGCATT  180
            |||| ||||||||||||  |||||||||||||||||||||||| |||  ||||||||| |
Sbjct  576  CGACACGGCGTGTGGGGGTTGAGAGGCGACTCGTCGCCGATCGTACGTCGCGCCCGCAAT  635

Query  181  CCGCCGCGCGGTGCC-GCCCGTGGGACCATATCCGCCCGCAGCCGCGGGCGCTCGGACCG  239
            ||||||||||||||  ||||||||||||||| ||||||||||||||||||||||||||||
Sbjct  636  CCGCCGCGCGGTGCAAGCCCGTGGGACCATACCCGCCCGCAGCCGCGGGCGCTCGGACCG  695


>KX509875.1 Ocotea salvadorensis voucher Reyna 1414 18S ribosomal RNA gene, 
partial sequence; internal transcribed spacer 1, 5.8S ribosomal 
RNA gene, and internal transcribed spacer 2, complete 
sequence; and 26S ribosomal RNA gene, partial sequence
Length=764

 Score = 327 bits (177),  Expect = 8e-86
 Identities = 220/240 (92%), Gaps = 6/240 (3%)
 Strand=Plus/Plus

Query  1    CGCCACCCATCGCCCCCCCTCCCGCGGCATTCACATGCCCCGCGTCGGGGAGCGGAGACT  60
            |||||||||||||||||   |||||||||||| ||||||||||  |||||||||||||||
Sbjct  473  CGCCACCCATCGCCCCC---CCCGCGGCATTCCCATGCCCCGC--CGGGGAGCGGAGACT  527

Query  61   GGCCGTCCGTGCCCGGGTCATCGGCGCGCGGTCGGCAGAAAAGGAGGGCACCGTGCGGCG  120
            ||||||||||||||| | | ||||||||||||||||||||||||||||||||||||||||
Sbjct  528  GGCCGTCCGTGCCCGAGCCCTCGGCGCGCGGTCGGCAGAAAAGGAGGGCACCGTGCGGCG  587

Query  121  CGACGCGGCGTGTGGGGAATGAGAGGCGACTCGTCGCCGATCGCACGCAGCGCCCGCATT  180
            |||| || |||||||||  |||||||||||||||||||||||| |||  |||||||||||
Sbjct  588  CGACACGACGTGTGGGGGTTGAGAGGCGACTCGTCGCCGATCGTACGTCGCGCCCGCATT  647

Query  181  CCGCCGCGCGGTGCCGCCCGTGGGACCATA-TCCGCCCGCAGCCGCGGGCGCTCGGACCG  239
            ||||||||||| |||||||||||||||| | | |||||||||||||||||||||||||||
Sbjct  648  CCGCCGCGCGGCGCCGCCCGTGGGACCAGACTTCGCCCGCAGCCGCGGGCGCTCGGACCG  707


>KX509871.1 Ocotea odorifera voucher Moraes s.n. 18S ribosomal RNA gene, 
partial sequence; internal transcribed spacer 1, 5.8S ribosomal 
RNA gene, and internal transcribed spacer 2, complete sequence; 
and 26S ribosomal RNA gene, partial sequence
Length=790

 Score = 327 bits (177),  Expect = 8e-86
 Identities = 220/240 (92%), Gaps = 6/240 (3%)
 Strand=Plus/Plus

Query  1    CGCCACCCATCGCCCCCCCTCCCGCGGCATTCACATGCCCCGCGTCGGGGAGCGGAGACT  60
            |||||||||||||||||| | || ||||||||||||||||  ||||||||||||||||||
Sbjct  476  CGCCACCCATCGCCCCCC-T-CC-CGGCATTCACATGCCC--CGTCGGGGAGCGGAGACT  530

Query  61   GGCCGTCCGTGCCCGGGTCATCGGCGCGCGGTCGGCAGAAAAGGAGGGCACCGTGCGGCG  120
            ||||||||||||||| | | ||||||||||||||||||||||||||||||||||||||||
Sbjct  531  GGCCGTCCGTGCCCGAGCCCTCGGCGCGCGGTCGGCAGAAAAGGAGGGCACCGTGCGGCG  590

Query  121  CGACGCGGCGTGTGGGGAATGAGAGGCGACTCGTCGCCGATCGCACGCAGCGCCCGCATT  180
            |||| ||||||||||||  ||||||||||  |||||||||||  |||  |||||||||||
Sbjct  591  CGACACGGCGTGTGGGGGTTGAGAGGCGAGCCGTCGCCGATCTTACGTCGCGCCCGCATT  650

Query  181  CCGCCGCGCGGTGCCGCCCGTGGGACCATA-TCCGCCCGCAGCCGCGGGCGCTCGGACCG  239
            ||||||| |||||||||||||||||||| | |||||||||||||||||||||||||||||
Sbjct  651  CCGCCGCTCGGTGCCGCCCGTGGGACCAGACTCCGCCCGCAGCCGCGGGCGCTCGGACCG  710


>KX509838.1 Nectandra canescens voucher Prance 24476 18S ribosomal RNA gene, 
partial sequence; internal transcribed spacer 1, 5.8S ribosomal 
RNA gene, and internal transcribed spacer 2, complete 
sequence; and 26S ribosomal RNA gene, partial sequence
Length=743

 Score = 327 bits (177),  Expect = 8e-86
 Identities = 220/240 (92%), Gaps = 5/240 (2%)
 Strand=Plus/Plus

Query  1    CGCCACCCATCGCCCCCCCTCCCGCGGCATTCACATGCCCCGCGTCGGGGAGCGGAGACT  60
            |||||||| |||||||||  |||||||||||| ||||||||||  |||||||||||||||
Sbjct  441  CGCCACCCCTCGCCCCCC--CCCGCGGCATTCCCATGCCCCGC--CGGGGAGCGGAGACT  496

Query  61   GGCCGTCCGTGCCCGGGTCATCGGCGCGCGGTCGGCAGAAAAGGAGGGCACCGTGCGGCG  120
            ||||||||||||||| | | ||||||||||||||||||||||||||||||||||||||||
Sbjct  497  GGCCGTCCGTGCCCGAGCCCTCGGCGCGCGGTCGGCAGAAAAGGAGGGCACCGTGCGGCG  556

Query  121  CGACGCGGCGTGTGGGGAATGAGAGGCGACTCGTCGCCGATCGCACGCAGCGCCCGCATT  180
            |||| ||||||||||||  ||||||||||  |||||||||||| |||  |||||||||||
Sbjct  557  CGACACGGCGTGTGGGGGTTGAGAGGCGATCCGTCGCCGATCGTACGTCGCGCCCGCATT  616

Query  181  CCGCCGCGCGGTGCCGCCCGTGGGACCATA-TCCGCCCGCAGCCGCGGGCGCTCGGACCG  239
            |||||||||||||||||||||||||||| | | |||||||||||||||||||||||||||
Sbjct  617  CCGCCGCGCGGTGCCGCCCGTGGGACCAGACTTCGCCCGCAGCCGCGGGCGCTCGGACCG  676


>KY271510.1 Cinnamomum insularimontanum isolate C58 internal transcribed 
spacer 1, partial sequence; 5.8S ribosomal RNA gene, complete 
sequence; and internal transcribed spacer 2, partial sequence
Length=615

 Score = 327 bits (177),  Expect = 8e-86
 Identities = 222/243 (91%), Gaps = 6/243 (2%)
 Strand=Plus/Plus

Query  1    CGCCACCCATCG-CCCCCCCTCCCGCGGCATTCACATGCCCCGCGTCGGGGAGCGGAGAC  59
            |||||||||||| |||||||||||||||||||| ||||||| | | ||||||||||||||
Sbjct  364  CGCCACCCATCGCCCCCCCCTCCCGCGGCATTCCCATGCCC-G-GCCGGGGAGCGGAGAC  421

Query  60   TGGCCGTCCGTGCCCGGGTC--ATCGGCGCGCGGTCGGCAGAAAAGGAGGGCACCGTGCG  117
            |||||||||||||||||||   ||||||||||||||||||||||| |||| |||||| ||
Sbjct  422  TGGCCGTCCGTGCCCGGGTTTTATCGGCGCGCGGTCGGCAGAAAATGAGGACACCGTTCG  481

Query  118  GCGCGACGCGGCGTGTGGGGAATGAGAGGCGACTCGTCGCCGATCGCACGCAGCGCCCGC  177
            ||||||| ||||||||||||  ||||||||||| |||||||||||| |||  ||||||||
Sbjct  482  GCGCGACACGGCGTGTGGGGGTTGAGAGGCGACCCGTCGCCGATCGTACGTCGCGCCCGC  541

Query  178  ATTCCGCCGCGCGGTG-CCGCCCGTGGGACCATATCCGCCCGCAGCCGCGGGCGCTCGGA  236
            | |||||||||||||| ||||||||||||||||| |||||||||||||||||||||||||
Sbjct  542  AATCCGCCGCGCGGTGCCCGCCCGTGGGACCATACCCGCCCGCAGCCGCGGGCGCTCGGA  601

Query  237  CCG  239
            |||
Sbjct  602  CCG  604


>KY271508.1 Cinnamomum insularimontanum isolate C36 internal transcribed 
spacer 1, partial sequence; 5.8S ribosomal RNA gene, complete 
sequence; and internal transcribed spacer 2, partial sequence
Length=618

 Score = 327 bits (177),  Expect = 8e-86
 Identities = 222/243 (91%), Gaps = 6/243 (2%)
 Strand=Plus/Plus

Query  1    CGCCACCCATCG-CCCCCCCTCCCGCGGCATTCACATGCCCCGCGTCGGGGAGCGGAGAC  59
            |||||||||||| |||||||||||||||||||| ||||||| | | ||||||||||||||
Sbjct  366  CGCCACCCATCGCCCCCCCCTCCCGCGGCATTCCCATGCCC-G-GCCGGGGAGCGGAGAC  423

Query  60   TGGCCGTCCGTGCCCGGGTC--ATCGGCGCGCGGTCGGCAGAAAAGGAGGGCACCGTGCG  117
            |||||||||||||||||||   ||||||||||||||||||||||| |||| |||||| ||
Sbjct  424  TGGCCGTCCGTGCCCGGGTTTTATCGGCGCGCGGTCGGCAGAAAATGAGGACACCGTTCG  483

Query  118  GCGCGACGCGGCGTGTGGGGAATGAGAGGCGACTCGTCGCCGATCGCACGCAGCGCCCGC  177
            ||||||| ||||||||||||  ||||||||||| |||||||||||| |||  ||||||||
Sbjct  484  GCGCGACACGGCGTGTGGGGGTTGAGAGGCGACCCGTCGCCGATCGTACGTCGCGCCCGC  543

Query  178  ATTCCGCCGCGCGGTG-CCGCCCGTGGGACCATATCCGCCCGCAGCCGCGGGCGCTCGGA  236
            | |||||||||||||| ||||||||||||||||| |||||||||||||||||||||||||
Sbjct  544  AATCCGCCGCGCGGTGCCCGCCCGTGGGACCATACCCGCCCGCAGCCGCGGGCGCTCGGA  603

Query  237  CCG  239
            |||
Sbjct  604  CCG  606


>KY271505.1 Cinnamomum subavenium isolate C53 internal transcribed spacer 
1, partial sequence; 5.8S ribosomal RNA gene, complete sequence; 
and internal transcribed spacer 2, partial sequence
Length=613

 Score = 327 bits (177),  Expect = 8e-86
 Identities = 220/240 (92%), Gaps = 5/240 (2%)
 Strand=Plus/Plus

Query  1    CGCCACCCATCGCCCCCCCTCCCGCGGCATTCACATGCCCCGCGTCGGGGAGCGGAGACT  60
            ||||||||||||| ||||| |||||||||||| ||||||||||  |||||||||||||||
Sbjct  365  CGCCACCCATCGCACCCCC-CCCGCGGCATTCCCATGCCCCGC--CGGGGAGCGGAGACT  421

Query  61   GGCCGTCCGTGCCCGGGTCATCGGCGCGCGGTCGGCAGAAAAGGAGGGCACCGTGCGGCG  120
            |||||||||||||||||| | |||||||||||||||||||||||||| ||||||||||||
Sbjct  422  GGCCGTCCGTGCCCGGGTGACCGGCGCGCGGTCGGCAGAAAAGGAGGACACCGTGCGGCG  481

Query  121  CGACGCGGCGTGTGGGGAATGAGAGGCGACTCGTCGCCGATCGCACGCAGCGCCCGCATT  180
            |||| ||||||||||||  |||||||||||||||||||||||| |||  ||||||||| |
Sbjct  482  CGACACGGCGTGTGGGGGTTGAGAGGCGACTCGTCGCCGATCGTACGTCGCGCCCGCAAT  541

Query  181  CCGCCGCGCGGTGCCGCCCGTGGGACCATAT--CCGCCCGCAGCCGCGGGCGCTCGGACC  238
            |||||||||||||| |||||||||||| ||   |||||||||||||||||||||||||||
Sbjct  542  CCGCCGCGCGGTGCAGCCCGTGGGACCGTACACCCGCCCGCAGCCGCGGGCGCTCGGACC  601


>KX766398.1 Cinnamomum aromaticum voucher WKUCC01 18S ribosomal RNA gene, 
partial sequence; internal transcribed spacer 1, 5.8S ribosomal 
RNA gene, and internal transcribed spacer 2, complete sequence; 
and 28S ribosomal RNA gene, partial sequence
Length=726

 Score = 327 bits (177),  Expect = 8e-86
 Identities = 220/240 (92%), Gaps = 6/240 (3%)
 Strand=Plus/Plus

Query  1    CGCCACCCATCGCCCCCCCTCCCGCGGCATTCACATGCCCCGCGTCGGGGAGCGGAGACT  60
            |||||||||||||||||   |||||||||||| ||||||||||  |||||||||||||||
Sbjct  435  CGCCACCCATCGCCCCC---CCCGCGGCATTCCCATGCCCCGC--CGGGGAGCGGAGACT  489

Query  61   GGCCGTCCGTGCCCGGGTCATCGGCGCGCGGTCGGCAGAAAAGGAGGGCACCGTGCGGCG  120
            |||||||||||||||||| | |||||||||||||||||||||||||| ||||||||||||
Sbjct  490  GGCCGTCCGTGCCCGGGTGACCGGCGCGCGGTCGGCAGAAAAGGAGGACACCGTGCGGCG  549

Query  121  CGACGCGGCGTGTGGGGAATGAGAGGCGACTCGTCGCCGATCGCACGCAGCGCCCGCATT  180
            |||| ||||||||||||  ||||||||||| |||||||||||| |||  ||||||||| |
Sbjct  550  CGACACGGCGTGTGGGGGTTGAGAGGCGACCCGTCGCCGATCGTACGTCGCGCCCGCAAT  609

Query  181  CCGCCGCGCGGTGCC-GCCCGTGGGACCATATCCGCCCGCAGCCGCGGGCGCTCGGACCG  239
            ||||||||||||||  ||||||||||||||| ||||||||||||||||||||||||||||
Sbjct  610  CCGCCGCGCGGTGCAAGCCCGTGGGACCATACCCGCCCGCAGCCGCGGGCGCTCGGACCG  669


>KU139882.1 Cinnamomum saxatile voucher Li J. 20070136 (HITBC) internal transcribed 
spacer 1, partial sequence; 5.8S ribosomal RNA gene, 
complete sequence; and internal transcribed spacer 2, partial 
sequence
Length=581

 Score = 327 bits (177),  Expect = 8e-86
 Identities = 218/237 (92%), Gaps = 5/237 (2%)
 Strand=Plus/Plus

Query  1    CGCCACCCATCGCCCCCCCTCCCGCGGCATTCACATGCCCCGCGTCGGGGAGCGGAGACT  60
            |||||||||||||   ||| |||||||||||| ||||||||||  |||||||||||||||
Sbjct  350  CGCCACCCATCGC--ACCC-CCCGCGGCATTCCCATGCCCCGC--CGGGGAGCGGAGACT  404

Query  61   GGCCGTCCGTGCCCGGGTCATCGGCGCGCGGTCGGCAGAAAAGGAGGGCACCGTGCGGCG  120
            ||||||||||||||||||||||||||||||||||||||||||||||| ||||||||||||
Sbjct  405  GGCCGTCCGTGCCCGGGTCATCGGCGCGCGGTCGGCAGAAAAGGAGGACACCGTGCGGCG  464

Query  121  CGACGCGGCGTGTGGGGAATGAGAGGCGACTCGTCGCCGATCGCACGCAGCGCCCGCATT  180
            || | ||||| ||||||  |||||||||||||||||||||||| |||  ||||||||| |
Sbjct  465  CGGCACGGCGCGTGGGGGTTGAGAGGCGACTCGTCGCCGATCGTACGTCGCGCCCGCAAT  524

Query  181  CCGCCGCGCGGTGCCGCCCGTGGGACCATATCCGCCCGCAGCCGCGGGCGCTCGGAC  237
            ||||||||||||||| |||||||||||||| ||||||||||||||||||||||||||
Sbjct  525  CCGCCGCGCGGTGCCACCCGTGGGACCATACCCGCCCGCAGCCGCGGGCGCTCGGAC  581


>KU139842.1 Cinnamomum doederleinii voucher Inoue K. 1533 (KUN) 5.8S ribosomal 
RNA gene and internal transcribed spacer 2, partial sequence
Length=359

 Score = 327 bits (177),  Expect = 8e-86
 Identities = 219/238 (92%), Gaps = 7/238 (3%)
 Strand=Plus/Plus

Query  1    CGCCACCCATCGCCCCCCCTCCCGCGGCATTCACATGCCCCGCGTCGGGGAGCGGAGACT  60
            ||||||||||||||||    |||||||||||| |||||||  ||||||||||||||||||
Sbjct  128  CGCCACCCATCGCCCC----CCCGCGGCATTCCCATGCCC--CGTCGGGGAGCGGAGACT  181

Query  61   GGCCGTCCGTGCCCGGGTCATCGGCGCGCGGTCGGCAGAAAAGGAGGGCACCGTGCGGCG  120
            |||||||||||||||||| | |||||||||||||||||||||||||| ||||||||||||
Sbjct  182  GGCCGTCCGTGCCCGGGTGACCGGCGCGCGGTCGGCAGAAAAGGAGGACACCGTGCGGCG  241

Query  121  CGACGCGGCGTGTGGGGAATGAGAGGCGACTCGTCGCCGATCGCACGCAGCGCCCGCATT  180
            |||| ||||||||||||  |||||||||||||||||||||||| |||  ||||||||| |
Sbjct  242  CGACACGGCGTGTGGGGGTTGAGAGGCGACTCGTCGCCGATCGTACGTCGCGCCCGCAAT  301

Query  181  CCGCCGCGCGGTGCC-GCCCGTGGGACCATATCCGCCCGCAGCCGCGGGCGCTCGGAC  237
            ||||||||||||||| ||||||||||||||| ||||||||||||||||||||||||||
Sbjct  302  CCGCCGCGCGGTGCCAGCCCGTGGGACCATACCCGCCCGCAGCCGCGGGCGCTCGGAC  359


>GQ480388.1 Ocotea odorifera voucher Assis 1067 internal transcribed spacer 
1, partial sequence; 5.8S ribosomal RNA gene, complete sequence; 
and internal transcribed spacer 2, partial sequence
Length=640

 Score = 327 bits (177),  Expect = 8e-86
 Identities = 220/240 (92%), Gaps = 6/240 (3%)
 Strand=Plus/Plus

Query  1    CGCCACCCATCGCCCCCCCTCCCGCGGCATTCACATGCCCCGCGTCGGGGAGCGGAGACT  60
            |||||||||||||||||| | || ||||||||||||||||  ||||||||||||||||||
Sbjct  372  CGCCACCCATCGCCCCCC-T-CC-CGGCATTCACATGCCC--CGTCGGGGAGCGGAGACT  426

Query  61   GGCCGTCCGTGCCCGGGTCATCGGCGCGCGGTCGGCAGAAAAGGAGGGCACCGTGCGGCG  120
            ||||||||||||||| | | ||||||||||||||||||||||||||||||||||||||||
Sbjct  427  GGCCGTCCGTGCCCGAGCCCTCGGCGCGCGGTCGGCAGAAAAGGAGGGCACCGTGCGGCG  486

Query  121  CGACGCGGCGTGTGGGGAATGAGAGGCGACTCGTCGCCGATCGCACGCAGCGCCCGCATT  180
            |||| ||||||||||||  ||||||||||  |||||||||||  |||  |||||||||||
Sbjct  487  CGACACGGCGTGTGGGGGTTGAGAGGCGAGCCGTCGCCGATCTTACGTCGCGCCCGCATT  546

Query  181  CCGCCGCGCGGTGCCGCCCGTGGGACCATA-TCCGCCCGCAGCCGCGGGCGCTCGGACCG  239
            ||||||| |||||||||||||||||||| | |||||||||||||||||||||||||||||
Sbjct  547  CCGCCGCTCGGTGCCGCCCGTGGGACCAGACTCCGCCCGCAGCCGCGGGCGCTCGGACCG  606


>GU598533.1 Cinnamomum insularimontanum voucher in-d internal transcribed 
spacer 1, partial sequence; and 5.8S ribosomal RNA gene and 
internal transcribed spacer 2, complete sequence
 GU598534.1 Cinnamomum insularimontanum voucher in-m internal transcribed 
spacer 1, partial sequence; and 5.8S ribosomal RNA gene and 
internal transcribed spacer 2, complete sequence
 GU598535.1 Cinnamomum insularimontanum voucher in-t internal transcribed 
spacer 1, partial sequence; and 5.8S ribosomal RNA gene and 
internal transcribed spacer 2, complete sequence
Length=569

 Score = 327 bits (177),  Expect = 8e-86
 Identities = 222/243 (91%), Gaps = 6/243 (2%)
 Strand=Plus/Plus

Query  1    CGCCACCCATCG-CCCCCCCTCCCGCGGCATTCACATGCCCCGCGTCGGGGAGCGGAGAC  59
            |||||||||||| |||||||||||||||||||| ||||||| | | ||||||||||||||
Sbjct  328  CGCCACCCATCGCCCCCCCCTCCCGCGGCATTCCCATGCCC-G-GCCGGGGAGCGGAGAC  385

Query  60   TGGCCGTCCGTGCCCGGGTC--ATCGGCGCGCGGTCGGCAGAAAAGGAGGGCACCGTGCG  117
            |||||||||||||||||||   ||||||||||||||||||||||| |||| |||||| ||
Sbjct  386  TGGCCGTCCGTGCCCGGGTTTTATCGGCGCGCGGTCGGCAGAAAATGAGGACACCGTTCG  445

Query  118  GCGCGACGCGGCGTGTGGGGAATGAGAGGCGACTCGTCGCCGATCGCACGCAGCGCCCGC  177
            ||||||| ||||||||||||  ||||||||||| |||||||||||| |||  ||||||||
Sbjct  446  GCGCGACACGGCGTGTGGGGGTTGAGAGGCGACCCGTCGCCGATCGTACGTCGCGCCCGC  505

Query  178  ATTCCGCCGCGCGGTG-CCGCCCGTGGGACCATATCCGCCCGCAGCCGCGGGCGCTCGGA  236
            | |||||||||||||| ||||||||||||||||| |||||||||||||||||||||||||
Sbjct  506  AATCCGCCGCGCGGTGCCCGCCCGTGGGACCATACCCGCCCGCAGCCGCGGGCGCTCGGA  565

Query  237  CCG  239
            |||
Sbjct  566  CCG  568


>MF110051.1 Cinnamomum loureiroi voucher Leuenberger s.n. (HBG) Iso1290 small 
subunit ribosomal RNA gene, partial sequence; internal 
transcribed spacer 1, 5.8S ribosomal RNA gene, and internal 
transcribed spacer 2, complete sequence; and large subunit ribosomal 
RNA gene, partial sequence
Length=756

 Score = 326 bits (176),  Expect = 3e-85
 Identities = 220/241 (91%), Gaps = 5/241 (2%)
 Strand=Plus/Plus

Query  1    CGCCACCCATCGCCCCCCCTCCCGCGGCATTCACATGCCCCGCGTCGGGGAGCGGAGACT  60
            ||||||||||||||||||| | |||||||||| |||||||  || |||||||||||||||
Sbjct  456  CGCCACCCATCGCCCCCCC-CGCGCGGCATTCCCATGCCC--CGYCGGGGAGCGGAGACT  512

Query  61   GGCCGTCCGTGCCCGGGTCATCGGCGCGCGGTCGGCAGAAAAGGAGGGCACCGTGCGGCG  120
            ||||||||||||||| |  |||||||||||||||||||||||||||| ||||||||||||
Sbjct  513  GGCCGTCCGTGCCCGAGCGATCGGCGCGCGGTCGGCAGAAAAGGAGGACACCGTGCGGCG  572

Query  121  CGACGCGGCGTGTGGGGAA--TGAGAGGCGACTCGTCGCCGATCGCACGCAGCGCCCGCA  178
            |||| ||||||||||||    |||||||||||||||||||||||| |||  |||||||||
Sbjct  573  CGACACGGCGTGTGGGGGTTGTGAGAGGCGACTCGTCGCCGATCGTACGTCGCGCCCGCA  632

Query  179  TTCCGCCGCGCGGTGCCGCCCGTGGGACCATATCCGCCCGCAGCCGCGGGCGCTCGGACC  238
             |||||||||||||||| |||||||||||||| |||||||||||||||||||||||||||
Sbjct  633  ATCCGCCGCGCGGTGCCACCCGTGGGACCATACCCGCCCGCAGCCGCGGGCGCTCGGACC  692

Query  239  G  239
            |
Sbjct  693  G  693


  Database: Nucleotide collection (nt)
    Posted date:  Jun 15, 2019  6:40 PM
  Number of letters in database: 218,532,353,722
  Number of sequences in database:  52,478,804

Lambda      K        H
    1.33    0.621     1.12 
Gapped
Lambda      K        H
    1.28    0.460    0.850 
Matrix: blastn matrix:1 -2
Gap Penalties: Existence: 0, Extension: 0
Number of Sequences: 52478804
Number of Hits to DB: 0
Number of extensions: 0
Number of successful extensions: 0
Number of sequences better than 10: 393
Number of HSP's better than 10 without gapping: 0
Number of HSP's gapped: 394
Number of HSP's successfully gapped: 394
Length of query: 239
Length of database: 218532353722
Length adjustment: 33
Effective length of query: 206
Effective length of database: 216800553190
Effective search space: 44660913957140
Effective search space used: 44660913957140
A: 0
X1: 13 (25.0 bits)
X2: 32 (59.1 bits)
X3: 54 (99.7 bits)
S1: 13 (25.1 bits)
S2: 23 (43.6 bits)
