# Supplementary material for: Assessing the Identity of Commercial Herbs From a Cambodian Market Using DNA Barcoding
Source: Front Pharmacol. 2020 Mar 24;11:244. doi: 10.3389/fphar.2020.00244 (PMC7105672; doi:10.3389/fphar.2020.00244)
Supplement: Supplementary file 2 [file Data_Sheet_2.zip › blast search result/ITS2/JPZ05.txt]

BLASTN 2.9.0+
Reference: Zheng Zhang, Scott Schwartz, Lukas Wagner, and
Webb Miller (2000), "A greedy algorithm for aligning DNA
sequences", J Comput Biol 2000; 7(1-2):203-14.


Reference for database indexing: Aleksandr Morgulis, George
Coulouris, Yan Raytselis, Thomas L. Madden, Richa Agarwala,
Alejandro A. Schaffer (2008), "Database Indexing for
Production MegaBLAST Searches", Bioinformatics 24:1757-1764.


RID: H8SF5TJH015


Database: Nucleotide collection (nt)
           52,478,804 sequences; 218,532,353,722 total letters
Query= JPZ05

Length=229


                                                                   Score        E      Max
Sequences producing significant alignments:                       (Bits)     Value   ident

KY932460.1 Uncultured eukaryote clone ContDietSalivaITS2OTU64 ...  418        5e-113  100%        
KY932184.1 Uncultured eukaryote clone ContDietStoolITS2DNA78 5...  418        5e-113  100%        
KY935244.1 Uncultured eukaryote clone HMPStoolITS2OTU760 5.8S ...  418        5e-113  100%        
KF664192.1 Anacardium occidentale voucher Zhang L sn(KUN) inte...  418        5e-113  100%        
AB071690.1 Anacardium occidentale genes for ITS1, 5.8S rRNA, I...  409        3e-110  100%        
KF664193.1 Anacardium excelsum voucher Montiel 32769(MO) inter...  248        6e-62   87%         
KF664196.1 Fegimanra sp. Randrianasolo 843 voucher Randrianaso...  180        2e-41   83%         
MF444896.1 Mangifera pajang isolate B internal transcribed spa...  134        2e-27   80%         
MF444899.1 Mangifera griffithii isolate 2 small subunit riboso...  132        7e-27   79%         
AJ890469.1 Mangifera zeylanica ITS1 (partial), 5.8S rRNA gene ...  130        2e-26   79%         
MF444902.1 Mangifera indica isolate 4 small subunit ribosomal ...  128        9e-26   79%         
MH037250.1 Mangifera indica cultivar Gadung internal transcrib...  128        9e-26   79%         
MH037249.1 Mangifera indica voucher BTG internal transcribed s...  128        9e-26   79%         
KY934929.1 Uncultured eukaryote clone HMPStoolITS2OTU445 5.8S ...  128        9e-26   79%         
KR532343.1 Mangifera sylvatica isolate BB0977 5.8S ribosomal R...  128        9e-26   79%         
KJ833766.1 Mangifera indica cultivar Pancho NT10 18S ribosomal...  128        9e-26   79%         
KJ833765.1 Mangifera indica cultivar Nam Doc Mai NT36 18S ribo...  128        9e-26   79%         
KJ833759.1 Mangifera indica cultivar B NT63 18S ribosomal RNA ...  128        9e-26   79%         
AB598049.1 Mangifera indica genes for contains ITS1, 5.8S rRNA...  128        9e-26   79%         
AJ890471.1 Mangifera indica ITS1 (partial), 5.8S rRNA gene and...  128        9e-26   79%         
AJ890467.1 Mangifera indica ITS1 (partial), 5.8S rRNA gene and...  128        9e-26   79%         
AJ890466.1 Mangifera indica ITS1 (partial), 5.8S rRNA gene, an...  128        9e-26   79%         
AB071686.1 Mangifera gracilipes genes for ITS1, 5.8S rRNA, ITS...  128        9e-26   80%         
AB071684.1 Mangifera pentandra genes for ITS1, 5.8S rRNA, ITS2...  128        9e-26   80%         
AB071678.1 Mangifera caloneura genes for ITS1, 5.8S rRNA, ITS2...  128        9e-26   80%         
AB071669.1 Mangifera indica genes for ITS1, 5.8S rRNA, ITS2, c...  128        9e-26   79%         
MH037251.1 Mangifera sp. MAD695 internal transcribed spacer 1,...  126        3e-25   79%         
MF990368.1 Mangifera kemanga strain 2 internal transcribed spa...  126        3e-25   79%         
MF990365.1 Mangifera torquenda internal transcribed spacer 1, ...  126        3e-25   79%         
MF678511.1 Mangifera quadrifida internal transcribed spacer 1,...  126        3e-25   79%         
KX347961.1 Mangifera sumatrana internal transcribed spacer 1, ...  126        3e-25   79%         
KJ833764.1 Mangifera indica cultivar MYP NT50 18S ribosomal RN...  126        3e-25   79%         
KJ833760.1 Mangifera indica cultivar Brodie NT9 18S ribosomal ...  126        3e-25   79%         
AB071679.1 Mangifera flava genes for ITS1, 5.8S rRNA, ITS2, co...  126        3e-25   79%         
MH037252.1 Mangifera lalijiwa cultivar Manalagi internal trans...  124        1e-24   79%         
MF444901.1 Mangifera odorata isolate 3 small subunit ribosomal...  122        4e-24   79%         
MG672042.1 Mangifera zeylanica isolate M-Ana-005 internal tran...  122        4e-24   79%         
MH037253.1 Mangifera sp. NDG697 internal transcribed spacer 1,...  122        4e-24   79%         
MF990367.1 Mangifera laurina strain 2 internal transcribed spa...  122        4e-24   79%         
MF678506.1 Mangifera foetida strain 3 internal transcribed spa...  122        4e-24   79%         
MF678504.1 Mangifera lalijiwa internal transcribed spacer 1, p...  122        4e-24   79%         
MF678497.1 Mangifera odorata internal transcribed spacer 1, pa...  122        4e-24   79%         
KJ833758.1 Mangifera indica cultivar 13/1 NT52 18S ribosomal R...  122        4e-24   79%         
KF664199.1 Mangifera indica voucher Yi13519(KUN) internal tran...  122        4e-24   79%         
AB598044.1 Mangifera odorata genes for contains ITS1, 5.8S rRN...  122        4e-24   79%         
AB071689.1 Mangifera sylvatica genes for ITS1, 5.8S rRNA, ITS2...  122        4e-24   78%         
AB071687.1 Mangifera laurina genes for ITS1, 5.8S rRNA, ITS2, ...  122        4e-24   79%         
AB071682.1 Mangifera oblongifolia genes for ITS1, 5.8S rRNA, I...  122        4e-24   79%         
AB071674.1 Mangifera indica genes for ITS1, 5.8S rRNA, ITS2, c...  122        4e-24   79%         
AB071673.1 Mangifera indica genes for ITS1, 5.8S rRNA, ITS2, c...  122        4e-24   79%         
AB071672.1 Mangifera indica genes for ITS1, 5.8S rRNA, ITS2, c...  122        4e-24   79%         
AB071670.1 Mangifera indica genes for ITS1, 5.8S rRNA, ITS2, c...  122        4e-24   79%         
MF444900.1 Mangifera camptosperma isolate D small subunit ribo...  121        1e-23   78%         
MF990364.1 Mangifera zeylanica internal transcribed spacer 1, ...  121        1e-23   78%         
MF678493.1 Mangifera casturi internal transcribed spacer 1, pa...  121        1e-23   78%         
KX347958.1 Mangifera torquenda internal transcribed spacer 1, ...  121        1e-23   78%         
KX347955.1 Mangifera kemanga internal transcribed spacer 1, pa...  121        1e-23   83%         
AB598043.1 Mangifera camptosperma genes for contains ITS1, 5.8...  121        1e-23   79%         
AB071688.1 Mangifera macrocarpa genes for ITS1, 5.8S rRNA, ITS...  121        1e-23   79%         
AB071681.1 Mangifera gedebe genes for ITS1, 5.8S rRNA, ITS2, c...  121        1e-23   78%         
AB071671.1 Mangifera indica genes for ITS1, 5.8S rRNA, ITS2, c...  119        5e-23   78%         
MF678498.1 Mangifera laurina internal transcribed spacer 1, pa...  117        2e-22   78%         
MF678496.1 Mangifera odorata internal transcribed spacer 1, pa...  117        2e-22   78%         
KX347960.1 Mangifera indica internal transcribed spacer 1, par...  117        2e-22   78%         
KX347957.1 Mangifera odorata internal transcribed spacer 1, pa...  117        2e-22   78%         
LN552225.1 Mangifera indica genomic DNA containing ITS1, 5.8S ...  117        2e-22   78%         
KJ833761.1 Mangifera indica cultivar Chandrakaran NT55 18S rib...  117        2e-22   78%         
AB071680.1 Mangifera foetida genes for ITS1, 5.8S rRNA, ITS2, ...  117        2e-22   78%         
MF678501.1 Mangifera foetida strain 1 internal transcribed spa...  115        7e-22   78%         
MF678500.1 Mangifera foetida internal transcribed spacer 1, pa...  115        7e-22   83%         
MF678494.1 Mangifera sp. 1 FF-2017 internal transcribed spacer...  115        7e-22   83%         
KX347956.1 Mangifera foetida internal transcribed spacer 1, pa...  115        7e-22   83%         
AB598048.1 Mangifera indica genes for contains ITS1, 5.8S rRNA...  115        7e-22   83%         
AB071677.1 Mangifera cochinchinensis genes for ITS1, 5.8S rRNA...  113        2e-21   84%         
AB071675.1 Mangifera cochinchinensis genes for ITS1, 5.8S rRNA...  113        2e-21   84%         
KX347959.1 Mangifera quadrifida internal transcribed spacer 1,...  111        9e-21   82%         
AB598050.1 Mangifera indica genes for contains ITS1, 5.8S rRNA...  111        9e-21   78%         
AB598047.1 Mangifera indica genes for contains ITS1, 5.8S rRNA...  111        9e-21   78%         
MF444898.1 Mangifera zeylanica isolate 1 small subunit ribosom...  110        3e-20   82%         
MF678495.1 Mangifera laurina internal transcribed spacer 1, pa...  110        3e-20   82%         
KJ833762.1 Mangifera indica cultivar Chok Anan 18S ribosomal R...  110        3e-20   82%         
AB598042.1 Mangifera zeylanica genes for contains ITS1, 5.8S r...  110        3e-20   80%         
AB071685.1 Mangifera griffithii genes for ITS1, 5.8S rRNA, ITS...  110        3e-20   89%         
AB071683.1 Mangifera odorata genes for ITS1, 5.8S rRNA, ITS2, ...  110        3e-20   82%         
AB071668.1 Mangifera indica genes for ITS1, 5.8S rRNA, ITS2, c...  110        3e-20   83%         
KX347962.1 Mangifera zeylanica internal transcribed spacer 1, ...  108        1e-19   83%         
KJ833763.1 Mangifera indica cultivar Kensington Pride NT16 18S...  108        1e-19   88%         
AJ890472.1 Mangifera indica ITS1 (partial), 5.8S rRNA gene and...  108        1e-19   83%         
MF678508.1 Mangifera laurina internal transcribed spacer 1, pa...  104        1e-18   81%         
MF678503.1 Mangifera kemanga internal transcribed spacer 1, pa...  95.3       9e-16   80%         
GQ434771.1 Scaphium lychnophorum voucher PS1443MT01 internal t...  89.8       4e-14   86%         
KY235222.1 Perryodendron parviflorum voucher FBL05120 5.8S rib...  82.4       7e-12   83%         
KY235221.1 Perryodendron parviflorum voucher FBL05119 5.8S rib...  82.4       7e-12   83%         
KY235220.1 Perryodendron parviflorum voucher FBL05118 5.8S rib...  82.4       7e-12   83%         
KR086742.1 Aphananthe cuspidata voucher YMQ 20121016, Khao Yai...  82.4       7e-12   84%         
KR086741.1 Aphananthe cuspidata voucher YJ WB31-144, Yunnan, C...  82.4       7e-12   84%         
KR531759.1 Aphananthe aspera isolate J465 internal transcribed...  82.4       7e-12   84%         
AB598045.1 Mangifera griffithii genes for contains ITS1, 5.8S ...  78.7       9e-11   96%         
KR086746.1 Aphananthe monoica voucher Ajcilar, G. M.7624, Mexi...  76.8       3e-10   83%         
KR086745.1 Aphananthe monoica voucher Ibarra, G. M. 2512, Vera...  76.8       3e-10   83%         

ALIGNMENTS
>KY932460.1 Uncultured eukaryote clone ContDietSalivaITS2OTU64 5.8S ribosomal 
RNA gene, partial sequence; internal transcribed spacer 
2, complete sequence; and large subunit ribosomal RNA gene, 
partial sequence
Length=373

 Score = 418 bits (226),  Expect = 5e-113
 Identities = 228/229 (99%), Gaps = 0/229 (0%)
 Strand=Plus/Plus

Query  1    CGCATCGTCGCCCTCCCCGGATCCTCCGGTTCCGCGGCGCTGGGCGGAAGGTGGCCTCCC  60
            ||||||||||||||||||||||||||||||||||||||||||||||||||||||||||||
Sbjct  108  CGCATCGTCGCCCTCCCCGGATCCTCCGGTTCCGCGGCGCTGGGCGGAAGGTGGCCTCCC  167

Query  61   GTGCGCTCGCCCGTGCGGTTGGCCCAAACGCGAGTCCTCGGCGGCGCTTCCCGCGACGGT  120
            ||||||||||||||||||||||||||||||||||||||||||||||||||||||||||||
Sbjct  168  GTGCGCTCGCCCGTGCGGTTGGCCCAAACGCGAGTCCTCGGCGGCGCTTCCCGCGACGGT  227

Query  121  CGGTGGCGTTCGGAACGAACCCGATGATCCCGTCGCGCGGACGCGCTCTCTCTGTGCCGC  180
            ||||||||||||||||||||||||||||||||||||||||||||||||||||||||||||
Sbjct  228  CGGTGGCGTTCGGAACGAACCCGATGATCCCGTCGCGCGGACGCGCTCTCTCTGTGCCGC  287

Query  181  GGGCTCCTTGACCCTCGATGGCGGGCCTATGCCCGCCCGCATCGCGTCG  229
            ||||||||||||||||||||||||||||||||||||||||||||| |||
Sbjct  288  GGGCTCCTTGACCCTCGATGGCGGGCCTATGCCCGCCCGCATCGCATCG  336


>KY932184.1 Uncultured eukaryote clone ContDietStoolITS2DNA78 5.8S ribosomal 
RNA gene, partial sequence; internal transcribed spacer 
2, complete sequence; and large subunit ribosomal RNA gene, 
partial sequence
Length=373

 Score = 418 bits (226),  Expect = 5e-113
 Identities = 228/229 (99%), Gaps = 0/229 (0%)
 Strand=Plus/Plus

Query  1    CGCATCGTCGCCCTCCCCGGATCCTCCGGTTCCGCGGCGCTGGGCGGAAGGTGGCCTCCC  60
            ||||||||||||||||||||||||||||||||||||||||||||||||||||||||||||
Sbjct  108  CGCATCGTCGCCCTCCCCGGATCCTCCGGTTCCGCGGCGCTGGGCGGAAGGTGGCCTCCC  167

Query  61   GTGCGCTCGCCCGTGCGGTTGGCCCAAACGCGAGTCCTCGGCGGCGCTTCCCGCGACGGT  120
            ||||||||||||||||||||||||||||||||||||||||||||||||||||||||||||
Sbjct  168  GTGCGCTCGCCCGTGCGGTTGGCCCAAACGCGAGTCCTCGGCGGCGCTTCCCGCGACGGT  227

Query  121  CGGTGGCGTTCGGAACGAACCCGATGATCCCGTCGCGCGGACGCGCTCTCTCTGTGCCGC  180
            ||||||||||||||||||||||||||||||||||||||||||||||||||||||||||||
Sbjct  228  CGGTGGCGTTCGGAACGAACCCGATGATCCCGTCGCGCGGACGCGCTCTCTCTGTGCCGC  287

Query  181  GGGCTCCTTGACCCTCGATGGCGGGCCTATGCCCGCCCGCATCGCGTCG  229
            ||||||||||||||||||||||||||||||||||||||||||||| |||
Sbjct  288  GGGCTCCTTGACCCTCGATGGCGGGCCTATGCCCGCCCGCATCGCATCG  336


>KY935244.1 Uncultured eukaryote clone HMPStoolITS2OTU760 5.8S ribosomal 
RNA gene, partial sequence; internal transcribed spacer 2, complete 
sequence; and large subunit ribosomal RNA gene, partial 
sequence
Length=373

 Score = 418 bits (226),  Expect = 5e-113
 Identities = 228/229 (99%), Gaps = 0/229 (0%)
 Strand=Plus/Plus

Query  1    CGCATCGTCGCCCTCCCCGGATCCTCCGGTTCCGCGGCGCTGGGCGGAAGGTGGCCTCCC  60
            ||||||||||||||||||||||||||||||||||||||||||||||||||||||||||||
Sbjct  108  CGCATCGTCGCCCTCCCCGGATCCTCCGGTTCCGCGGCGCTGGGCGGAAGGTGGCCTCCC  167

Query  61   GTGCGCTCGCCCGTGCGGTTGGCCCAAACGCGAGTCCTCGGCGGCGCTTCCCGCGACGGT  120
            |||||| |||||||||||||||||||||||||||||||||||||||||||||||||||||
Sbjct  168  GTGCGCCCGCCCGTGCGGTTGGCCCAAACGCGAGTCCTCGGCGGCGCTTCCCGCGACGGT  227

Query  121  CGGTGGCGTTCGGAACGAACCCGATGATCCCGTCGCGCGGACGCGCTCTCTCTGTGCCGC  180
            ||||||||||||||||||||||||||||||||||||||||||||||||||||||||||||
Sbjct  228  CGGTGGCGTTCGGAACGAACCCGATGATCCCGTCGCGCGGACGCGCTCTCTCTGTGCCGC  287

Query  181  GGGCTCCTTGACCCTCGATGGCGGGCCTATGCCCGCCCGCATCGCGTCG  229
            |||||||||||||||||||||||||||||||||||||||||||||||||
Sbjct  288  GGGCTCCTTGACCCTCGATGGCGGGCCTATGCCCGCCCGCATCGCGTCG  336


>KF664192.1 Anacardium occidentale voucher Zhang L sn(KUN) internal transcribed 
spacer 1, 5.8S ribosomal RNA gene, and internal transcribed 
spacer 2, complete sequence
Length=674

 Score = 418 bits (226),  Expect = 5e-113
 Identities = 228/229 (99%), Gaps = 0/229 (0%)
 Strand=Plus/Plus

Query  1    CGCATCGTCGCCCTCCCCGGATCCTCCGGTTCCGCGGCGCTGGGCGGAAGGTGGCCTCCC  60
            ||||||||||||||||||||||||||||||||||||||||||||||||||||||||||||
Sbjct  421  CGCATCGTCGCCCTCCCCGGATCCTCCGGTTCCGCGGCGCTGGGCGGAAGGTGGCCTCCC  480

Query  61   GTGCGCTCGCCCGTGCGGTTGGCCCAAACGCGAGTCCTCGGCGGCGCTTCCCGCGACGGT  120
            |||||| |||||||||||||||||||||||||||||||||||||||||||||||||||||
Sbjct  481  GTGCGCCCGCCCGTGCGGTTGGCCCAAACGCGAGTCCTCGGCGGCGCTTCCCGCGACGGT  540

Query  121  CGGTGGCGTTCGGAACGAACCCGATGATCCCGTCGCGCGGACGCGCTCTCTCTGTGCCGC  180
            ||||||||||||||||||||||||||||||||||||||||||||||||||||||||||||
Sbjct  541  CGGTGGCGTTCGGAACGAACCCGATGATCCCGTCGCGCGGACGCGCTCTCTCTGTGCCGC  600

Query  181  GGGCTCCTTGACCCTCGATGGCGGGCCTATGCCCGCCCGCATCGCGTCG  229
            |||||||||||||||||||||||||||||||||||||||||||||||||
Sbjct  601  GGGCTCCTTGACCCTCGATGGCGGGCCTATGCCCGCCCGCATCGCGTCG  649


>AB071690.1 Anacardium occidentale genes for ITS1, 5.8S rRNA, ITS2, complete 
sequence
Length=615

 Score = 409 bits (221),  Expect = 3e-110
 Identities = 222/223 (99%), Gaps = 0/223 (0%)
 Strand=Plus/Plus

Query  1    CGCATCGTCGCCCTCCCCGGATCCTCCGGTTCCGCGGCGCTGGGCGGAAGGTGGCCTCCC  60
            ||||||||||||||||||||||||||||||||||||||||||||||||||||||||||||
Sbjct  393  CGCATCGTCGCCCTCCCCGGATCCTCCGGTTCCGCGGCGCTGGGCGGAAGGTGGCCTCCC  452

Query  61   GTGCGCTCGCCCGTGCGGTTGGCCCAAACGCGAGTCCTCGGCGGCGCTTCCCGCGACGGT  120
            |||||| |||||||||||||||||||||||||||||||||||||||||||||||||||||
Sbjct  453  GTGCGCYCGCCCGTGCGGTTGGCCCAAACGCGAGTCCTCGGCGGCGCTTCCCGCGACGGT  512

Query  121  CGGTGGCGTTCGGAACGAACCCGATGATCCCGTCGCGCGGACGCGCTCTCTCTGTGCCGC  180
            ||||||||||||||||||||||||||||||||||||||||||||||||||||||||||||
Sbjct  513  CGGTGGCGTTCGGAACGAACCCGATGATCCCGTCGCGCGGACGCGCTCTCTCTGTGCCGC  572

Query  181  GGGCTCCTTGACCCTCGATGGCGGGCCTATGCCCGCCCGCATC  223
            |||||||||||||||||||||||||||||||||||||||||||
Sbjct  573  GGGCTCCTTGACCCTCGATGGCGGGCCTATGCCCGCCCGCATC  615


>KF664193.1 Anacardium excelsum voucher Montiel 32769(MO) internal transcribed 
spacer 1, 5.8S ribosomal RNA gene, and internal transcribed 
spacer 2, complete sequence
Length=657

 Score = 248 bits (134),  Expect = 6e-62
 Identities = 199/230 (87%), Gaps = 6/230 (3%)
 Strand=Plus/Plus

Query  1    CGCATCGTCGCCCTCCCCGGATCCTCCGGTTCCGCGGCGCTGGGCGGAAGGTGGCCTCCC  60
            |||||||| ||||||||||||||||| |||||||||||||||||||||   |||||||||
Sbjct  413  CGCATCGTTGCCCTCCCCGGATCCTCTGGTTCCGCGGCGCTGGGCGGAGAATGGCCTCCC  472

Query  61   GTGCGCTCGCCCGTGCGGTTGGCCCAAACGCGAGTCCTCGGCGGCGCTTCCCGCGACGGT  120
            |||||||||||||||||||||||||||||||||| |||||| |  ||||||||||||| |
Sbjct  473  GTGCGCTCGCCCGTGCGGTTGGCCCAAACGCGAGCCCTCGGGGATGCTTCCCGCGACGAT  532

Query  121  CGGTGGCGTT-CGGAACG-AACCCGATGATCCCGTCGCGCGGACGCGCTCTCTCTGTGCC  178
            |||||||||| || |||| ||||   |||||||||||||||| ||||||| | | |  ||
Sbjct  533  CGGTGGCGTTTCGAAACGGAACCTAGTGATCCCGTCGCGCGGTCGCGCTCCCCC-GA-CC  590

Query  179  GCGGGCTCCTTGA--CCCTCGATGGCGGGCCTATGCCCGCCCGCATCGCG  226
             ||||||||| ||  ||||||| |||||||  | |||||| |||||||||
Sbjct  591  ACGGGCTCCTCGACCCCCTCGAGGGCGGGCGAAAGCCCGCTCGCATCGCG  640


>KF664196.1 Fegimanra sp. Randrianasolo 843 voucher Randrianasolo 843(MO) 
internal transcribed spacer 1, partial sequence; 5.8S ribosomal 
RNA gene, complete sequence; and internal transcribed spacer 
2, partial sequence
Length=661

 Score = 180 bits (97),  Expect = 2e-41
 Identities = 174/209 (83%), Gaps = 13/209 (6%)
 Strand=Plus/Plus

Query  1    CGCATCGTCG-CCCT-CCCCGGAT--CCTC-CGGTTCCGCGGCGCTGGGCGGAAGGTGGC  55
            |||||||||| |||| ||||||||  || | ||| |||| |||||||||||||   ||||
Sbjct  410  CGCATCGTCGCCCCTCCCCCGGATCCCCCCGCGGCTCCGAGGCGCTGGGCGGAGATTGGC  469

Query  56   CTCCCGTG----CGCTCGCCCGTGCGGTTGGCCCAAACGCGAG-TCCTCGGCGGCGCTTC  110
            ||||||||    ||| ||||||||||||||||||||||||||| ||| ||| | ||||||
Sbjct  470  CTCCCGTGCGCCCGCCCGCCCGTGCGGTTGGCCCAAACGCGAGTTCCCCGGTGACGCTTC  529

Query  111  CCGCGACGGTCGGTGGCGTTCGGAAC-GAACCCGATGATCCCGTCGCGCGGACGCGCTCT  169
            |||||||||||||||||||||| ||| |||||   |||||| ||||||||| ||||||||
Sbjct  530  CCGCGACGGTCGGTGGCGTTCGAAACCGAACCTAGTGATCCTGTCGCGCGGTCGCGCTCT  589

Query  170  CTCTGTGCCGCGGGCTCCTTGACCCTCGA  198
              | |  || ||| ||||| |||||||||
Sbjct  590  GCC-GA-CCACGGACTCCTCGACCCTCGA  616


>MF444896.1 Mangifera pajang isolate B internal transcribed spacer 1, partial 
sequence; 5.8S ribosomal RNA gene and internal transcribed 
spacer 2, complete sequence; and large subunit ribosomal 
RNA gene, partial sequence
Length=729

 Score = 134 bits (72),  Expect = 2e-27
 Identities = 150/188 (80%), Gaps = 4/188 (2%)
 Strand=Plus/Plus

Query  41   TGGGCGGAAGGTGGCCTCCCGTGCGCTCGCCCGTGCGGTTGGCCCAAACGCGAGTCCTCG  100
            |||||||||  |||||||||||||||||||||||||||||||||||||  ||||| ||||
Sbjct  477  TGGGCGGAAATTGGCCTCCCGTGCGCTCGCCCGTGCGGTTGGCCCAAATCCGAGTTCTCG  536

Query  101  GCGGCGC-TTCCCGCGACGGTCGGTGGCGTTCGGAA-CGAACCCGATGATCCCGTCGCGC  158
            | | ||| |||||||||| |||||||||||| | ||   ||||   |||||| |||| ||
Sbjct  537  GTGACGCTTTCCCGCGACAGTCGGTGGCGTTTGAAAAACAACCTAGTGATCCTGTCGTGC  596

Query  159  GGACGCGCTCTCTCTGTGCCGCGGGCTCCTTGACCCTCGATGGCGGGCCTATGCCCGCCC  218
            ||  |||||||| | |  || || ||||   |||||| ||   |||||  | |||||| |
Sbjct  597  GGTTGCGCTCTCCC-GA-CCTCGAGCTCTGCGACCCTAGAGACCGGGCGAAAGCCCGCTC  654

Query  219  GCATCGCG  226
            ||||||||
Sbjct  655  GCATCGCG  662


>MF444899.1 Mangifera griffithii isolate 2 small subunit ribosomal RNA gene, 
partial sequence; internal transcribed spacer 1, 5.8S ribosomal 
RNA gene, and internal transcribed spacer 2, complete 
sequence; and large subunit ribosomal RNA gene, partial sequence
Length=804

 Score = 132 bits (71),  Expect = 7e-27
 Identities = 158/200 (79%), Gaps = 6/200 (3%)
 Strand=Plus/Plus

Query  30   TTCCGCG-GCGCTGGGCGGAAGGTGGCCTCCCGTGCGCTCGCCCGTGCGGTTGGCCCAAA  88
            ||| ||| | || ||||||||  |||||||||||||||||||||||||||||||||||||
Sbjct  551  TTCGGCGTGGGC-GGGCGGAAATTGGCCTCCCGTGCGCTCGCCCGTGCGGTTGGCCCAAA  609

Query  89   CGCGAGTCCTCGGCGGCGC-TTCCCGCGACGGTCGGTGGCGTTCGGAA-CGAACCCGATG  146
               |||| ||||| | ||| |||||||||| |||||||||||| | ||   ||||   ||
Sbjct  610  TATGAGTTCTCGGTGACGCTTTCCCGCGACAGTCGGTGGCGTTTGAAAAACAACCTAGTG  669

Query  147  ATCCCGTCGCGCGGACGCGCTCTCTCTGTGCCGCGGGCTCCTTGACCCTCGATGGCGGGC  206
            |||  |||| ||||  ||| |||| | | ||| || |||| |||||||| ||  | ||||
Sbjct  670  ATCGTGTCGTGCGGTTGCGTTCTCCC-G-GCCACGAGCTCTTTGACCCTAGAGAGAGGGC  727

Query  207  CTATGCCCGCCCGCATCGCG  226
              | |||||| |||||||||
Sbjct  728  GAAAGCCCGCTCGCATCGCG  747


>AJ890469.1 Mangifera zeylanica ITS1 (partial), 5.8S rRNA gene and ITS2 (partial), 
specimen voucher IC 255233
Length=702

 Score = 130 bits (70),  Expect = 2e-26
 Identities = 149/188 (79%), Gaps = 4/188 (2%)
 Strand=Plus/Plus

Query  41   TGGGCGGAAGGTGGCCTCCCGTGCGCTCGCCCGTGCGGTTGGCCCAAACGCGAGTCCTCG  100
            |||||||||  |||||||||||||||||||||||||||||||||||||   |||| ||||
Sbjct  495  TGGGCGGAAATTGGCCTCCCGTGCGCTCGCCCGTGCGGTTGGCCCAAATNTGAGTTCTCG  554

Query  101  GCGGCGC-TTCCCGCGACGGTCGGTGGCGTTCGGAA-CGAACCCGATGATCCCGTCGCGC  158
            | | ||| |||||||||| |||||||||||| | ||   ||||   |||||| |||| ||
Sbjct  555  GTGACGCTTTCCCGCGACAGTCGGTGGCGTTTGAAAAACAACCTAGTGATCCTGTCGTGC  614

Query  159  GGACGCGCTCTCTCTGTGCCGCGGGCTCCTTGACCCTCGATGGCGGGCCTATGCCCGCCC  218
            ||  ||| |||| | | ||| || |||| | |||||| ||   |||||  | |||| | |
Sbjct  615  GGTTGCGTTCTCCC-G-GCCACGAGCTCTTCGACCCTAGAGACCGGGCAAAAGCCCTCTC  672

Query  219  GCATCGCG  226
            ||||||||
Sbjct  673  GCATCGCG  680


>MF444902.1 Mangifera indica isolate 4 small subunit ribosomal RNA gene, 
partial sequence; internal transcribed spacer 1, 5.8S ribosomal 
RNA gene, and internal transcribed spacer 2, complete sequence; 
and large subunit ribosomal RNA gene, partial sequence
Length=824

 Score = 128 bits (69),  Expect = 9e-26
 Identities = 149/188 (79%), Gaps = 4/188 (2%)
 Strand=Plus/Plus

Query  41   TGGGCGGAAGGTGGCCTCCCGTGCGCTCGCCCGTGCGGTTGGCCCAAACGCGAGTCCTCG  100
            |||||||||  |||||||||||||||||||||||||||||||||||||   |||| ||||
Sbjct  582  TGGGCGGAAATTGGCCTCCCGTGCGCTCGCCCGTGCGGTTGGCCCAAATCTGAGTTCTCG  641

Query  101  GCGGCGC-TTCCCGCGACGGTCGGTGGCGTTCGGAA-CGAACCCGATGATCCCGTCGCGC  158
            | | ||| |||||||||| |||||||||||| | ||   ||||   |||||| |||| ||
Sbjct  642  GTGACGCTTTCCCGCGACAGTCGGTGGCGTTTGAAAAACAACCTAGTGATCCTGTCGTGC  701

Query  159  GGACGCGCTCTCTCTGTGCCGCGGGCTCCTTGACCCTCGATGGCGGGCCTATGCCCGCCC  218
            ||  ||| |||| | | ||| || |||| | |||||| ||   |||||  | |||| | |
Sbjct  702  GGTTGCGTTCTCCC-G-GCCACGAGCTCTTCGACCCTAGAGACCGGGCAAAAGCCCTCTC  759

Query  219  GCATCGCG  226
            ||||||||
Sbjct  760  GCATCGCG  767


>MH037250.1 Mangifera indica cultivar Gadung internal transcribed spacer 
1, partial sequence; 5.8S ribosomal RNA gene and internal transcribed 
spacer 2, complete sequence; and large subunit ribosomal 
RNA gene, partial sequence
Length=680

 Score = 128 bits (69),  Expect = 9e-26
 Identities = 149/188 (79%), Gaps = 4/188 (2%)
 Strand=Plus/Plus

Query  41   TGGGCGGAAGGTGGCCTCCCGTGCGCTCGCCCGTGCGGTTGGCCCAAACGCGAGTCCTCG  100
            |||||||||  |||||||||||||||||||||||||||||||||||||   |||| ||||
Sbjct  467  TGGGCGGAAATTGGCCTCCCGTGCGCTCGCCCGTGCGGTTGGCCCAAATCTGAGTTCTCG  526

Query  101  GCGGCGC-TTCCCGCGACGGTCGGTGGCGTTCGGAA-CGAACCCGATGATCCCGTCGCGC  158
            | | ||| |||||||||| |||||||||||| | ||   ||||   |||||| |||| ||
Sbjct  527  GTGACGCTTTCCCGCGACAGTCGGTGGCGTTTGAAAAACAACCTAGTGATCCTGTCGTGC  586

Query  159  GGACGCGCTCTCTCTGTGCCGCGGGCTCCTTGACCCTCGATGGCGGGCCTATGCCCGCCC  218
            ||  ||| |||| | | ||| || |||| | |||||| ||   |||||  | |||| | |
Sbjct  587  GGTTGCGTTCTCCC-G-GCCACGAGCTCTTCGACCCTAGAGACCGGGCAAAAGCCCTCTC  644

Query  219  GCATCGCG  226
            ||||||||
Sbjct  645  GCATCGCG  652


>MH037249.1 Mangifera indica voucher BTG internal transcribed spacer 1, partial 
sequence; 5.8S ribosomal RNA gene and internal transcribed 
spacer 2, complete sequence; and large subunit ribosomal 
RNA gene, partial sequence
Length=681

 Score = 128 bits (69),  Expect = 9e-26
 Identities = 149/188 (79%), Gaps = 4/188 (2%)
 Strand=Plus/Plus

Query  41   TGGGCGGAAGGTGGCCTCCCGTGCGCTCGCCCGTGCGGTTGGCCCAAACGCGAGTCCTCG  100
            |||||||||  |||||||||||||||||||||||||||||||||||||   |||| ||||
Sbjct  471  TGGGCGGAAATTGGCCTCCCGTGCGCTCGCCCGTGCGGTTGGCCCAAATCTGAGTTCTCG  530

Query  101  GCGGCGC-TTCCCGCGACGGTCGGTGGCGTTCGGAA-CGAACCCGATGATCCCGTCGCGC  158
            | | ||| |||||||||| |||||||||||| | ||   ||||   |||||| |||| ||
Sbjct  531  GTGACGCTTTCCCGCGACAGTCGGTGGCGTTTGAAAAACAACCTAGTGATCCTGTCGTGC  590

Query  159  GGACGCGCTCTCTCTGTGCCGCGGGCTCCTTGACCCTCGATGGCGGGCCTATGCCCGCCC  218
            ||  ||| |||| | | ||| || |||| | |||||| ||   |||||  | |||| | |
Sbjct  591  GGTTGCGTTCTCCC-G-GCCACGAGCTCTTCGACCCTAGAGACCGGGCAAAAGCCCTCTC  648

Query  219  GCATCGCG  226
            ||||||||
Sbjct  649  GCATCGCG  656


>KY934929.1 Uncultured eukaryote clone HMPStoolITS2OTU445 5.8S ribosomal 
RNA gene, partial sequence; internal transcribed spacer 2, complete 
sequence; and large subunit ribosomal RNA gene, partial 
sequence
Length=377

 Score = 128 bits (69),  Expect = 9e-26
 Identities = 149/188 (79%), Gaps = 4/188 (2%)
 Strand=Plus/Plus

Query  41   TGGGCGGAAGGTGGCCTCCCGTGCGCTCGCCCGTGCGGTTGGCCCAAACGCGAGTCCTCG  100
            |||||||||  |||||||||||||||||||||||||||||||||||||   |||| ||||
Sbjct  157  TGGGCGGAAATTGGCCTCCCGTGCGCTCGCCCGTGCGGTTGGCCCAAATCTGAGTTCTCG  216

Query  101  GCGGCGC-TTCCCGCGACGGTCGGTGGCGTTCGGAA-CGAACCCGATGATCCCGTCGCGC  158
            | | ||| |||||||||| |||||||||||| | ||   ||||   |||||| |||| ||
Sbjct  217  GTGACGCTTTCCCGCGACAGTCGGTGGCGTTTGAAAAACAACCTAGTGATCCTGTCGTGC  276

Query  159  GGACGCGCTCTCTCTGTGCCGCGGGCTCCTTGACCCTCGATGGCGGGCCTATGCCCGCCC  218
            ||  ||| |||| | | ||| || |||| | |||||| ||   |||||  | |||| | |
Sbjct  277  GGTTGCGTTCTCCC-G-GCCACGAGCTCTTCGACCCTAGAGACCGGGCAAAAGCCCTCTC  334

Query  219  GCATCGCG  226
            ||||||||
Sbjct  335  GCATCGCG  342


>KR532343.1 Mangifera sylvatica isolate BB0977 5.8S ribosomal RNA gene, partial 
sequence; internal transcribed spacer 2, complete sequence; 
and 28S ribosomal RNA gene, partial sequence
Length=368

 Score = 128 bits (69),  Expect = 9e-26
 Identities = 149/188 (79%), Gaps = 4/188 (2%)
 Strand=Plus/Plus

Query  41   TGGGCGGAAGGTGGCCTCCCGTGCGCTCGCCCGTGCGGTTGGCCCAAACGCGAGTCCTCG  100
            |||||||||  |||||||||||||||||||||||||||||||||||||   |||| ||||
Sbjct  86   TGGGCGGAAATTGGCCTCCCGTGCGCTCGCCCGTGCGGTTGGCCCAAATCTGAGTTCTCG  145

Query  101  GCGGCGC-TTCCCGCGACGGTCGGTGGCGTTCGGAA-CGAACCCGATGATCCCGTCGCGC  158
            | | ||| |||||||||| |||||||||||| | ||   ||||   |||||| |||| ||
Sbjct  146  GTGACGCTTTCCCGCGACAGTCGGTGGCGTTTGAAAAACAACCTAGTGATCCTGTCGTGC  205

Query  159  GGACGCGCTCTCTCTGTGCCGCGGGCTCCTTGACCCTCGATGGCGGGCCTATGCCCGCCC  218
            ||  ||| |||| | | ||| || |||| | |||||| ||   |||||  | |||| | |
Sbjct  206  GGTTGCGTTCTCCC-G-GCCACGAGCTCTTCGACCCTAGAGACCGGGCAAAAGCCCTCTC  263

Query  219  GCATCGCG  226
            ||||||||
Sbjct  264  GCATCGCG  271


>KJ833766.1 Mangifera indica cultivar Pancho NT10 18S ribosomal RNA gene, 
partial sequence; internal transcribed spacer 1, 5.8S ribosomal 
RNA gene, and internal transcribed spacer 2, complete sequence; 
and 28S ribosomal RNA gene, partial sequence
Length=1099

 Score = 128 bits (69),  Expect = 9e-26
 Identities = 149/188 (79%), Gaps = 4/188 (2%)
 Strand=Plus/Plus

Query  41    TGGGCGGAAGGTGGCCTCCCGTGCGCTCGCCCGTGCGGTTGGCCCAAACGCGAGTCCTCG  100
             |||||||||  |||||||||||||||||||||||||||||||||||||   |||| ||||
Sbjct  864   TGGGCGGAAATTGGCCTCCCGTGCGCTCGCCCGTGCGGTTGGCCCAAATCTGAGTTCTCG  923

Query  101   GCGGCGC-TTCCCGCGACGGTCGGTGGCGTTCGGAA-CGAACCCGATGATCCCGTCGCGC  158
             | | ||| |||||||||| |||||||||||| | ||   ||||   |||||| |||| ||
Sbjct  924   GTGACGCTTTCCCGCGACAGTCGGTGGCGTTTGAAAAACAACCTAGTGATCCTGTCGTGC  983

Query  159   GGACGCGCTCTCTCTGTGCCGCGGGCTCCTTGACCCTCGATGGCGGGCCTATGCCCGCCC  218
             ||  ||| |||| | | ||| || |||| | |||||| ||   |||||  | |||| | |
Sbjct  984   GGTTGCGTTCTCCC-G-GCCACGAGCTCTTCGACCCTAGAGACCGGGCAAAAGCCCTCTC  1041

Query  219   GCATCGCG  226
             ||||||||
Sbjct  1042  GCATCGCG  1049


>KJ833765.1 Mangifera indica cultivar Nam Doc Mai NT36 18S ribosomal RNA 
gene, partial sequence; internal transcribed spacer 1, 5.8S 
ribosomal RNA gene, and internal transcribed spacer 2, complete 
sequence; and 28S ribosomal RNA gene, partial sequence
Length=1066

 Score = 128 bits (69),  Expect = 9e-26
 Identities = 149/188 (79%), Gaps = 4/188 (2%)
 Strand=Plus/Plus

Query  41    TGGGCGGAAGGTGGCCTCCCGTGCGCTCGCCCGTGCGGTTGGCCCAAACGCGAGTCCTCG  100
             |||||||||  |||||||||||||||||||||||||||||||||||||   |||| ||||
Sbjct  858   TGGGCGGAAATTGGCCTCCCGTGCGCTCGCCCGTGCGGTTGGCCCAAATCTGAGTTCTCG  917

Query  101   GCGGCGC-TTCCCGCGACGGTCGGTGGCGTTCGGAA-CGAACCCGATGATCCCGTCGCGC  158
             | | ||| |||||||||| |||||||||||| | ||   ||||   |||||| |||| ||
Sbjct  918   GTGACGCTTTCCCGCGACAGTCGGTGGCGTTTGAAAAACAACCTAGTGATCCTGTCGTGC  977

Query  159   GGACGCGCTCTCTCTGTGCCGCGGGCTCCTTGACCCTCGATGGCGGGCCTATGCCCGCCC  218
             ||  ||| |||| | | ||| || |||| | |||||| ||   |||||  | |||| | |
Sbjct  978   GGTTGCGTTCTCCC-G-GCCACGAGCTCTTCGACCCTAGAGACCGGGCAAAAGCCCTCTC  1035

Query  219   GCATCGCG  226
             ||||||||
Sbjct  1036  GCATCGCG  1043


>KJ833759.1 Mangifera indica cultivar B NT63 18S ribosomal RNA gene, partial 
sequence; internal transcribed spacer 1, 5.8S ribosomal 
RNA gene, and internal transcribed spacer 2, complete sequence; 
and 28S ribosomal RNA gene, partial sequence
Length=1095

 Score = 128 bits (69),  Expect = 9e-26
 Identities = 149/188 (79%), Gaps = 4/188 (2%)
 Strand=Plus/Plus

Query  41    TGGGCGGAAGGTGGCCTCCCGTGCGCTCGCCCGTGCGGTTGGCCCAAACGCGAGTCCTCG  100
             |||||||||  |||||||||||||||||||||||||||||||||||||   |||| ||||
Sbjct  855   TGGGCGGAAATTGGCCTCCCGTGCGCTCGCCCGTGCGGTTGGCCCAAATCTGAGTTCTCG  914

Query  101   GCGGCGC-TTCCCGCGACGGTCGGTGGCGTTCGGAA-CGAACCCGATGATCCCGTCGCGC  158
             | | ||| |||||||||| |||||||||||| | ||   ||||   |||||| |||| ||
Sbjct  915   GTGACGCTTTCCCGCGACAGTCGGTGGCGTTTGAAAAACAACCTAGTGATCCTGTCGTGC  974

Query  159   GGACGCGCTCTCTCTGTGCCGCGGGCTCCTTGACCCTCGATGGCGGGCCTATGCCCGCCC  218
             ||  ||| |||| | | ||| || |||| | |||||| ||   |||||  | |||| | |
Sbjct  975   GGTTGCGTTCTCCC-G-GCCACGAGCTCTTCGACCCTAGAGACCGGGCAAAAGCCCTCTC  1032

Query  219   GCATCGCG  226
             ||||||||
Sbjct  1033  GCATCGCG  1040


>AB598049.1 Mangifera indica genes for contains ITS1, 5.8S rRNA, ITS2, partial 
and complete sequence, cultivar: Alphonso
Length=717

 Score = 128 bits (69),  Expect = 9e-26
 Identities = 149/188 (79%), Gaps = 4/188 (2%)
 Strand=Plus/Plus

Query  41   TGGGCGGAAGGTGGCCTCCCGTGCGCTCGCCCGTGCGGTTGGCCCAAACGCGAGTCCTCG  100
            |||||||||  |||||||||||||||||||||||||||||||||||||   |||| ||||
Sbjct  499  TGGGCGGAAATTGGCCTCCCGTGCGCTCGCCCGTGCGGTTGGCCCAAATCTGAGTTCTCG  558

Query  101  GCGGCGC-TTCCCGCGACGGTCGGTGGCGTTCGGAA-CGAACCCGATGATCCCGTCGCGC  158
            | | ||| |||||||||| |||||||||||| | ||   ||||   |||||| |||| ||
Sbjct  559  GTGACGCTTTCCCGCGACAGTCGGTGGCGTTTGAAAAACAACCTAGTGATCCTGTCGTGC  618

Query  159  GGACGCGCTCTCTCTGTGCCGCGGGCTCCTTGACCCTCGATGGCGGGCCTATGCCCGCCC  218
            ||  ||| |||| | | ||| || |||| | |||||| ||   |||||  | |||| | |
Sbjct  619  GGTTGCGTTCTCCC-G-GCCACGAGCTCTTCGACCCTAGAGACCGGGCAAAAGCCCTCTC  676

Query  219  GCATCGCG  226
            ||||||||
Sbjct  677  GCATCGCG  684


>AJ890471.1 Mangifera indica ITS1 (partial), 5.8S rRNA gene and ITS2 (partial), 
cultivated variety MDCH
Length=703

 Score = 128 bits (69),  Expect = 9e-26
 Identities = 149/188 (79%), Gaps = 4/188 (2%)
 Strand=Plus/Plus

Query  41   TGGGCGGAAGGTGGCCTCCCGTGCGCTCGCCCGTGCGGTTGGCCCAAACGCGAGTCCTCG  100
            |||||||||  |||||||||||||||||||||||||||||||||||||   |||| ||||
Sbjct  492  TGGGCGGAAATTGGCCTCCCGTGCGCTCGCCCGTGCGGTTGGCCCAAATCTGAGTTCTCG  551

Query  101  GCGGCGC-TTCCCGCGACGGTCGGTGGCGTTCGGAA-CGAACCCGATGATCCCGTCGCGC  158
            | | ||| |||||||||| |||||||||||| | ||   ||||   |||||| |||| ||
Sbjct  552  GTGACGCTTTCCCGCGACAGTCGGTGGCGTTTGAAAAACAACCTAGTGATCCTGTCGTGC  611

Query  159  GGACGCGCTCTCTCTGTGCCGCGGGCTCCTTGACCCTCGATGGCGGGCCTATGCCCGCCC  218
            ||  ||| |||| | | ||| || |||| | |||||| ||   |||||  | |||| | |
Sbjct  612  GGTTGCGTTCTCCC-G-GCCACGAGCTCTTCGACCCTAGAGACCGGGCAAAAGCCCTCTC  669

Query  219  GCATCGCG  226
            ||||||||
Sbjct  670  GCATCGCG  677


>AJ890467.1 Mangifera indica ITS1 (partial), 5.8S rRNA gene and ITS2 (partial), 
cultivated variety Chinkoo
Length=698

 Score = 128 bits (69),  Expect = 9e-26
 Identities = 149/188 (79%), Gaps = 4/188 (2%)
 Strand=Plus/Plus

Query  41   TGGGCGGAAGGTGGCCTCCCGTGCGCTCGCCCGTGCGGTTGGCCCAAACGCGAGTCCTCG  100
            |||||||||  |||||||||||||||||||||||||||||||||||||   |||| ||||
Sbjct  493  TGGGCGGAAATTGGCCTCCCGTGCGCTCGCCCGTGCGGTTGGCCCAAATCTGAGTTCTCG  552

Query  101  GCGGCGC-TTCCCGCGACGGTCGGTGGCGTTCGGAA-CGAACCCGATGATCCCGTCGCGC  158
            | | ||| |||||||||| |||||||||||| | ||   ||||   |||||| |||| ||
Sbjct  553  GTGACGCTTTCCCGCGACAGTCGGTGGCGTTTGAAAAACAACCTAGTGATCCTGTCGTGC  612

Query  159  GGACGCGCTCTCTCTGTGCCGCGGGCTCCTTGACCCTCGATGGCGGGCCTATGCCCGCCC  218
            ||  ||| |||| | | ||| || |||| | |||||| ||   |||||  | |||| | |
Sbjct  613  GGTTGCGTTCTCCC-G-GCCACGAGCTCTTCGACCCTAGAGACCGGGCAAAAGCCCTCTC  670

Query  219  GCATCGCG  226
            ||||||||
Sbjct  671  GCATCGCG  678


>AJ890466.1 Mangifera indica ITS1 (partial), 5.8S rRNA gene, and ITS2 (partial), 
cultivated variety Dasheri, specimen voucher IC 255071
Length=713

 Score = 128 bits (69),  Expect = 9e-26
 Identities = 150/189 (79%), Gaps = 5/189 (3%)
 Strand=Plus/Plus

Query  41   TGGGCGGAAGGTGGCCTCCCGTGCGCTCGCCCGTGCGGTTGGCCCAAACGCGAGTCCTCG  100
            |||||||||  |||||||||||||||||||||||||||||||||||||   |||| ||||
Sbjct  496  TGGGCGGAAATTGGCCTCCCGTGCGCTCGCCCGTGCGGTTGGCCCAAATCTGAGTTCTCG  555

Query  101  GCGGCGC-TTCCCGCGACGGTCGGTGGCGTTCGGAA-CGAACCCGATGATCCC-GTCGCG  157
            | | ||| |||||||||| |||||||||||| | ||   ||||   ||||||| |||| |
Sbjct  556  GTGACGCTTTCCCGCGACAGTCGGTGGCGTTTGAAAAACAACCTAGTGATCCCTGTCGTG  615

Query  158  CGGACGCGCTCTCTCTGTGCCGCGGGCTCCTTGACCCTCGATGGCGGGCCTATGCCCGCC  217
            |||  ||| |||| | | ||| || |||| | |||||| ||   |||||  | |||| | 
Sbjct  616  CGGTTGCGTTCTCCC-G-GCCACGAGCTCTTCGACCCTAGAGACCGGGCAAAAGCCCTCT  673

Query  218  CGCATCGCG  226
            |||||||||
Sbjct  674  CGCATCGCG  682


>AB071686.1 Mangifera gracilipes genes for ITS1, 5.8S rRNA, ITS2, complete 
sequence
Length=657

 Score = 128 bits (69),  Expect = 9e-26
 Identities = 149/187 (80%), Gaps = 7/187 (4%)
 Strand=Plus/Plus

Query  41   TGGGCGGAAGGTGGCCTCCCGTGCGCTCGCCCGTGCGGTTGGCCCAAACGCGAGTCCTCG  100
            |||||||||  ||||||||||||||||||||||||||||||||||||||  |||| ||||
Sbjct  474  TGGGCGGAAATTGGCCTCCCGTGCGCTCGCCCGTGCGGTTGGCCCAAACATGAGTTCTCG  533

Query  101  GCGGCGC-TTCCCGCGACGGTCGGTGGCGTTCGGAA-CGAACCCGATGATCCCGTCGCGC  158
            | | ||  |||||||||| |||||||||||| | ||   ||||   |||||  |||||||
Sbjct  534  GTGACGTTTTCCCGCGACAGTCGGTGGCGTTTGAAAAACAACCTAGTGATCATGTCGCGC  593

Query  159  GGACGCGCTCTCTCTGTGCCGCGGGCTCCTT-GACCCTCGATGGC-GGGCCTATGCCCGC  216
            ||  ||| |||| | | ||| || |||| || |||||| || | | ||||  | ||||||
Sbjct  594  GGTTGCGTTCTCCC-G-GCCACGAGCTCTTTTGACCCTAGA-GACAGGGCGAAAGCCCGC  650

Query  217  CCGCATC  223
             ||||||
Sbjct  651  TCGCATC  657


>AB071684.1 Mangifera pentandra genes for ITS1, 5.8S rRNA, ITS2, complete 
sequence
Length=657

 Score = 128 bits (69),  Expect = 9e-26
 Identities = 149/187 (80%), Gaps = 7/187 (4%)
 Strand=Plus/Plus

Query  41   TGGGCGGAAGGTGGCCTCCCGTGCGCTCGCCCGTGCGGTTGGCCCAAACGCGAGTCCTCG  100
            |||||||||  ||||||||||||||||||||||||||||||||||||||  |||| ||||
Sbjct  474  TGGGCGGAAATTGGCCTCCCGTGCGCTCGCCCGTGCGGTTGGCCCAAACATGAGTTCTCG  533

Query  101  GCGGCGC-TTCCCGCGACGGTCGGTGGCGTTCGGAA-CGAACCCGATGATCCCGTCGCGC  158
            | | ||  |||||||||| |||||||||||| | ||   ||||   |||||  |||||||
Sbjct  534  GTGACGTTTTCCCGCGACAGTCGGTGGCGTTTGAAAAACAACCTAGTGATCATGTCGCGC  593

Query  159  GGACGCGCTCTCTCTGTGCCGCGGGCTCCTT-GACCCTCGATGGC-GGGCCTATGCCCGC  216
            ||  ||| |||| | | ||| || |||| || |||||| || | | ||||  | ||||||
Sbjct  594  GGTTGCGTTCTCCC-G-GCCACGAGCTCTTTTGACCCTAGA-GACAGGGCGAAAGCCCGC  650

Query  217  CCGCATC  223
             ||||||
Sbjct  651  TCGCATC  657


>AB071678.1 Mangifera caloneura genes for ITS1, 5.8S rRNA, ITS2, complete 
sequence
Length=657

 Score = 128 bits (69),  Expect = 9e-26
 Identities = 149/187 (80%), Gaps = 7/187 (4%)
 Strand=Plus/Plus

Query  41   TGGGCGGAAGGTGGCCTCCCGTGCGCTCGCCCGTGCGGTTGGCCCAAACGCGAGTCCTCG  100
            |||||||||  ||||||||||||||||||||||||||||||||||||||  |||| ||||
Sbjct  474  TGGGCGGAAATTGGCCTCCCGTGCGCTCGCCCGTGCGGTTGGCCCAAACATGAGTTCTCG  533

Query  101  GCGGCGC-TTCCCGCGACGGTCGGTGGCGTTCGGAA-CGAACCCGATGATCCCGTCGCGC  158
            | | ||  |||||||||| |||||||||||| | ||   ||||   |||||  |||||||
Sbjct  534  GTGACGTTTTCCCGCGACAGTCGGTGGCGTTTGAAAAACAACCTAGTGATCATGTCGCGC  593

Query  159  GGACGCGCTCTCTCTGTGCCGCGGGCTCCTT-GACCCTCGATGGC-GGGCCTATGCCCGC  216
            ||  ||| |||| | | ||| || |||| || |||||| || | | ||||  | ||||||
Sbjct  594  GGTTGCGTTCTCCC-G-GCCACGAGCTCTTTTGACCCTAGA-GACAGGGCGAAAGCCCGC  650

Query  217  CCGCATC  223
             ||||||
Sbjct  651  TCGCATC  657


>AB071669.1 Mangifera indica genes for ITS1, 5.8S rRNA, ITS2, complete sequence, 
cultivar:Irwin
Length=656

 Score = 128 bits (69),  Expect = 9e-26
 Identities = 147/185 (79%), Gaps = 4/185 (2%)
 Strand=Plus/Plus

Query  41   TGGGCGGAAGGTGGCCTCCCGTGCGCTCGCCCGTGCGGTTGGCCCAAACGCGAGTCCTCG  100
            |||||||||  |||||||||||||||||||||||||||||||||||||   |||| ||||
Sbjct  474  TGGGCGGAAATTGGCCTCCCGTGCGCTCGCCCGTGCGGTTGGCCCAAATCTGAGTTCTCG  533

Query  101  GCGGCGC-TTCCCGCGACGGTCGGTGGCGTTCGGAA-CGAACCCGATGATCCCGTCGCGC  158
            | | ||| |||||||||| |||||||||||| | ||   ||||  ||||||| |||| ||
Sbjct  534  GTGACGCTTTCCCGCGACAGTCGGTGGCGTTTGAAAAACAACCTAATGATCCTGTCGTGC  593

Query  159  GGACGCGCTCTCTCTGTGCCGCGGGCTCCTTGACCCTCGATGGCGGGCCTATGCCCGCCC  218
            ||  ||| ||| || | ||| || |||| | |||||| ||   |||||  | |||| | |
Sbjct  594  GGTTGCGTTCT-TCCG-GCCACGAGCTCTTCGACCCTAGAGACCGGGCAAAAGCCCTCTC  651

Query  219  GCATC  223
            |||||
Sbjct  652  GCATC  656


>MH037251.1 Mangifera sp. MAD695 internal transcribed spacer 1, partial sequence; 
5.8S ribosomal RNA gene and internal transcribed spacer 
2, complete sequence; and large subunit ribosomal RNA gene, 
partial sequence
Length=695

 Score = 126 bits (68),  Expect = 3e-25
 Identities = 157/200 (79%), Gaps = 6/200 (3%)
 Strand=Plus/Plus

Query  30   TTCCGCG-GCGCTGGGCGGAAGGTGGCCTCCCGTGCGCTCGCCCGTGCGGTTGGCCCAAA  88
            ||| ||| | || ||||||||  |||||||||||||||||||||||||||||||||||||
Sbjct  456  TTCGGCGTGGGC-GGGCGGAAATTGGCCTCCCGTGCGCTCGCCCGTGCGGTTGGCCCAAA  514

Query  89   CGCGAGTCCTCGGCGGCGC-TTCCCGCGACGGTCGGTGGCGTTCGGAA-CGAACCCGATG  146
               |||| ||||| | ||| |||||||||| |||||||||||| | ||   ||||   ||
Sbjct  515  TCTGAGTTCTCGGTGACGCTTTCCCGCGACAGTCGGTGGCGTTTGAAAAACAACCTAGTG  574

Query  147  ATCCCGTCGCGCGGACGCGCTCTCTCTGTGCCGCGGGCTCCTTGACCCTCGATGGCGGGC  206
            |||| |||| ||||  ||| |||| | | ||| || |||| | |||||| ||   |||||
Sbjct  575  ATCCTGTCGTGCGGTTGCGTTCTCCC-G-GCCACGAGCTCTTCGACCCTAGAGACCGGGC  632

Query  207  CTATGCCCGCCCGCATCGCG  226
              | |||| | |||||||||
Sbjct  633  GAAAGCCCTCTCGCATCGCG  652


>MF990368.1 Mangifera kemanga strain 2 internal transcribed spacer 1, 5.8S 
ribosomal RNA gene, and internal transcribed spacer 2, complete 
sequence
Length=655

 Score = 126 bits (68),  Expect = 3e-25
 Identities = 156/198 (79%), Gaps = 8/198 (4%)
 Strand=Plus/Plus

Query  30   TTCCGCG-GCGCTGGGCGGAAGGTGGCCTCCCGTGCGCTCGCCCGTGCGGTTGGCCCAAA  88
            ||| ||| | || |||||||   |||||||||||||||||||||||||||||||||||||
Sbjct  462  TTCGGCGTGGGC-GGGCGGAGATTGGCCTCCCGTGCGCTCGCCCGTGCGGTTGGCCCAAA  520

Query  89   CGCGAGTCCTCGGCGGCGC-TTCCCGCGACGGTCGGTGGCGTTCGGAA-CGAACCCGATG  146
             | |||| ||||| | ||| |||||||||| |||||||||||| | ||   ||||   ||
Sbjct  521  TGTGAGTTCTCGGTGACGCTTTCCCGCGACAGTCGGTGGCGTTTGAAAAACAACCTAGTG  580

Query  147  ATCCCGTCGCGCGGACGCGCTCTCTCTGTGCCGCGGGCTCCTTGACCCTCGATGGC-GGG  205
            |||  |||| ||||  ||| |||| | | ||| || |||| |||||||| || | | |||
Sbjct  581  ATCATGTCGTGCGGTTGCGTTCTCCC-G-GCCACGAGCTCTTTGACCCTAGA-GACAGGG  637

Query  206  CCTATGCCCGCCCGCATC  223
            |  | |||||| ||||||
Sbjct  638  CGAAAGCCCGCTCGCATC  655


>MF990365.1 Mangifera torquenda internal transcribed spacer 1, 5.8S ribosomal 
RNA gene, and internal transcribed spacer 2, complete sequence
Length=655

 Score = 126 bits (68),  Expect = 3e-25
 Identities = 156/198 (79%), Gaps = 8/198 (4%)
 Strand=Plus/Plus

Query  30   TTCCGCG-GCGCTGGGCGGAAGGTGGCCTCCCGTGCGCTCGCCCGTGCGGTTGGCCCAAA  88
            ||| ||| | || |||||||   |||||||||||||||||||||||||||||||||||||
Sbjct  462  TTCGGCGTGGGC-GGGCGGAGATTGGCCTCCCGTGCGCTCGCCCGTGCGGTTGGCCCAAA  520

Query  89   CGCGAGTCCTCGGCGGCGC-TTCCCGCGACGGTCGGTGGCGTTCGGAA-CGAACCCGATG  146
             | |||| ||||| | ||| |||||||||| |||||||||||| | ||   ||||   ||
Sbjct  521  TGTGAGTTCTCGGTGACGCTTTCCCGCGACAGTCGGTGGCGTTTGAAAAACAACCTAGTG  580

Query  147  ATCCCGTCGCGCGGACGCGCTCTCTCTGTGCCGCGGGCTCCTTGACCCTCGATGGC-GGG  205
            |||  |||| ||||  ||| |||| | | ||| || |||| |||||||| || | | |||
Sbjct  581  ATCATGTCGTGCGGTTGCGTTCTCCC-G-GCCACGAGCTCTTTGACCCTAGA-GACAGGG  637

Query  206  CCTATGCCCGCCCGCATC  223
            |  | |||||| ||||||
Sbjct  638  CGAAAGCCCGCTCGCATC  655


>MF678511.1 Mangifera quadrifida internal transcribed spacer 1, partial sequence; 
5.8S ribosomal RNA gene, complete sequence; and internal 
transcribed spacer 2, partial sequence
Length=655

 Score = 126 bits (68),  Expect = 3e-25
 Identities = 156/198 (79%), Gaps = 8/198 (4%)
 Strand=Plus/Plus

Query  30   TTCCGCG-GCGCTGGGCGGAAGGTGGCCTCCCGTGCGCTCGCCCGTGCGGTTGGCCCAAA  88
            ||| ||| | || |||||||   |||||||||||||||||||||||||||||||||||||
Sbjct  462  TTCGGCGTGGGC-GGGCGGAGATTGGCCTCCCGTGCGCTCGCCCGTGCGGTTGGCCCAAA  520

Query  89   CGCGAGTCCTCGGCGGCGC-TTCCCGCGACGGTCGGTGGCGTTCGGAA-CGAACCCGATG  146
             | |||| ||||| | ||| |||||||||| |||||||||||| | ||   ||||   ||
Sbjct  521  TGTGAGTTCTCGGTGACGCTTTCCCGCGACAGTCGGTGGCGTTTGAAAAACAACCTAGTG  580

Query  147  ATCCCGTCGCGCGGACGCGCTCTCTCTGTGCCGCGGGCTCCTTGACCCTCGATGGC-GGG  205
            |||  |||| ||||  ||| |||| | | ||| || |||| |||||||| || | | |||
Sbjct  581  ATCATGTCGTGCGGTTGCGTTCTCCC-G-GCCACGAGCTCTTTGACCCTAGA-GACAGGG  637

Query  206  CCTATGCCCGCCCGCATC  223
            |  | |||||| ||||||
Sbjct  638  CGAAAGCCCGCTCGCATC  655


>KX347961.1 Mangifera sumatrana internal transcribed spacer 1, partial sequence; 
5.8S ribosomal RNA gene, complete sequence; and internal 
transcribed spacer 2, partial sequence
Length=655

 Score = 126 bits (68),  Expect = 3e-25
 Identities = 156/198 (79%), Gaps = 8/198 (4%)
 Strand=Plus/Plus

Query  30   TTCCGCG-GCGCTGGGCGGAAGGTGGCCTCCCGTGCGCTCGCCCGTGCGGTTGGCCCAAA  88
            ||| ||| | || |||||||   |||||||||||||||||||||||||||||||||||||
Sbjct  462  TTCGGCGTGGGC-GGGCGGAGATTGGCCTCCCGTGCGCTCGCCCGTGCGGTTGGCCCAAA  520

Query  89   CGCGAGTCCTCGGCGGCGC-TTCCCGCGACGGTCGGTGGCGTTCGGAA-CGAACCCGATG  146
             | |||| ||||| | ||| |||||||||| |||||||||||| | ||   ||||   ||
Sbjct  521  TGTGAGTTCTCGGTGACGCTTTCCCGCGACAGTCGGTGGCGTTTGAAAAACAACCTAGTG  580

Query  147  ATCCCGTCGCGCGGACGCGCTCTCTCTGTGCCGCGGGCTCCTTGACCCTCGATGGC-GGG  205
            |||  |||| ||||  ||| |||| | | ||| || |||| |||||||| || | | |||
Sbjct  581  ATCATGTCGTGCGGTTGCGTTCTCCC-G-GCCACGAGCTCTTTGACCCTAGA-GACAGGG  637

Query  206  CCTATGCCCGCCCGCATC  223
            |  | |||||| ||||||
Sbjct  638  CGAAAGCCCGCTCGCATC  655


>KJ833764.1 Mangifera indica cultivar MYP NT50 18S ribosomal RNA gene, partial 
sequence; internal transcribed spacer 1, 5.8S ribosomal 
RNA gene, and internal transcribed spacer 2, complete sequence; 
and 28S ribosomal RNA gene, partial sequence
Length=1078

 Score = 126 bits (68),  Expect = 3e-25
 Identities = 148/187 (79%), Gaps = 4/187 (2%)
 Strand=Plus/Plus

Query  42    GGGCGGAAGGTGGCCTCCCGTGCGCTCGCCCGTGCGGTTGGCCCAAACGCGAGTCCTCGG  101
             ||||||||  |||||||||||||||||||||||||||||||||||||   |||| |||||
Sbjct  837   GGGCGGAAATTGGCCTCCCGTGCGCTCGCCCGTGCGGTTGGCCCAAATCTGAGTTCTCGG  896

Query  102   CGGCGC-TTCCCGCGACGGTCGGTGGCGTTCGGAA-CGAACCCGATGATCCCGTCGCGCG  159
              | ||| |||||||||| |||||||||||| | ||   ||||   |||||| |||| |||
Sbjct  897   TGACGCTTTCCCGCGACAGTCGGTGGCGTTTGAAAAACAACCTAGTGATCCTGTCGTGCG  956

Query  160   GACGCGCTCTCTCTGTGCCGCGGGCTCCTTGACCCTCGATGGCGGGCCTATGCCCGCCCG  219
             |  ||| |||| | | ||| || |||| | |||||| ||   |||||  | |||| | ||
Sbjct  957   GTTGCGTTCTCCC-G-GCCACGAGCTCTTCGACCCTAGAGACCGGGCAAAAGCCCTCTCG  1014

Query  220   CATCGCG  226
             |||||||
Sbjct  1015  CATCGCG  1021


>KJ833760.1 Mangifera indica cultivar Brodie NT9 18S ribosomal RNA gene, 
partial sequence; internal transcribed spacer 1, 5.8S ribosomal 
RNA gene, and internal transcribed spacer 2, complete sequence; 
and 28S ribosomal RNA gene, partial sequence
Length=1132

 Score = 126 bits (68),  Expect = 3e-25
 Identities = 148/187 (79%), Gaps = 4/187 (2%)
 Strand=Plus/Plus

Query  42    GGGCGGAAGGTGGCCTCCCGTGCGCTCGCCCGTGCGGTTGGCCCAAACGCGAGTCCTCGG  101
             ||||||||  |||||||||||||||||||||||||||||||||||||   |||| |||||
Sbjct  891   GGGCGGAAATTGGCCTCCCGTGCGCTCGCCCGTGCGGTTGGCCCAAATCTGAGTTCTCGG  950

Query  102   CGGCGC-TTCCCGCGACGGTCGGTGGCGTTCGGAA-CGAACCCGATGATCCCGTCGCGCG  159
              | ||| |||||||||| |||||||||||| | ||   ||||   |||||| |||| |||
Sbjct  951   TGACGCTTTCCCGCGACAGTCGGTGGCGTTTGAAAAACAACCTAGTGATCCTGTCGTGCG  1010

Query  160   GACGCGCTCTCTCTGTGCCGCGGGCTCCTTGACCCTCGATGGCGGGCCTATGCCCGCCCG  219
             |  ||| |||| | | ||| || |||| | |||||| ||   |||||  | |||| | ||
Sbjct  1011  GTTGCGTTCTCCC-G-GCCACGAGCTCTTCGACCCTAGAGACCGGGCAAAAGCCCTCTCG  1068

Query  220   CATCGCG  226
             |||||||
Sbjct  1069  CATCGCG  1075


>AB071679.1 Mangifera flava genes for ITS1, 5.8S rRNA, ITS2, complete sequence
Length=657

 Score = 126 bits (68),  Expect = 3e-25
 Identities = 156/198 (79%), Gaps = 8/198 (4%)
 Strand=Plus/Plus

Query  30   TTCCGCGGCGCTGGGCGGAAGGTGGCCTCCCGTGCGCTCGCCCGTGCGGTTGGCCCAAAC  89
            ||| |||| |||||||||||  ||||||||||||||||||||||||||||||||||||| 
Sbjct  464  TTCGGCGGGGCTGGGCGGAAATTGGCCTCCCGTGCGCTCGCCCGTGCGGTTGGCCCAAAT  523

Query  90   GCGAGTCCTCGGCGGCGC-TTCCCGCGACGGTCGGTGGCGTTCGGAA-CGAACCCGATGA  147
              |||| ||||| | ||  |||||||||| |||||||||||| | ||   ||||   |||
Sbjct  524  T-GAGTTCTCGGTGACGTTTTCCCGCGACAGTCGGTGGCGTTTGAAAAACAACCTAGTGA  582

Query  148  TCCCGTCGCGCGGACGCGCTCTCTCTGTGCCGCGGGCTCCTTG-ACCCTCGATGGC-GGG  205
            ||| |||| ||||  ||| |||| | | ||| || |||| ||| ||||| || | | |||
Sbjct  583  TCCTGTCGTGCGGTTGCGTTCTCCC-G-GCCACGAGCTCTTTGGACCCTAGA-GACMGGG  639

Query  206  CCTATGCCCGCCCGCATC  223
            |  | |||| | ||||||
Sbjct  640  CGAAAGCCCTCTCGCATC  657


>MH037252.1 Mangifera lalijiwa cultivar Manalagi internal transcribed spacer 
1, partial sequence; 5.8S ribosomal RNA gene, complete sequence; 
and internal transcribed spacer 2, partial sequence
Length=661

 Score = 124 bits (67),  Expect = 1e-24
 Identities = 151/191 (79%), Gaps = 8/191 (4%)
 Strand=Plus/Plus

Query  41   TGGGCGGAAGGTGGCCTCCCGTGCGCTCGCCCGTGCGGTTGGCCCAAACGCGAGTCCTCG  100
            |||||||||  |||||||||||||||||||||||||||||||||||||   |||| ||||
Sbjct  467  TGGGCGGAAATTGGCCTCCCGTGCGCTCGCCCGTGCGGTTGGCCCAAATCTGAGTTCTCG  526

Query  101  GCGGCGC-TTCCCGCGACGGTCGGTGGCGTTCGGAA-CGAACCCGATGATCCCGTCGCGC  158
            | | ||| |||||||||| |||||||||||| | ||   ||||   |||||| |||| ||
Sbjct  527  GTGACGCTTTCCCGCGACAGTCGGTGGCGTTTGAAAAACAACCTAGTGATCCTGTCGTGC  586

Query  159  GGACGCGCTCTCTCTGTGCCGCGGGCTCCTTG--ACCCTCGATGGCGGGCCTATGCCC-G  215
            ||  ||| |||| | | ||| || |||| |||  ||||| ||   |||||  | |||| |
Sbjct  587  GGTTGCGTTCTCCC-G-GCCACGAGCTC-TTGCGACCCTAGAGATCGGGCAAAAGCCCTG  643

Query  216  CCCGCATCGCG  226
            | |||||||||
Sbjct  644  CTCGCATCGCG  654


>MF444901.1 Mangifera odorata isolate 3 small subunit ribosomal RNA gene, 
partial sequence; internal transcribed spacer 1, 5.8S ribosomal 
RNA gene, and internal transcribed spacer 2, complete sequence; 
and large subunit ribosomal RNA gene, partial sequence
Length=827

 Score = 122 bits (66),  Expect = 4e-24
 Identities = 148/188 (79%), Gaps = 4/188 (2%)
 Strand=Plus/Plus

Query  41   TGGGCGGAAGGTGGCCTCCCGTGCGCTCGCCCGTGCGGTTGGCCCAAACGCGAGTCCTCG  100
            |||||||||  |||||||||||||||||||||||||||||||||||||   |||| ||||
Sbjct  582  TGGGCGGAAATTGGCCTCCCGTGCGCTCGCCCGTGCGGTTGGCCCAAATCTGAGTTCTCG  641

Query  101  GCGGCGC-TTCCCGCGACGGTCGGTGGCGTTCGGAA-CGAACCCGATGATCCCGTCGCGC  158
            | | ||| ||||||||||  ||||||||||| | ||   ||||   |||||| |||| ||
Sbjct  642  GTGACGCTTTCCCGCGACAATCGGTGGCGTTTGAAAAACAACCTAGTGATCCTGTCGTGC  701

Query  159  GGACGCGCTCTCTCTGTGCCGCGGGCTCCTTGACCCTCGATGGCGGGCCTATGCCCGCCC  218
            ||  ||| |||| | |  || || |||| | |||||| ||   |||||  | |||||| |
Sbjct  702  GGTTGCGTTCTCCC-GA-CCACGAGCTCTTCGACCCTAGAGACCGGGCAAAAGCCCGCTC  759

Query  219  GCATCGCG  226
            ||||||||
Sbjct  760  GCATCGCG  767


>MG672042.1 Mangifera zeylanica isolate M-Ana-005 internal transcribed spacer 
1, partial sequence; 5.8S ribosomal RNA gene and internal 
transcribed spacer 2, complete sequence; and large subunit 
ribosomal RNA gene, partial sequence
Length=702

 Score = 122 bits (66),  Expect = 4e-24
 Identities = 148/188 (79%), Gaps = 4/188 (2%)
 Strand=Plus/Plus

Query  41   TGGGCGGAAGGTGGCCTCCCGTGCGCTCGCCCGTGCGGTTGGCCCAAACGCGAGTCCTCG  100
            |||||||||  |||||||||||||||||||||||||||||||||||||   |||| ||||
Sbjct  475  TGGGCGGAAATTGGCCTCCCGTGCGCTCGCCCGTGCGGTTGGCCCAAATCTGAGTTCTCG  534

Query  101  GCGGCGC-TTCCCGCGACGGTCGGTGGCGTTCGGAA-CGAACCCGATGATCCCGTCGCGC  158
            | | ||| |||||||||| |||||||||||| | ||   ||||   |||||| |||| ||
Sbjct  535  GTGACGCTTTCCCGCGACAGTCGGTGGCGTTTGAAAAACAACCTAGTGATCCTGTCGTGC  594

Query  159  GGACGCGCTCTCTCTGTGCCGCGGGCTCCTTGACCCTCGATGGCGGGCCTATGCCCGCCC  218
            ||  ||| |||| | | ||| || |||| | |||||| ||   |||||    |||| | |
Sbjct  595  GGTTGCGTTCTCCC-G-GCCACGAGCTCTTCGACCCTAGAGACCGGGCGAGAGCCCTCTC  652

Query  219  GCATCGCG  226
            ||||||||
Sbjct  653  GCATCGCG  660


>MH037253.1 Mangifera sp. NDG697 internal transcribed spacer 1, partial sequence; 
5.8S ribosomal RNA gene and internal transcribed spacer 
2, complete sequence; and large subunit ribosomal RNA gene, 
partial sequence
Length=697

 Score = 122 bits (66),  Expect = 4e-24
 Identities = 148/188 (79%), Gaps = 4/188 (2%)
 Strand=Plus/Plus

Query  41   TGGGCGGAAGGTGGCCTCCCGTGCGCTCGCCCGTGCGGTTGGCCCAAACGCGAGTCCTCG  100
            |||||||||  |||||||||||||||||||||||||||||||||||||   |||| ||||
Sbjct  476  TGGGCGGAAATTGGCCTCCCGTGCGCTCGCCCGTGCGGTTGGCCCAAATCTGAGTTCTCG  535

Query  101  GCGGCGC-TTCCCGCGACGGTCGGTGGCGTTCGGAA-CGAACCCGATGATCCCGTCGCGC  158
            | | ||  |||||||||| |||||||||||| | ||   ||||   |||||| |||| ||
Sbjct  536  GTGACGTTTTCCCGCGACAGTCGGTGGCGTTTGAAAAACAACCTAGTGATCCTGTCGTGC  595

Query  159  GGACGCGCTCTCTCTGTGCCGCGGGCTCCTTGACCCTCGATGGCGGGCCTATGCCCGCCC  218
            ||  ||| |||| | | ||| || |||| | |||||| ||   |||||  | |||| | |
Sbjct  596  GGTTGCGTTCTCCC-G-GCCACGAGCTCTTCGACCCTAGAGACCGGGCAAAAGCCCTCTC  653

Query  219  GCATCGCG  226
            ||||||||
Sbjct  654  GCATCGCG  661


>MF990367.1 Mangifera laurina strain 2 internal transcribed spacer 1, 5.8S 
ribosomal RNA gene, and internal transcribed spacer 2, complete 
sequence
Length=655

 Score = 122 bits (66),  Expect = 4e-24
 Identities = 147/186 (79%), Gaps = 6/186 (3%)
 Strand=Plus/Plus

Query  41   TGGGCGGAAGGTGGCCTCCCGTGCGCTCGCCCGTGCGGTTGGCCCAAACGCGAGTCCTCG  100
            |||||||||  |||||||||||||||||||||||||||||||||||||   |||| ||||
Sbjct  473  TGGGCGGAAATTGGCCTCCCGTGCGCTCGCCCGTGCGGTTGGCCCAAATCTGAGTTCTCG  532

Query  101  GCGGCGC-TTCCCGCGACGGTCGGTGGCGTTCGGAACGA-ACCCGA-TGATCCCGTCGCG  157
            ||| ||| ||||||||||  ||||||||||| | || || | || | |||||| |||| |
Sbjct  533  GCGACGCTTTCCCGCGACAATCGGTGGCGTTTGAAA-GACAACCTAGTGATCCTGTCGTG  591

Query  158  CGGACGCGCTCTCTCTGTGCCGCGGGCTCCTTGACCCTCGATGGCGGGCCTATGCCCGCC  217
            |||  ||| |||| | |  || || ||||   |||||| ||   |||||  | |||||| 
Sbjct  592  CGGTTGCGTTCTCCC-GA-CCTCGAGCTCTGCGACCCTAGAGACCGGGCGAAAGCCCGCT  649

Query  218  CGCATC  223
            ||||||
Sbjct  650  CGCATC  655


>MF678506.1 Mangifera foetida strain 3 internal transcribed spacer 1, partial 
sequence; 5.8S ribosomal RNA gene, complete sequence; and 
internal transcribed spacer 2, partial sequence
Length=655

 Score = 122 bits (66),  Expect = 4e-24
 Identities = 147/186 (79%), Gaps = 6/186 (3%)
 Strand=Plus/Plus

Query  41   TGGGCGGAAGGTGGCCTCCCGTGCGCTCGCCCGTGCGGTTGGCCCAAACGCGAGTCCTCG  100
            |||||||||  |||||||||||||||||||||||||||||||||||||   |||| ||||
Sbjct  473  TGGGCGGAAATTGGCCTCCCGTGCGCTCGCCCGTGCGGTTGGCCCAAATCTGAGTTCTCG  532

Query  101  GCGGCGC-TTCCCGCGACGGTCGGTGGCGTTCGGAACGA-ACCCGA-TGATCCCGTCGCG  157
            ||| ||| ||||||||||  ||||||||||| | || || | || | |||||| |||| |
Sbjct  533  GCGACGCTTTCCCGCGACAATCGGTGGCGTTTGAAA-GACAACCTAGTGATCCTGTCGTG  591

Query  158  CGGACGCGCTCTCTCTGTGCCGCGGGCTCCTTGACCCTCGATGGCGGGCCTATGCCCGCC  217
            |||  ||| |||| | |  || || ||||   |||||| ||   |||||  | |||||| 
Sbjct  592  CGGTTGCGTTCTCCC-GA-CCTCGAGCTCTGCGACCCTAGAGACCGGGCGAAAGCCCGCT  649

Query  218  CGCATC  223
            ||||||
Sbjct  650  CGCATC  655


>MF678504.1 Mangifera lalijiwa internal transcribed spacer 1, partial sequence; 
5.8S ribosomal RNA gene, complete sequence; and internal 
transcribed spacer 2, partial sequence
Length=655

 Score = 122 bits (66),  Expect = 4e-24
 Identities = 146/185 (79%), Gaps = 4/185 (2%)
 Strand=Plus/Plus

Query  41   TGGGCGGAAGGTGGCCTCCCGTGCGCTCGCCCGTGCGGTTGGCCCAAACGCGAGTCCTCG  100
            |||||||||  |||||||||||||||||||||||||||||||||||||   || | ||||
Sbjct  473  TGGGCGGAAATTGGCCTCCCGTGCGCTCGCCCGTGCGGTTGGCCCAAATCTGAATTCTCG  532

Query  101  GCGGCGC-TTCCCGCGACGGTCGGTGGCGTTCGGAA-CGAACCCGATGATCCCGTCGCGC  158
            | | ||| |||||||||| |||||||||||| | ||   ||||   |||||| |||| ||
Sbjct  533  GTGACGCTTTCCCGCGACAGTCGGTGGCGTTTGAAAAACAACCTAGTGATCCTGTCGTGC  592

Query  159  GGACGCGCTCTCTCTGTGCCGCGGGCTCCTTGACCCTCGATGGCGGGCCTATGCCCGCCC  218
            ||  ||| |||| | | ||| || |||| | |||||| ||   |||||  | |||||| |
Sbjct  593  GGTTGCGTTCTCCC-G-GCCACGAGCTCTTCGACCCTAGAGATCGGGCGAAAGCCCGCTC  650

Query  219  GCATC  223
            |||||
Sbjct  651  GCATC  655


>MF678497.1 Mangifera odorata internal transcribed spacer 1, partial sequence; 
5.8S ribosomal RNA gene, complete sequence; and internal 
transcribed spacer 2, partial sequence
 MF678499.1 Mangifera foetida internal transcribed spacer 1, partial sequence; 
5.8S ribosomal RNA gene, complete sequence; and internal 
transcribed spacer 2, partial sequence
 MF678507.1 Mangifera odorata internal transcribed spacer 1, partial sequence; 
5.8S ribosomal RNA gene, complete sequence; and internal 
transcribed spacer 2, partial sequence
Length=655

 Score = 122 bits (66),  Expect = 4e-24
 Identities = 147/186 (79%), Gaps = 6/186 (3%)
 Strand=Plus/Plus

Query  41   TGGGCGGAAGGTGGCCTCCCGTGCGCTCGCCCGTGCGGTTGGCCCAAACGCGAGTCCTCG  100
            |||||||||  |||||||||||||||||||||||||||||||||||||   |||| ||||
Sbjct  473  TGGGCGGAAATTGGCCTCCCGTGCGCTCGCCCGTGCGGTTGGCCCAAATCTGAGTTCTCG  532

Query  101  GCGGCGC-TTCCCGCGACGGTCGGTGGCGTTCGGAACGA-ACCCGA-TGATCCCGTCGCG  157
            ||| ||| ||||||||||  ||||||||||| | || || | || | |||||| |||| |
Sbjct  533  GCGACGCTTTCCCGCGACAATCGGTGGCGTTTGAAA-GACAACCTAGTGATCCTGTCGTG  591

Query  158  CGGACGCGCTCTCTCTGTGCCGCGGGCTCCTTGACCCTCGATGGCGGGCCTATGCCCGCC  217
            |||  ||| |||| | |  || || ||||   |||||| ||   |||||  | |||||| 
Sbjct  592  CGGTTGCGTTCTCCC-GA-CCTCGAGCTCTGCGACCCTAGAGACCGGGCGAAAGCCCGCT  649

Query  218  CGCATC  223
            ||||||
Sbjct  650  CGCATC  655


>KJ833758.1 Mangifera indica cultivar 13/1 NT52 18S ribosomal RNA gene, partial 
sequence; internal transcribed spacer 1, 5.8S ribosomal 
RNA gene, and internal transcribed spacer 2, complete sequence; 
and 28S ribosomal RNA gene, partial sequence
Length=1157

 Score = 122 bits (66),  Expect = 4e-24
 Identities = 147/187 (79%), Gaps = 4/187 (2%)
 Strand=Plus/Plus

Query  42    GGGCGGAAGGTGGCCTCCCGTGCGCTCGCCCGTGCGGTTGGCCCAAACGCGAGTCCTCGG  101
             ||||||||  |||||||||||||||||||||||||||||||||||||   |||| |||||
Sbjct  918   GGGCGGAAATTGGCCTCCCGTGCGCTCGCCCGTGCGGTTGGCCCAAATCTGAGTTCTCGG  977

Query  102   CGGCGC-TTCCCGCGACGGTCGGTGGCGTTCGGAA-CGAACCCGATGATCCCGTCGCGCG  159
              | ||| |||||||||| |||||||||||| | ||   ||||   |||||| |||| |||
Sbjct  978   TGACGCTTTCCCGCGACAGTCGGTGGCGTTTGAAAAACAACCTAGTGATCCTGTCGTGCG  1037

Query  160   GACGCGCTCTCTCTGTGCCGCGGGCTCCTTGACCCTCGATGGCGGGCCTATGCCCGCCCG  219
             |  ||  |||| | | ||| || |||| | |||||| ||   |||||  | |||| | ||
Sbjct  1038  GTTGCKTTCTCCC-G-GCCACGAGCTCTTCGACCCTAGAGACCGGGCAAAAGCCCTCTCG  1095

Query  220   CATCGCG  226
             |||||||
Sbjct  1096  CATCGCG  1102


>KF664199.1 Mangifera indica voucher Yi13519(KUN) internal transcribed spacer 
1, 5.8S ribosomal RNA gene, and internal transcribed spacer 
2, complete sequence
Length=711

 Score = 122 bits (66),  Expect = 4e-24
 Identities = 148/188 (79%), Gaps = 4/188 (2%)
 Strand=Plus/Plus

Query  41   TGGGCGGAAGGTGGCCTCCCGTGCGCTCGCCCGTGCGGTTGGCCCAAACGCGAGTCCTCG  100
            |||||||||  |||||||||||||||||||||||||||||||||||||   |||| ||||
Sbjct  503  TGGGCGGAAATTGGCCTCCCGTGCGCTCGCCCGTGCGGTTGGCCCAAATCTGAGTTCTCG  562

Query  101  GCGGCGC-TTCCCGCGACGGTCGGTGGCGTTCGGAA-CGAACCCGATGATCCCGTCGCGC  158
            | | ||| |||||||||| |||||||||||| | ||   ||||   |||||| |||| ||
Sbjct  563  GTGACGCTTTCCCGCGACAGTCGGTGGCGTTTGAAAAACAACCTAGTGATCCTGTCGTGC  622

Query  159  GGACGCGCTCTCTCTGTGCCGCGGGCTCCTTGACCCTCGATGGCGGGCCTATGCCCGCCC  218
            ||  ||| |||| | |  || || |||| | |||||| ||   |||||  | |||| | |
Sbjct  623  GGTTGCGTTCTCCC-GA-CCACGAGCTCTTCGACCCTAGAGACCGGGCAAAAGCCCTCTC  680

Query  219  GCATCGCG  226
            ||||||||
Sbjct  681  GCATCGCG  688


>AB598044.1 Mangifera odorata genes for contains ITS1, 5.8S rRNA, ITS2, partial 
and complete sequence
Length=725

 Score = 122 bits (66),  Expect = 4e-24
 Identities = 149/189 (79%), Gaps = 6/189 (3%)
 Strand=Plus/Minus

Query  41   TGGGCGGAAGGTGGCCTCCCGTGCGCTCGCCCGTGCGGTTGGCCCAAACGCGAGTCCTCG  100
            |||||||||  |||||||||||||||||||||||||||||||||||||   |||| ||||
Sbjct  226  TGGGCGGAAATTGGCCTCCCGTGCGCTCGCCCGTGCGGTTGGCCCAAATCTGAGTTCTCG  167

Query  101  GCGGCGCTT-CCCGCGACGGTCGGTGGCGTTCGGAACGA-ACCCGA-TGATCCCGTCGCG  157
            | | ||||| ||||||||  ||||||||||| | || || | || | |||||| |||| |
Sbjct  166  GTGACGCTTTCCCGCGACAATCGGTGGCGTTTGAAA-GACAACCTAGTGATCCTGTCGTG  108

Query  158  CGGACGCGCTCTCTCTGTGCCGCGGGCTCCTTGACCCTCGATGGCGGGCCTATGCCCGCC  217
            |||  ||| |||| | |  || || ||||   |||||| ||   |||||  | |||||| 
Sbjct  107  CGGTTGCGTTCTCCC-GA-CCTCGAGCTCTGCGACCCTAGAGACCGGGCGAAAGCCCGCT  50

Query  218  CGCATCGCG  226
            |||||||||
Sbjct  49   CGCATCGCG  41


>AB071689.1 Mangifera sylvatica genes for ITS1, 5.8S rRNA, ITS2, complete 
sequence
Length=656

 Score = 122 bits (66),  Expect = 4e-24
 Identities = 146/186 (78%), Gaps = 6/186 (3%)
 Strand=Plus/Plus

Query  41   TGGGCGGAAGGTGGCCTCCCGTGCGCTCGCCCGTGCGGTTGGCCCAAACGCGAGTCCTCG  100
            |||||||||  |||||||||||||||||||||||||||||||||||||   |||| ||||
Sbjct  474  TGGGCGGAAATTGGCCTCCCGTGCGCTCGCCCGTGCGGTTGGCCCAAAYATGAGTTCTCG  533

Query  101  GCGGCGC-TTCCCGCGACGGTCGGTGGCGTTCGGAA-CGAACCCGATGATCCCGTCGCGC  158
            | | ||  |||||||||| |||||||||||| | ||   ||||   |||||| |||| ||
Sbjct  534  GTGACGYTTTCCCGCGACAGTCGGTGGCGTTTGAAAAACAACCTAGTGATCCTGTCGYGC  593

Query  159  GGACGCGCTCTCTCTGTGCCGCGGGCTCCTTGACCCTCGATGGC-GGGCCTATGCCCGCC  217
            ||  ||| |||| | |  || || |||| |||||||| || | | ||||  | |||| | 
Sbjct  594  GGTTGCGTTCTCCC-GR-CCACGAGCTCTTTGACCCTAGA-GACAGGGCAAAAGCCCTCT  650

Query  218  CGCATC  223
            ||||||
Sbjct  651  CGCATC  656


>AB071687.1 Mangifera laurina genes for ITS1, 5.8S rRNA, ITS2, complete sequence
Length=657

 Score = 122 bits (66),  Expect = 4e-24
 Identities = 148/187 (79%), Gaps = 7/187 (4%)
 Strand=Plus/Plus

Query  41   TGGGCGGAAGGTGGCCTCCCGTGCGCTCGCCCGTGCGGTTGGCCCAAACGCGAGTCCTCG  100
            |||||||||  |||||||||||||||||||||||||||||||||||||   |||| ||||
Sbjct  474  TGGGCGGAAATTGGCCTCCCGTGCGCTCGCCCGTGCGGTTGGCCCAAATMTGAGTTCTCG  533

Query  101  GCGGCGC-TTCCCGCGACGGTCGGTGGCGTTCGGAA-CGAACCCGATGATCCCGTCGCGC  158
            | | ||| |||||||||| |||||||||||| | ||   ||||   |||||| |||| ||
Sbjct  534  GTGACGCTTTCCCGCGACAGTCGGTGGCGTTTGAAAAACAACCTAGTGATCCTGTCGTGC  593

Query  159  GGACGCGCTCTCTCTGTGCCGCGGGCTCCT-TGACCCTCGATGGC-GGGCCTATGCCCGC  216
            ||  ||| |||| | | ||| || |||| | ||||||| || | | ||||  | |||| |
Sbjct  594  GGTTGCGTTCTCCC-G-GCCACGAGCTCTTCTGACCCTAGA-GACWGGGCAAAAGCCCTC  650

Query  217  CCGCATC  223
             ||||||
Sbjct  651  TCGCATC  657


>AB071682.1 Mangifera oblongifolia genes for ITS1, 5.8S rRNA, ITS2, complete 
sequence
Length=655

 Score = 122 bits (66),  Expect = 4e-24
 Identities = 146/185 (79%), Gaps = 4/185 (2%)
 Strand=Plus/Plus

Query  41   TGGGCGGAAGGTGGCCTCCCGTGCGCTCGCCCGTGCGGTTGGCCCAAACGCGAGTCCTCG  100
            |||||||||  |||||||||||||||||||||||||||||||||||||   |||| ||||
Sbjct  473  TGGGCGGAAATTGGCCTCCCGTGCGCTCGCCCGTGCGGTTGGCCCAAATCTGAGTTCTCG  532

Query  101  GCGGCGC-TTCCCGCGACGGTCGGTGGCGTTCGGAA-CGAACCCGATGATCCCGTCGCGC  158
            | | ||| |||||||||| |||||||||||| | ||   ||||   |||||| |||| ||
Sbjct  533  GTGACGCTTTCCCGCGACAGTCGGTGGCGTTTGAAAAACAACCTAGTGATCCTGTCGTGC  592

Query  159  GGACGCGCTCTCTCTGTGCCGCGGGCTCCTTGACCCTCGATGGCGGGCCTATGCCCGCCC  218
            ||  ||| |||| | | ||| || |||| | |||||| ||   |||||  | |||| | |
Sbjct  593  GGTTGCGTTCTCCC-G-GCCACGAGCTCTTCGACCCTAGAGACCGGGCAAAAGCCCTCTC  650

Query  219  GCATC  223
            |||||
Sbjct  651  GCATC  655


>AB071674.1 Mangifera indica genes for ITS1, 5.8S rRNA, ITS2, complete sequence, 
cultivar:Raed
 MF678502.1 Mangifera indica internal transcribed spacer 1, partial sequence; 
5.8S ribosomal RNA gene, complete sequence; and internal 
transcribed spacer 2, partial sequence
Length=656

 Score = 122 bits (66),  Expect = 4e-24
 Identities = 146/185 (79%), Gaps = 4/185 (2%)
 Strand=Plus/Plus

Query  41   TGGGCGGAAGGTGGCCTCCCGTGCGCTCGCCCGTGCGGTTGGCCCAAACGCGAGTCCTCG  100
            |||||||||  |||||||||||||||||||||||||||||||||||||   |||| ||||
Sbjct  474  TGGGCGGAAATTGGCCTCCCGTGCGCTCGCCCGTGCGGTTGGCCCAAATCTGAGTTCTCG  533

Query  101  GCGGCGC-TTCCCGCGACGGTCGGTGGCGTTCGGAA-CGAACCCGATGATCCCGTCGCGC  158
            | | ||| |||||||||| |||||||||||| | ||   ||||   |||||| |||| ||
Sbjct  534  GTGACGCTTTCCCGCGACAGTCGGTGGCGTTTGAAAAACAACCTAGTGATCCTGTCGTGC  593

Query  159  GGACGCGCTCTCTCTGTGCCGCGGGCTCCTTGACCCTCGATGGCGGGCCTATGCCCGCCC  218
            ||  ||| |||| | | ||| || |||| | |||||| ||   |||||  | |||| | |
Sbjct  594  GGTTGCGTTCTCCC-G-GCCACGAGCTCTTCGACCCTAGAGACCGGGCAAAAGCCCTCTC  651

Query  219  GCATC  223
            |||||
Sbjct  652  GCATC  656


>AB071673.1 Mangifera indica genes for ITS1, 5.8S rRNA, ITS2, complete sequence, 
cultivar:OkRong
Length=656

 Score = 122 bits (66),  Expect = 4e-24
 Identities = 146/185 (79%), Gaps = 4/185 (2%)
 Strand=Plus/Plus

Query  41   TGGGCGGAAGGTGGCCTCCCGTGCGCTCGCCCGTGCGGTTGGCCCAAACGCGAGTCCTCG  100
            |||||||||  |||||||||||||||||||||||||||||||||||||   |||| ||||
Sbjct  474  TGGGCGGAAATTGGCCTCCCGTGCGCTCGCCCGTGCGGTTGGCCCAAATCTGAGTTCTCG  533

Query  101  GCGGCGC-TTCCCGCGACGGTCGGTGGCGTTCGGAA-CGAACCCGATGATCCCGTCGCGC  158
            | | ||| |||||||||| |||||||||||| | ||   ||||   |||||| |||| ||
Sbjct  534  GTGACGCTTTCCCGCGACAGTCGGTGGCGTTTGAAAAACAACCTAGTGATCCTGTCGTGC  593

Query  159  GGACGCGCTCTCTCTGTGCCGCGGGCTCCTTGACCCTCGATGGCGGGCCTATGCCCGCCC  218
            ||  ||| |||| | | ||| || |||| | |||||| ||   |||||  | |||| | |
Sbjct  594  GGTTGCGTTCTCCC-G-GCCACGAGCTCTTCGACCCTAGAGACCGGGCAAAAGCCCTCTC  651

Query  219  GCATC  223
            |||||
Sbjct  652  GCATC  656


>AB071672.1 Mangifera indica genes for ITS1, 5.8S rRNA, ITS2, complete sequence, 
cultivar:NamDokMai
Length=656

 Score = 122 bits (66),  Expect = 4e-24
 Identities = 146/185 (79%), Gaps = 4/185 (2%)
 Strand=Plus/Plus

Query  41   TGGGCGGAAGGTGGCCTCCCGTGCGCTCGCCCGTGCGGTTGGCCCAAACGCGAGTCCTCG  100
            |||||||||  |||||||||||||||||||||||||||||||||||||   |||| ||||
Sbjct  474  TGGGCGGAAATTGGCCTCCCGTGCGCTCGCCCGTGCGGTTGGCCCAAATCTGAGTTCTCG  533

Query  101  GCGGCGC-TTCCCGCGACGGTCGGTGGCGTTCGGAA-CGAACCCGATGATCCCGTCGCGC  158
            | | ||| |||||||||| |||||||||||| | ||   ||||   |||||| |||| ||
Sbjct  534  GTGACGCTTTCCCGCGACAGTCGGTGGCGTTTGAAAAACAACCTAGTGATCCTGTCGTGC  593

Query  159  GGACGCGCTCTCTCTGTGCCGCGGGCTCCTTGACCCTCGATGGCGGGCCTATGCCCGCCC  218
            ||  ||| |||| | || || || |||| | |||||| ||   |||||  | |||| | |
Sbjct  594  GGTTGCGTTCTCCC-GT-CCACGAGCTCTTCGACCCTAGAGACCGGGCAAAAGCCCTCTC  651

Query  219  GCATC  223
            |||||
Sbjct  652  GCATC  656


>AB071670.1 Mangifera indica genes for ITS1, 5.8S rRNA, ITS2, complete sequence, 
cultivar:KheioSawoei
Length=656

 Score = 122 bits (66),  Expect = 4e-24
 Identities = 146/185 (79%), Gaps = 4/185 (2%)
 Strand=Plus/Plus

Query  41   TGGGCGGAAGGTGGCCTCCCGTGCGCTCGCCCGTGCGGTTGGCCCAAACGCGAGTCCTCG  100
            |||||||||  |||||||||||||||||||||||||||||||||||||   |||| ||||
Sbjct  474  TGGGCGGAAATTGGCCTCCCGTGCGCTCGCCCGTGCGGTTGGCCCAAATCTGAGTTCTCG  533

Query  101  GCGGCGC-TTCCCGCGACGGTCGGTGGCGTTCGGAA-CGAACCCGATGATCCCGTCGCGC  158
            | | ||| |||||||||| |||||||||||| | ||   ||||   |||||| |||| ||
Sbjct  534  GTGACGCTTTCCCGCGACAGTCGGTGGCGTTTGAAAAACAACCTAGTGATCCTGTCGTGC  593

Query  159  GGACGCGCTCTCTCTGTGCCGCGGGCTCCTTGACCCTCGATGGCGGGCCTATGCCCGCCC  218
            ||  ||| |||| | | ||| || |||| | |||||| ||   |||||  | |||| | |
Sbjct  594  GGTTGCGTTCTCCC-G-GCCACGAGCTCTTCGACCCTAGAGACCGGGCAAAAGCCCTCTC  651

Query  219  GCATC  223
            |||||
Sbjct  652  GCATC  656


>MF444900.1 Mangifera camptosperma isolate D small subunit ribosomal RNA 
gene, partial sequence; internal transcribed spacer 1, 5.8S 
ribosomal RNA gene, and internal transcribed spacer 2, complete 
sequence; and large subunit ribosomal RNA gene, partial 
sequence
Length=830

 Score = 121 bits (65),  Expect = 1e-23
 Identities = 157/201 (78%), Gaps = 8/201 (4%)
 Strand=Plus/Plus

Query  30   TTCCGCG-GCGCTGGGCGGAAGGTGGCCTCCCGTGCGCTCGCCCGTGCGGTTGGCCCAAA  88
            ||| ||| | || ||||||||  |||||||||||||||||||||||||||||||||||||
Sbjct  564  TTCGGCGTGGGC-GGGCGGAAATTGGCCTCCCGTGCGCTCGCCCGTGCGGTTGGCCCAAA  622

Query  89   CGCGAGTCCTCGGCGGCGC-TTCCCGCGACGGTCGGTGGCGTTCGGAA-CGAACCCGATG  146
               |||| ||||| | ||  |||||||||| |||||||||||| | ||   ||||   ||
Sbjct  623  TCTGAGTTCTCGGTGACGTTTTCCCGCGACAGTCGGTGGCGTTTGAAAAACAACCTAGTG  682

Query  147  ATCCCGTCGCGCGGACGCGCTCTCTCTGTGCCGCGGGCTCCTTGACCCTCGATGGC-GGG  205
            |||| |||| ||||  ||| |||| | | ||| || |||| | |||||| || | | |||
Sbjct  683  ATCCTGTCGTGCGGTTGCGTTCTCCC-G-GCCACGAGCTCTTGGACCCTAGA-GACTGGG  739

Query  206  CCTATGCCCGCCCGCATCGCG  226
            |  | |||| | |||||||||
Sbjct  740  CGAAAGCCCTCTCGCATCGCG  760


>MF990364.1 Mangifera zeylanica internal transcribed spacer 1, 5.8S ribosomal 
RNA gene, and internal transcribed spacer 2, complete sequence
Length=655

 Score = 121 bits (65),  Expect = 1e-23
 Identities = 154/197 (78%), Gaps = 6/197 (3%)
 Strand=Plus/Plus

Query  30   TTCCGCG-GCGCTGGGCGGAAGGTGGCCTCCCGTGCGCTCGCCCGTGCGGTTGGCCCAAA  88
            ||| ||| | || ||||||||  |||||||||||||||||||||||||||||||||||||
Sbjct  462  TTCGGCGTGGGC-GGGCGGAAATTGGCCTCCCGTGCGCTCGCCCGTGCGGTTGGCCCAAA  520

Query  89   CGCGAGTCCTCGGCGGCGC-TTCCCGCGACGGTCGGTGGCGTTCGGAA-CGAACCCGATG  146
               |||| ||||| | ||| |||||||||| |||||||||||| | ||   ||||   ||
Sbjct  521  TCTGAGTTCTCGGTGACGCTTTCCCGCGACAGTCGGTGGCGTTTGAAAAACAACCTAGTG  580

Query  147  ATCCCGTCGCGCGGACGCGCTCTCTCTGTGCCGCGGGCTCCTTGACCCTCGATGGCGGGC  206
            |||| |||| ||||  ||| |||| | | ||| || |||| | |||||| ||   |||||
Sbjct  581  ATCCTGTCGTGCGGTTGCGTTCTCCC-G-GCCACGAGCTCTTCGACCCTAGAGACCGGGC  638

Query  207  CTATGCCCGCCCGCATC  223
              | |||| | ||||||
Sbjct  639  GAAAGCCCTCTCGCATC  655


>MF678493.1 Mangifera casturi internal transcribed spacer 1, partial sequence; 
5.8S ribosomal RNA gene, complete sequence; and internal 
transcribed spacer 2, partial sequence
Length=655

 Score = 121 bits (65),  Expect = 1e-23
 Identities = 155/198 (78%), Gaps = 8/198 (4%)
 Strand=Plus/Plus

Query  30   TTCCGCG-GCGCTGGGCGGAAGGTGGCCTCCCGTGCGCTCGCCCGTGCGGTTGGCCCAAA  88
            ||| ||| | || ||||||||  |||||||||||||||||||||||||||||||||||||
Sbjct  462  TTCGGCGTGGGC-GGGCGGAAATTGGCCTCCCGTGCGCTCGCCCGTGCGGTTGGCCCAAA  520

Query  89   CGCGAGTCCTCGGCGGCGC-TTCCCGCGACGGTCGGTGGCGTTCGGAA--CGAACCCGAT  145
               |||| ||||| | ||| |||||||||| |||||||||||| | ||  ||| |  | |
Sbjct  521  TCTGAGTTCTCGGTGACGCTTTCCCGCGACAGTCGGTGGCGTTTGAAAAACGACCTAG-T  579

Query  146  GATCCCGTCGCGCGGACGCGCTCTCTCTGTGCCGCGGGCTCCTTGACCCTCGATGGCGGG  205
            ||||| |||| ||||  ||| |||| | | ||| || ||||   |||||| ||   ||||
Sbjct  580  GATCCTGTCGTGCGGTTGCGTTCTCCC-G-GCCACGAGCTCTGCGACCCTAGAGATCGGG  637

Query  206  CCTATGCCCGCCCGCATC  223
            |  | |||||| ||||||
Sbjct  638  CGGAAGCCCGCTCGCATC  655


>KX347958.1 Mangifera torquenda internal transcribed spacer 1, partial sequence; 
5.8S ribosomal RNA gene, complete sequence; and internal 
transcribed spacer 2, partial sequence
Length=655

 Score = 121 bits (65),  Expect = 1e-23
 Identities = 155/198 (78%), Gaps = 8/198 (4%)
 Strand=Plus/Plus

Query  30   TTCCGCG-GCGCTGGGCGGAAGGTGGCCTCCCGTGCGCTCGCCCGTGCGGTTGGCCCAAA  88
            ||| ||| | || |||||||   |||||||||||||||||||||||||||||||||||||
Sbjct  462  TTCGGCGTGGGC-GGGCGGAGATTGGCCTCCCGTGCGCTCGCCCGTGCGGTTGGCCCAAA  520

Query  89   CGCGAGTCCTCGGCGGCGC-TTCCCGCGACGGTCGGTGGCGTTCGGAA-CGAACCCGATG  146
             | |||| ||||| | ||| ||||| |||| |||||||||||| | ||   ||||   ||
Sbjct  521  TGTGAGTTCTCGGTGACGCTTTCCCACGACAGTCGGTGGCGTTTGAAAAACAACCTAGTG  580

Query  147  ATCCCGTCGCGCGGACGCGCTCTCTCTGTGCCGCGGGCTCCTTGACCCTCGATGGC-GGG  205
            |||  |||| ||||  ||| |||| | | ||| || |||| |||||||| || | | |||
Sbjct  581  ATCATGTCGTGCGGTTGCGTTCTCCC-G-GCCACGAGCTCTTTGACCCTAGA-GACAGGG  637

Query  206  CCTATGCCCGCCCGCATC  223
            |  | |||||| ||||||
Sbjct  638  CGAAAGCCCGCTCGCATC  655


>KX347955.1 Mangifera kemanga internal transcribed spacer 1, partial sequence; 
5.8S ribosomal RNA gene, complete sequence; and internal 
transcribed spacer 2, partial sequence
Length=656

 Score = 121 bits (65),  Expect = 1e-23
 Identities = 110/132 (83%), Gaps = 2/132 (2%)
 Strand=Plus/Plus

Query  41   TGGGCGGAAGGTGGCCTCCCGTGCGCTCGCCCGTGCGGTTGGCCCAAACGCGAGTCCTCG  100
            |||||||||  |||||||||||||||||||||||||||||||||||||   |||| ||||
Sbjct  474  TGGGCGGAAATTGGCCTCCCGTGCGCTCGCCCGTGCGGTTGGCCCAAATCTGAGTTCTCG  533

Query  101  GCGGCGC-TTCCCGCGACGGTCGGTGGCGTTCG-GAACGAACCCGATGATCCCGTCGCGC  158
            | | ||| |||||||||| |||||||||||| | |||  ||||   |||||| |||| ||
Sbjct  534  GTGACGCTTTCCCGCGACAGTCGGTGGCGTTTGAGAAACAACCTAGTGATCCTGTCGTGC  593

Query  159  GGACGCGCTCTC  170
            ||  ||| ||||
Sbjct  594  GGTTGCGTTCTC  605


>AB598043.1 Mangifera camptosperma genes for contains ITS1, 5.8S rRNA, ITS2, 
partial and complete sequence
Length=725

 Score = 121 bits (65),  Expect = 1e-23
 Identities = 148/188 (79%), Gaps = 6/188 (3%)
 Strand=Plus/Minus

Query  42   GGGCGGAAGGTGGCCTCCCGTGCGCTCGCCCGTGCGGTTGGCCCAAACGCGAGTCCTCGG  101
            ||||||||  |||||||||||||||||||||||||||||||||||||   |||| |||||
Sbjct  226  GGGCGGAAATTGGCCTCCCGTGCGCTCGCCCGTGCGGTTGGCCCAAATCTGAGTTCTCGG  167

Query  102  CGGCGCTT-CCCGCGACGGTCGGTGGCGTTCGGAA-CGAACCCGATGATCCCGTCGCGCG  159
             | || || |||||||| |||||||||||| | ||   ||||   |||||| |||| |||
Sbjct  166  TGACGTTTTCCCGCGACAGTCGGTGGCGTTTGAAAAACAACCTAGTGATCCTGTCGTGCG  107

Query  160  GACGCGCTCTCTCTGTGCCGCGGGCTCCTTGACCCTCGATGGC-GGGCCTATGCCCGCCC  218
            |  ||| |||| | | ||| || |||| | |||||| || | | ||||  | |||| | |
Sbjct  106  GTTGCGTTCTCCC-G-GCCACGAGCTCTTGGACCCTAGA-GACTGGGCGAAAGCCCTCTC  50

Query  219  GCATCGCG  226
            ||||||||
Sbjct  49   GCATCGCG  42


>AB071688.1 Mangifera macrocarpa genes for ITS1, 5.8S rRNA, ITS2, complete 
sequence
Length=656

 Score = 121 bits (65),  Expect = 1e-23
 Identities = 146/185 (79%), Gaps = 6/185 (3%)
 Strand=Plus/Plus

Query  42   GGGCGGAAGGTGGCCTCCCGTGCGCTCGCCCGTGCGGTTGGCCCAAACGCGAGTCCTCGG  101
            ||||||||  |||||||||||||||||||||||||||||||||||||   |||| |||||
Sbjct  475  GGGCGGAAATTGGCCTCCCGTGCGCTCGCCCGTGCGGTTGGCCCAAATCTGAGTTCTCGG  534

Query  102  CGGCGC-TTCCCGCGACGGTCGGTGGCGTTCGGAA--CGAACCCGATGATCCCGTCGCGC  158
             | ||| |||||||||| |||||||||||| | ||  ||| |  | |||||| |||| ||
Sbjct  535  TGACGCTTTCCCGCGACAGTCGGTGGCGTTTGAAAAACGACCTAG-TGATCCTGTCGTGC  593

Query  159  GGACGCGCTCTCTCTGTGCCGCGGGCTCCTTGACCCTCGATGGCGGGCCTATGCCCGCCC  218
            ||  ||| |||| | | ||| || ||||   |||||| ||   |||||  | |||||| |
Sbjct  594  GGTTGCGTTCTCCC-G-GCCACGAGCTCTGCGACCCTAGAGACCGGGCGAAAGCCCGCTC  651

Query  219  GCATC  223
            |||||
Sbjct  652  GCATC  656


>AB071681.1 Mangifera gedebe genes for ITS1, 5.8S rRNA, ITS2, complete sequence
Length=655

 Score = 121 bits (65),  Expect = 1e-23
 Identities = 154/197 (78%), Gaps = 6/197 (3%)
 Strand=Plus/Plus

Query  30   TTCCGCG-GCGCTGGGCGGAAGGTGGCCTCCCGTGCGCTCGCCCGTGCGGTTGGCCCAAA  88
            ||| ||| | || ||||||||  |||||||||||||||||||||||||||||||||||||
Sbjct  462  TTCGGCGTGGGC-GGGCGGAAATTGGCCTCCCGTGCGCTCGCCCGTGCGGTTGGCCCAAA  520

Query  89   CGCGAGTCCTCGGCGGCGC-TTCCCGCGACGGTCGGTGGCGTTCGGAA-CGAACCCGATG  146
               |||| ||||| | ||| |||||||||| |||||||||||| | ||   ||||   ||
Sbjct  521  TCTGAGTTCTCGGTGACGCTTTCCCGCGACAGTCGGTGGCGTTTGAAAAACAACCTAGTG  580

Query  147  ATCCCGTCGCGCGGACGCGCTCTCTCTGTGCCGCGGGCTCCTTGACCCTCGATGGCGGGC  206
            |||| |||| ||||  ||| |||| | | ||| || |||| | |||||| ||   |||||
Sbjct  581  ATCCTGTCGTGCGGTTGCGTTCTCCC-G-GCCACGAGCTCTTGGACCCTAGAGACCGGGC  638

Query  207  CTATGCCCGCCCGCATC  223
              | |||| | ||||||
Sbjct  639  GAAAGCCCTCTCGCATC  655


>AB071671.1 Mangifera indica genes for ITS1, 5.8S rRNA, ITS2, complete sequence, 
cultivar:ManKom
Length=656

 Score = 119 bits (64),  Expect = 5e-23
 Identities = 145/185 (78%), Gaps = 4/185 (2%)
 Strand=Plus/Plus

Query  41   TGGGCGGAAGGTGGCCTCCCGTGCGCTCGCCCGTGCGGTTGGCCCAAACGCGAGTCCTCG  100
            |||||||||  |||||||||||||||||||||||||||||||||||||   |||| ||||
Sbjct  474  TGGGCGGAAATTGGCCTCCCGTGCGCTCGCCCGTGCGGTTGGCCCAAATCTGAGTTCTCG  533

Query  101  GCGGCGC-TTCCCGCGACGGTCGGTGGCGTTCGGAA-CGAACCCGATGATCCCGTCGCGC  158
            | | ||  |||||||||| |||||||||||| | ||   ||||   |||||| |||| ||
Sbjct  534  GTGACGMTTTCCCGCGACAGTCGGTGGCGTTTGAAAAACAACCTAGTGATCCTGTCGTGC  593

Query  159  GGACGCGCTCTCTCTGTGCCGCGGGCTCCTTGACCCTCGATGGCGGGCCTATGCCCGCCC  218
            ||  ||| |||| | | ||| || |||| | |||||| ||   |||||  | |||| | |
Sbjct  594  GGTTGCGTTCTCCC-G-GCCACGAGCTCTTCGACCCTAGAGACCGGGCAAAAGCCCTCTC  651

Query  219  GCATC  223
            |||||
Sbjct  652  GCATC  656


>MF678498.1 Mangifera laurina internal transcribed spacer 1, partial sequence; 
5.8S ribosomal RNA gene, complete sequence; and internal 
transcribed spacer 2, partial sequence
Length=656

 Score = 117 bits (63),  Expect = 2e-22
 Identities = 146/186 (78%), Gaps = 6/186 (3%)
 Strand=Plus/Plus

Query  41   TGGGCGGAAGGTGGCCTCCCGTGCGCTCGCCCGTGCGGTTGGCCCAAACGCGAGTCCTCG  100
            |||||||||  |||||||||||||||||||||||||||||||||||||   |||| ||||
Sbjct  474  TGGGCGGAAATTGGCCTCCCGTGCGCTCGCCCGTGCGGTTGGCCCAAATCTGAGTTCTCG  533

Query  101  GCGGCGC-TTCCCGCGACGGTCGGTGGCGTTCGGAA-CGAACCCGATGATCCCGTCGCGC  158
            | | ||| |||||||||| |||||||||||| | ||   ||||   |||||| |||| ||
Sbjct  534  GTGACGCTTTCCCGCGACAGTCGGTGGCGTTTGAAAAACAACCTAGTGATCCTGTCGTGC  593

Query  159  GGACGCGCTCTCTCTGTGCCGCGGGCTCCTTGACCCTCGATGGC-GGGCCTATGCCCGCC  217
            ||  ||| |||| | |  || || |||| | |||||| || | | ||||  | |||| | 
Sbjct  594  GGTTGCGTTCTCCC-GA-CCACGAGCTCTTCGACCCTAGA-GACTGGGCAAAAGCCCTCT  650

Query  218  CGCATC  223
            ||||||
Sbjct  651  CGCATC  656


>MF678496.1 Mangifera odorata internal transcribed spacer 1, partial sequence; 
5.8S ribosomal RNA gene, complete sequence; and internal 
transcribed spacer 2, partial sequence
Length=655

 Score = 117 bits (63),  Expect = 2e-22
 Identities = 146/186 (78%), Gaps = 6/186 (3%)
 Strand=Plus/Plus

Query  41   TGGGCGGAAGGTGGCCTCCCGTGCGCTCGCCCGTGCGGTTGGCCCAAACGCGAGTCCTCG  100
            |||||||||  |||||||||||||||||||||||||||||||||||||   |||| ||||
Sbjct  473  TGGGCGGAAATTGGCCTCCCGTGCGCTCGCCCGTGCGGTTGGCCCAAATCTGAGTTCTCG  532

Query  101  GCGGCGC-TTCCCGCGACGGTCGGTGGCGTTCGGAACGA-ACCCGA-TGATCCCGTCGCG  157
            | | ||| ||||||||||  ||||||||||| | || || | || | |||||| |||| |
Sbjct  533  GTGACGCTTTCCCGCGACAATCGGTGGCGTTTGAAA-GACAACCTAGTGATCCTGTCGTG  591

Query  158  CGGACGCGCTCTCTCTGTGCCGCGGGCTCCTTGACCCTCGATGGCGGGCCTATGCCCGCC  217
            |||  ||| |||| | |  || || ||||   |||||| ||   |||||  | |||||| 
Sbjct  592  CGGTTGCGTTCTCCC-GA-CCTCGAGCTCTGCGACCCTAGAGACCGGGCGAAAGCCCGCT  649

Query  218  CGCATC  223
            ||||||
Sbjct  650  CGCATC  655


>KX347960.1 Mangifera indica internal transcribed spacer 1, partial sequence; 
5.8S ribosomal RNA gene, complete sequence; and internal 
transcribed spacer 2, partial sequence
Length=656

 Score = 117 bits (63),  Expect = 2e-22
 Identities = 146/186 (78%), Gaps = 6/186 (3%)
 Strand=Plus/Plus

Query  41   TGGGCGGAAGGTGGCCTCCCGTGCGCTCGCCCGTGCGGTTGGCCCAAACGCGAGTCCTCG  100
            |||||||||  |||||||||||||||||||||||||||||||||||||   |||| ||||
Sbjct  474  TGGGCGGAAATTGGCCTCCCGTGCGCTCGCCCGTGCGGTTGGCCCAAATCTGAGTTCTCG  533

Query  101  GCGGCGC-TTCCCGCGACGGTCGGTGGCGTTCGGAA-CGAACCCGATGATCCCGTCGCGC  158
            | | ||| |||||||||| |||||||||||| | ||   ||||   |||||| |||| ||
Sbjct  534  GTGACGCTTTCCCGCGACAGTCGGTGGCGTTTGAAAAACAACCTAGTGATCCTGTCGTGC  593

Query  159  GGACGCGCTCTCTCTGTGCCGCGGGCTCCTTGACCCTCGATGGC-GGGCCTATGCCCGCC  217
            ||  ||| |||| | |  || || |||| | |||||| || | | ||||  | |||| | 
Sbjct  594  GGTTGCGTTCTCCC-GA-CCACGAGCTCTTCGACCCTAGA-GACTGGGCAAAAGCCCTCT  650

Query  218  CGCATC  223
            ||||||
Sbjct  651  CGCATC  656


>KX347957.1 Mangifera odorata internal transcribed spacer 1, partial sequence; 
5.8S ribosomal RNA gene, complete sequence; and internal 
transcribed spacer 2, partial sequence
Length=655

 Score = 117 bits (63),  Expect = 2e-22
 Identities = 146/186 (78%), Gaps = 6/186 (3%)
 Strand=Plus/Plus

Query  41   TGGGCGGAAGGTGGCCTCCCGTGCGCTCGCCCGTGCGGTTGGCCCAAACGCGAGTCCTCG  100
            |||||||||  |||||||||||||||||||||||||||||||||||||   |||| ||||
Sbjct  473  TGGGCGGAAATTGGCCTCCCGTGCGCTCGCCCGTGCGGTTGGCCCAAATCTGAGTTCTCG  532

Query  101  GCGGCGC-TTCCCGCGACGGTCGGTGGCGTTCGGAACGA-ACCCGA-TGATCCCGTCGCG  157
            | | ||| ||||||||||  ||||||||||| | || || | || | |||||| |||| |
Sbjct  533  GTGACGCTTTCCCGCGACAATCGGTGGCGTTTGAAA-GACAACCTAGTGATCCTGTCGTG  591

Query  158  CGGACGCGCTCTCTCTGTGCCGCGGGCTCCTTGACCCTCGATGGCGGGCCTATGCCCGCC  217
            |||  ||| |||| | |  || || ||||   |||||| ||   |||||  | |||||| 
Sbjct  592  CGGTTGCGTTCTCCC-GA-CCTCGAGCTCTGCGACCCTAGAGACCGGGCGAAAGCCCGCT  649

Query  218  CGCATC  223
            ||||||
Sbjct  650  CGCATC  655


>LN552225.1 Mangifera indica genomic DNA containing ITS1, 5.8S rRNA gene 
and ITS2
Length=793

 Score = 117 bits (63),  Expect = 2e-22
 Identities = 147/188 (78%), Gaps = 4/188 (2%)
 Strand=Plus/Plus

Query  41   TGGGCGGAAGGTGGCCTCCCGTGCGCTCGCCCGTGCGGTTGGCCCAAACGCGAGTCCTCG  100
            |||||||||  |||||||||||||||||||||||||||||||||||||   |||| ||||
Sbjct  545  TGGGCGGAAATTGGCCTCCCGTGCGCTCGCCCGTGCGGTTGGCCCAAATCTGAGTTCTCG  604

Query  101  GCGGCGC-TTCCCGCGACGGTCGGTGGCGTTCGGAA-CGAACCCGATGATCCCGTCGCGC  158
            | | ||  |||||||||| |||||||||||| | ||   ||||   |||||| |||| ||
Sbjct  605  GTGACGTTTTCCCGCGACAGTCGGTGGCGTTTGAAAAACAACCTAGTGATCCTGTCGTGC  664

Query  159  GGACGCGCTCTCTCTGTGCCGCGGGCTCCTTGACCCTCGATGGCGGGCCTATGCCCGCCC  218
            ||  ||| |||| | |  || || |||| | |||||| ||   |||||  | |||| | |
Sbjct  665  GGTTGCGTTCTCCC-GA-CCACGAGCTCTTCGACCCTAGAGACCGGGCAAAAGCCCTCTC  722

Query  219  GCATCGCG  226
            ||||||||
Sbjct  723  GCATCGCG  730


>KJ833761.1 Mangifera indica cultivar Chandrakaran NT55 18S ribosomal RNA 
gene, partial sequence; internal transcribed spacer 1, 5.8S 
ribosomal RNA gene, and internal transcribed spacer 2, complete 
sequence; and 28S ribosomal RNA gene, partial sequence
Length=1128

 Score = 117 bits (63),  Expect = 2e-22
 Identities = 147/188 (78%), Gaps = 4/188 (2%)
 Strand=Plus/Plus

Query  41    TGGGCGGAAGGTGGCCTCCCGTGCGCTCGCCCGTGCGGTTGGCCCAAACGCGAGTCCTCG  100
             |||||||||  |||||||||||||||||||||||||||||||||||||   |||| ||||
Sbjct  885   TGGGCGGAAATTGGCCTCCCGTGCGCTCGCCCGTGCGGTTGGCCCAAATCTGAGTTCTCG  944

Query  101   GCGGCGC-TTCCCGCGACGGTCGGTGGCGTTCGGAA-CGAACCCGATGATCCCGTCGCGC  158
             | |  || |||||||||| |||||||||||| | ||   ||||   |||||| |||| ||
Sbjct  945   GTGATGCTTTCCCGCGACAGTCGGTGGCGTTTGAAAAACAACCTAGTGATCCTGTCGTGC  1004

Query  159   GGACGCGCTCTCTCTGTGCCGCGGGCTCCTTGACCCTCGATGGCGGGCCTATGCCCGCCC  218
             ||  ||| |||| | |  || || |||| | |||||| ||   |||||  | |||| | |
Sbjct  1005  GGTTGCGTTCTCCC-GA-CCACGAGCTCTTCGACCCTAGAGACCGGGCAAAAGCCCTCTC  1062

Query  219   GCATCGCG  226
             ||||||||
Sbjct  1063  GCATCGCG  1070


>AB071680.1 Mangifera foetida genes for ITS1, 5.8S rRNA, ITS2, complete sequence
Length=655

 Score = 117 bits (63),  Expect = 2e-22
 Identities = 146/186 (78%), Gaps = 6/186 (3%)
 Strand=Plus/Plus

Query  41   TGGGCGGAAGGTGGCCTCCCGTGCGCTCGCCCGTGCGGTTGGCCCAAACGCGAGTCCTCG  100
            |||||||||  |||||||||||||||||||||||||||||||||||||   |||| ||||
Sbjct  473  TGGGCGGAAATTGGCCTCCCGTGCGCTCGCCCGTGCGGTTGGCCCAAATCTGAGTTCTCG  532

Query  101  GCGGCGC-TTCCCGCGACGGTCGGTGGCGTTCGGAACGA-ACCCGA-TGATCCCGTCGCG  157
            | | ||| ||||||||||  ||||||||||| | || || | || | |||||| |||| |
Sbjct  533  GTGACGCTTTCCCGCGACAATCGGTGGCGTTTGAAA-GACAACCTAGTGATCCTGTCGTG  591

Query  158  CGGACGCGCTCTCTCTGTGCCGCGGGCTCCTTGACCCTCGATGGCGGGCCTATGCCCGCC  217
            |||  ||| |||| | |  || || ||||   |||||| ||   |||||  | |||||| 
Sbjct  592  CGGTTGCGTTCTCCC-GA-CCTCGAGCTCTGCGACCCTAGAGACCGGGCGAAAGCCCGCT  649

Query  218  CGCATC  223
            ||||||
Sbjct  650  CGCATC  655


>MF678501.1 Mangifera foetida strain 1 internal transcribed spacer 1, partial 
sequence; 5.8S ribosomal RNA gene, complete sequence; and 
internal transcribed spacer 2, partial sequence
 MF678505.1 Mangifera foetida strain 2 internal transcribed spacer 1, partial 
sequence; 5.8S ribosomal RNA gene, complete sequence; and 
internal transcribed spacer 2, partial sequence
Length=655

 Score = 115 bits (62),  Expect = 7e-22
 Identities = 145/185 (78%), Gaps = 6/185 (3%)
 Strand=Plus/Plus

Query  42   GGGCGGAAGGTGGCCTCCCGTGCGCTCGCCCGTGCGGTTGGCCCAAACGCGAGTCCTCGG  101
            ||||||||  |||||||||||||||||||||||||||||||||||||   |||| |||||
Sbjct  474  GGGCGGAAATTGGCCTCCCGTGCGCTCGCCCGTGCGGTTGGCCCAAATCTGAGTTCTCGG  533

Query  102  CGGCGC-TTCCCGCGACGGTCGGTGGCGTTCGGAACGA-ACCCGA-TGATCCCGTCGCGC  158
             | ||| ||||||||||  ||||||||||| | || || | || | |||||| |||| ||
Sbjct  534  TGACGCTTTCCCGCGACAATCGGTGGCGTTTGAAA-GACAACCTAGTGATCCTGTCGTGC  592

Query  159  GGACGCGCTCTCTCTGTGCCGCGGGCTCCTTGACCCTCGATGGCGGGCCTATGCCCGCCC  218
            ||  ||| |||| | |  || || ||||   |||||| ||   |||||  | |||||| |
Sbjct  593  GGTTGCGTTCTCCC-GA-CCTCGAGCTCTGCGACCCTAGAGACCGGGCGAAAGCCCGCTC  650

Query  219  GCATC  223
            |||||
Sbjct  651  GCATC  655


>MF678500.1 Mangifera foetida internal transcribed spacer 1, partial sequence; 
5.8S ribosomal RNA gene, complete sequence; and internal 
transcribed spacer 2, partial sequence
Length=655

 Score = 115 bits (62),  Expect = 7e-22
 Identities = 110/133 (83%), Gaps = 4/133 (3%)
 Strand=Plus/Plus

Query  41   TGGGCGGAAGGTGGCCTCCCGTGCGCTCGCCCGTGCGGTTGGCCCAAACGCGAGTCCTCG  100
            |||||||||  |||||||||||||||||||||||||||||||||||||   |||| ||||
Sbjct  473  TGGGCGGAAATTGGCCTCCCGTGCGCTCGCCCGTGCGGTTGGCCCAAATCTGAGTTCTCG  532

Query  101  GCGGCGC-TTCCCGCGACGGTCGGTGGCGTTCGGAACGA-ACCCGA-TGATCCCGTCGCG  157
            | | ||| ||||||||||  ||||||||||| | || || | || | |||||| |||| |
Sbjct  533  GGGACGCTTTCCCGCGACAATCGGTGGCGTTTGAAA-GACAACCTATTGATCCTGTCGGG  591

Query  158  CGGACGCGCTCTC  170
            |||  ||| ||||
Sbjct  592  CGGTTGCGTTCTC  604


>MF678494.1 Mangifera sp. 1 FF-2017 internal transcribed spacer 1, partial 
sequence; 5.8S ribosomal RNA gene, complete sequence; and 
internal transcribed spacer 2, partial sequence
Length=654

 Score = 115 bits (62),  Expect = 7e-22
 Identities = 109/132 (83%), Gaps = 2/132 (2%)
 Strand=Plus/Plus

Query  41   TGGGCGGAAGGTGGCCTCCCGTGCGCTCGCCCGTGCGGTTGGCCCAAACGCGAGTCCTCG  100
            |||||||||  |||||||||||||||||||||||||||||||||||||   || | ||||
Sbjct  472  TGGGCGGAAATTGGCCTCCCGTGCGCTCGCCCGTGCGGTTGGCCCAAATCTGAATTCTCG  531

Query  101  GCGGCGC-TTCCCGCGACGGTCGGTGGCGTTCGGAA-CGAACCCGATGATCCCGTCGCGC  158
            | | ||| |||||||||| |||||||||||| | ||   ||||  ||||||| |||| ||
Sbjct  532  GTGACGCTTTCCCGCGACAGTCGGTGGCGTTTGAAAAACAACCTAATGATCCTGTCGTGC  591

Query  159  GGACGCGCTCTC  170
            ||  ||| ||||
Sbjct  592  GGTTGCGTTCTC  603


>KX347956.1 Mangifera foetida internal transcribed spacer 1, partial sequence; 
5.8S ribosomal RNA gene, complete sequence; and internal 
transcribed spacer 2, partial sequence
Length=652

 Score = 115 bits (62),  Expect = 7e-22
 Identities = 110/133 (83%), Gaps = 4/133 (3%)
 Strand=Plus/Plus

Query  41   TGGGCGGAAGGTGGCCTCCCGTGCGCTCGCCCGTGCGGTTGGCCCAAACGCGAGTCCTCG  100
            |||||||||  |||||||||||||||||||||||||||||||||||||   |||| ||||
Sbjct  471  TGGGCGGAAATTGGCCTCCCGTGCGCTCGCCCGTGCGGTTGGCCCAAATCTGAGTTCTCG  530

Query  101  GCGGCGC-TTCCCGCGACGGTCGGTGGCGTTCGGAACGA-ACCCGA-TGATCCCGTCGCG  157
            | | ||| ||||||||||  ||||||||||| | || || | || | |||||| |||| |
Sbjct  531  GTGACGCTTTCCCGCGACATTCGGTGGCGTTTGAAA-GACAACCTAGTGATCCTGTCGTG  589

Query  158  CGGACGCGCTCTC  170
            |||  ||| ||||
Sbjct  590  CGGTTGCGTTCTC  602


>AB598048.1 Mangifera indica genes for contains ITS1, 5.8S rRNA, ITS2, partial 
and complete sequence, cultivar: Kurukkan
Length=582

 Score = 115 bits (62),  Expect = 7e-22
 Identities = 109/132 (83%), Gaps = 2/132 (2%)
 Strand=Plus/Plus

Query  41   TGGGCGGAAGGTGGCCTCCCGTGCGCTCGCCCGTGCGGTTGGCCCAAACGCGAGTCCTCG  100
            |||||||||  |||||||||||||||||||||||||||||||||||||   |||| ||||
Sbjct  432  TGGGCGGAAATTGGCCTCCCGTGCGCTCGCCCGTGCGGTTGGCCCAAATCTGAGTTCTCG  491

Query  101  GCGGCGC-TTCCCGCGACGGTCGGTGGCGTTCGGAA-CGAACCCGATGATCCCGTCGCGC  158
            | | ||| |||||||||| |||||||||||| | ||   ||||   |||||| |||| ||
Sbjct  492  GTGACGCTTTCCCGCGACAGTCGGTGGCGTTTGAAAAACAACCTAGTGATCCTGTCGTGC  551

Query  159  GGACGCGCTCTC  170
            ||  ||| ||||
Sbjct  552  GGTTGCGTTCTC  563


>AB071677.1 Mangifera cochinchinensis genes for ITS1, 5.8S rRNA, ITS2, complete 
sequence, strain:3
Length=655

 Score = 113 bits (61),  Expect = 2e-21
 Identities = 102/122 (84%), Gaps = 2/122 (2%)
 Strand=Plus/Plus

Query  41   TGGGCGGAAGGTGGCCTCCCGTGCGCTCGCCCGTGCGGTTGGCCCAAACGCGAGTCCTCG  100
            |||||||||  |||||||||||||||||||||||||||||||||||||   |||| ||||
Sbjct  473  TGGGCGGAAATTGGCCTCCCGTGCGCTCGCCCGTGCGGTTGGCCCAAATCTGAGTTCTCG  532

Query  101  GCGGCGC-TTCCCGCGACGGTCGGTGGCGTTCGGAA-CGAACCCGATGATCCCGTCGCGC  158
            | | ||| |||||||||| |||||||||||| | ||   ||||   |||||| |||| ||
Sbjct  533  GTGACGCTTTCCCGCGACAGTCGGTGGCGTTTGAAAAACAACCTAGTGATCCTGTCGTGC  592

Query  159  GG  160
            ||
Sbjct  593  GG  594


>AB071675.1 Mangifera cochinchinensis genes for ITS1, 5.8S rRNA, ITS2, complete 
sequence, strain:1
 AB071676.1 Mangifera cochinchinensis genes for ITS1, 5.8S rRNA, ITS2, complete 
sequence, strain:2
Length=655

 Score = 113 bits (61),  Expect = 2e-21
 Identities = 102/122 (84%), Gaps = 2/122 (2%)
 Strand=Plus/Plus

Query  41   TGGGCGGAAGGTGGCCTCCCGTGCGCTCGCCCGTGCGGTTGGCCCAAACGCGAGTCCTCG  100
            |||||||||  |||||||||||||||||||||||||||||||||||||   |||| ||||
Sbjct  473  TGGGCGGAAATTGGCCTCCCGTGCGCTCGCCCGTGCGGTTGGCCCAAATCTGAGTTCTCG  532

Query  101  GCGGCGC-TTCCCGCGACGGTCGGTGGCGTTCGGAA-CGAACCCGATGATCCCGTCGCGC  158
            | | ||| |||||||||| |||||||||||| | ||   ||||   |||||| |||| ||
Sbjct  533  GTGACGCTTTCCCGCGACAGTCGGTGGCGTTTGAAAAACAACCTAGTGATCCTGTCGTGC  592

Query  159  GG  160
            ||
Sbjct  593  GG  594


>KX347959.1 Mangifera quadrifida internal transcribed spacer 1, partial sequence; 
5.8S ribosomal RNA gene, complete sequence; and internal 
transcribed spacer 2, partial sequence
Length=655

 Score = 111 bits (60),  Expect = 9e-21
 Identities = 110/134 (82%), Gaps = 4/134 (3%)
 Strand=Plus/Plus

Query  30   TTCCGCG-GCGCTGGGCGGAAGGTGGCCTCCCGTGCGCTCGCCCGTGCGGTTGGCCCAAA  88
            ||| ||| | || ||||||||  |||||||||||||||||||||||||||||||||||||
Sbjct  462  TTCGGCGTGGGC-GGGCGGAAATTGGCCTCCCGTGCGCTCGCCCGTGCGGTTGGCCCAAA  520

Query  89   CGCGAGTCCTCGGCGGCGC-TTCCCGCGACGGTCGGTGGCGTTCGGAA-CGAACCCGATG  146
               |||| ||||| | ||| |||||||||| |||||||||||| | ||   ||||   ||
Sbjct  521  TATGAGTTCTCGGTGACGCTTTCCCGCGACAGTCGGTGGCGTTTGAAAAACAACCTAGTG  580

Query  147  ATCCCGTCGCGCGG  160
            |||| |||| ||||
Sbjct  581  ATCCTGTCGTGCGG  594


>AB598050.1 Mangifera indica genes for contains ITS1, 5.8S rRNA, ITS2, partial 
and complete sequence, cultivar: Sensation
Length=719

 Score = 111 bits (60),  Expect = 9e-21
 Identities = 146/188 (78%), Gaps = 4/188 (2%)
 Strand=Plus/Plus

Query  41   TGGGCGGAAGGTGGCCTCCCGTGCGCTCGCCCGTGCGGTTGGCCCAAACGCGAGTCCTCG  100
            |||||||||  |||||||||||||||||||||||||||||||||||||   |||| ||||
Sbjct  499  TGGGCGGAAATTGGCCTCCCGTGCGCTCGCCCGTGCGGTTGGCCCAAATCTGAGTTCTCG  558

Query  101  GCGGCGC-TTCCCGCGACGGTCGGTGGCGTTCGGAA-CGAACCCGATGATCCCGTCGCGC  158
            | |  || |||||||||| |||||||||||| | ||   ||||   |||||| |||| ||
Sbjct  559  GTGATGCTTTCCCGCGACAGTCGGTGGCGTTTGAAAAACAACCTAGTGATCCTGTCGTGC  618

Query  159  GGACGCGCTCTCTCTGTGCCGCGGGCTCCTTGACCCTCGATGGCGGGCCTATGCCCGCCC  218
            ||  ||  |||| | |  || || |||| | |||||| ||   |||||  | |||| | |
Sbjct  619  GGTTGCATTCTCCC-GA-CCACGAGCTCTTCGACCCTAGAGACCGGGCAAAAGCCCTCTC  676

Query  219  GCATCGCG  226
            ||||||||
Sbjct  677  GCATCGCG  684


>AB598047.1 Mangifera indica genes for contains ITS1, 5.8S rRNA, ITS2, partial 
and complete sequence, cultivar: Olour
Length=718

 Score = 111 bits (60),  Expect = 9e-21
 Identities = 146/188 (78%), Gaps = 4/188 (2%)
 Strand=Plus/Plus

Query  41   TGGGCGGAAGGTGGCCTCCCGTGCGCTCGCCCGTGCGGTTGGCCCAAACGCGAGTCCTCG  100
            |||||||||  |||||||||||||||||||||||||||||||||||||   |||| ||||
Sbjct  499  TGGGCGGAAATTGGCCTCCCGTGCGCTCGCCCGTGCGGTTGGCCCAAATCTGAGTTCTCG  558

Query  101  GCGGCGC-TTCCCGCGACGGTCGGTGGCGTTCGGAA-CGAACCCGATGATCCCGTCGCGC  158
            | |  || |||||||||| |||||||||||| | ||   ||||   |||||| |||| ||
Sbjct  559  GTGATGCTTTCCCGCGACAGTCGGTGGCGTTTGAAAAACAACCTAGTGATCCTGTCGTGC  618

Query  159  GGACGCGCTCTCTCTGTGCCGCGGGCTCCTTGACCCTCGATGGCGGGCCTATGCCCGCCC  218
            ||  ||  |||| | |  || || |||| | |||||| ||   |||||  | |||| | |
Sbjct  619  GGTTGCATTCTCCC-GA-CCACGAGCTCTTCGACCCTAGAGACCGGGCAAAAGCCCTCTC  676

Query  219  GCATCGCG  226
            ||||||||
Sbjct  677  GCATCGCG  684


>MF444898.1 Mangifera zeylanica isolate 1 small subunit ribosomal RNA gene, 
partial sequence; internal transcribed spacer 1 and 5.8S 
ribosomal RNA gene, complete sequence; and internal transcribed 
spacer 2, partial sequence
Length=687

 Score = 110 bits (59),  Expect = 3e-20
 Identities = 108/132 (82%), Gaps = 2/132 (2%)
 Strand=Plus/Plus

Query  41   TGGGCGGAAGGTGGCCTCCCGTGCGCTCGCCCGTGCGGTTGGCCCAAACGCGAGTCCTCG  100
            |||||||||  |||||||||||||||||||||||||||||||||||||   |||| ||||
Sbjct  532  TGGGCGGAAATTGGCCTCCCGTGCGCTCGCCCGTGCGGTTGGCCCAAATCTGAGTTCTCG  591

Query  101  GCGGCGC-TTCCCGCGACGGTCGGTGGCGTTCGGAA-CGAACCCGATGATCCCGTCGCGC  158
            | |  || |||||||||| |||||||||||| | ||   ||||   |||||| |||| ||
Sbjct  592  GTGATGCTTTCCCGCGACAGTCGGTGGCGTTTGAAAAACAACCTAGTGATCCTGTCGTGC  651

Query  159  GGACGCGCTCTC  170
            ||  ||| ||||
Sbjct  652  GGTTGCGTTCTC  663


>MF678495.1 Mangifera laurina internal transcribed spacer 1, partial sequence; 
5.8S ribosomal RNA gene, complete sequence; and internal 
transcribed spacer 2, partial sequence
Length=656

 Score = 110 bits (59),  Expect = 3e-20
 Identities = 108/132 (82%), Gaps = 2/132 (2%)
 Strand=Plus/Plus

Query  41   TGGGCGGAAGGTGGCCTCCCGTGCGCTCGCCCGTGCGGTTGGCCCAAACGCGAGTCCTCG  100
            |||||||||  |||||||||||||||||||||||||||||||||||||    ||| ||||
Sbjct  474  TGGGCGGAAATTGGCCTCCCGTGCGCTCGCCCGTGCGGTTGGCCCAAATCTAAGTTCTCG  533

Query  101  GCGGCGC-TTCCCGCGACGGTCGGTGGCGTTCGGAA-CGAACCCGATGATCCCGTCGCGC  158
            | | ||| |||||||||| |||||||||||| | ||   ||||   |||||| |||| ||
Sbjct  534  GTGACGCTTTCCCGCGACAGTCGGTGGCGTTTGAAAAACAACCTATTGATCCTGTCGGGC  593

Query  159  GGACGCGCTCTC  170
            ||  ||| ||||
Sbjct  594  GGTTGCGTTCTC  605


>KJ833762.1 Mangifera indica cultivar Chok Anan 18S ribosomal RNA gene, partial 
sequence; internal transcribed spacer 1, 5.8S ribosomal 
RNA gene, and internal transcribed spacer 2, complete sequence; 
and 28S ribosomal RNA gene, partial sequence
Length=1095

 Score = 110 bits (59),  Expect = 3e-20
 Identities = 108/132 (82%), Gaps = 2/132 (2%)
 Strand=Plus/Plus

Query  41   TGGGCGGAAGGTGGCCTCCCGTGCGCTCGCCCGTGCGGTTGGCCCAAACGCGAGTCCTCG  100
            |||||||||  |||||||||||||||||||||||||||||||||||||   || | ||||
Sbjct  865  TGGGCGGAAATTGGCCTCCCGTGCGCTCGCCCGTGCGGTTGGCCCAAATCTGATTTCTCG  924

Query  101  GCGGCGC-TTCCCGCGACGGTCGGTGGCGTTCGGAA-CGAACCCGATGATCCCGTCGCGC  158
            | | ||| |||||||||| |||||||||||| | ||   ||||   |||||| |||| ||
Sbjct  925  GTGACGCTTTCCCGCGACAGTCGGTGGCGTTTGAAAAACAACCTAGTGATCCTGTCGTGC  984

Query  159  GGACGCGCTCTC  170
            ||  ||| ||||
Sbjct  985  GGTTGCGTTCTC  996


>AB598042.1 Mangifera zeylanica genes for contains ITS1, 5.8S rRNA, ITS2, 
partial and complete sequence
Length=653

 Score = 110 bits (59),  Expect = 3e-20
 Identities = 125/157 (80%), Gaps = 4/157 (3%)
 Strand=Plus/Minus

Query  41   TGGGCGGAAGGTGGCCTCCCGTGCGCTCGCCCGTGCGGTTGGCCCAAACGCGAGTCCTCG  100
            |||||||||  |||||||||||||||||||||||||||||||||||||   |||| ||||
Sbjct  156  TGGGCGGAAATTGGCCTCCCGTGCGCTCGCCCGTGCGGTTGGCCCAAATCTGAGTTCTCG  97

Query  101  GCGGCGCTT-CCCGCGACGGTCGGTGGCGTTCGGAA-CGAACCCGATGATCCCGTCGCGC  158
            | |  |||| |||||||| |||||||||||| | ||   ||||   |||||| |||| ||
Sbjct  96   GTGATGCTTTCCCGCGACAGTCGGTGGCGTTTGAAAAACAACCTAGTGATCCTGTCGTGC  37

Query  159  GGACGCGCTCTCTCTGTGCCGCGGGCTCCTTGACCCT  195
            ||  ||| |||| | |  || || |||| | ||||||
Sbjct  36   GGTTGCGTTCTCCC-GA-CCACGAGCTCTTCGACCCT  2


>AB071685.1 Mangifera griffithii genes for ITS1, 5.8S rRNA, ITS2, complete 
sequence
Length=655

 Score = 110 bits (59),  Expect = 3e-20
 Identities = 80/90 (89%), Gaps = 1/90 (1%)
 Strand=Plus/Plus

Query  42   GGGCGGAAGGTGGCCTCCCGTGCGCTCGCCCGTGCGGTTGGCCCAAACGCGAGTCCTCGG  101
            ||||||||  |||||||||||||||||||||||||||||||||||||   |||| |||||
Sbjct  474  GGGCGGAAATTGGCCTCCCGTGCGCTCGCCCGTGCGGTTGGCCCAAATATGAGTTCTCGG  533

Query  102  CGGCGC-TTCCCGCGACGGTCGGTGGCGTT  130
             | ||| |||||||||| ||||||||||||
Sbjct  534  TGACGCTTTCCCGCGACAGTCGGTGGCGTT  563


>AB071683.1 Mangifera odorata genes for ITS1, 5.8S rRNA, ITS2, complete sequence
Length=655

 Score = 110 bits (59),  Expect = 3e-20
 Identities = 107/131 (82%), Gaps = 2/131 (2%)
 Strand=Plus/Plus

Query  42   GGGCGGAAGGTGGCCTCCCGTGCGCTCGCCCGTGCGGTTGGCCCAAACGCGAGTCCTCGG  101
            ||||||||  |||||||||||||||||||||||||||||||||||||   |||| |||||
Sbjct  474  GGGCGGAAATTGGCCTCCCGTGCGCTCGCCCGTGCGGTTGGCCCAAATCTGAGTTCTCGG  533

Query  102  CGGCGC-TTCCCGCGACGGTCGGTGGCGTTCGGAA-CGAACCCGATGATCCCGTCGCGCG  159
             | ||| ||||||||||  ||||||||||| | ||   ||||   |||||| |||| |||
Sbjct  534  TGACGCTTTCCCGCGACARTCGGTGGCGTTTGAAAAACAACCTAGTGATCCTGTCGTGCG  593

Query  160  GACGCGCTCTC  170
            |  ||| ||||
Sbjct  594  GTTGCGTTCTC  604


>AB071668.1 Mangifera indica genes for ITS1, 5.8S rRNA, ITS2, complete sequence, 
cultivar:Carabao
Length=656

 Score = 110 bits (59),  Expect = 3e-20
 Identities = 101/122 (83%), Gaps = 2/122 (2%)
 Strand=Plus/Plus

Query  41   TGGGCGGAAGGTGGCCTCCCGTGCGCTCGCCCGTGCGGTTGGCCCAAACGCGAGTCCTCG  100
            |||||||||  |||||||||||||||||||||||||||||||||||||   |||| ||||
Sbjct  474  TGGGCGGAAATTGGCCTCCCGTGCGCTCGCCCGTGCGGTTGGCCCAAATCTGAGTTCTCG  533

Query  101  GCGGCGC-TTCCCGCGACGGTCGGTGGCGTTCGGAA-CGAACCCGATGATCCCGTCGCGC  158
            | |  || |||||||||| |||||||||||| | ||   ||||   |||||| |||| ||
Sbjct  534  GTGAYGCTTTCCCGCGACAGTCGGTGGCGTTTGAAAAACAACCTAGTGATCCTGTCGTGC  593

Query  159  GG  160
            ||
Sbjct  594  GG  595


>KX347962.1 Mangifera zeylanica internal transcribed spacer 1, partial sequence; 
5.8S ribosomal RNA gene, complete sequence; and internal 
transcribed spacer 2, partial sequence
Length=655

 Score = 108 bits (58),  Expect = 1e-19
 Identities = 101/122 (83%), Gaps = 2/122 (2%)
 Strand=Plus/Plus

Query  41   TGGGCGGAAGGTGGCCTCCCGTGCGCTCGCCCGTGCGGTTGGCCCAAACGCGAGTCCTCG  100
            |||||||||  |||||||||||||||||||||||||||||||||||||   |||| ||||
Sbjct  473  TGGGCGGAAATTGGCCTCCCGTGCGCTCGCCCGTGCGGTTGGCCCAAATCTGAGTTCTCG  532

Query  101  GCGGCGC-TTCCCGCGACGGTCGGTGGCGTTCGGAA-CGAACCCGATGATCCCGTCGCGC  158
            | |  || |||||||||| |||||||||||| | ||   ||||   |||||| |||| ||
Sbjct  533  GTGATGCTTTCCCGCGACAGTCGGTGGCGTTTGAAAAACAACCTAGTGATCCTGTCGTGC  592

Query  159  GG  160
            ||
Sbjct  593  GG  594


>KJ833763.1 Mangifera indica cultivar Kensington Pride NT16 18S ribosomal 
RNA gene, partial sequence; internal transcribed spacer 1, 
5.8S ribosomal RNA gene, and internal transcribed spacer 2, 
complete sequence; and 28S ribosomal RNA gene, partial sequence
Length=773

 Score = 108 bits (58),  Expect = 1e-19
 Identities = 80/91 (88%), Gaps = 1/91 (1%)
 Strand=Plus/Plus

Query  41   TGGGCGGAAGGTGGCCTCCCGTGCGCTCGCCCGTGCGGTTGGCCCAAACGCGAGTCCTCG  100
            |||||||||  |||||||||||||||||||||||||||||||||||||   |||| ||||
Sbjct  531  TGGGCGGAAATTGGCCTCCCGTGCGCTCGCCCGTGCGGTTGGCCCAAATCTGAGTTCTCG  590

Query  101  GCGGCGC-TTCCCGCGACGGTCGGTGGCGTT  130
            | |  || |||||||||| ||||||||||||
Sbjct  591  GTGAMGCTTTCCCGCGACAGTCGGTGGCGTT  621


>AJ890472.1 Mangifera indica ITS1 (partial), 5.8S rRNA gene and ITS2 (partial), 
cultivated variety Ceylon, specimen voucher IC 255057
Length=700

 Score = 108 bits (58),  Expect = 1e-19
 Identities = 101/122 (83%), Gaps = 2/122 (2%)
 Strand=Plus/Plus

Query  41   TGGGCGGAAGGTGGCCTCCCGTGCGCTCGCCCGTGCGGTTGGCCCAAACGCGAGTCCTCG  100
            |||||||||  |||||||||||||||||||||||||||||||||||||   |||| ||||
Sbjct  488  TGGGCGGAAATTGGCCTCCCGTGCGCTCGCCCGTGCGGTTGGCCCAAATCTGAGTTCTCG  547

Query  101  GCGGCGC-TTCCCGCGACGGTCGGTGGCGTTCGGAA-CGAACCCGATGATCCCGTCGCGC  158
            | |  || |||||||||| |||||||||||| | ||   ||||   |||||| |||| ||
Sbjct  548  GTGATGCTTTCCCGCGACAGTCGGTGGCGTTTGAAAAACAACCTAGTGATCCTGTCGTGC  607

Query  159  GG  160
            ||
Sbjct  608  GG  609


>MF678508.1 Mangifera laurina internal transcribed spacer 1, partial sequence; 
5.8S ribosomal RNA gene, complete sequence; and internal 
transcribed spacer 2, partial sequence
Length=656

 Score = 104 bits (56),  Expect = 1e-18
 Identities = 107/132 (81%), Gaps = 2/132 (2%)
 Strand=Plus/Plus

Query  41   TGGGCGGAAGGTGGCCTCCCGTGCGCTCGCCCGTGCGGTTGGCCCAAACGCGAGTCCTCG  100
            |||||||||  |||||||||||||||||||||||||||||||||||||    ||| ||||
Sbjct  474  TGGGCGGAAATTGGCCTCCCGTGCGCTCGCCCGTGCGGTTGGCCCAAATCTAAGTTCTCG  533

Query  101  GCGGCGC-TTCCCGCGACGGTCGGTGGCGTTCGGAA-CGAACCCGATGATCCCGTCGCGC  158
            | | ||| ||||||| || |||||||||||| | ||   ||||   |||||| |||| ||
Sbjct  534  GTGACGCTTTCCCGCAACAGTCGGTGGCGTTTGAAAAACAACCTAGTGATCCTGTCGGGC  593

Query  159  GGACGCGCTCTC  170
            ||  ||| ||||
Sbjct  594  GGTTGCGTTCTC  605


>MF678503.1 Mangifera kemanga internal transcribed spacer 1, partial sequence; 
5.8S ribosomal RNA gene, complete sequence; and internal 
transcribed spacer 2, partial sequence
Length=655

 Score = 95.3 bits (51),  Expect = 9e-16
 Identities = 107/134 (80%), Gaps = 4/134 (3%)
 Strand=Plus/Plus

Query  30   TTCCGCG-GCGCTGGGCGGAAGGTGGCCTCCCGTGCGCTCGCCCGTGCGGTTGGCCCAAA  88
            ||||| | | || ||||||||  |||||||||||||||||||||||||||||||||||||
Sbjct  462  TTCCGTGTGGGC-GGGCGGAAATTGGCCTCCCGTGCGCTCGCCCGTGCGGTTGGCCCAAA  520

Query  89   CGCGAGTCCTCGGCGGCGCTTC-CCGCGACGGTCGGTGGCGTTCGGAA-CGAACCCGATG  146
               || | ||||| | |||||  |||||||  ||||||||||| | ||   ||||  |||
Sbjct  521  TCTGAATTCTCGGTGACGCTTTTCCGCGACAATCGGTGGCGTTTGAAAAACAACCTAATG  580

Query  147  ATCCCGTCGCGCGG  160
            |||| | || ||||
Sbjct  581  ATCCTGGCGTGCGG  594


>GQ434771.1 Scaphium lychnophorum voucher PS1443MT01 internal transcribed 
spacer 2, partial sequence
Length=248

 Score = 89.8 bits (48),  Expect = 4e-14
 Identities = 77/90 (86%), Gaps = 6/90 (7%)
 Strand=Plus/Plus

Query  42   GGG-CGGAAGGTGGCCTCCCGTGCGCTCGCCCG-T-GCGGTTGGCCCAAACGCGAGTCCT  98
            ||| |||||  ||||||||||||||||| | || | ||||||||||||||||||||||||
Sbjct  57   GGGACGGAAATTGGCCTCCCGTGCGCTC-CACGCTCGCGGTTGGCCCAAACGCGAGTCCT  115

Query  99   CGGCGGCGCTT-C-CCGCGACGGTCGGTGG  126
            ||||| |||   | |||||||| |||||||
Sbjct  116  CGGCGACGCAAGCGCCGCGACGATCGGTGG  145


>KY235222.1 Perryodendron parviflorum voucher FBL05120 5.8S ribosomal RNA 
gene, partial sequence; internal transcribed spacer 2, complete 
sequence; and large subunit ribosomal RNA gene, partial 
sequence
Length=330

 Score = 82.4 bits (44),  Expect = 7e-12
 Identities = 78/94 (83%), Gaps = 3/94 (3%)
 Strand=Plus/Plus

Query  34   GCGGCGCTGGGCGGAAGGTGGCCTCCCGTGCGCTCGCCCGT-GCGGTTGGCCCAAACGCG  92
            |||| || |||||||   |||||||||||||||| |||  | ||||||||||||||||||
Sbjct  128  GCGGTGC-GGGCGGAGAATGGCCTCCCGTGCGCT-GCCGCTCGCGGTTGGCCCAAACGCG  185

Query  93   AGTCCTCGGCGGCGCTTCCCGCGACGGTCGGTGG  126
            ||||||||||| ||    |||||||  |||||||
Sbjct  186  AGTCCTCGGCGACGGAAGCCGCGACAATCGGTGG  219


>KY235221.1 Perryodendron parviflorum voucher FBL05119 5.8S ribosomal RNA 
gene, partial sequence; internal transcribed spacer 2, complete 
sequence; and large subunit ribosomal RNA gene, partial 
sequence
Length=330

 Score = 82.4 bits (44),  Expect = 7e-12
 Identities = 78/94 (83%), Gaps = 3/94 (3%)
 Strand=Plus/Plus

Query  34   GCGGCGCTGGGCGGAAGGTGGCCTCCCGTGCGCTCGCCCGT-GCGGTTGGCCCAAACGCG  92
            |||| || |||||||   |||||||||||||||| |||  | ||||||||||||||||||
Sbjct  128  GCGGTGC-GGGCGGAGAATGGCCTCCCGTGCGCT-GCCGCTCGCGGTTGGCCCAAACGCG  185

Query  93   AGTCCTCGGCGGCGCTTCCCGCGACGGTCGGTGG  126
            ||||||||||| ||    |||||||  |||||||
Sbjct  186  AGTCCTCGGCGACGGAAGCCGCGACAATCGGTGG  219


>KY235220.1 Perryodendron parviflorum voucher FBL05118 5.8S ribosomal RNA 
gene, partial sequence; internal transcribed spacer 2, complete 
sequence; and large subunit ribosomal RNA gene, partial 
sequence
Length=330

 Score = 82.4 bits (44),  Expect = 7e-12
 Identities = 78/94 (83%), Gaps = 3/94 (3%)
 Strand=Plus/Plus

Query  34   GCGGCGCTGGGCGGAAGGTGGCCTCCCGTGCGCTCGCCCGT-GCGGTTGGCCCAAACGCG  92
            |||| || |||||||   |||||||||||||||| |||  | ||||||||||||||||||
Sbjct  128  GCGGTGC-GGGCGGAGAATGGCCTCCCGTGCGCT-GCCGCTCGCGGTTGGCCCAAACGCG  185

Query  93   AGTCCTCGGCGGCGCTTCCCGCGACGGTCGGTGG  126
            ||||||||||| ||    |||||||  |||||||
Sbjct  186  AGTCCTCGGCGACGGAAGCCGCGACAATCGGTGG  219


>KR086742.1 Aphananthe cuspidata voucher YMQ 20121016, Khao Yai, Thailand 
(KUN) 18S ribosomal RNA gene, partial sequence; internal transcribed 
spacer 1, 5.8S ribosomal RNA gene, and internal transcribed 
spacer 2, complete sequence; and 26S ribosomal RNA 
gene, partial sequence
Length=590

 Score = 82.4 bits (44),  Expect = 7e-12
 Identities = 74/88 (84%), Gaps = 3/88 (3%)
 Strand=Plus/Plus

Query  42   GGGCGGAAGGTGGCCTCCCGTG--C-GCTCGCCCGTGCGGTTGGCCCAAACGCGAGTCCT  98
            ||||||| | ||||||||||||  |  |||| ||  ||||||||||||||||||||||||
Sbjct  410  GGGCGGATGATGGCCTCCCGTGAGCTTCTCGGCCTCGCGGTTGGCCCAAACGCGAGTCCT  469

Query  99   CGGCGGCGCTTCCCGCGACGGTCGGTGG  126
            |||| ||| |  |||||||| |||||||
Sbjct  470  CGGCCGCGGTGGCCGCGACGATCGGTGG  497


>KR086741.1 Aphananthe cuspidata voucher YJ WB31-144, Yunnan, China (KUN) 
18S ribosomal RNA gene, partial sequence; internal transcribed 
spacer 1, 5.8S ribosomal RNA gene, and internal transcribed 
spacer 2, complete sequence; and 26S ribosomal RNA gene, 
partial sequence
Length=589

 Score = 82.4 bits (44),  Expect = 7e-12
 Identities = 74/88 (84%), Gaps = 3/88 (3%)
 Strand=Plus/Plus

Query  42   GGGCGGAAGGTGGCCTCCCGT--GC-GCTCGCCCGTGCGGTTGGCCCAAACGCGAGTCCT  98
            ||||||| | |||||||||||  ||  |||| ||  ||||||||||||||||||||||||
Sbjct  409  GGGCGGAGGATGGCCTCCCGTGAGCTTCTCGGCCTCGCGGTTGGCCCAAACGCGAGTCCT  468

Query  99   CGGCGGCGCTTCCCGCGACGGTCGGTGG  126
            |||| ||| |  |||||||| |||||||
Sbjct  469  CGGCCGCGGTGGCCGCGACGATCGGTGG  496


>KR531759.1 Aphananthe aspera isolate J465 internal transcribed spacer 1, 
partial sequence; 5.8S ribosomal RNA gene and internal transcribed 
spacer 2, complete sequence; and 28S ribosomal RNA gene, 
partial sequence
Length=498

 Score = 82.4 bits (44),  Expect = 7e-12
 Identities = 74/88 (84%), Gaps = 3/88 (3%)
 Strand=Plus/Plus

Query  42   GGGCGGAAGGTGGCCTCCCGTG--C-GCTCGCCCGTGCGGTTGGCCCAAACGCGAGTCCT  98
            ||||||| | ||||||||||||  |  |||| ||  ||||||||||||||||||||||||
Sbjct  216  GGGCGGATGATGGCCTCCCGTGAGCTTCTCGGCCTCGCGGTTGGCCCAAACGCGAGTCCT  275

Query  99   CGGCGGCGCTTCCCGCGACGGTCGGTGG  126
            |||| ||| |  |||||||| |||||||
Sbjct  276  CGGCCGCGGTGGCCGCGACGATCGGTGG  303


>AB598045.1 Mangifera griffithii genes for contains ITS1, 5.8S rRNA, ITS2, 
partial and complete sequence
Length=499

 Score = 78.7 bits (42),  Expect = 9e-11
 Identities = 46/48 (96%), Gaps = 0/48 (0%)
 Strand=Plus/Plus

Query  41   TGGGCGGAAGGTGGCCTCCCGTGCGCTCGCCCGTGCGGTTGGCCCAAA  88
            |||||||||  |||||||||||||||||||||||||||||||||||||
Sbjct  452  TGGGCGGAAATTGGCCTCCCGTGCGCTCGCCCGTGCGGTTGGCCCAAA  499


>KR086746.1 Aphananthe monoica voucher Ajcilar, G. M.7624, Mexico (UNAM) 
18S ribosomal RNA gene, partial sequence; internal transcribed 
spacer 1, 5.8S ribosomal RNA gene, and internal transcribed 
spacer 2, complete sequence; and 26S ribosomal RNA gene, 
partial sequence
Length=592

 Score = 76.8 bits (41),  Expect = 3e-10
 Identities = 73/88 (83%), Gaps = 3/88 (3%)
 Strand=Plus/Plus

Query  42   GGGCGGAAGGTGGCCTCCCG--TGC-GCTCGCCCGTGCGGTTGGCCCAAACGCGAGTCCT  98
            ||||||| | ||||||||||   ||  |||| ||  ||||||||||||||||||||||||
Sbjct  411  GGGCGGATGATGGCCTCCCGCGAGCTTCTCGGCCTCGCGGTTGGCCCAAACGCGAGTCCT  470

Query  99   CGGCGGCGCTTCCCGCGACGGTCGGTGG  126
            |||| ||| |  |||||||| |||||||
Sbjct  471  CGGCCGCGGTGGCCGCGACGATCGGTGG  498


>KR086745.1 Aphananthe monoica voucher Ibarra, G. M. 2512, Veracruz, Mexico 
(UNAM) 18S ribosomal RNA gene, partial sequence; internal 
transcribed spacer 1, 5.8S ribosomal RNA gene, and internal 
transcribed spacer 2, complete sequence; and 26S ribosomal 
RNA gene, partial sequence
Length=592

 Score = 76.8 bits (41),  Expect = 3e-10
 Identities = 73/88 (83%), Gaps = 3/88 (3%)
 Strand=Plus/Plus

Query  42   GGGCGGAAGGTGGCCTCCCG--TGC-GCTCGCCCGTGCGGTTGGCCCAAACGCGAGTCCT  98
            ||||||| | ||||||||||   ||  |||| ||  ||||||||||||||||||||||||
Sbjct  411  GGGCGGATGATGGCCTCCCGCGAGCTTCTCGGCCTCGCGGTTGGCCCAAACGCGAGTCCT  470

Query  99   CGGCGGCGCTTCCCGCGACGGTCGGTGG  126
            |||| ||| |  |||||||| |||||||
Sbjct  471  CGGCCGCGGTGGCCGCGACGATCGGTGG  498


  Database: Nucleotide collection (nt)
    Posted date:  Jun 15, 2019  6:40 PM
  Number of letters in database: 218,532,353,722
  Number of sequences in database:  52,478,804

Lambda      K        H
    1.33    0.621     1.12 
Gapped
Lambda      K        H
    1.28    0.460    0.850 
Matrix: blastn matrix:1 -2
Gap Penalties: Existence: 0, Extension: 0
Number of Sequences: 52478804
Number of Hits to DB: 0
Number of extensions: 0
Number of successful extensions: 0
Number of sequences better than 10: 28
Number of HSP's better than 10 without gapping: 0
Number of HSP's gapped: 28
Number of HSP's successfully gapped: 28
Length of query: 229
Length of database: 218532353722
Length adjustment: 33
Effective length of query: 196
Effective length of database: 216800553190
Effective search space: 42492908425240
Effective search space used: 42492908425240
A: 0
X1: 13 (25.0 bits)
X2: 32 (59.1 bits)
X3: 54 (99.7 bits)
S1: 13 (25.1 bits)
S2: 23 (43.6 bits)
