# Supplementary material for: Assessing the Identity of Commercial Herbs From a Cambodian Market Using DNA Barcoding
Source: Front Pharmacol. 2020 Mar 24;11:244. doi: 10.3389/fphar.2020.00244 (PMC7105672; doi:10.3389/fphar.2020.00244)
Supplement: Supplementary file 2 [file Data_Sheet_2.zip › blast search result/ITS2/JPZ04.txt]

BLASTN 2.9.0+
Reference: Zheng Zhang, Scott Schwartz, Lukas Wagner, and
Webb Miller (2000), "A greedy algorithm for aligning DNA
sequences", J Comput Biol 2000; 7(1-2):203-14.


Reference for database indexing: Aleksandr Morgulis, George
Coulouris, Yan Raytselis, Thomas L. Madden, Richa Agarwala,
Alejandro A. Schaffer (2008), "Database Indexing for
Production MegaBLAST Searches", Bioinformatics 24:1757-1764.


RID: H8S96B7V014


Database: Nucleotide collection (nt)
           52,478,804 sequences; 218,532,353,722 total letters
Query= JPZ04

Length=220


                                                                   Score        E     Max
Sequences producing significant alignments:                       (Bits)     Value  ident

DQ521289.1 Flacourtia indica voucher D. Hearn 231127 (ARIZ) 18...  357        1e-94  96%         
KY700360.1 Flacourtia indica isolate FLIN_B_P.W_5of3 5.8S ribo...  351        4e-93  95%         
KY700359.1 Flacourtia indica isolate FLIN_A_P.W_4of3 5.8S ribo...  351        4e-93  95%         
KY700356.1 Flacourtia indica isolate FLIN_P.A_1of3 5.8S riboso...  351        4e-93  95%         
DQ521290.1 Xylosma congesta voucher D. Hearn AZcampus1 (ARIZ) ...  333        2e-87  94%         
KY700358.1 Flacourtia indica isolate FLIN_2_P.A_PM_3of3 5.8S r...  326        3e-85  93%         
KR532157.1 Flacourtia indica isolate BB0216 internal transcrib...  318        5e-83  93%         
KR532156.1 Flacourtia indica isolate BB0215 5.8S ribosomal RNA...  318        5e-83  93%         
KP096054.1 Scolopia chinensis isolate SCBGP490_1 5.8S ribosoma...  318        5e-83  93%         
KP092986.1 Xylosma longifolia isolate SCBGP072_2 18S ribosomal...  318        5e-83  93%         
KP092985.1 Xylosma longifolia isolate SCBGP072_1 internal tran...  318        5e-83  93%         
MK304499.1 Scolopia macrophylla isolate 5 5.8S ribosomal RNA g...  287        1e-73  91%         
KY700405.1 Ludia mauritiana isolate LUMA_R.D._3of3 5.8S riboso...  287        1e-73  90%         
KY700404.1 Ludia mauritiana isolate LUMA_P.A_PM_2of3 5.8S ribo...  287        1e-73  90%         
KY700403.1 Ludia mauritiana isolate LUMA_P.C_1of3 5.8S ribosom...  287        1e-73  90%         
KX689334.1 Scolopia heterophylla isolate SCHE3 5.8S ribosomal ...  267        2e-67  89%         
KX689333.1 Scolopia heterophylla isolate SCHE2 5.8S ribosomal ...  267        2e-67  89%         
KX689332.1 Scolopia heterophylla isolate SCHE1 5.8S ribosomal ...  267        2e-67  89%         
MH580311.1 Populus simonii voucher L001 small subunit ribosoma...  254        1e-63  88%         
KC485103.1 Populus simonii voucher LiuJQ-QTP-2011-290 internal...  254        1e-63  88%         
JQ898627.1 Populus simonii clone P07 18S ribosomal RNA gene, p...  254        1e-63  88%         
MH580334.1 Populus kangdingensis voucher KK003 small subunit r...  248        6e-62  87%         
MH580310.1 Populus simonii voucher 98S01 small subunit ribosom...  248        6e-62  87%         
MF484031.1 Uncultured Agaricales isolate soil 2823 5.8S riboso...  248        6e-62  87%         
KM515279.1 Embryophyte environmental sample clone IMG372 inter...  248        6e-62  87%         
KM515108.1 Embryophyte environmental sample clone IMG201 inter...  248        6e-62  87%         
KX166721.1 Populus nigra voucher NMW3651 5.8S ribosomal RNA ge...  248        6e-62  87%         
KX166107.1 Populus nigra voucher NMW650 5.8S ribosomal RNA gen...  248        6e-62  87%         
KC485095.1 Populus nigra voucher LiuJQ-XJ-2011-031 internal tr...  248        6e-62  87%         
JQ898636.1 Populus trichocarpa clone P16 18S ribosomal RNA gen...  248        6e-62  87%         
JQ898631.1 Populus nigra clone P11 18S ribosomal RNA gene, par...  248        6e-62  87%         
DQ277641.1 Iris uniflora strain NEFUIris0006 18S ribosomal RNA...  248        6e-62  87%         
DQ277640.1 Iris ruthenica strain NEFUIris0005 18S ribosomal RN...  248        6e-62  87%         
MH580366.1 Populus cf. ciliata APZ-2019 voucher WZ002 small su...  244        8e-61  87%         
MH580365.1 Populus cf. ciliata APZ-2019 voucher WZ001 small su...  244        8e-61  87%         
MH580345.1 Populus x canadensis voucher AJ001 small subunit ri...  244        8e-61  87%         
MH580343.1 Populus nigra var. italica voucher AZT001 small sub...  244        8e-61  87%         
MH580342.1 Populus pseudoglauca voucher UY005 small subunit ri...  244        8e-61  87%         
MH580341.1 Populus pseudoglauca voucher UY004 small subunit ri...  244        8e-61  87%         
MH580340.1 Populus pseudoglauca voucher UY003 small subunit ri...  244        8e-61  87%         
MH580339.1 Populus pseudoglauca voucher UY002 small subunit ri...  244        8e-61  87%         
MH580338.1 Populus pseudoglauca voucher UY001 small subunit ri...  244        8e-61  87%         
MH580337.1 Populus schneideri voucher NL006 small subunit ribo...  244        8e-61  87%         
MH580336.1 Populus kangdingensis voucher KK020 small subunit r...  244        8e-61  87%         
MH580332.1 Populus xiangchengensis voucher IX009 small subunit...  244        8e-61  87%         
MH580331.1 Populus xiangchengensis voucher IA008 small subunit...  244        8e-61  87%         
MH580330.1 Populus xiangchengensis voucher IA007 small subunit...  244        8e-61  87%         
MH580327.1 Populus ciliata voucher YZ002 small subunit ribosom...  244        8e-61  87%         
MH580326.1 Populus ciliata voucher YZ001 small subunit ribosom...  244        8e-61  87%         
MH580325.1 Populus szechuanica var. tibetica voucher ZY001 sma...  244        8e-61  87%         
MG772980.1 Populus x canadensis isolate P1-2 small subunit rib...  244        8e-61  87%         
KC485091.1 Populus x jrtyschensis voucher LiuJQ-XJ-2011-025 in...  244        8e-61  87%         
JQ898622.1 Populus deltoides clone P02 18S ribosomal RNA gene,...  244        8e-61  87%         
HE602433.1 Populus nigra genomic DNA containing ITS1, 5.8S rRN...  244        8e-61  87%         
MH580335.1 Populus kangdingensis voucher KK004 small subunit r...  243        3e-60  87%         
MH580333.1 Populus kangdingensis voucher KK002 small subunit r...  243        3e-60  87%         
MH580307.1 Populus szechuanica voucher CW004 small subunit rib...  243        3e-60  87%         
MH580306.1 Populus szechuanica voucher CD007 small subunit rib...  243        3e-60  87%         
MG772979.1 Populus tomentosa isolate P1-1 internal transcribed...  243        3e-60  87%         
MG235256.1 Populus tremuloides voucher CCDB-18336-E12 5.8S rib...  243        3e-60  86%         
KT972687.1 Populus tomentosa voucher BY01MT04 internal transcr...  243        3e-60  87%         
KT972686.1 Populus tomentosa voucher BY01MT03 internal transcr...  243        3e-60  87%         
KT972685.1 Populus tomentosa voucher BY01MT02 internal transcr...  243        3e-60  87%         
KT972684.1 Populus tomentosa voucher BY01MT01 internal transcr...  243        3e-60  87%         
KM515271.1 Embryophyte environmental sample clone IMG364 inter...  243        3e-60  87%         
KX166719.1 Populus tremula voucher NMW3654 5.8S ribosomal RNA ...  243        3e-60  87%         
KT695291.1 Populus nigra voucher BIOUG24049-A02 internal trans...  243        3e-60  87%         
KT695243.1 Populus sp. BIOUG24049-D06 internal transcribed spa...  243        3e-60  87%         
KC485108.1 Populus tremula voucher LiuJQ-XJ-2011-015 internal ...  243        3e-60  87%         
KC485106.1 Populus talassica voucher LiuJQ-XJ-2011-116 interna...  243        3e-60  87%         
KC485105.1 Populus talassica voucher LiuJQ-XJ-2011-001 interna...  243        3e-60  87%         
KC485096.1 Populus pamirica var. akqiensis voucher LiuJQ-FJJ-0...  243        3e-60  87%         
KC485099.1 Populus pilosa voucher LiuJQ-FJJ-0253-098 internal ...  243        3e-60  87%         
KC485092.1 Populus laurifolia voucher LiuJQ-XJ-2011-018 intern...  243        3e-60  87%         
KC485097.1 Populus pilosa voucher LiuJQ-XJ-2011-044-1 internal...  243        3e-60  87%         
KC485094.1 Populus laurifolia voucher LiuJQ-XJ-2011-082 intern...  243        3e-60  87%         
JQ898641.1 Populus nigra clone P23 18S ribosomal RNA gene, par...  243        3e-60  87%         
JQ898644.1 Populus tomentosa clone P27 18S ribosomal RNA gene,...  243        3e-60  87%         
JQ898639.1 Idesia polycarpa clone P19 18S ribosomal RNA gene, ...  243        3e-60  87%         
JQ898624.1 Populus deltoides clone P04 18S ribosomal RNA gene,...  243        3e-60  87%         
JQ898623.1 Populus yunnanensis clone P03 18S ribosomal RNA gen...  243        3e-60  87%         
JQ898621.1 Populus alba clone P01 18S ribosomal RNA gene, part...  243        3e-60  87%         
DQ277645.1 Iris pseudacorus strain NEFUIris0010 18S ribosomal ...  243        3e-60  87%         
AJ006437.1 Populus alba 18S, 5.8S and 28S rRNA genes and inter...  243        3e-60  87%         
MH580329.1 Populus yunnanensis voucher YW013 small subunit rib...  241        1e-59  86%         
MG015704.1 Populus tremula internal transcribed spacer 1, part...  241        1e-59  87%         
MG015701.1 Populus adenopoda internal transcribed spacer 1, pa...  241        1e-59  87%         
AB685311.1 Populus caspica gene for ITS1, 5.8S rRNA and ITS2, ...  241        1e-59  87%         
KC415517.1 Salix interior voucher s.n. 18S ribosomal RNA gene,...  241        1e-59  87%         
EU784078.1 Salix exigua voucher 2914WA 18S ribosomal RNA gene,...  241        1e-59  87%         
EF060374.1 Salix exigua var. hindsiana voucher Brunsfeld 2828 ...  241        1e-59  87%         
AJ006426.1 Salix exigua 18S, 5.8S and 28S rRNA genes and inter...  241        1e-59  87%         
MH580356.1 Populus adenopoda voucher LXY001 small subunit ribo...  239        4e-59  86%         
MH580344.1 Populus x beijingensis voucher ABJ001 small subunit...  239        4e-59  86%         
MH580328.1 Populus yunnanensis voucher YW001 small subunit rib...  239        4e-59  86%         
MH580309.1 Populus haoana voucher DD004 small subunit ribosoma...  239        4e-59  86%         
MH580308.1 Populus haoana voucher DD003 small subunit ribosoma...  239        4e-59  86%         
KX008870.1 Salix melanopsis isolate ALM_salix_1403 internal tr...  239        4e-59  87%         
KC485107.1 Populus talassica voucher LiuJQ-FJJ-0269-122 intern...  239        4e-59  86%         
AF174629.1 Populus deltoides 18S ribosomal RNA gene, partial s...  239        4e-59  86%         

ALIGNMENTS
>DQ521289.1 Flacourtia indica voucher D. Hearn 231127 (ARIZ) 18S ribosomal 
RNA gene, partial sequence; internal transcribed spacer 1, 
5.8S ribosomal RNA gene, and internal transcribed spacer 2, 
complete sequence; and 28S ribosomal RNA gene, partial sequence
Length=651

 Score = 357 bits (193),  Expect = 1e-94
 Identities = 211/220 (96%), Gaps = 0/220 (0%)
 Strand=Plus/Plus

Query  1    CGCATCGTCGCCACCGATCCCCTCGGCTCACGAGGGTGGGGGCGGACGTTGGCCTCCCGT  60
            |||||||||||||||||||||||||||||||||||||||||||||| | |||||||||||
Sbjct  406  CGCATCGTCGCCACCGATCCCCTCGGCTCACGAGGGTGGGGGCGGATGCTGGCCTCCCGT  465

Query  61   GCGCTCCCGCTCGCGGTTGGCCTAAAATCGAGTCCCGGGCGACGGTCGCCACGACGAGCG  120
            |||||||||||||||||||||| |||||||||||||||||||||||||||||||||||||
Sbjct  466  GCGCTCCCGCTCGCGGTTGGCCCAAAATCGAGTCCCGGGCGACGGTCGCCACGACGAGCG  525

Query  121  GTGGTTGAGAGACCCTCGAAAGCGGTCGTGCGCGCCCCCTGTCGCCCTTAGGGACCTCCA  180
            |||||||||||||||| || ||||||||||||||||||| ||||||| |||||||||| |
Sbjct  526  GTGGTTGAGAGACCCTTGAGAGCGGTCGTGCGCGCCCCCCGTCGCCCATAGGGACCTCGA  585

Query  181  AGGGCCCTCGAGCATCGGCTTTTCTAGGATGCTCTCGTTG  220
            ||| ||||||||||||||||||||||||||||||||||||
Sbjct  586  AGGACCCTCGAGCATCGGCTTTTCTAGGATGCTCTCGTTG  625


>KY700360.1 Flacourtia indica isolate FLIN_B_P.W_5of3 5.8S ribosomal RNA 
gene, partial sequence; internal transcribed spacer 2, complete 
sequence; and large subunit ribosomal RNA gene, partial 
sequence
Length=427

 Score = 351 bits (190),  Expect = 4e-93
 Identities = 210/220 (95%), Gaps = 0/220 (0%)
 Strand=Plus/Plus

Query  1    CGCATCGTCGCCACCGATCCCCTCGGCTCACGAGGGTGGGGGCGGACGTTGGCCTCCCGT  60
            |||||||||||||||||||||||| ||||||||||||||||||||| | |||||||||||
Sbjct  76   CGCATCGTCGCCACCGATCCCCTCTGCTCACGAGGGTGGGGGCGGATGCTGGCCTCCCGT  135

Query  61   GCGCTCCCGCTCGCGGTTGGCCTAAAATCGAGTCCCGGGCGACGGTCGCCACGACGAGCG  120
            |||||||||||||||||||||| |||||||||||||||||||| ||||||||||||||||
Sbjct  136  GCGCTCCCGCTCGCGGTTGGCCCAAAATCGAGTCCCGGGCGACTGTCGCCACGACGAGCG  195

Query  121  GTGGTTGAGAGACCCTCGAAAGCGGTCGTGCGCGCCCCCTGTCGCCCTTAGGGACCTCCA  180
            |||||||||||||||| |||||||||||||||||||||| ||||||| |||||||||| |
Sbjct  196  GTGGTTGAGAGACCCTTGAAAGCGGTCGTGCGCGCCCCCCGTCGCCCATAGGGACCTCGA  255

Query  181  AGGGCCCTCGAGCATCGGCTTTTCTAGGATGCTCTCGTTG  220
            ||| ||||||||||||||||||||||||||||||||||||
Sbjct  256  AGGACCCTCGAGCATCGGCTTTTCTAGGATGCTCTCGTTG  295


>KY700359.1 Flacourtia indica isolate FLIN_A_P.W_4of3 5.8S ribosomal RNA 
gene, partial sequence; internal transcribed spacer 2, complete 
sequence; and large subunit ribosomal RNA gene, partial 
sequence
Length=411

 Score = 351 bits (190),  Expect = 4e-93
 Identities = 210/220 (95%), Gaps = 0/220 (0%)
 Strand=Plus/Plus

Query  1    CGCATCGTCGCCACCGATCCCCTCGGCTCACGAGGGTGGGGGCGGACGTTGGCCTCCCGT  60
            |||||||||||||||||||||||| ||||||||||||||||||||| | |||||||||||
Sbjct  69   CGCATCGTCGCCACCGATCCCCTCTGCTCACGAGGGTGGGGGCGGATGCTGGCCTCCCGT  128

Query  61   GCGCTCCCGCTCGCGGTTGGCCTAAAATCGAGTCCCGGGCGACGGTCGCCACGACGAGCG  120
            |||||||||||||||||||||| |||||||||||||||||||| ||||||||||||||||
Sbjct  129  GCGCTCCCGCTCGCGGTTGGCCCAAAATCGAGTCCCGGGCGACTGTCGCCACGACGAGCG  188

Query  121  GTGGTTGAGAGACCCTCGAAAGCGGTCGTGCGCGCCCCCTGTCGCCCTTAGGGACCTCCA  180
            |||||||||||||||| |||||||||||||||||||||| ||||||| |||||||||| |
Sbjct  189  GTGGTTGAGAGACCCTTGAAAGCGGTCGTGCGCGCCCCCCGTCGCCCATAGGGACCTCGA  248

Query  181  AGGGCCCTCGAGCATCGGCTTTTCTAGGATGCTCTCGTTG  220
            ||| ||||||||||||||||||||||||||||||||||||
Sbjct  249  AGGACCCTCGAGCATCGGCTTTTCTAGGATGCTCTCGTTG  288


>KY700356.1 Flacourtia indica isolate FLIN_P.A_1of3 5.8S ribosomal RNA gene, 
partial sequence; internal transcribed spacer 2, complete 
sequence; and large subunit ribosomal RNA gene, partial sequence
Length=489

 Score = 351 bits (190),  Expect = 4e-93
 Identities = 210/220 (95%), Gaps = 0/220 (0%)
 Strand=Plus/Plus

Query  1    CGCATCGTCGCCACCGATCCCCTCGGCTCACGAGGGTGGGGGCGGACGTTGGCCTCCCGT  60
            |||||||||||||||||||||||| ||||||||||||||||||||| | |||||||||||
Sbjct  108  CGCATCGTCGCCACCGATCCCCTCTGCTCACGAGGGTGGGGGCGGATGCTGGCCTCCCGT  167

Query  61   GCGCTCCCGCTCGCGGTTGGCCTAAAATCGAGTCCCGGGCGACGGTCGCCACGACGAGCG  120
            |||||||||||||||||||||| |||||||||||||||||||| ||||||||||||||||
Sbjct  168  GCGCTCCCGCTCGCGGTTGGCCCAAAATCGAGTCCCGGGCGACTGTCGCCACGACGAGCG  227

Query  121  GTGGTTGAGAGACCCTCGAAAGCGGTCGTGCGCGCCCCCTGTCGCCCTTAGGGACCTCCA  180
            |||||||||||||||| |||||||||||||||||||||| ||||||| |||||||||| |
Sbjct  228  GTGGTTGAGAGACCCTTGAAAGCGGTCGTGCGCGCCCCCCGTCGCCCATAGGGACCTCGA  287

Query  181  AGGGCCCTCGAGCATCGGCTTTTCTAGGATGCTCTCGTTG  220
            ||| ||||||||||||||||||||||||||||||||||||
Sbjct  288  AGGACCCTCGAGCATCGGCTTTTCTAGGATGCTCTCGTTG  327


>DQ521290.1 Xylosma congesta voucher D. Hearn AZcampus1 (ARIZ) 18S ribosomal 
RNA gene, partial sequence; internal transcribed spacer 
1, 5.8S ribosomal RNA gene, and internal transcribed spacer 
2, complete sequence; and 28S ribosomal RNA gene, partial sequence
Length=708

 Score = 333 bits (180),  Expect = 2e-87
 Identities = 207/220 (94%), Gaps = 1/220 (0%)
 Strand=Plus/Plus

Query  1    CGCATCGTCGCCACCGATCCCCTCGGCTCACGAGGGTGGGGGCGGACGTTGGCCTCCCGT  60
            |||||||||||||||||||||||||| ||||||||| |||||||||   |||||||||||
Sbjct  434  CGCATCGTCGCCACCGATCCCCTCGGGTCACGAGGGCGGGGGCGGATAGTGGCCTCCCGT  493

Query  61   GCGCTCCCGCTCGCGGTTGGCCTAAAATCGAGTCCCGGGCGACGGTCGCCACGACGAGCG  120
            |||||| ||||||||||||||| |||||||||||||||||||||||||||||||||||||
Sbjct  494  GCGCTCGCGCTCGCGGTTGGCCGAAAATCGAGTCCCGGGCGACGGTCGCCACGACGAGCG  553

Query  121  GTGGTTGAGAGACCCTCGAAAGCGGTCGTGCGCGCCCCCTGTCGCCCTTAGGGACCTCCA  180
            ||||||||||||||||||||||||||||||||||  ||| |||||||| |||||||||| 
Sbjct  554  GTGGTTGAGAGACCCTCGAAAGCGGTCGTGCGCGTGCCCCGTCGCCCTGAGGGACCTCC-  612

Query  181  AGGGCCCTCGAGCATCGGCTTTTCTAGGATGCTCTCGTTG  220
            ||| ||||||||||||||||||||||||||||||||||||
Sbjct  613  AGGACCCTCGAGCATCGGCTTTTCTAGGATGCTCTCGTTG  652


>KY700358.1 Flacourtia indica isolate FLIN_2_P.A_PM_3of3 5.8S ribosomal RNA 
gene, partial sequence; internal transcribed spacer 2, complete 
sequence; and large subunit ribosomal RNA gene, partial 
sequence
Length=466

 Score = 326 bits (176),  Expect = 3e-85
 Identities = 204/220 (93%), Gaps = 0/220 (0%)
 Strand=Plus/Plus

Query  1    CGCATCGTCGCCACCGATCCCCTCGGCTCACGAGGGTGGGGGCGGACGTTGGCCTCCCGT  60
            |||||||||||||||||||||||| ||||||||||||||||||||| | ||| |||||||
Sbjct  93   CGCATCGTCGCCACCGATCCCCTCTGCTCACGAGGGTGGGGGCGGATGCTGGYCTCCCGT  152

Query  61   GCGCTCCCGCTCGCGGTTGGCCTAAAATCGAGTCCCGGGCGACGGTCGCCACGACGAGCG  120
            ||||||| ||||||||||||    ||||||||| ||||||||| ||||||||||||||||
Sbjct  153  GCGCTCCYGCTCGCGGTTGGGYYTAAATCGAGTTCCGGGCGACTGTCGCCACGACGAGCG  212

Query  121  GTGGTTGAGAGACCCTCGAAAGCGGTCGTGCGCGCCCCCTGTCGCCCTTAGGGACCTCCA  180
            |||||||||||||||| |||||||||||||||||||||| ||||||| |||||||||| |
Sbjct  213  GTGGTTGAGAGACCCTTGAAAGCGGTCGTGCGCGCCCCCCGTCGCCCATAGGGACCTCGA  272

Query  181  AGGGCCCTCGAGCATCGGCTTTTCTAGGATGCTCTCGTTG  220
            ||| ||||||||||||||||||||||||||||||||||||
Sbjct  273  AGGACCCTCGAGCATCGGCTTTTCTAGGATGCTCTCGTTG  312


>KR532157.1 Flacourtia indica isolate BB0216 internal transcribed spacer 
1, partial sequence; 5.8S ribosomal RNA gene, complete sequence; 
and internal transcribed spacer 2, partial sequence
Length=375

 Score = 318 bits (172),  Expect = 5e-83
 Identities = 203/218 (93%), Gaps = 1/218 (0%)
 Strand=Plus/Plus

Query  1    CGCATCGTCGCCACCGATCCCCTCGGCTCACGAGGGTGGGGGCGGACGTTGGCCTCCCGT  60
            ||||||||||||||||| ||||||||||||||||||||||||||||   |||||||||||
Sbjct  159  CGCATCGTCGCCACCGAACCCCTCGGCTCACGAGGGTGGGGGCGGATACTGGCCTCCCGT  218

Query  61   GCGCTCCCGCTCGCGGTTGGCCTAAAATCGAGTCCCGGGCGACGGTCGCCACGACGAGCG  120
            |||||||||||||||||||||| |||||||||||||||||||||||||||||||||||||
Sbjct  219  GCGCTCCCGCTCGCGGTTGGCCCAAAATCGAGTCCCGGGCGACGGTCGCCACGACGAGCG  278

Query  121  GTGGTTGAGAGACCCTCGAAAGCGGTCGTGCGCGCCCCCTGTCGCCCTTAGGGACCTCCA  180
            |||||||||||||||||||||  |||||||||||  ||| |||||||| |||||||||| 
Sbjct  279  GTGGTTGAGAGACCCTCGAAAAGGGTCGTGCGCGTGCCCCGTCGCCCTCAGGGACCTCC-  337

Query  181  AGGGCCCTCGAGCATCGGCTTTTCTAGGATGCTCTCGT  218
            ||| |||||||||||||| || ||||||||||||||||
Sbjct  338  AGGACCCTCGAGCATCGGGTTCTCTAGGATGCTCTCGT  375


>KR532156.1 Flacourtia indica isolate BB0215 5.8S ribosomal RNA gene and 
internal transcribed spacer 2, partial sequence
Length=286

 Score = 318 bits (172),  Expect = 5e-83
 Identities = 203/218 (93%), Gaps = 1/218 (0%)
 Strand=Plus/Plus

Query  1    CGCATCGTCGCCACCGATCCCCTCGGCTCACGAGGGTGGGGGCGGACGTTGGCCTCCCGT  60
            ||||||||||||||||| ||||||||||||||||||||||||||||   |||||||||||
Sbjct  70   CGCATCGTCGCCACCGAACCCCTCGGCTCACGAGGGTGGGGGCGGATACTGGCCTCCCGT  129

Query  61   GCGCTCCCGCTCGCGGTTGGCCTAAAATCGAGTCCCGGGCGACGGTCGCCACGACGAGCG  120
            |||||||||||||||||||||| |||||||||||||||||||||||||||||||||||||
Sbjct  130  GCGCTCCCGCTCGCGGTTGGCCCAAAATCGAGTCCCGGGCGACGGTCGCCACGACGAGCG  189

Query  121  GTGGTTGAGAGACCCTCGAAAGCGGTCGTGCGCGCCCCCTGTCGCCCTTAGGGACCTCCA  180
            |||||||||||||||||||||  |||||||||||  ||| |||||||| |||||||||| 
Sbjct  190  GTGGTTGAGAGACCCTCGAAAAGGGTCGTGCGCGTGCCCCGTCGCCCTCAGGGACCTCC-  248

Query  181  AGGGCCCTCGAGCATCGGCTTTTCTAGGATGCTCTCGT  218
            ||| |||||||||||||| || ||||||||||||||||
Sbjct  249  AGGACCCTCGAGCATCGGGTTCTCTAGGATGCTCTCGT  286


>KP096054.1 Scolopia chinensis isolate SCBGP490_1 5.8S ribosomal RNA gene, 
partial sequence; internal transcribed spacer 2, complete 
sequence; and 28S ribosomal RNA gene, partial sequence
 KP096055.1 Scolopia chinensis isolate SCBGP490_2 5.8S ribosomal RNA gene, 
partial sequence; internal transcribed spacer 2, complete 
sequence; and 28S ribosomal RNA gene, partial sequence
Length=343

 Score = 318 bits (172),  Expect = 5e-83
 Identities = 205/221 (93%), Gaps = 2/221 (1%)
 Strand=Plus/Plus

Query  1    CGCATCGTCGCCACCGATCCCCTCGGCTCACGAGGGTGGGGGCGGACGTTGGCCTCCCGT  60
            ||||||||||||||||||||||||||||||||||||||||||||||   |||||||||||
Sbjct  88   CGCATCGTCGCCACCGATCCCCTCGGCTCACGAGGGTGGGGGCGGATACTGGCCTCCCGT  147

Query  61   GCGCTCCCGCTCGCGGTTGGCCTAAAATCGAGTCCCGGGCGACGGTCGCCACGACGAGCG  120
            ||||||||||||||||| |||| |||||||||||||||||||||||||||||||||||||
Sbjct  148  GCGCTCCCGCTCGCGGTCGGCCCAAAATCGAGTCCCGGGCGACGGTCGCCACGACGAGCG  207

Query  121  GTGGTTGAGAGACCCTCGAAAGCGGTCGTGCGCGCCCCCTGTCGCCCTTAGGGACC-TCC  179
            ||||||||||||||||||| ||||||||||||||  ||  |||||||||||||||| |||
Sbjct  208  GTGGTTGAGAGACCCTCGAGAGCGGTCGTGCGCGTGCCTCGTCGCCCTTAGGGACCCTCC  267

Query  180  AAGGGCCCTCGAGCATCGGCTTTTCTAGGATGCTCTCGTTG  220
             ||| ||||||||| ||||||||||||||| |||||| |||
Sbjct  268  -AGGACCCTCGAGCGTCGGCTTTTCTAGGACGCTCTCCTTG  307


>KP092986.1 Xylosma longifolia isolate SCBGP072_2 18S ribosomal RNA gene, 
partial sequence; internal transcribed spacer 1, 5.8S ribosomal 
RNA gene, and internal transcribed spacer 2, complete sequence; 
and 28S ribosomal RNA gene, partial sequence
Length=702

 Score = 318 bits (172),  Expect = 5e-83
 Identities = 205/221 (93%), Gaps = 2/221 (1%)
 Strand=Plus/Plus

Query  1    CGCATCGTCGCCACCGATCCCCTCGGCTCACGAGGGTGGGGGCGGACGTTGGCCTCCCGT  60
            ||||||||||||||||||||||||||||||||||||||||||||||   |||||||||||
Sbjct  447  CGCATCGTCGCCACCGATCCCCTCGGCTCACGAGGGTGGGGGCGGATACTGGCCTCCCGT  506

Query  61   GCGCTCCCGCTCGCGGTTGGCCTAAAATCGAGTCCCGGGCGACGGTCGCCACGACGAGCG  120
            ||||||||||||||||| |||| |||||||||||||||||||||||||||||||||||||
Sbjct  507  GCGCTCCCGCTCGCGGTCGGCCCAAAATCGAGTCCCGGGCGACGGTCGCCACGACGAGCG  566

Query  121  GTGGTTGAGAGACCCTCGAAAGCGGTCGTGCGCGCCCCCTGTCGCCCTTAGGGACC-TCC  179
            ||||||||||||||||||| ||||||||||||||  ||  |||||||||||||||| |||
Sbjct  567  GTGGTTGAGAGACCCTCGAGAGCGGTCGTGCGCGTGCCTCGTCGCCCTTAGGGACCCTCC  626

Query  180  AAGGGCCCTCGAGCATCGGCTTTTCTAGGATGCTCTCGTTG  220
             ||| ||||||||| ||||||||||||||| |||||| |||
Sbjct  627  -AGGACCCTCGAGCGTCGGCTTTTCTAGGACGCTCTCCTTG  666


>KP092985.1 Xylosma longifolia isolate SCBGP072_1 internal transcribed spacer 
1, partial sequence; 5.8S ribosomal RNA gene and internal 
transcribed spacer 2, complete sequence; and 28S ribosomal 
RNA gene, partial sequence
Length=666

 Score = 318 bits (172),  Expect = 5e-83
 Identities = 205/221 (93%), Gaps = 2/221 (1%)
 Strand=Plus/Plus

Query  1    CGCATCGTCGCCACCGATCCCCTCGGCTCACGAGGGTGGGGGCGGACGTTGGCCTCCCGT  60
            ||||||||||||||||||||||||||||||||||||||||||||||   |||||||||||
Sbjct  411  CGCATCGTCGCCACCGATCCCCTCGGCTCACGAGGGTGGGGGCGGATACTGGCCTCCCGT  470

Query  61   GCGCTCCCGCTCGCGGTTGGCCTAAAATCGAGTCCCGGGCGACGGTCGCCACGACGAGCG  120
            ||||||||||||||||| |||| |||||||||||||||||||||||||||||||||||||
Sbjct  471  GCGCTCCCGCTCGCGGTCGGCCCAAAATCGAGTCCCGGGCGACGGTCGCCACGACGAGCG  530

Query  121  GTGGTTGAGAGACCCTCGAAAGCGGTCGTGCGCGCCCCCTGTCGCCCTTAGGGACC-TCC  179
            ||||||||||||||||||| ||||||||||||||  ||  |||||||||||||||| |||
Sbjct  531  GTGGTTGAGAGACCCTCGAGAGCGGTCGTGCGCGTGCCTCGTCGCCCTTAGGGACCCTCC  590

Query  180  AAGGGCCCTCGAGCATCGGCTTTTCTAGGATGCTCTCGTTG  220
             ||| ||||||||| ||||||||||||||| |||||| |||
Sbjct  591  -AGGACCCTCGAGCGTCGGCTTTTCTAGGACGCTCTCCTTG  630


>MK304499.1 Scolopia macrophylla isolate 5 5.8S ribosomal RNA gene, partial 
sequence; internal transcribed spacer 2, complete sequence; 
and large subunit ribosomal RNA gene, partial sequence
Length=436

 Score = 287 bits (155),  Expect = 1e-73
 Identities = 198/218 (91%), Gaps = 5/218 (2%)
 Strand=Plus/Plus

Query  1    CGCATCGTCGCCACCGATCCCCTCGGCTCACGAGGG-T--GGGGGCGGACGTTGGCCTCC  57
            ||| |||||||| |||||||||||||||| |||||| |  ||||||||| | ||| ||||
Sbjct  79   CGCGTCGTCGCCGCCGATCCCCTCGGCTCGCGAGGGGTGGGGGGGCGGATGCTGGTCTCC  138

Query  58   CGTGCGCTCCCGCTCGCGGTTGGCCTAAAATCGAGTCCCGGGCGACGGTCGCCACGACGA  117
            |||||||||||||||||||||||||||||||||||||||||||| |||||||||||||||
Sbjct  139  CGTGCGCTCCCGCTCGCGGTTGGCCTAAAATCGAGTCCCGGGCGGCGGTCGCCACGACGA  198

Query  118  GCGGTGGTTGAGAGACCCTCGAAAGCGGTCGTGCGCGCCCCCTGTCGCCCTTAGGGACCT  177
            |||||||||||||||||||||| |||||||||||||| |||| |||||||||||||||||
Sbjct  199  GCGGTGGTTGAGAGACCCTCGAGAGCGGTCGTGCGCGTCCCCCGTCGCCCTTAGGGACCT  258

Query  178  CCAAGGGCCCTCGAGCATCGGCTTTTC-TAGGATGCTC  214
            ||  || ||||||||||||||| |  | ||||||||||
Sbjct  259  CCC-GGACCCTCGAGCATCGGCATCCCGTAGGATGCTC  295


>KY700405.1 Ludia mauritiana isolate LUMA_R.D._3of3 5.8S ribosomal RNA gene, 
partial sequence; internal transcribed spacer 2, complete 
sequence; and large subunit ribosomal RNA gene, partial sequence
Length=394

 Score = 287 bits (155),  Expect = 1e-73
 Identities = 202/224 (90%), Gaps = 6/224 (3%)
 Strand=Plus/Plus

Query  1    CGCATCGTCGCCACCGATCCCCTCGGCTCACGAGGGTGGGGGCGGACGTTGGCCTCCCGT  60
            ||||||||||||||||||||||||||||| |||||| |||||||||   ||| |||||||
Sbjct  59   CGCATCGTCGCCACCGATCCCCTCGGCTC-CGAGGGCGGGGGCGGATACTGGTCTCCCGT  117

Query  61   GCGCTCC--CGCTCGCGGTTGGCCTAAAATC-GAGTCCCGGGCGACGGTCGCCACGACGA  117
            |||||||  |||| ||||||||||||||||| ||||||||||||||||||||||||||||
Sbjct  118  GCGCTCCCGCGCTGGCGGTTGGCCTAAAATCGGAGTCCCGGGCGACGGTCGCCACGACGA  177

Query  118  GCGGTGGTTGAGAGACCCTCGAAAGCGGTCGTGCGCGCCCCCTGTCG-CCCTTAGGGACC  176
            ||||||||||||||||||| ||| |||||||||||||  ||| |||| |||||||||| |
Sbjct  178  GCGGTGGTTGAGAGACCCTGGAAGGCGGTCGTGCGCGTTCCCCGTCGCCCCTTAGGGATC  237

Query  177  TCCAAGGGCCCTCGAGCATCGGCTTTTCTAGGATGCTCTCGTTG  220
            |||  |||||||||||| |||||||| |||||| ||||||||||
Sbjct  238  TCCC-GGGCCCTCGAGCGTCGGCTTTCCTAGGACGCTCTCGTTG  280


>KY700404.1 Ludia mauritiana isolate LUMA_P.A_PM_2of3 5.8S ribosomal RNA 
gene, partial sequence; internal transcribed spacer 2, complete 
sequence; and large subunit ribosomal RNA gene, partial 
sequence
Length=467

 Score = 287 bits (155),  Expect = 1e-73
 Identities = 202/224 (90%), Gaps = 6/224 (3%)
 Strand=Plus/Plus

Query  1    CGCATCGTCGCCACCGATCCCCTCGGCTCACGAGGGTGGGGGCGGACGTTGGCCTCCCGT  60
            ||||||||||||||||||||||||||||| |||||| |||||||||   ||| |||||||
Sbjct  94   CGCATCGTCGCCACCGATCCCCTCGGCTC-CGAGGGCGGGGGCGGATACTGGTCTCCCGT  152

Query  61   GCGCTCC--CGCTCGCGGTTGGCCTAAAATC-GAGTCCCGGGCGACGGTCGCCACGACGA  117
            |||||||  |||| ||||||||||||||||| ||||||||||||||||||||||||||||
Sbjct  153  GCGCTCCCGCGCTGGCGGTTGGCCTAAAATCGGAGTCCCGGGCGACGGTCGCCACGACGA  212

Query  118  GCGGTGGTTGAGAGACCCTCGAAAGCGGTCGTGCGCGCCCCCTGTCG-CCCTTAGGGACC  176
            ||||||||||||||||||| ||| |||||||||||||  ||| |||| |||||||||| |
Sbjct  213  GCGGTGGTTGAGAGACCCTGGAAGGCGGTCGTGCGCGTTCCCCGTCGCCCCTTAGGGATC  272

Query  177  TCCAAGGGCCCTCGAGCATCGGCTTTTCTAGGATGCTCTCGTTG  220
            |||  |||||||||||| |||||||| |||||| ||||||||||
Sbjct  273  TCCC-GGGCCCTCGAGCGTCGGCTTTCCTAGGACGCTCTCGTTG  315


>KY700403.1 Ludia mauritiana isolate LUMA_P.C_1of3 5.8S ribosomal RNA gene, 
partial sequence; internal transcribed spacer 2, complete 
sequence; and large subunit ribosomal RNA gene, partial sequence
Length=394

 Score = 287 bits (155),  Expect = 1e-73
 Identities = 202/224 (90%), Gaps = 6/224 (3%)
 Strand=Plus/Plus

Query  1    CGCATCGTCGCCACCGATCCCCTCGGCTCACGAGGGTGGGGGCGGACGTTGGCCTCCCGT  60
            ||||||||||||||||||||||||||||| |||||| |||||||||   ||| |||||||
Sbjct  59   CGCATCGTCGCCACCGATCCCCTCGGCTC-CGAGGGCGGGGGCGGATACTGGTCTCCCGT  117

Query  61   GCGCTCC--CGCTCGCGGTTGGCCTAAAATC-GAGTCCCGGGCGACGGTCGCCACGACGA  117
            |||||||  |||| ||||||||||||||||| ||||||||||||||||||||||||||||
Sbjct  118  GCGCTCCCGCGCTGGCGGTTGGCCTAAAATCGGAGTCCCGGGCGACGGTCGCCACGACGA  177

Query  118  GCGGTGGTTGAGAGACCCTCGAAAGCGGTCGTGCGCGCCCCCTGTCG-CCCTTAGGGACC  176
            ||||||||||||||||||| ||| |||||||||||||  ||| |||| |||||||||| |
Sbjct  178  GCGGTGGTTGAGAGACCCTGGAAGGCGGTCGTGCGCGTTCCCCGTCGCCCCTTAGGGATC  237

Query  177  TCCAAGGGCCCTCGAGCATCGGCTTTTCTAGGATGCTCTCGTTG  220
            |||  |||||||||||| |||||||| |||||| ||||||||||
Sbjct  238  TCCC-GGGCCCTCGAGCGTCGGCTTTCCTAGGACGCTCTCGTTG  280


>KX689334.1 Scolopia heterophylla isolate SCHE3 5.8S ribosomal RNA gene, 
partial sequence; internal transcribed spacer 2, complete sequence; 
and 28S ribosomal RNA gene, partial sequence
Length=374

 Score = 267 bits (144),  Expect = 2e-67
 Identities = 195/220 (89%), Gaps = 1/220 (0%)
 Strand=Plus/Plus

Query  1    CGCATCGTCGCCACCGATCCCCTCGGCTCACGAGGGTGGGGGCGGACGTTGGCCTCCCGT  60
            ||| |||||||| |||||||||||| |   |||||||||||||||| | |||||||||||
Sbjct  55   CGCGTCGTCGCCTCCGATCCCCTCGCCCGGCGAGGGTGGGGGCGGATGCTGGCCTCCCGT  114

Query  61   GCGCTCCCGCTCGCGGTTGGCCTAAAATCGAGTCCCGGGCGACGGTCGCCACGACGAGCG  120
            ||||||||||||||||| ||||||||||||||||||||||| ||||||||||||||||||
Sbjct  115  GCGCTCCCGCTCGCGGTCGGCCTAAAATCGAGTCCCGGGCGGCGGTCGCCACGACGAGCG  174

Query  121  GTGGTTGAGAGACCCTCGAAAGCGGTCGTGCGCGCCCCCTGTCGCCCTTAGGGACCTCCA  180
            ||||||||||||||||||| |||||||||||||| |||| |||||||  ||||| |||| 
Sbjct  175  GTGGTTGAGAGACCCTCGAGAGCGGTCGTGCGCGTCCCCCGTCGCCCCCAGGGATCTCCC  234

Query  181  AGGGCCCTCGAGCATCGGCTTTTCTAGGATGCTCTCGTTG  220
             || ||||||||||||||||   |  ||||||||| ||||
Sbjct  235  -GGACCCTCGAGCATCGGCTCCCCCGGGATGCTCTGGTTG  273


>KX689333.1 Scolopia heterophylla isolate SCHE2 5.8S ribosomal RNA gene, 
partial sequence; internal transcribed spacer 2, complete sequence; 
and 28S ribosomal RNA gene, partial sequence
Length=397

 Score = 267 bits (144),  Expect = 2e-67
 Identities = 195/220 (89%), Gaps = 1/220 (0%)
 Strand=Plus/Plus

Query  1    CGCATCGTCGCCACCGATCCCCTCGGCTCACGAGGGTGGGGGCGGACGTTGGCCTCCCGT  60
            ||| |||||||| |||||||||||| |   |||||||||||||||| | |||||||||||
Sbjct  60   CGCGTCGTCGCCTCCGATCCCCTCGCCCGGCGAGGGTGGGGGCGGATGCTGGCCTCCCGT  119

Query  61   GCGCTCCCGCTCGCGGTTGGCCTAAAATCGAGTCCCGGGCGACGGTCGCCACGACGAGCG  120
            ||||||||||||||||| ||||||||||||||||||||||| ||||||||||||||||||
Sbjct  120  GCGCTCCCGCTCGCGGTCGGCCTAAAATCGAGTCCCGGGCGGCGGTCGCCACGACGAGCG  179

Query  121  GTGGTTGAGAGACCCTCGAAAGCGGTCGTGCGCGCCCCCTGTCGCCCTTAGGGACCTCCA  180
            ||||||||||||||||||| |||||||||||||| |||| |||||||  ||||| |||| 
Sbjct  180  GTGGTTGAGAGACCCTCGAGAGCGGTCGTGCGCGTCCCCCGTCGCCCCCAGGGATCTCCC  239

Query  181  AGGGCCCTCGAGCATCGGCTTTTCTAGGATGCTCTCGTTG  220
             || ||||||||||||||||   |  ||||||||| ||||
Sbjct  240  -GGACCCTCGAGCATCGGCTCCCCCGGGATGCTCTGGTTG  278


>KX689332.1 Scolopia heterophylla isolate SCHE1 5.8S ribosomal RNA gene, 
partial sequence; internal transcribed spacer 2, complete sequence; 
and 28S ribosomal RNA gene, partial sequence
Length=386

 Score = 267 bits (144),  Expect = 2e-67
 Identities = 195/220 (89%), Gaps = 1/220 (0%)
 Strand=Plus/Plus

Query  1    CGCATCGTCGCCACCGATCCCCTCGGCTCACGAGGGTGGGGGCGGACGTTGGCCTCCCGT  60
            ||| |||||||| |||||||||||| |   |||||||||||||||| | |||||||||||
Sbjct  59   CGCGTCGTCGCCTCCGATCCCCTCGCCCGGCGAGGGTGGGGGCGGATGCTGGCCTCCCGT  118

Query  61   GCGCTCCCGCTCGCGGTTGGCCTAAAATCGAGTCCCGGGCGACGGTCGCCACGACGAGCG  120
            ||||||||||||||||| ||||||||||||||||||||||| ||||||||||||||||||
Sbjct  119  GCGCTCCCGCTCGCGGTCGGCCTAAAATCGAGTCCCGGGCGGCGGTCGCCACGACGAGCG  178

Query  121  GTGGTTGAGAGACCCTCGAAAGCGGTCGTGCGCGCCCCCTGTCGCCCTTAGGGACCTCCA  180
            ||||||||||||||||||| |||||||||||||| |||| |||||||  ||||| |||| 
Sbjct  179  GTGGTTGAGAGACCCTCGAGAGCGGTCGTGCGCGTCCCCCGTCGCCCCCAGGGATCTCCC  238

Query  181  AGGGCCCTCGAGCATCGGCTTTTCTAGGATGCTCTCGTTG  220
             || ||||||||||||||||   |  ||||||||| ||||
Sbjct  239  -GGACCCTCGAGCATCGGCTCCCCCGGGATGCTCTGGTTG  277


>MH580311.1 Populus simonii voucher L001 small subunit ribosomal RNA gene, 
partial sequence; internal transcribed spacer 1, 5.8S ribosomal 
RNA gene, and internal transcribed spacer 2, complete 
sequence; and large subunit ribosomal RNA gene, partial sequence
Length=646

 Score = 254 bits (137),  Expect = 1e-63
 Identities = 193/220 (88%), Gaps = 3/220 (1%)
 Strand=Plus/Plus

Query  1    CGCATCGTCGCCACCGATCCCCTCGGCTCACGAGGGTGGGGGCGGACGTTGGCCTCCCGT  60
            |||||||||||| ||| ||||||||||||||||||| |||||||||   ||| |||||| 
Sbjct  393  CGCATCGTCGCCCCCGCTCCCCTCGGCTCACGAGGGCGGGGGCGGATACTGGTCTCCCGC  452

Query  61   GCGCTCCCGCTCGCGGTTGGCCTAAAATCGAGTCCCGGGCGACGGTCGCCACGACGAGCG  120
            |||||||||||||||| ||||| ||||||||||||| |||||||||||||||||||||||
Sbjct  453  GCGCTCCCGCTCGCGGCTGGCCCAAAATCGAGTCCCCGGCGACGGTCGCCACGACGAGCG  512

Query  121  GTGGTTGAGAGACCCTCGAAAGCGGTCGTGCGCGCCCCCTGTCGCCCTTAGGGACCTCCA  180
            |||||||||||||||||| |  | ||||||||||| ||| |||||||   |||| |||| 
Sbjct  513  GTGGTTGAGAGACCCTCGGACACTGTCGTGCGCGCGCCC-GTCGCCCCC-GGGATCTCCT  570

Query  181  AGGGCCCTCGAGCATCGGCTTTTCTAGGATGCTCTCGTTG  220
             || |||||| |||||| | ||||||||||||||||||||
Sbjct  571  -GGACCCTCGGGCATCGACCTTTCTAGGATGCTCTCGTTG  609


>KC485103.1 Populus simonii voucher LiuJQ-QTP-2011-290 internal transcribed 
spacer 1, partial sequence; 5.8S ribosomal RNA gene and internal 
transcribed spacer 2, complete sequence; and 28S ribosomal 
RNA gene, partial sequence
Length=578

 Score = 254 bits (137),  Expect = 1e-63
 Identities = 193/220 (88%), Gaps = 3/220 (1%)
 Strand=Plus/Plus

Query  1    CGCATCGTCGCCACCGATCCCCTCGGCTCACGAGGGTGGGGGCGGACGTTGGCCTCCCGT  60
            |||||||||||| ||| ||||||||||||||||||| |||||||||   ||| |||||| 
Sbjct  353  CGCATCGTCGCCCCCGCTCCCCTCGGCTCACGAGGGCGGGGGCGGATACTGGTCTCCCGC  412

Query  61   GCGCTCCCGCTCGCGGTTGGCCTAAAATCGAGTCCCGGGCGACGGTCGCCACGACGAGCG  120
            |||||||||||||||| ||||| ||||||||||||| |||||||||||||||||||||||
Sbjct  413  GCGCTCCCGCTCGCGGCTGGCCCAAAATCGAGTCCCCGGCGACGGTCGCCACGACGAGCG  472

Query  121  GTGGTTGAGAGACCCTCGAAAGCGGTCGTGCGCGCCCCCTGTCGCCCTTAGGGACCTCCA  180
            |||||||||||||||||| |  | ||||||||||| ||| |||||||   |||| |||| 
Sbjct  473  GTGGTTGAGAGACCCTCGGACACTGTCGTGCGCGCGCCC-GTCGCCCCC-GGGATCTCCT  530

Query  181  AGGGCCCTCGAGCATCGGCTTTTCTAGGATGCTCTCGTTG  220
             || |||||| |||||| | ||||||||||||||||||||
Sbjct  531  -GGACCCTCGGGCATCGACCTTTCTAGGATGCTCTCGTTG  569


>JQ898627.1 Populus simonii clone P07 18S ribosomal RNA gene, partial sequence; 
internal transcribed spacer 1, 5.8S ribosomal RNA gene, 
and internal transcribed spacer 2, complete sequence; and 
28S ribosomal RNA gene, partial sequence
Length=655

 Score = 254 bits (137),  Expect = 1e-63
 Identities = 193/220 (88%), Gaps = 3/220 (1%)
 Strand=Plus/Plus

Query  1    CGCATCGTCGCCACCGATCCCCTCGGCTCACGAGGGTGGGGGCGGACGTTGGCCTCCCGT  60
            |||||||||||| ||| ||||||||||||||||||| |||||||||   ||| |||||| 
Sbjct  402  CGCATCGTCGCCCCCGCTCCCCTCGGCTCACGAGGGCGGGGGCGGATACTGGTCTCCCGC  461

Query  61   GCGCTCCCGCTCGCGGTTGGCCTAAAATCGAGTCCCGGGCGACGGTCGCCACGACGAGCG  120
            |||||||||||||||| ||||| ||||||||||||| |||||||||||||||||||||||
Sbjct  462  GCGCTCCCGCTCGCGGCTGGCCCAAAATCGAGTCCCCGGCGACGGTCGCCACGACGAGCG  521

Query  121  GTGGTTGAGAGACCCTCGAAAGCGGTCGTGCGCGCCCCCTGTCGCCCTTAGGGACCTCCA  180
            |||||||||||||||||| |  | ||||||||||| ||| |||||||   |||| |||| 
Sbjct  522  GTGGTTGAGAGACCCTCGGACACTGTCGTGCGCGCGCCC-GTCGCCCCC-GGGATCTCCT  579

Query  181  AGGGCCCTCGAGCATCGGCTTTTCTAGGATGCTCTCGTTG  220
             || |||||| |||||| | ||||||||||||||||||||
Sbjct  580  -GGACCCTCGGGCATCGACCTTTCTAGGATGCTCTCGTTG  618


>MH580334.1 Populus kangdingensis voucher KK003 small subunit ribosomal RNA 
gene, partial sequence; internal transcribed spacer 1, 5.8S 
ribosomal RNA gene, and internal transcribed spacer 2, complete 
sequence; and large subunit ribosomal RNA gene, partial 
sequence
Length=645

 Score = 248 bits (134),  Expect = 6e-62
 Identities = 192/220 (87%), Gaps = 4/220 (2%)
 Strand=Plus/Plus

Query  1    CGCATCGTCGCCACCGATCCCCTCGGCTCACGAGGGTGGGGGCGGACGTTGGCCTCCCGT  60
            |||||||||||| ||| ||||||||||||||||||| |||||||||   ||| |||||| 
Sbjct  393  CGCATCGTCGCCCCCGCTCCCCTCGGCTCACGAGGGCGGGGGCGGATACTGGTCTCCCGC  452

Query  61   GCGCTCCCGCTCGCGGTTGGCCTAAAATCGAGTCCCGGGCGACGGTCGCCACGACGAGCG  120
            |||||||||||||||| ||||| ||||||||||||| |||||||||||||||||||||||
Sbjct  453  GCGCTCCCGCTCGCGGCTGGCCCAAAATCGAGTCCCCGGCGACGGTCGCCACGACGAGCG  512

Query  121  GTGGTTGAGAGACCCTCGAAAGCGGTCGTGCGCGCCCCCTGTCGCCCTTAGGGACCTCCA  180
            |||||||||||||||||| |  | ||||||||||| ||| |||||||   |||| |||| 
Sbjct  513  GTGGTTGAGAGACCCTCGGACACTGTCGTGCGCGCGCCC-GTCGCCCCC-GGGATCTCCT  570

Query  181  AGGGCCCTCGAGCATCGGCTTTTCTAGGATGCTCTCGTTG  220
             || |||||| |||||| |  |||||||||||||||||||
Sbjct  571  -GGACCCTCGGGCATCGACC-TTCTAGGATGCTCTCGTTG  608


>MH580310.1 Populus simonii voucher 98S01 small subunit ribosomal RNA gene, 
partial sequence; internal transcribed spacer 1, 5.8S ribosomal 
RNA gene, and internal transcribed spacer 2, complete 
sequence; and large subunit ribosomal RNA gene, partial sequence
Length=645

 Score = 248 bits (134),  Expect = 6e-62
 Identities = 192/220 (87%), Gaps = 4/220 (2%)
 Strand=Plus/Plus

Query  1    CGCATCGTCGCCACCGATCCCCTCGGCTCACGAGGGTGGGGGCGGACGTTGGCCTCCCGT  60
            |||||||||||| ||| ||||||||||||||||||| |||||||||   ||| |||||| 
Sbjct  393  CGCATCGTCGCCCCCGCTCCCCTCGGCTCACGAGGGCGGGGGCGGATACTGGTCTCCCGC  452

Query  61   GCGCTCCCGCTCGCGGTTGGCCTAAAATCGAGTCCCGGGCGACGGTCGCCACGACGAGCG  120
            |||||||||||||||| ||||| ||||||||||||| |||||||||||||||||||||||
Sbjct  453  GCGCTCCCGCTCGCGGCTGGCCCAAAATCGAGTCCCCGGCGACGGTCGCCACGACGAGCG  512

Query  121  GTGGTTGAGAGACCCTCGAAAGCGGTCGTGCGCGCCCCCTGTCGCCCTTAGGGACCTCCA  180
            |||||||||||||||||| |  | ||||||||||| ||| |||||||   |||| |||| 
Sbjct  513  GTGGTTGAGAGACCCTCGGACACTGTCGTGCGCGCGCCC-GTCGCCCCC-GGGATCTCCT  570

Query  181  AGGGCCCTCGAGCATCGGCTTTTCTAGGATGCTCTCGTTG  220
             || |||||| |||||| |  |||||||||||||||||||
Sbjct  571  -GGACCCTCGGGCATCGACC-TTCTAGGATGCTCTCGTTG  608


>MF484031.1 Uncultured Agaricales isolate soil 2823 5.8S ribosomal RNA gene, 
partial sequence; internal transcribed spacer 2, complete 
sequence; and large subunit ribosomal RNA gene, partial sequence
Length=355

 Score = 248 bits (134),  Expect = 6e-62
 Identities = 192/220 (87%), Gaps = 4/220 (2%)
 Strand=Plus/Plus

Query  1    CGCATCGTCGCCACCGATCCCCTCGGCTCACGAGGGTGGGGGCGGACGTTGGCCTCCCGT  60
            |||||||||||| ||| ||||||||||||||||||| |||||||||   ||| |||||| 
Sbjct  84   CGCATCGTCGCCCCCGCTCCCCTCGGCTCACGAGGGCGGGGGCGGATACTGGTCTCCCGC  143

Query  61   GCGCTCCCGCTCGCGGTTGGCCTAAAATCGAGTCCCGGGCGACGGTCGCCACGACGAGCG  120
            |||||||||||||||| ||||| ||||||||||||| |||||||||||||||||||||||
Sbjct  144  GCGCTCCCGCTCGCGGCTGGCCCAAAATCGAGTCCCCGGCGACGGTCGCCACGACGAGCG  203

Query  121  GTGGTTGAGAGACCCTCGAAAGCGGTCGTGCGCGCCCCCTGTCGCCCTTAGGGACCTCCA  180
            |||||||||||||||||| |  | ||||||||||| ||| |||||||   |||| |||| 
Sbjct  204  GTGGTTGAGAGACCCTCGGACACTGTCGTGCGCGCGCCC-GTCGCCCCC-GGGATCTCCT  261

Query  181  AGGGCCCTCGAGCATCGGCTTTTCTAGGATGCTCTCGTTG  220
             || |||||| |||||| |  |||||||||||||||||||
Sbjct  262  -GGACCCTCGGGCATCGACC-TTCTAGGATGCTCTCGTTG  299


>KM515279.1 Embryophyte environmental sample clone IMG372 internal transcribed 
spacer 1, partial sequence; 5.8S ribosomal RNA gene and 
internal transcribed spacer 2, complete sequence; and 28S 
ribosomal RNA gene, partial sequence
Length=564

 Score = 248 bits (134),  Expect = 6e-62
 Identities = 192/220 (87%), Gaps = 4/220 (2%)
 Strand=Plus/Plus

Query  1    CGCATCGTCGCCACCGATCCCCTCGGCTCACGAGGGTGGGGGCGGACGTTGGCCTCCCGT  60
            |||||||||||| ||| ||||||||||||||||||| |||||||||   ||| |||||| 
Sbjct  317  CGCATCGTCGCCCCCGCTCCCCTCGGCTCACGAGGGCGGGGGCGGATACTGGTCTCCCGC  376

Query  61   GCGCTCCCGCTCGCGGTTGGCCTAAAATCGAGTCCCGGGCGACGGTCGCCACGACGAGCG  120
            |||||||||||||||| ||||| ||||||||||||| |||||||||||||||||||||||
Sbjct  377  GCGCTCCCGCTCGCGGCTGGCCCAAAATCGAGTCCCCGGCGACGGTCGCCACGACGAGCG  436

Query  121  GTGGTTGAGAGACCCTCGAAAGCGGTCGTGCGCGCCCCCTGTCGCCCTTAGGGACCTCCA  180
            |||||||||||||||||| |  | ||||||||||| ||| |||||||   |||| |||| 
Sbjct  437  GTGGTTGAGAGACCCTCGGACACTGTCGTGCGCGCGCCC-GTCGCCCCC-GGGATCTCCT  494

Query  181  AGGGCCCTCGAGCATCGGCTTTTCTAGGATGCTCTCGTTG  220
             || |||||| |||||| |  |||||||||||||||||||
Sbjct  495  -GGACCCTCGGGCATCGACC-TTCTAGGATGCTCTCGTTG  532


>KM515108.1 Embryophyte environmental sample clone IMG201 internal transcribed 
spacer 1, partial sequence; 5.8S ribosomal RNA gene and 
internal transcribed spacer 2, complete sequence; and 28S 
ribosomal RNA gene, partial sequence
Length=616

 Score = 248 bits (134),  Expect = 6e-62
 Identities = 192/220 (87%), Gaps = 4/220 (2%)
 Strand=Plus/Plus

Query  1    CGCATCGTCGCCACCGATCCCCTCGGCTCACGAGGGTGGGGGCGGACGTTGGCCTCCCGT  60
            |||||||||||| ||| ||||||||||||||||||| |||||||||   ||| |||||| 
Sbjct  369  CGCATCGTCGCCCCCGCTCCCCTCGGCTCACGAGGGCGGGGGCGGATACTGGTCTCCCGC  428

Query  61   GCGCTCCCGCTCGCGGTTGGCCTAAAATCGAGTCCCGGGCGACGGTCGCCACGACGAGCG  120
            |||||||||||||||| ||||| ||||||||||||| |||||||||||||||||||||||
Sbjct  429  GCGCTCCCGCTCGCGGCTGGCCCAAAATCGAGTCCCCGGCGACGGTCGCCACGACGAGCG  488

Query  121  GTGGTTGAGAGACCCTCGAAAGCGGTCGTGCGCGCCCCCTGTCGCCCTTAGGGACCTCCA  180
            |||||||||||||||||| |  | ||||||||||| ||| |||||||   |||| |||| 
Sbjct  489  GTGGTTGAGAGACCCTCGGACACTGTCGTGCGCGCGCCC-GTCGCCCCC-GGGATCTCCT  546

Query  181  AGGGCCCTCGAGCATCGGCTTTTCTAGGATGCTCTCGTTG  220
             || |||||| |||||| |  |||||||||||||||||||
Sbjct  547  -GGACCCTCGGGCATCGACC-TTCTAGGATGCTCTCGTTG  584


>KX166721.1 Populus nigra voucher NMW3651 5.8S ribosomal RNA gene, partial 
sequence; internal transcribed spacer 2, complete sequence; 
and 28S ribosomal RNA gene, partial sequence
Length=441

 Score = 248 bits (134),  Expect = 6e-62
 Identities = 192/220 (87%), Gaps = 4/220 (2%)
 Strand=Plus/Plus

Query  1    CGCATCGTCGCCACCGATCCCCTCGGCTCACGAGGGTGGGGGCGGACGTTGGCCTCCCGT  60
            |||||||||||| ||| ||||||||||||||||||| |||||||||   ||| |||||| 
Sbjct  85   CGCATCGTCGCCCCCGCTCCCCTCGGCTCACGAGGGCGGGGGCGGATACTGGTCTCCCGC  144

Query  61   GCGCTCCCGCTCGCGGTTGGCCTAAAATCGAGTCCCGGGCGACGGTCGCCACGACGAGCG  120
            |||||||||||||||| ||||| ||||||||||||| |||||||||||||||||||||||
Sbjct  145  GCGCTCCCGCTCGCGGCTGGCCCAAAATCGAGTCCCCGGCGACGGTCGCCACGACGAGCG  204

Query  121  GTGGTTGAGAGACCCTCGAAAGCGGTCGTGCGCGCCCCCTGTCGCCCTTAGGGACCTCCA  180
            |||||||||||||||||| |  | ||||||||||| ||| |||||||   |||| |||| 
Sbjct  205  GTGGTTGAGAGACCCTCGGACACTGTCGTGCGCGCGCCC-GTCGCCCCC-GGGATCTCCT  262

Query  181  AGGGCCCTCGAGCATCGGCTTTTCTAGGATGCTCTCGTTG  220
             || |||||| |||||| |  |||||||||||||||||||
Sbjct  263  -GGACCCTCGGGCATCGACC-TTCTAGGATGCTCTCGTTG  300


>KX166107.1 Populus nigra voucher NMW650 5.8S ribosomal RNA gene, partial 
sequence; internal transcribed spacer 2, complete sequence; 
and 28S ribosomal RNA gene, partial sequence
Length=370

 Score = 248 bits (134),  Expect = 6e-62
 Identities = 192/220 (87%), Gaps = 4/220 (2%)
 Strand=Plus/Plus

Query  1    CGCATCGTCGCCACCGATCCCCTCGGCTCACGAGGGTGGGGGCGGACGTTGGCCTCCCGT  60
            |||||||||||| ||| ||||||||||||||||||| |||||||||   ||| |||||| 
Sbjct  50   CGCATCGTCGCCCCCGCTCCCCTCGGCTCACGAGGGCGGGGGCGGATACTGGTCTCCCGC  109

Query  61   GCGCTCCCGCTCGCGGTTGGCCTAAAATCGAGTCCCGGGCGACGGTCGCCACGACGAGCG  120
            |||||||||||||||| ||||| ||||||||||||| |||||||||||||||||||||||
Sbjct  110  GCGCTCCCGCTCGCGGCTGGCCCAAAATCGAGTCCCCGGCGACGGTCGCCACGACGAGCG  169

Query  121  GTGGTTGAGAGACCCTCGAAAGCGGTCGTGCGCGCCCCCTGTCGCCCTTAGGGACCTCCA  180
            |||||||||||||||||| |  | ||||||||||| ||| |||||||   |||| |||| 
Sbjct  170  GTGGTTGAGAGACCCTCGGACACTGTCGTGCGCGCGCCC-GTCGCCCCC-GGGATCTCCT  227

Query  181  AGGGCCCTCGAGCATCGGCTTTTCTAGGATGCTCTCGTTG  220
             || |||||| |||||| |  |||||||||||||||||||
Sbjct  228  -GGACCCTCGGGCATCGACC-TTCTAGGATGCTCTCGTTG  265


>KC485095.1 Populus nigra voucher LiuJQ-XJ-2011-031 internal transcribed 
spacer 1, partial sequence; 5.8S ribosomal RNA gene and internal 
transcribed spacer 2, complete sequence; and 28S ribosomal 
RNA gene, partial sequence
Length=577

 Score = 248 bits (134),  Expect = 6e-62
 Identities = 192/220 (87%), Gaps = 4/220 (2%)
 Strand=Plus/Plus

Query  1    CGCATCGTCGCCACCGATCCCCTCGGCTCACGAGGGTGGGGGCGGACGTTGGCCTCCCGT  60
            |||||||||||| ||| ||||||||||||||||||| |||||||||   ||| |||||| 
Sbjct  353  CGCATCGTCGCCCCCGCTCCCCTCGGCTCACGAGGGCGGGGGCGGATACTGGTCTCCCGC  412

Query  61   GCGCTCCCGCTCGCGGTTGGCCTAAAATCGAGTCCCGGGCGACGGTCGCCACGACGAGCG  120
            |||||||||||||||| ||||| ||||||||||||| |||||||||||||||||||||||
Sbjct  413  GCGCTCCCGCTCGCGGCTGGCCCAAAATCGAGTCCCCGGCGACGGTCGCCACGACGAGCG  472

Query  121  GTGGTTGAGAGACCCTCGAAAGCGGTCGTGCGCGCCCCCTGTCGCCCTTAGGGACCTCCA  180
            |||||||||||||||||| |  | ||||||||||| ||| |||||||   |||| |||| 
Sbjct  473  GTGGTTGAGAGACCCTCGGACACTGTCGTGCGCGCGCCC-GTCGCCCCC-GGGATCTCCT  530

Query  181  AGGGCCCTCGAGCATCGGCTTTTCTAGGATGCTCTCGTTG  220
             || |||||| |||||| |  |||||||||||||||||||
Sbjct  531  -GGACCCTCGGGCATCGACC-TTCTAGGATGCTCTCGTTG  568


>JQ898636.1 Populus trichocarpa clone P16 18S ribosomal RNA gene, partial 
sequence; internal transcribed spacer 1, 5.8S ribosomal RNA 
gene, and internal transcribed spacer 2, complete sequence; 
and 28S ribosomal RNA gene, partial sequence
Length=654

 Score = 248 bits (134),  Expect = 6e-62
 Identities = 192/220 (87%), Gaps = 4/220 (2%)
 Strand=Plus/Plus

Query  1    CGCATCGTCGCCACCGATCCCCTCGGCTCACGAGGGTGGGGGCGGACGTTGGCCTCCCGT  60
            |||||||||||| ||| ||||||||||||||||||| |||||||||   ||| |||||| 
Sbjct  402  CGCATCGTCGCCCCCGCTCCCCTCGGCTCACGAGGGCGGGGGCGGATACTGGTCTCCCGC  461

Query  61   GCGCTCCCGCTCGCGGTTGGCCTAAAATCGAGTCCCGGGCGACGGTCGCCACGACGAGCG  120
            |||||||||||||||| ||||| ||||||||||||| |||||||||||||||||||||||
Sbjct  462  GCGCTCCCGCTCGCGGCTGGCCCAAAATCGAGTCCCCGGCGACGGTCGCCACGACGAGCG  521

Query  121  GTGGTTGAGAGACCCTCGAAAGCGGTCGTGCGCGCCCCCTGTCGCCCTTAGGGACCTCCA  180
            |||||||||||||||||| |  | ||||||||||| ||| |||||||   |||| |||| 
Sbjct  522  GTGGTTGAGAGACCCTCGGACACTGTCGTGCGCGCGCCC-GTCGCCCCC-GGGATCTCCT  579

Query  181  AGGGCCCTCGAGCATCGGCTTTTCTAGGATGCTCTCGTTG  220
             || |||||| |||||| |  |||||||||||||||||||
Sbjct  580  -GGACCCTCGGGCATCGACC-TTCTAGGATGCTCTCGTTG  617


>JQ898631.1 Populus nigra clone P11 18S ribosomal RNA gene, partial sequence; 
internal transcribed spacer 1, 5.8S ribosomal RNA gene, 
and internal transcribed spacer 2, complete sequence; and 28S 
ribosomal RNA gene, partial sequence
 JQ898633.1 Populus nigra clone P13 18S ribosomal RNA gene, partial sequence; 
internal transcribed spacer 1, 5.8S ribosomal RNA gene, 
and internal transcribed spacer 2, complete sequence; and 28S 
ribosomal RNA gene, partial sequence
Length=654

 Score = 248 bits (134),  Expect = 6e-62
 Identities = 192/220 (87%), Gaps = 4/220 (2%)
 Strand=Plus/Plus

Query  1    CGCATCGTCGCCACCGATCCCCTCGGCTCACGAGGGTGGGGGCGGACGTTGGCCTCCCGT  60
            |||||||||||| ||| ||||||||||||||||||| |||||||||   ||| |||||| 
Sbjct  402  CGCATCGTCGCCCCCGCTCCCCTCGGCTCACGAGGGCGGGGGCGGATACTGGTCTCCCGC  461

Query  61   GCGCTCCCGCTCGCGGTTGGCCTAAAATCGAGTCCCGGGCGACGGTCGCCACGACGAGCG  120
            |||||||||||||||| ||||| ||||||||||||| |||||||||||||||||||||||
Sbjct  462  GCGCTCCCGCTCGCGGCTGGCCCAAAATCGAGTCCCCGGCGACGGTCGCCACGACGAGCG  521

Query  121  GTGGTTGAGAGACCCTCGAAAGCGGTCGTGCGCGCCCCCTGTCGCCCTTAGGGACCTCCA  180
            |||||||||||||||||| |  | ||||||||||| ||| |||||||   |||| |||| 
Sbjct  522  GTGGTTGAGAGACCCTCGGACACTGTCGTGCGCGCGCCC-GTCGCCCCC-GGGATCTCCT  579

Query  181  AGGGCCCTCGAGCATCGGCTTTTCTAGGATGCTCTCGTTG  220
             || |||||| |||||| |  |||||||||||||||||||
Sbjct  580  -GGACCCTCGGGCATCGACC-TTCTAGGATGCTCTCGTTG  617


>DQ277641.1 Iris uniflora strain NEFUIris0006 18S ribosomal RNA gene, partial 
sequence; internal transcribed spacer 1, 5.8S ribosomal 
RNA gene, and internal transcribed spacer 2, complete sequence; 
and 28S ribosomal RNA gene, partial sequence
Length=729

 Score = 248 bits (134),  Expect = 6e-62
 Identities = 192/220 (87%), Gaps = 4/220 (2%)
 Strand=Plus/Plus

Query  1    CGCATCGTCGCCACCGATCCCCTCGGCTCACGAGGGTGGGGGCGGACGTTGGCCTCCCGT  60
            |||||||||||| ||| ||||||||||||||||||| |||||||||   ||| |||||| 
Sbjct  473  CGCATCGTCGCCCCCGCTCCCCTCGGCTCACGAGGGCGGGGGCGGATACTGGTCTCCCGC  532

Query  61   GCGCTCCCGCTCGCGGTTGGCCTAAAATCGAGTCCCGGGCGACGGTCGCCACGACGAGCG  120
            |||||||||||||||| ||||| ||||||||||||| |||||||||||||||||||||||
Sbjct  533  GCGCTCCCGCTCGCGGCTGGCCCAAAATCGAGTCCCCGGCGACGGTCGCCACGACGAGCG  592

Query  121  GTGGTTGAGAGACCCTCGAAAGCGGTCGTGCGCGCCCCCTGTCGCCCTTAGGGACCTCCA  180
            |||||||||||||||||| |  | ||||||||||| ||| |||||||   |||| |||| 
Sbjct  593  GTGGTTGAGAGACCCTCGGACACTGTCGTGCGCGCGCCC-GTCGCCCCC-GGGATCTCCT  650

Query  181  AGGGCCCTCGAGCATCGGCTTTTCTAGGATGCTCTCGTTG  220
             || |||||| |||||| |  |||||||||||||||||||
Sbjct  651  -GGACCCTCGGGCATCGACC-TTCTAGGATGCTCTCGTTG  688


>DQ277640.1 Iris ruthenica strain NEFUIris0005 18S ribosomal RNA gene, partial 
sequence; internal transcribed spacer 1, 5.8S ribosomal 
RNA gene, and internal transcribed spacer 2, complete sequence; 
and 28S ribosomal RNA gene, partial sequence
Length=726

 Score = 248 bits (134),  Expect = 6e-62
 Identities = 192/220 (87%), Gaps = 4/220 (2%)
 Strand=Plus/Plus

Query  1    CGCATCGTCGCCACCGATCCCCTCGGCTCACGAGGGTGGGGGCGGACGTTGGCCTCCCGT  60
            |||||||||||| ||| ||||||||||||||||||| |||||||||   ||| |||||| 
Sbjct  470  CGCATCGTCGCCCCCGCTCCCCTCGGCTCACGAGGGCGGGGGCGGATACTGGTCTCCCGC  529

Query  61   GCGCTCCCGCTCGCGGTTGGCCTAAAATCGAGTCCCGGGCGACGGTCGCCACGACGAGCG  120
            |||||||||||||||| ||||| ||||||||||||| |||||||||||||||||||||||
Sbjct  530  GCGCTCCCGCTCGCGGCTGGCCCAAAATCGAGTCCCCGGCGACGGTCGCCACGACGAGCG  589

Query  121  GTGGTTGAGAGACCCTCGAAAGCGGTCGTGCGCGCCCCCTGTCGCCCTTAGGGACCTCCA  180
            |||||||||||||||||| |  | ||||||||||| ||| |||||||   |||| |||| 
Sbjct  590  GTGGTTGAGAGACCCTCGGACACTGTCGTGCGCGCGCCC-GTCGCCCCC-GGGATCTCCT  647

Query  181  AGGGCCCTCGAGCATCGGCTTTTCTAGGATGCTCTCGTTG  220
             || |||||| |||||| |  |||||||||||||||||||
Sbjct  648  -GGACCCTCGGGCATCGACC-TTCTAGGATGCTCTCGTTG  685


>MH580366.1 Populus cf. ciliata APZ-2019 voucher WZ002 small subunit ribosomal 
RNA gene, partial sequence; internal transcribed spacer 
1, 5.8S ribosomal RNA gene, and internal transcribed spacer 
2, complete sequence; and large subunit ribosomal RNA gene, 
partial sequence
Length=645

 Score = 244 bits (132),  Expect = 8e-61
 Identities = 191/220 (87%), Gaps = 4/220 (2%)
 Strand=Plus/Plus

Query  1    CGCATCGTCGCCACCGATCCCCTCGGCTCACGAGGGTGGGGGCGGACGTTGGCCTCCCGT  60
            |||||||||||| ||| ||||||||||||||||||| |||||||||   ||| |||||| 
Sbjct  393  CGCATCGTCGCCCCCGCTCCCCTCGGCTCACGAGGGCGGGGGCGGATACTGGTCTCCCGC  452

Query  61   GCGCTCCCGCTCGCGGTTGGCCTAAAATCGAGTCCCGGGCGACGGTCGCCACGACGAGCG  120
            |||||| ||||||||| ||||| ||||||||||||| |||||||||||||||||||||||
Sbjct  453  GCGCTCSCGCTCGCGGCTGGCCCAAAATCGAGTCCCCGGCGACGGTCGCCACGACGAGCG  512

Query  121  GTGGTTGAGAGACCCTCGAAAGCGGTCGTGCGCGCCCCCTGTCGCCCTTAGGGACCTCCA  180
            |||||||||||||||||| |  | ||||||||||| ||| |||||||   |||| |||| 
Sbjct  513  GTGGTTGAGAGACCCTCGGACACTGTCGTGCGCGCGCCC-GTCGCCCCC-GGGATCTCCT  570

Query  181  AGGGCCCTCGAGCATCGGCTTTTCTAGGATGCTCTCGTTG  220
             || |||||| |||||| |  |||||||||||||||||||
Sbjct  571  -GGACCCTCGGGCATCGACC-TTCTAGGATGCTCTCGTTG  608


>MH580365.1 Populus cf. ciliata APZ-2019 voucher WZ001 small subunit ribosomal 
RNA gene, partial sequence; internal transcribed spacer 
1, 5.8S ribosomal RNA gene, and internal transcribed spacer 
2, complete sequence; and large subunit ribosomal RNA gene, 
partial sequence
Length=645

 Score = 244 bits (132),  Expect = 8e-61
 Identities = 191/220 (87%), Gaps = 4/220 (2%)
 Strand=Plus/Plus

Query  1    CGCATCGTCGCCACCGATCCCCTCGGCTCACGAGGGTGGGGGCGGACGTTGGCCTCCCGT  60
            |||||||||||| ||| ||||||||||||||||||| |||||||||   ||| |||||| 
Sbjct  393  CGCATCGTCGCCCCCGCTCCCCTCGGCTCACGAGGGCGGGGGCGGATACTGGTCTCCCGC  452

Query  61   GCGCTCCCGCTCGCGGTTGGCCTAAAATCGAGTCCCGGGCGACGGTCGCCACGACGAGCG  120
            |||||| ||||||||| ||||| ||||||||||||| |||||||||||||||||||||||
Sbjct  453  GCGCTCSCGCTCGCGGCTGGCCCAAAATCGAGTCCCCGGCGACGGTCGCCACGACGAGCG  512

Query  121  GTGGTTGAGAGACCCTCGAAAGCGGTCGTGCGCGCCCCCTGTCGCCCTTAGGGACCTCCA  180
            |||||||||||||||||| |  | ||||||||||| ||| |||||||   |||| |||| 
Sbjct  513  GTGGTTGAGAGACCCTCGGACACTGTCGTGCGCGCGCCC-GTCGCCCCC-GGGATCTCCT  570

Query  181  AGGGCCCTCGAGCATCGGCTTTTCTAGGATGCTCTCGTTG  220
             || |||||| |||||| |  |||||||||||||||||||
Sbjct  571  -GGACCCTCGGGCATCGACC-TTCTAGGATGCTCTCGTTG  608


>MH580345.1 Populus x canadensis voucher AJ001 small subunit ribosomal RNA 
gene, partial sequence; internal transcribed spacer 1, 5.8S 
ribosomal RNA gene, and internal transcribed spacer 2, complete 
sequence; and large subunit ribosomal RNA gene, partial 
sequence
Length=645

 Score = 244 bits (132),  Expect = 8e-61
 Identities = 191/220 (87%), Gaps = 4/220 (2%)
 Strand=Plus/Plus

Query  1    CGCATCGTCGCCACCGATCCCCTCGGCTCACGAGGGTGGGGGCGGACGTTGGCCTCCCGT  60
            |||||||||||| ||  ||||||||||||||||||| |||||||||   ||| |||||| 
Sbjct  393  CGCATCGTCGCCCCCKCTCCCCTCGGCTCACGAGGGCGGGGGCGGATACTGGTCTCCCGC  452

Query  61   GCGCTCCCGCTCGCGGTTGGCCTAAAATCGAGTCCCGGGCGACGGTCGCCACGACGAGCG  120
            |||||||||||||||| ||||| ||||||||||||| |||||||||||||||||||||||
Sbjct  453  GCGCTCCCGCTCGCGGCTGGCCCAAAATCGAGTCCCCGGCGACGGTCGCCACGACGAGCG  512

Query  121  GTGGTTGAGAGACCCTCGAAAGCGGTCGTGCGCGCCCCCTGTCGCCCTTAGGGACCTCCA  180
            |||||||||||||||||| |  | ||||||||||| ||| |||||||   |||| |||| 
Sbjct  513  GTGGTTGAGAGACCCTCGGACACTGTCGTGCGCGCGCCC-GTCGCCCCC-GGGATCTCCT  570

Query  181  AGGGCCCTCGAGCATCGGCTTTTCTAGGATGCTCTCGTTG  220
             || |||||| |||||| |  |||||||||||||||||||
Sbjct  571  -GGACCCTCGGGCATCGACC-TTCTAGGATGCTCTCGTTG  608


>MH580343.1 Populus nigra var. italica voucher AZT001 small subunit ribosomal 
RNA gene, partial sequence; internal transcribed spacer 
1, 5.8S ribosomal RNA gene, and internal transcribed spacer 
2, complete sequence; and large subunit ribosomal RNA gene, 
partial sequence
Length=645

 Score = 244 bits (132),  Expect = 8e-61
 Identities = 191/220 (87%), Gaps = 4/220 (2%)
 Strand=Plus/Plus

Query  1    CGCATCGTCGCCACCGATCCCCTCGGCTCACGAGGGTGGGGGCGGACGTTGGCCTCCCGT  60
            |||||||||||| ||  ||||||||||||||||||| |||||||||   ||| |||||| 
Sbjct  393  CGCATCGTCGCCCCCKCTCCCCTCGGCTCACGAGGGCGGGGGCGGATACTGGTCTCCCGC  452

Query  61   GCGCTCCCGCTCGCGGTTGGCCTAAAATCGAGTCCCGGGCGACGGTCGCCACGACGAGCG  120
            |||||||||||||||| ||||| ||||||||||||| |||||||||||||||||||||||
Sbjct  453  GCGCTCCCGCTCGCGGCTGGCCCAAAATCGAGTCCCCGGCGACGGTCGCCACGACGAGCG  512

Query  121  GTGGTTGAGAGACCCTCGAAAGCGGTCGTGCGCGCCCCCTGTCGCCCTTAGGGACCTCCA  180
            |||||||||||||||||| |  | ||||||||||| ||| |||||||   |||| |||| 
Sbjct  513  GTGGTTGAGAGACCCTCGGACACTGTCGTGCGCGCGCCC-GTCGCCCCC-GGGATCTCCT  570

Query  181  AGGGCCCTCGAGCATCGGCTTTTCTAGGATGCTCTCGTTG  220
             || |||||| |||||| |  |||||||||||||||||||
Sbjct  571  -GGACCCTCGGGCATCGACC-TTCTAGGATGCTCTCGTTG  608


>MH580342.1 Populus pseudoglauca voucher UY005 small subunit ribosomal RNA 
gene, partial sequence; internal transcribed spacer 1, 5.8S 
ribosomal RNA gene, and internal transcribed spacer 2, complete 
sequence; and large subunit ribosomal RNA gene, partial 
sequence
Length=645

 Score = 244 bits (132),  Expect = 8e-61
 Identities = 191/220 (87%), Gaps = 4/220 (2%)
 Strand=Plus/Plus

Query  1    CGCATCGTCGCCACCGATCCCCTCGGCTCACGAGGGTGGGGGCGGACGTTGGCCTCCCGT  60
            |||||||||||| ||| ||||||||||||||||||| |||||||||   ||| |||||| 
Sbjct  393  CGCATCGTCGCCCCCGCTCCCCTCGGCTCACGAGGGCGGGGGCGGATACTGGTCTCCCGC  452

Query  61   GCGCTCCCGCTCGCGGTTGGCCTAAAATCGAGTCCCGGGCGACGGTCGCCACGACGAGCG  120
            |||||| ||||||||| ||||| ||||||||||||| |||||||||||||||||||||||
Sbjct  453  GCGCTCSCGCTCGCGGCTGGCCCAAAATCGAGTCCCCGGCGACGGTCGCCACGACGAGCG  512

Query  121  GTGGTTGAGAGACCCTCGAAAGCGGTCGTGCGCGCCCCCTGTCGCCCTTAGGGACCTCCA  180
            |||||||||||||||||| |  | ||||||||||| ||| |||||||   |||| |||| 
Sbjct  513  GTGGTTGAGAGACCCTCGGACACTGTCGTGCGCGCGCCC-GTCGCCCCC-GGGATCTCCT  570

Query  181  AGGGCCCTCGAGCATCGGCTTTTCTAGGATGCTCTCGTTG  220
             || |||||| |||||| |  |||||||||||||||||||
Sbjct  571  -GGACCCTCGGGCATCGACC-TTCTAGGATGCTCTCGTTG  608


>MH580341.1 Populus pseudoglauca voucher UY004 small subunit ribosomal RNA 
gene, partial sequence; internal transcribed spacer 1, 5.8S 
ribosomal RNA gene, and internal transcribed spacer 2, complete 
sequence; and large subunit ribosomal RNA gene, partial 
sequence
Length=645

 Score = 244 bits (132),  Expect = 8e-61
 Identities = 191/220 (87%), Gaps = 4/220 (2%)
 Strand=Plus/Plus

Query  1    CGCATCGTCGCCACCGATCCCCTCGGCTCACGAGGGTGGGGGCGGACGTTGGCCTCCCGT  60
            |||||||||||| ||| ||||||||||||||||||| |||||||||   ||| |||||| 
Sbjct  393  CGCATCGTCGCCCCCGCTCCCCTCGGCTCACGAGGGCGGGGGCGGATACTGGTCTCCCGC  452

Query  61   GCGCTCCCGCTCGCGGTTGGCCTAAAATCGAGTCCCGGGCGACGGTCGCCACGACGAGCG  120
            |||||| ||||||||| ||||| ||||||||||||| |||||||||||||||||||||||
Sbjct  453  GCGCTCSCGCTCGCGGCTGGCCCAAAATCGAGTCCCCGGCGACGGTCGCCACGACGAGCG  512

Query  121  GTGGTTGAGAGACCCTCGAAAGCGGTCGTGCGCGCCCCCTGTCGCCCTTAGGGACCTCCA  180
            |||||||||||||||||| |  | ||||||||||| ||| |||||||   |||| |||| 
Sbjct  513  GTGGTTGAGAGACCCTCGGACACTGTCGTGCGCGCGCCC-GTCGCCCCC-GGGATCTCCT  570

Query  181  AGGGCCCTCGAGCATCGGCTTTTCTAGGATGCTCTCGTTG  220
             || |||||| |||||| |  |||||||||||||||||||
Sbjct  571  -GGACCCTCGGGCATCGACC-TTCTAGGATGCTCTCGTTG  608


>MH580340.1 Populus pseudoglauca voucher UY003 small subunit ribosomal RNA 
gene, partial sequence; internal transcribed spacer 1, 5.8S 
ribosomal RNA gene, and internal transcribed spacer 2, complete 
sequence; and large subunit ribosomal RNA gene, partial 
sequence
Length=645

 Score = 244 bits (132),  Expect = 8e-61
 Identities = 191/220 (87%), Gaps = 4/220 (2%)
 Strand=Plus/Plus

Query  1    CGCATCGTCGCCACCGATCCCCTCGGCTCACGAGGGTGGGGGCGGACGTTGGCCTCCCGT  60
            |||||||||||| ||| ||||||||||||||||||| |||||||||   ||| |||||| 
Sbjct  393  CGCATCGTCGCCCCCGCTCCCCTCGGCTCACGAGGGCGGGGGCGGATACTGGTCTCCCGC  452

Query  61   GCGCTCCCGCTCGCGGTTGGCCTAAAATCGAGTCCCGGGCGACGGTCGCCACGACGAGCG  120
            |||||| ||||||||| ||||| ||||||||||||| |||||||||||||||||||||||
Sbjct  453  GCGCTCSCGCTCGCGGCTGGCCCAAAATCGAGTCCCCGGCGACGGTCGCCACGACGAGCG  512

Query  121  GTGGTTGAGAGACCCTCGAAAGCGGTCGTGCGCGCCCCCTGTCGCCCTTAGGGACCTCCA  180
            |||||||||||||||||| |  | ||||||||||| ||| |||||||   |||| |||| 
Sbjct  513  GTGGTTGAGAGACCCTCGGACACTGTCGTGCGCGCGCCC-GTCGCCCCC-GGGATCTCCT  570

Query  181  AGGGCCCTCGAGCATCGGCTTTTCTAGGATGCTCTCGTTG  220
             || |||||| |||||| |  |||||||||||||||||||
Sbjct  571  -GGACCCTCGGGCATCGACC-TTCTAGGATGCTCTCGTTG  608


>MH580339.1 Populus pseudoglauca voucher UY002 small subunit ribosomal RNA 
gene, partial sequence; internal transcribed spacer 1, 5.8S 
ribosomal RNA gene, and internal transcribed spacer 2, complete 
sequence; and large subunit ribosomal RNA gene, partial 
sequence
Length=645

 Score = 244 bits (132),  Expect = 8e-61
 Identities = 191/220 (87%), Gaps = 4/220 (2%)
 Strand=Plus/Plus

Query  1    CGCATCGTCGCCACCGATCCCCTCGGCTCACGAGGGTGGGGGCGGACGTTGGCCTCCCGT  60
            |||||||||||| ||| ||||||||||||||||||| |||||||||   ||| |||||| 
Sbjct  393  CGCATCGTCGCCCCCGCTCCCCTCGGCTCACGAGGGCGGGGGCGGATACTGGTCTCCCGC  452

Query  61   GCGCTCCCGCTCGCGGTTGGCCTAAAATCGAGTCCCGGGCGACGGTCGCCACGACGAGCG  120
            |||||| ||||||||| ||||| ||||||||||||| |||||||||||||||||||||||
Sbjct  453  GCGCTCSCGCTCGCGGCTGGCCCAAAATCGAGTCCCCGGCGACGGTCGCCACGACGAGCG  512

Query  121  GTGGTTGAGAGACCCTCGAAAGCGGTCGTGCGCGCCCCCTGTCGCCCTTAGGGACCTCCA  180
            |||||||||||||||||| |  | ||||||||||| ||| |||||||   |||| |||| 
Sbjct  513  GTGGTTGAGAGACCCTCGGACACTGTCGTGCGCGCGCCC-GTCGCCCCC-GGGATCTCCT  570

Query  181  AGGGCCCTCGAGCATCGGCTTTTCTAGGATGCTCTCGTTG  220
             || |||||| |||||| |  |||||||||||||||||||
Sbjct  571  -GGACCCTCGGGCATCGACC-TTCTAGGATGCTCTCGTTG  608


>MH580338.1 Populus pseudoglauca voucher UY001 small subunit ribosomal RNA 
gene, partial sequence; internal transcribed spacer 1, 5.8S 
ribosomal RNA gene, and internal transcribed spacer 2, complete 
sequence; and large subunit ribosomal RNA gene, partial 
sequence
Length=645

 Score = 244 bits (132),  Expect = 8e-61
 Identities = 191/220 (87%), Gaps = 4/220 (2%)
 Strand=Plus/Plus

Query  1    CGCATCGTCGCCACCGATCCCCTCGGCTCACGAGGGTGGGGGCGGACGTTGGCCTCCCGT  60
            |||||||||||| ||| ||||||||||||||||||| |||||||||   ||| |||||| 
Sbjct  393  CGCATCGTCGCCCCCGCTCCCCTCGGCTCACGAGGGCGGGGGCGGATACTGGTCTCCCGC  452

Query  61   GCGCTCCCGCTCGCGGTTGGCCTAAAATCGAGTCCCGGGCGACGGTCGCCACGACGAGCG  120
            |||||| ||||||||| ||||| ||||||||||||| |||||||||||||||||||||||
Sbjct  453  GCGCTCSCGCTCGCGGCTGGCCCAAAATCGAGTCCCCGGCGACGGTCGCCACGACGAGCG  512

Query  121  GTGGTTGAGAGACCCTCGAAAGCGGTCGTGCGCGCCCCCTGTCGCCCTTAGGGACCTCCA  180
            |||||||||||||||||| |  | ||||||||||| ||| |||||||   |||| |||| 
Sbjct  513  GTGGTTGAGAGACCCTCGGACACTGTCGTGCGCGCGCCC-GTCGCCCCC-GGGATCTCCT  570

Query  181  AGGGCCCTCGAGCATCGGCTTTTCTAGGATGCTCTCGTTG  220
             || |||||| |||||| |  |||||||||||||||||||
Sbjct  571  -GGACCCTCGGGCATCGACC-TTCTAGGATGCTCTCGTTG  608


>MH580337.1 Populus schneideri voucher NL006 small subunit ribosomal RNA 
gene, partial sequence; internal transcribed spacer 1, 5.8S 
ribosomal RNA gene, and internal transcribed spacer 2, complete 
sequence; and large subunit ribosomal RNA gene, partial 
sequence
Length=645

 Score = 244 bits (132),  Expect = 8e-61
 Identities = 191/220 (87%), Gaps = 4/220 (2%)
 Strand=Plus/Plus

Query  1    CGCATCGTCGCCACCGATCCCCTCGGCTCACGAGGGTGGGGGCGGACGTTGGCCTCCCGT  60
            |||||||||||| ||| ||||||||||||||||||| |||||||||   ||| |||||| 
Sbjct  393  CGCATCGTCGCCCCCGCTCCCCTCGGCTCACGAGGGCGGGGGCGGATACTGGTCTCCCGC  452

Query  61   GCGCTCCCGCTCGCGGTTGGCCTAAAATCGAGTCCCGGGCGACGGTCGCCACGACGAGCG  120
            |||||||||||||||| ||||| ||||||||||||| |||||||||||||||||||||||
Sbjct  453  GCGCTCCCGCTCGCGGCTGGCCCAAAATCGAGTCCCCGGCGACGGTCGCCACGACGAGCG  512

Query  121  GTGGTTGAGAGACCCTCGAAAGCGGTCGTGCGCGCCCCCTGTCGCCCTTAGGGACCTCCA  180
            |||||||||||||||||| |  | ||||||||||| | | |||||||   |||| |||| 
Sbjct  513  GTGGTTGAGAGACCCTCGGACACTGTCGTGCGCGCGCYC-GTCGCCCCC-GGGATCTCCT  570

Query  181  AGGGCCCTCGAGCATCGGCTTTTCTAGGATGCTCTCGTTG  220
             || |||||| |||||| |  |||||||||||||||||||
Sbjct  571  -GGACCCTCGGGCATCGACC-TTCTAGGATGCTCTCGTTG  608


>MH580336.1 Populus kangdingensis voucher KK020 small subunit ribosomal RNA 
gene, partial sequence; internal transcribed spacer 1, 5.8S 
ribosomal RNA gene, and internal transcribed spacer 2, complete 
sequence; and large subunit ribosomal RNA gene, partial 
sequence
Length=645

 Score = 244 bits (132),  Expect = 8e-61
 Identities = 191/220 (87%), Gaps = 4/220 (2%)
 Strand=Plus/Plus

Query  1    CGCATCGTCGCCACCGATCCCCTCGGCTCACGAGGGTGGGGGCGGACGTTGGCCTCCCGT  60
            |||||||||||| ||| ||||||||||||||||||| |||||||||   ||| |||||| 
Sbjct  393  CGCATCGTCGCCCCCGCTCCCCTCGGCTCACGAGGGCGGGGGCGGATACTGGTCTCCCGC  452

Query  61   GCGCTCCCGCTCGCGGTTGGCCTAAAATCGAGTCCCGGGCGACGGTCGCCACGACGAGCG  120
            |||||| ||||||||| ||||| ||||||||||||| |||||||||||||||||||||||
Sbjct  453  GCGCTCSCGCTCGCGGCTGGCCCAAAATCGAGTCCCCGGCGACGGTCGCCACGACGAGCG  512

Query  121  GTGGTTGAGAGACCCTCGAAAGCGGTCGTGCGCGCCCCCTGTCGCCCTTAGGGACCTCCA  180
            |||||||||||||||||| |  | ||||||||||| ||| |||||||   |||| |||| 
Sbjct  513  GTGGTTGAGAGACCCTCGGACACTGTCGTGCGCGCGCCC-GTCGCCCCC-GGGATCTCCT  570

Query  181  AGGGCCCTCGAGCATCGGCTTTTCTAGGATGCTCTCGTTG  220
             || |||||| |||||| |  |||||||||||||||||||
Sbjct  571  -GGACCCTCGGGCATCGACC-TTCTAGGATGCTCTCGTTG  608


>MH580332.1 Populus xiangchengensis voucher IX009 small subunit ribosomal 
RNA gene, partial sequence; internal transcribed spacer 1, 
5.8S ribosomal RNA gene, and internal transcribed spacer 2, 
complete sequence; and large subunit ribosomal RNA gene, partial 
sequence
Length=645

 Score = 244 bits (132),  Expect = 8e-61
 Identities = 191/220 (87%), Gaps = 4/220 (2%)
 Strand=Plus/Plus

Query  1    CGCATCGTCGCCACCGATCCCCTCGGCTCACGAGGGTGGGGGCGGACGTTGGCCTCCCGT  60
            |||||||||||| ||| ||||||||||||||||||| |||||||||   ||| |||||| 
Sbjct  393  CGCATCGTCGCCCCCGCTCCCCTCGGCTCACGAGGGCGGGGGCGGATACTGGTCTCCCGC  452

Query  61   GCGCTCCCGCTCGCGGTTGGCCTAAAATCGAGTCCCGGGCGACGGTCGCCACGACGAGCG  120
            |||||| ||||||||| ||||| ||||||||||||| |||||||||||||||||||||||
Sbjct  453  GCGCTCSCGCTCGCGGCTGGCCCAAAATCGAGTCCCCGGCGACGGTCGCCACGACGAGCG  512

Query  121  GTGGTTGAGAGACCCTCGAAAGCGGTCGTGCGCGCCCCCTGTCGCCCTTAGGGACCTCCA  180
            |||||||||||||||||| |  | ||||||||||| ||| |||||||   |||| |||| 
Sbjct  513  GTGGTTGAGAGACCCTCGGACACTGTCGTGCGCGCGCCC-GTCGCCCCC-GGGATCTCCT  570

Query  181  AGGGCCCTCGAGCATCGGCTTTTCTAGGATGCTCTCGTTG  220
             || |||||| |||||| |  |||||||||||||||||||
Sbjct  571  -GGACCCTCGGGCATCGACC-TTCTAGGATGCTCTCGTTG  608


>MH580331.1 Populus xiangchengensis voucher IA008 small subunit ribosomal 
RNA gene, partial sequence; internal transcribed spacer 1, 
5.8S ribosomal RNA gene, and internal transcribed spacer 2, 
complete sequence; and large subunit ribosomal RNA gene, partial 
sequence
Length=645

 Score = 244 bits (132),  Expect = 8e-61
 Identities = 191/220 (87%), Gaps = 4/220 (2%)
 Strand=Plus/Plus

Query  1    CGCATCGTCGCCACCGATCCCCTCGGCTCACGAGGGTGGGGGCGGACGTTGGCCTCCCGT  60
            |||||||||||| ||| ||||||||||||||||||| |||||||||   ||| |||||| 
Sbjct  393  CGCATCGTCGCCCCCGCTCCCCTCGGCTCACGAGGGCGGGGGCGGATACTGGTCTCCCGC  452

Query  61   GCGCTCCCGCTCGCGGTTGGCCTAAAATCGAGTCCCGGGCGACGGTCGCCACGACGAGCG  120
            |||||| ||||||||| ||||| ||||||||||||| |||||||||||||||||||||||
Sbjct  453  GCGCTCSCGCTCGCGGCTGGCCCAAAATCGAGTCCCCGGCGACGGTCGCCACGACGAGCG  512

Query  121  GTGGTTGAGAGACCCTCGAAAGCGGTCGTGCGCGCCCCCTGTCGCCCTTAGGGACCTCCA  180
            |||||||||||||||||| |  | ||||||||||| ||| |||||||   |||| |||| 
Sbjct  513  GTGGTTGAGAGACCCTCGGACACTGTCGTGCGCGCGCCC-GTCGCCCCC-GGGATCTCCT  570

Query  181  AGGGCCCTCGAGCATCGGCTTTTCTAGGATGCTCTCGTTG  220
             || |||||| |||||| |  |||||||||||||||||||
Sbjct  571  -GGACCCTCGGGCATCGACC-TTCTAGGATGCTCTCGTTG  608


>MH580330.1 Populus xiangchengensis voucher IA007 small subunit ribosomal 
RNA gene, partial sequence; internal transcribed spacer 1, 
5.8S ribosomal RNA gene, and internal transcribed spacer 2, 
complete sequence; and large subunit ribosomal RNA gene, partial 
sequence
Length=645

 Score = 244 bits (132),  Expect = 8e-61
 Identities = 191/220 (87%), Gaps = 4/220 (2%)
 Strand=Plus/Plus

Query  1    CGCATCGTCGCCACCGATCCCCTCGGCTCACGAGGGTGGGGGCGGACGTTGGCCTCCCGT  60
            |||||||||||| ||| ||||||||||||||||||| |||||||||   ||| |||||| 
Sbjct  393  CGCATCGTCGCCCCCGCTCCCCTCGGCTCACGAGGGCGGGGGCGGATACTGGTCTCCCGC  452

Query  61   GCGCTCCCGCTCGCGGTTGGCCTAAAATCGAGTCCCGGGCGACGGTCGCCACGACGAGCG  120
            |||||| ||||||||| ||||| ||||||||||||| |||||||||||||||||||||||
Sbjct  453  GCGCTCSCGCTCGCGGCTGGCCCAAAATCGAGTCCCCGGCGACGGTCGCCACGACGAGCG  512

Query  121  GTGGTTGAGAGACCCTCGAAAGCGGTCGTGCGCGCCCCCTGTCGCCCTTAGGGACCTCCA  180
            |||||||||||||||||| |  | ||||||||||| ||| |||||||   |||| |||| 
Sbjct  513  GTGGTTGAGAGACCCTCGGACACTGTCGTGCGCGCGCCC-GTCGCCCCC-GGGATCTCCT  570

Query  181  AGGGCCCTCGAGCATCGGCTTTTCTAGGATGCTCTCGTTG  220
             || |||||| |||||| |  |||||||||||||||||||
Sbjct  571  -GGACCCTCGGGCATCGACC-TTCTAGGATGCTCTCGTTG  608


>MH580327.1 Populus ciliata voucher YZ002 small subunit ribosomal RNA gene, 
partial sequence; internal transcribed spacer 1, 5.8S ribosomal 
RNA gene, and internal transcribed spacer 2, complete 
sequence; and large subunit ribosomal RNA gene, partial sequence
Length=645

 Score = 244 bits (132),  Expect = 8e-61
 Identities = 191/220 (87%), Gaps = 4/220 (2%)
 Strand=Plus/Plus

Query  1    CGCATCGTCGCCACCGATCCCCTCGGCTCACGAGGGTGGGGGCGGACGTTGGCCTCCCGT  60
            |||||||||||| ||| ||||||||||||||||||| |||||||||   ||| |||||| 
Sbjct  393  CGCATCGTCGCCCCCGCTCCCCTCGGCTCACGAGGGCGGGGGCGGATACTGGTCTCCCGC  452

Query  61   GCGCTCCCGCTCGCGGTTGGCCTAAAATCGAGTCCCGGGCGACGGTCGCCACGACGAGCG  120
            |||||| ||||||||| ||||| ||||||||||||| |||||||||||||||||||||||
Sbjct  453  GCGCTCSCGCTCGCGGCTGGCCCAAAATCGAGTCCCCGGCGACGGTCGCCACGACGAGCG  512

Query  121  GTGGTTGAGAGACCCTCGAAAGCGGTCGTGCGCGCCCCCTGTCGCCCTTAGGGACCTCCA  180
            |||||||||||||||||| |  | ||||||||||| ||| |||||||   |||| |||| 
Sbjct  513  GTGGTTGAGAGACCCTCGGACACTGTCGTGCGCGCGCCC-GTCGCCCCC-GGGATCTCCT  570

Query  181  AGGGCCCTCGAGCATCGGCTTTTCTAGGATGCTCTCGTTG  220
             || |||||| |||||| |  |||||||||||||||||||
Sbjct  571  -GGACCCTCGGGCATCGACC-TTCTAGGATGCTCTCGTTG  608


>MH580326.1 Populus ciliata voucher YZ001 small subunit ribosomal RNA gene, 
partial sequence; internal transcribed spacer 1, 5.8S ribosomal 
RNA gene, and internal transcribed spacer 2, complete 
sequence; and large subunit ribosomal RNA gene, partial sequence
Length=645

 Score = 244 bits (132),  Expect = 8e-61
 Identities = 191/220 (87%), Gaps = 4/220 (2%)
 Strand=Plus/Plus

Query  1    CGCATCGTCGCCACCGATCCCCTCGGCTCACGAGGGTGGGGGCGGACGTTGGCCTCCCGT  60
            |||||||||||| ||| ||||||||||||||||||| |||||||||   ||| |||||| 
Sbjct  393  CGCATCGTCGCCCCCGCTCCCCTCGGCTCACGAGGGCGGGGGCGGATACTGGTCTCCCGC  452

Query  61   GCGCTCCCGCTCGCGGTTGGCCTAAAATCGAGTCCCGGGCGACGGTCGCCACGACGAGCG  120
            |||||| ||||||||| ||||| ||||||||||||| |||||||||||||||||||||||
Sbjct  453  GCGCTCSCGCTCGCGGCTGGCCCAAAATCGAGTCCCCGGCGACGGTCGCCACGACGAGCG  512

Query  121  GTGGTTGAGAGACCCTCGAAAGCGGTCGTGCGCGCCCCCTGTCGCCCTTAGGGACCTCCA  180
            |||||||||||||||||| |  | ||||||||||| ||| |||||||   |||| |||| 
Sbjct  513  GTGGTTGAGAGACCCTCGGACACTGTCGTGCGCGCGCCC-GTCGCCCCC-GGGATCTCCT  570

Query  181  AGGGCCCTCGAGCATCGGCTTTTCTAGGATGCTCTCGTTG  220
             || |||||| |||||| |  |||||||||||||||||||
Sbjct  571  -GGACCCTCGGGCATCGACC-TTCTAGGATGCTCTCGTTG  608


>MH580325.1 Populus szechuanica var. tibetica voucher ZY001 small subunit 
ribosomal RNA gene, partial sequence; internal transcribed 
spacer 1, 5.8S ribosomal RNA gene, and internal transcribed 
spacer 2, complete sequence; and large subunit ribosomal RNA 
gene, partial sequence
Length=645

 Score = 244 bits (132),  Expect = 8e-61
 Identities = 191/220 (87%), Gaps = 4/220 (2%)
 Strand=Plus/Plus

Query  1    CGCATCGTCGCCACCGATCCCCTCGGCTCACGAGGGTGGGGGCGGACGTTGGCCTCCCGT  60
            |||||||||||| ||| ||||||||||||||||||| |||||||||   ||| |||||| 
Sbjct  393  CGCATCGTCGCCCCCGCTCCCCTCGGCTCACGAGGGCGGGGGCGGATACTGGTCTCCCGC  452

Query  61   GCGCTCCCGCTCGCGGTTGGCCTAAAATCGAGTCCCGGGCGACGGTCGCCACGACGAGCG  120
            |||||||||||||||| ||||| ||||||||||||| |||||||||||||||||||||||
Sbjct  453  GCGCTCCCGCTCGCGGCTGGCCCAAAATCGAGTCCCCGGCGACGGTCGCCACGACGAGCG  512

Query  121  GTGGTTGAGAGACCCTCGAAAGCGGTCGTGCGCGCCCCCTGTCGCCCTTAGGGACCTCCA  180
            |||||||||||||||||| |  | ||||||||||| | | |||||||   |||| |||| 
Sbjct  513  GTGGTTGAGAGACCCTCGGACACTGTCGTGCGCGCGCYC-GTCGCCCCC-GGGATCTCCT  570

Query  181  AGGGCCCTCGAGCATCGGCTTTTCTAGGATGCTCTCGTTG  220
             || |||||| |||||| |  |||||||||||||||||||
Sbjct  571  -GGACCCTCGGGCATCGACC-TTCTAGGATGCTCTCGTTG  608


>MG772980.1 Populus x canadensis isolate P1-2 small subunit ribosomal RNA 
gene, partial sequence; internal transcribed spacer 1 and 5.8S 
ribosomal RNA gene, complete sequence; and internal transcribed 
spacer 2, partial sequence
Length=638

 Score = 244 bits (132),  Expect = 8e-61
 Identities = 190/218 (87%), Gaps = 4/218 (2%)
 Strand=Plus/Plus

Query  1    CGCATCGTCGCCACCGATCCCCTCGGCTCACGAGGGTGGGGGCGGACGTTGGCCTCCCGT  60
            |||||||||||| ||  ||||||||||||||||||| |||||||||   |||||||||| 
Sbjct  421  CGCATCGTCGCCCCCTCTCCCCTCGGCTCACGAGGGCGGGGGCGGATACTGGCCTCCCGC  480

Query  61   GCGCTCCCGCTCGCGGTTGGCCTAAAATCGAGTCCCGGGCGACGGTCGCCACGACGAGCG  120
            |||||||||||||||| ||||| ||||||||||||| |||||||||||||||||||||||
Sbjct  481  GCGCTCCCGCTCGCGGCTGGCCCAAAATCGAGTCCCCGGCGACGGTCGCCACGACGAGCG  540

Query  121  GTGGTTGAGAGACCCTCGAAAGCGGTCGTGCGCGCCCCCTGTCGCCCTTAGGGACCTCCA  180
            |||||||||||||||||| |  | ||||||||||| ||| |||||||   |||| |||| 
Sbjct  541  GTGGTTGAGAGACCCTCGGACACTGTCGTGCGCGCGCCC-GTCGCCCCC-GGGATCTCCT  598

Query  181  AGGGCCCTCGAGCATCGGCTTTTCTAGGATGCTCTCGT  218
             || |||||| |||||| |  |||||||||||||||||
Sbjct  599  -GGACCCTCGGGCATCGACC-TTCTAGGATGCTCTCGT  634


>KC485091.1 Populus x jrtyschensis voucher LiuJQ-XJ-2011-025 internal transcribed 
spacer 1, partial sequence; 5.8S ribosomal RNA gene 
and internal transcribed spacer 2, complete sequence; and 28S 
ribosomal RNA gene, partial sequence
Length=577

 Score = 244 bits (132),  Expect = 8e-61
 Identities = 191/220 (87%), Gaps = 4/220 (2%)
 Strand=Plus/Plus

Query  1    CGCATCGTCGCCACCGATCCCCTCGGCTCACGAGGGTGGGGGCGGACGTTGGCCTCCCGT  60
            |||||||||||| ||| ||||||||||||||||||| |||||||||   ||| |||||| 
Sbjct  353  CGCATCGTCGCCCCCGCTCCCCTCGGCTCACGAGGGCGGGGGCGGATACTGGTCTCCCGC  412

Query  61   GCGCTCCCGCTCGCGGTTGGCCTAAAATCGAGTCCCGGGCGACGGTCGCCACGACGAGCG  120
            |||||||||||||||| ||||| ||||||||||||  |||||||||||||||||||||||
Sbjct  413  GCGCTCCCGCTCGCGGCTGGCCCAAAATCGAGTCCYCGGCGACGGTCGCCACGACGAGCG  472

Query  121  GTGGTTGAGAGACCCTCGAAAGCGGTCGTGCGCGCCCCCTGTCGCCCTTAGGGACCTCCA  180
            |||||||||||||||||| |  | ||||||||||| ||| |||||||   |||| |||| 
Sbjct  473  GTGGTTGAGAGACCCTCGGACACTGTCGTGCGCGCGCCC-GTCGCCCCC-GGGATCTCCT  530

Query  181  AGGGCCCTCGAGCATCGGCTTTTCTAGGATGCTCTCGTTG  220
             || |||||| |||||| |  |||||||||||||||||||
Sbjct  531  -GGACCCTCGGGCATCGACC-TTCTAGGATGCTCTCGTTG  568


>JQ898622.1 Populus deltoides clone P02 18S ribosomal RNA gene, partial sequence; 
internal transcribed spacer 1, 5.8S ribosomal RNA gene, 
and internal transcribed spacer 2, complete sequence; and 
28S ribosomal RNA gene, partial sequence
Length=654

 Score = 244 bits (132),  Expect = 8e-61
 Identities = 191/220 (87%), Gaps = 4/220 (2%)
 Strand=Plus/Plus

Query  1    CGCATCGTCGCCACCGATCCCCTCGGCTCACGAGGGTGGGGGCGGACGTTGGCCTCCCGT  60
            |||||||||||| ||| ||||||||||||||||||| |||||||||   ||| |||||| 
Sbjct  402  CGCATCGTCGCCCCCGCTCCCCTCGGCTCACGAGGGCGGGGGCGGATACTGGTCTCCCGC  461

Query  61   GCGCTCCCGCTCGCGGTTGGCCTAAAATCGAGTCCCGGGCGACGGTCGCCACGACGAGCG  120
            |||||||||||||||| ||||| ||||||||||||  |||||||||||||||||||||||
Sbjct  462  GCGCTCCCGCTCGCGGCTGGCCCAAAATCGAGTCCYCGGCGACGGTCGCCACGACGAGCG  521

Query  121  GTGGTTGAGAGACCCTCGAAAGCGGTCGTGCGCGCCCCCTGTCGCCCTTAGGGACCTCCA  180
            |||||||||||||||||| |  | ||||||||||| ||| |||||||   |||| |||| 
Sbjct  522  GTGGTTGAGAGACCCTCGGACACTGTCGTGCGCGCGCCC-GTCGCCCCC-GGGATCTCCT  579

Query  181  AGGGCCCTCGAGCATCGGCTTTTCTAGGATGCTCTCGTTG  220
             || |||||| |||||| |  |||||||||||||||||||
Sbjct  580  -GGACCCTCGGGCATCGACC-TTCTAGGATGCTCTCGTTG  617


>HE602433.1 Populus nigra genomic DNA containing ITS1, 5.8S rRNA gene, ITS2, 
specimen voucher Jury, SL. 18124
Length=590

 Score = 244 bits (132),  Expect = 8e-61
 Identities = 190/218 (87%), Gaps = 4/218 (2%)
 Strand=Plus/Minus

Query  1    CGCATCGTCGCCACCGATCCCCTCGGCTCACGAGGGTGGGGGCGGACGTTGGCCTCCCGT  60
            |||||||||||| ||| ||||||||||||||||||| |||||||||   ||| |||||| 
Sbjct  219  CGCATCGTCGCCCCCGCTCCCCTCGGCTCACGAGGGCGGGGGCGGATACTGGTCTCCCGC  160

Query  61   GCGCTCCCGCTCGCGGTTGGCCTAAAATCGAGTCCCGGGCGACGGTCGCCACGACGAGCG  120
            |||||||||||||||| ||||| ||||||||||||| |||||||||||||||||||||||
Sbjct  159  GCGCTCCCGCTCGCGGCTGGCCCAAAATCGAGTCCCCGGCGACGGTCGCCACGACGAGCG  100

Query  121  GTGGTTGAGAGACCCTCGAAAGCGGTCGTGCGCGCCCCCTGTCGCCCTTAGGGACCTCCA  180
            |||||||||||||||||| |  | ||||||||||| ||| |||||||   |||| |||| 
Sbjct  99   GTGGTTGAGAGACCCTCGGACACTGTCGTGCGCGCGCCC-GTCGCCCCC-GGGATCTCCT  42

Query  181  AGGGCCCTCGAGCATCGGCTTTTCTAGGATGCTCTCGT  218
             || |||||| |||||| | || |||||||||||||||
Sbjct  41   -GGACCCTCGGGCATCGACCTT-CTAGGATGCTCTCGT  6


>MH580335.1 Populus kangdingensis voucher KK004 small subunit ribosomal RNA 
gene, partial sequence; internal transcribed spacer 1, 5.8S 
ribosomal RNA gene, and internal transcribed spacer 2, complete 
sequence; and large subunit ribosomal RNA gene, partial 
sequence
Length=645

 Score = 243 bits (131),  Expect = 3e-60
 Identities = 191/220 (87%), Gaps = 4/220 (2%)
 Strand=Plus/Plus

Query  1    CGCATCGTCGCCACCGATCCCCTCGGCTCACGAGGGTGGGGGCGGACGTTGGCCTCCCGT  60
            |||||||||||| ||| ||||||||||||||||||| |||||||||   ||| |||||| 
Sbjct  393  CGCATCGTCGCCCCCGCTCCCCTCGGCTCACGAGGGCGGGGGCGGATACTGGTCTCCCGC  452

Query  61   GCGCTCCCGCTCGCGGTTGGCCTAAAATCGAGTCCCGGGCGACGGTCGCCACGACGAGCG  120
            |||||| ||||||||| ||||| ||||||||||||| |||||||||||||||||||||||
Sbjct  453  GCGCTCGCGCTCGCGGCTGGCCCAAAATCGAGTCCCCGGCGACGGTCGCCACGACGAGCG  512

Query  121  GTGGTTGAGAGACCCTCGAAAGCGGTCGTGCGCGCCCCCTGTCGCCCTTAGGGACCTCCA  180
            |||||||||||||||||| |  | ||||||||||| ||| |||||||   |||| |||| 
Sbjct  513  GTGGTTGAGAGACCCTCGGACACTGTCGTGCGCGCGCCC-GTCGCCCCC-GGGATCTCCT  570

Query  181  AGGGCCCTCGAGCATCGGCTTTTCTAGGATGCTCTCGTTG  220
             || |||||| |||||| |  |||||||||||||||||||
Sbjct  571  -GGACCCTCGGGCATCGACC-TTCTAGGATGCTCTCGTTG  608


>MH580333.1 Populus kangdingensis voucher KK002 small subunit ribosomal RNA 
gene, partial sequence; internal transcribed spacer 1, 5.8S 
ribosomal RNA gene, and internal transcribed spacer 2, complete 
sequence; and large subunit ribosomal RNA gene, partial 
sequence
Length=645

 Score = 243 bits (131),  Expect = 3e-60
 Identities = 191/220 (87%), Gaps = 4/220 (2%)
 Strand=Plus/Plus

Query  1    CGCATCGTCGCCACCGATCCCCTCGGCTCACGAGGGTGGGGGCGGACGTTGGCCTCCCGT  60
            |||||||||||| ||| ||||||||||||||||||| |||||||||   ||| |||||| 
Sbjct  393  CGCATCGTCGCCCCCGCTCCCCTCGGCTCACGAGGGCGGGGGCGGATACTGGTCTCCCGC  452

Query  61   GCGCTCCCGCTCGCGGTTGGCCTAAAATCGAGTCCCGGGCGACGGTCGCCACGACGAGCG  120
            |||||| ||||||||| ||||| ||||||||||||| |||||||||||||||||||||||
Sbjct  453  GCGCTCGCGCTCGCGGCTGGCCCAAAATCGAGTCCCCGGCGACGGTCGCCACGACGAGCG  512

Query  121  GTGGTTGAGAGACCCTCGAAAGCGGTCGTGCGCGCCCCCTGTCGCCCTTAGGGACCTCCA  180
            |||||||||||||||||| |  | ||||||||||| ||| |||||||   |||| |||| 
Sbjct  513  GTGGTTGAGAGACCCTCGGACACTGTCGTGCGCGCGCCC-GTCGCCCCC-GGGATCTCCT  570

Query  181  AGGGCCCTCGAGCATCGGCTTTTCTAGGATGCTCTCGTTG  220
             || |||||| |||||| |  |||||||||||||||||||
Sbjct  571  -GGACCCTCGGGCATCGACC-TTCTAGGATGCTCTCGTTG  608


>MH580307.1 Populus szechuanica voucher CW004 small subunit ribosomal RNA 
gene, partial sequence; internal transcribed spacer 1, 5.8S 
ribosomal RNA gene, and internal transcribed spacer 2, complete 
sequence; and large subunit ribosomal RNA gene, partial 
sequence
Length=645

 Score = 243 bits (131),  Expect = 3e-60
 Identities = 191/220 (87%), Gaps = 4/220 (2%)
 Strand=Plus/Plus

Query  1    CGCATCGTCGCCACCGATCCCCTCGGCTCACGAGGGTGGGGGCGGACGTTGGCCTCCCGT  60
            |||||||||||| ||| ||||||||||||||||||| |||||||||   ||| |||||| 
Sbjct  393  CGCATCGTCGCCCCCGCTCCCCTCGGCTCACGAGGGCGGGGGCGGATACTGGTCTCCCGC  452

Query  61   GCGCTCCCGCTCGCGGTTGGCCTAAAATCGAGTCCCGGGCGACGGTCGCCACGACGAGCG  120
            |||||| ||||||||| ||||| ||||||||||||| |||||||||||||||||||||||
Sbjct  453  GCGCTCGCGCTCGCGGCTGGCCCAAAATCGAGTCCCCGGCGACGGTCGCCACGACGAGCG  512

Query  121  GTGGTTGAGAGACCCTCGAAAGCGGTCGTGCGCGCCCCCTGTCGCCCTTAGGGACCTCCA  180
            |||||||||||||||||| |  | ||||||||||| ||| |||||||   |||| |||| 
Sbjct  513  GTGGTTGAGAGACCCTCGGACACTGTCGTGCGCGCGCCC-GTCGCCCCC-GGGATCTCCT  570

Query  181  AGGGCCCTCGAGCATCGGCTTTTCTAGGATGCTCTCGTTG  220
             || |||||| |||||| |  |||||||||||||||||||
Sbjct  571  -GGACCCTCGGGCATCGACC-TTCTAGGATGCTCTCGTTG  608


>MH580306.1 Populus szechuanica voucher CD007 small subunit ribosomal RNA 
gene, partial sequence; internal transcribed spacer 1, 5.8S 
ribosomal RNA gene, and internal transcribed spacer 2, complete 
sequence; and large subunit ribosomal RNA gene, partial 
sequence
Length=645

 Score = 243 bits (131),  Expect = 3e-60
 Identities = 191/220 (87%), Gaps = 4/220 (2%)
 Strand=Plus/Plus

Query  1    CGCATCGTCGCCACCGATCCCCTCGGCTCACGAGGGTGGGGGCGGACGTTGGCCTCCCGT  60
            |||||||||||| ||| ||||||||||||||||||| |||||||||   ||| |||||| 
Sbjct  393  CGCATCGTCGCCCCCGCTCCCCTCGGCTCACGAGGGCGGGGGCGGATACTGGTCTCCCGC  452

Query  61   GCGCTCCCGCTCGCGGTTGGCCTAAAATCGAGTCCCGGGCGACGGTCGCCACGACGAGCG  120
            |||||| ||||||||| ||||| ||||||||||||| |||||||||||||||||||||||
Sbjct  453  GCGCTCGCGCTCGCGGCTGGCCCAAAATCGAGTCCCCGGCGACGGTCGCCACGACGAGCG  512

Query  121  GTGGTTGAGAGACCCTCGAAAGCGGTCGTGCGCGCCCCCTGTCGCCCTTAGGGACCTCCA  180
            |||||||||||||||||| |  | ||||||||||| ||| |||||||   |||| |||| 
Sbjct  513  GTGGTTGAGAGACCCTCGGACACTGTCGTGCGCGCGCCC-GTCGCCCCC-GGGATCTCCT  570

Query  181  AGGGCCCTCGAGCATCGGCTTTTCTAGGATGCTCTCGTTG  220
             || |||||| |||||| |  |||||||||||||||||||
Sbjct  571  -GGACCCTCGGGCATCGACC-TTCTAGGATGCTCTCGTTG  608


>MG772979.1 Populus tomentosa isolate P1-1 internal transcribed spacer 1, 
partial sequence; 5.8S ribosomal RNA gene and internal transcribed 
spacer 2, complete sequence; and large subunit ribosomal 
RNA gene, partial sequence
Length=653

 Score = 243 bits (131),  Expect = 3e-60
 Identities = 191/220 (87%), Gaps = 4/220 (2%)
 Strand=Plus/Plus

Query  1    CGCATCGTCGCCACCGATCCCCTCGGCTCACGAGGGTGGGGGCGGACGTTGGCCTCCCGT  60
            |||||||||||| ||  |||||||||||| |||||| |||||||||   ||| |||||| 
Sbjct  398  CGCATCGTCGCCCCCTCTCCCCTCGGCTCGCGAGGGCGGGGGCGGATACTGGTCTCCCGC  457

Query  61   GCGCTCCCGCTCGCGGTTGGCCTAAAATCGAGTCCCGGGCGACGGTCGCCACGACGAGCG  120
            |||||||||||||||||||||| ||||||||||||  |||||||||||||||||||||||
Sbjct  458  GCGCTCCCGCTCGCGGTTGGCCCAAAATCGAGTCCTCGGCGACGGTCGCCACGACGAGCG  517

Query  121  GTGGTTGAGAGACCCTCGAAAGCGGTCGTGCGCGCCCCCTGTCGCCCTTAGGGACCTCCA  180
            |||||||||||||||||| |  ||||||||||||| || ||||||||   |||| |||| 
Sbjct  518  GTGGTTGAGAGACCCTCGGACACGGTCGTGCGCGCGCC-TGTCGCCCCC-GGGATCTCCT  575

Query  181  AGGGCCCTCGAGCATCGGCTTTTCTAGGATGCTCTCGTTG  220
             || |||||| ||||||   ||||||||||||||||||||
Sbjct  576  -GGACCCTCGGGCATCGAA-TTTCTAGGATGCTCTCGTTG  613


>MG235256.1 Populus tremuloides voucher CCDB-18336-E12 5.8S ribosomal RNA 
gene, partial sequence; internal transcribed spacer 2, complete 
sequence; and large subunit ribosomal RNA gene, partial 
sequence
Length=441

 Score = 243 bits (131),  Expect = 3e-60
 Identities = 190/220 (86%), Gaps = 4/220 (2%)
 Strand=Plus/Plus

Query  1    CGCATCGTCGCCACCGATCCCCTCGGCTCACGAGGGTGGGGGCGGACGTTGGCCTCCCGT  60
            |||||||||||| ||  ||||||||||||||||||| |||||||||   ||| |||||| 
Sbjct  85   CGCATCGTCGCCCCCTCTCCCCTCGGCTCACGAGGGCGGGGGCGGATACTGGTCTCCCGC  144

Query  61   GCGCTCCCGCTCGCGGTTGGCCTAAAATCGAGTCCCGGGCGACGGTCGCCACGACGAGCG  120
            |||||||||||||||||||||| ||||||||||||  |||||||||||||||||||||||
Sbjct  145  GCGCTCCCGCTCGCGGTTGGCCCAAAATCGAGTCCTCGGCGACGGTCGCCACGACGAGCG  204

Query  121  GTGGTTGAGAGACCCTCGAAAGCGGTCGTGCGCGCCCCCTGTCGCCCTTAGGGACCTCCA  180
            |||||||||||||||||| |  ||||||||||||  || ||||||||   |||| |||  
Sbjct  205  GTGGTTGAGAGACCCTCGGACACGGTCGTGCGCGNGCC-TGTCGCCCNC-GGGATCTCNT  262

Query  181  AGGGCCCTCGAGCATCGGCTTTTCTAGGATGCTCTCGTTG  220
             || |||||| ||||||   ||||||||||||||||||||
Sbjct  263  -GGACCCTCGGGCATCGAA-TTTCTAGGATGCTCTCGTTG  300


>KT972687.1 Populus tomentosa voucher BY01MT04 internal transcribed spacer 
2, partial sequence
Length=216

 Score = 243 bits (131),  Expect = 3e-60
 Identities = 191/220 (87%), Gaps = 4/220 (2%)
 Strand=Plus/Plus

Query  1    CGCATCGTCGCCACCGATCCCCTCGGCTCACGAGGGTGGGGGCGGACGTTGGCCTCCCGT  60
            |||||||||||| ||  |||||||||||| |||||| |||||||||   ||| |||||| 
Sbjct  1    CGCATCGTCGCCCCCTCTCCCCTCGGCTCGCGAGGGCGGGGGCGGATACTGGTCTCCCGC  60

Query  61   GCGCTCCCGCTCGCGGTTGGCCTAAAATCGAGTCCCGGGCGACGGTCGCCACGACGAGCG  120
            |||||||||||||||||||||| ||||||||||||  |||||||||||||||||||||||
Sbjct  61   GCGCTCCCGCTCGCGGTTGGCCCAAAATCGAGTCCTCGGCGACGGTCGCCACGACGAGCG  120

Query  121  GTGGTTGAGAGACCCTCGAAAGCGGTCGTGCGCGCCCCCTGTCGCCCTTAGGGACCTCCA  180
            |||||||||||||||||| |  ||||||||||||| || ||||||||   |||| |||| 
Sbjct  121  GTGGTTGAGAGACCCTCGGACACGGTCGTGCGCGCGCC-TGTCGCCCCC-GGGATCTCCT  178

Query  181  AGGGCCCTCGAGCATCGGCTTTTCTAGGATGCTCTCGTTG  220
             || |||||| ||||||   ||||||||||||||||||||
Sbjct  179  -GGACCCTCGGGCATCGAA-TTTCTAGGATGCTCTCGTTG  216


>KT972686.1 Populus tomentosa voucher BY01MT03 internal transcribed spacer 
2, partial sequence
Length=216

 Score = 243 bits (131),  Expect = 3e-60
 Identities = 191/220 (87%), Gaps = 4/220 (2%)
 Strand=Plus/Plus

Query  1    CGCATCGTCGCCACCGATCCCCTCGGCTCACGAGGGTGGGGGCGGACGTTGGCCTCCCGT  60
            |||||||||||| ||  |||||||||||| |||||| |||||||||   ||| |||||| 
Sbjct  1    CGCATCGTCGCCCCCTCTCCCCTCGGCTCGCGAGGGCGGGGGCGGATACTGGTCTCCCGC  60

Query  61   GCGCTCCCGCTCGCGGTTGGCCTAAAATCGAGTCCCGGGCGACGGTCGCCACGACGAGCG  120
            |||||||||||||||||||||| ||||||||||||  |||||||||||||||||||||||
Sbjct  61   GCGCTCCCGCTCGCGGTTGGCCCAAAATCGAGTCCTCGGCGACGGTCGCCACGACGAGCG  120

Query  121  GTGGTTGAGAGACCCTCGAAAGCGGTCGTGCGCGCCCCCTGTCGCCCTTAGGGACCTCCA  180
            |||||||||||||||||| |  ||||||||||||| || ||||||||   |||| |||| 
Sbjct  121  GTGGTTGAGAGACCCTCGGACACGGTCGTGCGCGCGCC-TGTCGCCCCC-GGGATCTCCT  178

Query  181  AGGGCCCTCGAGCATCGGCTTTTCTAGGATGCTCTCGTTG  220
             || |||||| ||||||   ||||||||||||||||||||
Sbjct  179  -GGACCCTCGGGCATCGAA-TTTCTAGGATGCTCTCGTTG  216


>KT972685.1 Populus tomentosa voucher BY01MT02 internal transcribed spacer 
2, partial sequence
Length=216

 Score = 243 bits (131),  Expect = 3e-60
 Identities = 191/220 (87%), Gaps = 4/220 (2%)
 Strand=Plus/Plus

Query  1    CGCATCGTCGCCACCGATCCCCTCGGCTCACGAGGGTGGGGGCGGACGTTGGCCTCCCGT  60
            |||||||||||| ||  |||||||||||| |||||| |||||||||   ||| |||||| 
Sbjct  1    CGCATCGTCGCCCCCTCTCCCCTCGGCTCGCGAGGGCGGGGGCGGATACTGGTCTCCCGC  60

Query  61   GCGCTCCCGCTCGCGGTTGGCCTAAAATCGAGTCCCGGGCGACGGTCGCCACGACGAGCG  120
            |||||||||||||||||||||| ||||||||||||  |||||||||||||||||||||||
Sbjct  61   GCGCTCCCGCTCGCGGTTGGCCCAAAATCGAGTCCTCGGCGACGGTCGCCACGACGAGCG  120

Query  121  GTGGTTGAGAGACCCTCGAAAGCGGTCGTGCGCGCCCCCTGTCGCCCTTAGGGACCTCCA  180
            |||||||||||||||||| |  ||||||||||||| || ||||||||   |||| |||| 
Sbjct  121  GTGGTTGAGAGACCCTCGGACACGGTCGTGCGCGCGCC-TGTCGCCCCC-GGGATCTCCT  178

Query  181  AGGGCCCTCGAGCATCGGCTTTTCTAGGATGCTCTCGTTG  220
             || |||||| ||||||   ||||||||||||||||||||
Sbjct  179  -GGACCCTCGGGCATCGAA-TTTCTAGGATGCTCTCGTTG  216


>KT972684.1 Populus tomentosa voucher BY01MT01 internal transcribed spacer 
2, partial sequence
Length=216

 Score = 243 bits (131),  Expect = 3e-60
 Identities = 191/220 (87%), Gaps = 4/220 (2%)
 Strand=Plus/Plus

Query  1    CGCATCGTCGCCACCGATCCCCTCGGCTCACGAGGGTGGGGGCGGACGTTGGCCTCCCGT  60
            |||||||||||| ||  |||||||||||| |||||| |||||||||   ||| |||||| 
Sbjct  1    CGCATCGTCGCCCCCTCTCCCCTCGGCTCGCGAGGGCGGGGGCGGATACTGGTCTCCCGC  60

Query  61   GCGCTCCCGCTCGCGGTTGGCCTAAAATCGAGTCCCGGGCGACGGTCGCCACGACGAGCG  120
            |||||||||||||||||||||| ||||||||||||  |||||||||||||||||||||||
Sbjct  61   GCGCTCCCGCTCGCGGTTGGCCCAAAATCGAGTCCTCGGCGACGGTCGCCACGACGAGCG  120

Query  121  GTGGTTGAGAGACCCTCGAAAGCGGTCGTGCGCGCCCCCTGTCGCCCTTAGGGACCTCCA  180
            |||||||||||||||||| |  ||||||||||||| || ||||||||   |||| |||| 
Sbjct  121  GTGGTTGAGAGACCCTCGGACACGGTCGTGCGCGCGCC-TGTCGCCCCC-GGGATCTCCT  178

Query  181  AGGGCCCTCGAGCATCGGCTTTTCTAGGATGCTCTCGTTG  220
             || |||||| ||||||   ||||||||||||||||||||
Sbjct  179  -GGACCCTCGGGCATCGAA-TTTCTAGGATGCTCTCGTTG  216


>KM515271.1 Embryophyte environmental sample clone IMG364 internal transcribed 
spacer 1, partial sequence; 5.8S ribosomal RNA gene and 
internal transcribed spacer 2, complete sequence; and 28S 
ribosomal RNA gene, partial sequence
Length=564

 Score = 243 bits (131),  Expect = 3e-60
 Identities = 191/220 (87%), Gaps = 4/220 (2%)
 Strand=Plus/Plus

Query  1    CGCATCGTCGCCACCGATCCCCTCGGCTCACGAGGGTGGGGGCGGACGTTGGCCTCCCGT  60
            |||||||||||| ||  ||||||||||||||||||| |||||||||   ||| |||||| 
Sbjct  317  CGCATCGTCGCCCCCTCTCCCCTCGGCTCACGAGGGCGGGGGCGGATACTGGTCTCCCGC  376

Query  61   GCGCTCCCGCTCGCGGTTGGCCTAAAATCGAGTCCCGGGCGACGGTCGCCACGACGAGCG  120
            |||||||||||||||| ||||| ||||||||||||| |||||||||||||||||||||||
Sbjct  377  GCGCTCCCGCTCGCGGCTGGCCCAAAATCGAGTCCCCGGCGACGGTCGCCACGACGAGCG  436

Query  121  GTGGTTGAGAGACCCTCGAAAGCGGTCGTGCGCGCCCCCTGTCGCCCTTAGGGACCTCCA  180
            |||||||||||||||||| |  | ||||||||||| ||| |||||||   |||| |||| 
Sbjct  437  GTGGTTGAGAGACCCTCGGACACTGTCGTGCGCGCGCCC-GTCGCCCCC-GGGATCTCCT  494

Query  181  AGGGCCCTCGAGCATCGGCTTTTCTAGGATGCTCTCGTTG  220
             || |||||| |||||| |  |||||||||||||||||||
Sbjct  495  -GGACCCTCGGGCATCGACC-TTCTAGGATGCTCTCGTTG  532


>KX166719.1 Populus tremula voucher NMW3654 5.8S ribosomal RNA gene, partial 
sequence; internal transcribed spacer 2, complete sequence; 
and 28S ribosomal RNA gene, partial sequence
Length=441

 Score = 243 bits (131),  Expect = 3e-60
 Identities = 191/220 (87%), Gaps = 4/220 (2%)
 Strand=Plus/Plus

Query  1    CGCATCGTCGCCACCGATCCCCTCGGCTCACGAGGGTGGGGGCGGACGTTGGCCTCCCGT  60
            |||||||||||| ||  |||||||||||| |||||| |||||||||   ||| |||||| 
Sbjct  85   CGCATCGTCGCCCCCTCTCCCCTCGGCTCGCGAGGGCGGGGGCGGATACTGGTCTCCCGC  144

Query  61   GCGCTCCCGCTCGCGGTTGGCCTAAAATCGAGTCCCGGGCGACGGTCGCCACGACGAGCG  120
            |||||||||||||||||||||| ||||||||||||  |||||||||||||||||||||||
Sbjct  145  GCGCTCCCGCTCGCGGTTGGCCCAAAATCGAGTCCTCGGCGACGGTCGCCACGACGAGCG  204

Query  121  GTGGTTGAGAGACCCTCGAAAGCGGTCGTGCGCGCCCCCTGTCGCCCTTAGGGACCTCCA  180
            |||||||||||||||||| |  ||||||||||||| || ||||||||   |||| |||| 
Sbjct  205  GTGGTTGAGAGACCCTCGGACACGGTCGTGCGCGCGCC-TGTCGCCCCC-GGGATCTCCT  262

Query  181  AGGGCCCTCGAGCATCGGCTTTTCTAGGATGCTCTCGTTG  220
             || |||||| ||||||   ||||||||||||||||||||
Sbjct  263  -GGACCCTCGGGCATCGAA-TTTCTAGGATGCTCTCGTTG  300


>KT695291.1 Populus nigra voucher BIOUG24049-A02 internal transcribed spacer 
2, partial sequence
Length=329

 Score = 243 bits (131),  Expect = 3e-60
 Identities = 191/220 (87%), Gaps = 4/220 (2%)
 Strand=Plus/Plus

Query  1    CGCATCGTCGCCACCGATCCCCTCGGCTCACGAGGGTGGGGGCGGACGTTGGCCTCCCGT  60
            |||||||||||| ||  ||||||||||||||||||| |||||||||   ||| |||||| 
Sbjct  77   CGCATCGTCGCCCCCTCTCCCCTCGGCTCACGAGGGCGGGGGCGGATACTGGTCTCCCGC  136

Query  61   GCGCTCCCGCTCGCGGTTGGCCTAAAATCGAGTCCCGGGCGACGGTCGCCACGACGAGCG  120
            |||||||||||||||||||||| ||||||||||||  |||||||||||||||||||||||
Sbjct  137  GCGCTCCCGCTCGCGGTTGGCCCAAAATCGAGTCCTCGGCGACGGTCGCCACGACGAGCG  196

Query  121  GTGGTTGAGAGACCCTCGAAAGCGGTCGTGCGCGCCCCCTGTCGCCCTTAGGGACCTCCA  180
            |||||||||||||||||| |  ||||||||||||  || ||||||||   |||| |||| 
Sbjct  197  GTGGTTGAGAGACCCTCGGACACGGTCGTGCGCGTGCC-TGTCGCCCCC-GGGATCTCCT  254

Query  181  AGGGCCCTCGAGCATCGGCTTTTCTAGGATGCTCTCGTTG  220
             || |||||| ||||||   ||||||||||||||||||||
Sbjct  255  -GGACCCTCGGGCATCGAA-TTTCTAGGATGCTCTCGTTG  292


>KT695243.1 Populus sp. BIOUG24049-D06 internal transcribed spacer 2, partial 
sequence
Length=310

 Score = 243 bits (131),  Expect = 3e-60
 Identities = 191/220 (87%), Gaps = 4/220 (2%)
 Strand=Plus/Plus

Query  1    CGCATCGTCGCCACCGATCCCCTCGGCTCACGAGGGTGGGGGCGGACGTTGGCCTCCCGT  60
            |||||||||||| ||  ||||||||||||||||||| |||||||||   ||| |||||| 
Sbjct  85   CGCATCGTCGCCCCCTCTCCCCTCGGCTCACGAGGGCGGGGGCGGATACTGGTCTCCCGC  144

Query  61   GCGCTCCCGCTCGCGGTTGGCCTAAAATCGAGTCCCGGGCGACGGTCGCCACGACGAGCG  120
            |||||||||||||||||||||| ||||||||||||  |||||||||||||||||||||||
Sbjct  145  GCGCTCCCGCTCGCGGTTGGCCCAAAATCGAGTCCTCGGCGACGGTCGCCACGACGAGCG  204

Query  121  GTGGTTGAGAGACCCTCGAAAGCGGTCGTGCGCGCCCCCTGTCGCCCTTAGGGACCTCCA  180
            |||||||||||||||||| |  ||||||||||||  || ||||||||   |||| |||| 
Sbjct  205  GTGGTTGAGAGACCCTCGGACACGGTCGTGCGCGTGCC-TGTCGCCCCC-GGGATCTCCT  262

Query  181  AGGGCCCTCGAGCATCGGCTTTTCTAGGATGCTCTCGTTG  220
             || |||||| ||||||   ||||||||||||||||||||
Sbjct  263  -GGACCCTCGGGCATCGAA-TTTCTAGGATGCTCTCGTTG  300


>KC485108.1 Populus tremula voucher LiuJQ-XJ-2011-015 internal transcribed 
spacer 1, partial sequence; 5.8S ribosomal RNA gene and internal 
transcribed spacer 2, complete sequence; and 28S ribosomal 
RNA gene, partial sequence
Length=577

 Score = 243 bits (131),  Expect = 3e-60
 Identities = 191/220 (87%), Gaps = 4/220 (2%)
 Strand=Plus/Plus

Query  1    CGCATCGTCGCCACCGATCCCCTCGGCTCACGAGGGTGGGGGCGGACGTTGGCCTCCCGT  60
            |||||||||||| ||  |||||||||||| |||||| |||||||||   ||| |||||| 
Sbjct  353  CGCATCGTCGCCCCCTCTCCCCTCGGCTCGCGAGGGCGGGGGCGGATACTGGTCTCCCGC  412

Query  61   GCGCTCCCGCTCGCGGTTGGCCTAAAATCGAGTCCCGGGCGACGGTCGCCACGACGAGCG  120
            |||||||||||||||||||||| ||||||||||||  |||||||||||||||||||||||
Sbjct  413  GCGCTCCCGCTCGCGGTTGGCCCAAAATCGAGTCCTCGGCGACGGTCGCCACGACGAGCG  472

Query  121  GTGGTTGAGAGACCCTCGAAAGCGGTCGTGCGCGCCCCCTGTCGCCCTTAGGGACCTCCA  180
            |||||||||||||||||| |  ||||||||||||| || ||||||||   |||| |||| 
Sbjct  473  GTGGTTGAGAGACCCTCGGACACGGTCGTGCGCGCGCC-TGTCGCCCCC-GGGATCTCCT  530

Query  181  AGGGCCCTCGAGCATCGGCTTTTCTAGGATGCTCTCGTTG  220
             || |||||| ||||||   ||||||||||||||||||||
Sbjct  531  -GGACCCTCGGGCATCGAA-TTTCTAGGATGCTCTCGTTG  568


>KC485106.1 Populus talassica voucher LiuJQ-XJ-2011-116 internal transcribed 
spacer 1, partial sequence; 5.8S ribosomal RNA gene and 
internal transcribed spacer 2, complete sequence; and 28S ribosomal 
RNA gene, partial sequence
Length=577

 Score = 243 bits (131),  Expect = 3e-60
 Identities = 191/220 (87%), Gaps = 4/220 (2%)
 Strand=Plus/Plus

Query  1    CGCATCGTCGCCACCGATCCCCTCGGCTCACGAGGGTGGGGGCGGACGTTGGCCTCCCGT  60
            |||||||||||| ||| ||||||||||||||||||| |||||||||   ||| |||||| 
Sbjct  353  CGCATCGTCGCCCCCGCTCCCCTCGGCTCACGAGGGCGGGGGCGGATACTGGTCTCCCGC  412

Query  61   GCGCTCCCGCTCGCGGTTGGCCTAAAATCGAGTCCCGGGCGACGGTCGCCACGACGAGCG  120
            |||||||||||||||| ||||| ||||||||||||  |||||||||||||||||||||||
Sbjct  413  GCGCTCCCGCTCGCGGCTGGCCCAAAATCGAGTCCTCGGCGACGGTCGCCACGACGAGCG  472

Query  121  GTGGTTGAGAGACCCTCGAAAGCGGTCGTGCGCGCCCCCTGTCGCCCTTAGGGACCTCCA  180
            |||||||||||||||||| |  | ||||||||||| ||| |||||||   |||| |||| 
Sbjct  473  GTGGTTGAGAGACCCTCGGACACTGTCGTGCGCGCGCCC-GTCGCCCCC-GGGATCTCCT  530

Query  181  AGGGCCCTCGAGCATCGGCTTTTCTAGGATGCTCTCGTTG  220
             || |||||| |||||| |  |||||||||||||||||||
Sbjct  531  -GGACCCTCGGGCATCGACC-TTCTAGGATGCTCTCGTTG  568


>KC485105.1 Populus talassica voucher LiuJQ-XJ-2011-001 internal transcribed 
spacer 1, partial sequence; 5.8S ribosomal RNA gene and 
internal transcribed spacer 2, complete sequence; and 28S ribosomal 
RNA gene, partial sequence
Length=577

 Score = 243 bits (131),  Expect = 3e-60
 Identities = 191/220 (87%), Gaps = 4/220 (2%)
 Strand=Plus/Plus

Query  1    CGCATCGTCGCCACCGATCCCCTCGGCTCACGAGGGTGGGGGCGGACGTTGGCCTCCCGT  60
            |||||||||||| ||| ||||||||||||||||||| |||||||||   ||| |||||| 
Sbjct  353  CGCATCGTCGCCCCCGCTCCCCTCGGCTCACGAGGGCGGGGGCGGATACTGGTCTCCCGC  412

Query  61   GCGCTCCCGCTCGCGGTTGGCCTAAAATCGAGTCCCGGGCGACGGTCGCCACGACGAGCG  120
            |||||||||||||||| ||||| ||||||||||||  |||||||||||||||||||||||
Sbjct  413  GCGCTCCCGCTCGCGGCTGGCCCAAAATCGAGTCCTCGGCGACGGTCGCCACGACGAGCG  472

Query  121  GTGGTTGAGAGACCCTCGAAAGCGGTCGTGCGCGCCCCCTGTCGCCCTTAGGGACCTCCA  180
            |||||||||||||||||| |  | ||||||||||| ||| |||||||   |||| |||| 
Sbjct  473  GTGGTTGAGAGACCCTCGGACACTGTCGTGCGCGCGCCC-GTCGCCCCC-GGGATCTCCT  530

Query  181  AGGGCCCTCGAGCATCGGCTTTTCTAGGATGCTCTCGTTG  220
             || |||||| |||||| |  |||||||||||||||||||
Sbjct  531  -GGACCCTCGGGCATCGACC-TTCTAGGATGCTCTCGTTG  568


>KC485096.1 Populus pamirica var. akqiensis voucher LiuJQ-FJJ-0204-005 internal 
transcribed spacer 1, partial sequence; 5.8S ribosomal 
RNA gene and internal transcribed spacer 2, complete sequence; 
and 28S ribosomal RNA gene, partial sequence
 KC485101.1 Populus qamdoensis voucher LiuJQ-QTP-2011-015 internal transcribed 
spacer 1, partial sequence; 5.8S ribosomal RNA gene and 
internal transcribed spacer 2, complete sequence; and 28S 
ribosomal RNA gene, partial sequence
Length=577

 Score = 243 bits (131),  Expect = 3e-60
 Identities = 191/220 (87%), Gaps = 4/220 (2%)
 Strand=Plus/Plus

Query  1    CGCATCGTCGCCACCGATCCCCTCGGCTCACGAGGGTGGGGGCGGACGTTGGCCTCCCGT  60
            |||||||||||| ||| ||||||||||||||||||| |||||||||   ||| |||||| 
Sbjct  353  CGCATCGTCGCCCCCGCTCCCCTCGGCTCACGAGGGCGGGGGCGGATACTGGTCTCCCGC  412

Query  61   GCGCTCCCGCTCGCGGTTGGCCTAAAATCGAGTCCCGGGCGACGGTCGCCACGACGAGCG  120
            |||||||||||||||| ||||| ||||||||||||  |||||||||||||||||||||||
Sbjct  413  GCGCTCCCGCTCGCGGCTGGCCCAAAATCGAGTCCTCGGCGACGGTCGCCACGACGAGCG  472

Query  121  GTGGTTGAGAGACCCTCGAAAGCGGTCGTGCGCGCCCCCTGTCGCCCTTAGGGACCTCCA  180
            |||||||||||||||||| |  | ||||||||||| ||| |||||||   |||| |||| 
Sbjct  473  GTGGTTGAGAGACCCTCGGACACTGTCGTGCGCGCGCCC-GTCGCCCCC-GGGATCTCCT  530

Query  181  AGGGCCCTCGAGCATCGGCTTTTCTAGGATGCTCTCGTTG  220
             || |||||| |||||| |  |||||||||||||||||||
Sbjct  531  -GGACCCTCGGGCATCGACC-TTCTAGGATGCTCTCGTTG  568


>KC485099.1 Populus pilosa voucher LiuJQ-FJJ-0253-098 internal transcribed 
spacer 1, partial sequence; 5.8S ribosomal RNA gene and internal 
transcribed spacer 2, complete sequence; and 28S ribosomal 
RNA gene, partial sequence
Length=577

 Score = 243 bits (131),  Expect = 3e-60
 Identities = 191/220 (87%), Gaps = 4/220 (2%)
 Strand=Plus/Plus

Query  1    CGCATCGTCGCCACCGATCCCCTCGGCTCACGAGGGTGGGGGCGGACGTTGGCCTCCCGT  60
            |||||||||||| ||| ||||||||||||||||||| |||||||||   ||| |||||| 
Sbjct  353  CGCATCGTCGCCCCCGCTCCCCTCGGCTCACGAGGGCGGGGGCGGATACTGGTCTCCCGC  412

Query  61   GCGCTCCCGCTCGCGGTTGGCCTAAAATCGAGTCCCGGGCGACGGTCGCCACGACGAGCG  120
            |||||||||||||||| ||||| ||||||||||||  |||||||||||||||||||||||
Sbjct  413  GCGCTCCCGCTCGCGGCTGGCCCAAAATCGAGTCCTCGGCGACGGTCGCCACGACGAGCG  472

Query  121  GTGGTTGAGAGACCCTCGAAAGCGGTCGTGCGCGCCCCCTGTCGCCCTTAGGGACCTCCA  180
            |||||||||||||||||| |  | ||||||||||| ||| |||||||   |||| |||| 
Sbjct  473  GTGGTTGAGAGACCCTCGGACACTGTCGTGCGCGCGCCC-GTCGCCCCC-GGGATCTCCT  530

Query  181  AGGGCCCTCGAGCATCGGCTTTTCTAGGATGCTCTCGTTG  220
             || |||||| |||||| |  |||||||||||||||||||
Sbjct  531  -GGACCCTCGGGCATCGACC-TTCTAGGATGCTCTCGTTG  568


>KC485092.1 Populus laurifolia voucher LiuJQ-XJ-2011-018 internal transcribed 
spacer 1, partial sequence; 5.8S ribosomal RNA gene and 
internal transcribed spacer 2, complete sequence; and 28S ribosomal 
RNA gene, partial sequence
 KC485098.1 Populus pilosa voucher LiuJQ-XJ-2011-044-2 internal transcribed 
spacer 1, partial sequence; 5.8S ribosomal RNA gene and internal 
transcribed spacer 2, complete sequence; and 28S ribosomal 
RNA gene, partial sequence
Length=577

 Score = 243 bits (131),  Expect = 3e-60
 Identities = 191/220 (87%), Gaps = 4/220 (2%)
 Strand=Plus/Plus

Query  1    CGCATCGTCGCCACCGATCCCCTCGGCTCACGAGGGTGGGGGCGGACGTTGGCCTCCCGT  60
            |||||||||||| ||| ||||||||||||||||||| |||||||||   ||| |||||| 
Sbjct  353  CGCATCGTCGCCCCCGCTCCCCTCGGCTCACGAGGGCGGGGGCGGATACTGGTCTCCCGC  412

Query  61   GCGCTCCCGCTCGCGGTTGGCCTAAAATCGAGTCCCGGGCGACGGTCGCCACGACGAGCG  120
            |||||||||||||||| ||||| ||||||||||||  |||||||||||||||||||||||
Sbjct  413  GCGCTCCCGCTCGCGGCTGGCCCAAAATCGAGTCCTCGGCGACGGTCGCCACGACGAGCG  472

Query  121  GTGGTTGAGAGACCCTCGAAAGCGGTCGTGCGCGCCCCCTGTCGCCCTTAGGGACCTCCA  180
            |||||||||||||||||| |  | ||||||||||| ||| |||||||   |||| |||| 
Sbjct  473  GTGGTTGAGAGACCCTCGGACACTGTCGTGCGCGCGCCC-GTCGCCCCC-GGGATCTCCT  530

Query  181  AGGGCCCTCGAGCATCGGCTTTTCTAGGATGCTCTCGTTG  220
             || |||||| |||||| |  |||||||||||||||||||
Sbjct  531  -GGACCCTCGGGCATCGACC-TTCTAGGATGCTCTCGTTG  568


>KC485097.1 Populus pilosa voucher LiuJQ-XJ-2011-044-1 internal transcribed 
spacer 1, partial sequence; 5.8S ribosomal RNA gene and internal 
transcribed spacer 2, complete sequence; and 28S ribosomal 
RNA gene, partial sequence
Length=577

 Score = 243 bits (131),  Expect = 3e-60
 Identities = 191/220 (87%), Gaps = 4/220 (2%)
 Strand=Plus/Plus

Query  1    CGCATCGTCGCCACCGATCCCCTCGGCTCACGAGGGTGGGGGCGGACGTTGGCCTCCCGT  60
            |||||||||||| ||| ||||||||||||||||||| |||||||||   ||| |||||| 
Sbjct  353  CGCATCGTCGCCCCCGCTCCCCTCGGCTCACGAGGGCGGGGGCGGATACTGGTCTCCCGC  412

Query  61   GCGCTCCCGCTCGCGGTTGGCCTAAAATCGAGTCCCGGGCGACGGTCGCCACGACGAGCG  120
            |||||||||||||||| ||||| ||||||||||||  |||||||||||||||||||||||
Sbjct  413  GCGCTCCCGCTCGCGGCTGGCCCAAAATCGAGTCCTCGGCGACGGTCGCCACGACGAGCG  472

Query  121  GTGGTTGAGAGACCCTCGAAAGCGGTCGTGCGCGCCCCCTGTCGCCCTTAGGGACCTCCA  180
            |||||||||||||||||| |  | ||||||||||| ||| |||||||   |||| |||| 
Sbjct  473  GTGGTTGAGAGACCCTCGGACACTGTCGTGCGCGCGCCC-GTCGCCCCC-GGGATCTCCT  530

Query  181  AGGGCCCTCGAGCATCGGCTTTTCTAGGATGCTCTCGTTG  220
             || |||||| |||||| |  |||||||||||||||||||
Sbjct  531  -GGACCCTCGGGCATCGACC-TTCTAGGATGCTCTCGTTG  568


>KC485094.1 Populus laurifolia voucher LiuJQ-XJ-2011-082 internal transcribed 
spacer 1, partial sequence; 5.8S ribosomal RNA gene and 
internal transcribed spacer 2, complete sequence; and 28S ribosomal 
RNA gene, partial sequence
Length=577

 Score = 243 bits (131),  Expect = 3e-60
 Identities = 191/220 (87%), Gaps = 4/220 (2%)
 Strand=Plus/Plus

Query  1    CGCATCGTCGCCACCGATCCCCTCGGCTCACGAGGGTGGGGGCGGACGTTGGCCTCCCGT  60
            |||||||||||| ||| ||||||||||||||||||| |||||||||   ||| |||||| 
Sbjct  353  CGCATCGTCGCCCCCGCTCCCCTCGGCTCACGAGGGCGGGGGCGGATACTGGTCTCCCGC  412

Query  61   GCGCTCCCGCTCGCGGTTGGCCTAAAATCGAGTCCCGGGCGACGGTCGCCACGACGAGCG  120
            |||||||||||||||| ||||| ||||||||||||  |||||||||||||||||||||||
Sbjct  413  GCGCTCCCGCTCGCGGCTGGCCCAAAATCGAGTCCTCGGCGACGGTCGCCACGACGAGCG  472

Query  121  GTGGTTGAGAGACCCTCGAAAGCGGTCGTGCGCGCCCCCTGTCGCCCTTAGGGACCTCCA  180
            |||||||||||||||||| |  | ||||||||||| ||| |||||||   |||| |||| 
Sbjct  473  GTGGTTGAGAGACCCTCGGACACTGTCGTGCGCGCGCCC-GTCGCCCCC-GGGATCTCCT  530

Query  181  AGGGCCCTCGAGCATCGGCTTTTCTAGGATGCTCTCGTTG  220
             || |||||| |||||| |  |||||||||||||||||||
Sbjct  531  -GGACCCTCGGGCATCGACC-TTCTAGGATGCTCTCGTTG  568


>JQ898641.1 Populus nigra clone P23 18S ribosomal RNA gene, partial sequence; 
internal transcribed spacer 1, 5.8S ribosomal RNA gene, 
and internal transcribed spacer 2, complete sequence; and 28S 
ribosomal RNA gene, partial sequence
 JQ898645.1 Populus deltoides clone P28 18S ribosomal RNA gene, partial sequence; 
internal transcribed spacer 1, 5.8S ribosomal RNA gene, 
and internal transcribed spacer 2, complete sequence; and 
28S ribosomal RNA gene, partial sequence
Length=654

 Score = 243 bits (131),  Expect = 3e-60
 Identities = 191/220 (87%), Gaps = 4/220 (2%)
 Strand=Plus/Plus

Query  1    CGCATCGTCGCCACCGATCCCCTCGGCTCACGAGGGTGGGGGCGGACGTTGGCCTCCCGT  60
            |||||||||||| ||  ||||||||||||||||||| |||||||||   ||| |||||| 
Sbjct  402  CGCATCGTCGCCCCCTCTCCCCTCGGCTCACGAGGGCGGGGGCGGATACTGGTCTCCCGC  461

Query  61   GCGCTCCCGCTCGCGGTTGGCCTAAAATCGAGTCCCGGGCGACGGTCGCCACGACGAGCG  120
            |||||||||||||||| ||||| ||||||||||||| |||||||||||||||||||||||
Sbjct  462  GCGCTCCCGCTCGCGGCTGGCCCAAAATCGAGTCCCCGGCGACGGTCGCCACGACGAGCG  521

Query  121  GTGGTTGAGAGACCCTCGAAAGCGGTCGTGCGCGCCCCCTGTCGCCCTTAGGGACCTCCA  180
            |||||||||||||||||| |  | ||||||||||| ||| |||||||   |||| |||| 
Sbjct  522  GTGGTTGAGAGACCCTCGGACACTGTCGTGCGCGCGCCC-GTCGCCCCC-GGGATCTCCT  579

Query  181  AGGGCCCTCGAGCATCGGCTTTTCTAGGATGCTCTCGTTG  220
             || |||||| |||||| |  |||||||||||||||||||
Sbjct  580  -GGACCCTCGGGCATCGACC-TTCTAGGATGCTCTCGTTG  617


>JQ898644.1 Populus tomentosa clone P27 18S ribosomal RNA gene, partial sequence; 
internal transcribed spacer 1, 5.8S ribosomal RNA gene, 
and internal transcribed spacer 2, complete sequence; and 
28S ribosomal RNA gene, partial sequence
Length=654

 Score = 243 bits (131),  Expect = 3e-60
 Identities = 191/220 (87%), Gaps = 4/220 (2%)
 Strand=Plus/Plus

Query  1    CGCATCGTCGCCACCGATCCCCTCGGCTCACGAGGGTGGGGGCGGACGTTGGCCTCCCGT  60
            |||||||||||| ||  |||||||||||| |||||| |||||||||   ||| |||||| 
Sbjct  402  CGCATCGTCGCCCCCTCTCCCCTCGGCTCGCGAGGGCGGGGGCGGATACTGGTCTCCCGC  461

Query  61   GCGCTCCCGCTCGCGGTTGGCCTAAAATCGAGTCCCGGGCGACGGTCGCCACGACGAGCG  120
            |||||||||||||||||||||| ||||||||||||  |||||||||||||||||||||||
Sbjct  462  GCGCTCCCGCTCGCGGTTGGCCCAAAATCGAGTCCTCGGCGACGGTCGCCACGACGAGCG  521

Query  121  GTGGTTGAGAGACCCTCGAAAGCGGTCGTGCGCGCCCCCTGTCGCCCTTAGGGACCTCCA  180
            |||||||||||||||||| |  ||||||||||||| || ||||||||   |||| |||| 
Sbjct  522  GTGGTTGAGAGACCCTCGGACACGGTCGTGCGCGCGCC-TGTCGCCCCC-GGGATCTCCT  579

Query  181  AGGGCCCTCGAGCATCGGCTTTTCTAGGATGCTCTCGTTG  220
             || |||||| ||||||   ||||||||||||||||||||
Sbjct  580  -GGACCCTCGGGCATCGAA-TTTCTAGGATGCTCTCGTTG  617


>JQ898639.1 Idesia polycarpa clone P19 18S ribosomal RNA gene, partial sequence; 
internal transcribed spacer 1, 5.8S ribosomal RNA gene, 
and internal transcribed spacer 2, complete sequence; and 
28S ribosomal RNA gene, partial sequence
Length=654

 Score = 243 bits (131),  Expect = 3e-60
 Identities = 191/220 (87%), Gaps = 4/220 (2%)
 Strand=Plus/Plus

Query  1    CGCATCGTCGCCACCGATCCCCTCGGCTCACGAGGGTGGGGGCGGACGTTGGCCTCCCGT  60
            |||||||||||| |||  ||||||| ||||||||||  ||||||||   |||||||||| 
Sbjct  402  CGCATCGTCGCCCCCGCACCCCTCGTCTCACGAGGGCAGGGGCGGATACTGGCCTCCCGC  461

Query  61   GCGCTCCCGCTCGCGGTTGGCCTAAAATCGAGTCCCGGGCGACGGTCGCCACGACGAGCG  120
            ||||| |||||||||||||||| ||||||||||||  |||||||||||||||||||||||
Sbjct  462  GCGCTTCCGCTCGCGGTTGGCCCAAAATCGAGTCCTCGGCGACGGTCGCCACGACGAGCG  521

Query  121  GTGGTTGAGAGACCCTCGAAAGCGGTCGTGCGCGCCCCCTGTCGCCCTTAGGGACCTCCA  180
            |||||||||||||||||| |  ||||||||||||| || |||||||||  ||||||||| 
Sbjct  522  GTGGTTGAGAGACCCTCGGACACGGTCGTGCGCGCTCC-TGTCGCCCTC-GGGACCTCCT  579

Query  181  AGGGCCCTCGAGCATCGGCTTTTCTAGGATGCTCTCGTTG  220
             || |||||| ||||| |||||  | ||||||||||||||
Sbjct  580  -GGACCCTCGGGCATCTGCTTTA-TGGGATGCTCTCGTTG  617


>JQ898624.1 Populus deltoides clone P04 18S ribosomal RNA gene, partial sequence; 
internal transcribed spacer 1, 5.8S ribosomal RNA gene, 
and internal transcribed spacer 2, complete sequence; and 
28S ribosomal RNA gene, partial sequence
Length=654

 Score = 243 bits (131),  Expect = 3e-60
 Identities = 191/220 (87%), Gaps = 4/220 (2%)
 Strand=Plus/Plus

Query  1    CGCATCGTCGCCACCGATCCCCTCGGCTCACGAGGGTGGGGGCGGACGTTGGCCTCCCGT  60
            |||||||||||| ||| ||||||||||||||||||| |||||||||   ||| |||||| 
Sbjct  402  CGCATCGTCGCCCCCGCTCCCCTCGGCTCACGAGGGCGGGGGCGGATACTGGTCTCCCGC  461

Query  61   GCGCTCCCGCTCGCGGTTGGCCTAAAATCGAGTCCCGGGCGACGGTCGCCACGACGAGCG  120
            |||||||||||||||| ||||| ||||||||||||  |||||||||||||||||||||||
Sbjct  462  GCGCTCCCGCTCGCGGCTGGCCCAAAATCGAGTCCTCGGCGACGGTCGCCACGACGAGCG  521

Query  121  GTGGTTGAGAGACCCTCGAAAGCGGTCGTGCGCGCCCCCTGTCGCCCTTAGGGACCTCCA  180
            |||||||||||||||||| |  | ||||||||||| ||| |||||||   |||| |||| 
Sbjct  522  GTGGTTGAGAGACCCTCGGACACTGTCGTGCGCGCGCCC-GTCGCCCCC-GGGATCTCCT  579

Query  181  AGGGCCCTCGAGCATCGGCTTTTCTAGGATGCTCTCGTTG  220
             || |||||| |||||| |  |||||||||||||||||||
Sbjct  580  -GGACCCTCGGGCATCGACC-TTCTAGGATGCTCTCGTTG  617


>JQ898623.1 Populus yunnanensis clone P03 18S ribosomal RNA gene, partial 
sequence; internal transcribed spacer 1, 5.8S ribosomal RNA 
gene, and internal transcribed spacer 2, complete sequence; 
and 28S ribosomal RNA gene, partial sequence
Length=654

 Score = 243 bits (131),  Expect = 3e-60
 Identities = 191/220 (87%), Gaps = 4/220 (2%)
 Strand=Plus/Plus

Query  1    CGCATCGTCGCCACCGATCCCCTCGGCTCACGAGGGTGGGGGCGGACGTTGGCCTCCCGT  60
            |||||||||||| ||| ||||||||||||||||||| |||||||||   ||| |||||| 
Sbjct  402  CGCATCGTCGCCCCCGCTCCCCTCGGCTCACGAGGGCGGGGGCGGATACTGGTCTCCCGC  461

Query  61   GCGCTCCCGCTCGCGGTTGGCCTAAAATCGAGTCCCGGGCGACGGTCGCCACGACGAGCG  120
            |||||| ||||||||| ||||| ||||||||||||| |||||||||||||||||||||||
Sbjct  462  GCGCTCGCGCTCGCGGCTGGCCCAAAATCGAGTCCCCGGCGACGGTCGCCACGACGAGCG  521

Query  121  GTGGTTGAGAGACCCTCGAAAGCGGTCGTGCGCGCCCCCTGTCGCCCTTAGGGACCTCCA  180
            |||||||||||||||||| |  | ||||||||||| ||| |||||||   |||| |||| 
Sbjct  522  GTGGTTGAGAGACCCTCGGACACTGTCGTGCGCGCGCCC-GTCGCCCCC-GGGATCTCCT  579

Query  181  AGGGCCCTCGAGCATCGGCTTTTCTAGGATGCTCTCGTTG  220
             || |||||| |||||| |  |||||||||||||||||||
Sbjct  580  -GGACCCTCGGGCATCGACC-TTCTAGGATGCTCTCGTTG  617


>JQ898621.1 Populus alba clone P01 18S ribosomal RNA gene, partial sequence; 
internal transcribed spacer 1, 5.8S ribosomal RNA gene, 
and internal transcribed spacer 2, complete sequence; and 28S 
ribosomal RNA gene, partial sequence
Length=654

 Score = 243 bits (131),  Expect = 3e-60
 Identities = 191/220 (87%), Gaps = 4/220 (2%)
 Strand=Plus/Plus

Query  1    CGCATCGTCGCCACCGATCCCCTCGGCTCACGAGGGTGGGGGCGGACGTTGGCCTCCCGT  60
            |||||||||||| ||  |||||||||||| |||||| |||||||||   ||| |||||| 
Sbjct  402  CGCATCGTCGCCCCCTCTCCCCTCGGCTCGCGAGGGCGGGGGCGGATACTGGTCTCCCGC  461

Query  61   GCGCTCCCGCTCGCGGTTGGCCTAAAATCGAGTCCCGGGCGACGGTCGCCACGACGAGCG  120
            |||||||||||||||||||||| ||||||||||||  |||||||||||||||||||||||
Sbjct  462  GCGCTCCCGCTCGCGGTTGGCCCAAAATCGAGTCCTCGGCGACGGTCGCCACGACGAGCG  521

Query  121  GTGGTTGAGAGACCCTCGAAAGCGGTCGTGCGCGCCCCCTGTCGCCCTTAGGGACCTCCA  180
            |||||||||||||||||| |  ||||||||||||| || ||||||||   |||| |||| 
Sbjct  522  GTGGTTGAGAGACCCTCGGACACGGTCGTGCGCGCGCC-TGTCGCCCCC-GGGATCTCCT  579

Query  181  AGGGCCCTCGAGCATCGGCTTTTCTAGGATGCTCTCGTTG  220
             || |||||| ||||||   ||||||||||||||||||||
Sbjct  580  -GGACCCTCGGGCATCGAA-TTTCTAGGATGCTCTCGTTG  617


>DQ277645.1 Iris pseudacorus strain NEFUIris0010 18S ribosomal RNA gene, 
partial sequence; internal transcribed spacer 1, 5.8S ribosomal 
RNA gene, and internal transcribed spacer 2, complete sequence; 
and 28S ribosomal RNA gene, partial sequence
Length=727

 Score = 243 bits (131),  Expect = 3e-60
 Identities = 191/220 (87%), Gaps = 4/220 (2%)
 Strand=Plus/Plus

Query  1    CGCATCGTCGCCACCGATCCCCTCGGCTCACGAGGGTGGGGGCGGACGTTGGCCTCCCGT  60
            |||||||||||| ||| ||||||||||||||||||| |||||||||   ||| |||||| 
Sbjct  471  CGCATCGTCGCCCCCGCTCCCCTCGGCTCACGAGGGCGGGGGCGGATACTGGTCTCCCGC  530

Query  61   GCGCTCCCGCTCGCGGTTGGCCTAAAATCGAGTCCCGGGCGACGGTCGCCACGACGAGCG  120
            |||||||||||||||| ||||| ||||||||||||| |||||||||||||||||||||||
Sbjct  531  GCGCTCCCGCTCGCGGCTGGCCCAAAATCGAGTCCCCGGCGACGGTCGCCACGACGAGCG  590

Query  121  GTGGTTGAGAGACCCTCGAAAGCGGTCGTGCGCGCCCCCTGTCGCCCTTAGGGACCTCCA  180
            ||||||||| |||||||| |  | ||||||||||| ||| |||||||   |||| |||| 
Sbjct  591  GTGGTTGAGGGACCCTCGGACACTGTCGTGCGCGCGCCC-GTCGCCCCC-GGGATCTCCT  648

Query  181  AGGGCCCTCGAGCATCGGCTTTTCTAGGATGCTCTCGTTG  220
             || |||||| |||||| |  |||||||||||||||||||
Sbjct  649  -GGACCCTCGGGCATCGACC-TTCTAGGATGCTCTCGTTG  686


>AJ006437.1 Populus alba 18S, 5.8S and 28S rRNA genes and internal transcribed 
spacers (ITS1 and ITS2)
Length=654

 Score = 243 bits (131),  Expect = 3e-60
 Identities = 191/220 (87%), Gaps = 3/220 (1%)
 Strand=Plus/Plus

Query  1    CGCATCGTCGCCACCGATCCCCTCGGCTCACGAGGGTGGGGGCGGACGTTGGCCTCCCGT  60
            |||||||||||| ||  |||||||||||| |||||| |||||||||   ||| |||||| 
Sbjct  402  CGCATCGTCGCCCCCTCTCCCCTCGGCTCGCGAGGGCGGGGGCGGATACTGGTCTCCCGC  461

Query  61   GCGCTCCCGCTCGCGGTTGGCCTAAAATCGAGTCCCGGGCGACGGTCGCCACGACGAGCG  120
            |||||||||||||||||||||| ||||||||||||  |||||||||||||||||||||||
Sbjct  462  GCGCTCCCGCTCGCGGTTGGCCCAAAATCGAGTCCTCGGCGACGGTCGCCACGACGAGCG  521

Query  121  GTGGTTGAGAGACCCTCGAAAGCGGTCGTGCGCGCCCCCTGTCGCCCTTAGGGACCTCCA  180
            |||||||||||||||||| |  ||||||||||||| || ||||||||   |||| |||| 
Sbjct  522  GTGGTTGAGAGACCCTCGGACACGGTCGTGCGCGCGCC-TGTCGCCCCC-GGGATCTCCT  579

Query  181  AGGGCCCTCGAGCATCGGCTTTTCTAGGATGCTCTCGTTG  220
             || |||||| ||||||   ||||||||||||||||||||
Sbjct  580  -GGACCCTCGGGCATCGAAATTTCTAGGATGCTCTCGTTG  618


>MH580329.1 Populus yunnanensis voucher YW013 small subunit ribosomal RNA 
gene, partial sequence; internal transcribed spacer 1, 5.8S 
ribosomal RNA gene, and internal transcribed spacer 2, complete 
sequence; and large subunit ribosomal RNA gene, partial 
sequence
Length=645

 Score = 241 bits (130),  Expect = 1e-59
 Identities = 190/220 (86%), Gaps = 4/220 (2%)
 Strand=Plus/Plus

Query  1    CGCATCGTCGCCACCGATCCCCTCGGCTCACGAGGGTGGGGGCGGACGTTGGCCTCCCGT  60
            |||||||||||| ||| ||||||||||||||||||| |||||||||   ||| |||||| 
Sbjct  393  CGCATCGTCGCCCCCGCTCCCCTCGGCTCACGAGGGCGGGGGCGGATACTGGTCTCCCGC  452

Query  61   GCGCTCCCGCTCGCGGTTGGCCTAAAATCGAGTCCCGGGCGACGGTCGCCACGACGAGCG  120
            |||||| ||||||||| ||||| ||||||||||||  |||||||||||||||||||||||
Sbjct  453  GCGCTCSCGCTCGCGGCTGGCCCAAAATCGAGTCCYCGGCGACGGTCGCCACGACGAGCG  512

Query  121  GTGGTTGAGAGACCCTCGAAAGCGGTCGTGCGCGCCCCCTGTCGCCCTTAGGGACCTCCA  180
            |||||||||||||||||| |  | ||||||||||| ||| |||||||   |||| |||| 
Sbjct  513  GTGGTTGAGAGACCCTCGGACACTGTCGTGCGCGCGCCC-GTCGCCCCC-GGGATCTCCT  570

Query  181  AGGGCCCTCGAGCATCGGCTTTTCTAGGATGCTCTCGTTG  220
             || |||||| |||||| |  |||||||||||||||||||
Sbjct  571  -GGACCCTCGGGCATCGACC-TTCTAGGATGCTCTCGTTG  608


>MG015704.1 Populus tremula internal transcribed spacer 1, partial sequence; 
5.8S ribosomal RNA gene, complete sequence; and internal 
transcribed spacer 2, partial sequence
Length=550

 Score = 241 bits (130),  Expect = 1e-59
 Identities = 190/219 (87%), Gaps = 4/219 (2%)
 Strand=Plus/Plus

Query  1    CGCATCGTCGCCACCGATCCCCTCGGCTCACGAGGGTGGGGGCGGACGTTGGCCTCCCGT  60
            |||||||||||| ||  |||||||||||| |||||| |||||||||   ||| |||||| 
Sbjct  336  CGCATCGTCGCCCCCTCTCCCCTCGGCTCGCGAGGGCGGGGGCGGATACTGGTCTCCCGC  395

Query  61   GCGCTCCCGCTCGCGGTTGGCCTAAAATCGAGTCCCGGGCGACGGTCGCCACGACGAGCG  120
            |||||||||||||||||||||| ||||||||||||  |||||||||||||||||||||||
Sbjct  396  GCGCTCCCGCTCGCGGTTGGCCCAAAATCGAGTCCTCGGCGACGGTCGCCACGACGAGCG  455

Query  121  GTGGTTGAGAGACCCTCGAAAGCGGTCGTGCGCGCCCCCTGTCGCCCTTAGGGACCTCCA  180
            |||||||||||||||||| |  ||||||||||||| || ||||||||   |||| |||| 
Sbjct  456  GTGGTTGAGAGACCCTCGGACACGGTCGTGCGCGCGCC-TGTCGCCCCC-GGGATCTCCT  513

Query  181  AGGGCCCTCGAGCATCGGCTTTTCTAGGATGCTCTCGTT  219
             || |||||| ||||||   |||||||||||||||||||
Sbjct  514  -GGACCCTCGGGCATCGAA-TTTCTAGGATGCTCTCGTT  550


>MG015701.1 Populus adenopoda internal transcribed spacer 1, partial sequence; 
5.8S ribosomal RNA gene, complete sequence; and internal 
transcribed spacer 2, partial sequence
Length=550

 Score = 241 bits (130),  Expect = 1e-59
 Identities = 190/219 (87%), Gaps = 4/219 (2%)
 Strand=Plus/Plus

Query  1    CGCATCGTCGCCACCGATCCCCTCGGCTCACGAGGGTGGGGGCGGACGTTGGCCTCCCGT  60
            |||||||||||| ||  |||||||||||| |||||| |||||||||   ||| |||||| 
Sbjct  336  CGCATCGTCGCCCCCTCTCCCCTCGGCTCGCGAGGGCGGGGGCGGATACTGGTCTCCCGC  395

Query  61   GCGCTCCCGCTCGCGGTTGGCCTAAAATCGAGTCCCGGGCGACGGTCGCCACGACGAGCG  120
            |||||||||||||||||||||| ||||||||||||  |||||||||||||||||||||||
Sbjct  396  GCGCTCCCGCTCGCGGTTGGCCCAAAATCGAGTCCTCGGCGACGGTCGCCACGACGAGCG  455

Query  121  GTGGTTGAGAGACCCTCGAAAGCGGTCGTGCGCGCCCCCTGTCGCCCTTAGGGACCTCCA  180
            |||||||||||||||||| |  ||||||||||||| || ||||||||   |||| |||| 
Sbjct  456  GTGGTTGAGAGACCCTCGGACACGGTCGTGCGCGCGCC-TGTCGCCCCC-GGGATCTCCT  513

Query  181  AGGGCCCTCGAGCATCGGCTTTTCTAGGATGCTCTCGTT  219
             || |||||| ||||||   |||||||||||||||||||
Sbjct  514  -GGACCCTCGGGCATCGAA-TTTCTAGGATGCTCTCGTT  550


>AB685311.1 Populus caspica gene for ITS1, 5.8S rRNA and ITS2, complete sequence, 
specimen_voucher: TARI:12761
Length=596

 Score = 241 bits (130),  Expect = 1e-59
 Identities = 190/219 (87%), Gaps = 4/219 (2%)
 Strand=Plus/Plus

Query  1    CGCATCGTCGCCACCGATCCCCTCGGCTCACGAGGGTGGGGGCGGACGTTGGCCTCCCGT  60
            |||||||||||| ||  |||||||||||| |||||| |||||||||   ||| |||||| 
Sbjct  382  CGCATCGTCGCCCCCTCTCCCCTCGGCTCGCGAGGGCGGGGGCGGATACTGGTCTCCCGC  441

Query  61   GCGCTCCCGCTCGCGGTTGGCCTAAAATCGAGTCCCGGGCGACGGTCGCCACGACGAGCG  120
            |||||||||||||||||||||| ||||||||||||  |||||||||||||||||||||||
Sbjct  442  GCGCTCCCGCTCGCGGTTGGCCCAAAATCGAGTCCTCGGCGACGGTCGCCACGACGAGCG  501

Query  121  GTGGTTGAGAGACCCTCGAAAGCGGTCGTGCGCGCCCCCTGTCGCCCTTAGGGACCTCCA  180
            |||||||||||||||||| |  ||||||||||||| || ||||||||   |||| |||| 
Sbjct  502  GTGGTTGAGAGACCCTCGGACACGGTCGTGCGCGCGCC-TGTCGCCCCC-GGGATCTCCT  559

Query  181  AGGGCCCTCGAGCATCGGCTTTTCTAGGATGCTCTCGTT  219
             || |||||| ||||||   |||||||||||||||||||
Sbjct  560  -GGACCCTCGGGCATCGAA-TTTCTAGGATGCTCTCGTT  596


>KC415517.1 Salix interior voucher s.n. 18S ribosomal RNA gene, partial sequence; 
internal transcribed spacer 1, 5.8S ribosomal RNA gene, 
and internal transcribed spacer 2, complete sequence; and 
28S ribosomal RNA gene, partial sequence
Length=657

 Score = 241 bits (130),  Expect = 1e-59
 Identities = 191/220 (87%), Gaps = 5/220 (2%)
 Strand=Plus/Plus

Query  1    CGCATCGTCGCCACCGATCCCCTCGGCTCACGAGGGTGGGGGCGGACGTTGGCCTCCCGT  60
            |||||||||||| ||  ||||||||||||||||||| |||||||||   ||| |||||| 
Sbjct  406  CGCATCGTCGCCCCCACTCCCCTCGGCTCACGAGGGCGGGGGCGGATACTGGTCTCCCGC  465

Query  61   GCGCTCCCGCTCGCGGTTGGCCTAAAATCGAGTCCCGGGCGACGGTCGCCACGACGAGCG  120
            |||||||||||||||||||||||||||||||||||  |||||||||||||||||| ||||
Sbjct  466  GCGCTCCCGCTCGCGGTTGGCCTAAAATCGAGTCCTCGGCGACGGTCGCCACGACAAGCG  525

Query  121  GTGGTTGAGAGACCCTCGAAAGCGGTCGTGCGCGCCCCCTGTCGCCCTTAGGGACCTCCA  180
            |||||||||||||||||| |  ||||||||||||  |  ||||||||   ||||||||| 
Sbjct  526  GTGGTTGAGAGACCCTCGGACACGGTCGTGCGCGTGCT-TGTCGCCCC--GGGACCTCCC  582

Query  181  AGGGCCCTCGAGCATCGGCTTTTCTAGGATGCTCTCGTTG  220
             || ||| ||||||| ||| |||| |||||||||||||||
Sbjct  583  -GGACCCCCGAGCATTGGC-TTTCAAGGATGCTCTCGTTG  620


>EU784078.1 Salix exigua voucher 2914WA 18S ribosomal RNA gene, partial sequence; 
internal transcribed spacer 1, 5.8S ribosomal RNA gene, 
and internal transcribed spacer 2, complete sequence; and 
28S ribosomal RNA gene, partial sequence
Length=662

 Score = 241 bits (130),  Expect = 1e-59
 Identities = 191/220 (87%), Gaps = 5/220 (2%)
 Strand=Plus/Plus

Query  1    CGCATCGTCGCCACCGATCCCCTCGGCTCACGAGGGTGGGGGCGGACGTTGGCCTCCCGT  60
            |||||||||||| ||  ||||||||||||||||||| |||||||||   ||| |||||| 
Sbjct  411  CGCATCGTCGCCCCCACTCCCCTCGGCTCACGAGGGCGGGGGCGGATACTGGTCTCCCGC  470

Query  61   GCGCTCCCGCTCGCGGTTGGCCTAAAATCGAGTCCCGGGCGACGGTCGCCACGACGAGCG  120
            |||||||||||||||||||||||||||||||||||  |||||||||||||||||| ||||
Sbjct  471  GCGCTCCCGCTCGCGGTTGGCCTAAAATCGAGTCCTCGGCGACGGTCGCCACGACAAGCG  530

Query  121  GTGGTTGAGAGACCCTCGAAAGCGGTCGTGCGCGCCCCCTGTCGCCCTTAGGGACCTCCA  180
            |||||||||||||||||| |  ||||||||||||  |  ||||||||   ||||||||| 
Sbjct  531  GTGGTTGAGAGACCCTCGGACACGGTCGTGCGCGTGCT-TGTCGCCCC--GGGACCTCCC  587

Query  181  AGGGCCCTCGAGCATCGGCTTTTCTAGGATGCTCTCGTTG  220
             || ||| ||||||| ||| |||| |||||||||||||||
Sbjct  588  -GGACCCCCGAGCATTGGC-TTTCAAGGATGCTCTCGTTG  625


>EF060374.1 Salix exigua var. hindsiana voucher Brunsfeld 2828 18S ribosomal 
RNA gene, partial sequence; internal transcribed spacer 
1, 5.8S ribosomal RNA gene, and internal transcribed spacer 
2, complete sequence; and 28S ribosomal RNA gene, partial sequence
 EU784079.1 Salix interior voucher 2956WI 18S ribosomal RNA gene, partial 
sequence; internal transcribed spacer 1, 5.8S ribosomal RNA 
gene, and internal transcribed spacer 2, complete sequence; 
and 28S ribosomal RNA gene, partial sequence
Length=666

 Score = 241 bits (130),  Expect = 1e-59
 Identities = 191/220 (87%), Gaps = 5/220 (2%)
 Strand=Plus/Plus

Query  1    CGCATCGTCGCCACCGATCCCCTCGGCTCACGAGGGTGGGGGCGGACGTTGGCCTCCCGT  60
            |||||||||||| ||  ||||||||||||||||||| |||||||||   ||| |||||| 
Sbjct  415  CGCATCGTCGCCCCCACTCCCCTCGGCTCACGAGGGCGGGGGCGGATACTGGTCTCCCGC  474

Query  61   GCGCTCCCGCTCGCGGTTGGCCTAAAATCGAGTCCCGGGCGACGGTCGCCACGACGAGCG  120
            |||||||||||||||||||||||||||||||||||  |||||||||||||||||| ||||
Sbjct  475  GCGCTCCCGCTCGCGGTTGGCCTAAAATCGAGTCCTCGGCGACGGTCGCCACGACAAGCG  534

Query  121  GTGGTTGAGAGACCCTCGAAAGCGGTCGTGCGCGCCCCCTGTCGCCCTTAGGGACCTCCA  180
            |||||||||||||||||| |  ||||||||||||  |  ||||||||   ||||||||| 
Sbjct  535  GTGGTTGAGAGACCCTCGGACACGGTCGTGCGCGTGCT-TGTCGCCCC--GGGACCTCCC  591

Query  181  AGGGCCCTCGAGCATCGGCTTTTCTAGGATGCTCTCGTTG  220
             || ||| ||||||| ||| |||| |||||||||||||||
Sbjct  592  -GGACCCCCGAGCATTGGC-TTTCAAGGATGCTCTCGTTG  629


>AJ006426.1 Salix exigua 18S, 5.8S and 28S rRNA genes and internal transcribed 
spacers (ITS1 and ITS2)
Length=655

 Score = 241 bits (130),  Expect = 1e-59
 Identities = 191/220 (87%), Gaps = 5/220 (2%)
 Strand=Plus/Plus

Query  1    CGCATCGTCGCCACCGATCCCCTCGGCTCACGAGGGTGGGGGCGGACGTTGGCCTCCCGT  60
            |||||||||||| ||  ||||||||||||||||||| |||||||||   ||| |||||| 
Sbjct  405  CGCATCGTCGCCCCCACTCCCCTCGGCTCACGAGGGCGGGGGCGGATACTGGTCTCCCGC  464

Query  61   GCGCTCCCGCTCGCGGTTGGCCTAAAATCGAGTCCCGGGCGACGGTCGCCACGACGAGCG  120
            |||||||||||||||||||||||||||||||||||  |||||||||||||||||| ||||
Sbjct  465  GCGCTCCCGCTCGCGGTTGGCCTAAAATCGAGTCCTCGGCGACGGTCGCCACGACAAGCG  524

Query  121  GTGGTTGAGAGACCCTCGAAAGCGGTCGTGCGCGCCCCCTGTCGCCCTTAGGGACCTCCA  180
            |||||||||||||||||| |  ||||||||||||  |  ||||||||   ||||||||| 
Sbjct  525  GTGGTTGAGAGACCCTCGGACACGGTCGTGCGCGTGCT-TGTCGCCCC--GGGACCTCCC  581

Query  181  AGGGCCCTCGAGCATCGGCTTTTCTAGGATGCTCTCGTTG  220
             || ||| ||||||| ||| |||| |||||||||||||||
Sbjct  582  -GGACCCCCGAGCATTGGC-TTTCAAGGATGCTCTCGTTG  619


>MH580356.1 Populus adenopoda voucher LXY001 small subunit ribosomal RNA 
gene, partial sequence; internal transcribed spacer 1, 5.8S 
ribosomal RNA gene, and internal transcribed spacer 2, complete 
sequence; and large subunit ribosomal RNA gene, partial 
sequence
Length=645

 Score = 239 bits (129),  Expect = 4e-59
 Identities = 190/220 (86%), Gaps = 4/220 (2%)
 Strand=Plus/Plus

Query  1    CGCATCGTCGCCACCGATCCCCTCGGCTCACGAGGGTGGGGGCGGACGTTGGCCTCCCGT  60
            |||||||||||| ||  |||||||||||| |||||| |||||||||   ||| |||||| 
Sbjct  393  CGCATCGTCGCCCCCTCTCCCCTCGGCTCGCGAGGGCGGGGGCGGATACTGGTCTCCCGC  452

Query  61   GCGCTCCCGCTCGCGGTTGGCCTAAAATCGAGTCCCGGGCGACGGTCGCCACGACGAGCG  120
            | |||||||||||||||||||| ||||||||||||  |||||||||||||||||||||||
Sbjct  453  GYGCTCCCGCTCGCGGTTGGCCCAAAATCGAGTCCTCGGCGACGGTCGCCACGACGAGCG  512

Query  121  GTGGTTGAGAGACCCTCGAAAGCGGTCGTGCGCGCCCCCTGTCGCCCTTAGGGACCTCCA  180
            |||||||||||||||||| |  ||||||||||||| || ||||||||   |||| |||| 
Sbjct  513  GTGGTTGAGAGACCCTCGGACACGGTCGTGCGCGCGCC-TGTCGCCCCC-GGGATCTCCT  570

Query  181  AGGGCCCTCGAGCATCGGCTTTTCTAGGATGCTCTCGTTG  220
             || |||||| ||||||   ||||||||||||||||||||
Sbjct  571  -GGACCCTCGGGCATCGAA-TTTCTAGGATGCTCTCGTTG  608


>MH580344.1 Populus x beijingensis voucher ABJ001 small subunit ribosomal 
RNA gene, partial sequence; internal transcribed spacer 1, 
5.8S ribosomal RNA gene, and internal transcribed spacer 2, 
complete sequence; and large subunit ribosomal RNA gene, partial 
sequence
Length=645

 Score = 239 bits (129),  Expect = 4e-59
 Identities = 190/220 (86%), Gaps = 4/220 (2%)
 Strand=Plus/Plus

Query  1    CGCATCGTCGCCACCGATCCCCTCGGCTCACGAGGGTGGGGGCGGACGTTGGCCTCCCGT  60
            |||||||||||| ||  ||||||||||||||||||| |||||||||   ||| |||||| 
Sbjct  393  CGCATCGTCGCCCCCKCTCCCCTCGGCTCACGAGGGCGGGGGCGGATACTGGTCTCCCGC  452

Query  61   GCGCTCCCGCTCGCGGTTGGCCTAAAATCGAGTCCCGGGCGACGGTCGCCACGACGAGCG  120
            |||||||||||||||| ||||| ||||||||||||  |||||||||||||||||||||||
Sbjct  453  GCGCTCCCGCTCGCGGCTGGCCCAAAATCGAGTCCTCGGCGACGGTCGCCACGACGAGCG  512

Query  121  GTGGTTGAGAGACCCTCGAAAGCGGTCGTGCGCGCCCCCTGTCGCCCTTAGGGACCTCCA  180
            |||||||||||||||||| |  | ||||||||||| ||| |||||||   |||| |||| 
Sbjct  513  GTGGTTGAGAGACCCTCGGACACTGTCGTGCGCGCGCCC-GTCGCCCCC-GGGATCTCCT  570

Query  181  AGGGCCCTCGAGCATCGGCTTTTCTAGGATGCTCTCGTTG  220
             || |||||| |||||| |  |||||||||||||||||||
Sbjct  571  -GGACCCTCGGGCATCGACC-TTCTAGGATGCTCTCGTTG  608


>MH580328.1 Populus yunnanensis voucher YW001 small subunit ribosomal RNA 
gene, partial sequence; internal transcribed spacer 1, 5.8S 
ribosomal RNA gene, and internal transcribed spacer 2, complete 
sequence; and large subunit ribosomal RNA gene, partial 
sequence
Length=645

 Score = 239 bits (129),  Expect = 4e-59
 Identities = 190/220 (86%), Gaps = 4/220 (2%)
 Strand=Plus/Plus

Query  1    CGCATCGTCGCCACCGATCCCCTCGGCTCACGAGGGTGGGGGCGGACGTTGGCCTCCCGT  60
            |||||||||||| ||| ||||||||||||||||||| |||||||||   ||| |||||| 
Sbjct  393  CGCATCGTCGCCCCCGCTCCCCTCGGCTCACGAGGGCGGGGGCGGATACTGGTCTCCCGC  452

Query  61   GCGCTCCCGCTCGCGGTTGGCCTAAAATCGAGTCCCGGGCGACGGTCGCCACGACGAGCG  120
            |||||| ||||||||| ||||| ||||||||||||  |||||||||||||||||||||||
Sbjct  453  GCGCTCGCGCTCGCGGCTGGCCCAAAATCGAGTCCYCGGCGACGGTCGCCACGACGAGCG  512

Query  121  GTGGTTGAGAGACCCTCGAAAGCGGTCGTGCGCGCCCCCTGTCGCCCTTAGGGACCTCCA  180
            |||||||||||||||||| |  | ||||||||||| ||| |||||||   |||| |||| 
Sbjct  513  GTGGTTGAGAGACCCTCGGACACTGTCGTGCGCGCGCCC-GTCGCCCCC-GGGATCTCCT  570

Query  181  AGGGCCCTCGAGCATCGGCTTTTCTAGGATGCTCTCGTTG  220
             || |||||| |||||| |  |||||||||||||||||||
Sbjct  571  -GGACCCTCGGGCATCGACC-TTCTAGGATGCTCTCGTTG  608


>MH580309.1 Populus haoana voucher DD004 small subunit ribosomal RNA gene, 
partial sequence; internal transcribed spacer 1, 5.8S ribosomal 
RNA gene, and internal transcribed spacer 2, complete 
sequence; and large subunit ribosomal RNA gene, partial sequence
Length=645

 Score = 239 bits (129),  Expect = 4e-59
 Identities = 190/220 (86%), Gaps = 4/220 (2%)
 Strand=Plus/Plus

Query  1    CGCATCGTCGCCACCGATCCCCTCGGCTCACGAGGGTGGGGGCGGACGTTGGCCTCCCGT  60
            |||||||||||| ||| ||||||||||||||||||| |||||||||   ||| |||||| 
Sbjct  393  CGCATCGTCGCCCCCGCTCCCCTCGGCTCACGAGGGCGGGGGCGGATACTGGTCTCCCGC  452

Query  61   GCGCTCCCGCTCGCGGTTGGCCTAAAATCGAGTCCCGGGCGACGGTCGCCACGACGAGCG  120
            |||||| ||||||||| ||||| ||||||||||||  |||||||||||||||||||||||
Sbjct  453  GCGCTCGCGCTCGCGGCTGGCCCAAAATCGAGTCCYCGGCGACGGTCGCCACGACGAGCG  512

Query  121  GTGGTTGAGAGACCCTCGAAAGCGGTCGTGCGCGCCCCCTGTCGCCCTTAGGGACCTCCA  180
            |||||||||||||||||| |  | ||||||||||| ||| |||||||   |||| |||| 
Sbjct  513  GTGGTTGAGAGACCCTCGGACACTGTCGTGCGCGCGCCC-GTCGCCCCC-GGGATCTCCT  570

Query  181  AGGGCCCTCGAGCATCGGCTTTTCTAGGATGCTCTCGTTG  220
             || |||||| |||||| |  |||||||||||||||||||
Sbjct  571  -GGACCCTCGGGCATCGACC-TTCTAGGATGCTCTCGTTG  608


>MH580308.1 Populus haoana voucher DD003 small subunit ribosomal RNA gene, 
partial sequence; internal transcribed spacer 1, 5.8S ribosomal 
RNA gene, and internal transcribed spacer 2, complete 
sequence; and large subunit ribosomal RNA gene, partial sequence
Length=645

 Score = 239 bits (129),  Expect = 4e-59
 Identities = 190/220 (86%), Gaps = 4/220 (2%)
 Strand=Plus/Plus

Query  1    CGCATCGTCGCCACCGATCCCCTCGGCTCACGAGGGTGGGGGCGGACGTTGGCCTCCCGT  60
            |||||||||||| ||| ||||||||||||||||||| |||||||||   ||| |||||| 
Sbjct  393  CGCATCGTCGCCCCCGCTCCCCTCGGCTCACGAGGGCGGGGGCGGATACTGGTCTCCCGC  452

Query  61   GCGCTCCCGCTCGCGGTTGGCCTAAAATCGAGTCCCGGGCGACGGTCGCCACGACGAGCG  120
            |||||| ||||||||| ||||| ||||||||||||  |||||||||||||||||||||||
Sbjct  453  GCGCTCGCGCTCGCGGCTGGCCCAAAATCGAGTCCYCGGCGACGGTCGCCACGACGAGCG  512

Query  121  GTGGTTGAGAGACCCTCGAAAGCGGTCGTGCGCGCCCCCTGTCGCCCTTAGGGACCTCCA  180
            |||||||||||||||||| |  | ||||||||||| ||| |||||||   |||| |||| 
Sbjct  513  GTGGTTGAGAGACCCTCGGACACTGTCGTGCGCGCGCCC-GTCGCCCCC-GGGATCTCCT  570

Query  181  AGGGCCCTCGAGCATCGGCTTTTCTAGGATGCTCTCGTTG  220
             || |||||| |||||| |  |||||||||||||||||||
Sbjct  571  -GGACCCTCGGGCATCGACC-TTCTAGGATGCTCTCGTTG  608


>KX008870.1 Salix melanopsis isolate ALM_salix_1403 internal transcribed 
spacer 1, partial sequence; 5.8S ribosomal RNA gene, complete 
sequence; and internal transcribed spacer 2, partial sequence
 KX008871.1 Salix melanopsis isolate ALM_salix_1404 internal transcribed 
spacer 1, partial sequence; 5.8S ribosomal RNA gene, complete 
sequence; and internal transcribed spacer 2, partial sequence
Length=596

 Score = 239 bits (129),  Expect = 4e-59
 Identities = 190/219 (87%), Gaps = 5/219 (2%)
 Strand=Plus/Plus

Query  1    CGCATCGTCGCCACCGATCCCCTCGGCTCACGAGGGTGGGGGCGGACGTTGGCCTCCCGT  60
            |||||||||||| ||  ||||||||||||||||||| |||||||||   ||| |||||| 
Sbjct  383  CGCATCGTCGCCCCCACTCCCCTCGGCTCACGAGGGCGGGGGCGGATACTGGTCTCCCGC  442

Query  61   GCGCTCCCGCTCGCGGTTGGCCTAAAATCGAGTCCCGGGCGACGGTCGCCACGACGAGCG  120
            |||||||||||||||||||||||||||||||||||  |||||||||||||||||| ||||
Sbjct  443  GCGCTCCCGCTCGCGGTTGGCCTAAAATCGAGTCCTCGGCGACGGTCGCCACGACAAGCG  502

Query  121  GTGGTTGAGAGACCCTCGAAAGCGGTCGTGCGCGCCCCCTGTCGCCCTTAGGGACCTCCA  180
            |||||||||||||||||| |  ||||||||||||  |  ||||||||   ||||||||| 
Sbjct  503  GTGGTTGAGAGACCCTCGGACACGGTCGTGCGCGTGCT-TGTCGCCCC--GGGACCTCCC  559

Query  181  AGGGCCCTCGAGCATCGGCTTTTCTAGGATGCTCTCGTT  219
             || ||| ||||||| ||| |||| ||||||||||||||
Sbjct  560  -GGACCCCCGAGCATTGGC-TTTCAAGGATGCTCTCGTT  596


>KC485107.1 Populus talassica voucher LiuJQ-FJJ-0269-122 internal transcribed 
spacer 1, partial sequence; 5.8S ribosomal RNA gene and 
internal transcribed spacer 2, complete sequence; and 28S ribosomal 
RNA gene, partial sequence
Length=577

 Score = 239 bits (129),  Expect = 4e-59
 Identities = 190/220 (86%), Gaps = 4/220 (2%)
 Strand=Plus/Plus

Query  1    CGCATCGTCGCCACCGATCCCCTCGGCTCACGAGGGTGGGGGCGGACGTTGGCCTCCCGT  60
            |||||||||||| ||| ||||||||||||||||||| |||||||||   ||| |||||| 
Sbjct  353  CGCATCGTCGCCCCCGCTCCCCTCGGCTCACGAGGGCGGGGGCGGATACTGGTCTCCCGC  412

Query  61   GCGCTCCCGCTCGCGGTTGGCCTAAAATCGAGTCCCGGGCGACGGTCGCCACGACGAGCG  120
            |||||||||||||||| ||||| ||||| ||||||  |||||||||||||||||||||||
Sbjct  413  GCGCTCCCGCTCGCGGCTGGCCCAAAATYGAGTCCTCGGCGACGGTCGCCACGACGAGCG  472

Query  121  GTGGTTGAGAGACCCTCGAAAGCGGTCGTGCGCGCCCCCTGTCGCCCTTAGGGACCTCCA  180
            |||||||||||||||||| |  | ||||||||||| ||| |||||||   |||| |||| 
Sbjct  473  GTGGTTGAGAGACCCTCGGACACTGTCGTGCGCGCGCCC-GTCGCCCCC-GGGATCTCCT  530

Query  181  AGGGCCCTCGAGCATCGGCTTTTCTAGGATGCTCTCGTTG  220
             || |||||| |||||| |  |||||||||||||||||||
Sbjct  531  -GGACCCTCGGGCATCGACC-TTCTAGGATGCTCTCGTTG  568


>AF174629.1 Populus deltoides 18S ribosomal RNA gene, partial sequence; internal 
transcribed spacer 1, 5.8S ribosomal RNA gene and internal 
transcribed spacer 2, complete sequence; and 26S ribosomal 
RNA gene, partial sequence
Length=664

 Score = 239 bits (129),  Expect = 4e-59
 Identities = 190/220 (86%), Gaps = 4/220 (2%)
 Strand=Plus/Plus

Query  1    CGCATCGTCGCCACCGATCCCCTCGGCTCACGAGGGTGGGGGCGGACGTTGGCCTCCCGT  60
            |||||||||||| ||| ||||||||||||||||||| |||||||||   ||| |||||| 
Sbjct  413  CGCATCGTCGCCCCCGCTCCCCTCGGCTCACGAGGGCGGGGGCGGATACTGGTCTCCCGC  472

Query  61   GCGCTCCCGCTCGCGGTTGGCCTAAAATCGAGTCCCGGGCGACGGTCGCCACGACGAGCG  120
            |||||||||||||||| ||||| ||||||||||||  |||||||||||||||||||||||
Sbjct  473  GCGCTCCCGCTCGCGGCTGGCCCAAAATCGAGTCCYCGGCGACGGTCGCCACGACGAGCG  532

Query  121  GTGGTTGAGAGACCCTCGAAAGCGGTCGTGCGCGCCCCCTGTCGCCCTTAGGGACCTCCA  180
            |||||||||||||||||| |  | ||||||||||| ||| |||||||   |||| |||| 
Sbjct  533  GTGGTTGAGAGACCCTCGGACACTGTCGTGCGCGCGCCC-GTCGCCCCC-GGGATCTCCT  590

Query  181  AGGGCCCTCGAGCATCGGCTTTTCTAGGATGCTCTCGTTG  220
             || |||||| |||||| |  ||||||||||| |||||||
Sbjct  591  -GGACCCTCGGGCATCGACC-TTCTAGGATGCCCTCGTTG  628


  Database: Nucleotide collection (nt)
    Posted date:  Jun 15, 2019  6:40 PM
  Number of letters in database: 218,532,353,722
  Number of sequences in database:  52,478,804

Lambda      K        H
    1.33    0.621     1.12 
Gapped
Lambda      K        H
    1.28    0.460    0.850 
Matrix: blastn matrix:1 -2
Gap Penalties: Existence: 0, Extension: 0
Number of Sequences: 52478804
Number of Hits to DB: 0
Number of extensions: 0
Number of successful extensions: 0
Number of sequences better than 10: 106
Number of HSP's better than 10 without gapping: 0
Number of HSP's gapped: 106
Number of HSP's successfully gapped: 106
Length of query: 220
Length of database: 218532353722
Length adjustment: 33
Effective length of query: 187
Effective length of database: 216800553190
Effective search space: 40541703446530
Effective search space used: 40541703446530
A: 0
X1: 13 (25.0 bits)
X2: 32 (59.1 bits)
X3: 54 (99.7 bits)
S1: 13 (25.1 bits)
S2: 23 (43.6 bits)
