# Supplementary material for: Assessing the Identity of Commercial Herbs From a Cambodian Market Using DNA Barcoding
Source: Front Pharmacol. 2020 Mar 24;11:244. doi: 10.3389/fphar.2020.00244 (PMC7105672; doi:10.3389/fphar.2020.00244)
Supplement: Supplementary file 2 [file Data_Sheet_2.zip › blast search result/ITS2/JPZ10.txt]

BLASTN 2.9.0+
Reference: Zheng Zhang, Scott Schwartz, Lukas Wagner, and
Webb Miller (2000), "A greedy algorithm for aligning DNA
sequences", J Comput Biol 2000; 7(1-2):203-14.


Reference for database indexing: Aleksandr Morgulis, George
Coulouris, Yan Raytselis, Thomas L. Madden, Richa Agarwala,
Alejandro A. Schaffer (2008), "Database Indexing for
Production MegaBLAST Searches", Bioinformatics 24:1757-1764.


RID: H8T970PU014


Database: Nucleotide collection (nt)
           52,478,804 sequences; 218,532,353,722 total letters
Query= JPZ10

Length=218


                                                                   Score        E      Max
Sequences producing significant alignments:                       (Bits)     Value   ident

KM521396.1 Dalbergia oliveri voucher L2153 internal transcribe...  399        2e-107  100%        
KM521391.1 Dalbergia oliveri voucher C30 internal transcribed ...  399        2e-107  100%        
AB828652.1 Dalbergia oliveri genes for 18S rRNA, ITS1, 5.8S rR...  398        6e-107  100%        
KM521395.1 Dalbergia oliveri voucher K528 internal transcribed...  394        7e-106  100%        
FR854136.1 Dalbergia oliveri genomic DNA containing 18S rRNA g...  394        7e-106  100%        
FR854133.1 Dalbergia oliveri genomic DNA containing 18S rRNA g...  394        7e-106  100%        
AB828644.1 Dalbergia lakhonensis genes for 18S rRNA, ITS1, 5.8...  392        3e-105  99%         
KM676497.1 Dalbergia sp. 8 IH-2015 voucher C38 contains ITS1, ...  390        9e-105  100%        
KM521394.1 Dalbergia oliveri voucher E5841 internal transcribe...  388        3e-104  99%         
KM521393.1 Dalbergia oliveri voucher C915 internal transcribed...  388        3e-104  99%         
KP719021.1 Dalbergia oliveri internal transcribed spacer 1, pa...  388        3e-104  99%         
FR854134.1 Dalbergia oliveri genomic DNA containing 18S rRNA g...  388        3e-104  99%         
KM676490.1 Dalbergia sp. 2 IH-2015 voucher AAU1565 contains IT...  387        1e-103  99%         
HG313774.1 Dalbergia hancei genomic DNA containing 18S rRNA ge...  381        6e-102  98%         
KM521392.1 Dalbergia oliveri voucher C36 internal transcribed ...  379        2e-101  99%         
KM521390.1 Dalbergia oliveri voucher C21 internal transcribed ...  379        2e-101  98%         
KM521397.1 Dalbergia oliveri voucher C13 internal transcribed ...  377        7e-101  98%         
AB828627.1 Dalbergia dongnaiensis genes for 18S rRNA, ITS1, 5....  335        4e-88   94%         
AB828607.1 Dalbergia afzeliana genes for 18S rRNA, ITS1, 5.8S ...  318        4e-83   93%         
AB828617.1 Dalbergia boehmii genes for 18S rRNA, ITS1, 5.8S rR...  316        2e-82   93%         
AB828629.1 Dalbergia falcata genes for 18S rRNA, ITS1, 5.8S rR...  315        6e-82   93%         
FR854124.1 Dalbergia cochinchinensis genomic DNA containing 18...  311        8e-81   93%         
FR854123.1 Dalbergia cochinchinensis genomic DNA containing 18...  311        8e-81   93%         
AB828610.1 Dalbergia assamica genes for 18S rRNA, ITS1, 5.8S r...  309        3e-80   93%         
KM521366.1 Dalbergia cochinchinensis voucher C46 internal tran...  307        1e-79   93%         
KM521364.1 Dalbergia cochinchinensis voucher E114 internal tra...  307        1e-79   93%         
KM521363.1 Dalbergia cochinchinensis voucher C28 internal tran...  307        1e-79   93%         
KP719022.1 Dalbergia cochinchinensis internal transcribed spac...  307        1e-79   93%         
AB828661.1 Dalbergia stipulacea genes for 18S rRNA, ITS1, 5.8S...  307        1e-79   92%         
KU743996.1 Dalbergia cochinchinensis isolate leafB internal tr...  305        3e-79   92%         
KM276117.1 Dalbergia latifolia isolate DlatB internal transcri...  305        3e-79   93%         
KM276116.1 Dalbergia latifolia isolate Dlat22 internal transcr...  305        3e-79   93%         
KM276112.1 Dalbergia latifolia isolate Dlat2 internal transcri...  305        3e-79   93%         
AB828646.1 Dalbergia latifolia genes for 18S rRNA, ITS1, 5.8S ...  305        3e-79   93%         
AB828625.1 Dalbergia cochinchinensis genes for 18S rRNA, ITS1,...  305        3e-79   92%         
KM521367.1 Dalbergia cochinchinensis voucher K233 internal tra...  303        1e-78   92%         
AB828623.1 Dalbergia capuronii genes for 18S rRNA, ITS1, 5.8S ...  303        1e-78   93%         
KU743998.1 Dalbergia cochinchinensis isolate wood disc A heart...  302        5e-78   92%         
KU743997.1 Dalbergia cochinchinensis isolate wood disc A sapwo...  302        5e-78   92%         
KU743995.1 Dalbergia cochinchinensis isolate leafA internal tr...  302        5e-78   92%         
KM521365.1 Dalbergia cochinchinensis voucher C35 internal tran...  302        5e-78   92%         
AB828634.1 Dalbergia godefroyi genes for 18S rRNA, ITS1, 5.8S ...  302        5e-78   92%         
KY213794.1 Dalbergia sissoo isolate MC563-L internal transcrib...  300        2e-77   92%         
KM521381.1 Dalbergia latifolia voucher MC23 internal transcrib...  300        2e-77   92%         
KM521378.1 Dalbergia hupeana voucher K326 internal transcribed...  300        2e-77   92%         
KM276121.1 Dalbergia latifolia isolate DlatI internal transcri...  300        2e-77   92%         
KM276120.1 Dalbergia latifolia isolate DlatG internal transcri...  300        2e-77   92%         
KM276119.1 Dalbergia latifolia isolate DlatE internal transcri...  300        2e-77   92%         
KM276118.1 Dalbergia latifolia isolate DlatD internal transcri...  300        2e-77   92%         
KM276113.1 Dalbergia latifolia isolate Dlat3 internal transcri...  300        2e-77   92%         
FR854122.1 Dalbergia assamica genomic DNA containing 18S rRNA ...  300        2e-77   92%         
GU217673.1 Dalbergia hupeana voucher PS2615MT01 internal trans...  300        2e-77   92%         
KY484189.1 Dalbergia cochinchinensis voucher W003 5.8S ribosom...  298        6e-77   92%         
KY484188.1 Dalbergia cochinchinensis voucher L002 5.8S ribosom...  298        6e-77   92%         
KY484187.1 Dalbergia cochinchinensis voucher W15115 5.8S ribos...  298        6e-77   92%         
KY484186.1 Dalbergia cochinchinensis voucher W9752 5.8S riboso...  298        6e-77   92%         
KY484185.1 Dalbergia cochinchinensis voucher W9697 5.8S riboso...  298        6e-77   92%         
KM521358.1 Dalbergia cana voucher L9 internal transcribed spac...  298        6e-77   92%         
KR531971.1 Dalbergia stipulacea isolate BB0238 internal transc...  298        6e-77   92%         
KR531970.1 Dalbergia stipulacea isolate BB0237 internal transc...  298        6e-77   92%         
KR531969.1 Dalbergia pinnata isolate J204 internal transcribed...  298        6e-77   92%         
FR854121.1 Dalbergia assamica genomic DNA containing 18S rRNA ...  298        6e-77   92%         
FR854120.1 Dalbergia assamica genomic DNA containing 18S rRNA ...  298        6e-77   92%         
FR854118.1 Dalbergia assamica genomic DNA containing 18S rRNA ...  298        6e-77   92%         
MG920557.1 Dalbergia latifolia isolate DK small subunit riboso...  294        8e-76   92%         
MG920556.1 Dalbergia latifolia isolate BK small subunit riboso...  294        8e-76   92%         
KY484180.1 Dalbergia hupeana voucher W8353 5.8S ribosomal RNA ...  294        8e-76   92%         
KY484179.1 Dalbergia hupeana voucher W8352 5.8S ribosomal RNA ...  294        8e-76   92%         
KY484178.1 Dalbergia hupeana voucher W8354 5.8S ribosomal RNA ...  294        8e-76   92%         
KY484177.1 Dalbergia hupeana voucher W9521 5.8S ribosomal RNA ...  294        8e-76   92%         
KY484176.1 Dalbergia hupeana voucher W20046 5.8S ribosomal RNA...  294        8e-76   92%         
KY484175.1 Dalbergia hupeana voucher W7820 5.8S ribosomal RNA ...  294        8e-76   92%         
KY484174.1 Dalbergia hupeana voucher W8462 5.8S ribosomal RNA ...  294        8e-76   92%         
KY484173.1 Dalbergia hupeana voucher W18135 5.8S ribosomal RNA...  294        8e-76   92%         
KM676489.1 Dalbergia stipulacea voucher C39 contains ITS1, 5.8...  294        8e-76   92%         
KM521413.1 Dalbergia stipulacea voucher C2995 internal transcr...  294        8e-76   92%         
KM521412.1 Dalbergia stipulacea voucher E322 internal transcri...  294        8e-76   92%         
KM521410.1 Dalbergia stipulacea voucher L10437 internal transc...  294        8e-76   92%         
KM521356.1 Dalbergia assamica voucher AAU25005 internal transc...  294        8e-76   92%         
KM276126.1 Dalbergia latifolia isolate DlatQ internal transcri...  294        8e-76   92%         
KP338139.1 Dalbergia hupeana 18S ribosomal RNA gene, partial s...  294        8e-76   92%         
AB828624.1 Dalbergia cochinchinensis genes for 18S rRNA, ITS1,...  294        8e-76   91%         
JX856566.1 Dalbergia latifolia isolate DL3 5.8S ribosomal RNA ...  294        8e-76   92%         
JX856564.1 Dalbergia latifolia isolate 179 5.8S ribosomal RNA ...  294        8e-76   92%         
JX856444.1 Dalbergia sissoo isolate DS1 internal transcribed s...  294        8e-76   92%         
JX856443.1 Dalbergia latifolia isolate DL3 internal transcribe...  294        8e-76   92%         
JX856442.1 Dalbergia latifolia isolate 361 internal transcribe...  294        8e-76   92%         
JX856441.1 Dalbergia latifolia isolate 179 internal transcribe...  294        8e-76   92%         
KR531973.1 Dalbergia stipulacea isolate BB0886 5.8S ribosomal ...  292        3e-75   91%         
KR531972.1 Dalbergia stipulacea isolate BB0885 5.8S ribosomal ...  292        3e-75   91%         
KR531968.1 Dalbergia cultrata isolate BB1088 internal transcri...  292        3e-75   91%         
KM276124.1 Dalbergia latifolia isolate DlatL internal transcri...  292        3e-75   92%         
AB828645.1 Dalbergia lanceolaria genes for 18S rRNA, ITS1, 5.8...  292        3e-75   91%         
KY213795.1 Dalbergia cochinchinensis isolate MC562-L internal ...  291        1e-74   91%         
KM521411.1 Dalbergia stipulacea voucher K3555 internal transcr...  291        1e-74   91%         
KM276106.1 Dalbergia lanceolaria isolate DlE internal transcri...  291        1e-74   91%         
KM276105.1 Dalbergia lanceolaria isolate DlD internal transcri...  291        1e-74   91%         
JX856440.1 Dalbergia lanceolaria isolate 60 internal transcrib...  291        1e-74   91%         
JX856439.1 Dalbergia lanceolaria isolate 38 internal transcrib...  291        1e-74   91%         
FR854119.1 Dalbergia assamica genomic DNA containing 18S rRNA ...  289        4e-74   91%         

ALIGNMENTS
>KM521396.1 Dalbergia oliveri voucher L2153 internal transcribed spacer 1, 
partial sequence; 5.8S ribosomal RNA gene, complete sequence; 
and internal transcribed spacer 2, partial sequence
Length=613

 Score = 399 bits (216),  Expect = 2e-107
 Identities = 216/216 (100%), Gaps = 0/216 (0%)
 Strand=Plus/Plus

Query  1    CTAATCGCCGCCCCAACCCCTGTGCCCGTGGCCACGGAGCGGGGCGAATGTTGGCTTCCC  60
            ||||||||||||||||||||||||||||||||||||||||||||||||||||||||||||
Sbjct  398  CTAATCGCCGCCCCAACCCCTGTGCCCGTGGCCACGGAGCGGGGCGAATGTTGGCTTCCC  457

Query  61   GTGAGCACCGCCTCGCGGTTGGCTGAAAATCGGGTTCGTGGTGGATTCAGCGCCATGACA  120
            ||||||||||||||||||||||||||||||||||||||||||||||||||||||||||||
Sbjct  458  GTGAGCACCGCCTCGCGGTTGGCTGAAAATCGGGTTCGTGGTGGATTCAGCGCCATGACA  517

Query  121  GATGGTGGTTGAGCATGTTCTCGGGGCCAGTCATGCGTGCGACCTCCACCAGATCCGTAC  180
            ||||||||||||||||||||||||||||||||||||||||||||||||||||||||||||
Sbjct  518  GATGGTGGTTGAGCATGTTCTCGGGGCCAGTCATGCGTGCGACCTCCACCAGATCCGTAC  577

Query  181  CCAGTGTGACCCGTGAGCGACGCCGATCGCCCATGA  216
            ||||||||||||||||||||||||||||||||||||
Sbjct  578  CCAGTGTGACCCGTGAGCGACGCCGATCGCCCATGA  613


>KM521391.1 Dalbergia oliveri voucher C30 internal transcribed spacer 1, 
partial sequence; 5.8S ribosomal RNA gene, complete sequence; 
and internal transcribed spacer 2, partial sequence
Length=613

 Score = 399 bits (216),  Expect = 2e-107
 Identities = 216/216 (100%), Gaps = 0/216 (0%)
 Strand=Plus/Plus

Query  1    CTAATCGCCGCCCCAACCCCTGTGCCCGTGGCCACGGAGCGGGGCGAATGTTGGCTTCCC  60
            ||||||||||||||||||||||||||||||||||||||||||||||||||||||||||||
Sbjct  398  CTAATCGCCGCCCCAACCCCTGTGCCCGTGGCCACGGAGCGGGGCGAATGTTGGCTTCCC  457

Query  61   GTGAGCACCGCCTCGCGGTTGGCTGAAAATCGGGTTCGTGGTGGATTCAGCGCCATGACA  120
            ||||||||||||||||||||||||||||||||||||||||||||||||||||||||||||
Sbjct  458  GTGAGCACCGCCTCGCGGTTGGCTGAAAATCGGGTTCGTGGTGGATTCAGCGCCATGACA  517

Query  121  GATGGTGGTTGAGCATGTTCTCGGGGCCAGTCATGCGTGCGACCTCCACCAGATCCGTAC  180
            ||||||||||||||||||||||||||||||||||||||||||||||||||||||||||||
Sbjct  518  GATGGTGGTTGAGCATGTTCTCGGGGCCAGTCATGCGTGCGACCTCCACCAGATCCGTAC  577

Query  181  CCAGTGTGACCCGTGAGCGACGCCGATCGCCCATGA  216
            ||||||||||||||||||||||||||||||||||||
Sbjct  578  CCAGTGTGACCCGTGAGCGACGCCGATCGCCCATGA  613


>AB828652.1 Dalbergia oliveri genes for 18S rRNA, ITS1, 5.8S rRNA, ITS2, 
partial and complete sequence, specimen_voucher: L:161
Length=642

 Score = 398 bits (215),  Expect = 6e-107
 Identities = 217/218 (99%), Gaps = 0/218 (0%)
 Strand=Plus/Plus

Query  1    CTAATCGCCGCCCCAACCCCTGTGCCCGTGGCCACGGAGCGGGGCGAATGTTGGCTTCCC  60
            |||||||| |||||||||||||||||||||||||||||||||||||||||||||||||||
Sbjct  409  CTAATCGCTGCCCCAACCCCTGTGCCCGTGGCCACGGAGCGGGGCGAATGTTGGCTTCCC  468

Query  61   GTGAGCACCGCCTCGCGGTTGGCTGAAAATCGGGTTCGTGGTGGATTCAGCGCCATGACA  120
            ||||||||||||||||||||||||||||||||||||||||||||||||||||||||||||
Sbjct  469  GTGAGCACCGCCTCGCGGTTGGCTGAAAATCGGGTTCGTGGTGGATTCAGCGCCATGACA  528

Query  121  GATGGTGGTTGAGCATGTTCTCGGGGCCAGTCATGCGTGCGACCTCCACCAGATCCGTAC  180
            ||||||||||||||||||||||||||||||||||||||||||||||||||||||||||||
Sbjct  529  GATGGTGGTTGAGCATGTTCTCGGGGCCAGTCATGCGTGCGACCTCCACCAGATCCGTAC  588

Query  181  CCAGTGTGACCCGTGAGCGACGCCGATCGCCCATGACG  218
            ||||||||||||||||||||||||||||||||||||||
Sbjct  589  CCAGTGTGACCCGTGAGCGACGCCGATCGCCCATGACG  626


>KM521395.1 Dalbergia oliveri voucher K528 internal transcribed spacer 1, 
partial sequence; 5.8S ribosomal RNA gene, complete sequence; 
and internal transcribed spacer 2, partial sequence
Length=613

 Score = 394 bits (213),  Expect = 7e-106
 Identities = 215/216 (99%), Gaps = 0/216 (0%)
 Strand=Plus/Plus

Query  1    CTAATCGCCGCCCCAACCCCTGTGCCCGTGGCCACGGAGCGGGGCGAATGTTGGCTTCCC  60
            |||||||| |||||||||||||||||||||||||||||||||||||||||||||||||||
Sbjct  398  CTAATCGCTGCCCCAACCCCTGTGCCCGTGGCCACGGAGCGGGGCGAATGTTGGCTTCCC  457

Query  61   GTGAGCACCGCCTCGCGGTTGGCTGAAAATCGGGTTCGTGGTGGATTCAGCGCCATGACA  120
            ||||||||||||||||||||||||||||||||||||||||||||||||||||||||||||
Sbjct  458  GTGAGCACCGCCTCGCGGTTGGCTGAAAATCGGGTTCGTGGTGGATTCAGCGCCATGACA  517

Query  121  GATGGTGGTTGAGCATGTTCTCGGGGCCAGTCATGCGTGCGACCTCCACCAGATCCGTAC  180
            ||||||||||||||||||||||||||||||||||||||||||||||||||||||||||||
Sbjct  518  GATGGTGGTTGAGCATGTTCTCGGGGCCAGTCATGCGTGCGACCTCCACCAGATCCGTAC  577

Query  181  CCAGTGTGACCCGTGAGCGACGCCGATCGCCCATGA  216
            ||||||||||||||||||||||||||||||||||||
Sbjct  578  CCAGTGTGACCCGTGAGCGACGCCGATCGCCCATGA  613


>FR854136.1 Dalbergia oliveri genomic DNA containing 18S rRNA gene, ITS1, 
5.8S rRNA gene, ITS2, 28S rRNA gene, specimen voucher VNMN<VNM>:B0001249
 FR854137.1 Dalbergia oliveri genomic DNA containing 18S rRNA gene, ITS1, 
5.8S rRNA gene, ITS2, 28S rRNA gene, specimen voucher VNMN<VNM>:B0001254
Length=642

 Score = 394 bits (213),  Expect = 7e-106
 Identities = 215/216 (99%), Gaps = 0/216 (0%)
 Strand=Plus/Plus

Query  3    AATCGCCGCCCCAACCCCTGTGCCCGTGGCCACGGAGCGGGGCGAATGTTGGCTTCCCGT  62
            |||||| |||||||||||||||||||||||||||||||||||||||||||||||||||||
Sbjct  411  AATCGCTGCCCCAACCCCTGTGCCCGTGGCCACGGAGCGGGGCGAATGTTGGCTTCCCGT  470

Query  63   GAGCACCGCCTCGCGGTTGGCTGAAAATCGGGTTCGTGGTGGATTCAGCGCCATGACAGA  122
            ||||||||||||||||||||||||||||||||||||||||||||||||||||||||||||
Sbjct  471  GAGCACCGCCTCGCGGTTGGCTGAAAATCGGGTTCGTGGTGGATTCAGCGCCATGACAGA  530

Query  123  TGGTGGTTGAGCATGTTCTCGGGGCCAGTCATGCGTGCGACCTCCACCAGATCCGTACCC  182
            ||||||||||||||||||||||||||||||||||||||||||||||||||||||||||||
Sbjct  531  TGGTGGTTGAGCATGTTCTCGGGGCCAGTCATGCGTGCGACCTCCACCAGATCCGTACCC  590

Query  183  AGTGTGACCCGTGAGCGACGCCGATCGCCCATGACG  218
            ||||||||||||||||||||||||||||||||||||
Sbjct  591  AGTGTGACCCGTGAGCGACGCCGATCGCCCATGACG  626


>FR854133.1 Dalbergia oliveri genomic DNA containing 18S rRNA gene, ITS1, 
5.8S rRNA gene, ITS2, 28S rRNA gene, specimen voucher VNMN<VNM>:B0001234
Length=642

 Score = 394 bits (213),  Expect = 7e-106
 Identities = 215/216 (99%), Gaps = 0/216 (0%)
 Strand=Plus/Plus

Query  3    AATCGCCGCCCCAACCCCTGTGCCCGTGGCCACGGAGCGGGGCGAATGTTGGCTTCCCGT  62
            |||||| |||||||||||||||||||||||||||||||||||||||||||||||||||||
Sbjct  411  AATCGCTGCCCCAACCCCTGTGCCCGTGGCCACGGAGCGGGGCGAATGTTGGCTTCCCGT  470

Query  63   GAGCACCGCCTCGCGGTTGGCTGAAAATCGGGTTCGTGGTGGATTCAGCGCCATGACAGA  122
            ||||||||||||||||||||||||||||||||||||||||||||||||||||||||||||
Sbjct  471  GAGCACCGCCTCGCGGTTGGCTGAAAATCGGGTTCGTGGTGGATTCAGCGCCATGACAGA  530

Query  123  TGGTGGTTGAGCATGTTCTCGGGGCCAGTCATGCGTGCGACCTCCACCAGATCCGTACCC  182
            ||||||||||||||||||||||||||||||||||||||||||||||||||||||||||||
Sbjct  531  TGGTGGTTGAGCATGTTCTCGGGGCCAGTCATGCGTGCGACCTCCACCAGATCCGTACCC  590

Query  183  AGTGTGACCCGTGAGCGACGCCGATCGCCCATGACG  218
            ||||||||||||||||||||||||||||||||||||
Sbjct  591  AGTGTGACCCGTGAGCGACGCCGATCGCCCATGACG  626


>AB828644.1 Dalbergia lakhonensis genes for 18S rRNA, ITS1, 5.8S rRNA, ITS2, 
partial and complete sequence, specimen_voucher: L:444
Length=642

 Score = 392 bits (212),  Expect = 3e-105
 Identities = 216/218 (99%), Gaps = 0/218 (0%)
 Strand=Plus/Plus

Query  1    CTAATCGCCGCCCCAACCCCTGTGCCCGTGGCCACGGAGCGGGGCGAATGTTGGCTTCCC  60
            |||||||| |||||||||||||||||||||||||||||||||||||||||||||||||||
Sbjct  409  CTAATCGCTGCCCCAACCCCTGTGCCCGTGGCCACGGAGCGGGGCGAATGTTGGCTTCCC  468

Query  61   GTGAGCACCGCCTCGCGGTTGGCTGAAAATCGGGTTCGTGGTGGATTCAGCGCCATGACA  120
            |||||||||||||||||||||||||||||||||||||||||||||||||||||| |||||
Sbjct  469  GTGAGCACCGCCTCGCGGTTGGCTGAAAATCGGGTTCGTGGTGGATTCAGCGCCGTGACA  528

Query  121  GATGGTGGTTGAGCATGTTCTCGGGGCCAGTCATGCGTGCGACCTCCACCAGATCCGTAC  180
            ||||||||||||||||||||||||||||||||||||||||||||||||||||||||||||
Sbjct  529  GATGGTGGTTGAGCATGTTCTCGGGGCCAGTCATGCGTGCGACCTCCACCAGATCCGTAC  588

Query  181  CCAGTGTGACCCGTGAGCGACGCCGATCGCCCATGACG  218
            ||||||||||||||||||||||||||||||||||||||
Sbjct  589  CCAGTGTGACCCGTGAGCGACGCCGATCGCCCATGACG  626


>KM676497.1 Dalbergia sp. 8 IH-2015 voucher C38 contains ITS1, 5.8S rRNA 
and ITS2 gene, partial sequence
Length=613

 Score = 390 bits (211),  Expect = 9e-105
 Identities = 213/214 (99%), Gaps = 0/214 (0%)
 Strand=Plus/Plus

Query  3    AATCGCCGCCCCAACCCCTGTGCCCGTGGCCACGGAGCGGGGCGAATGTTGGCTTCCCGT  62
            |||||| |||||||||||||||||||||||||||||||||||||||||||||||||||||
Sbjct  400  AATCGCTGCCCCAACCCCTGTGCCCGTGGCCACGGAGCGGGGCGAATGTTGGCTTCCCGT  459

Query  63   GAGCACCGCCTCGCGGTTGGCTGAAAATCGGGTTCGTGGTGGATTCAGCGCCATGACAGA  122
            ||||||||||||||||||||||||||||||||||||||||||||||||||||||||||||
Sbjct  460  GAGCACCGCCTCGCGGTTGGCTGAAAATCGGGTTCGTGGTGGATTCAGCGCCATGACAGA  519

Query  123  TGGTGGTTGAGCATGTTCTCGGGGCCAGTCATGCGTGCGACCTCCACCAGATCCGTACCC  182
            ||||||||||||||||||||||||||||||||||||||||||||||||||||||||||||
Sbjct  520  TGGTGGTTGAGCATGTTCTCGGGGCCAGTCATGCGTGCGACCTCCACCAGATCCGTACCC  579

Query  183  AGTGTGACCCGTGAGCGACGCCGATCGCCCATGA  216
            ||||||||||||||||||||||||||||||||||
Sbjct  580  AGTGTGACCCGTGAGCGACGCCGATCGCCCATGA  613


>KM521394.1 Dalbergia oliveri voucher E5841 internal transcribed spacer 1, 
partial sequence; 5.8S ribosomal RNA gene, complete sequence; 
and internal transcribed spacer 2, partial sequence
Length=613

 Score = 388 bits (210),  Expect = 3e-104
 Identities = 214/216 (99%), Gaps = 0/216 (0%)
 Strand=Plus/Plus

Query  1    CTAATCGCCGCCCCAACCCCTGTGCCCGTGGCCACGGAGCGGGGCGAATGTTGGCTTCCC  60
            |||||||| |||||||||||||||||||||||||||||||||||||||||||||||||||
Sbjct  398  CTAATCGCTGCCCCAACCCCTGTGCCCGTGGCCACGGAGCGGGGCGAATGTTGGCTTCCC  457

Query  61   GTGAGCACCGCCTCGCGGTTGGCTGAAAATCGGGTTCGTGGTGGATTCAGCGCCATGACA  120
            |||||||||||||||||||||||||||||||||||||||||||||||||||||| |||||
Sbjct  458  GTGAGCACCGCCTCGCGGTTGGCTGAAAATCGGGTTCGTGGTGGATTCAGCGCCGTGACA  517

Query  121  GATGGTGGTTGAGCATGTTCTCGGGGCCAGTCATGCGTGCGACCTCCACCAGATCCGTAC  180
            ||||||||||||||||||||||||||||||||||||||||||||||||||||||||||||
Sbjct  518  GATGGTGGTTGAGCATGTTCTCGGGGCCAGTCATGCGTGCGACCTCCACCAGATCCGTAC  577

Query  181  CCAGTGTGACCCGTGAGCGACGCCGATCGCCCATGA  216
            ||||||||||||||||||||||||||||||||||||
Sbjct  578  CCAGTGTGACCCGTGAGCGACGCCGATCGCCCATGA  613


>KM521393.1 Dalbergia oliveri voucher C915 internal transcribed spacer 1, 
partial sequence; 5.8S ribosomal RNA gene, complete sequence; 
and internal transcribed spacer 2, partial sequence
Length=613

 Score = 388 bits (210),  Expect = 3e-104
 Identities = 213/216 (99%), Gaps = 0/216 (0%)
 Strand=Plus/Plus

Query  1    CTAATCGCCGCCCCAACCCCTGTGCCCGTGGCCACGGAGCGGGGCGAATGTTGGCTTCCC  60
            ||||||||||||||||||||||||||||||||||||||||||||||||||||||||||||
Sbjct  398  CTAATCGCCGCCCCAACCCCTGTGCCCGTGGCCACGGAGCGGGGCGAATGTTGGCTTCCC  457

Query  61   GTGAGCACCGCCTCGCGGTTGGCTGAAAATCGGGTTCGTGGTGGATTCAGCGCCATGACA  120
            |||||||||||||||||||||||||||||||||||||||||||||||||||||| |||||
Sbjct  458  GTGAGCACCGCCTCGCGGTTGGCTGAAAATCGGGTTCGTGGTGGATTCAGCGCCRTGACA  517

Query  121  GATGGTGGTTGAGCATGTTCTCGGGGCCAGTCATGCGTGCGACCTCCACCAGATCCGTAC  180
            |||||||||||||||||||||||||||||||||||||||||||||||||| | |||||||
Sbjct  518  GATGGTGGTTGAGCATGTTCTCGGGGCCAGTCATGCGTGCGACCTCCACCRGMTCCGTAC  577

Query  181  CCAGTGTGACCCGTGAGCGACGCCGATCGCCCATGA  216
            ||||||||||||||||||||||||||||||||||||
Sbjct  578  CCAGTGTGACCCGTGAGCGACGCCGATCGCCCATGA  613


>KP719021.1 Dalbergia oliveri internal transcribed spacer 1, partial sequence; 
5.8S ribosomal RNA gene, complete sequence; and internal 
transcribed spacer 2, partial sequence
Length=613

 Score = 388 bits (210),  Expect = 3e-104
 Identities = 213/216 (99%), Gaps = 0/216 (0%)
 Strand=Plus/Plus

Query  1    CTAATCGCCGCCCCAACCCCTGTGCCCGTGGCCACGGAGCGGGGCGAATGTTGGCTTCCC  60
            ||||||||||||||||||||||||||||||||||||||||||||||||||||||||||||
Sbjct  398  CTAATCGCCGCCCCAACCCCTGTGCCCGTGGCCACGGAGCGGGGCGAATGTTGGCTTCCC  457

Query  61   GTGAGCACCGCCTCGCGGTTGGCTGAAAATCGGGTTCGTGGTGGATTCAGCGCCATGACA  120
            |||||||||||||||||||||||||||||||||||||||||||||||||||||| |||||
Sbjct  458  GTGAGCACCGCCTCGCGGTTGGCTGAAAATCGGGTTCGTGGTGGATTCAGCGCCRTGACA  517

Query  121  GATGGTGGTTGAGCATGTTCTCGGGGCCAGTCATGCGTGCGACCTCCACCAGATCCGTAC  180
            |||||||||||||||||| ||||||||||||||||||||||||||||||||| |||||||
Sbjct  518  GATGGTGGTTGAGCATGTYCTCGGGGCCAGTCATGCGTGCGACCTCCACCAGMTCCGTAC  577

Query  181  CCAGTGTGACCCGTGAGCGACGCCGATCGCCCATGA  216
            ||||||||||||||||||||||||||||||||||||
Sbjct  578  CCAGTGTGACCCGTGAGCGACGCCGATCGCCCATGA  613


>FR854134.1 Dalbergia oliveri genomic DNA containing 18S rRNA gene, ITS1, 
5.8S rRNA gene, ITS2, 28S rRNA gene, specimen voucher VNMN<VNM>:B0001239
 FR854135.1 Dalbergia oliveri genomic DNA containing 18S rRNA gene, ITS1, 
5.8S rRNA gene, ITS2, 28S rRNA gene, specimen voucher VNMN<VNM>:B0001244
Length=642

 Score = 388 bits (210),  Expect = 3e-104
 Identities = 214/216 (99%), Gaps = 0/216 (0%)
 Strand=Plus/Plus

Query  3    AATCGCCGCCCCAACCCCTGTGCCCGTGGCCACGGAGCGGGGCGAATGTTGGCTTCCCGT  62
            |||||| |||||||||||||||||||||||||||||||||||||||||||||||||||||
Sbjct  411  AATCGCTGCCCCAACCCCTGTGCCCGTGGCCACGGAGCGGGGCGAATGTTGGCTTCCCGT  470

Query  63   GAGCACCGCCTCGCGGTTGGCTGAAAATCGGGTTCGTGGTGGATTCAGCGCCATGACAGA  122
            |||||||||||||||||||||||||||||||||||||||||||||||||||| |||||||
Sbjct  471  GAGCACCGCCTCGCGGTTGGCTGAAAATCGGGTTCGTGGTGGATTCAGCGCCGTGACAGA  530

Query  123  TGGTGGTTGAGCATGTTCTCGGGGCCAGTCATGCGTGCGACCTCCACCAGATCCGTACCC  182
            ||||||||||||||||||||||||||||||||||||||||||||||||||||||||||||
Sbjct  531  TGGTGGTTGAGCATGTTCTCGGGGCCAGTCATGCGTGCGACCTCCACCAGATCCGTACCC  590

Query  183  AGTGTGACCCGTGAGCGACGCCGATCGCCCATGACG  218
            ||||||||||||||||||||||||||||||||||||
Sbjct  591  AGTGTGACCCGTGAGCGACGCCGATCGCCCATGACG  626


>KM676490.1 Dalbergia sp. 2 IH-2015 voucher AAU1565 contains ITS1, 5.8S rRNA 
and ITS2 gene, partial sequence
Length=613

 Score = 387 bits (209),  Expect = 1e-103
 Identities = 212/214 (99%), Gaps = 0/214 (0%)
 Strand=Plus/Plus

Query  3    AATCGCCGCCCCAACCCCTGTGCCCGTGGCCACGGAGCGGGGCGAATGTTGGCTTCCCGT  62
            |||||| |||||||| ||||||||||||||||||||||||||||||||||||||||||||
Sbjct  400  AATCGCTGCCCCAACYCCTGTGCCCGTGGCCACGGAGCGGGGCGAATGTTGGCTTCCCGT  459

Query  63   GAGCACCGCCTCGCGGTTGGCTGAAAATCGGGTTCGTGGTGGATTCAGCGCCATGACAGA  122
            ||||||||||||||||||||||||||||||||||||||||||||||||||||||||||||
Sbjct  460  GAGCACCGCCTCGCGGTTGGCTGAAAATCGGGTTCGTGGTGGATTCAGCGCCATGACAGA  519

Query  123  TGGTGGTTGAGCATGTTCTCGGGGCCAGTCATGCGTGCGACCTCCACCAGATCCGTACCC  182
            ||||||||||||||||||||||||||||||||||||||||||||||||||||||||||||
Sbjct  520  TGGTGGTTGAGCATGTTCTCGGGGCCAGTCATGCGTGCGACCTCCACCAGATCCGTACCC  579

Query  183  AGTGTGACCCGTGAGCGACGCCGATCGCCCATGA  216
            ||||||||||||||||||||||||||||||||||
Sbjct  580  AGTGTGACCCGTGAGCGACGCCGATCGCCCATGA  613


>HG313774.1 Dalbergia hancei genomic DNA containing 18S rRNA gene, ITS1, 
5.8S rRNA gene, ITS2 and 28S rRNA gene
Length=642

 Score = 381 bits (206),  Expect = 6e-102
 Identities = 214/218 (98%), Gaps = 0/218 (0%)
 Strand=Plus/Plus

Query  1    CTAATCGCCGCCCCAACCCCTGTGCCCGTGGCCACGGAGCGGGGCGAATGTTGGCTTCCC  60
            |||||||| |||||||||||||||||||||||||||||||||||||||||||||||||||
Sbjct  409  CTAATCGCTGCCCCAACCCCTGTGCCCGTGGCCACGGAGCGGGGCGAATGTTGGCTTCCC  468

Query  61   GTGAGCACCGCCTCGCGGTTGGCTGAAAATCGGGTTCGTGGTGGATTCAGCGCCATGACA  120
            |||||||||||||||||||||||||||||||||||||||||||||||||||||| |||||
Sbjct  469  GTGAGCACCGCCTCGCGGTTGGCTGAAAATCGGGTTCGTGGTGGATTCAGCGCCGTGACA  528

Query  121  GATGGTGGTTGAGCATGTTCTCGGGGCCAGTCATGCGTGCGACCTCCACCAGATCCGTAC  180
            |||||||||||||||||| ||||||||||||||||||||||||||||||||| |||||||
Sbjct  529  GATGGTGGTTGAGCATGTCCTCGGGGCCAGTCATGCGTGCGACCTCCACCAGCTCCGTAC  588

Query  181  CCAGTGTGACCCGTGAGCGACGCCGATCGCCCATGACG  218
            ||||||||||||||||||||||||||||||||||||||
Sbjct  589  CCAGTGTGACCCGTGAGCGACGCCGATCGCCCATGACG  626


>KM521392.1 Dalbergia oliveri voucher C36 internal transcribed spacer 1, 
partial sequence; 5.8S ribosomal RNA gene, complete sequence; 
and internal transcribed spacer 2, partial sequence
Length=614

 Score = 379 bits (205),  Expect = 2e-101
 Identities = 212/215 (99%), Gaps = 1/215 (0%)
 Strand=Plus/Plus

Query  3    AATCGCCGCCCCAACCCCTGTGCCCGTGGCCACGGAGCGGGGCGAATGTTGGCTTCCCGT  62
            |||||| |||||||||||||||||||||||||||||||||||||||||||||||||||||
Sbjct  400  AATCGCTGCCCCAACCCCTGTGCCCGTGGCCACGGAGCGGGGCGAATGTTGGCTTCCCGT  459

Query  63   GAGCACCGCCTCGCGGTTGGCTGAAAATCGGGTTCGTGGTGGATTCAGCGCCATGACAGA  122
            |||||||||||||||||||||||||||||||||||||||||||||||||||| |||||||
Sbjct  460  GAGCACCGCCTCGCGGTTGGCTGAAAATCGGGTTCGTGGTGGATTCAGCGCCGTGACAGA  519

Query  123  TGGTGGTTGAGCATGTTCTC-GGGGCCAGTCATGCGTGCGACCTCCACCAGATCCGTACC  181
            |||||||||||||||||||| |||||||||||||||||||||||||||||||||||||||
Sbjct  520  TGGTGGTTGAGCATGTTCTCGGGGGCCAGTCATGCGTGCGACCTCCACCAGATCCGTACC  579

Query  182  CAGTGTGACCCGTGAGCGACGCCGATCGCCCATGA  216
            |||||||||||||||||||||||||||||||||||
Sbjct  580  CAGTGTGACCCGTGAGCGACGCCGATCGCCCATGA  614


>KM521390.1 Dalbergia oliveri voucher C21 internal transcribed spacer 1, 
partial sequence; 5.8S ribosomal RNA gene, complete sequence; 
and internal transcribed spacer 2, partial sequence
Length=613

 Score = 379 bits (205),  Expect = 2e-101
 Identities = 212/216 (98%), Gaps = 0/216 (0%)
 Strand=Plus/Plus

Query  1    CTAATCGCCGCCCCAACCCCTGTGCCCGTGGCCACGGAGCGGGGCGAATGTTGGCTTCCC  60
            |||||||| |||||||||||||||||||||||||||||||||||||||||||||||||||
Sbjct  398  CTAATCGCTGCCCCAACCCCTGTGCCCGTGGCCACGGAGCGGGGCGAATGTTGGCTTCCC  457

Query  61   GTGAGCACCGCCTCGCGGTTGGCTGAAAATCGGGTTCGTGGTGGATTCAGCGCCATGACA  120
            |||||||||||||||||||||||||||||||||||||||||||||||||||||| |||||
Sbjct  458  GTGAGCACCGCCTCGCGGTTGGCTGAAAATCGGGTTCGTGGTGGATTCAGCGCCGTGACA  517

Query  121  GATGGTGGTTGAGCATGTTCTCGGGGCCAGTCATGCGTGCGACCTCCACCAGATCCGTAC  180
            |||||||||||||||||| ||||||||||||||||||||||||||||||||| |||||||
Sbjct  518  GATGGTGGTTGAGCATGTCCTCGGGGCCAGTCATGCGTGCGACCTCCACCAGMTCCGTAC  577

Query  181  CCAGTGTGACCCGTGAGCGACGCCGATCGCCCATGA  216
            ||||||||||||||||||||||||||||||||||||
Sbjct  578  CCAGTGTGACCCGTGAGCGACGCCGATCGCCCATGA  613


>KM521397.1 Dalbergia oliveri voucher C13 internal transcribed spacer 1, 
partial sequence; 5.8S ribosomal RNA gene, complete sequence; 
and internal transcribed spacer 2, partial sequence
Length=613

 Score = 377 bits (204),  Expect = 7e-101
 Identities = 212/216 (98%), Gaps = 0/216 (0%)
 Strand=Plus/Plus

Query  1    CTAATCGCCGCCCCAACCCCTGTGCCCGTGGCCACGGAGCGGGGCGAATGTTGGCTTCCC  60
            |||||||| |||||||||||||||||||||||||||||||||||||||||||||||||||
Sbjct  398  CTAATCGCTGCCCCAACCCCTGTGCCCGTGGCCACGGAGCGGGGCGAATGTTGGCTTCCC  457

Query  61   GTGAGCACCGCCTCGCGGTTGGCTGAAAATCGGGTTCGTGGTGGATTCAGCGCCATGACA  120
            |||||||||||||||||||||||||||||||||||||||||||||||||||||| |||||
Sbjct  458  GTGAGCACCGCCTCGCGGTTGGCTGAAAATCGGGTTCGTGGTGGATTCAGCGCCGTGACA  517

Query  121  GATGGTGGTTGAGCATGTTCTCGGGGCCAGTCATGCGTGCGACCTCCACCAGATCCGTAC  180
            |||||||||||||||||| ||||||||||||||||||||||||||||||||| |||||||
Sbjct  518  GATGGTGGTTGAGCATGTCCTCGGGGCCAGTCATGCGTGCGACCTCCACCAGCTCCGTAC  577

Query  181  CCAGTGTGACCCGTGAGCGACGCCGATCGCCCATGA  216
            ||||||||||||||||||||||||||||||||||||
Sbjct  578  CCAGTGTGACCCGTGAGCGACGCCGATCGCCCATGA  613


>AB828627.1 Dalbergia dongnaiensis genes for 18S rRNA, ITS1, 5.8S rRNA, ITS2, 
partial and complete sequence, specimen_voucher: L:849
Length=619

 Score = 335 bits (181),  Expect = 4e-88
 Identities = 206/218 (94%), Gaps = 2/218 (1%)
 Strand=Plus/Plus

Query  1    CTAATCGCCGCCCCAACCCCTGTGCCCGTGGCCACGGAGCGGGGCGAATGTTGGCTTCCC  60
            |||||||| |||||||||||||||||||||||||||||||||||||||||||||||||||
Sbjct  388  CTAATCGCTGCCCCAACCCCTGTGCCCGTGGCCACGGAGCGGGGCGAATGTTGGCTTCCC  447

Query  61   GTGAGCACCGCCTCGCGGTTGGCTGAAAATCGGGTTCGTGGTGGATTCAGCGCCATGACA  120
            | |||||||||||||||||||||||||||||||||||||||||| |||  |||| |||||
Sbjct  448  GCGAGCACCGCCTCGCGGTTGGCTGAAAATCGGGTTCGTGGTGGGTTCGACGCCGTGACA  507

Query  121  GATGGTGGTTGAGCATGTTCTCGGGGCCAGTCATGCGTGCGACCTCCACCAGATCCGTAC  180
            ||||||||||||||||||||||| |||||||||||||||||||||||||||| |||||||
Sbjct  508  GATGGTGGTTGAGCATGTTCTCGAGGCCAGTCATGCGTGCGACCTCCACCAGCTCCGTAC  567

Query  181  CCAGTGTGACCCGTGAGCGACGCCGATCGCCCATGACG  218
            |||  |||||||| |||||||| |||||||||||||||
Sbjct  568  CCA--GTGACCCGCGAGCGACGTCGATCGCCCATGACG  603


>AB828607.1 Dalbergia afzeliana genes for 18S rRNA, ITS1, 5.8S rRNA, ITS2, 
partial and complete sequence, specimen_voucher: WAG:3844
Length=640

 Score = 318 bits (172),  Expect = 4e-83
 Identities = 203/218 (93%), Gaps = 2/218 (1%)
 Strand=Plus/Plus

Query  1    CTAATCGCCGCCCCAACCCCTGTGCCCGTGGCCACGGAGCGGGGCGAATGTTGGCTTCCC  60
            |||||||  |||||||||||||||||  ||||||||||||||||||||||||||||||||
Sbjct  409  CTAATCGTTGCCCCAACCCCTGTGCCTCTGGCCACGGAGCGGGGCGAATGTTGGCTTCCC  468

Query  61   GTGAGCACCGCCTCGCGGTTGGCTGAAAATCGGGTTCGTGGTGGATTCAGCGCCATGACA  120
            |||||||||||||||||||||| ||||||||||||||||||||||| |||||||||||||
Sbjct  469  GTGAGCACCGCCTCGCGGTTGGTTGAAAATCGGGTTCGTGGTGGATACAGCGCCATGACA  528

Query  121  GATGGTGGTTGAGCATGTTCTCGGGGCCAGTCATGCGTGCGACCTCCACCAGATCCGTAC  180
            ||||||||||||| ||||||||| ||||||||||||| |||||||||||||| |||| ||
Sbjct  529  GATGGTGGTTGAGTATGTTCTCGAGGCCAGTCATGCGCGCGACCTCCACCAGCTCCGCAC  588

Query  181  CCAGTGTGACCCGTGAGCGACGCCGATCGCCCATGACG  218
            |||  ||||||||||||||| | |||||||||||||||
Sbjct  589  CCA--GTGACCCGTGAGCGATGTCGATCGCCCATGACG  624


>AB828617.1 Dalbergia boehmii genes for 18S rRNA, ITS1, 5.8S rRNA, ITS2, 
partial and complete sequence, specimen_voucher: WAG:6861
Length=642

 Score = 316 bits (171),  Expect = 2e-82
 Identities = 204/219 (93%), Gaps = 5/219 (2%)
 Strand=Plus/Plus

Query  3    AATCGCCGCCCCAACCCCTGTGCCCGT--GGCCACGGAGCGGGGCGAATGTTGGCTTCCC  60
            ||||||||||||||||||||||||  |  ||||||||||||||||||||| |||||||||
Sbjct  410  AATCGCCGCCCCAACCCCTGTGCCTATCCGGCCACGGAGCGGGGCGAATGCTGGCTTCCC  469

Query  61   GTGAGCACCGCCTCGCGGTTGGCTGAAAATCGGGTTCGTGGTGGATTCAGCGCCATGACA  120
            |||||||| ||||||||||| |||||||||||||||||||||||||||||||||||||||
Sbjct  470  GTGAGCACAGCCTCGCGGTTAGCTGAAAATCGGGTTCGTGGTGGATTCAGCGCCATGACA  529

Query  121  GATGGTGGTTGAGCATGTTCTCGGGGCCAGTCATGCGTGCGACCTCCACCAGA-TCCGTA  179
            ||||||||||||| |||||||||||||||||| |||| |||||||||||| |  ||||||
Sbjct  530  GATGGTGGTTGAGTATGTTCTCGGGGCCAGTCGTGCGCGCGACCTCCACCGGCTTCCGTA  589

Query  180  CCCAGTGTGACCCGTGAGCGACGCCGATCGCCCATGACG  218
            ||||  |||||||||||||||||||||||||||||||||
Sbjct  590  CCCA--GTGACCCGTGAGCGACGCCGATCGCCCATGACG  626


>AB828629.1 Dalbergia falcata genes for 18S rRNA, ITS1, 5.8S rRNA, ITS2, 
partial and complete sequence, specimen_voucher: L:448
Length=639

 Score = 315 bits (170),  Expect = 6e-82
 Identities = 202/217 (93%), Gaps = 4/217 (2%)
 Strand=Plus/Plus

Query  1    CTAATCGCCGCCCCAACCCCTGTGCCCGTGGCCACGGAGCGGGGCGAATGTTGGCTTCCC  60
            |||||||| |||||||||||| |||||||||| | |||| ||||||||||||||||||||
Sbjct  408  CTAATCGCTGCCCCAACCCCTATGCCCGTGGCTAAGGAGTGGGGCGAATGTTGGCTTCCC  467

Query  61   GTGAGCACCGCCTCGCGGTTGGCTGAAAATCGGGTTCGTGGTGGATTCAGCGCCATGACA  120
            |||||||||||||||||||||| |||||||||||||||||||||||||||||||||||||
Sbjct  468  GTGAGCACCGCCTCGCGGTTGGTTGAAAATCGGGTTCGTGGTGGATTCAGCGCCATGACA  527

Query  121  GATGGTGGTTGAGCATGTTCTCGGGGCCAGTCATGCGTGCGACCTCCACCAGA-TCCGTA  179
            |||||||||||||| |||||||| |||||||||||||||||||||||||| || ||||| 
Sbjct  528  GATGGTGGTTGAGCGTGTTCTCGAGGCCAGTCATGCGTGCGACCTCCACC-GATTCCGTG  586

Query  180  CCCAGTGTGACCCGTGAGCGACGCCGATCGCCCATGA  216
            ||||  ||||||||||||||| | |||||||||||||
Sbjct  587  CCCA--GTGACCCGTGAGCGATGTCGATCGCCCATGA  621


>FR854124.1 Dalbergia cochinchinensis genomic DNA containing 18S rRNA gene, 
ITS1, 5.8S rRNA gene, ITS2, 28S rRNA gene, specimen voucher 
VNMN<VNM>:B0001132
 FR854125.1 Dalbergia cochinchinensis genomic DNA containing 18S rRNA gene, 
ITS1, 5.8S rRNA gene, ITS2, 28S rRNA gene, specimen voucher 
VNMN<VNM>:B0001137
 FR854126.1 Dalbergia cochinchinensis genomic DNA containing 18S rRNA gene, 
ITS1, 5.8S rRNA gene, ITS2, 28S rRNA gene, specimen voucher 
VNMN<VNM>:B0001142
 FR854127.1 Dalbergia cochinchinensis genomic DNA containing 18S rRNA gene, 
ITS1, 5.8S rRNA gene, ITS2, 28S rRNA gene, specimen voucher 
VNMN<VNM>:B0001147
Length=645

 Score = 311 bits (168),  Expect = 8e-81
 Identities = 200/216 (93%), Gaps = 0/216 (0%)
 Strand=Plus/Plus

Query  3    AATCGCCGCCCCAACCCCTGTGCCCGTGGCCACGGAGCGGGGCGAATGTTGGCTTCCCGT  62
            |||||| |||||||||| || |||   ||||||||||||||||||||| |||||||||||
Sbjct  414  AATCGCTGCCCCAACCCGTGCGCCTCAGGCCACGGAGCGGGGCGAATGCTGGCTTCCCGT  473

Query  63   GAGCACCGCCTCGCGGTTGGCTGAAAATCGGGTTCGTGGTGGATTCAGCGCCATGACAGA  122
            |||||| ||||||||||||||||||||||||||||||||||||||| |||||||||||||
Sbjct  474  GAGCACAGCCTCGCGGTTGGCTGAAAATCGGGTTCGTGGTGGATTCGGCGCCATGACAGA  533

Query  123  TGGTGGTTGAGCATGTTCTCGGGGCCAGTCATGCGTGCGACCTCCACCAGATCCGTACCC  182
             |||||||||||||||||||| ||||||||||||| ||||||||||||||  ||| ||||
Sbjct  534  CGGTGGTTGAGCATGTTCTCGAGGCCAGTCATGCGCGCGACCTCCACCAGCGCCGCACCC  593

Query  183  AGTGTGACCCGTGAGCGACGCCGATCGCCCATGACG  218
            |||||||||||||||||||||||||||||| |||||
Sbjct  594  AGTGTGACCCGTGAGCGACGCCGATCGCCCTTGACG  629


>FR854123.1 Dalbergia cochinchinensis genomic DNA containing 18S rRNA gene, 
ITS1, 5.8S rRNA gene, ITS2, 28S rRNA gene, specimen voucher 
VNMN<VNM>:B0001127
Length=645

 Score = 311 bits (168),  Expect = 8e-81
 Identities = 200/216 (93%), Gaps = 0/216 (0%)
 Strand=Plus/Plus

Query  3    AATCGCCGCCCCAACCCCTGTGCCCGTGGCCACGGAGCGGGGCGAATGTTGGCTTCCCGT  62
            |||||| |||||||||| || |||   ||||||||||||||||||||| |||||||||||
Sbjct  414  AATCGCTGCCCCAACCCGTGCGCCTCAGGCCACGGAGCGGGGCGAATGCTGGCTTCCCGT  473

Query  63   GAGCACCGCCTCGCGGTTGGCTGAAAATCGGGTTCGTGGTGGATTCAGCGCCATGACAGA  122
            |||||| ||||||||||||||||||||||||||||||||||||||| |||||||||||||
Sbjct  474  GAGCACAGCCTCGCGGTTGGCTGAAAATCGGGTTCGTGGTGGATTCGGCGCCATGACAGA  533

Query  123  TGGTGGTTGAGCATGTTCTCGGGGCCAGTCATGCGTGCGACCTCCACCAGATCCGTACCC  182
             |||||||||||||||||||| ||||||||||||| ||||||||||||||  ||| ||||
Sbjct  534  CGGTGGTTGAGCATGTTCTCGAGGCCAGTCATGCGCGCGACCTCCACCAGCGCCGCACCC  593

Query  183  AGTGTGACCCGTGAGCGACGCCGATCGCCCATGACG  218
            |||||||||||||||||||||||||||||| |||||
Sbjct  594  AGTGTGACCCGTGAGCGACGCCGATCGCCCTTGACG  629


>AB828610.1 Dalbergia assamica genes for 18S rRNA, ITS1, 5.8S rRNA, ITS2, 
partial and complete sequence, specimen_voucher: L:11472
Length=633

 Score = 309 bits (167),  Expect = 3e-80
 Identities = 201/217 (93%), Gaps = 3/217 (1%)
 Strand=Plus/Plus

Query  3    AATCGCCGCCCCAA-CCCCTGTGCCCGTGGCCACGGAGCGGGGCGAATGTTGGCTTCCCG  61
            |||||  ||||||| ||||||||||||||||||||| | |||||||||| |||| |||||
Sbjct  409  AATCGTTGCCCCAACCCCCTGTGCCCGTGGCCACGGGGTGGGGCGAATGCTGGCCTCCCG  468

Query  62   TGAGCACCGCCTCGCGGTTGGCTGAAAATCGGGTTCGTGGTGGATTCAGCGCCATGACAG  121
            |||||||||||||||||||||||||||||||||||||||||||||||||||||||||| |
Sbjct  469  TGAGCACCGCCTCGCGGTTGGCTGAAAATCGGGTTCGTGGTGGATTCAGCGCCATGACGG  528

Query  122  ATGGTGGTTGAGCATGTTCTCGGGGCCAGTCATGCGTGCGACCTCCACCAGATCCGTACC  181
            |||||||||||||||||||||| ||||||||||||| |||||||||||||| ||||| ||
Sbjct  529  ATGGTGGTTGAGCATGTTCTCGAGGCCAGTCATGCGCGCGACCTCCACCAGTTCCGTGCC  588

Query  182  CAGTGTGACCCGTGAGCGACGCCGATCGCCCATGACG  218
            ||  |||||||| |||||||| |||||||||||||||
Sbjct  589  CA--GTGACCCGCGAGCGACGTCGATCGCCCATGACG  623


>KM521366.1 Dalbergia cochinchinensis voucher C46 internal transcribed spacer 
1, partial sequence; 5.8S ribosomal RNA gene, complete 
sequence; and internal transcribed spacer 2, partial sequence
Length=613

 Score = 307 bits (166),  Expect = 1e-79
 Identities = 198/214 (93%), Gaps = 0/214 (0%)
 Strand=Plus/Plus

Query  3    AATCGCCGCCCCAACCCCTGTGCCCGTGGCCACGGAGCGGGGCGAATGTTGGCTTCCCGT  62
            |||||| |||||||||| || |||   ||||||||||||||||||||| |||||||||||
Sbjct  400  AATCGCTGCCCCAACCCGTGCGCCTCAGGCCACGGAGCGGGGCGAATGCTGGCTTCCCGT  459

Query  63   GAGCACCGCCTCGCGGTTGGCTGAAAATCGGGTTCGTGGTGGATTCAGCGCCATGACAGA  122
            |||||| ||||||||||||||||||||||||||||||||||||||| |||||||||||||
Sbjct  460  GAGCACGGCCTCGCGGTTGGCTGAAAATCGGGTTCGTGGTGGATTCGGCGCCATGACAGA  519

Query  123  TGGTGGTTGAGCATGTTCTCGGGGCCAGTCATGCGTGCGACCTCCACCAGATCCGTACCC  182
             |||||||||||||||||||| ||||||||||||| ||||||||||||||  ||| ||||
Sbjct  520  CGGTGGTTGAGCATGTTCTCGAGGCCAGTCATGCGCGCGACCTCCACCAGCGCCGCACCC  579

Query  183  AGTGTGACCCGTGAGCGACGCCGATCGCCCATGA  216
            |||||||||||||||||||||||||||||| |||
Sbjct  580  AGTGTGACCCGTGAGCGACGCCGATCGCCCTTGA  613


>KM521364.1 Dalbergia cochinchinensis voucher E114 internal transcribed spacer 
1, partial sequence; 5.8S ribosomal RNA gene, complete 
sequence; and internal transcribed spacer 2, partial sequence
Length=616

 Score = 307 bits (166),  Expect = 1e-79
 Identities = 198/214 (93%), Gaps = 0/214 (0%)
 Strand=Plus/Plus

Query  3    AATCGCCGCCCCAACCCCTGTGCCCGTGGCCACGGAGCGGGGCGAATGTTGGCTTCCCGT  62
            |||||| |||||||||| || |||   ||||||||||||||||||||| |||||||||||
Sbjct  403  AATCGCTGCCCCAACCCGTGCGCCTCAGGCCACGGAGCGGGGCGAATGCTGGCTTCCCGT  462

Query  63   GAGCACCGCCTCGCGGTTGGCTGAAAATCGGGTTCGTGGTGGATTCAGCGCCATGACAGA  122
            |||||| ||||||||||||||||||||||||||||||||||||||| |||||||||||||
Sbjct  463  GAGCACAGCCTCGCGGTTGGCTGAAAATCGGGTTCGTGGTGGATTCGGCGCCATGACAGA  522

Query  123  TGGTGGTTGAGCATGTTCTCGGGGCCAGTCATGCGTGCGACCTCCACCAGATCCGTACCC  182
             |||||||||||||||||||| ||||||||||||| ||||||||||||||  ||| ||||
Sbjct  523  CGGTGGTTGAGCATGTTCTCGAGGCCAGTCATGCGCGCGACCTCCACCAGCGCCGCACCC  582

Query  183  AGTGTGACCCGTGAGCGACGCCGATCGCCCATGA  216
            |||||||||||||||||||||||||||||| |||
Sbjct  583  AGTGTGACCCGTGAGCGACGCCGATCGCCCTTGA  616


>KM521363.1 Dalbergia cochinchinensis voucher C28 internal transcribed spacer 
1, partial sequence; 5.8S ribosomal RNA gene, complete 
sequence; and internal transcribed spacer 2, partial sequence
Length=616

 Score = 307 bits (166),  Expect = 1e-79
 Identities = 198/214 (93%), Gaps = 0/214 (0%)
 Strand=Plus/Plus

Query  3    AATCGCCGCCCCAACCCCTGTGCCCGTGGCCACGGAGCGGGGCGAATGTTGGCTTCCCGT  62
            |||||| |||||||||| || |||   ||||||||||||||||||||| |||||||||||
Sbjct  403  AATCGCTGCCCCAACCCGTGCGCCTCAGGCCACGGAGCGGGGCGAATGCTGGCTTCCCGT  462

Query  63   GAGCACCGCCTCGCGGTTGGCTGAAAATCGGGTTCGTGGTGGATTCAGCGCCATGACAGA  122
            |||||| ||||||||||||||||||||||||||||||||||||||| |||||||||||||
Sbjct  463  GAGCACAGCCTCGCGGTTGGCTGAAAATCGGGTTCGTGGTGGATTCGGCGCCATGACAGA  522

Query  123  TGGTGGTTGAGCATGTTCTCGGGGCCAGTCATGCGTGCGACCTCCACCAGATCCGTACCC  182
             |||||||||||||||||||| ||||||||||||| ||||||||||||||  ||| ||||
Sbjct  523  CGGTGGTTGAGCATGTTCTCGAGGCCAGTCATGCGCGCGACCTCCACCAGCGCCGCACCC  582

Query  183  AGTGTGACCCGTGAGCGACGCCGATCGCCCATGA  216
            |||||||||||||||||||||||||||||| |||
Sbjct  583  AGTGTGACCCGTGAGCGACGCCGATCGCCCTTGA  616


>KP719022.1 Dalbergia cochinchinensis internal transcribed spacer 1, partial 
sequence; 5.8S ribosomal RNA gene, complete sequence; and 
internal transcribed spacer 2, partial sequence
Length=614

 Score = 307 bits (166),  Expect = 1e-79
 Identities = 198/214 (93%), Gaps = 0/214 (0%)
 Strand=Plus/Plus

Query  3    AATCGCCGCCCCAACCCCTGTGCCCGTGGCCACGGAGCGGGGCGAATGTTGGCTTCCCGT  62
            |||||| |||||||||| || |||   ||||||||||||||||||||| |||||||||||
Sbjct  401  AATCGCTGCCCCAACCCGTGCGCCTCAGGCCACGGAGCGGGGCGAATGCTGGCTTCCCGT  460

Query  63   GAGCACCGCCTCGCGGTTGGCTGAAAATCGGGTTCGTGGTGGATTCAGCGCCATGACAGA  122
            |||||| ||||||||||||||||||||||||||||||||||||||| |||||||||||||
Sbjct  461  GAGCACAGCCTCGCGGTTGGCTGAAAATCGGGTTCGTGGTGGATTCGGCGCCATGACAGA  520

Query  123  TGGTGGTTGAGCATGTTCTCGGGGCCAGTCATGCGTGCGACCTCCACCAGATCCGTACCC  182
             |||||||||||||||||||| ||||||||||||| ||||||||||||||  ||| ||||
Sbjct  521  CGGTGGTTGAGCATGTTCTCGAGGCCAGTCATGCGCGCGACCTCCACCAGCGCCGCACCC  580

Query  183  AGTGTGACCCGTGAGCGACGCCGATCGCCCATGA  216
            |||||||||||||||||||||||||||||| |||
Sbjct  581  AGTGTGACCCGTGAGCGACGCCGATCGCCCTTGA  614


>AB828661.1 Dalbergia stipulacea genes for 18S rRNA, ITS1, 5.8S rRNA, ITS2, 
partial and complete sequence, specimen_voucher: L:3498
Length=639

 Score = 307 bits (166),  Expect = 1e-79
 Identities = 202/219 (92%), Gaps = 3/219 (1%)
 Strand=Plus/Plus

Query  1    CTAATCGCCGCCCCAA-CCCCTGTGCCCGTGGCCACGGAGCGGGGCGAATGTTGGCTTCC  59
            |||||||  ||||||| ||||||||||||||||||||| | |||||||||| ||||||||
Sbjct  407  CTAATCGTTGCCCCAACCCCCTGTGCCCGTGGCCACGGGGTGGGGCGAATGCTGGCTTCC  466

Query  60   CGTGAGCACCGCCTCGCGGTTGGCTGAAAATCGGGTTCGTGGTGGATTCAGCGCCATGAC  119
            ||||||||||||||||||||||||||||||||||||||||||||||||||||||||||||
Sbjct  467  CGTGAGCACCGCCTCGCGGTTGGCTGAAAATCGGGTTCGTGGTGGATTCAGCGCCATGAC  526

Query  120  AGATGGTGGTTGAGCATGTTCTCGGGGCCAGTCATGCGTGCGACCTCCACCAGATCCGTA  179
            ||| ||||||||||   ||||||| |||||||||||||||||||||||||||| ||||| 
Sbjct  527  AGACGGTGGTTGAGTGCGTTCTCGAGGCCAGTCATGCGTGCGACCTCCACCAGTTCCGTT  586

Query  180  CCCAGTGTGACCCGTGAGCGACGCCGATCGCCCATGACG  218
            ||||  |||||||| |||||||| |||||||||||||||
Sbjct  587  CCCA--GTGACCCGCGAGCGACGTCGATCGCCCATGACG  623


>KU743996.1 Dalbergia cochinchinensis isolate leafB internal transcribed 
spacer 2, partial sequence
Length=473

 Score = 305 bits (165),  Expect = 3e-79
 Identities = 199/216 (92%), Gaps = 0/216 (0%)
 Strand=Plus/Plus

Query  3    AATCGCCGCCCCAACCCCTGTGCCCGTGGCCACGGAGCGGGGCGAATGTTGGCTTCCCGT  62
            |||||  |||||||||| || |||   ||||||||||||||||||||| |||||||||||
Sbjct  106  AATCGTTGCCCCAACCCGTGCGCCTCAGGCCACGGAGCGGGGCGAATGCTGGCTTCCCGT  165

Query  63   GAGCACCGCCTCGCGGTTGGCTGAAAATCGGGTTCGTGGTGGATTCAGCGCCATGACAGA  122
            |||||| ||||||||||||||||||||||||||||||||||||||| |||||||||||||
Sbjct  166  GAGCACAGCCTCGCGGTTGGCTGAAAATCGGGTTCGTGGTGGATTCGGCGCCATGACAGA  225

Query  123  TGGTGGTTGAGCATGTTCTCGGGGCCAGTCATGCGTGCGACCTCCACCAGATCCGTACCC  182
             |||||||||||||||||||| ||||||||||||| ||||||||||||||  ||| ||||
Sbjct  226  CGGTGGTTGAGCATGTTCTCGAGGCCAGTCATGCGCGCGACCTCCACCAGCGCCGCACCC  285

Query  183  AGTGTGACCCGTGAGCGACGCCGATCGCCCATGACG  218
            |||||||||||||||||||||||||||||| |||||
Sbjct  286  AGTGTGACCCGTGAGCGACGCCGATCGCCCTTGACG  321


>KM276117.1 Dalbergia latifolia isolate DlatB internal transcribed spacer 
1, partial sequence; 5.8S ribosomal RNA gene and internal transcribed 
spacer 2, complete sequence; and 28S ribosomal RNA 
gene, partial sequence
Length=670

 Score = 305 bits (165),  Expect = 3e-79
 Identities = 198/214 (93%), Gaps = 2/214 (1%)
 Strand=Plus/Plus

Query  3    AATCGCCGCCCCAACCCCTGTGCCCGTGGCCACGGAGCGGGGCGAATGTTGGCTTCCCGT  62
            ||||||||||||||||||||||||   ||||||||||||||||||||| |||||||||||
Sbjct  418  AATCGCCGCCCCAACCCCTGTGCCTCCGGCCACGGAGCGGGGCGAATGCTGGCTTCCCGT  477

Query  63   GAGCACCGCCTCGCGGTTGGCTGAAAATCGGGTTCGTGGTGGATTCAGCGCCATGACAGA  122
            |||||| ||||||||| |||||||||||||||||||||||||||||||||||||||||||
Sbjct  478  GAGCACAGCCTCGCGGCTGGCTGAAAATCGGGTTCGTGGTGGATTCAGCGCCATGACAGA  537

Query  123  TGGTGGTTGAGCATGTTCTCGGGGCCAGTCATGCGTGCGACCTCCACCAGATCCGTACCC  182
             ||||||||||||| | |||| ||||||||||||| ||||||||||||||   |||||||
Sbjct  538  CGGTGGTTGAGCATCTCCTCGAGGCCAGTCATGCGCGCGACCTCCACCAGCGACGTACCC  597

Query  183  AGTGTGACCCGTGAGCGACGCCGATCGCCCATGA  216
            || | |||||||||||||||||||||||||||||
Sbjct  598  AG-G-GACCCGTGAGCGACGCCGATCGCCCATGA  629


>KM276116.1 Dalbergia latifolia isolate Dlat22 internal transcribed spacer 
1, partial sequence; 5.8S ribosomal RNA gene and internal 
transcribed spacer 2, complete sequence; and 28S ribosomal RNA 
gene, partial sequence
Length=669

 Score = 305 bits (165),  Expect = 3e-79
 Identities = 198/214 (93%), Gaps = 2/214 (1%)
 Strand=Plus/Plus

Query  3    AATCGCCGCCCCAACCCCTGTGCCCGTGGCCACGGAGCGGGGCGAATGTTGGCTTCCCGT  62
            ||||||||||||||||||||||||   ||||||||||||||||||||| |||||||||||
Sbjct  418  AATCGCCGCCCCAACCCCTGTGCCTCCGGCCACGGAGCGGGGCGAATGCTGGCTTCCCGT  477

Query  63   GAGCACCGCCTCGCGGTTGGCTGAAAATCGGGTTCGTGGTGGATTCAGCGCCATGACAGA  122
            |||||| ||||||||| |||||||||||||||||||||||||||||||||||||||||||
Sbjct  478  GAGCACAGCCTCGCGGCTGGCTGAAAATCGGGTTCGTGGTGGATTCAGCGCCATGACAGA  537

Query  123  TGGTGGTTGAGCATGTTCTCGGGGCCAGTCATGCGTGCGACCTCCACCAGATCCGTACCC  182
             ||||||||||||| | |||| ||||||||||||| ||||||||||||||   |||||||
Sbjct  538  CGGTGGTTGAGCATCTCCTCGAGGCCAGTCATGCGCGCGACCTCCACCAGCGACGTACCC  597

Query  183  AGTGTGACCCGTGAGCGACGCCGATCGCCCATGA  216
            || | |||||||||||||||||||||||||||||
Sbjct  598  AG-G-GACCCGTGAGCGACGCCGATCGCCCATGA  629


>KM276112.1 Dalbergia latifolia isolate Dlat2 internal transcribed spacer 
1, partial sequence; 5.8S ribosomal RNA gene and internal transcribed 
spacer 2, complete sequence; and 28S ribosomal RNA 
gene, partial sequence
 KM276114.1 Dalbergia latifolia isolate Dlat4 internal transcribed spacer 
1, partial sequence; 5.8S ribosomal RNA gene and internal transcribed 
spacer 2, complete sequence; and 28S ribosomal RNA 
gene, partial sequence
Length=662

 Score = 305 bits (165),  Expect = 3e-79
 Identities = 198/214 (93%), Gaps = 2/214 (1%)
 Strand=Plus/Plus

Query  3    AATCGCCGCCCCAACCCCTGTGCCCGTGGCCACGGAGCGGGGCGAATGTTGGCTTCCCGT  62
            ||||||||||||||||||||||||   ||||||||||||||||||||| |||||||||||
Sbjct  410  AATCGCCGCCCCAACCCCTGTGCCTCCGGCCACGGAGCGGGGCGAATGCTGGCTTCCCGT  469

Query  63   GAGCACCGCCTCGCGGTTGGCTGAAAATCGGGTTCGTGGTGGATTCAGCGCCATGACAGA  122
            |||||| ||||||||| |||||||||||||||||||||||||||||||||||||||||||
Sbjct  470  GAGCACAGCCTCGCGGCTGGCTGAAAATCGGGTTCGTGGTGGATTCAGCGCCATGACAGA  529

Query  123  TGGTGGTTGAGCATGTTCTCGGGGCCAGTCATGCGTGCGACCTCCACCAGATCCGTACCC  182
             ||||||||||||| | |||| ||||||||||||| ||||||||||||||   |||||||
Sbjct  530  CGGTGGTTGAGCATCTCCTCGAGGCCAGTCATGCGCGCGACCTCCACCAGCGACGTACCC  589

Query  183  AGTGTGACCCGTGAGCGACGCCGATCGCCCATGA  216
            || | |||||||||||||||||||||||||||||
Sbjct  590  AG-G-GACCCGTGAGCGACGCCGATCGCCCATGA  621


>AB828646.1 Dalbergia latifolia genes for 18S rRNA, ITS1, 5.8S rRNA, ITS2, 
partial and complete sequence, specimen_voucher: L:963
Length=640

 Score = 305 bits (165),  Expect = 3e-79
 Identities = 198/214 (93%), Gaps = 2/214 (1%)
 Strand=Plus/Plus

Query  3    AATCGCCGCCCCAACCCCTGTGCCCGTGGCCACGGAGCGGGGCGAATGTTGGCTTCCCGT  62
            ||||||||||||||||||||||||   ||||||||||||||||||||| |||||||||||
Sbjct  411  AATCGCCGCCCCAACCCCTGTGCCTCCGGCCACGGAGCGGGGCGAATGCTGGCTTCCCGT  470

Query  63   GAGCACCGCCTCGCGGTTGGCTGAAAATCGGGTTCGTGGTGGATTCAGCGCCATGACAGA  122
            |||||| ||||||||| |||||||||||||||||||||||||||||||||||||||||||
Sbjct  471  GAGCACAGCCTCGCGGCTGGCTGAAAATCGGGTTCGTGGTGGATTCAGCGCCATGACAGA  530

Query  123  TGGTGGTTGAGCATGTTCTCGGGGCCAGTCATGCGTGCGACCTCCACCAGATCCGTACCC  182
             ||||||||||||| | |||| ||||||||||||| ||||||||||||||   |||||||
Sbjct  531  CGGTGGTTGAGCATCTCCTCGAGGCCAGTCATGCGCGCGACCTCCACCAGCGACGTACCC  590

Query  183  AGTGTGACCCGTGAGCGACGCCGATCGCCCATGA  216
            || | |||||||||||||||||||||||||||||
Sbjct  591  AG-G-GACCCGTGAGCGACGCCGATCGCCCATGA  622


>AB828625.1 Dalbergia cochinchinensis genes for 18S rRNA, ITS1, 5.8S rRNA, 
ITS2, partial and complete sequence, specimen_voucher: L:643
Length=642

 Score = 305 bits (165),  Expect = 3e-79
 Identities = 199/216 (92%), Gaps = 0/216 (0%)
 Strand=Plus/Plus

Query  3    AATCGCCGCCCCAACCCCTGTGCCCGTGGCCACGGAGCGGGGCGAATGTTGGCTTCCCGT  62
            |||||  |||||||||| || |||   ||||||||||||||||||||| |||||||||||
Sbjct  411  AATCGTTGCCCCAACCCGTGCGCCTCAGGCCACGGAGCGGGGCGAATGCTGGCTTCCCGT  470

Query  63   GAGCACCGCCTCGCGGTTGGCTGAAAATCGGGTTCGTGGTGGATTCAGCGCCATGACAGA  122
            |||||| ||||||||||||||||||||||||||||||||||||||| |||||||||||||
Sbjct  471  GAGCACAGCCTCGCGGTTGGCTGAAAATCGGGTTCGTGGTGGATTCGGCGCCATGACAGA  530

Query  123  TGGTGGTTGAGCATGTTCTCGGGGCCAGTCATGCGTGCGACCTCCACCAGATCCGTACCC  182
             |||||||||||||||||||| ||||||||||||| ||||||||||||||  ||| ||||
Sbjct  531  CGGTGGTTGAGCATGTTCTCGAGGCCAGTCATGCGCGCGACCTCCACCAGCGCCGCACCC  590

Query  183  AGTGTGACCCGTGAGCGACGCCGATCGCCCATGACG  218
            |||||||||||||||||||||||||||||| |||||
Sbjct  591  AGTGTGACCCGTGAGCGACGCCGATCGCCCTTGACG  626


>KM521367.1 Dalbergia cochinchinensis voucher K233 internal transcribed spacer 
1, partial sequence; 5.8S ribosomal RNA gene, complete 
sequence; and internal transcribed spacer 2, partial sequence
Length=616

 Score = 303 bits (164),  Expect = 1e-78
 Identities = 197/214 (92%), Gaps = 0/214 (0%)
 Strand=Plus/Plus

Query  3    AATCGCCGCCCCAACCCCTGTGCCCGTGGCCACGGAGCGGGGCGAATGTTGGCTTCCCGT  62
            |||||| ||||||||||  | |||   ||||||||||||||||||||| |||||||||||
Sbjct  403  AATCGCTGCCCCAACCCGYGCGCCTCAGGCCACGGAGCGGGGCGAATGCTGGCTTCCCGT  462

Query  63   GAGCACCGCCTCGCGGTTGGCTGAAAATCGGGTTCGTGGTGGATTCAGCGCCATGACAGA  122
            |||||| ||||||||||||||||||||||||||||||||||||||| |||||||||||||
Sbjct  463  GAGCACAGCCTCGCGGTTGGCTGAAAATCGGGTTCGTGGTGGATTCGGCGCCATGACAGA  522

Query  123  TGGTGGTTGAGCATGTTCTCGGGGCCAGTCATGCGTGCGACCTCCACCAGATCCGTACCC  182
             |||||||||||||||||||| ||||||||||||| ||||||||||||||  ||| ||||
Sbjct  523  CGGTGGTTGAGCATGTTCTCGAGGCCAGTCATGCGCGCGACCTCCACCAGCGCCGCACCC  582

Query  183  AGTGTGACCCGTGAGCGACGCCGATCGCCCATGA  216
            |||||||||||||||||||||||||||||| |||
Sbjct  583  AGTGTGACCCGTGAGCGACGCCGATCGCCCTTGA  616


>AB828623.1 Dalbergia capuronii genes for 18S rRNA, ITS1, 5.8S rRNA, ITS2, 
partial and complete sequence, specimen_voucher: WAG:27807
Length=632

 Score = 303 bits (164),  Expect = 1e-78
 Identities = 198/214 (93%), Gaps = 3/214 (1%)
 Strand=Plus/Plus

Query  6    CGCCGCCCCAACCCCTGTGCCC-GTGGCCACGGAGCGGGGCGAATGTTGGCTTCCCGTGA  64
            || |||||||||||||||||||  |||||||||||||||| ||||| |||| ||||||||
Sbjct  405  CGTCGCCCCAACCCCTGTGCCCTCTGGCCACGGAGCGGGGTGAATGCTGGCCTCCCGTGA  464

Query  65   GCACCGCCTCGCGGTTGGCTGAAAATCGGGTTCGTGGTGGATTCAGCGCCATGACAGATG  124
            |||| |||||||||||||||||||||||||||||||||||||||||||||||||||||||
Sbjct  465  GCACGGCCTCGCGGTTGGCTGAAAATCGGGTTCGTGGTGGATTCAGCGCCATGACAGATG  524

Query  125  GTGGTTGAGCATGTTCTCGGGGCCAGTCATGCGTGCGACCTCCACCAGATCCGTACCCAG  184
            ||||||| | ||||||||| |||||||| |||| |||||||||||||| |||||||||| 
Sbjct  525  GTGGTTGGGTATGTTCTCGAGGCCAGTCGTGCGCGCGACCTCCACCAGCTCCGTACCCA-  583

Query  185  TGTGACCCGTGAGCGACGCCGATCGCCCATGACG  218
             ||||||||||||||| |||||||||||||||||
Sbjct  584  -GTGACCCGTGAGCGATGCCGATCGCCCATGACG  616


>KU743998.1 Dalbergia cochinchinensis isolate wood disc A heartwood internal 
transcribed spacer 2, partial sequence
Length=459

 Score = 302 bits (163),  Expect = 5e-78
 Identities = 200/218 (92%), Gaps = 2/218 (1%)
 Strand=Plus/Plus

Query  3    AATCGCCGCCCCAACCCCTGTGCCCGTGGCCACGGAGCGGGGCGAATGTTGGCTTCCCGT  62
            |||||| |||||||||| || |||   ||||||||||||||||||||| |||||||||||
Sbjct  95   AATCGCTGCCCCAACCCGTGCGCCTCAGGCCACGGAGCGGGGCGAATGCTGGCTTCCCGT  154

Query  63   GAGCACCGCCTCGCGGTTGGCTGAAAATCGGGTTCGTGGTGGATTCAGCGCCATGACAGA  122
            |||||| ||||||||||||||||||||||||||||||||||||||| |||||||||||||
Sbjct  155  GAGCACAGCCTCGCGGTTGGCTGAAAATCGGGTTCGTGGTGGATTCGGCGCCATGACAGA  214

Query  123  TGGTGGTTGAGCATGTTCTCGGGGCCAGTCATGCGTGCGACCT--CCACCAGATCCGTAC  180
             |||||||||||||||||||| ||||||||||||| |||||||  |||||||  ||| ||
Sbjct  215  CGGTGGTTGAGCATGTTCTCGAGGCCAGTCATGCGCGCGACCTCCCCACCAGCGCCGCAC  274

Query  181  CCAGTGTGACCCGTGAGCGACGCCGATCGCCCATGACG  218
            |||||||||||||||||||||||||||||||| |||||
Sbjct  275  CCAGTGTGACCCGTGAGCGACGCCGATCGCCCTTGACG  312


>KU743997.1 Dalbergia cochinchinensis isolate wood disc A sapwood internal 
transcribed spacer 2, partial sequence
Length=459

 Score = 302 bits (163),  Expect = 5e-78
 Identities = 200/218 (92%), Gaps = 2/218 (1%)
 Strand=Plus/Plus

Query  3    AATCGCCGCCCCAACCCCTGTGCCCGTGGCCACGGAGCGGGGCGAATGTTGGCTTCCCGT  62
            |||||| |||||||||| || |||   ||||||||||||||||||||| |||||||||||
Sbjct  95   AATCGCTGCCCCAACCCGTGCGCCTCAGGCCACGGAGCGGGGCGAATGCTGGCTTCCCGT  154

Query  63   GAGCACCGCCTCGCGGTTGGCTGAAAATCGGGTTCGTGGTGGATTCAGCGCCATGACAGA  122
            |||||| ||||||||||||||||||||||||||||||||||||||| |||||||||||||
Sbjct  155  GAGCACAGCCTCGCGGTTGGCTGAAAATCGGGTTCGTGGTGGATTCGGCGCCATGACAGA  214

Query  123  TGGTGGTTGAGCATGTTCTCGGGGCCAGTCATGCGTGCGACCT--CCACCAGATCCGTAC  180
             |||||||||||||||||||| ||||||||||||| |||||||  |||||||  ||| ||
Sbjct  215  CGGTGGTTGAGCATGTTCTCGAGGCCAGTCATGCGCGCGACCTCCCCACCAGCGCCGCAC  274

Query  181  CCAGTGTGACCCGTGAGCGACGCCGATCGCCCATGACG  218
            |||||||||||||||||||||||||||||||| |||||
Sbjct  275  CCAGTGTGACCCGTGAGCGACGCCGATCGCCCTTGACG  312


>KU743995.1 Dalbergia cochinchinensis isolate leafA internal transcribed 
spacer 2, partial sequence
Length=459

 Score = 302 bits (163),  Expect = 5e-78
 Identities = 200/218 (92%), Gaps = 2/218 (1%)
 Strand=Plus/Plus

Query  3    AATCGCCGCCCCAACCCCTGTGCCCGTGGCCACGGAGCGGGGCGAATGTTGGCTTCCCGT  62
            |||||| |||||||||| || |||   ||||||||||||||||||||| |||||||||||
Sbjct  95   AATCGCTGCCCCAACCCGTGCGCCTCAGGCCACGGAGCGGGGCGAATGCTGGCTTCCCGT  154

Query  63   GAGCACCGCCTCGCGGTTGGCTGAAAATCGGGTTCGTGGTGGATTCAGCGCCATGACAGA  122
            |||||| ||||||||||||||||||||||||||||||||||||||| |||||||||||||
Sbjct  155  GAGCACAGCCTCGCGGTTGGCTGAAAATCGGGTTCGTGGTGGATTCGGCGCCATGACAGA  214

Query  123  TGGTGGTTGAGCATGTTCTCGGGGCCAGTCATGCGTGCGACCT--CCACCAGATCCGTAC  180
             |||||||||||||||||||| ||||||||||||| |||||||  |||||||  ||| ||
Sbjct  215  CGGTGGTTGAGCATGTTCTCGAGGCCAGTCATGCGCGCGACCTCCCCACCAGCGCCGCAC  274

Query  181  CCAGTGTGACCCGTGAGCGACGCCGATCGCCCATGACG  218
            |||||||||||||||||||||||||||||||| |||||
Sbjct  275  CCAGTGTGACCCGTGAGCGACGCCGATCGCCCTTGACG  312


>KM521365.1 Dalbergia cochinchinensis voucher C35 internal transcribed spacer 
1, partial sequence; 5.8S ribosomal RNA gene, complete 
sequence; and internal transcribed spacer 2, partial sequence
Length=613

 Score = 302 bits (163),  Expect = 5e-78
 Identities = 197/214 (92%), Gaps = 0/214 (0%)
 Strand=Plus/Plus

Query  3    AATCGCCGCCCCAACCCCTGTGCCCGTGGCCACGGAGCGGGGCGAATGTTGGCTTCCCGT  62
            |||||  |||||||||| || |||   ||||||||||||||||||||| |||||||||||
Sbjct  400  AATCGTTGCCCCAACCCGTGCGCCTCAGGCCACGGAGCGGGGCGAATGCTGGCTTCCCGT  459

Query  63   GAGCACCGCCTCGCGGTTGGCTGAAAATCGGGTTCGTGGTGGATTCAGCGCCATGACAGA  122
            |||||| ||||||||||||||||||||||||||||||||||||||| |||||||||||||
Sbjct  460  GAGCACAGCCTCGCGGTTGGCTGAAAATCGGGTTCGTGGTGGATTCGGCGCCATGACAGA  519

Query  123  TGGTGGTTGAGCATGTTCTCGGGGCCAGTCATGCGTGCGACCTCCACCAGATCCGTACCC  182
             |||||||||||||||||||| ||||||||||||| ||||||||||||||  ||| ||||
Sbjct  520  CGGTGGTTGAGCATGTTCTCGAGGCCAGTCATGCGCGCGACCTCCACCAGCGCCGCACCC  579

Query  183  AGTGTGACCCGTGAGCGACGCCGATCGCCCATGA  216
            |||||||||||||||||||||||||||||| |||
Sbjct  580  AGTGTGACCCGTGAGCGACGCCGATCGCCCTTGA  613


>AB828634.1 Dalbergia godefroyi genes for 18S rRNA, ITS1, 5.8S rRNA, ITS2, 
partial and complete sequence, specimen_voucher: L:65
Length=641

 Score = 302 bits (163),  Expect = 5e-78
 Identities = 201/219 (92%), Gaps = 3/219 (1%)
 Strand=Plus/Plus

Query  1    CTAATCGCCGCCCCAACCCCTGTGCCC-GTGGCCACGGAGCGGGGCGAATGTTGGCTTCC  59
            |||||||  ||||||||||| | |||| |||||||||| | |||||||||| ||||||||
Sbjct  409  CTAATCGTTGCCCCAACCCCCGCGCCCTGTGGCCACGGGGTGGGGCGAATGCTGGCTTCC  468

Query  60   CGTGAGCACCGCCTCGCGGTTGGCTGAAAATCGGGTTCGTGGTGGATTCAGCGCCATGAC  119
            ||||||||||||||||||||||| ||||||||||||||||||||||||| ||||||||||
Sbjct  469  CGTGAGCACCGCCTCGCGGTTGGTTGAAAATCGGGTTCGTGGTGGATTCGGCGCCATGAC  528

Query  120  AGATGGTGGTTGAGCATGTTCTCGGGGCCAGTCATGCGTGCGACCTCCACCAGATCCGTA  179
            ||||||||||||||||||| |||| ||||||||||||| ||| |||||||||| ||||| 
Sbjct  529  AGATGGTGGTTGAGCATGTCCTCGAGGCCAGTCATGCGCGCGGCCTCCACCAGTTCCGTG  588

Query  180  CCCAGTGTGACCCGTGAGCGACGCCGATCGCCCATGACG  218
            ||||  |||||||||||||||||||||||||||||||||
Sbjct  589  CCCA--GTGACCCGTGAGCGACGCCGATCGCCCATGACG  625


>KY213794.1 Dalbergia sissoo isolate MC563-L internal transcribed spacer 
1, partial sequence; 5.8S ribosomal RNA gene, complete sequence; 
and internal transcribed spacer 2, partial sequence
Length=457

 Score = 300 bits (162),  Expect = 2e-77
 Identities = 197/214 (92%), Gaps = 2/214 (1%)
 Strand=Plus/Plus

Query  3    AATCGCCGCCCCAACCCCTGTGCCCGTGGCCACGGAGCGGGGCGAATGTTGGCTTCCCGT  62
            |||||  ||||||||||| |||||||||||||||| | |||||||||| |||| ||||||
Sbjct  228  AATCGTTGCCCCAACCCCCGTGCCCGTGGCCACGGGGTGGGGCGAATGCTGGCCTCCCGT  287

Query  63   GAGCACCGCCTCGCGGTTGGCTGAAAATCGGGTTCGTGGTGGATTCAGCGCCATGACAGA  122
            ||||||||||||||||||||||||||||||||||||||||||||||||||||||||| ||
Sbjct  288  GAGCACCGCCTCGCGGTTGGCTGAAAATCGGGTTCGTGGTGGATTCAGCGCCATGACGGA  347

Query  123  TGGTGGTTGAGCATGTTCTCGGGGCCAGTCATGCGTGCGACCTCCACCAGATCCGTACCC  182
            ||||||||||||||||||||| ||||||||||||| |||||||||||||| ||||| |||
Sbjct  348  TGGTGGTTGAGCATGTTCTCGAGGCCAGTCATGCGCGCGACCTCCACCAGTTCCGTGCCC  407

Query  183  AGTGTGACCCGTGAGCGACGCCGATCGCCCATGA  216
              ||||||||| | |||||| |||||||||||||
Sbjct  408  --TGTGACCCGCGGGCGACGTCGATCGCCCATGA  439


>KM521381.1 Dalbergia latifolia voucher MC23 internal transcribed spacer 
1, partial sequence; 5.8S ribosomal RNA gene, complete sequence; 
and internal transcribed spacer 2, partial sequence
Length=545

 Score = 300 bits (162),  Expect = 2e-77
 Identities = 197/214 (92%), Gaps = 2/214 (1%)
 Strand=Plus/Plus

Query  3    AATCGCCGCCCCAACCCCTGTGCCCGTGGCCACGGAGCGGGGCGAATGTTGGCTTCCCGT  62
            |||||| |||||||||||||||||   ||||||||||||||||||||| |||||||||||
Sbjct  334  AATCGCTGCCCCAACCCCTGTGCCTCCGGCCACGGAGCGGGGCGAATGCTGGCTTCCCGT  393

Query  63   GAGCACCGCCTCGCGGTTGGCTGAAAATCGGGTTCGTGGTGGATTCAGCGCCATGACAGA  122
            |||||| ||||||||| |||||||||||||||||||||||||||||||||||||||||||
Sbjct  394  GAGCACAGCCTCGCGGCTGGCTGAAAATCGGGTTCGTGGTGGATTCAGCGCCATGACAGA  453

Query  123  TGGTGGTTGAGCATGTTCTCGGGGCCAGTCATGCGTGCGACCTCCACCAGATCCGTACCC  182
             ||||||||||||| | |||| ||||||||||||| ||||||||||||||   |||||||
Sbjct  454  CGGTGGTTGAGCATCTCCTCGAGGCCAGTCATGCGCGCGACCTCCACCAGCGACGTACCC  513

Query  183  AGTGTGACCCGTGAGCGACGCCGATCGCCCATGA  216
            || | |||||||||||||||||||||||||||||
Sbjct  514  AG-G-GACCCGTGAGCGACGCCGATCGCCCATGA  545


>KM521378.1 Dalbergia hupeana voucher K326 internal transcribed spacer 1, 
partial sequence; 5.8S ribosomal RNA gene, complete sequence; 
and internal transcribed spacer 2, partial sequence
Length=611

 Score = 300 bits (162),  Expect = 2e-77
 Identities = 198/215 (92%), Gaps = 3/215 (1%)
 Strand=Plus/Plus

Query  3    AATCGCCGCCCCAA-CCCCTGTGCCCGTGGCCACGGAGCGGGGCGAATGTTGGCTTCCCG  61
            |||||  ||||||| ||||||||||||||||||||| | |||||||||| |||| |||||
Sbjct  399  AATCGTTGCCCCAACCCCCTGTGCCCGTGGCCACGGGGTGGGGCGAATGCTGGCCTCCCG  458

Query  62   TGAGCACCGCCTCGCGGTTGGCTGAAAATCGGGTTCGTGGTGGATTCAGCGCCATGACAG  121
            |||||||||||||||||||||||||||||||||||||||||||||||||||||||||| |
Sbjct  459  TGAGCACCGCCTCGCGGTTGGCTGAAAATCGGGTTCGTGGTGGATTCAGCGCCATGACGG  518

Query  122  ATGGTGGTTGAGCATGTTCTCGGGGCCAGTCATGCGTGCGACCTCCACCAGATCCGTACC  181
            |||||||||||||||||||||| ||||||||||||| |||||||||||||| ||||| ||
Sbjct  519  ATGGTGGTTGAGCATGTTCTCGAGGCCAGTCATGCGCGCGACCTCCACCAGTTCCGTGCC  578

Query  182  CAGTGTGACCCGTGAGCGACGCCGATCGCCCATGA  216
            |  ||||||||| | |||||| |||||||||||||
Sbjct  579  C--TGTGACCCGCGGGCGACGTCGATCGCCCATGA  611


>KM276121.1 Dalbergia latifolia isolate DlatI internal transcribed spacer 
1, partial sequence; 5.8S ribosomal RNA gene and internal transcribed 
spacer 2, complete sequence; and 28S ribosomal RNA 
gene, partial sequence
Length=669

 Score = 300 bits (162),  Expect = 2e-77
 Identities = 197/214 (92%), Gaps = 2/214 (1%)
 Strand=Plus/Plus

Query  3    AATCGCCGCCCCAACCCCTGTGCCCGTGGCCACGGAGCGGGGCGAATGTTGGCTTCCCGT  62
            |||||| |||||||||||||||||   ||||||||||||||||||||| |||||||||||
Sbjct  418  AATCGCTGCCCCAACCCCTGTGCCTCCGGCCACGGAGCGGGGCGAATGCTGGCTTCCCGT  477

Query  63   GAGCACCGCCTCGCGGTTGGCTGAAAATCGGGTTCGTGGTGGATTCAGCGCCATGACAGA  122
            |||||| ||||||||| |||||||||||||||||||||||||||||||||||||||||||
Sbjct  478  GAGCACAGCCTCGCGGCTGGCTGAAAATCGGGTTCGTGGTGGATTCAGCGCCATGACAGA  537

Query  123  TGGTGGTTGAGCATGTTCTCGGGGCCAGTCATGCGTGCGACCTCCACCAGATCCGTACCC  182
             ||||||||||||| | |||| ||||||||||||| ||||||||||||||   |||||||
Sbjct  538  CGGTGGTTGAGCATCTCCTCGAGGCCAGTCATGCGCGCGACCTCCACCAGCGACGTACCC  597

Query  183  AGTGTGACCCGTGAGCGACGCCGATCGCCCATGA  216
            || | |||||||||||||||||||||||||||||
Sbjct  598  AG-G-GACCCGTGAGCGACGCCGATCGCCCATGA  629


>KM276120.1 Dalbergia latifolia isolate DlatG internal transcribed spacer 
1, partial sequence; 5.8S ribosomal RNA gene, complete sequence; 
and internal transcribed spacer 2, partial sequence
Length=650

 Score = 300 bits (162),  Expect = 2e-77
 Identities = 197/214 (92%), Gaps = 2/214 (1%)
 Strand=Plus/Plus

Query  3    AATCGCCGCCCCAACCCCTGTGCCCGTGGCCACGGAGCGGGGCGAATGTTGGCTTCCCGT  62
            |||||| |||||||||||||||||   ||||||||||||||||||||| |||||||||||
Sbjct  418  AATCGCTGCCCCAACCCCTGTGCCTCCGGCCACGGAGCGGGGCGAATGCTGGCTTCCCGT  477

Query  63   GAGCACCGCCTCGCGGTTGGCTGAAAATCGGGTTCGTGGTGGATTCAGCGCCATGACAGA  122
            |||||| ||||||||| |||||||||||||||||||||||||||||||||||||||||||
Sbjct  478  GAGCACAGCCTCGCGGCTGGCTGAAAATCGGGTTCGTGGTGGATTCAGCGCCATGACAGA  537

Query  123  TGGTGGTTGAGCATGTTCTCGGGGCCAGTCATGCGTGCGACCTCCACCAGATCCGTACCC  182
             ||||||||||||| | |||| ||||||||||||| ||||||||||||||   |||||||
Sbjct  538  CGGTGGTTGAGCATCTCCTCGAGGCCAGTCATGCGCGCGACCTCCACCAGCGACGTACCC  597

Query  183  AGTGTGACCCGTGAGCGACGCCGATCGCCCATGA  216
            || | |||||||||||||||||||||||||||||
Sbjct  598  AG-G-GACCCGTGAGCGACGCCGATCGCCCATGA  629


>KM276119.1 Dalbergia latifolia isolate DlatE internal transcribed spacer 
1, partial sequence; 5.8S ribosomal RNA gene and internal transcribed 
spacer 2, complete sequence; and 28S ribosomal RNA 
gene, partial sequence
 KM276122.1 Dalbergia latifolia isolate DlatJ internal transcribed spacer 
1, partial sequence; 5.8S ribosomal RNA gene and internal transcribed 
spacer 2, complete sequence; and 28S ribosomal RNA 
gene, partial sequence
 KM276123.1 Dalbergia latifolia isolate DlatK internal transcribed spacer 
1, partial sequence; 5.8S ribosomal RNA gene and internal transcribed 
spacer 2, complete sequence; and 28S ribosomal RNA 
gene, partial sequence
Length=670

 Score = 300 bits (162),  Expect = 2e-77
 Identities = 197/214 (92%), Gaps = 2/214 (1%)
 Strand=Plus/Plus

Query  3    AATCGCCGCCCCAACCCCTGTGCCCGTGGCCACGGAGCGGGGCGAATGTTGGCTTCCCGT  62
            |||||| |||||||||||||||||   ||||||||||||||||||||| |||||||||||
Sbjct  418  AATCGCTGCCCCAACCCCTGTGCCTCCGGCCACGGAGCGGGGCGAATGCTGGCTTCCCGT  477

Query  63   GAGCACCGCCTCGCGGTTGGCTGAAAATCGGGTTCGTGGTGGATTCAGCGCCATGACAGA  122
            |||||| ||||||||| |||||||||||||||||||||||||||||||||||||||||||
Sbjct  478  GAGCACAGCCTCGCGGCTGGCTGAAAATCGGGTTCGTGGTGGATTCAGCGCCATGACAGA  537

Query  123  TGGTGGTTGAGCATGTTCTCGGGGCCAGTCATGCGTGCGACCTCCACCAGATCCGTACCC  182
             ||||||||||||| | |||| ||||||||||||| ||||||||||||||   |||||||
Sbjct  538  CGGTGGTTGAGCATCTCCTCGAGGCCAGTCATGCGCGCGACCTCCACCAGCGACGTACCC  597

Query  183  AGTGTGACCCGTGAGCGACGCCGATCGCCCATGA  216
            || | |||||||||||||||||||||||||||||
Sbjct  598  AG-G-GACCCGTGAGCGACGCCGATCGCCCATGA  629


>KM276118.1 Dalbergia latifolia isolate DlatD internal transcribed spacer 
1, partial sequence; 5.8S ribosomal RNA gene and internal transcribed 
spacer 2, complete sequence; and 28S ribosomal RNA 
gene, partial sequence
Length=668

 Score = 300 bits (162),  Expect = 2e-77
 Identities = 197/214 (92%), Gaps = 2/214 (1%)
 Strand=Plus/Plus

Query  3    AATCGCCGCCCCAACCCCTGTGCCCGTGGCCACGGAGCGGGGCGAATGTTGGCTTCCCGT  62
            |||||| |||||||||||||||||   ||||||||||||||||||||| |||||||||||
Sbjct  418  AATCGCTGCCCCAACCCCTGTGCCTCCGGCCACGGAGCGGGGCGAATGCTGGCTTCCCGT  477

Query  63   GAGCACCGCCTCGCGGTTGGCTGAAAATCGGGTTCGTGGTGGATTCAGCGCCATGACAGA  122
            |||||| ||||||||| |||||||||||||||||||||||||||||||||||||||||||
Sbjct  478  GAGCACAGCCTCGCGGCTGGCTGAAAATCGGGTTCGTGGTGGATTCAGCGCCATGACAGA  537

Query  123  TGGTGGTTGAGCATGTTCTCGGGGCCAGTCATGCGTGCGACCTCCACCAGATCCGTACCC  182
             ||||||||||||| | |||| ||||||||||||| ||||||||||||||   |||||||
Sbjct  538  CGGTGGTTGAGCATCTCCTCGAGGCCAGTCATGCGCGCGACCTCCACCAGCGACGTACCC  597

Query  183  AGTGTGACCCGTGAGCGACGCCGATCGCCCATGA  216
            || | |||||||||||||||||||||||||||||
Sbjct  598  AG-G-GACCCGTGAGCGACGCCGATCGCCCATGA  629


>KM276113.1 Dalbergia latifolia isolate Dlat3 internal transcribed spacer 
1, partial sequence; 5.8S ribosomal RNA gene and internal transcribed 
spacer 2, complete sequence; and 28S ribosomal RNA 
gene, partial sequence
 KM276115.1 Dalbergia latifolia isolate Dlat9 internal transcribed spacer 
1, partial sequence; 5.8S ribosomal RNA gene and internal transcribed 
spacer 2, complete sequence; and 28S ribosomal RNA 
gene, partial sequence
Length=674

 Score = 300 bits (162),  Expect = 2e-77
 Identities = 197/214 (92%), Gaps = 2/214 (1%)
 Strand=Plus/Plus

Query  3    AATCGCCGCCCCAACCCCTGTGCCCGTGGCCACGGAGCGGGGCGAATGTTGGCTTCCCGT  62
            ||||||||||||||||||||||||   |||||||| |||||||||||| |||||||||||
Sbjct  422  AATCGCCGCCCCAACCCCTGTGCCTCCGGCCACGGGGCGGGGCGAATGCTGGCTTCCCGT  481

Query  63   GAGCACCGCCTCGCGGTTGGCTGAAAATCGGGTTCGTGGTGGATTCAGCGCCATGACAGA  122
            |||||| ||||||||| |||||||||||||||||||||||||||||||||||||||||||
Sbjct  482  GAGCACAGCCTCGCGGCTGGCTGAAAATCGGGTTCGTGGTGGATTCAGCGCCATGACAGA  541

Query  123  TGGTGGTTGAGCATGTTCTCGGGGCCAGTCATGCGTGCGACCTCCACCAGATCCGTACCC  182
             ||||||||||||| | |||| ||||||||||||| ||||||||||||||   |||||||
Sbjct  542  CGGTGGTTGAGCATCTCCTCGAGGCCAGTCATGCGCGCGACCTCCACCAGCGACGTACCC  601

Query  183  AGTGTGACCCGTGAGCGACGCCGATCGCCCATGA  216
            || | |||||||||||||||||||||||||||||
Sbjct  602  AG-G-GACCCGTGAGCGACGCCGATCGCCCATGA  633


>FR854122.1 Dalbergia assamica genomic DNA containing 18S rRNA gene, ITS1, 
5.8S rRNA gene, ITS2, 28S rRNA gene, specimen voucher VNMN<VNM>:B0001112
Length=640

 Score = 300 bits (162),  Expect = 2e-77
 Identities = 199/217 (92%), Gaps = 3/217 (1%)
 Strand=Plus/Plus

Query  3    AATCGCCGCCCCAA-CCCCTGTGCCCGTGGCCACGGAGCGGGGCGAATGTTGGCTTCCCG  61
            |||||  ||||||| ||||||||||||||||||||| | |||||||||| |||| |||||
Sbjct  410  AATCGTTGCCCCAACCCCCTGTGCCCGTGGCCACGGGGTGGGGCGAATGCTGGCCTCCCG  469

Query  62   TGAGCACCGCCTCGCGGTTGGCTGAAAATCGGGTTCGTGGTGGATTCAGCGCCATGACAG  121
            |||||||||||||||||||||||||||||||||||||||||||||||||||||||||| |
Sbjct  470  TGAGCACCGCCTCGCGGTTGGCTGAAAATCGGGTTCGTGGTGGATTCAGCGCCATGACGG  529

Query  122  ATGGTGGTTGAGCATGTTCTCGGGGCCAGTCATGCGTGCGACCTCCACCAGATCCGTACC  181
            |||||||||||||||||||||| ||||||||||||| ||||||||| |||| ||||| ||
Sbjct  530  ATGGTGGTTGAGCATGTTCTCGAGGCCAGTCATGCGCGCGACCTCCNCCAGTTCCGTGCC  589

Query  182  CAGTGTGACCCGTGAGCGACGCCGATCGCCCATGACG  218
            |||   |||||| |||||||| |||||||||||||||
Sbjct  590  CAGC--GACCCGCGAGCGACGTCGATCGCCCATGACG  624


>GU217673.1 Dalbergia hupeana voucher PS2615MT01 internal transcribed spacer 
2, complete sequence
Length=217

 Score = 300 bits (162),  Expect = 2e-77
 Identities = 198/215 (92%), Gaps = 3/215 (1%)
 Strand=Plus/Plus

Query  3    AATCGCCGCCCCAA-CCCCTGTGCCCGTGGCCACGGAGCGGGGCGAATGTTGGCTTCCCG  61
            |||||  ||||||| ||||||||||||||||||||| | |||||||||| |||| |||||
Sbjct  3    AATCGTTGCCCCAACCCCCTGTGCCCGTGGCCACGGGGTGGGGCGAATGCTGGCCTCCCG  62

Query  62   TGAGCACCGCCTCGCGGTTGGCTGAAAATCGGGTTCGTGGTGGATTCAGCGCCATGACAG  121
            |||||||||||||||||||||||||||||||||||||||||||||||||||||||||| |
Sbjct  63   TGAGCACCGCCTCGCGGTTGGCTGAAAATCGGGTTCGTGGTGGATTCAGCGCCATGACGG  122

Query  122  ATGGTGGTTGAGCATGTTCTCGGGGCCAGTCATGCGTGCGACCTCCACCAGATCCGTACC  181
            |||||||||||||||||||||| ||||||||||||| |||||||||||||| ||||| ||
Sbjct  123  ATGGTGGTTGAGCATGTTCTCGAGGCCAGTCATGCGCGCGACCTCCACCAGTTCCGTGCC  182

Query  182  CAGTGTGACCCGTGAGCGACGCCGATCGCCCATGA  216
            |  ||||||||| | |||||| |||||||||||||
Sbjct  183  C--TGTGACCCGCGGGCGACGTCGATCGCCCATGA  215


>KY484189.1 Dalbergia cochinchinensis voucher W003 5.8S ribosomal RNA gene 
and internal transcribed spacer 2, partial sequence
Length=344

 Score = 298 bits (161),  Expect = 6e-77
 Identities = 198/216 (92%), Gaps = 2/216 (1%)
 Strand=Plus/Plus

Query  3    AATCGCCGCCCCAACCCCTGTGCCCGTGGCCACGGAGCGGGGCGAATGTTGGCTTCCCGT  62
            |||||| |||||||||| || |||   ||||||||||||||||||||| |||||||||||
Sbjct  107  AATCGCTGCCCCAACCCGTGCGCCTCAGGCCACGGAGCGGGGCGAATGCTGGCTTCCCGT  166

Query  63   GAGCACCGCCTCGCGGTTGGCTGAAAATCGGGTTCGTGGTGGATTCAGCGCCATGACAGA  122
            |||||| ||||||||||||||||||||||||||||||||||||||| |||||||||||||
Sbjct  167  GAGCACAGCCTCGCGGTTGGCTGAAAATCGGGTTCGTGGTGGATTCGGCGCCATGACAGA  226

Query  123  TGGTGGTTGAGCATGTTCTCGGGGCCAGTCATGCGTGCGACCTCCACCAGATCCGTACCC  182
             |||||||||||||||||||| ||||||||||||| ||||||||| |||| |||||||||
Sbjct  227  CGGTGGTTGAGCATGTTCTCGAGGCCAGTCATGCGCGCGACCTCCGCCAGCTCCGTACCC  286

Query  183  AGTGTGACCCGTGAGCGACGCCGATCGCCCATGACG  218
            |  |||||||| |||||||| |||||||||||||||
Sbjct  287  A--GTGACCCGCGAGCGACGTCGATCGCCCATGACG  320


>KY484188.1 Dalbergia cochinchinensis voucher L002 5.8S ribosomal RNA gene 
and internal transcribed spacer 2, partial sequence
Length=344

 Score = 298 bits (161),  Expect = 6e-77
 Identities = 198/216 (92%), Gaps = 2/216 (1%)
 Strand=Plus/Plus

Query  3    AATCGCCGCCCCAACCCCTGTGCCCGTGGCCACGGAGCGGGGCGAATGTTGGCTTCCCGT  62
            |||||| |||||||||| || |||   ||||||||||||||||||||| |||||||||||
Sbjct  107  AATCGCTGCCCCAACCCGTGCGCCTCAGGCCACGGAGCGGGGCGAATGCTGGCTTCCCGT  166

Query  63   GAGCACCGCCTCGCGGTTGGCTGAAAATCGGGTTCGTGGTGGATTCAGCGCCATGACAGA  122
            |||||| ||||||||||||||||||||||||||||||||||||||| |||||||||||||
Sbjct  167  GAGCACAGCCTCGCGGTTGGCTGAAAATCGGGTTCGTGGTGGATTCGGCGCCATGACAGA  226

Query  123  TGGTGGTTGAGCATGTTCTCGGGGCCAGTCATGCGTGCGACCTCCACCAGATCCGTACCC  182
             |||||||||||||||||||| ||||||||||||| ||||||||| |||| |||||||||
Sbjct  227  CGGTGGTTGAGCATGTTCTCGAGGCCAGTCATGCGCGCGACCTCCGCCAGCTCCGTACCC  286

Query  183  AGTGTGACCCGTGAGCGACGCCGATCGCCCATGACG  218
            |  |||||||| |||||||| |||||||||||||||
Sbjct  287  A--GTGACCCGCGAGCGACGTCGATCGCCCATGACG  320


>KY484187.1 Dalbergia cochinchinensis voucher W15115 5.8S ribosomal RNA gene 
and internal transcribed spacer 2, partial sequence
Length=344

 Score = 298 bits (161),  Expect = 6e-77
 Identities = 198/216 (92%), Gaps = 2/216 (1%)
 Strand=Plus/Plus

Query  3    AATCGCCGCCCCAACCCCTGTGCCCGTGGCCACGGAGCGGGGCGAATGTTGGCTTCCCGT  62
            |||||| |||||||||| || |||   ||||||||||||||||||||| |||||||||||
Sbjct  107  AATCGCTGCCCCAACCCGTGCGCCTCAGGCCACGGAGCGGGGCGAATGCTGGCTTCCCGT  166

Query  63   GAGCACCGCCTCGCGGTTGGCTGAAAATCGGGTTCGTGGTGGATTCAGCGCCATGACAGA  122
            |||||| ||||||||||||||||||||||||||||||||||||||| |||||||||||||
Sbjct  167  GAGCACAGCCTCGCGGTTGGCTGAAAATCGGGTTCGTGGTGGATTCGGCGCCATGACAGA  226

Query  123  TGGTGGTTGAGCATGTTCTCGGGGCCAGTCATGCGTGCGACCTCCACCAGATCCGTACCC  182
             |||||||||||||||||||| ||||||||||||| ||||||||| |||| |||||||||
Sbjct  227  CGGTGGTTGAGCATGTTCTCGAGGCCAGTCATGCGCGCGACCTCCGCCAGCTCCGTACCC  286

Query  183  AGTGTGACCCGTGAGCGACGCCGATCGCCCATGACG  218
            |  |||||||| |||||||| |||||||||||||||
Sbjct  287  A--GTGACCCGCGAGCGACGTCGATCGCCCATGACG  320


>KY484186.1 Dalbergia cochinchinensis voucher W9752 5.8S ribosomal RNA gene 
and internal transcribed spacer 2, partial sequence
Length=344

 Score = 298 bits (161),  Expect = 6e-77
 Identities = 198/216 (92%), Gaps = 2/216 (1%)
 Strand=Plus/Plus

Query  3    AATCGCCGCCCCAACCCCTGTGCCCGTGGCCACGGAGCGGGGCGAATGTTGGCTTCCCGT  62
            |||||| |||||||||| || |||   ||||||||||||||||||||| |||||||||||
Sbjct  107  AATCGCTGCCCCAACCCGTGCGCCTCAGGCCACGGAGCGGGGCGAATGCTGGCTTCCCGT  166

Query  63   GAGCACCGCCTCGCGGTTGGCTGAAAATCGGGTTCGTGGTGGATTCAGCGCCATGACAGA  122
            |||||| ||||||||||||||||||||||||||||||||||||||| |||||||||||||
Sbjct  167  GAGCACAGCCTCGCGGTTGGCTGAAAATCGGGTTCGTGGTGGATTCGGCGCCATGACAGA  226

Query  123  TGGTGGTTGAGCATGTTCTCGGGGCCAGTCATGCGTGCGACCTCCACCAGATCCGTACCC  182
             |||||||||||||||||||| ||||||||||||| ||||||||| |||| |||||||||
Sbjct  227  CGGTGGTTGAGCATGTTCTCGAGGCCAGTCATGCGCGCGACCTCCGCCAGCTCCGTACCC  286

Query  183  AGTGTGACCCGTGAGCGACGCCGATCGCCCATGACG  218
            |  |||||||| |||||||| |||||||||||||||
Sbjct  287  A--GTGACCCGCGAGCGACGTCGATCGCCCATGACG  320


>KY484185.1 Dalbergia cochinchinensis voucher W9697 5.8S ribosomal RNA gene 
and internal transcribed spacer 2, partial sequence
Length=344

 Score = 298 bits (161),  Expect = 6e-77
 Identities = 198/216 (92%), Gaps = 2/216 (1%)
 Strand=Plus/Plus

Query  3    AATCGCCGCCCCAACCCCTGTGCCCGTGGCCACGGAGCGGGGCGAATGTTGGCTTCCCGT  62
            |||||| |||||||||| || |||   ||||||||||||||||||||| |||||||||||
Sbjct  107  AATCGCTGCCCCAACCCGTGCGCCTCAGGCCACGGAGCGGGGCGAATGCTGGCTTCCCGT  166

Query  63   GAGCACCGCCTCGCGGTTGGCTGAAAATCGGGTTCGTGGTGGATTCAGCGCCATGACAGA  122
            |||||| ||||||||||||||||||||||||||||||||||||||| |||||||||||||
Sbjct  167  GAGCACAGCCTCGCGGTTGGCTGAAAATCGGGTTCGTGGTGGATTCGGCGCCATGACAGA  226

Query  123  TGGTGGTTGAGCATGTTCTCGGGGCCAGTCATGCGTGCGACCTCCACCAGATCCGTACCC  182
             |||||||||||||||||||| ||||||||||||| ||||||||| |||| |||||||||
Sbjct  227  CGGTGGTTGAGCATGTTCTCGAGGCCAGTCATGCGCGCGACCTCCGCCAGCTCCGTACCC  286

Query  183  AGTGTGACCCGTGAGCGACGCCGATCGCCCATGACG  218
            |  |||||||| |||||||| |||||||||||||||
Sbjct  287  A--GTGACCCGCGAGCGACGTCGATCGCCCATGACG  320


>KM521358.1 Dalbergia cana voucher L9 internal transcribed spacer 1, partial 
sequence; 5.8S ribosomal RNA gene, complete sequence; and 
internal transcribed spacer 2, partial sequence
Length=611

 Score = 298 bits (161),  Expect = 6e-77
 Identities = 199/217 (92%), Gaps = 3/217 (1%)
 Strand=Plus/Plus

Query  1    CTAATCGCCGCCCCAACCC-CTGTGCCCGTGGCCACGGAGCGGGGCGAATGTTGGCTTCC  59
            |||||||| |||||||||| ||||||||||||||||||||||||||||| |||||| |||
Sbjct  397  CTAATCGCTGCCCCAACCCGCTGTGCCCGTGGCCACGGAGCGGGGCGAACGTTGGCCTCC  456

Query  60   CGTGAGCACCGCCTCGCGGTTGGCTGAAAATCGGGTTCGTGGTGGATTCAGCGCCATGAC  119
            ||||||||||||||||||| ||| |||||||||||||||||||||| |||||||||||||
Sbjct  457  CGTGAGCACCGCCTCGCGGCTGGTTGAAAATCGGGTTCGTGGTGGAGTCAGCGCCATGAC  516

Query  120  AGATGGTGGTTGAGCATGTTCTCGGGGCCAGTCATGCGTGCGACCTCCACCAGATCCGTA  179
             ||||||||||||||  ||||||| |||||||||||| ||||||||||||| | ||||| 
Sbjct  517  GGATGGTGGTTGAGCGCGTTCTCGAGGCCAGTCATGCTTGCGACCTCCACCGGTTCCGTG  576

Query  180  CCCAGTGTGACCCGTGAGCGACGCCGATCGCCCATGA  216
            ||||  ||||||||||||||||| |||||||||||||
Sbjct  577  CCCA--GTGACCCGTGAGCGACGTCGATCGCCCATGA  611


>KR531971.1 Dalbergia stipulacea isolate BB0238 internal transcribed spacer 
1, partial sequence; 5.8S ribosomal RNA gene, complete sequence; 
and internal transcribed spacer 2, partial sequence
Length=387

 Score = 298 bits (161),  Expect = 6e-77
 Identities = 199/217 (92%), Gaps = 3/217 (1%)
 Strand=Plus/Plus

Query  3    AATCGCCGCCCCAACCCCTGTGCCCGTGGCCACGGAGCGGGGCGAATGTTGGCTTCCCGT  62
            ||||| |||||||||||| |||||||||||||||||| |||| ||||| |||| ||||||
Sbjct  163  AATCGTCGCCCCAACCCCCGTGCCCGTGGCCACGGAGTGGGGTGAATGCTGGCCTCCCGT  222

Query  63   GAGCACCGCCTCGCGGTTGGCTGAAAATCGGGTTCGTGGTGGATTCAGCGCCATGACAGA  122
            ||||||||||||||||||||||||||||||||||||||||||||||||||||||||||||
Sbjct  223  GAGCACCGCCTCGCGGTTGGCTGAAAATCGGGTTCGTGGTGGATTCAGCGCCATGACAGA  282

Query  123  TGGTGGTTGAGCATGTTCTCGGGGCCAGTCATGCGTGCGACCTCCACCAGATCCGTACCC  182
             |||||||||||||||||||| ||||||||||||| |||||||||||| | ||||| |||
Sbjct  283  CGGTGGTTGAGCATGTTCTCGAGGCCAGTCATGCGCGCGACCTCCACCGGTTCCGTGCCC  342

Query  183  AGTGTGACCCGTGAGCGACGC-CGATCGCCCATGACG  218
            ||   |||||| ||||||||  |||||||||||||||
Sbjct  343  AGC--GACCCGCGAGCGACGTTCGATCGCCCATGACG  377


>KR531970.1 Dalbergia stipulacea isolate BB0237 internal transcribed spacer 
1, partial sequence; 5.8S ribosomal RNA gene, complete sequence; 
and internal transcribed spacer 2, partial sequence
Length=393

 Score = 298 bits (161),  Expect = 6e-77
 Identities = 199/217 (92%), Gaps = 3/217 (1%)
 Strand=Plus/Plus

Query  3    AATCGCCGCCCCAACCCCTGTGCCCGTGGCCACGGAGCGGGGCGAATGTTGGCTTCCCGT  62
            ||||| |||||||||||| |||||||||||||||||| |||| ||||| |||| ||||||
Sbjct  163  AATCGTCGCCCCAACCCCCGTGCCCGTGGCCACGGAGTGGGGTGAATGCTGGCCTCCCGT  222

Query  63   GAGCACCGCCTCGCGGTTGGCTGAAAATCGGGTTCGTGGTGGATTCAGCGCCATGACAGA  122
            ||||||||||||||||||||||||||||||||||||||||||||||||||||||||||||
Sbjct  223  GAGCACCGCCTCGCGGTTGGCTGAAAATCGGGTTCGTGGTGGATTCAGCGCCATGACAGA  282

Query  123  TGGTGGTTGAGCATGTTCTCGGGGCCAGTCATGCGTGCGACCTCCACCAGATCCGTACCC  182
             |||||||||||||||||||| ||||||||||||| |||||||||||| | ||||| |||
Sbjct  283  CGGTGGTTGAGCATGTTCTCGAGGCCAGTCATGCGCGCGACCTCCACCGGTTCCGTGCCC  342

Query  183  AGTGTGACCCGTGAGCGACGC-CGATCGCCCATGACG  218
            ||   |||||| ||||||||  |||||||||||||||
Sbjct  343  AGC--GACCCGCGAGCGACGTTCGATCGCCCATGACG  377


>KR531969.1 Dalbergia pinnata isolate J204 internal transcribed spacer 1, 
partial sequence; 5.8S ribosomal RNA gene and internal transcribed 
spacer 2, complete sequence; and 28S ribosomal RNA gene, 
partial sequence
Length=401

 Score = 298 bits (161),  Expect = 6e-77
 Identities = 199/217 (92%), Gaps = 3/217 (1%)
 Strand=Plus/Plus

Query  3    AATCGCCGCCCCAACCCCTGTGCCCGTGGCCACGGAGCGGGGCGAATGTTGGCTTCCCGT  62
            ||||| |||||||||||| |||||||||||||||||| |||| ||||| |||| ||||||
Sbjct  163  AATCGTCGCCCCAACCCCCGTGCCCGTGGCCACGGAGTGGGGTGAATGCTGGCCTCCCGT  222

Query  63   GAGCACCGCCTCGCGGTTGGCTGAAAATCGGGTTCGTGGTGGATTCAGCGCCATGACAGA  122
            ||||||||||||||||||||||||||||||||||||||||||||||||||||||||||||
Sbjct  223  GAGCACCGCCTCGCGGTTGGCTGAAAATCGGGTTCGTGGTGGATTCAGCGCCATGACAGA  282

Query  123  TGGTGGTTGAGCATGTTCTCGGGGCCAGTCATGCGTGCGACCTCCACCAGATCCGTACCC  182
             |||||||||||||||||||| ||||||||||||| |||||||||||| | ||||| |||
Sbjct  283  CGGTGGTTGAGCATGTTCTCGAGGCCAGTCATGCGCGCGACCTCCACCGGTTCCGTGCCC  342

Query  183  AGTGTGACCCGTGAGCGACGC-CGATCGCCCATGACG  218
            ||   |||||| ||||||||  |||||||||||||||
Sbjct  343  AGC--GACCCGCGAGCGACGTTCGATCGCCCATGACG  377


>FR854121.1 Dalbergia assamica genomic DNA containing 18S rRNA gene, ITS1, 
5.8S rRNA gene, ITS2, 28S rRNA gene, specimen voucher VNMN<VNM>:B0001106
Length=640

 Score = 298 bits (161),  Expect = 6e-77
 Identities = 199/217 (92%), Gaps = 3/217 (1%)
 Strand=Plus/Plus

Query  3    AATCGCCGCCCCAA-CCCCTGTGCCCGTGGCCACGGAGCGGGGCGAATGTTGGCTTCCCG  61
            |||||  ||||||| ||||||||||||||||||||| | |||||||||| |||| |||||
Sbjct  410  AATCGTTGCCCCAACCCCCTGTGCCCGTGGCCACGGGGTGGGGCGAATGCTGGCCTCCCG  469

Query  62   TGAGCACCGCCTCGCGGTTGGCTGAAAATCGGGTTCGTGGTGGATTCAGCGCCATGACAG  121
            |||||||||||||||||||||||||||||||||||||||||||||||||||||||||| |
Sbjct  470  TGAGCACCGCCTCGCGGTTGGCTGAAAATCGGGTTCGTGGTGGATTCAGCGCCATGACGG  529

Query  122  ATGGTGGTTGAGCATGTTCTCGGGGCCAGTCATGCGTGCGACCTCCACCAGATCCGTACC  181
            |||||||||||||||||||||| ||||||||||||| ||||||||| |||| ||||| ||
Sbjct  530  ATGGTGGTTGAGCATGTTCTCGAGGCCAGTCATGCGCGCGACCTCCGCCAGTTCCGTGCC  589

Query  182  CAGTGTGACCCGTGAGCGACGCCGATCGCCCATGACG  218
            |||   |||||| |||||||| |||||||||||||||
Sbjct  590  CAGC--GACCCGCGAGCGACGTCGATCGCCCATGACG  624


>FR854120.1 Dalbergia assamica genomic DNA containing 18S rRNA gene, ITS1, 
5.8S rRNA gene, ITS2, 28S rRNA gene, specimen voucher VNMN<VNM>:B0001101
Length=640

 Score = 298 bits (161),  Expect = 6e-77
 Identities = 199/217 (92%), Gaps = 3/217 (1%)
 Strand=Plus/Plus

Query  3    AATCGCCGCCCCAA-CCCCTGTGCCCGTGGCCACGGAGCGGGGCGAATGTTGGCTTCCCG  61
            |||||  ||||||| ||||||||||||||||||||| | |||||||||| |||| |||||
Sbjct  410  AATCGTTGCCCCAACCCCCTGTGCCCGTGGCCACGGGGTGGGGCGAATGCTGGCCTCCCG  469

Query  62   TGAGCACCGCCTCGCGGTTGGCTGAAAATCGGGTTCGTGGTGGATTCAGCGCCATGACAG  121
            |||||||||||||||||||||||||||||||||||||||||||||||||||||||||| |
Sbjct  470  TGAGCACCGCCTCGCGGTTGGCTGAAAATCGGGTTCGTGGTGGATTCAGCGCCATGACGG  529

Query  122  ATGGTGGTTGAGCATGTTCTCGGGGCCAGTCATGCGTGCGACCTCCACCAGATCCGTACC  181
            |||||||||||||||||||||| ||||||||||||| ||||||||| |||| ||||| ||
Sbjct  530  ATGGTGGTTGAGCATGTTCTCGAGGCCAGTCATGCGCGCGACCTCCGCCAGTTCCGTGCC  589

Query  182  CAGTGTGACCCGTGAGCGACGCCGATCGCCCATGACG  218
            |||   |||||| |||||||| |||||||||||||||
Sbjct  590  CAGC--GACCCGCGAGCGACGTCGATCGCCCATGACG  624


>FR854118.1 Dalbergia assamica genomic DNA containing 18S rRNA gene, ITS1, 
5.8S rRNA gene, ITS2, 28S rRNA gene, specimen voucher VNMN<VNM>:B0001091
Length=640

 Score = 298 bits (161),  Expect = 6e-77
 Identities = 199/217 (92%), Gaps = 3/217 (1%)
 Strand=Plus/Plus

Query  3    AATCGCCGCCCCAA-CCCCTGTGCCCGTGGCCACGGAGCGGGGCGAATGTTGGCTTCCCG  61
            |||||  ||||||| ||||||||||||||||||||| | |||||||||| |||| |||||
Sbjct  410  AATCGTTGCCCCAACCCCCTGTGCCCGTGGCCACGGGGTGGGGCGAATGCTGGCCTCCCG  469

Query  62   TGAGCACCGCCTCGCGGTTGGCTGAAAATCGGGTTCGTGGTGGATTCAGCGCCATGACAG  121
            |||||||||||||||||||||||||||||||||||||||||||||||||||||||||| |
Sbjct  470  TGAGCACCGCCTCGCGGTTGGCTGAAAATCGGGTTCGTGGTGGATTCAGCGCCATGACGG  529

Query  122  ATGGTGGTTGAGCATGTTCTCGGGGCCAGTCATGCGTGCGACCTCCACCAGATCCGTACC  181
            |||||||||||||||||||||| ||||||||||||| ||||||||| |||| ||||| ||
Sbjct  530  ATGGTGGTTGAGCATGTTCTCGAGGCCAGTCATGCGCGCGACCTCCGCCAGTTCCGTGCC  589

Query  182  CAGTGTGACCCGTGAGCGACGCCGATCGCCCATGACG  218
            |||   |||||| |||||||| |||||||||||||||
Sbjct  590  CAGC--GACCCGCGAGCGACGTCGATCGCCCATGACG  624


>MG920557.1 Dalbergia latifolia isolate DK small subunit ribosomal RNA gene, 
partial sequence; internal transcribed spacer 1, 5.8S ribosomal 
RNA gene, and internal transcribed spacer 2, complete 
sequence; and large subunit ribosomal RNA gene, partial sequence
Length=742

 Score = 294 bits (159),  Expect = 8e-76
 Identities = 196/214 (92%), Gaps = 2/214 (1%)
 Strand=Plus/Plus

Query  3    AATCGCCGCCCCAACCCCTGTGCCCGTGGCCACGGAGCGGGGCGAATGTTGGCTTCCCGT  62
            |||||| |||||||||||||||||   ||||||||||||||||||||| |||||||||||
Sbjct  481  AATCGCTGCCCCAACCCCTGTGCCTCCGGCCACGGAGCGGGGCGAATGCTGGCTTCCCGT  540

Query  63   GAGCACCGCCTCGCGGTTGGCTGAAAATCGGGTTCGTGGTGGATTCAGCGCCATGACAGA  122
            |||||| ||||||||| |||||||||||||||||||||||||||||||||||||||||||
Sbjct  541  GAGCACAGCCTCGCGGCTGGCTGAAAATCGGGTTCGTGGTGGATTCAGCGCCATGACAGA  600

Query  123  TGGTGGTTGAGCATGTTCTCGGGGCCAGTCATGCGTGCGACCTCCACCAGATCCGTACCC  182
             ||||||||||||| | |||| ||||||||||||| ||||||||||||||   |||||||
Sbjct  601  CGGTGGTTGAGCATCTCCTCGAGGCCAGTCATGCGCGCGACCTCCACCAGCGACGTACCC  660

Query  183  AGTGTGACCCGTGAGCGACGCCGATCGCCCATGA  216
            || | ||||||||||||||||| |||||||||||
Sbjct  661  AG-G-GACCCGTGAGCGACGCCAATCGCCCATGA  692


>MG920556.1 Dalbergia latifolia isolate BK small subunit ribosomal RNA gene, 
partial sequence; internal transcribed spacer 1, 5.8S ribosomal 
RNA gene, and internal transcribed spacer 2, complete 
sequence; and large subunit ribosomal RNA gene, partial sequence
Length=776

 Score = 294 bits (159),  Expect = 8e-76
 Identities = 196/214 (92%), Gaps = 2/214 (1%)
 Strand=Plus/Plus

Query  3    AATCGCCGCCCCAACCCCTGTGCCCGTGGCCACGGAGCGGGGCGAATGTTGGCTTCCCGT  62
            |||||| |||||||||||||||||   ||||||||||||||||||||| |||||||||||
Sbjct  486  AATCGCTGCCCCAACCCCTGTGCCTCCGGCCACGGAGCGGGGCGAATGCTGGCTTCCCGT  545

Query  63   GAGCACCGCCTCGCGGTTGGCTGAAAATCGGGTTCGTGGTGGATTCAGCGCCATGACAGA  122
            |||||| ||||||||| |||||||||||||||||||||||||||||||||||||||||||
Sbjct  546  GAGCACAGCCTCGCGGCTGGCTGAAAATCGGGTTCGTGGTGGATTCAGCGCCATGACAGA  605

Query  123  TGGTGGTTGAGCATGTTCTCGGGGCCAGTCATGCGTGCGACCTCCACCAGATCCGTACCC  182
             ||||||||||||| | |||| ||||||||||||| ||||||||||||||   |||||||
Sbjct  606  CGGTGGTTGAGCATCTCCTCGAGGCCAGTCATGCGCGCGACCTCCACCAGCGACGTACCC  665

Query  183  AGTGTGACCCGTGAGCGACGCCGATCGCCCATGA  216
            || | ||||||||||||||||| |||||||||||
Sbjct  666  AG-G-GACCCGTGAGCGACGCCCATCGCCCATGA  697


>KY484180.1 Dalbergia hupeana voucher W8353 5.8S ribosomal RNA gene and internal 
transcribed spacer 2, partial sequence
Length=345

 Score = 294 bits (159),  Expect = 8e-76
 Identities = 197/215 (92%), Gaps = 3/215 (1%)
 Strand=Plus/Plus

Query  3    AATCGCCGCCCCAA-CCCCTGTGCCCGTGGCCACGGAGCGGGGCGAATGTTGGCTTCCCG  61
            |||||  ||||||| ||||||||||||||||||||| | |||||||||| |||| |||||
Sbjct  107  AATCGTTGCCCCAACCCCCTGTGCCCGTGGCCACGGGGTGGGGCGAATGCTGGCCTCCCG  166

Query  62   TGAGCACCGCCTCGCGGTTGGCTGAAAATCGGGTTCGTGGTGGATTCAGCGCCATGACAG  121
            |||||| |||||||||||||||||||||||||||||||||||||||||||||||||||||
Sbjct  167  TGAGCATCGCCTCGCGGTTGGCTGAAAATCGGGTTCGTGGTGGATTCAGCGCCATGACAG  226

Query  122  ATGGTGGTTGAGCATGTTCTCGGGGCCAGTCATGCGTGCGACCTCCACCAGATCCGTACC  181
            |||||||||||| ||||||||| ||||||||||||| |||||||||||||| ||||| ||
Sbjct  227  ATGGTGGTTGAGTATGTTCTCGAGGCCAGTCATGCGCGCGACCTCCACCAGTTCCGTGCC  286

Query  182  CAGTGTGACCCGTGAGCGACGCCGATCGCCCATGA  216
            |  ||||||||| | |||||| |||||||||||||
Sbjct  287  C--TGTGACCCGCGGGCGACGTCGATCGCCCATGA  319


>KY484179.1 Dalbergia hupeana voucher W8352 5.8S ribosomal RNA gene and internal 
transcribed spacer 2, partial sequence
Length=345

 Score = 294 bits (159),  Expect = 8e-76
 Identities = 197/215 (92%), Gaps = 3/215 (1%)
 Strand=Plus/Plus

Query  3    AATCGCCGCCCCAA-CCCCTGTGCCCGTGGCCACGGAGCGGGGCGAATGTTGGCTTCCCG  61
            |||||  ||||||| ||||||||||||||||||||| | |||||||||| |||| |||||
Sbjct  107  AATCGTTGCCCCAACCCCCTGTGCCCGTGGCCACGGGGTGGGGCGAATGCTGGCCTCCCG  166

Query  62   TGAGCACCGCCTCGCGGTTGGCTGAAAATCGGGTTCGTGGTGGATTCAGCGCCATGACAG  121
            |||||| |||||||||||||||||||||||||||||||||||||||||||||||||||||
Sbjct  167  TGAGCATCGCCTCGCGGTTGGCTGAAAATCGGGTTCGTGGTGGATTCAGCGCCATGACAG  226

Query  122  ATGGTGGTTGAGCATGTTCTCGGGGCCAGTCATGCGTGCGACCTCCACCAGATCCGTACC  181
            |||||||||||| ||||||||| ||||||||||||| |||||||||||||| ||||| ||
Sbjct  227  ATGGTGGTTGAGTATGTTCTCGAGGCCAGTCATGCGCGCGACCTCCACCAGTTCCGTGCC  286

Query  182  CAGTGTGACCCGTGAGCGACGCCGATCGCCCATGA  216
            |  ||||||||| | |||||| |||||||||||||
Sbjct  287  C--TGTGACCCGCGGGCGACGTCGATCGCCCATGA  319


>KY484178.1 Dalbergia hupeana voucher W8354 5.8S ribosomal RNA gene and internal 
transcribed spacer 2, partial sequence
Length=345

 Score = 294 bits (159),  Expect = 8e-76
 Identities = 197/215 (92%), Gaps = 3/215 (1%)
 Strand=Plus/Plus

Query  3    AATCGCCGCCCCAA-CCCCTGTGCCCGTGGCCACGGAGCGGGGCGAATGTTGGCTTCCCG  61
            |||||  ||||||| ||||||||||||||||||||| | |||||||||| |||| |||||
Sbjct  107  AATCGTTGCCCCAACCCCCTGTGCCCGTGGCCACGGGGTGGGGCGAATGCTGGCCTCCCG  166

Query  62   TGAGCACCGCCTCGCGGTTGGCTGAAAATCGGGTTCGTGGTGGATTCAGCGCCATGACAG  121
            |||||||||||||||||||||||||||||||||||||||||||||||||||||||||| |
Sbjct  167  TGAGCACCGCCTCGCGGTTGGCTGAAAATCGGGTTCGTGGTGGATTCAGCGCCATGACGG  226

Query  122  ATGGTGGTTGAGCATGTTCTCGGGGCCAGTCATGCGTGCGACCTCCACCAGATCCGTACC  181
            |||||||||||| ||||||||| ||||||||||||| |||||||||||||| ||||| ||
Sbjct  227  ATGGTGGTTGAGTATGTTCTCGAGGCCAGTCATGCGCGCGACCTCCACCAGTTCCGTGCC  286

Query  182  CAGTGTGACCCGTGAGCGACGCCGATCGCCCATGA  216
            |  ||||||||| | |||||| |||||||||||||
Sbjct  287  C--TGTGACCCGCGGGCGACGTCGATCGCCCATGA  319


>KY484177.1 Dalbergia hupeana voucher W9521 5.8S ribosomal RNA gene and internal 
transcribed spacer 2, partial sequence
Length=345

 Score = 294 bits (159),  Expect = 8e-76
 Identities = 197/215 (92%), Gaps = 3/215 (1%)
 Strand=Plus/Plus

Query  3    AATCGCCGCCCCAA-CCCCTGTGCCCGTGGCCACGGAGCGGGGCGAATGTTGGCTTCCCG  61
            |||||  ||||||| ||||||||||||||||||||| | |||||||||| |||| |||||
Sbjct  107  AATCGTTGCCCCAACCCCCTGTGCCCGTGGCCACGGGGTGGGGCGAATGCTGGCCTCCCG  166

Query  62   TGAGCACCGCCTCGCGGTTGGCTGAAAATCGGGTTCGTGGTGGATTCAGCGCCATGACAG  121
            |||||||||||||||||||||||||||||||||||||||||||||||||||||||||| |
Sbjct  167  TGAGCACCGCCTCGCGGTTGGCTGAAAATCGGGTTCGTGGTGGATTCAGCGCCATGACGG  226

Query  122  ATGGTGGTTGAGCATGTTCTCGGGGCCAGTCATGCGTGCGACCTCCACCAGATCCGTACC  181
            |||||||||||| ||||||||| ||||||||||||| |||||||||||||| ||||| ||
Sbjct  227  ATGGTGGTTGAGTATGTTCTCGAGGCCAGTCATGCGCGCGACCTCCACCAGTTCCGTGCC  286

Query  182  CAGTGTGACCCGTGAGCGACGCCGATCGCCCATGA  216
            |  ||||||||| | |||||| |||||||||||||
Sbjct  287  C--TGTGACCCGCGGGCGACGTCGATCGCCCATGA  319


>KY484176.1 Dalbergia hupeana voucher W20046 5.8S ribosomal RNA gene and 
internal transcribed spacer 2, partial sequence
Length=345

 Score = 294 bits (159),  Expect = 8e-76
 Identities = 197/215 (92%), Gaps = 3/215 (1%)
 Strand=Plus/Plus

Query  3    AATCGCCGCCCCAA-CCCCTGTGCCCGTGGCCACGGAGCGGGGCGAATGTTGGCTTCCCG  61
            |||||  ||||||| ||||||||||||||||||||| | |||||||||| |||| |||||
Sbjct  107  AATCGTTGCCCCAACCCCCTGTGCCCGTGGCCACGGGGTGGGGCGAATGCTGGCCTCCCG  166

Query  62   TGAGCACCGCCTCGCGGTTGGCTGAAAATCGGGTTCGTGGTGGATTCAGCGCCATGACAG  121
            |||||||||||||||||||||||||||||||||||||||||||||||||||||||||| |
Sbjct  167  TGAGCACCGCCTCGCGGTTGGCTGAAAATCGGGTTCGTGGTGGATTCAGCGCCATGACGG  226

Query  122  ATGGTGGTTGAGCATGTTCTCGGGGCCAGTCATGCGTGCGACCTCCACCAGATCCGTACC  181
            |||||||||||| ||||||||| ||||||||||||| |||||||||||||| ||||| ||
Sbjct  227  ATGGTGGTTGAGTATGTTCTCGAGGCCAGTCATGCGCGCGACCTCCACCAGTTCCGTGCC  286

Query  182  CAGTGTGACCCGTGAGCGACGCCGATCGCCCATGA  216
            |  ||||||||| | |||||| |||||||||||||
Sbjct  287  C--TGTGACCCGCGGGCGACGTCGATCGCCCATGA  319


>KY484175.1 Dalbergia hupeana voucher W7820 5.8S ribosomal RNA gene and internal 
transcribed spacer 2, partial sequence
Length=345

 Score = 294 bits (159),  Expect = 8e-76
 Identities = 197/215 (92%), Gaps = 3/215 (1%)
 Strand=Plus/Plus

Query  3    AATCGCCGCCCCAA-CCCCTGTGCCCGTGGCCACGGAGCGGGGCGAATGTTGGCTTCCCG  61
            |||||  ||||||| ||||||||||||||||||||| | |||||||||| |||| |||||
Sbjct  107  AATCGTTGCCCCAACCCCCTGTGCCCGTGGCCACGGGGTGGGGCGAATGCTGGCCTCCCG  166

Query  62   TGAGCACCGCCTCGCGGTTGGCTGAAAATCGGGTTCGTGGTGGATTCAGCGCCATGACAG  121
            |||||||||||||||||||||||||||||||||||||||||||||||||||||||||| |
Sbjct  167  TGAGCACCGCCTCGCGGTTGGCTGAAAATCGGGTTCGTGGTGGATTCAGCGCCATGACGG  226

Query  122  ATGGTGGTTGAGCATGTTCTCGGGGCCAGTCATGCGTGCGACCTCCACCAGATCCGTACC  181
            |||||||||||| ||||||||| ||||||||||||| |||||||||||||| ||||| ||
Sbjct  227  ATGGTGGTTGAGTATGTTCTCGAGGCCAGTCATGCGCGCGACCTCCACCAGTTCCGTGCC  286

Query  182  CAGTGTGACCCGTGAGCGACGCCGATCGCCCATGA  216
            |  ||||||||| | |||||| |||||||||||||
Sbjct  287  C--TGTGACCCGCGGGCGACGTCGATCGCCCATGA  319


>KY484174.1 Dalbergia hupeana voucher W8462 5.8S ribosomal RNA gene and internal 
transcribed spacer 2, partial sequence
Length=345

 Score = 294 bits (159),  Expect = 8e-76
 Identities = 197/215 (92%), Gaps = 3/215 (1%)
 Strand=Plus/Plus

Query  3    AATCGCCGCCCCAA-CCCCTGTGCCCGTGGCCACGGAGCGGGGCGAATGTTGGCTTCCCG  61
            |||||  ||||||| ||||||||||||||||||||| | |||||||||| |||| |||||
Sbjct  107  AATCGTTGCCCCAACCCCCTGTGCCCGTGGCCACGGGGTGGGGCGAATGCTGGCCTCCCG  166

Query  62   TGAGCACCGCCTCGCGGTTGGCTGAAAATCGGGTTCGTGGTGGATTCAGCGCCATGACAG  121
            |||||| |||||||||||||||||||||||||||||||||||||||||||||||||||||
Sbjct  167  TGAGCATCGCCTCGCGGTTGGCTGAAAATCGGGTTCGTGGTGGATTCAGCGCCATGACAG  226

Query  122  ATGGTGGTTGAGCATGTTCTCGGGGCCAGTCATGCGTGCGACCTCCACCAGATCCGTACC  181
            |||||||||||| ||||||||| ||||||||||||| |||||||||||||| ||||| ||
Sbjct  227  ATGGTGGTTGAGTATGTTCTCGAGGCCAGTCATGCGCGCGACCTCCACCAGTTCCGTGCC  286

Query  182  CAGTGTGACCCGTGAGCGACGCCGATCGCCCATGA  216
            |  ||||||||| | |||||| |||||||||||||
Sbjct  287  C--TGTGACCCGCGGGCGACGTCGATCGCCCATGA  319


>KY484173.1 Dalbergia hupeana voucher W18135 5.8S ribosomal RNA gene and 
internal transcribed spacer 2, partial sequence
Length=345

 Score = 294 bits (159),  Expect = 8e-76
 Identities = 197/215 (92%), Gaps = 3/215 (1%)
 Strand=Plus/Plus

Query  3    AATCGCCGCCCCAA-CCCCTGTGCCCGTGGCCACGGAGCGGGGCGAATGTTGGCTTCCCG  61
            |||||  ||||||| ||||||||||||||||||||| | |||||||||| |||| |||||
Sbjct  107  AATCGTTGCCCCAACCCCCTGTGCCCGTGGCCACGGGGTGGGGCGAATGCTGGCCTCCCG  166

Query  62   TGAGCACCGCCTCGCGGTTGGCTGAAAATCGGGTTCGTGGTGGATTCAGCGCCATGACAG  121
            |||||||||||||||||||||||||||||||||||||||||||||||||||||||||| |
Sbjct  167  TGAGCACCGCCTCGCGGTTGGCTGAAAATCGGGTTCGTGGTGGATTCAGCGCCATGACGG  226

Query  122  ATGGTGGTTGAGCATGTTCTCGGGGCCAGTCATGCGTGCGACCTCCACCAGATCCGTACC  181
            |||||||||||| ||||||||| ||||||||||||| |||||||||||||| ||||| ||
Sbjct  227  ATGGTGGTTGAGTATGTTCTCGAGGCCAGTCATGCGCGCGACCTCCACCAGTTCCGTGCC  286

Query  182  CAGTGTGACCCGTGAGCGACGCCGATCGCCCATGA  216
            |  ||||||||| | |||||| |||||||||||||
Sbjct  287  C--TGTGACCCGCGGGCGACGTCGATCGCCCATGA  319


>KM676489.1 Dalbergia stipulacea voucher C39 contains ITS1, 5.8S rRNA and 
ITS2 gene, partial sequence
Length=612

 Score = 294 bits (159),  Expect = 8e-76
 Identities = 197/215 (92%), Gaps = 3/215 (1%)
 Strand=Plus/Plus

Query  3    AATCGCCGCCCCAACCCCTGTGCCCGTGGCCACGGAGCGGGGCGAATGTTGGCTTCCCGT  62
            ||||| |||||||||||| |||||||||||||||||| |||| ||||| |||| ||||||
Sbjct  400  AATCGTCGCCCCAACCCCCGTGCCCGTGGCCACGGAGTGGGGTGAATGCTGGCCTCCCGT  459

Query  63   GAGCACCGCCTCGCGGTTGGCTGAAAATCGGGTTCGTGGTGGATTCAGCGCCATGACAGA  122
            ||||||||||||||||||||||||||||||||||||||||||||||||||||||||||||
Sbjct  460  GAGCACCGCCTCGCGGTTGGCTGAAAATCGGGTTCGTGGTGGATTCAGCGCCATGACAGA  519

Query  123  TGGTGGTTGAGCATGTTCTCGGGGCCAGTCATGCGTGCGACCTCCACCAGATCCGTACCC  182
             |||||||||||||||||||| ||||||||||||| |||||||||||| | ||||| |||
Sbjct  520  CGGTGGTTGAGCATGTTCTCGAGGCCAGTCATGCGCGCGACCTCCACCGGTTCCGTGCCC  579

Query  183  AGTGTGACCCGTGAGCGACGC-CGATCGCCCATGA  216
            ||   |||||| ||||||||  |||||||||||||
Sbjct  580  AGC--GACCCGCGAGCGACGTTCGATCGCCCATGA  612


>KM521413.1 Dalbergia stipulacea voucher C2995 internal transcribed spacer 
1, partial sequence; 5.8S ribosomal RNA gene, complete sequence; 
and internal transcribed spacer 2, partial sequence
Length=611

 Score = 294 bits (159),  Expect = 8e-76
 Identities = 197/215 (92%), Gaps = 3/215 (1%)
 Strand=Plus/Plus

Query  3    AATCGCCGCCCCAACCCCTGTGCCCGTGGCCACGGAGCGGGGCGAATGTTGGCTTCCCGT  62
            ||||| |||||||||||| |||||||||||||||||| |||| ||||| |||| ||||||
Sbjct  399  AATCGTCGCCCCAACCCCCGTGCCCGTGGCCACGGAGTGGGGTGAATGCTGGCCTCCCGT  458

Query  63   GAGCACCGCCTCGCGGTTGGCTGAAAATCGGGTTCGTGGTGGATTCAGCGCCATGACAGA  122
            ||||||||||||||||||||||||||||||||||||||||||||||||||||||||||||
Sbjct  459  GAGCACCGCCTCGCGGTTGGCTGAAAATCGGGTTCGTGGTGGATTCAGCGCCATGACAGA  518

Query  123  TGGTGGTTGAGCATGTTCTCGGGGCCAGTCATGCGTGCGACCTCCACCAGATCCGTACCC  182
             |||||||||||||||||||| ||||||||||||| |||||||||||| | ||||| |||
Sbjct  519  CGGTGGTTGAGCATGTTCTCGAGGCCAGTCATGCGCGCGACCTCCACCGGTTCCGTGCCC  578

Query  183  AGTGTGACCCGTGAGCGACGC-CGATCGCCCATGA  216
            ||   |||||| ||||||||  |||||||||||||
Sbjct  579  AGC--GACCCGCGAGCGACGTTCGATCGCCCATGA  611


>KM521412.1 Dalbergia stipulacea voucher E322 internal transcribed spacer 
1, partial sequence; 5.8S ribosomal RNA gene, complete sequence; 
and internal transcribed spacer 2, partial sequence
Length=611

 Score = 294 bits (159),  Expect = 8e-76
 Identities = 197/215 (92%), Gaps = 3/215 (1%)
 Strand=Plus/Plus

Query  3    AATCGCCGCCCCAACCCCTGTGCCCGTGGCCACGGAGCGGGGCGAATGTTGGCTTCCCGT  62
            ||||| |||||||||||| |||||||||||||||||| |||| ||||| |||| ||||||
Sbjct  399  AATCGTCGCCCCAACCCCCGTGCCCGTGGCCACGGAGTGGGGTGAATGCTGGCCTCCCGT  458

Query  63   GAGCACCGCCTCGCGGTTGGCTGAAAATCGGGTTCGTGGTGGATTCAGCGCCATGACAGA  122
            ||||||||||||||||||||||||||||||||||||||||||||||||||||||||||||
Sbjct  459  GAGCACCGCCTCGCGGTTGGCTGAAAATCGGGTTCGTGGTGGATTCAGCGCCATGACAGA  518

Query  123  TGGTGGTTGAGCATGTTCTCGGGGCCAGTCATGCGTGCGACCTCCACCAGATCCGTACCC  182
             |||||||||||||||||||| ||||||||||||| |||||||||||| | ||||| |||
Sbjct  519  CGGTGGTTGAGCATGTTCTCGAGGCCAGTCATGCGCGCGACCTCCACCGGTTCCGTGCCC  578

Query  183  AGTGTGACCCGTGAGCGACGC-CGATCGCCCATGA  216
            ||   |||||| ||||||||  |||||||||||||
Sbjct  579  AGC--GACCCGCGAGCGACGTTCGATCGCCCATGA  611


>KM521410.1 Dalbergia stipulacea voucher L10437 internal transcribed spacer 
1, partial sequence; 5.8S ribosomal RNA gene, complete sequence; 
and internal transcribed spacer 2, partial sequence
Length=611

 Score = 294 bits (159),  Expect = 8e-76
 Identities = 197/215 (92%), Gaps = 3/215 (1%)
 Strand=Plus/Plus

Query  3    AATCGCCGCCCCAACCCCTGTGCCCGTGGCCACGGAGCGGGGCGAATGTTGGCTTCCCGT  62
            ||||| |||||||||||||||| |||||||||||||| |||| ||||| |||| ||||||
Sbjct  399  AATCGTCGCCCCAACCCCTGTGGCCGTGGCCACGGAGTGGGGGGAATGCTGGCCTCCCGT  458

Query  63   GAGCACCGCCTCGCGGTTGGCTGAAAATCGGGTTCGTGGTGGATTCAGCGCCATGACAGA  122
            ||||||||||||||||||||||||||||||||||||||||||||||||||||||||||||
Sbjct  459  GAGCACCGCCTCGCGGTTGGCTGAAAATCGGGTTCGTGGTGGATTCAGCGCCATGACAGA  518

Query  123  TGGTGGTTGAGCATGTTCTCGGGGCCAGTCATGCGTGCGACCTCCACCAGATCCGTACCC  182
             |||||||||||||||||||| ||||||||||||| |||||||||||| | ||||| |||
Sbjct  519  CGGTGGTTGAGCATGTTCTCGAGGCCAGTCATGCGCGCGACCTCCACCGGTTCCGTGCCC  578

Query  183  AGTGTGACCCGTGAGCGACGC-CGATCGCCCATGA  216
            ||   |||||| ||||||||  |||||||||||||
Sbjct  579  AGC--GACCCGCGAGCGACGTTCGATCGCCCATGA  611


>KM521356.1 Dalbergia assamica voucher AAU25005 internal transcribed spacer 
1, partial sequence; 5.8S ribosomal RNA gene, complete sequence; 
and internal transcribed spacer 2, partial sequence
Length=611

 Score = 294 bits (159),  Expect = 8e-76
 Identities = 197/215 (92%), Gaps = 3/215 (1%)
 Strand=Plus/Plus

Query  3    AATCGCCGCCCCAA-CCCCTGTGCCCGTGGCCACGGAGCGGGGCGAATGTTGGCTTCCCG  61
            |||||  ||||||| ||||||||||||||||||||| | |||||||||| |||| |||||
Sbjct  399  AATCGTTGCCCCAACCCCCTGTGCCCGTGGCCACGGGGTGGGGCGAATGCTGGCCTCCCG  458

Query  62   TGAGCACCGCCTCGCGGTTGGCTGAAAATCGGGTTCGTGGTGGATTCAGCGCCATGACAG  121
            |||||||||||||||||||||||||||||||||||||||||||||||||||||||||| |
Sbjct  459  TGAGCACCGCCTCGCGGTTGGCTGAAAATCGGGTTCGTGGTGGATTCAGCGCCATGACGG  518

Query  122  ATGGTGGTTGAGCATGTTCTCGGGGCCAGTCATGCGTGCGACCTCCACCAGATCCGTACC  181
            |||||||||||||||||||||| ||||||||||||| ||||||||| |||| ||||| ||
Sbjct  519  ATGGTGGTTGAGCATGTTCTCGAGGCCAGTCATGCGCGCGACCTCCGCCAGTTCCGTGCC  578

Query  182  CAGTGTGACCCGTGAGCGACGCCGATCGCCCATGA  216
            |||   |||||| |||||||| |||||||||||||
Sbjct  579  CAGC--GACCCGCGAGCGACGTCGATCGCCCATGA  611


>KM276126.1 Dalbergia latifolia isolate DlatQ internal transcribed spacer 
1, partial sequence; 5.8S ribosomal RNA gene and internal transcribed 
spacer 2, complete sequence; and 28S ribosomal RNA 
gene, partial sequence
Length=670

 Score = 294 bits (159),  Expect = 8e-76
 Identities = 196/214 (92%), Gaps = 2/214 (1%)
 Strand=Plus/Plus

Query  3    AATCGCCGCCCCAACCCCTGTGCCCGTGGCCACGGAGCGGGGCGAATGTTGGCTTCCCGT  62
            |||||| |||||||||||||||||   |||||||| |||||||||||| |||||||||||
Sbjct  418  AATCGCTGCCCCAACCCCTGTGCCTCCGGCCACGGGGCGGGGCGAATGCTGGCTTCCCGT  477

Query  63   GAGCACCGCCTCGCGGTTGGCTGAAAATCGGGTTCGTGGTGGATTCAGCGCCATGACAGA  122
            |||||| ||||||||| |||||||||||||||||||||||||||||||||||||||||||
Sbjct  478  GAGCACAGCCTCGCGGCTGGCTGAAAATCGGGTTCGTGGTGGATTCAGCGCCATGACAGA  537

Query  123  TGGTGGTTGAGCATGTTCTCGGGGCCAGTCATGCGTGCGACCTCCACCAGATCCGTACCC  182
             ||||||||||||| | |||| ||||||||||||| ||||||||||||||   |||||||
Sbjct  538  CGGTGGTTGAGCATCTCCTCGAGGCCAGTCATGCGCGCGACCTCCACCAGCGACGTACCC  597

Query  183  AGTGTGACCCGTGAGCGACGCCGATCGCCCATGA  216
            || | |||||||||||||||||||||||||||||
Sbjct  598  AG-G-GACCCGTGAGCGACGCCGATCGCCCATGA  629


>KP338139.1 Dalbergia hupeana 18S ribosomal RNA gene, partial sequence; internal 
transcribed spacer 1 and 5.8S ribosomal RNA gene, complete 
sequence; and internal transcribed spacer 2, partial 
sequence
Length=662

 Score = 294 bits (159),  Expect = 8e-76
 Identities = 197/215 (92%), Gaps = 3/215 (1%)
 Strand=Plus/Plus

Query  3    AATCGCCGCCCCAA-CCCCTGTGCCCGTGGCCACGGAGCGGGGCGAATGTTGGCTTCCCG  61
            |||||  ||||||| ||||||||||||||||||||| | |||||||||| |||| |||||
Sbjct  432  AATCGTTGCCCCAACCCCCTGTGCCCGTGGCCACGGGGTGGGGCGAATGCTGGCCTCCCG  491

Query  62   TGAGCACCGCCTCGCGGTTGGCTGAAAATCGGGTTCGTGGTGGATTCAGCGCCATGACAG  121
            |||||||||||||||||||||||||||||||||||||||||||||||||||||||||| |
Sbjct  492  TGAGCACCGCCTCGCGGTTGGCTGAAAATCGGGTTCGTGGTGGATTCAGCGCCATGACGG  551

Query  122  ATGGTGGTTGAGCATGTTCTCGGGGCCAGTCATGCGTGCGACCTCCACCAGATCCGTACC  181
            |||||||||||||||||||||| ||||||||||||| ||||||||| |||| ||||| ||
Sbjct  552  ATGGTGGTTGAGCATGTTCTCGAGGCCAGTCATGCGCGCGACCTCCGCCAGTTCCGTGCC  611

Query  182  CAGTGTGACCCGTGAGCGACGCCGATCGCCCATGA  216
            |  ||||||||| | |||||| |||||||||||||
Sbjct  612  C--TGTGACCCGCGGGCGACGTCGATCGCCCATGA  644


>AB828624.1 Dalbergia cochinchinensis genes for 18S rRNA, ITS1, 5.8S rRNA, 
ITS2, partial and complete sequence, specimen_voucher: L:1342
Length=642

 Score = 294 bits (159),  Expect = 8e-76
 Identities = 197/216 (91%), Gaps = 0/216 (0%)
 Strand=Plus/Plus

Query  3    AATCGCCGCCCCAACCCCTGTGCCCGTGGCCACGGAGCGGGGCGAATGTTGGCTTCCCGT  62
            |||||  |||||||||| || |||   ||||||||||||||||||||| |||||||||||
Sbjct  411  AATCGTTGCCCCAACCCGTGCGCCTCAGGCCACGGAGCGGGGCGAATGCTGGCTTCCCGT  470

Query  63   GAGCACCGCCTCGCGGTTGGCTGAAAATCGGGTTCGTGGTGGATTCAGCGCCATGACAGA  122
            |||||| ||||||||||||||||||||||||||||||||||||||| |||||||||||||
Sbjct  471  GAGCACAGCCTCGCGGTTGGCTGAAAATCGGGTTCGTGGTGGATTCGGCGCCATGACAGA  530

Query  123  TGGTGGTTGAGCATGTTCTCGGGGCCAGTCATGCGTGCGACCTCCACCAGATCCGTACCC  182
             |||||||||||||||||||| ||||||||||||| ||| ||||||||||  ||| ||||
Sbjct  531  CGGTGGTTGAGCATGTTCTCGAGGCCAGTCATGCGCGCGGCCTCCACCAGCGCCGCACCC  590

Query  183  AGTGTGACCCGTGAGCGACGCCGATCGCCCATGACG  218
            |||| ||||||||||||||||||||||||| |||||
Sbjct  591  AGTGGGACCCGTGAGCGACGCCGATCGCCCTTGACG  626


>JX856566.1 Dalbergia latifolia isolate DL3 5.8S ribosomal RNA gene and internal 
transcribed spacer 2, partial sequence
Length=420

 Score = 294 bits (159),  Expect = 8e-76
 Identities = 196/214 (92%), Gaps = 2/214 (1%)
 Strand=Plus/Plus

Query  3    AATCGCCGCCCCAACCCCTGTGCCCGTGGCCACGGAGCGGGGCGAATGTTGGCTTCCCGT  62
            |||||| |||||||||||||||||   |||||||| |||||||||||| |||||||||||
Sbjct  50   AATCGCTGCCCCAACCCCTGTGCCTCCGGCCACGGGGCGGGGCGAATGCTGGCTTCCCGT  109

Query  63   GAGCACCGCCTCGCGGTTGGCTGAAAATCGGGTTCGTGGTGGATTCAGCGCCATGACAGA  122
            |||||| ||||||||| |||||||||||||||||||||||||||||||||||||||||||
Sbjct  110  GAGCACAGCCTCGCGGCTGGCTGAAAATCGGGTTCGTGGTGGATTCAGCGCCATGACAGA  169

Query  123  TGGTGGTTGAGCATGTTCTCGGGGCCAGTCATGCGTGCGACCTCCACCAGATCCGTACCC  182
             ||||||||||||| | |||| ||||||||||||| ||||||||||||||   |||||||
Sbjct  170  CGGTGGTTGAGCATCTCCTCGAGGCCAGTCATGCGCGCGACCTCCACCAGCGACGTACCC  229

Query  183  AGTGTGACCCGTGAGCGACGCCGATCGCCCATGA  216
            || | |||||||||||||||||||||||||||||
Sbjct  230  AG-G-GACCCGTGAGCGACGCCGATCGCCCATGA  261


>JX856564.1 Dalbergia latifolia isolate 179 5.8S ribosomal RNA gene and internal 
transcribed spacer 2, partial sequence
Length=416

 Score = 294 bits (159),  Expect = 8e-76
 Identities = 196/214 (92%), Gaps = 2/214 (1%)
 Strand=Plus/Plus

Query  3    AATCGCCGCCCCAACCCCTGTGCCCGTGGCCACGGAGCGGGGCGAATGTTGGCTTCCCGT  62
            |||||| |||||||||||||||||   |||||||| |||||||||||| |||||||||||
Sbjct  41   AATCGCTGCCCCAACCCCTGTGCCTCCGGCCACGGGGCGGGGCGAATGCTGGCTTCCCGT  100

Query  63   GAGCACCGCCTCGCGGTTGGCTGAAAATCGGGTTCGTGGTGGATTCAGCGCCATGACAGA  122
            |||||| ||||||||| |||||||||||||||||||||||||||||||||||||||||||
Sbjct  101  GAGCACAGCCTCGCGGCTGGCTGAAAATCGGGTTCGTGGTGGATTCAGCGCCATGACAGA  160

Query  123  TGGTGGTTGAGCATGTTCTCGGGGCCAGTCATGCGTGCGACCTCCACCAGATCCGTACCC  182
             ||||||||||||| | |||| ||||||||||||| ||||||||||||||   |||||||
Sbjct  161  CGGTGGTTGAGCATCTCCTCGAGGCCAGTCATGCGCGCGACCTCCACCAGCGACGTACCC  220

Query  183  AGTGTGACCCGTGAGCGACGCCGATCGCCCATGA  216
            || | |||||||||||||||||||||||||||||
Sbjct  221  AG-G-GACCCGTGAGCGACGCCGATCGCCCATGA  252


>JX856444.1 Dalbergia sissoo isolate DS1 internal transcribed spacer 1, partial 
sequence; 5.8S ribosomal RNA gene, complete sequence; 
and internal transcribed spacer 2, partial sequence
Length=643

 Score = 294 bits (159),  Expect = 8e-76
 Identities = 196/214 (92%), Gaps = 2/214 (1%)
 Strand=Plus/Plus

Query  3    AATCGCCGCCCCAACCCCTGTGCCCGTGGCCACGGAGCGGGGCGAATGTTGGCTTCCCGT  62
            |||||| |||||||||||||||||   |||||||| |||||||||||| |||||||||||
Sbjct  408  AATCGCTGCCCCAACCCCTGTGCCTCCGGCCACGGGGCGGGGCGAATGCTGGCTTCCCGT  467

Query  63   GAGCACCGCCTCGCGGTTGGCTGAAAATCGGGTTCGTGGTGGATTCAGCGCCATGACAGA  122
            |||||| ||||||||| |||||||||||||||||||||||||||||||||||||||||||
Sbjct  468  GAGCACAGCCTCGCGGCTGGCTGAAAATCGGGTTCGTGGTGGATTCAGCGCCATGACAGA  527

Query  123  TGGTGGTTGAGCATGTTCTCGGGGCCAGTCATGCGTGCGACCTCCACCAGATCCGTACCC  182
             ||||||||||||| | |||| ||||||||||||| ||||||||||||||   |||||||
Sbjct  528  CGGTGGTTGAGCATCTCCTCGAGGCCAGTCATGCGCGCGACCTCCACCAGCGACGTACCC  587

Query  183  AGTGTGACCCGTGAGCGACGCCGATCGCCCATGA  216
            || | |||||||||||||||||||||||||||||
Sbjct  588  AG-G-GACCCGTGAGCGACGCCGATCGCCCATGA  619


>JX856443.1 Dalbergia latifolia isolate DL3 internal transcribed spacer 1, 
partial sequence; 5.8S ribosomal RNA gene, complete sequence; 
and internal transcribed spacer 2, partial sequence
Length=680

 Score = 294 bits (159),  Expect = 8e-76
 Identities = 196/214 (92%), Gaps = 2/214 (1%)
 Strand=Plus/Plus

Query  3    AATCGCCGCCCCAACCCCTGTGCCCGTGGCCACGGAGCGGGGCGAATGTTGGCTTCCCGT  62
            |||||| |||||||||||||||||   |||||||| |||||||||||| |||||||||||
Sbjct  420  AATCGCTGCCCCAACCCCTGTGCCTCCGGCCACGGGGCGGGGCGAATGCTGGCTTCCCGT  479

Query  63   GAGCACCGCCTCGCGGTTGGCTGAAAATCGGGTTCGTGGTGGATTCAGCGCCATGACAGA  122
            |||||| ||||||||| |||||||||||||||||||||||||||||||||||||||||||
Sbjct  480  GAGCACAGCCTCGCGGCTGGCTGAAAATCGGGTTCGTGGTGGATTCAGCGCCATGACAGA  539

Query  123  TGGTGGTTGAGCATGTTCTCGGGGCCAGTCATGCGTGCGACCTCCACCAGATCCGTACCC  182
             ||||||||||||| | |||| ||||||||||||| ||||||||||||||   |||||||
Sbjct  540  CGGTGGTTGAGCATCTCCTCGAGGCCAGTCATGCGCGCGACCTCCACCAGCGACGTACCC  599

Query  183  AGTGTGACCCGTGAGCGACGCCGATCGCCCATGA  216
            || | |||||||||||||||||||||||||||||
Sbjct  600  AG-G-GACCCGTGAGCGACGCCGATCGCCCATGA  631


>JX856442.1 Dalbergia latifolia isolate 361 internal transcribed spacer 1, 
partial sequence; 5.8S ribosomal RNA gene, complete sequence; 
and internal transcribed spacer 2, partial sequence
Length=675

 Score = 294 bits (159),  Expect = 8e-76
 Identities = 196/214 (92%), Gaps = 2/214 (1%)
 Strand=Plus/Plus

Query  3    AATCGCCGCCCCAACCCCTGTGCCCGTGGCCACGGAGCGGGGCGAATGTTGGCTTCCCGT  62
            |||||| |||||||||||||||||   |||||||| |||||||||||| |||||||||||
Sbjct  412  AATCGCTGCCCCAACCCCTGTGCCTCCGGCCACGGGGCGGGGCGAATGCTGGCTTCCCGT  471

Query  63   GAGCACCGCCTCGCGGTTGGCTGAAAATCGGGTTCGTGGTGGATTCAGCGCCATGACAGA  122
            |||||| ||||||||| |||||||||||||||||||||||||||||||||||||||||||
Sbjct  472  GAGCACAGCCTCGCGGCTGGCTGAAAATCGGGTTCGTGGTGGATTCAGCGCCATGACAGA  531

Query  123  TGGTGGTTGAGCATGTTCTCGGGGCCAGTCATGCGTGCGACCTCCACCAGATCCGTACCC  182
             ||||||||||||| | |||| ||||||||||||| ||||||||||||||   |||||||
Sbjct  532  CGGTGGTTGAGCATCTCCTCGAGGCCAGTCATGCGCGCGACCTCCACCAGCGACGTACCC  591

Query  183  AGTGTGACCCGTGAGCGACGCCGATCGCCCATGA  216
            || | |||||||||||||||||||||||||||||
Sbjct  592  AG-G-GACCCGTGAGCGACGCCGATCGCCCATGA  623


>JX856441.1 Dalbergia latifolia isolate 179 internal transcribed spacer 1, 
partial sequence; 5.8S ribosomal RNA gene, complete sequence; 
and internal transcribed spacer 2, partial sequence
Length=642

 Score = 294 bits (159),  Expect = 8e-76
 Identities = 196/214 (92%), Gaps = 2/214 (1%)
 Strand=Plus/Plus

Query  3    AATCGCCGCCCCAACCCCTGTGCCCGTGGCCACGGAGCGGGGCGAATGTTGGCTTCCCGT  62
            |||||| |||||||||||||||||   |||||||| |||||||||||| |||||||||||
Sbjct  370  AATCGCTGCCCCAACCCCTGTGCCTCCGGCCACGGGGCGGGGCGAATGCTGGCTTCCCGT  429

Query  63   GAGCACCGCCTCGCGGTTGGCTGAAAATCGGGTTCGTGGTGGATTCAGCGCCATGACAGA  122
            |||||| ||||||||| |||||||||||||||||||||||||||||||||||||||||||
Sbjct  430  GAGCACAGCCTCGCGGCTGGCTGAAAATCGGGTTCGTGGTGGATTCAGCGCCATGACAGA  489

Query  123  TGGTGGTTGAGCATGTTCTCGGGGCCAGTCATGCGTGCGACCTCCACCAGATCCGTACCC  182
             ||||||||||||| | |||| ||||||||||||| ||||||||||||||   |||||||
Sbjct  490  CGGTGGTTGAGCATCTCCTCGAGGCCAGTCATGCGCGCGACCTCCACCAGCGACGTACCC  549

Query  183  AGTGTGACCCGTGAGCGACGCCGATCGCCCATGA  216
            || | |||||||||||||||||||||||||||||
Sbjct  550  AG-G-GACCCGTGAGCGACGCCGATCGCCCATGA  581


>KR531973.1 Dalbergia stipulacea isolate BB0886 5.8S ribosomal RNA gene, 
partial sequence; internal transcribed spacer 2, complete sequence; 
and 28S ribosomal RNA gene, partial sequence
Length=332

 Score = 292 bits (158),  Expect = 3e-75
 Identities = 198/217 (91%), Gaps = 4/217 (2%)
 Strand=Plus/Plus

Query  3    AATCGCCGCCCCAACCCCTGTGCCCGTGGCCACGGAGC-GGGGCGAATGTTGGCTTCCCG  61
            |||||  |||||||||||||||||||||| ||||| || |||||||||||||||||||||
Sbjct  95   AATCGTTGCCCCAACCCCTGTGCCCGTGGGCACGG-GCTGGGGCGAATGTTGGCTTCCCG  153

Query  62   TGAGCACCGCCTCGCGGTTGGCTGAAAATCGGGTTCGTGGTGGATTCAGCGCCATGACAG  121
             |||||||||||||||||||| ||||||||||| ||||||||||||||||||||||||||
Sbjct  154  CGAGCACCGCCTCGCGGTTGGTTGAAAATCGGGCTCGTGGTGGATTCAGCGCCATGACAG  213

Query  122  ATGGTGGTTGAGCATGTTCTCGGGGCCAGTCATGCGTGCGACCTCCACCAGATCCGTACC  181
            |||||||||||| ||||||||| ||||||||||||  |||||||||||||| ||||  ||
Sbjct  214  ATGGTGGTTGAGTATGTTCTCGAGGCCAGTCATGCCCGCGACCTCCACCAGTTCCGCGCC  273

Query  182  CAGTGTGACCCGTGAGCGACGCCGATCGCCCATGACG  218
            ||  |||||||| |||||||| |||||||||||||||
Sbjct  274  CA--GTGACCCGCGAGCGACGTCGATCGCCCATGACG  308


>KR531972.1 Dalbergia stipulacea isolate BB0885 5.8S ribosomal RNA gene, 
partial sequence; internal transcribed spacer 2, complete sequence; 
and 28S ribosomal RNA gene, partial sequence
Length=324

 Score = 292 bits (158),  Expect = 3e-75
 Identities = 198/217 (91%), Gaps = 4/217 (2%)
 Strand=Plus/Plus

Query  3    AATCGCCGCCCCAACCCCTGTGCCCGTGGCCACGGAGC-GGGGCGAATGTTGGCTTCCCG  61
            |||||  |||||||||||||||||||||| ||||| || |||||||||||||||||||||
Sbjct  87   AATCGTTGCCCCAACCCCTGTGCCCGTGGGCACGG-GCTGGGGCGAATGTTGGCTTCCCG  145

Query  62   TGAGCACCGCCTCGCGGTTGGCTGAAAATCGGGTTCGTGGTGGATTCAGCGCCATGACAG  121
             |||||||||||||||||||| ||||||||||| ||||||||||||||||||||||||||
Sbjct  146  CGAGCACCGCCTCGCGGTTGGTTGAAAATCGGGCTCGTGGTGGATTCAGCGCCATGACAG  205

Query  122  ATGGTGGTTGAGCATGTTCTCGGGGCCAGTCATGCGTGCGACCTCCACCAGATCCGTACC  181
            |||||||||||| ||||||||| ||||||||||||  |||||||||||||| ||||  ||
Sbjct  206  ATGGTGGTTGAGTATGTTCTCGAGGCCAGTCATGCCCGCGACCTCCACCAGTTCCGCGCC  265

Query  182  CAGTGTGACCCGTGAGCGACGCCGATCGCCCATGACG  218
            ||  |||||||| |||||||| |||||||||||||||
Sbjct  266  CA--GTGACCCGCGAGCGACGTCGATCGCCCATGACG  300


>KR531968.1 Dalbergia cultrata isolate BB1088 internal transcribed spacer 
1, partial sequence; 5.8S ribosomal RNA gene and internal transcribed 
spacer 2, complete sequence; and 28S ribosomal RNA 
gene, partial sequence
Length=400

 Score = 292 bits (158),  Expect = 3e-75
 Identities = 198/217 (91%), Gaps = 4/217 (2%)
 Strand=Plus/Plus

Query  3    AATCGCCGCCCCAACCCCTGTGCCCGTGGCCACGGAGC-GGGGCGAATGTTGGCTTCCCG  61
            |||||  |||||||||||||||||||||| ||||| || |||||||||||||||||||||
Sbjct  163  AATCGTTGCCCCAACCCCTGTGCCCGTGGGCACGG-GCTGGGGCGAATGTTGGCTTCCCG  221

Query  62   TGAGCACCGCCTCGCGGTTGGCTGAAAATCGGGTTCGTGGTGGATTCAGCGCCATGACAG  121
             |||||||||||||||||||| ||||||||||| ||||||||||||||||||||||||||
Sbjct  222  CGAGCACCGCCTCGCGGTTGGTTGAAAATCGGGCTCGTGGTGGATTCAGCGCCATGACAG  281

Query  122  ATGGTGGTTGAGCATGTTCTCGGGGCCAGTCATGCGTGCGACCTCCACCAGATCCGTACC  181
            |||||||||||| ||||||||| ||||||||||||  |||||||||||||| ||||  ||
Sbjct  282  ATGGTGGTTGAGTATGTTCTCGAGGCCAGTCATGCCCGCGACCTCCACCAGTTCCGCGCC  341

Query  182  CAGTGTGACCCGTGAGCGACGCCGATCGCCCATGACG  218
            ||  |||||||| |||||||| |||||||||||||||
Sbjct  342  CA--GTGACCCGCGAGCGACGTCGATCGCCCATGACG  376


>KM276124.1 Dalbergia latifolia isolate DlatL internal transcribed spacer 
1, partial sequence; 5.8S ribosomal RNA gene, complete sequence; 
and internal transcribed spacer 2, partial sequence
Length=620

 Score = 292 bits (158),  Expect = 3e-75
 Identities = 195/213 (92%), Gaps = 2/213 (1%)
 Strand=Plus/Plus

Query  3    AATCGCCGCCCCAACCCCTGTGCCCGTGGCCACGGAGCGGGGCGAATGTTGGCTTCCCGT  62
            |||||| |||||||||||||||||   |||||||| |||||||||||| |||||||||||
Sbjct  410  AATCGCTGCCCCAACCCCTGTGCCTCCGGCCACGGGGCGGGGCGAATGCTGGCTTCCCGT  469

Query  63   GAGCACCGCCTCGCGGTTGGCTGAAAATCGGGTTCGTGGTGGATTCAGCGCCATGACAGA  122
            |||||| ||||||||| |||||||||||||||||||||||||||||||||||||||||||
Sbjct  470  GAGCACAGCCTCGCGGCTGGCTGAAAATCGGGTTCGTGGTGGATTCAGCGCCATGACAGA  529

Query  123  TGGTGGTTGAGCATGTTCTCGGGGCCAGTCATGCGTGCGACCTCCACCAGATCCGTACCC  182
             ||||||||||||| | |||| ||||||||||||| ||||||||||||||   |||||||
Sbjct  530  CGGTGGTTGAGCATCTCCTCGAGGCCAGTCATGCGCGCGACCTCCACCAGCGACGTACCC  589

Query  183  AGTGTGACCCGTGAGCGACGCCGATCGCCCATG  215
            || | ||||||||||||||||||||||||||||
Sbjct  590  AG-G-GACCCGTGAGCGACGCCGATCGCCCATG  620


>AB828645.1 Dalbergia lanceolaria genes for 18S rRNA, ITS1, 5.8S rRNA, ITS2, 
partial and complete sequence, specimen_voucher: L:921
Length=639

 Score = 292 bits (158),  Expect = 3e-75
 Identities = 198/217 (91%), Gaps = 4/217 (2%)
 Strand=Plus/Plus

Query  3    AATCGCCGCCCCAACCCCTGTGCCCGTGGCCACGGAGC-GGGGCGAATGTTGGCTTCCCG  61
            |||||  |||||||||||||||||||||| ||||| || |||||||||||||||||||||
Sbjct  410  AATCGTTGCCCCAACCCCTGTGCCCGTGGGCACGG-GCTGGGGCGAATGTTGGCTTCCCG  468

Query  62   TGAGCACCGCCTCGCGGTTGGCTGAAAATCGGGTTCGTGGTGGATTCAGCGCCATGACAG  121
             |||||||||||||||||||| ||||||||||| ||||||||||||||||||||||||||
Sbjct  469  CGAGCACCGCCTCGCGGTTGGTTGAAAATCGGGCTCGTGGTGGATTCAGCGCCATGACAG  528

Query  122  ATGGTGGTTGAGCATGTTCTCGGGGCCAGTCATGCGTGCGACCTCCACCAGATCCGTACC  181
            |||||||||||| ||||||||| ||||||||||||  |||||||||||||| ||||  ||
Sbjct  529  ATGGTGGTTGAGTATGTTCTCGAGGCCAGTCATGCCCGCGACCTCCACCAGTTCCGCGCC  588

Query  182  CAGTGTGACCCGTGAGCGACGCCGATCGCCCATGACG  218
            ||  |||||||| |||||||| |||||||||||||||
Sbjct  589  CA--GTGACCCGCGAGCGACGTCGATCGCCCATGACG  623


>KY213795.1 Dalbergia cochinchinensis isolate MC562-L internal transcribed 
spacer 1, partial sequence; 5.8S ribosomal RNA gene, complete 
sequence; and internal transcribed spacer 2, partial sequence
Length=462

 Score = 291 bits (157),  Expect = 1e-74
 Identities = 197/216 (91%), Gaps = 3/216 (1%)
 Strand=Plus/Plus

Query  3    AATCGCCGCCCCAACCCCTGTGCCCGTGGCCACGGAGCGGGGCGAATGTTGGCTTCCCGT  62
            |||||| ||||||||||  | |||   ||||||||||||||||||||| |||||||||||
Sbjct  234  AATCGCTGCCCCAACCC-GGCGCCTCAGGCCACGGAGCGGGGCGAATGCTGGCTTCCCGT  292

Query  63   GAGCACCGCCTCGCGGTTGGCTGAAAATCGGGTTCGTGGTGGATTCAGCGCCATGACAGA  122
            |||||| ||||||||||||||||||||||||||||||||||||||| |||||||||||||
Sbjct  293  GAGCACAGCCTCGCGGTTGGCTGAAAATCGGGTTCGTGGTGGATTCGGCGCCATGACAGA  352

Query  123  TGGTGGTTGAGCATGTTCTCGGGGCCAGTCATGCGTGCGACCTCCACCAGATCCGTACCC  182
             |||||||||||||||||||| ||||||||||||| ||||||||||||||  ||| ||||
Sbjct  353  CGGTGGTTGAGCATGTTCTCGAGGCCAGTCATGCGCGCGACCTCCACCAGCGCCGCACCC  412

Query  183  AGTGTGACCCGTGAGCGACGCCGATCGCCCATGACG  218
            |  ||||||||||||||||||||||||||| |||||
Sbjct  413  A--GTGACCCGTGAGCGACGCCGATCGCCCTTGACG  446


>KM521411.1 Dalbergia stipulacea voucher K3555 internal transcribed spacer 
1, partial sequence; 5.8S ribosomal RNA gene, complete sequence; 
and internal transcribed spacer 2, partial sequence
Length=611

 Score = 291 bits (157),  Expect = 1e-74
 Identities = 196/215 (91%), Gaps = 3/215 (1%)
 Strand=Plus/Plus

Query  3    AATCGCCGCCCCAACCCCTGTGCCCGTGGCCACGGAGCGGGGCGAATGTTGGCTTCCCGT  62
            ||||| |||||||||||||||| |||||||||||||| |||| ||||| |||| ||||||
Sbjct  399  AATCGTCGCCCCAACCCCTGTGGCCGTGGCCACGGAGTGGGGGGAATGCTGGCCTCCCGT  458

Query  63   GAGCACCGCCTCGCGGTTGGCTGAAAATCGGGTTCGTGGTGGATTCAGCGCCATGACAGA  122
            |||||||||||||||||||||||||||||||| |||||||||||||||||||||||||||
Sbjct  459  GAGCACCGCCTCGCGGTTGGCTGAAAATCGGGYTCGTGGTGGATTCAGCGCCATGACAGA  518

Query  123  TGGTGGTTGAGCATGTTCTCGGGGCCAGTCATGCGTGCGACCTCCACCAGATCCGTACCC  182
             |||||||||||||||||||| ||||||||||||| |||||||||||| | ||||| |||
Sbjct  519  CGGTGGTTGAGCATGTTCTCGAGGCCAGTCATGCGCGCGACCTCCACCGGTTCCGTGCCC  578

Query  183  AGTGTGACCCGTGAGCGACGC-CGATCGCCCATGA  216
            ||   |||||| ||||||||  |||||||||||||
Sbjct  579  AGC--GACCCGCGAGCGACGTTCGATCGCCCATGA  611


>KM276106.1 Dalbergia lanceolaria isolate DlE internal transcribed spacer 
1, partial sequence; 5.8S ribosomal RNA gene and internal transcribed 
spacer 2, complete sequence; and 28S ribosomal RNA 
gene, partial sequence
 KM276107.1 Dalbergia lanceolaria isolate DlanCRD internal transcribed spacer 
1, partial sequence; 5.8S ribosomal RNA gene and internal 
transcribed spacer 2, complete sequence; and 28S ribosomal 
RNA gene, partial sequence
 KM276108.1 Dalbergia lanceolaria isolate DlanKERALA internal transcribed 
spacer 1, partial sequence; 5.8S ribosomal RNA gene and internal 
transcribed spacer 2, complete sequence; and 28S ribosomal 
RNA gene, partial sequence
 KM276109.1 Dalbergia lanceolaria isolate DlanDIRC internal transcribed spacer 
1, partial sequence; 5.8S ribosomal RNA gene and internal 
transcribed spacer 2, complete sequence; and 28S ribosomal 
RNA gene, partial sequence
 KM276110.1 Dalbergia lanceolaria isolate DlF internal transcribed spacer 
1, partial sequence; 5.8S ribosomal RNA gene and internal transcribed 
spacer 2, complete sequence; and 28S ribosomal RNA 
gene, partial sequence
 KM276111.1 Dalbergia lanceolaria isolate DlG internal transcribed spacer 
1, partial sequence; 5.8S ribosomal RNA gene and internal transcribed 
spacer 2, complete sequence; and 28S ribosomal RNA 
gene, partial sequence
Length=669

 Score = 291 bits (157),  Expect = 1e-74
 Identities = 196/215 (91%), Gaps = 2/215 (1%)
 Strand=Plus/Plus

Query  4    ATCGCCGCCCCAACCCCTGTGCCCGTGGCCACGGAGCGGGGCGAATGTTGGCTTCCCGTG  63
            ||||  ||||||||||||||||||||||||||||   |||||||||| ||||||||||||
Sbjct  418  ATCGTTGCCCCAACCCCTGTGCCCGTGGCCACGGGTTGGGGCGAATGCTGGCTTCCCGTG  477

Query  64   AGCACCGCCTCGCGGTTGGCTGAAAATCGGGTTCGTGGTGGATTCAGCGCCATGACAGAT  123
            ||||||||||||||||||||||||||||||||||||||||||||| ||||||||||||||
Sbjct  478  AGCACCGCCTCGCGGTTGGCTGAAAATCGGGTTCGTGGTGGATTCGGCGCCATGACAGAT  537

Query  124  GGTGGTTGAGCATGTTCTCGGGGCCAGTCATGCGTGCGACCTCCACCAGATCCGTACCCA  183
            |||||||||| | ||||||| |||||| |||||| |||||||||||| | ||||  ||||
Sbjct  538  GGTGGTTGAGTACGTTCTCGAGGCCAGCCATGCGCGCGACCTCCACCCGTTCCGCGCCCA  597

Query  184  GTGTGACCCGTGAGCGACGCCGATCGCCCATGACG  218
              |||||||| ||||||||||||||||||||||||
Sbjct  598  --GTGACCCGCGAGCGACGCCGATCGCCCATGACG  630


>KM276105.1 Dalbergia lanceolaria isolate DlD internal transcribed spacer 
1, partial sequence; 5.8S ribosomal RNA gene and internal transcribed 
spacer 2, complete sequence; and 28S ribosomal RNA 
gene, partial sequence
Length=661

 Score = 291 bits (157),  Expect = 1e-74
 Identities = 196/215 (91%), Gaps = 2/215 (1%)
 Strand=Plus/Plus

Query  4    ATCGCCGCCCCAACCCCTGTGCCCGTGGCCACGGAGCGGGGCGAATGTTGGCTTCCCGTG  63
            ||||  ||||||||||||||||||||||||||||   |||||||||| ||||||||||||
Sbjct  410  ATCGTTGCCCCAACCCCTGTGCCCGTGGCCACGGGTTGGGGCGAATGCTGGCTTCCCGTG  469

Query  64   AGCACCGCCTCGCGGTTGGCTGAAAATCGGGTTCGTGGTGGATTCAGCGCCATGACAGAT  123
            ||||||||||||||||||||||||||||||||||||||||||||| ||||||||||||||
Sbjct  470  AGCACCGCCTCGCGGTTGGCTGAAAATCGGGTTCGTGGTGGATTCGGCGCCATGACAGAT  529

Query  124  GGTGGTTGAGCATGTTCTCGGGGCCAGTCATGCGTGCGACCTCCACCAGATCCGTACCCA  183
            |||||||||| | ||||||| |||||| |||||| |||||||||||| | ||||  ||||
Sbjct  530  GGTGGTTGAGTACGTTCTCGAGGCCAGCCATGCGCGCGACCTCCACCCGTTCCGCGCCCA  589

Query  184  GTGTGACCCGTGAGCGACGCCGATCGCCCATGACG  218
              |||||||| ||||||||||||||||||||||||
Sbjct  590  --GTGACCCGCGAGCGACGCCGATCGCCCATGACG  622


>JX856440.1 Dalbergia lanceolaria isolate 60 internal transcribed spacer 
1, partial sequence; 5.8S ribosomal RNA gene, complete sequence; 
and internal transcribed spacer 2, partial sequence
Length=729

 Score = 291 bits (157),  Expect = 1e-74
 Identities = 196/215 (91%), Gaps = 2/215 (1%)
 Strand=Plus/Plus

Query  4    ATCGCCGCCCCAACCCCTGTGCCCGTGGCCACGGAGCGGGGCGAATGTTGGCTTCCCGTG  63
            ||||  ||||||||||||||||||||||||||||   |||||||||| ||||||||||||
Sbjct  473  ATCGTTGCCCCAACCCCTGTGCCCGTGGCCACGGGTTGGGGCGAATGCTGGCTTCCCGTG  532

Query  64   AGCACCGCCTCGCGGTTGGCTGAAAATCGGGTTCGTGGTGGATTCAGCGCCATGACAGAT  123
            ||||||||||||||||||||||||||||||||||||||||||||| ||||||||||||||
Sbjct  533  AGCACCGCCTCGCGGTTGGCTGAAAATCGGGTTCGTGGTGGATTCGGCGCCATGACAGAT  592

Query  124  GGTGGTTGAGCATGTTCTCGGGGCCAGTCATGCGTGCGACCTCCACCAGATCCGTACCCA  183
            |||||||||| | ||||||| |||||| |||||| |||||||||||| | ||||  ||||
Sbjct  593  GGTGGTTGAGTACGTTCTCGAGGCCAGCCATGCGCGCGACCTCCACCCGTTCCGCGCCCA  652

Query  184  GTGTGACCCGTGAGCGACGCCGATCGCCCATGACG  218
              |||||||| ||||||||||||||||||||||||
Sbjct  653  --GTGACCCGCGAGCGACGCCGATCGCCCATGACG  685


>JX856439.1 Dalbergia lanceolaria isolate 38 internal transcribed spacer 
1, partial sequence; 5.8S ribosomal RNA gene, complete sequence; 
and internal transcribed spacer 2, partial sequence
Length=688

 Score = 291 bits (157),  Expect = 1e-74
 Identities = 196/215 (91%), Gaps = 2/215 (1%)
 Strand=Plus/Plus

Query  4    ATCGCCGCCCCAACCCCTGTGCCCGTGGCCACGGAGCGGGGCGAATGTTGGCTTCCCGTG  63
            ||||  ||||||||||||||||||||||||||||   |||||||||| ||||||||||||
Sbjct  463  ATCGTTGCCCCAACCCCTGTGCCCGTGGCCACGGGTTGGGGCGAATGCTGGCTTCCCGTG  522

Query  64   AGCACCGCCTCGCGGTTGGCTGAAAATCGGGTTCGTGGTGGATTCAGCGCCATGACAGAT  123
            ||||||||||||||||||||||||||||||||||||||||||||| ||||||||||||||
Sbjct  523  AGCACCGCCTCGCGGTTGGCTGAAAATCGGGTTCGTGGTGGATTCGGCGCCATGACAGAT  582

Query  124  GGTGGTTGAGCATGTTCTCGGGGCCAGTCATGCGTGCGACCTCCACCAGATCCGTACCCA  183
            |||||||||| | ||||||| |||||| |||||| |||||||||||| | ||||  ||||
Sbjct  583  GGTGGTTGAGTACGTTCTCGAGGCCAGCCATGCGCGCGACCTCCACCCGTTCCGCGCCCA  642

Query  184  GTGTGACCCGTGAGCGACGCCGATCGCCCATGACG  218
              |||||||| ||||||||||||||||||||||||
Sbjct  643  --GTGACCCGCGAGCGACGCCGATCGCCCATGACG  675


>FR854119.1 Dalbergia assamica genomic DNA containing 18S rRNA gene, ITS1, 
5.8S rRNA gene, ITS2, 28S rRNA gene, specimen voucher VNMN<VNM>:B0001096
Length=640

 Score = 289 bits (156),  Expect = 4e-74
 Identities = 197/217 (91%), Gaps = 3/217 (1%)
 Strand=Plus/Plus

Query  3    AATCGCCGCCCCAA-CCCCTGTGCCCGTGGCCACGGAGCGGGGCGAATGTTGGCTTCCCG  61
            |||||  ||||||| ||||||||||||||||||||| | |||||||||| |||| |||||
Sbjct  410  AATCGTTGCCCCAACCCCCTGTGCCCGTGGCCACGGGGTGGGGCGAATGCTGGCCTCCCG  469

Query  62   TGAGCACCGCCTCGCGGTTGGCTGAAAATCGGGTTCGTGGTGGATTCAGCGCCATGACAG  121
            |||||||||||||||||||||||||||||||||||||||||||||||||||||||||| |
Sbjct  470  TGAGCACCGCCTCGCGGTTGGCTGAAAATCGGGTTCGTGGTGGATTCAGCGCCATGACGG  529

Query  122  ATGGTGGTTGAGCATGTTCTCGGGGCCAGTCATGCGTGCGACCTCCACCAGATCCGTACC  181
            |||||||||||||||||||||| ||||||||||| | ||||||||| |||| ||||| ||
Sbjct  530  ATGGTGGTTGAGCATGTTCTCGAGGCCAGTCATGAGCGCGACCTCCGCCAGTTCCGTGCC  589

Query  182  CAGTGTGACCCGTGAGCGACGCCGATCGCCCATGACG  218
            | |   |||||| |||||||| |||||||||||||||
Sbjct  590  CNGC--GACCCGCGAGCGACGTCGATCGCCCATGACG  624


  Database: Nucleotide collection (nt)
    Posted date:  Jun 15, 2019  6:40 PM
  Number of letters in database: 218,532,353,722
  Number of sequences in database:  52,478,804

Lambda      K        H
    1.33    0.621     1.12 
Gapped
Lambda      K        H
    1.28    0.460    0.850 
Matrix: blastn matrix:1 -2
Gap Penalties: Existence: 0, Extension: 0
Number of Sequences: 52478804
Number of Hits to DB: 0
Number of extensions: 0
Number of successful extensions: 0
Number of sequences better than 10: 3
Number of HSP's better than 10 without gapping: 0
Number of HSP's gapped: 3
Number of HSP's successfully gapped: 3
Length of query: 218
Length of database: 218532353722
Length adjustment: 33
Effective length of query: 185
Effective length of database: 216800553190
Effective search space: 40108102340150
Effective search space used: 40108102340150
A: 0
X1: 13 (25.0 bits)
X2: 32 (59.1 bits)
X3: 54 (99.7 bits)
S1: 13 (25.1 bits)
S2: 23 (43.6 bits)
