# Supplementary material for: Assessing the Identity of Commercial Herbs From a Cambodian Market Using DNA Barcoding
Source: Front Pharmacol. 2020 Mar 24;11:244. doi: 10.3389/fphar.2020.00244 (PMC7105672; doi:10.3389/fphar.2020.00244)
Supplement: Supplementary file 2 [file Data_Sheet_2.zip › blast search result/ITS2/JPZ38.txt]

BLASTN 2.9.0+
Reference: Zheng Zhang, Scott Schwartz, Lukas Wagner, and
Webb Miller (2000), "A greedy algorithm for aligning DNA
sequences", J Comput Biol 2000; 7(1-2):203-14.


Reference for database indexing: Aleksandr Morgulis, George
Coulouris, Yan Raytselis, Thomas L. Madden, Richa Agarwala,
Alejandro A. Schaffer (2008), "Database Indexing for
Production MegaBLAST Searches", Bioinformatics 24:1757-1764.


RID: J5XNPECY015


Database: Nucleotide collection (nt)
           52,478,804 sequences; 218,532,353,722 total letters
Query= 38

Length=257


                                                                   Score        E      Max
Sequences producing significant alignments:                       (Bits)     Value   ident

KF544862.1 Cyphostemma trilobata 18S ribosomal RNA gene, parti...  453        1e-123  98%         
KT597084.1 Cayratia trifolia isolate 3233 5.8S ribosomal RNA g...  442        3e-120  98%         
KT344591.1 Cayratia trifolia voucher Wen 10167 (US) internal t...  438        4e-119  98%         
KT344588.1 Cayratia maritima voucher Wen 10701 (US) internal t...  433        2e-117  98%         
KF544870.1 Cissus trifoliata 18S ribosomal RNA gene, partial s...  414        7e-112  96%         
KT344621.1 Rhoicissus digitata voucher Gerrath s.n. (US) inter...  124        1e-24   80%         

ALIGNMENTS
>KF544862.1 Cyphostemma trilobata 18S ribosomal RNA gene, partial sequence; 
internal transcribed spacer 1, 5.8S ribosomal RNA gene, and 
internal transcribed spacer 2, complete sequence; and 28S 
ribosomal RNA gene, partial sequence
Length=782

 Score = 453 bits (245),  Expect = 1e-123
 Identities = 253/257 (98%), Gaps = 0/257 (0%)
 Strand=Plus/Plus

Query  1    GCACTCGTCGCCCCCTCCGCCCCTCCCGTCGAGGGAGGGAGTCGGAGCGGGGGCGGACGC  60
            ||||||||||||||||||||||||||||||||||||||||| |||||| |||||||||||
Sbjct  477  GCACTCGTCGCCCCCTCCGCCCCTCCCGTCGAGGGAGGGAGCCGGAGCAGGGGCGGACGC  536

Query  61   TGGCCTCCCGTGGAGCCTCGCCTCCGCGGCTGGCCCAAAACCGGTCCCGCGGCGACGCGC  120
            ||||||||||||||||||||||||||||| ||||||||||||||||||||||||||||||
Sbjct  537  TGGCCTCCCGTGGAGCCTCGCCTCCGCGGTTGGCCCAAAACCGGTCCCGCGGCGACGCGC  596

Query  121  GCCACGACAAGCGGTGGTCTCGAAAGAAcccctccccccttccccTCCGTCCGGAGGACG  180
            ||||||||||||||||||||||||||||||||||||||||||||||||||||||||||||
Sbjct  597  GCCACGACAAGCGGTGGTCTCGAAAGAACCCCTCCCCCCTTCCCCTCCGTCCGGAGGACG  656

Query  181  CGGGGGGAGCAGCTCCACGTCGGGCGCGGCGCCTCGCCACGCGGGCACCCCGCGAAAAGG  240
             |||||||||||||||||||||||||||||||||||||||||||||||||||||||||||
Sbjct  657  AGGGGGGAGCAGCTCCACGTCGGGCGCGGCGCCTCGCCACGCGGGCACCCCGCGAAAAGG  716

Query  241  CCCGAGACCCTCGATCG  257
            |||||||||||||||||
Sbjct  717  CCCGAGACCCTCGATCG  733


>KT597084.1 Cayratia trifolia isolate 3233 5.8S ribosomal RNA gene, partial 
sequence; internal transcribed spacer 2, complete sequence; 
and large subunit ribosomal RNA gene, partial sequence
Length=421

 Score = 442 bits (239),  Expect = 3e-120
 Identities = 251/257 (98%), Gaps = 0/257 (0%)
 Strand=Plus/Plus

Query  1    GCACTCGTCGCCCCCTCCGCCCCTCCCGTCGAGGGAGGGAGTCGGAGCGGGGGCGGACGC  60
            ||||||||||||||||||| ||||||||||||||||||||| ||||||||||||||||||
Sbjct  116  GCACTCGTCGCCCCCTCCGTCCCTCCCGTCGAGGGAGGGAGCCGGAGCGGGGGCGGACGC  175

Query  61   TGGCCTCCCGTGGAGCCTCGCCTCCGCGGCTGGCCCAAAACCGGTCCCGCGGCGACGCGC  120
            |||||||||||||||||||||||||| ||||||||||||| |||||||||||||||||||
Sbjct  176  TGGCCTCCCGTGGAGCCTCGCCTCCGTGGCTGGCCCAAAATCGGTCCCGCGGCGACGCGC  235

Query  121  GCCACGACAAGCGGTGGTCTCGAAAGAAcccctccccccttccccTCCGTCCGGAGGACG  180
            |||||||||||||||||||||||||||||||||||||||||||||||||| |||||||||
Sbjct  236  GCCACGACAAGCGGTGGTCTCGAAAGAACCCCTCCCCCCTTCCCCTCCGTTCGGAGGACG  295

Query  181  CGGGGGGAGCAGCTCCACGTCGGGCGCGGCGCCTCGCCACGCGGGCACCCCGCGAAAAGG  240
            ||||||||||||||||||||||||||||||||||||||| ||||||||||||||||||||
Sbjct  296  CGGGGGGAGCAGCTCCACGTCGGGCGCGGCGCCTCGCCATGCGGGCACCCCGCGAAAAGG  355

Query  241  CCCGAGACCCTCGATCG  257
            |||||||||||||||||
Sbjct  356  CCCGAGACCCTCGATCG  372


>KT344591.1 Cayratia trifolia voucher Wen 10167 (US) internal transcribed 
spacer 1, partial sequence; and 5.8S ribsomal RNA gene, complete 
sequence
Length=680

 Score = 438 bits (237),  Expect = 4e-119
 Identities = 245/249 (98%), Gaps = 0/249 (0%)
 Strand=Plus/Plus

Query  1    GCACTCGTCGCCCCCTCCGCCCCTCCCGTCGAGGGAGGGAGTCGGAGCGGGGGCGGACGC  60
            ||||||||||||||||||| ||||||||||||||||||||| ||||||||||||||||||
Sbjct  432  GCACTCGTCGCCCCCTCCGTCCCTCCCGTCGAGGGAGGGAGCCGGAGCGGGGGCGGACGC  491

Query  61   TGGCCTCCCGTGGAGCCTCGCCTCCGCGGCTGGCCCAAAACCGGTCCCGCGGCGACGCGC  120
            |||||||||||||||||||||||||||||||||||||||| |||||||||||||||||||
Sbjct  492  TGGCCTCCCGTGGAGCCTCGCCTCCGCGGCTGGCCCAAAATCGGTCCCGCGGCGACGCGC  551

Query  121  GCCACGACAAGCGGTGGTCTCGAAAGAAcccctccccccttccccTCCGTCCGGAGGACG  180
            |||||||||||||||||||||||||||||||||||||||||||||||||| |||||||||
Sbjct  552  GCCACGACAAGCGGTGGTCTCGAAAGAACCCCTCCCCCCTTCCCCTCCGTTCGGAGGACG  611

Query  181  CGGGGGGAGCAGCTCCACGTCGGGCGCGGCGCCTCGCCACGCGGGCACCCCGCGAAAAGG  240
            ||||||||||||||||||||||||||||||||||||||||||||||||||||||||||||
Sbjct  612  CGGGGGGAGCAGCTCCACGTCGGGCGCGGCGCCTCGCCACGCGGGCACCCCGCGAAAAGG  671

Query  241  CCCGAGACC  249
            |||||||||
Sbjct  672  CCCGAGACC  680


>KT344588.1 Cayratia maritima voucher Wen 10701 (US) internal transcribed 
spacer 1, partial sequence; and 5.8S ribsomal RNA gene, complete 
sequence
Length=682

 Score = 433 bits (234),  Expect = 2e-117
 Identities = 245/250 (98%), Gaps = 1/250 (0%)
 Strand=Plus/Plus

Query  1    GCACTCGTCGCCCCCTCCGCCCCTCCCGTCGAGGGAGGGAGTCGGAGCGGGGGCGGACGC  60
            ||||||||||||||||||| ||||||||||||||||||||| ||||||||||||||||||
Sbjct  433  GCACTCGTCGCCCCCTCCGTCCCTCCCGTCGAGGGAGGGAGCCGGAGCGGGGGCGGACGC  492

Query  61   TGGCCTCCCGTGGAGCCTCGCCTCCGCGGCTGGCCCAAAACCGGTCCCGCGGCGACGCGC  120
            |||||||||||||||||||||||||||||||||||||||| |||||||||||||||||||
Sbjct  493  TGGCCTCCCGTGGAGCCTCGCCTCCGCGGCTGGCCCAAAATCGGTCCCGCGGCGACGCGC  552

Query  121  GCCACGACAAGCGGTGGTCTCGAAAGAAcccct-ccccccttccccTCCGTCCGGAGGAC  179
            ||||||||||||||||||||||||||||||||| ||||||||||||||||| ||||||||
Sbjct  553  GCCACGACAAGCGGTGGTCTCGAAAGAACCCCTCCCCCCCTTCCCCTCCGTTCGGAGGAC  612

Query  180  GCGGGGGGAGCAGCTCCACGTCGGGCGCGGCGCCTCGCCACGCGGGCACCCCGCGAAAAG  239
            ||||||||||||||||||||||||||||||||||||||||||||||||||||||||||||
Sbjct  613  GCGGGGGGAGCAGCTCCACGTCGGGCGCGGCGCCTCGCCACGCGGGCACCCCGCGAAAAG  672

Query  240  GCCCGAGACC  249
            ||||||||||
Sbjct  673  GCCCGAGACC  682


>KF544870.1 Cissus trifoliata 18S ribosomal RNA gene, partial sequence; internal 
transcribed spacer 1, 5.8S ribosomal RNA gene, and internal 
transcribed spacer 2, complete sequence; and 28S ribosomal 
RNA gene, partial sequence
Length=782

 Score = 414 bits (224),  Expect = 7e-112
 Identities = 246/257 (96%), Gaps = 0/257 (0%)
 Strand=Plus/Plus

Query  1    GCACTCGTCGCCCCCTCCGCCCCTCCCGTCGAGGGAGGGAGTCGGAGCGGGGGCGGACGC  60
            |||||||||||||||||| |||||||||||||||||||||| |||||| |||||||||| 
Sbjct  477  GCACTCGTCGCCCCCTCCTCCCCTCCCGTCGAGGGAGGGAGCCGGAGCAGGGGCGGACGT  536

Query  61   TGGCCTCCCGTGGAGCCTCGCCTCCGCGGCTGGCCCAAAACCGGTCCCGCGGCGACGCGC  120
            ||||||||||||||||||||||||||||||||||||||||||||||||||||||||||||
Sbjct  537  TGGCCTCCCGTGGAGCCTCGCCTCCGCGGCTGGCCCAAAACCGGTCCCGCGGCGACGCGC  596

Query  121  GCCACGACAAGCGGTGGTCTCGAAAGAAcccctccccccttccccTCCGTCCGGAGGACG  180
            ||||||||||||||||||||||||||||||||||| |||||||||||||| |||||||||
Sbjct  597  GCCACGACAAGCGGTGGTCTCGAAAGAACCCCTCCTCCCTTCCCCTCCGTTCGGAGGACG  656

Query  181  CGGGGGGAGCAGCTCCACGTCGGGCGCGGCGCCTCGCCACGCGGGCACCCCGCGAAAAGG  240
              |||||||||| ||||||||| ||||||||||||||||||||||||||| |||||||||
Sbjct  657  ATGGGGGAGCAGTTCCACGTCGAGCGCGGCGCCTCGCCACGCGGGCACCCAGCGAAAAGG  716

Query  241  CCCGAGACCCTCGATCG  257
            |||||||||||||||||
Sbjct  717  CCCGAGACCCTCGATCG  733


>KT344621.1 Rhoicissus digitata voucher Gerrath s.n. (US) internal transcribed 
spacer 1, partial sequence; and 5.8S ribsomal RNA gene, 
complete sequence
Length=531

 Score = 124 bits (67),  Expect = 1e-24
 Identities = 148/186 (80%), Gaps = 10/186 (5%)
 Strand=Plus/Plus

Query  44   GGAGCGGGGGCGGACGCTGGCCTCCCGTGG-AGCC-TCGCCTCCGCGGCTGGCCCAAAAC  101
            ||||||||||||||||||||||||||||||  |||   | | |||||| ||||  |||| 
Sbjct  336  GGAGCGGGGGCGGACGCTGGCCTCCCGTGGGCGCCAATGGC-CCGCGGTTGGCTGAAAAT  394

Query  102  CGGTCCCGCGGCGACGCGCGCCACGACAAGCGGTGGTCTCGAAAGAAcccctcccccctt  161
            ||||||||||||||||| ||||||||||||||||||||||   ||  |||||||||||| 
Sbjct  395  CGGTCCCGCGGCGACGCACGCCACGACAAGCGGTGGTCTCACCAG--CCCCTCCCCCCT-  451

Query  162  ccccTC-CGTCCGGAGGACGCGGGGGGAGCAGCTCCACGTCGGGCGCGGCGCCTCGCCAC  220
            |||  | ||   |||||| | || |  |||||||    |||| ||||| ||| ||||| |
Sbjct  452  CCCTACACGA--GGAGGAGGAGGAGC-AGCAGCTGAGTGTCGCGCGCGCCGCGTCGCCCC  508

Query  221  GCGGGC  226
            | ||||
Sbjct  509  GGGGGC  514


  Database: Nucleotide collection (nt)
    Posted date:  Jun 15, 2019  6:40 PM
  Number of letters in database: 218,532,353,722
  Number of sequences in database:  52,478,804

Lambda      K        H
    1.33    0.621     1.12 
Gapped
Lambda      K        H
    1.28    0.460    0.850 
Matrix: blastn matrix:1 -2
Gap Penalties: Existence: 0, Extension: 0
Number of Sequences: 52478804
Number of Hits to DB: 0
Number of extensions: 0
Number of successful extensions: 0
Number of sequences better than 10: 0
Number of HSP's better than 10 without gapping: 0
Number of HSP's gapped: 0
Number of HSP's successfully gapped: 0
Length of query: 257
Length of database: 218532353722
Length adjustment: 34
Effective length of query: 223
Effective length of database: 216748074386
Effective search space: 48334820588078
Effective search space used: 48334820588078
A: 0
X1: 13 (25.0 bits)
X2: 32 (59.1 bits)
X3: 54 (99.7 bits)
S1: 13 (25.1 bits)
S2: 23 (43.6 bits)
