# Supplementary material for: Assessing the Identity of Commercial Herbs From a Cambodian Market Using DNA Barcoding
Source: Front Pharmacol. 2020 Mar 24;11:244. doi: 10.3389/fphar.2020.00244 (PMC7105672; doi:10.3389/fphar.2020.00244)
Supplement: Supplementary file 2 [file Data_Sheet_2.zip › blast search result/ITS2/JPZ06.txt]

BLASTN 2.9.0+
Reference: Zheng Zhang, Scott Schwartz, Lukas Wagner, and
Webb Miller (2000), "A greedy algorithm for aligning DNA
sequences", J Comput Biol 2000; 7(1-2):203-14.


Reference for database indexing: Aleksandr Morgulis, George
Coulouris, Yan Raytselis, Thomas L. Madden, Richa Agarwala,
Alejandro A. Schaffer (2008), "Database Indexing for
Production MegaBLAST Searches", Bioinformatics 24:1757-1764.


RID: H8SFTVNR014


Database: Nucleotide collection (nt)
           52,478,804 sequences; 218,532,353,722 total letters
Query= JPZ06

Length=250


                                                                   Score        E      Max
Sequences producing significant alignments:                       (Bits)     Value   ident

KJ532827.1 Calamus dransfieldii isolate Cdr1 5.8S ribosomal RN...  414        7e-112  97%         
KJ532805.1 Calamus acanthospathus isolate Cac1 5.8S ribosomal ...  414        7e-112  97%         
KJ532840.1 Calamus gracilis isolate Cgr2 5.8S ribosomal RNA ge...  405        4e-109  96%         
KJ532913.1 Daemonorops manii isolate Dma 5.8S ribosomal RNA ge...  403        1e-108  96%         
KJ532903.1 Daemonorops aurea isolate Dau1 5.8S ribosomal RNA g...  403        1e-108  96%         
KJ532896.1 Calamus viminalis isolate Cvi4 5.8S ribosomal RNA g...  403        1e-108  96%         
KJ532862.1 Calamus longisetus isolate Clo1 5.8S ribosomal RNA ...  403        1e-108  96%         
KJ532831.1 Calamus flagellum isolate Cfla1 5.8S ribosomal RNA ...  403        1e-108  96%         
KJ532809.1 Calamus arborescens isolate Car1a 5.8S ribosomal RN...  403        1e-108  96%         
KJ532918.1 Daemonorops wrightmyoensis isolate Dwri 5.8S riboso...  398        7e-107  96%         
KJ532870.1 Calamus prasinus isolate Cpr1 5.8S ribosomal RNA ge...  398        7e-107  96%         
KJ532854.1 Calamus lakshmanae isolate Clak1R 5.8S ribosomal RN...  398        7e-107  96%         
KJ532845.1 Calamus nambariensis isolate Cin2 5.8S ribosomal RN...  398        7e-107  96%         
KJ532851.1 Calamus laccifer isolate Clac2R 5.8S ribosomal RNA ...  396        2e-106  95%         
KJ532894.1 Calamus viminalis isolate Cvi1 5.8S ribosomal RNA g...  394        8e-106  95%         
KJ532886.1 Calamus thwaitesii isolate Cth2 5.8S ribosomal RNA ...  394        8e-106  95%         
KJ532869.1 Calamus palustris isolate Cpa2 5.8S ribosomal RNA g...  392        3e-105  95%         
KJ532865.1 Calamus metzianus isolate Cme3 5.8S ribosomal RNA g...  392        3e-105  95%         
KJ532824.1 Calamus delessertianus isolate Cde 5.8S ribosomal R...  392        3e-105  95%         
KJ532888.1 Calamus unifarius isolate Cun 5.8S ribosomal RNA ge...  387        1e-103  95%         
KJ532872.1 Calamus pseudotenuis isolate Cps1 5.8S ribosomal RN...  387        1e-103  95%         
KJ532864.1 Calamus metzianus isolate Cme1 5.8S ribosomal RNA g...  387        1e-103  95%         
KJ532856.1 Calamus lakshmanae isolate Clak3 5.8S ribosomal RNA...  387        1e-103  95%         
KJ532846.1 Calamus nambariensis isolate Cin3 5.8S ribosomal RN...  387        1e-103  95%         
KJ532811.1 Calamus baratangensis isolate Cba2 5.8S ribosomal R...  383        2e-102  94%         
KJ532891.1 Calamus vattayila isolate Cva1 5.8S ribosomal RNA g...  381        7e-102  94%         
KJ532867.1 Calamus neelagiricus isolate Cnee2 5.8S ribosomal R...  381        7e-102  94%         
KJ532848.1 Calamus karnatakensis isolate Cka2a 5.8S ribosomal ...  381        7e-102  94%         
KJ532847.1 Calamus karnatakensis isolate Cka1 5.8S ribosomal R...  381        7e-102  94%         
KJ532843.1 Calamus huegelianus isolate Chu1 5.8S ribosomal RNA...  381        7e-102  94%         
KJ532828.1 Calamus erectus isolate Cer1 5.8S ribosomal RNA gen...  381        7e-102  94%         
KJ532818.1 Calamus brandisii isolate Cbr1 5.8S ribosomal RNA g...  381        7e-102  94%         
KJ532885.1 Calamus tenuis isolate Cte7 5.8S ribosomal RNA gene...  379        2e-101  94%         
KJ532884.1 Calamus tenuis isolate Cte2 5.8S ribosomal RNA gene...  374        1e-99   94%         
KJ532876.1 Calamus rotang isolate Cro1 5.8S ribosomal RNA gene...  374        1e-99   94%         
KP092563.1 Calamus compsostachys isolate SCBGP321_2 internal t...  372        4e-99   94%         
KP092562.1 Calamus compsostachys isolate SCBGP321_1 18S riboso...  372        4e-99   94%         
KJ532858.1 Calamus leptospadix isolate Cle3 5.8S ribosomal RNA...  372        4e-99   94%         
KJ532857.1 Calamus leptospadix isolate Cle1 5.8S ribosomal RNA...  372        4e-99   94%         
KJ532833.1 Calamus floribundus isolate Cflo1 5.8S ribosomal RN...  366        2e-97   93%         
KJ532821.1 Calamus caesius isolate Cca1 5.8S ribosomal RNA gen...  366        2e-97   93%         
KJ532866.1 Calamus nagbettai isolate Cna2 5.8S ribosomal RNA g...  353        1e-93   93%         
AJ242070.1 Daemonorops didymophylla 18S rRNa gene (partial), 5...  340        1e-89   91%         
AJ242067.1 Calospatha scortechinii 18S rRNa gene (partial), 5....  337        1e-88   91%         
AJ242048.1 Calamus conirostris 18S rRNA gene (partial), 5.8S r...  315        7e-82   90%         
AJ242073.1 Daemonorops fissa 18S rRNa gene (partial), 5.8S rRN...  309        3e-80   89%         
AJ242066.1 Calospatha scortechinii 18S rRNa gene (partial), 5....  296        2e-76   91%         
AJ242075.1 Daemonorops fissa 18S rRNa gene (partial), 5.8S rRN...  291        1e-74   88%         
KJ532926.1 Plectocomia himalayana isolate Phi2 5.8S ribosomal ...  283        2e-72   88%         
KJ532807.1 Calamus andamanicus isolate Can2 5.8S ribosomal RNA...  283        2e-72   88%         
KJ532825.1 Calamus dilaceratus isolate Cdi2 5.8S ribosomal RNA...  279        2e-71   88%         
AJ242078.1 Pogonotium ursinum 18S rRNa gene (partial), 5.8S rR...  255        4e-64   85%         
AJ242080.1 Pogonotium ursinum 18S rRNa gene (partial), 5.8S rR...  250        2e-62   85%         
AJ242076.1 Pogonotium ursinum 18S rRNa gene (partial), 5.8S rR...  250        2e-62   85%         
AJ242079.1 Pogonotium ursinum 18S rRNa gene (partial), 5.8S rR...  244        9e-61   85%         
KJ532930.1 Salacca wallichiana isolate Swal1a 5.8S ribosomal R...  213        3e-51   82%         
AJ242065.1 Calamus thysanolepis 18S rRNa gene (partial), 5.8S ...  213        3e-51   83%         
AJ242064.1 Calamus thysanolepis 18S rRNa gene (partial), 5.8S ...  213        3e-51   83%         
KJ532928.1 Salacca secunda isolate Sse1 5.8S ribosomal RNA gen...  209        3e-50   82%         
AJ242108.1 Metroxylon salomonense 18S rRNa gene (partial), 5.8...  207        1e-49   82%         
AJ242100.1 Salacca rupicola 18S rRNa gene (partial), 5.8S rRNA...  204        2e-48   82%         
AJ242099.1 Salacca rupicola 18S rRNa gene (partial), 5.8S rRNA...  204        2e-48   82%         
AJ242097.1 Salacca ramosiana 18S rRNa gene (partial), 5.8S rRN...  195        9e-46   81%         
AJ242098.1 Salacca ramosiana 18S rRNa gene (partial), 5.8S rRN...  189        4e-44   81%         
AJ242106.1 Metroxylon sagu 18S rRNa gene (partial), 5.8S rRNA ...  167        2e-37   84%         
AJ242105.1 Metroxylon sagu 18S rRNa gene (partial), 5.8S rRNA ...  167        2e-37   82%         
AJ242071.1 Daemonorops didymophylla 18S rRNa gene (partial), 5...  145        9e-31   88%         
AJ242072.1 Daemonorops didymophylla 18S rRNa gene (partial), 5...  102        6e-18   90%         

ALIGNMENTS
>KJ532827.1 Calamus dransfieldii isolate Cdr1 5.8S ribosomal RNA gene, partial 
sequence; internal transcribed spacer 2, complete sequence; 
and 26S ribosomal RNA gene, partial sequence
 KJ532838.1 Calamus gamblei isolate Cga1c 5.8S ribosomal RNA gene, partial 
sequence; internal transcribed spacer 2, complete sequence; 
and 26S ribosomal RNA gene, partial sequence
 KJ532839.1 Calamus gamblei isolate Cga2a 5.8S ribosomal RNA gene, partial 
sequence; internal transcribed spacer 2, complete sequence; 
and 26S ribosomal RNA gene, partial sequence
 KJ532878.1 Calamus shendurunii isolate Csh1 5.8S ribosomal RNA gene, partial 
sequence; internal transcribed spacer 2, complete sequence; 
and 26S ribosomal RNA gene, partial sequence
Length=598

 Score = 414 bits (224),  Expect = 7e-112
 Identities = 240/248 (97%), Gaps = 0/248 (0%)
 Strand=Plus/Plus

Query  3    CCAAGCGGCGCTCCGCTCCCCCGGGTTCCCCACGGTCCGCGGGGGTTGCCGGACGCGGAC  62
            |||||||||||||||||||||||||||||| |||| || |||||||||||||||||||||
Sbjct  35   CCAAGCGGCGCTCCGCTCCCCCGGGTTCCCTACGGCCCTCGGGGGTTGCCGGACGCGGAC  94

Query  63   GATGGCACCCCGCGCCGAGCGCGCGCGGCGTGCCGAAGATCGGGCCGCAGGCTGGGGCCG  122
            |||||| ||||||||||||||||||||||||||||||||  |||||||||||||||||||
Sbjct  95   GATGGCCCCCCGCGCCGAGCGCGCGCGGCGTGCCGAAGACTGGGCCGCAGGCTGGGGCCG  154

Query  123  GACGCGGCGGGTGGTGGACGCGCCCGCGATCCCGTCGCCGTGCCTTCGGACCCCGGCCCT  182
            ||||||||||||||||||||||||||||||||||||||||||||||||||||||||||||
Sbjct  155  GACGCGGCGGGTGGTGGACGCGCCCGCGATCCCGTCGCCGTGCCTTCGGACCCCGGCCCT  214

Query  183  TAGGGCCCGCGTCGCCCAGGACCGCCCGCGTCGCCCCGGACCCCGTTCGGGGCGTCGCCC  242
            ||||||||||||||||||||||||||||||||||| |||||||||| |||||||||||||
Sbjct  215  TAGGGCCCGCGTCGCCCAGGACCGCCCGCGTCGCCACGGACCCCGTCCGGGGCGTCGCCC  274

Query  243  TCGGAACG  250
            ||||||||
Sbjct  275  TCGGAACG  282


>KJ532805.1 Calamus acanthospathus isolate Cac1 5.8S ribosomal RNA gene, 
partial sequence; internal transcribed spacer 2, complete sequence; 
and 26S ribosomal RNA gene, partial sequence
 KJ532806.1 Calamus acanthospathus isolate Cac3 5.8S ribosomal RNA gene, 
partial sequence; internal transcribed spacer 2, complete sequence; 
and 26S ribosomal RNA gene, partial sequence
Length=598

 Score = 414 bits (224),  Expect = 7e-112
 Identities = 240/248 (97%), Gaps = 0/248 (0%)
 Strand=Plus/Plus

Query  3    CCAAGCGGCGCTCCGCTCCCCCGGGTTCCCCACGGTCCGCGGGGGTTGCCGGACGCGGAC  62
            |||||||||||||||||||||||||||||| ||||||| |||||||||||||||||||||
Sbjct  35   CCAAGCGGCGCTCCGCTCCCCCGGGTTCCCTACGGTCCTCGGGGGTTGCCGGACGCGGAC  94

Query  63   GATGGCACCCCGCGCCGAGCGCGCGCGGCGTGCCGAAGATCGGGCCGCAGGCTGGGGCCG  122
            |||||| ||||||||||||||||||||||||||||||||| |||||||||||||||||||
Sbjct  95   GATGGCCCCCCGCGCCGAGCGCGCGCGGCGTGCCGAAGATTGGGCCGCAGGCTGGGGCCG  154

Query  123  GACGCGGCGGGTGGTGGACGCGCCCGCGATCCCGTCGCCGTGCCTTCGGACCCCGGCCCT  182
            |||||||||||||||||||||||| ||||||||||||||| |||||||||||||||||||
Sbjct  155  GACGCGGCGGGTGGTGGACGCGCCAGCGATCCCGTCGCCGCGCCTTCGGACCCCGGCCCT  214

Query  183  TAGGGCCCGCGTCGCCCAGGACCGCCCGCGTCGCCCCGGACCCCGTTCGGGGCGTCGCCC  242
            ||||||||||||||||||||||||||||||||||| ||||||||||||| ||||||||||
Sbjct  215  TAGGGCCCGCGTCGCCCAGGACCGCCCGCGTCGCCACGGACCCCGTTCGTGGCGTCGCCC  274

Query  243  TCGGAACG  250
            ||||||||
Sbjct  275  TCGGAACG  282


>KJ532840.1 Calamus gracilis isolate Cgr2 5.8S ribosomal RNA gene, partial 
sequence; internal transcribed spacer 2, complete sequence; 
and 26S ribosomal RNA gene, partial sequence
 KJ532841.1 Calamus gracilis isolate Cgr3 5.8S ribosomal RNA gene, partial 
sequence; internal transcribed spacer 2, complete sequence; 
and 26S ribosomal RNA gene, partial sequence
 KJ532842.1 Calamus gracilis isolate Cgr4 5.8S ribosomal RNA gene, partial 
sequence; internal transcribed spacer 2, complete sequence; 
and 26S ribosomal RNA gene, partial sequence
Length=600

 Score = 405 bits (219),  Expect = 4e-109
 Identities = 240/250 (96%), Gaps = 2/250 (1%)
 Strand=Plus/Plus

Query  3    CCAAGCGGCGCTCCGCTCCCCC--GGGTTCCCCACGGTCCGCGGGGGTTGCCGGACGCGG  60
            ||||||||||||||||||||||  |||||||| ||||||| |||||||||||||||||||
Sbjct  35   CCAAGCGGCGCTCCGCTCCCCCCGGGGTTCCCTACGGTCCTCGGGGGTTGCCGGACGCGG  94

Query  61   ACGATGGCACCCCGCGCCGAGCGCGCGCGGCGTGCCGAAGATCGGGCCGCAGGCTGGGGC  120
            |||||||| ||||||||||||||||||||||||||||||| | |||||||||||||||||
Sbjct  95   ACGATGGCCCCCCGCGCCGAGCGCGCGCGGCGTGCCGAAGTTTGGGCCGCAGGCTGGGGC  154

Query  121  CGGACGCGGCGGGTGGTGGACGCGCCCGCGATCCCGTCGCCGTGCCTTCGGACCCCGGCC  180
            |||||||||||||||||||||||||| |||||||||||||||||||||||||||||||||
Sbjct  155  CGGACGCGGCGGGTGGTGGACGCGCCAGCGATCCCGTCGCCGTGCCTTCGGACCCCGGCC  214

Query  181  CTTAGGGCCCGCGTCGCCCAGGACCGCCCGCGTCGCCCCGGACCCCGTTCGGGGCGTCGC  240
            ||||||||||||||||||||||||||||||||||||| ||||||||||||| ||||||||
Sbjct  215  CTTAGGGCCCGCGTCGCCCAGGACCGCCCGCGTCGCCACGGACCCCGTTCGCGGCGTCGC  274

Query  241  CCTCGGAACG  250
            ||||||||||
Sbjct  275  CCTCGGAACG  284


>KJ532913.1 Daemonorops manii isolate Dma 5.8S ribosomal RNA gene, partial 
sequence; internal transcribed spacer 2, complete sequence; 
and 26S ribosomal RNA gene, partial sequence
 KJ532914.1 Daemonorops manii isolate Dma1 5.8S ribosomal RNA gene, partial 
sequence; internal transcribed spacer 2, complete sequence; 
and 26S ribosomal RNA gene, partial sequence
 KJ532915.1 Daemonorops manii isolate Dma2 5.8S ribosomal RNA gene, partial 
sequence; internal transcribed spacer 2, complete sequence; 
and 26S ribosomal RNA gene, partial sequence
Length=599

 Score = 403 bits (218),  Expect = 1e-108
 Identities = 238/248 (96%), Gaps = 0/248 (0%)
 Strand=Plus/Plus

Query  3    CCAAGCGGCGCTCCGCTCCCCCGGGTTCCCCACGGTCCGCGGGGGTTGCCGGACGCGGAC  62
            |||||||||||||||||||||||||||||| ||||||| |||||||||||||||||||||
Sbjct  35   CCAAGCGGCGCTCCGCTCCCCCGGGTTCCCTACGGTCCTCGGGGGTTGCCGGACGCGGAC  94

Query  63   GATGGCACCCCGCGCCGAGCGCGCGCGGCGTGCCGAAGATCGGGCCGCAGGCTGGGGCCG  122
            |||||||||||||||||||||||||||||||||||||||  |||||||||||||||||||
Sbjct  95   GATGGCACCCCGCGCCGAGCGCGCGCGGCGTGCCGAAGAGTGGGCCGCAGGCTGGGGCCG  154

Query  123  GACGCGGCGGGTGGTGGACGCGCCCGCGATCCCGTCGCCGTGCCTTCGGACCCCGGCCCT  182
            || |||||||||||||||||||| ||||||||||||||||||||| ||||||||||||||
Sbjct  155  GATGCGGCGGGTGGTGGACGCGCTCGCGATCCCGTCGCCGTGCCTCCGGACCCCGGCCCT  214

Query  183  TAGGGCCCGCGTCGCCCAGGACCGCCCGCGTCGCCCCGGACCCCGTTCGGGGCGTCGCCC  242
            ||||||||||||||||||||||||||||||||||| |||||||||| || ||||||||||
Sbjct  215  TAGGGCCCGCGTCGCCCAGGACCGCCCGCGTCGCCACGGACCCCGTCCGCGGCGTCGCCC  274

Query  243  TCGGAACG  250
            ||||||||
Sbjct  275  TCGGAACG  282


>KJ532903.1 Daemonorops aurea isolate Dau1 5.8S ribosomal RNA gene, partial 
sequence; internal transcribed spacer 2, complete sequence; 
and 26S ribosomal RNA gene, partial sequence
 KJ532904.1 Daemonorops aurea isolate Dau3 5.8S ribosomal RNA gene, partial 
sequence; internal transcribed spacer 2, complete sequence; 
and 26S ribosomal RNA gene, partial sequence
 KJ532905.1 Daemonorops aurea isolate Dau5 5.8S ribosomal RNA gene, partial 
sequence; internal transcribed spacer 2, complete sequence; 
and 26S ribosomal RNA gene, partial sequence
 KJ532906.1 Daemonorops aurea isolate Dau5R 5.8S ribosomal RNA gene, partial 
sequence; internal transcribed spacer 2, complete sequence; 
and 26S ribosomal RNA gene, partial sequence
 KJ532907.1 Daemonorops jenkinsiana isolate Dje 5.8S ribosomal RNA gene, 
partial sequence; internal transcribed spacer 2, complete sequence; 
and 26S ribosomal RNA gene, partial sequence
 KJ532908.1 Daemonorops jenkinsiana isolate Dje1 5.8S ribosomal RNA gene, 
partial sequence; internal transcribed spacer 2, complete sequence; 
and 26S ribosomal RNA gene, partial sequence
 KJ532909.1 Daemonorops jenkinsiana isolate Dje2 5.8S ribosomal RNA gene, 
partial sequence; internal transcribed spacer 2, complete sequence; 
and 26S ribosomal RNA gene, partial sequence
 KJ532910.1 Daemonorops kurziana isolate Dku2 5.8S ribosomal RNA gene, partial 
sequence; internal transcribed spacer 2, complete sequence; 
and 26S ribosomal RNA gene, partial sequence
 KJ532911.1 Daemonorops kurziana isolate Dku3 5.8S ribosomal RNA gene, partial 
sequence; internal transcribed spacer 2, complete sequence; 
and 26S ribosomal RNA gene, partial sequence
 KJ532912.1 Daemonorops kurziana isolate Dku5 5.8S ribosomal RNA gene, partial 
sequence; internal transcribed spacer 2, complete sequence; 
and 26S ribosomal RNA gene, partial sequence
 KJ532916.1 Daemonorops rarispinosa isolate Drar1 5.8S ribosomal RNA gene, 
partial sequence; internal transcribed spacer 2, complete 
sequence; and 26S ribosomal RNA gene, partial sequence
 KJ532917.1 Daemonorops rarispinosa isolate Drar2 5.8S ribosomal RNA gene, 
partial sequence; internal transcribed spacer 2, complete 
sequence; and 26S ribosomal RNA gene, partial sequence
Length=598

 Score = 403 bits (218),  Expect = 1e-108
 Identities = 238/248 (96%), Gaps = 0/248 (0%)
 Strand=Plus/Plus

Query  3    CCAAGCGGCGCTCCGCTCCCCCGGGTTCCCCACGGTCCGCGGGGGTTGCCGGACGCGGAC  62
            |||||||||||||||||||||||||||||| ||||||| |||||||||||||||||||||
Sbjct  35   CCAAGCGGCGCTCCGCTCCCCCGGGTTCCCTACGGTCCTCGGGGGTTGCCGGACGCGGAC  94

Query  63   GATGGCACCCCGCGCCGAGCGCGCGCGGCGTGCCGAAGATCGGGCCGCAGGCTGGGGCCG  122
            |||||||||||||||||||||||||||||||||||||||  |||||||||||||||||||
Sbjct  95   GATGGCACCCCGCGCCGAGCGCGCGCGGCGTGCCGAAGAGTGGGCCGCAGGCTGGGGCCG  154

Query  123  GACGCGGCGGGTGGTGGACGCGCCCGCGATCCCGTCGCCGTGCCTTCGGACCCCGGCCCT  182
            || |||||||||||||||||||| ||||||||||||||||||||| ||||||||||||||
Sbjct  155  GATGCGGCGGGTGGTGGACGCGCTCGCGATCCCGTCGCCGTGCCTCCGGACCCCGGCCCT  214

Query  183  TAGGGCCCGCGTCGCCCAGGACCGCCCGCGTCGCCCCGGACCCCGTTCGGGGCGTCGCCC  242
            ||||||||||||||||||||||||||||||||||| |||||||||| || ||||||||||
Sbjct  215  TAGGGCCCGCGTCGCCCAGGACCGCCCGCGTCGCCACGGACCCCGTCCGCGGCGTCGCCC  274

Query  243  TCGGAACG  250
            ||||||||
Sbjct  275  TCGGAACG  282


>KJ532896.1 Calamus viminalis isolate Cvi4 5.8S ribosomal RNA gene, partial 
sequence; internal transcribed spacer 2, complete sequence; 
and 26S ribosomal RNA gene, partial sequence
 KJ532897.1 Calamus viminalis isolate Cvi4R 5.8S ribosomal RNA gene, partial 
sequence; internal transcribed spacer 2, complete sequence; 
and 26S ribosomal RNA gene, partial sequence
 KJ532898.1 Calamus viminalis isolate Cvi4RA 5.8S ribosomal RNA gene, partial 
sequence; internal transcribed spacer 2, complete sequence; 
and 26S ribosomal RNA gene, partial sequence
 KJ532899.1 Calamus viminalis isolate Cvi5R 5.8S ribosomal RNA gene, partial 
sequence; internal transcribed spacer 2, complete sequence; 
and 26S ribosomal RNA gene, partial sequence
 KJ532900.1 Calamus viminalis isolate Cvifas1 5.8S ribosomal RNA gene, partial 
sequence; internal transcribed spacer 2, complete sequence; 
and 26S ribosomal RNA gene, partial sequence
 KJ532901.1 Calamus viminalis isolate Cvivim1 5.8S ribosomal RNA gene, partial 
sequence; internal transcribed spacer 2, complete sequence; 
and 26S ribosomal RNA gene, partial sequence
Length=598

 Score = 403 bits (218),  Expect = 1e-108
 Identities = 238/248 (96%), Gaps = 0/248 (0%)
 Strand=Plus/Plus

Query  3    CCAAGCGGCGCTCCGCTCCCCCGGGTTCCCCACGGTCCGCGGGGGTTGCCGGACGCGGAC  62
            ||||||||||||||||||||||||| |||| ||||||| |||||||||||||| ||||||
Sbjct  35   CCAAGCGGCGCTCCGCTCCCCCGGGCTCCCTACGGTCCTCGGGGGTTGCCGGATGCGGAC  94

Query  63   GATGGCACCCCGCGCCGAGCGCGCGCGGCGTGCCGAAGATCGGGCCGCAGGCTGGGGCCG  122
            |||||| ||||||||||||||||||||||||||||||||| |||||||||||||||||||
Sbjct  95   GATGGCCCCCCGCGCCGAGCGCGCGCGGCGTGCCGAAGATTGGGCCGCAGGCTGGGGCCG  154

Query  123  GACGCGGCGGGTGGTGGACGCGCCCGCGATCCCGTCGCCGTGCCTTCGGACCCCGGCCCT  182
            ||||||||||||||||||||||||||||||||||||||||||||||||||||||||||||
Sbjct  155  GACGCGGCGGGTGGTGGACGCGCCCGCGATCCCGTCGCCGTGCCTTCGGACCCCGGCCCT  214

Query  183  TAGGGCCCGCGTCGCCCAGGACCGCCCGCGTCGCCCCGGACCCCGTTCGGGGCGTCGCCC  242
            |||||||| |||||||||||||||||||||||||| |||||||| |||| ||||||||||
Sbjct  215  TAGGGCCCCCGTCGCCCAGGACCGCCCGCGTCGCCGCGGACCCCCTTCGTGGCGTCGCCC  274

Query  243  TCGGAACG  250
            ||||||||
Sbjct  275  TCGGAACG  282


>KJ532862.1 Calamus longisetus isolate Clo1 5.8S ribosomal RNA gene, partial 
sequence; internal transcribed spacer 2, complete sequence; 
and 26S ribosomal RNA gene, partial sequence
 KJ532863.1 Calamus longisetus isolate Clo1a 5.8S ribosomal RNA gene, partial 
sequence; internal transcribed spacer 2, complete sequence; 
and 26S ribosomal RNA gene, partial sequence
Length=598

 Score = 403 bits (218),  Expect = 1e-108
 Identities = 238/248 (96%), Gaps = 0/248 (0%)
 Strand=Plus/Plus

Query  3    CCAAGCGGCGCTCCGCTCCCCCGGGTTCCCCACGGTCCGCGGGGGTTGCCGGACGCGGAC  62
            |||||||||||||||||||||||||||||| ||||||| |||||||||||||||||||||
Sbjct  35   CCAAGCGGCGCTCCGCTCCCCCGGGTTCCCTACGGTCCTCGGGGGTTGCCGGACGCGGAC  94

Query  63   GATGGCACCCCGCGCCGAGCGCGCGCGGCGTGCCGAAGATCGGGCCGCAGGCTGGGGCCG  122
            |||||| |||||||||||||||||||||||||||||| || |||||||||||||||||||
Sbjct  95   GATGGCCCCCCGCGCCGAGCGCGCGCGGCGTGCCGAATATTGGGCCGCAGGCTGGGGCCG  154

Query  123  GACGCGGCGGGTGGTGGACGCGCCCGCGATCCCGTCGCCGTGCCTTCGGACCCCGGCCCT  182
            ||||||||||||||||||||||||||||||||||||||||||||| ||||||||||||||
Sbjct  155  GACGCGGCGGGTGGTGGACGCGCCCGCGATCCCGTCGCCGTGCCTCCGGACCCCGGCCCT  214

Query  183  TAGGGCCCGCGTCGCCCAGGACCGCCCGCGTCGCCCCGGACCCCGTTCGGGGCGTCGCCC  242
            ||||||||||||||||||| ||||||||||||||| |||||||||| || ||||||||||
Sbjct  215  TAGGGCCCGCGTCGCCCAGTACCGCCCGCGTCGCCACGGACCCCGTCCGTGGCGTCGCCC  274

Query  243  TCGGAACG  250
            ||||||||
Sbjct  275  TCGGAACG  282


>KJ532831.1 Calamus flagellum isolate Cfla1 5.8S ribosomal RNA gene, partial 
sequence; internal transcribed spacer 2, complete sequence; 
and 26S ribosomal RNA gene, partial sequence
 KJ532832.1 Calamus flagellum isolate Cfla1b 5.8S ribosomal RNA gene, partial 
sequence; internal transcribed spacer 2, complete sequence; 
and 26S ribosomal RNA gene, partial sequence
Length=598

 Score = 403 bits (218),  Expect = 1e-108
 Identities = 238/248 (96%), Gaps = 0/248 (0%)
 Strand=Plus/Plus

Query  3    CCAAGCGGCGCTCCGCTCCCCCGGGTTCCCCACGGTCCGCGGGGGTTGCCGGACGCGGAC  62
            |||||||||||||||||||||||||||||| ||||||| ||||| |||||||||||||||
Sbjct  35   CCAAGCGGCGCTCCGCTCCCCCGGGTTCCCTACGGTCCTCGGGGTTTGCCGGACGCGGAC  94

Query  63   GATGGCACCCCGCGCCGAGCGCGCGCGGCGTGCCGAAGATCGGGCCGCAGGCTGGGGCCG  122
            |||||| ||||||||||||||||||||||||||||||||| |||||||||||||||||||
Sbjct  95   GATGGCCCCCCGCGCCGAGCGCGCGCGGCGTGCCGAAGATTGGGCCGCAGGCTGGGGCCG  154

Query  123  GACGCGGCGGGTGGTGGACGCGCCCGCGATCCCGTCGCCGTGCCTTCGGACCCCGGCCCT  182
            ||||||||||||||||||||||||||||||||||||||||||||| ||||||||||||||
Sbjct  155  GACGCGGCGGGTGGTGGACGCGCCCGCGATCCCGTCGCCGTGCCTCCGGACCCCGGCCCT  214

Query  183  TAGGGCCCGCGTCGCCCAGGACCGCCCGCGTCGCCCCGGACCCCGTTCGGGGCGTCGCCC  242
            ||||||||||||||||||| ||||||||||||||| |||||||||| || ||||||||||
Sbjct  215  TAGGGCCCGCGTCGCCCAGTACCGCCCGCGTCGCCACGGACCCCGTCCGTGGCGTCGCCC  274

Query  243  TCGGAACG  250
            ||||||||
Sbjct  275  TCGGAACG  282


>KJ532809.1 Calamus arborescens isolate Car1a 5.8S ribosomal RNA gene, partial 
sequence; internal transcribed spacer 2, complete sequence; 
and 26S ribosomal RNA gene, partial sequence
 KJ532810.1 Calamus arborescens isolate Car3 5.8S ribosomal RNA gene, partial 
sequence; internal transcribed spacer 2, complete sequence; 
and 26S ribosomal RNA gene, partial sequence
Length=599

 Score = 403 bits (218),  Expect = 1e-108
 Identities = 239/249 (96%), Gaps = 1/249 (0%)
 Strand=Plus/Plus

Query  3    CCAAGCGGCGCTCCGCTCCCCCGGGTTCCCCACGGTCCGCGGGGGTTGCCGGACGCGGAC  62
            |||||||||||||||||||||||||||||| ||||||| |||||||||||||||||||||
Sbjct  35   CCAAGCGGCGCTCCGCTCCCCCGGGTTCCCTACGGTCCTCGGGGGTTGCCGGACGCGGAC  94

Query  63   GATGGCACCCCGCGCCGAGCGCGCGCGGCGTGCCGAAGATCGGGCCGCAGGCTGGGGCCG  122
            |||||| ||||||||||||||||||||||||||||||||| |||||||||||||||||||
Sbjct  95   GATGGCCCCCCGCGCCGAGCGCGCGCGGCGTGCCGAAGATTGGGCCGCAGGCTGGGGCCG  154

Query  123  GACGCGGCGGGTGGTGGACGCGCCCGCGATCCCGTCGCCGTGCCTTCGGACCCCGGCCCT  182
            ||||||||||||||||||||||||||||||||||||||||||||| ||||||||||||||
Sbjct  155  GACGCGGCGGGTGGTGGACGCGCCCGCGATCCCGTCGCCGTGCCTCCGGACCCCGGCCCT  214

Query  183  TAGGGCCCGCGTCGCCCAGGA-CCGCCCGCGTCGCCCCGGACCCCGTTCGGGGCGTCGCC  241
            ||||||||||||||||||| | |||||||||||||| |||||||||| || |||||||||
Sbjct  215  TAGGGCCCGCGTCGCCCAGTACCCGCCCGCGTCGCCGCGGACCCCGTCCGTGGCGTCGCC  274

Query  242  CTCGGAACG  250
            |||||||||
Sbjct  275  CTCGGAACG  283


>KJ532918.1 Daemonorops wrightmyoensis isolate Dwri 5.8S ribosomal RNA gene, 
partial sequence; internal transcribed spacer 2, complete 
sequence; and 26S ribosomal RNA gene, partial sequence
Length=598

 Score = 398 bits (215),  Expect = 7e-107
 Identities = 237/248 (96%), Gaps = 0/248 (0%)
 Strand=Plus/Plus

Query  3    CCAAGCGGCGCTCCGCTCCCCCGGGTTCCCCACGGTCCGCGGGGGTTGCCGGACGCGGAC  62
            |||||||||||||||||||||||||||||| ||||||| |||||||||||||||||||||
Sbjct  35   CCAAGCGGCGCTCCGCTCCCCCGGGTTCCCTACGGTCCTCGGGGGTTGCCGGACGCGGAC  94

Query  63   GATGGCACCCCGCGCCGAGCGCGCGCGGCGTGCCGAAGATCGGGCCGCAGGCTGGGGCCG  122
            |||||||||||||||||||||||||||||||||||||||  |||||||||||||||||||
Sbjct  95   GATGGCACCCCGCGCCGAGCGCGCGCGGCGTGCCGAAGAGTGGGCCGCAGGCTGGGGCCG  154

Query  123  GACGCGGCGGGTGGTGGACGCGCCCGCGATCCCGTCGCCGTGCCTTCGGACCCCGGCCCT  182
            || |||||||||||||||||||| |||||||||||| |||||||| ||||||||||||||
Sbjct  155  GATGCGGCGGGTGGTGGACGCGCTCGCGATCCCGTCACCGTGCCTCCGGACCCCGGCCCT  214

Query  183  TAGGGCCCGCGTCGCCCAGGACCGCCCGCGTCGCCCCGGACCCCGTTCGGGGCGTCGCCC  242
            ||||||||||||||||||||||||||||||||||| |||||||||| || ||||||||||
Sbjct  215  TAGGGCCCGCGTCGCCCAGGACCGCCCGCGTCGCCACGGACCCCGTCCGCGGCGTCGCCC  274

Query  243  TCGGAACG  250
            ||||||||
Sbjct  275  TCGGAACG  282


>KJ532870.1 Calamus prasinus isolate Cpr1 5.8S ribosomal RNA gene, partial 
sequence; internal transcribed spacer 2, complete sequence; 
and 26S ribosomal RNA gene, partial sequence
 KJ532871.1 Calamus prasinus isolate Cpr3 5.8S ribosomal RNA gene, partial 
sequence; internal transcribed spacer 2, complete sequence; 
and 26S ribosomal RNA gene, partial sequence
Length=598

 Score = 398 bits (215),  Expect = 7e-107
 Identities = 237/248 (96%), Gaps = 0/248 (0%)
 Strand=Plus/Plus

Query  3    CCAAGCGGCGCTCCGCTCCCCCGGGTTCCCCACGGTCCGCGGGGGTTGCCGGACGCGGAC  62
            ||||| |||||||||||||||||||||||| |||| || |||||| ||||||||||||||
Sbjct  35   CCAAGAGGCGCTCCGCTCCCCCGGGTTCCCTACGGCCCTCGGGGGGTGCCGGACGCGGAC  94

Query  63   GATGGCACCCCGCGCCGAGCGCGCGCGGCGTGCCGAAGATCGGGCCGCAGGCTGGGGCCG  122
            |||||| ||||||||||||||||||||||||||||||||  |||||||||||||||||||
Sbjct  95   GATGGCCCCCCGCGCCGAGCGCGCGCGGCGTGCCGAAGACTGGGCCGCAGGCTGGGGCCG  154

Query  123  GACGCGGCGGGTGGTGGACGCGCCCGCGATCCCGTCGCCGTGCCTTCGGACCCCGGCCCT  182
            ||||||||||||||||||||||||||||||||||||||||||||||||||||||||||||
Sbjct  155  GACGCGGCGGGTGGTGGACGCGCCCGCGATCCCGTCGCCGTGCCTTCGGACCCCGGCCCT  214

Query  183  TAGGGCCCGCGTCGCCCAGGACCGCCCGCGTCGCCCCGGACCCCGTTCGGGGCGTCGCCC  242
            ||||||||||||| ||||||||||||||||||||| |||||||||| |||||||||||||
Sbjct  215  TAGGGCCCGCGTCCCCCAGGACCGCCCGCGTCGCCACGGACCCCGTCCGGGGCGTCGCCC  274

Query  243  TCGGAACG  250
            ||||||||
Sbjct  275  TCGGAACG  282


>KJ532854.1 Calamus lakshmanae isolate Clak1R 5.8S ribosomal RNA gene, partial 
sequence; internal transcribed spacer 2, complete sequence; 
and 26S ribosomal RNA gene, partial sequence
 KJ532855.1 Calamus lakshmanae isolate Clak2 5.8S ribosomal RNA gene, partial 
sequence; internal transcribed spacer 2, complete sequence; 
and 26S ribosomal RNA gene, partial sequence
Length=598

 Score = 398 bits (215),  Expect = 7e-107
 Identities = 237/248 (96%), Gaps = 0/248 (0%)
 Strand=Plus/Plus

Query  3    CCAAGCGGCGCTCCGCTCCCCCGGGTTCCCCACGGTCCGCGGGGGTTGCCGGACGCGGAC  62
            ||||||||||||||||||||||| |||||| ||||||| |||||||||||||||||||||
Sbjct  35   CCAAGCGGCGCTCCGCTCCCCCGCGTTCCCTACGGTCCTCGGGGGTTGCCGGACGCGGAC  94

Query  63   GATGGCACCCCGCGCCGAGCGCGCGCGGCGTGCCGAAGATCGGGCCGCAGGCTGGGGCCG  122
            |||||| ||||||||||||||||||||||||||||||||| |||||||||||||||||||
Sbjct  95   GATGGCCCCCCGCGCCGAGCGCGCGCGGCGTGCCGAAGATTGGGCCGCAGGCTGGGGCCG  154

Query  123  GACGCGGCGGGTGGTGGACGCGCCCGCGATCCCGTCGCCGTGCCTTCGGACCCCGGCCCT  182
            |||||||||||||||||||||  ||||||||||||||||||||||||||||||| |||||
Sbjct  155  GACGCGGCGGGTGGTGGACGCTTCCGCGATCCCGTCGCCGTGCCTTCGGACCCCAGCCCT  214

Query  183  TAGGGCCCGCGTCGCCCAGGACCGCCCGCGTCGCCCCGGACCCCGTTCGGGGCGTCGCCC  242
            |||||||| |||||||||||||||||||||||||| ||||||||||||| ||||||||||
Sbjct  215  TAGGGCCCTCGTCGCCCAGGACCGCCCGCGTCGCCACGGACCCCGTTCGCGGCGTCGCCC  274

Query  243  TCGGAACG  250
            ||||||||
Sbjct  275  TCGGAACG  282


>KJ532845.1 Calamus nambariensis isolate Cin2 5.8S ribosomal RNA gene, partial 
sequence; internal transcribed spacer 2, complete sequence; 
and 26S ribosomal RNA gene, partial sequence
 KJ532850.1 Calamus khasianus isolate Ckha1 5.8S ribosomal RNA gene, partial 
sequence; internal transcribed spacer 2, complete sequence; 
and 26S ribosomal RNA gene, partial sequence
Length=598

 Score = 398 bits (215),  Expect = 7e-107
 Identities = 237/248 (96%), Gaps = 0/248 (0%)
 Strand=Plus/Plus

Query  3    CCAAGCGGCGCTCCGCTCCCCCGGGTTCCCCACGGTCCGCGGGGGTTGCCGGACGCGGAC  62
            |||||||||||||||||||||||||||||| ||||||| ||||| |||||||||||||||
Sbjct  35   CCAAGCGGCGCTCCGCTCCCCCGGGTTCCCTACGGTCCTCGGGGTTTGCCGGACGCGGAC  94

Query  63   GATGGCACCCCGCGCCGAGCGCGCGCGGCGTGCCGAAGATCGGGCCGCAGGCTGGGGCCG  122
            |||||| ||||||||||||||||||||||||||||||||| |||||||||||||||||||
Sbjct  95   GATGGCCCCCCGCGCCGAGCGCGCGCGGCGTGCCGAAGATTGGGCCGCAGGCTGGGGCCG  154

Query  123  GACGCGGCGGGTGGTGGACGCGCCCGCGATCCCGTCGCCGTGCCTTCGGACCCCGGCCCT  182
            ||||||||||||||||||||||||||||||||||||||||||||| ||||||||||||||
Sbjct  155  GACGCGGCGGGTGGTGGACGCGCCCGCGATCCCGTCGCCGTGCCTCCGGACCCCGGCCCT  214

Query  183  TAGGGCCCGCGTCGCCCAGGACCGCCCGCGTCGCCCCGGACCCCGTTCGGGGCGTCGCCC  242
            ||||||||||||||||||| |||||| |||||||| |||||||||| || ||||||||||
Sbjct  215  TAGGGCCCGCGTCGCCCAGTACCGCCGGCGTCGCCACGGACCCCGTCCGTGGCGTCGCCC  274

Query  243  TCGGAACG  250
            ||||||||
Sbjct  275  TCGGAACG  282


>KJ532851.1 Calamus laccifer isolate Clac2R 5.8S ribosomal RNA gene, partial 
sequence; internal transcribed spacer 2, complete sequence; 
and 26S ribosomal RNA gene, partial sequence
 KJ532852.1 Calamus laccifer isolate Clac3R 5.8S ribosomal RNA gene, partial 
sequence; internal transcribed spacer 2, complete sequence; 
and 26S ribosomal RNA gene, partial sequence
Length=602

 Score = 396 bits (214),  Expect = 2e-106
 Identities = 240/252 (95%), Gaps = 4/252 (2%)
 Strand=Plus/Plus

Query  3    CCAAGCGGCGCTCCGCTCCCCCGGGTT--CCC--CACGGTCCGCGGGGGTTGCCGGACGC  58
            |||||||||||||||||||||||||||  |||  | |||||| |||||||||||||| ||
Sbjct  35   CCAAGCGGCGCTCCGCTCCCCCGGGTTTTCCCTACGCGGTCCTCGGGGGTTGCCGGATGC  94

Query  59   GGACGATGGCACCCCGCGCCGAGCGCGCGCGGCGTGCCGAAGATCGGGCCGCAGGCTGGG  118
            |||||||||| ||||||||||||||||||||||||||||||||  |||||||||||||||
Sbjct  95   GGACGATGGCCCCCCGCGCCGAGCGCGCGCGGCGTGCCGAAGACTGGGCCGCAGGCTGGG  154

Query  119  GCCGGACGCGGCGGGTGGTGGACGCGCCCGCGATCCCGTCGCCGTGCCTTCGGACCCCGG  178
            ||||||||||||||||||||||||||||||||||||||||||||||||||||||||||||
Sbjct  155  GCCGGACGCGGCGGGTGGTGGACGCGCCCGCGATCCCGTCGCCGTGCCTTCGGACCCCGG  214

Query  179  CCCTTAGGGCCCGCGTCGCCCAGGACCGCCCGCGTCGCCCCGGACCCCGTTCGGGGCGTC  238
            ||||||||||||||||||||||||||||||||||||||| |||||||||| |||||||||
Sbjct  215  CCCTTAGGGCCCGCGTCGCCCAGGACCGCCCGCGTCGCCACGGACCCCGTCCGGGGCGTC  274

Query  239  GCCCTCGGAACG  250
            ||||||||||||
Sbjct  275  GCCCTCGGAACG  286


>KJ532894.1 Calamus viminalis isolate Cvi1 5.8S ribosomal RNA gene, partial 
sequence; internal transcribed spacer 2, complete sequence; 
and 26S ribosomal RNA gene, partial sequence
 KJ532895.1 Calamus viminalis isolate Cvi2 5.8S ribosomal RNA gene, partial 
sequence; internal transcribed spacer 2, complete sequence; 
and 26S ribosomal RNA gene, partial sequence
Length=600

 Score = 394 bits (213),  Expect = 8e-106
 Identities = 238/250 (95%), Gaps = 2/250 (1%)
 Strand=Plus/Plus

Query  3    CCAAGCGGCGCTCCGCTCCCCCGGGTTCCCCACGGTCCGCGGGGGTTGCCGGACGCGGAC  62
            ||||||||||||||||||||||||| |||| ||||||| |||||||||||||| ||||||
Sbjct  35   CCAAGCGGCGCTCCGCTCCCCCGGGCTCCCTACGGTCCTCGGGGGTTGCCGGATGCGGAC  94

Query  63   GATGGCACCCCGCGCCGAGCGCGCGCGGCGTGCCGAAGATCGGGCCGCAGGCTGGGGCCG  122
            |||||| ||||||||||||||||||||||||||||||||| |||||||||||||||||||
Sbjct  95   GATGGCCCCCCGCGCCGAGCGCGCGCGGCGTGCCGAAGATTGGGCCGCAGGCTGGGGCCG  154

Query  123  GACGCGGCGGGTGGTGGACGCGCCCGCGATCCCGTCGCCGTGCCTTCGGACCCCGGCCCT  182
            ||||||||||||||||||||||||||||||||||||||||||||||||||||||||||||
Sbjct  155  GACGCGGCGGGTGGTGGACGCGCCCGCGATCCCGTCGCCGTGCCTTCGGACCCCGGCCCT  214

Query  183  TAGGGCCCGCGTCGCCCAGGACCGCCCGCGTCGCCCCGGACCCCG--TTCGGGGCGTCGC  240
            |||||||| |||||||||||||||||||||||||| ||||||||   |||| ||||||||
Sbjct  215  TAGGGCCCCCGTCGCCCAGGACCGCCCGCGTCGCCGCGGACCCCCCCTTCGTGGCGTCGC  274

Query  241  CCTCGGAACG  250
            ||||||||||
Sbjct  275  CCTCGGAACG  284


>KJ532886.1 Calamus thwaitesii isolate Cth2 5.8S ribosomal RNA gene, partial 
sequence; internal transcribed spacer 2, complete sequence; 
and 26S ribosomal RNA gene, partial sequence
 KJ532887.1 Calamus thwaitesii isolate Cth3 5.8S ribosomal RNA gene, partial 
sequence; internal transcribed spacer 2, complete sequence; 
and 26S ribosomal RNA gene, partial sequence
Length=600

 Score = 394 bits (213),  Expect = 8e-106
 Identities = 238/250 (95%), Gaps = 2/250 (1%)
 Strand=Plus/Plus

Query  3    CCAAGCGGCGCTCCGCTCCCCCGGGTTCCCCACGGTCCGCGGGGGTTGCCGGACGCGGAC  62
            ||||||| |||||||||||||||||||||||||||||| |||||||||||||||||||||
Sbjct  35   CCAAGCGACGCTCCGCTCCCCCGGGTTCCCCACGGTCCTCGGGGGTTGCCGGACGCGGAC  94

Query  63   GATGGCACCCCGCGCCGAGCGC-GCGCGGCGTGCCGAAGATCGGGCCGCAGGCTGGGGCC  121
            |||||| ||||||||||||||| ||||||||||||||| || ||||||||||||||||||
Sbjct  95   GATGGCCCCCCGCGCCGAGCGCGGCGCGGCGTGCCGAAAATTGGGCCGCAGGCTGGGGCC  154

Query  122  GGACGCGGCGGGTGGTGGACGCGCCCGCGATCCCGTCGCCGTGCCTTCGGACCCCGGCCC  181
            |||||||||||||||||||||||||||||||||||||||||||||| |||||||||||||
Sbjct  155  GGACGCGGCGGGTGGTGGACGCGCCCGCGATCCCGTCGCCGTGCCTCCGGACCCCGGCCC  214

Query  182  TTAGGGCCCGCGTCGCCCAGGACCGCCCGCGTCGCCCCGGA-CCCCGTTCGGGGCGTCGC  240
            |||||||||||||||||||| ||||||||||||||| |||| |||||| || ||||||||
Sbjct  215  TTAGGGCCCGCGTCGCCCAGTACCGCCCGCGTCGCCGCGGACCCCCGTCCGCGGCGTCGC  274

Query  241  CCTCGGAACG  250
            ||||||||||
Sbjct  275  CCTCGGAACG  284


>KJ532869.1 Calamus palustris isolate Cpa2 5.8S ribosomal RNA gene, partial 
sequence; internal transcribed spacer 2, complete sequence; 
and 26S ribosomal RNA gene, partial sequence
Length=598

 Score = 392 bits (212),  Expect = 3e-105
 Identities = 236/248 (95%), Gaps = 0/248 (0%)
 Strand=Plus/Plus

Query  3    CCAAGCGGCGCTCCGCTCCCCCGGGTTCCCCACGGTCCGCGGGGGTTGCCGGACGCGGAC  62
            ||||||||||||||||||||||| |||||| ||||||| |||||||||||||||||||||
Sbjct  35   CCAAGCGGCGCTCCGCTCCCCCGCGTTCCCTACGGTCCTCGGGGGTTGCCGGACGCGGAC  94

Query  63   GATGGCACCCCGCGCCGAGCGCGCGCGGCGTGCCGAAGATCGGGCCGCAGGCTGGGGCCG  122
            |||||| ||||||||||||||||||||||||||||||||| |||||||||||||||||||
Sbjct  95   GATGGCCCCCCGCGCCGAGCGCGCGCGGCGTGCCGAAGATTGGGCCGCAGGCTGGGGCCG  154

Query  123  GACGCGGCGGGTGGTGGACGCGCCCGCGATCCCGTCGCCGTGCCTTCGGACCCCGGCCCT  182
            |||||||||||||||||||||  ||||||||||||||||||||||||||||||| |||||
Sbjct  155  GACGCGGCGGGTGGTGGACGCTTCCGCGATCCCGTCGCCGTGCCTTCGGACCCCAGCCCT  214

Query  183  TAGGGCCCGCGTCGCCCAGGACCGCCCGCGTCGCCCCGGACCCCGTTCGGGGCGTCGCCC  242
            | |||||| |||||||||||||||||||||||||| ||||||||||||| ||||||||||
Sbjct  215  TTGGGCCCCCGTCGCCCAGGACCGCCCGCGTCGCCACGGACCCCGTTCGCGGCGTCGCCC  274

Query  243  TCGGAACG  250
            ||||||||
Sbjct  275  TCGGAACG  282


>KJ532865.1 Calamus metzianus isolate Cme3 5.8S ribosomal RNA gene, partial 
sequence; internal transcribed spacer 2, complete sequence; 
and 26S ribosomal RNA gene, partial sequence
Length=598

 Score = 392 bits (212),  Expect = 3e-105
 Identities = 236/248 (95%), Gaps = 0/248 (0%)
 Strand=Plus/Plus

Query  3    CCAAGCGGCGCTCCGCTCCCCCGGGTTCCCCACGGTCCGCGGGGGTTGCCGGACGCGGAC  62
            ||||||||||||||||||||||| |||||| ||||||| |||||||||| ||||||||||
Sbjct  35   CCAAGCGGCGCTCCGCTCCCCCGCGTTCCCTACGGTCCTCGGGGGTTGCAGGACGCGGAC  94

Query  63   GATGGCACCCCGCGCCGAGCGCGCGCGGCGTGCCGAAGATCGGGCCGCAGGCTGGGGCCG  122
            |||||| ||||||||||||||||||||||||||||||||| |||||||||||||||||||
Sbjct  95   GATGGCCCCCCGCGCCGAGCGCGCGCGGCGTGCCGAAGATTGGGCCGCAGGCTGGGGCCG  154

Query  123  GACGCGGCGGGTGGTGGACGCGCCCGCGATCCCGTCGCCGTGCCTTCGGACCCCGGCCCT  182
            |||||||||||||||||||||  | ||||||||||||||||||||||||||||| |||||
Sbjct  155  GACGCGGCGGGTGGTGGACGCTTCGGCGATCCCGTCGCCGTGCCTTCGGACCCCAGCCCT  214

Query  183  TAGGGCCCGCGTCGCCCAGGACCGCCCGCGTCGCCCCGGACCCCGTTCGGGGCGTCGCCC  242
            |||||||| |||||||||||||||||||||||||||||||||||||||| ||||||||||
Sbjct  215  TAGGGCCCTCGTCGCCCAGGACCGCCCGCGTCGCCCCGGACCCCGTTCGCGGCGTCGCCC  274

Query  243  TCGGAACG  250
            ||||||||
Sbjct  275  TCGGAACG  282


>KJ532824.1 Calamus delessertianus isolate Cde 5.8S ribosomal RNA gene, partial 
sequence; internal transcribed spacer 2, complete sequence; 
and 26S ribosomal RNA gene, partial sequence
Length=599

 Score = 392 bits (212),  Expect = 3e-105
 Identities = 236/248 (95%), Gaps = 0/248 (0%)
 Strand=Plus/Plus

Query  3    CCAAGCGGCGCTCCGCTCCCCCGGGTTCCCCACGGTCCGCGGGGGTTGCCGGACGCGGAC  62
            ||||| |||||||||||||||||||||||| |||| || |||||| || |||||||||||
Sbjct  35   CCAAGAGGCGCTCCGCTCCCCCGGGTTCCCTACGGCCCTCGGGGGGTGGCGGACGCGGAC  94

Query  63   GATGGCACCCCGCGCCGAGCGCGCGCGGCGTGCCGAAGATCGGGCCGCAGGCTGGGGCCG  122
            |||||| ||||||||||||||||||||||||||||||||  |||||||||||||||||||
Sbjct  95   GATGGCCCCCCGCGCCGAGCGCGCGCGGCGTGCCGAAGACTGGGCCGCAGGCTGGGGCCG  154

Query  123  GACGCGGCGGGTGGTGGACGCGCCCGCGATCCCGTCGCCGTGCCTTCGGACCCCGGCCCT  182
            ||||||||||||||||||||||||||||||||||||||||||||||||||||||||||||
Sbjct  155  GACGCGGCGGGTGGTGGACGCGCCCGCGATCCCGTCGCCGTGCCTTCGGACCCCGGCCCT  214

Query  183  TAGGGCCCGCGTCGCCCAGGACCGCCCGCGTCGCCCCGGACCCCGTTCGGGGCGTCGCCC  242
            ||||||||||||| ||||||||||||||||||||| |||||||||| |||||||||||||
Sbjct  215  TAGGGCCCGCGTCCCCCAGGACCGCCCGCGTCGCCACGGACCCCGTCCGGGGCGTCGCCC  274

Query  243  TCGGAACG  250
            ||||||||
Sbjct  275  TCGGAACG  282


>KJ532888.1 Calamus unifarius isolate Cun 5.8S ribosomal RNA gene, partial 
sequence; internal transcribed spacer 2, complete sequence; 
and 26S ribosomal RNA gene, partial sequence
 KJ532889.1 Calamus unifarius isolate Cun1 5.8S ribosomal RNA gene, partial 
sequence; internal transcribed spacer 2, complete sequence; 
and 26S ribosomal RNA gene, partial sequence
 KJ532890.1 Calamus unifarius isolate Cun1R 5.8S ribosomal RNA gene, partial 
sequence; internal transcribed spacer 2, complete sequence; 
and 26S ribosomal RNA gene, partial sequence
Length=598

 Score = 387 bits (209),  Expect = 1e-103
 Identities = 235/248 (95%), Gaps = 0/248 (0%)
 Strand=Plus/Plus

Query  3    CCAAGCGGCGCTCCGCTCCCCCGGGTTCCCCACGGTCCGCGGGGGTTGCCGGACGCGGAC  62
            ||||||||||||||||||||||| |||||| ||||||| |||||||||| ||| ||||||
Sbjct  35   CCAAGCGGCGCTCCGCTCCCCCGCGTTCCCTACGGTCCTCGGGGGTTGCTGGATGCGGAC  94

Query  63   GATGGCACCCCGCGCCGAGCGCGCGCGGCGTGCCGAAGATCGGGCCGCAGGCTGGGGCCG  122
            |||||| |||||||||||||||||||||||||||||||||||||||||||| ||||||||
Sbjct  95   GATGGCCCCCCGCGCCGAGCGCGCGCGGCGTGCCGAAGATCGGGCCGCAGGTTGGGGCCG  154

Query  123  GACGCGGCGGGTGGTGGACGCGCCCGCGATCCCGTCGCCGTGCCTTCGGACCCCGGCCCT  182
            |||||||||||||||||||||  ||||||||||||||||||||||||||||||| |||||
Sbjct  155  GACGCGGCGGGTGGTGGACGCTTCCGCGATCCCGTCGCCGTGCCTTCGGACCCCAGCCCT  214

Query  183  TAGGGCCCGCGTCGCCCAGGACCGCCCGCGTCGCCCCGGACCCCGTTCGGGGCGTCGCCC  242
            |||||||| |||||||||||||||||||||||||| ||||||||||||| ||||||||||
Sbjct  215  TAGGGCCCCCGTCGCCCAGGACCGCCCGCGTCGCCACGGACCCCGTTCGCGGCGTCGCCC  274

Query  243  TCGGAACG  250
            ||||||||
Sbjct  275  TCGGAACG  282


>KJ532872.1 Calamus pseudotenuis isolate Cps1 5.8S ribosomal RNA gene, partial 
sequence; internal transcribed spacer 2, complete sequence; 
and 26S ribosomal RNA gene, partial sequence
Length=599

 Score = 387 bits (209),  Expect = 1e-103
 Identities = 236/249 (95%), Gaps = 1/249 (0%)
 Strand=Plus/Plus

Query  3    CCAAGCGGCGCTCCGCT-CCCCCGGGTTCCCCACGGTCCGCGGGGGTTGCCGGACGCGGA  61
            ||||||||||||||||| |||||| |||||| ||||||| ||||||||||||||||||||
Sbjct  35   CCAAGCGGCGCTCCGCTCCCCCCGCGTTCCCTACGGTCCTCGGGGGTTGCCGGACGCGGA  94

Query  62   CGATGGCACCCCGCGCCGAGCGCGCGCGGCGTGCCGAAGATCGGGCCGCAGGCTGGGGCC  121
            ||||||| ||||||||||||||||||||||||||||||||| ||||||||||||||||||
Sbjct  95   CGATGGCCCCCCGCGCCGAGCGCGCGCGGCGTGCCGAAGATTGGGCCGCAGGCTGGGGCC  154

Query  122  GGACGCGGCGGGTGGTGGACGCGCCCGCGATCCCGTCGCCGTGCCTTCGGACCCCGGCCC  181
            ||||||||||||||||||||||  ||||||||||||||||||||||||||||||| ||||
Sbjct  155  GGACGCGGCGGGTGGTGGACGCTTCCGCGATCCCGTCGCCGTGCCTTCGGACCCCAGCCC  214

Query  182  TTAGGGCCCGCGTCGCCCAGGACCGCCCGCGTCGCCCCGGACCCCGTTCGGGGCGTCGCC  241
            ||||||||| |||||||||||||||||||||||||| ||||||||||||| ||| |||||
Sbjct  215  TTAGGGCCCCCGTCGCCCAGGACCGCCCGCGTCGCCACGGACCCCGTTCGCGGCCTCGCC  274

Query  242  CTCGGAACG  250
            |||||||||
Sbjct  275  CTCGGAACG  283


>KJ532864.1 Calamus metzianus isolate Cme1 5.8S ribosomal RNA gene, partial 
sequence; internal transcribed spacer 2, complete sequence; 
and 26S ribosomal RNA gene, partial sequence
Length=599

 Score = 387 bits (209),  Expect = 1e-103
 Identities = 236/249 (95%), Gaps = 1/249 (0%)
 Strand=Plus/Plus

Query  3    CCAAGCGGCGCTCCGCT-CCCCCGGGTTCCCCACGGTCCGCGGGGGTTGCCGGACGCGGA  61
            ||||||||||||||||| |||||| |||||| ||||||| ||||||||||||||||||||
Sbjct  35   CCAAGCGGCGCTCCGCTCCCCCCGCGTTCCCTACGGTCCTCGGGGGTTGCCGGACGCGGA  94

Query  62   CGATGGCACCCCGCGCCGAGCGCGCGCGGCGTGCCGAAGATCGGGCCGCAGGCTGGGGCC  121
            ||||||| ||||||||||||||||||||||||||||||||| ||||||||||||||||||
Sbjct  95   CGATGGCCCCCCGCGCCGAGCGCGCGCGGCGTGCCGAAGATTGGGCCGCAGGCTGGGGCC  154

Query  122  GGACGCGGCGGGTGGTGGACGCGCCCGCGATCCCGTCGCCGTGCCTTCGGACCCCGGCCC  181
            ||||||||||||||||||||||  ||||||||||||||||||||||||||||||| ||||
Sbjct  155  GGACGCGGCGGGTGGTGGACGCTTCCGCGATCCCGTCGCCGTGCCTTCGGACCCCAGCCC  214

Query  182  TTAGGGCCCGCGTCGCCCAGGACCGCCCGCGTCGCCCCGGACCCCGTTCGGGGCGTCGCC  241
            ||||||||| |||||||||||||||||||||||||| ||||||||||||| ||| |||||
Sbjct  215  TTAGGGCCCCCGTCGCCCAGGACCGCCCGCGTCGCCACGGACCCCGTTCGCGGCCTCGCC  274

Query  242  CTCGGAACG  250
            |||||||||
Sbjct  275  CTCGGAACG  283


>KJ532856.1 Calamus lakshmanae isolate Clak3 5.8S ribosomal RNA gene, partial 
sequence; internal transcribed spacer 2, complete sequence; 
and 26S ribosomal RNA gene, partial sequence
Length=599

 Score = 387 bits (209),  Expect = 1e-103
 Identities = 236/249 (95%), Gaps = 1/249 (0%)
 Strand=Plus/Plus

Query  3    CCAAGCGGCGCTCCGCT-CCCCCGGGTTCCCCACGGTCCGCGGGGGTTGCCGGACGCGGA  61
            ||||||||||||||||| |||||| |||||| ||||||| ||||||||||||||||||||
Sbjct  35   CCAAGCGGCGCTCCGCTCCCCCCGCGTTCCCTACGGTCCTCGGGGGTTGCCGGACGCGGA  94

Query  62   CGATGGCACCCCGCGCCGAGCGCGCGCGGCGTGCCGAAGATCGGGCCGCAGGCTGGGGCC  121
            ||||||| ||||||||||||||||||||||||||||||||| ||||||||||||||||||
Sbjct  95   CGATGGCCCCCCGCGCCGAGCGCGCGCGGCGTGCCGAAGATTGGGCCGCAGGCTGGGGCC  154

Query  122  GGACGCGGCGGGTGGTGGACGCGCCCGCGATCCCGTCGCCGTGCCTTCGGACCCCGGCCC  181
            ||||||||||||||||||||||  ||||||||||||||||||||||||||||||| ||||
Sbjct  155  GGACGCGGCGGGTGGTGGACGCTTCCGCGATCCCGTCGCCGTGCCTTCGGACCCCAGCCC  214

Query  182  TTAGGGCCCGCGTCGCCCAGGACCGCCCGCGTCGCCCCGGACCCCGTTCGGGGCGTCGCC  241
            || |||||| |||||||||||||||||||||||||| ||||||||||||| |||||||||
Sbjct  215  TTTGGGCCCCCGTCGCCCAGGACCGCCCGCGTCGCCACGGACCCCGTTCGCGGCGTCGCC  274

Query  242  CTCGGAACG  250
            |||||||||
Sbjct  275  CTCGGAACG  283


>KJ532846.1 Calamus nambariensis isolate Cin3 5.8S ribosomal RNA gene, partial 
sequence; internal transcribed spacer 2, complete sequence; 
and 26S ribosomal RNA gene, partial sequence
Length=599

 Score = 387 bits (209),  Expect = 1e-103
 Identities = 236/249 (95%), Gaps = 1/249 (0%)
 Strand=Plus/Plus

Query  3    CCAAGCGGCGCTCCGCT-CCCCCGGGTTCCCCACGGTCCGCGGGGGTTGCCGGACGCGGA  61
            ||||||||||||||||| |||||| |||||| ||||||| ||||||||||||||||||||
Sbjct  35   CCAAGCGGCGCTCCGCTCCCCCCGCGTTCCCTACGGTCCTCGGGGGTTGCCGGACGCGGA  94

Query  62   CGATGGCACCCCGCGCCGAGCGCGCGCGGCGTGCCGAAGATCGGGCCGCAGGCTGGGGCC  121
            ||||||| ||||||||||||||||||||||||||||||||| ||||||||||||||||||
Sbjct  95   CGATGGCCCCCCGCGCCGAGCGCGCGCGGCGTGCCGAAGATTGGGCCGCAGGCTGGGGCC  154

Query  122  GGACGCGGCGGGTGGTGGACGCGCCCGCGATCCCGTCGCCGTGCCTTCGGACCCCGGCCC  181
            | ||||||||||||||||||||  ||||||||||||||||||||||||||||||| ||||
Sbjct  155  GAACGCGGCGGGTGGTGGACGCTTCCGCGATCCCGTCGCCGTGCCTTCGGACCCCAGCCC  214

Query  182  TTAGGGCCCGCGTCGCCCAGGACCGCCCGCGTCGCCCCGGACCCCGTTCGGGGCGTCGCC  241
            ||||||||| |||||||||||||||||||||||||| ||||||||||||| |||||||||
Sbjct  215  TTAGGGCCCCCGTCGCCCAGGACCGCCCGCGTCGCCACGGACCCCGTTCGCGGCGTCGCC  274

Query  242  CTCGGAACG  250
            |||||||||
Sbjct  275  CTCGGAACG  283


>KJ532811.1 Calamus baratangensis isolate Cba2 5.8S ribosomal RNA gene, partial 
sequence; internal transcribed spacer 2, complete sequence; 
and 26S ribosomal RNA gene, partial sequence
 KJ532812.1 Calamus baratangensis isolate Cba2a 5.8S ribosomal RNA gene, 
partial sequence; internal transcribed spacer 2, complete sequence; 
and 26S ribosomal RNA gene, partial sequence
 KJ532813.1 Calamus baratangensis isolate Cba3R 5.8S ribosomal RNA gene, 
partial sequence; internal transcribed spacer 2, complete sequence; 
and 26S ribosomal RNA gene, partial sequence
 KJ532814.1 Calamus baratangensis isolate Cba6 5.8S ribosomal RNA gene, partial 
sequence; internal transcribed spacer 2, complete sequence; 
and 26S ribosomal RNA gene, partial sequence
 KJ532815.1 Calamus basui isolate Cbas1A 5.8S ribosomal RNA gene, partial 
sequence; internal transcribed spacer 2, complete sequence; 
and 26S ribosomal RNA gene, partial sequence
 KJ532816.1 Calamus basui isolate Cbas3 5.8S ribosomal RNA gene, partial 
sequence; internal transcribed spacer 2, complete sequence; 
and 26S ribosomal RNA gene, partial sequence
 KJ532817.1 Calamus basui isolate Cbas3a 5.8S ribosomal RNA gene, partial 
sequence; internal transcribed spacer 2, complete sequence; 
and 26S ribosomal RNA gene, partial sequence
 KJ532873.1 Calamus pseudorivalis isolate Cpsr1 5.8S ribosomal RNA gene, 
partial sequence; internal transcribed spacer 2, complete sequence; 
and 26S ribosomal RNA gene, partial sequence
 KJ532874.1 Calamus pseudorivalis isolate Cpsr2 5.8S ribosomal RNA gene, 
partial sequence; internal transcribed spacer 2, complete sequence; 
and 26S ribosomal RNA gene, partial sequence
 KJ532875.1 Calamus pseudorivalis isolate Cpsr3 5.8S ribosomal RNA gene, 
partial sequence; internal transcribed spacer 2, complete sequence; 
and 26S ribosomal RNA gene, partial sequence
Length=600

 Score = 383 bits (207),  Expect = 2e-102
 Identities = 236/250 (94%), Gaps = 2/250 (1%)
 Strand=Plus/Plus

Query  3    CCAAGCGGCGCTCCGCTCCCCCGGGTTCCCCACGGTCCGCGGGGGTTGCCGGACGCGGAC  62
            ||||||||||||||||||||||| |||||| ||||||| |||||||||||||||||||||
Sbjct  35   CCAAGCGGCGCTCCGCTCCCCCGCGTTCCCTACGGTCCTCGGGGGTTGCCGGACGCGGAC  94

Query  63   GATGGCACCCCGCGCCGAGCGCGCGCGGCGTGCCGAAGATCGGGCCGCAGGCTGGGGCCG  122
            |||||| ||||||||||||||||||||||||||||||||| |||||||||||||||||||
Sbjct  95   GATGGCCCCCCGCGCCGAGCGCGCGCGGCGTGCCGAAGATTGGGCCGCAGGCTGGGGCCG  154

Query  123  GACGCGGCGGGTGGTGGACGCGCCCGCGATCCCGTCGCCGTGCCTTCGGACCCCGGCCCT  182
            |||||||||||||||||||||   |||||||||||||||||||||||||||||| |||||
Sbjct  155  GACGCGGCGGGTGGTGGACGCTTGCGCGATCCCGTCGCCGTGCCTTCGGACCCCAGCCCT  214

Query  183  --TAGGGCCCGCGTCGCCCAGGACCGCCCGCGTCGCCCCGGACCCCGTTCGGGGCGTCGC  240
              |||||||| |||||||||||||||||||||||||| ||||||||||||| ||||||||
Sbjct  215  CATAGGGCCCTCGTCGCCCAGGACCGCCCGCGTCGCCACGGACCCCGTTCGCGGCGTCGC  274

Query  241  CCTCGGAACG  250
            ||||||||||
Sbjct  275  CCTCGGAACG  284


>KJ532891.1 Calamus vattayila isolate Cva1 5.8S ribosomal RNA gene, partial 
sequence; internal transcribed spacer 2, complete sequence; 
and 26S ribosomal RNA gene, partial sequence
 KJ532892.1 Calamus vattayila isolate Cva2 5.8S ribosomal RNA gene, partial 
sequence; internal transcribed spacer 2, complete sequence; 
and 26S ribosomal RNA gene, partial sequence
 KJ532893.1 Calamus vattayila isolate Cva3 5.8S ribosomal RNA gene, partial 
sequence; internal transcribed spacer 2, complete sequence; 
and 26S ribosomal RNA gene, partial sequence
Length=599

 Score = 381 bits (206),  Expect = 7e-102
 Identities = 235/249 (94%), Gaps = 1/249 (0%)
 Strand=Plus/Plus

Query  3    CCAAGCGGCGCTCCGCTCCCCCGGGTTCCCCACGGTCCGCGGGGGTTGCCGGACGCGGAC  62
            ||||||||||||||||||||||| ||||||  |||||| |||||||||||||||||||||
Sbjct  35   CCAAGCGGCGCTCCGCTCCCCCGTGTTCCCTGCGGTCCTCGGGGGTTGCCGGACGCGGAC  94

Query  63   GATGGCACCCCGCGCCGAGCGCGCGCGGCGTGCCGAAGATCGGGCCGCAGGCTGGGGCCG  122
            |||||| ||||||||||||||||||||||||||||||||| ||||||| |||||||||||
Sbjct  95   GATGGCCCCCCGCGCCGAGCGCGCGCGGCGTGCCGAAGATTGGGCCGCGGGCTGGGGCCG  154

Query  123  GACGCGGCGGGTGGTGGACGCGCCCGCGATCCCGTCGCCGTGCCTTCGGA-CCCCGGCCC  181
            |||||||||||||||||||||  ||||||||||||||||||||||||||| |||| ||||
Sbjct  155  GACGCGGCGGGTGGTGGACGCTTCCGCGATCCCGTCGCCGTGCCTTCGGAGCCCCAGCCC  214

Query  182  TTAGGGCCCGCGTCGCCCAGGACCGCCCGCGTCGCCCCGGACCCCGTTCGGGGCGTCGCC  241
            ||||||||| |||||||||||||||||||||||||| ||||||||||||| |||||||||
Sbjct  215  TTAGGGCCCTCGTCGCCCAGGACCGCCCGCGTCGCCACGGACCCCGTTCGCGGCGTCGCC  274

Query  242  CTCGGAACG  250
            |||||||||
Sbjct  275  CTCGGAACG  283


>KJ532867.1 Calamus neelagiricus isolate Cnee2 5.8S ribosomal RNA gene, partial 
sequence; internal transcribed spacer 2, complete sequence; 
and 26S ribosomal RNA gene, partial sequence
 KJ532868.1 Calamus neelagiricus isolate Cnee4R 5.8S ribosomal RNA gene, 
partial sequence; internal transcribed spacer 2, complete sequence; 
and 26S ribosomal RNA gene, partial sequence
Length=599

 Score = 381 bits (206),  Expect = 7e-102
 Identities = 235/249 (94%), Gaps = 1/249 (0%)
 Strand=Plus/Plus

Query  3    CCAAGCGGCGCTCCGCT-CCCCCGGGTTCCCCACGGTCCGCGGGGGTTGCCGGACGCGGA  61
            ||||||||||||||||| |||||| |||||| ||||||| ||||||||| ||||||||||
Sbjct  35   CCAAGCGGCGCTCCGCTCCCCCCGCGTTCCCTACGGTCCTCGGGGGTTGGCGGACGCGGA  94

Query  62   CGATGGCACCCCGCGCCGAGCGCGCGCGGCGTGCCGAAGATCGGGCCGCAGGCTGGGGCC  121
            ||||||| ||||||||||||||||||||||||||||||||| ||||||||||||||||||
Sbjct  95   CGATGGCCCCCCGCGCCGAGCGCGCGCGGCGTGCCGAAGATTGGGCCGCAGGCTGGGGCC  154

Query  122  GGACGCGGCGGGTGGTGGACGCGCCCGCGATCCCGTCGCCGTGCCTTCGGACCCCGGCCC  181
            ||||||||||||||||||||||  ||||||||||||||||||||||||||||||| ||||
Sbjct  155  GGACGCGGCGGGTGGTGGACGCTTCCGCGATCCCGTCGCCGTGCCTTCGGACCCCAGCCC  214

Query  182  TTAGGGCCCGCGTCGCCCAGGACCGCCCGCGTCGCCCCGGACCCCGTTCGGGGCGTCGCC  241
            ||||||||| |||||||||||||||||||||||||| ||||||||||||| ||| |||||
Sbjct  215  TTAGGGCCCCCGTCGCCCAGGACCGCCCGCGTCGCCACGGACCCCGTTCGCGGCCTCGCC  274

Query  242  CTCGGAACG  250
            |||||||||
Sbjct  275  CTCGGAACG  283


>KJ532848.1 Calamus karnatakensis isolate Cka2a 5.8S ribosomal RNA gene, 
partial sequence; internal transcribed spacer 2, complete sequence; 
and 26S ribosomal RNA gene, partial sequence
Length=599

 Score = 381 bits (206),  Expect = 7e-102
 Identities = 235/249 (94%), Gaps = 1/249 (0%)
 Strand=Plus/Plus

Query  3    CCAAGCGGCGCTCCGCT-CCCCCGGGTTCCCCACGGTCCGCGGGGGTTGCCGGACGCGGA  61
            ||||||||||||||||| |||||| |||||| ||||||| ||||||||| ||||||||||
Sbjct  35   CCAAGCGGCGCTCCGCTCCCCCCGCGTTCCCTACGGTCCTCGGGGGTTGGCGGACGCGGA  94

Query  62   CGATGGCACCCCGCGCCGAGCGCGCGCGGCGTGCCGAAGATCGGGCCGCAGGCTGGGGCC  121
            ||||||| ||||||||||||||||||||||||||||||||| ||||||||||||||||||
Sbjct  95   CGATGGCCCCCCGCGCCGAGCGCGCGCGGCGTGCCGAAGATTGGGCCGCAGGCTGGGGCC  154

Query  122  GGACGCGGCGGGTGGTGGACGCGCCCGCGATCCCGTCGCCGTGCCTTCGGACCCCGGCCC  181
            ||||||||||||||||||||||  ||||||||||||||||||||||||||||||| ||||
Sbjct  155  GGACGCGGCGGGTGGTGGACGCTTCCGCGATCCCGTCGCCGTGCCTTCGGACCCCAGCCC  214

Query  182  TTAGGGCCCGCGTCGCCCAGGACCGCCCGCGTCGCCCCGGACCCCGTTCGGGGCGTCGCC  241
            ||||||||| |||||||||||||||||||||||||| ||||||||||||| ||| |||||
Sbjct  215  TTAGGGCCCCCGTCGCCCAGGACCGCCCGCGTCGCCACGGACCCCGTTCGCGGCCTCGCC  274

Query  242  CTCGGAACG  250
            |||||||||
Sbjct  275  CTCGGAACG  283


>KJ532847.1 Calamus karnatakensis isolate Cka1 5.8S ribosomal RNA gene, partial 
sequence; internal transcribed spacer 2, complete sequence; 
and 26S ribosomal RNA gene, partial sequence
 KJ532902.1 Calamus viminalis isolate Cvivim2 5.8S ribosomal RNA gene, partial 
sequence; internal transcribed spacer 2, complete sequence; 
and 26S ribosomal RNA gene, partial sequence
Length=599

 Score = 381 bits (206),  Expect = 7e-102
 Identities = 235/249 (94%), Gaps = 1/249 (0%)
 Strand=Plus/Plus

Query  3    CCAAGCGGCGCTCCGCT-CCCCCGGGTTCCCCACGGTCCGCGGGGGTTGCCGGACGCGGA  61
            ||||||||||||||||| |||||| |||||| ||||||| ||||||||| ||||||||||
Sbjct  35   CCAAGCGGCGCTCCGCTCCCCCCGCGTTCCCTACGGTCCTCGGGGGTTGGCGGACGCGGA  94

Query  62   CGATGGCACCCCGCGCCGAGCGCGCGCGGCGTGCCGAAGATCGGGCCGCAGGCTGGGGCC  121
            ||||||| ||||||||||||||||||||||||||||||||| ||||||||||||||||||
Sbjct  95   CGATGGCCCCCCGCGCCGAGCGCGCGCGGCGTGCCGAAGATTGGGCCGCAGGCTGGGGCC  154

Query  122  GGACGCGGCGGGTGGTGGACGCGCCCGCGATCCCGTCGCCGTGCCTTCGGACCCCGGCCC  181
            ||||||||||||||||||||||  ||||||||||||||||||||||||||||||| ||||
Sbjct  155  GGACGCGGCGGGTGGTGGACGCTTCCGCGATCCCGTCGCCGTGCCTTCGGACCCCAGCCC  214

Query  182  TTAGGGCCCGCGTCGCCCAGGACCGCCCGCGTCGCCCCGGACCCCGTTCGGGGCGTCGCC  241
            ||||||||| |||||||||||||||||||||||||| ||||||||||||| ||| |||||
Sbjct  215  TTAGGGCCCCCGTCGCCCAGGACCGCCCGCGTCGCCACGGACCCCGTTCGCGGCCTCGCC  274

Query  242  CTCGGAACG  250
            |||||||||
Sbjct  275  CTCGGAACG  283


>KJ532843.1 Calamus huegelianus isolate Chu1 5.8S ribosomal RNA gene, partial 
sequence; internal transcribed spacer 2, complete sequence; 
and 26S ribosomal RNA gene, partial sequence
 KJ532844.1 Calamus huegelianus isolate Chu2 5.8S ribosomal RNA gene, partial 
sequence; internal transcribed spacer 2, complete sequence; 
and 26S ribosomal RNA gene, partial sequence
 KJ532849.1 Calamus karnatakensis isolate Cka3 5.8S ribosomal RNA gene, partial 
sequence; internal transcribed spacer 2, complete sequence; 
and 26S ribosomal RNA gene, partial sequence
 KJ532853.1 Calamus lakshmanae isolate Clak1 5.8S ribosomal RNA gene, partial 
sequence; internal transcribed spacer 2, complete sequence; 
and 26S ribosomal RNA gene, partial sequence
 KJ532879.1 Calamus stoloniferus isolate Cst1 5.8S ribosomal RNA gene, partial 
sequence; internal transcribed spacer 2, complete sequence; 
and 26S ribosomal RNA gene, partial sequence
 KJ532880.1 Calamus stoloniferus isolate Cst1a 5.8S ribosomal RNA gene, partial 
sequence; internal transcribed spacer 2, complete sequence; 
and 26S ribosomal RNA gene, partial sequence
 KJ532881.1 Calamus stoloniferus isolate Cst2 5.8S ribosomal RNA gene, partial 
sequence; internal transcribed spacer 2, complete sequence; 
and 26S ribosomal RNA gene, partial sequence
 KJ532882.1 Calamus stoloniferus isolate Cst2a 5.8S ribosomal RNA gene, partial 
sequence; internal transcribed spacer 2, complete sequence; 
and 26S ribosomal RNA gene, partial sequence
 KJ532883.1 Calamus stoloniferus isolate Cst3 5.8S ribosomal RNA gene, partial 
sequence; internal transcribed spacer 2, complete sequence; 
and 26S ribosomal RNA gene, partial sequence
Length=599

 Score = 381 bits (206),  Expect = 7e-102
 Identities = 235/249 (94%), Gaps = 1/249 (0%)
 Strand=Plus/Plus

Query  3    CCAAGCGGCGCTCCGCT-CCCCCGGGTTCCCCACGGTCCGCGGGGGTTGCCGGACGCGGA  61
            ||||||||||||||||| |||||| |||||| ||||||| ||||||||| ||||||||||
Sbjct  35   CCAAGCGGCGCTCCGCTCCCCCCGCGTTCCCTACGGTCCTCGGGGGTTGGCGGACGCGGA  94

Query  62   CGATGGCACCCCGCGCCGAGCGCGCGCGGCGTGCCGAAGATCGGGCCGCAGGCTGGGGCC  121
            ||||||| ||||||||||||||||||||||||||||||||| ||||||||||||||||||
Sbjct  95   CGATGGCCCCCCGCGCCGAGCGCGCGCGGCGTGCCGAAGATTGGGCCGCAGGCTGGGGCC  154

Query  122  GGACGCGGCGGGTGGTGGACGCGCCCGCGATCCCGTCGCCGTGCCTTCGGACCCCGGCCC  181
            ||||||||||||||||||||||  ||||||||||||||||||||||||||||||| ||||
Sbjct  155  GGACGCGGCGGGTGGTGGACGCTTCCGCGATCCCGTCGCCGTGCCTTCGGACCCCAGCCC  214

Query  182  TTAGGGCCCGCGTCGCCCAGGACCGCCCGCGTCGCCCCGGACCCCGTTCGGGGCGTCGCC  241
            ||||||||| |||||||||||||||||||||||||| ||||||||||||| ||| |||||
Sbjct  215  TTAGGGCCCCCGTCGCCCAGGACCGCCCGCGTCGCCACGGACCCCGTTCGCGGCCTCGCC  274

Query  242  CTCGGAACG  250
            |||||||||
Sbjct  275  CTCGGAACG  283


>KJ532828.1 Calamus erectus isolate Cer1 5.8S ribosomal RNA gene, partial 
sequence; internal transcribed spacer 2, complete sequence; 
and 26S ribosomal RNA gene, partial sequence
 KJ532829.1 Calamus erectus isolate Cer2 5.8S ribosomal RNA gene, partial 
sequence; internal transcribed spacer 2, complete sequence; 
and 26S ribosomal RNA gene, partial sequence
 KJ532830.1 Calamus erectus isolate Cer3 5.8S ribosomal RNA gene, partial 
sequence; internal transcribed spacer 2, complete sequence; 
and 26S ribosomal RNA gene, partial sequence
Length=598

 Score = 381 bits (206),  Expect = 7e-102
 Identities = 234/248 (94%), Gaps = 0/248 (0%)
 Strand=Plus/Plus

Query  3    CCAAGCGGCGCTCCGCTCCCCCGGGTTCCCCACGGTCCGCGGGGGTTGCCGGACGCGGAC  62
            |||||||||||||||||||||||||||||| ||||||| ||||| ||| |||||||||||
Sbjct  35   CCAAGCGGCGCTCCGCTCCCCCGGGTTCCCTACGGTCCTCGGGGTTTGTCGGACGCGGAC  94

Query  63   GATGGCACCCCGCGCCGAGCGCGCGCGGCGTGCCGAAGATCGGGCCGCAGGCTGGGGCCG  122
            |||||| ||||||||||||||||||||||||||||||||| |||||||||||||||||||
Sbjct  95   GATGGCCCCCCGCGCCGAGCGCGCGCGGCGTGCCGAAGATTGGGCCGCAGGCTGGGGCCG  154

Query  123  GACGCGGCGGGTGGTGGACGCGCCCGCGATCCCGTCGCCGTGCCTTCGGACCCCGGCCCT  182
            |||||||||||| |||||||||||||||||||||||||||||||| ||||||||||||||
Sbjct  155  GACGCGGCGGGTTGTGGACGCGCCCGCGATCCCGTCGCCGTGCCTCCGGACCCCGGCCCT  214

Query  183  TAGGGCCCGCGTCGCCCAGGACCGCCCGCGTCGCCCCGGACCCCGTTCGGGGCGTCGCCC  242
            |||||||||| |||||||| ||||||||||||||| |||||||||| || ||||| ||||
Sbjct  215  TAGGGCCCGCATCGCCCAGTACCGCCCGCGTCGCCACGGACCCCGTCCGTGGCGTTGCCC  274

Query  243  TCGGAACG  250
            ||||||||
Sbjct  275  TCGGAACG  282


>KJ532818.1 Calamus brandisii isolate Cbr1 5.8S ribosomal RNA gene, partial 
sequence; internal transcribed spacer 2, complete sequence; 
and 26S ribosomal RNA gene, partial sequence
 KJ532819.1 Calamus brandisii isolate Cbr2 5.8S ribosomal RNA gene, partial 
sequence; internal transcribed spacer 2, complete sequence; 
and 26S ribosomal RNA gene, partial sequence
 KJ532820.1 Calamus brandisii isolate Cbr3 5.8S ribosomal RNA gene, partial 
sequence; internal transcribed spacer 2, complete sequence; 
and 26S ribosomal RNA gene, partial sequence
Length=599

 Score = 381 bits (206),  Expect = 7e-102
 Identities = 235/249 (94%), Gaps = 1/249 (0%)
 Strand=Plus/Plus

Query  3    CCAAGCGGCGCTCCGCT-CCCCCGGGTTCCCCACGGTCCGCGGGGGTTGCCGGACGCGGA  61
            ||||||||||||||||| |||||| |||||| ||||||| ||||||||||||||||||||
Sbjct  35   CCAAGCGGCGCTCCGCTCCCCCCGCGTTCCCTACGGTCCTCGGGGGTTGCCGGACGCGGA  94

Query  62   CGATGGCACCCCGCGCCGAGCGCGCGCGGCGTGCCGAAGATCGGGCCGCAGGCTGGGGCC  121
            ||||||| ||||||||||||| ||||||||||||||||||| ||||||||||||||||||
Sbjct  95   CGATGGCCCCCCGCGCCGAGCTCGCGCGGCGTGCCGAAGATTGGGCCGCAGGCTGGGGCC  154

Query  122  GGACGCGGCGGGTGGTGGACGCGCCCGCGATCCCGTCGCCGTGCCTTCGGACCCCGGCCC  181
            ||||||||||||||||||||||  ||||||||||||||||||||||||||||||| ||||
Sbjct  155  GGACGCGGCGGGTGGTGGACGCTTCCGCGATCCCGTCGCCGTGCCTTCGGACCCCAGCCC  214

Query  182  TTAGGGCCCGCGTCGCCCAGGACCGCCCGCGTCGCCCCGGACCCCGTTCGGGGCGTCGCC  241
            ||||||||| |||||||||||||||||||||||||| ||||||||||||| ||| |||||
Sbjct  215  TTAGGGCCCCCGTCGCCCAGGACCGCCCGCGTCGCCACGGACCCCGTTCGCGGCCTCGCC  274

Query  242  CTCGGAACG  250
            |||||||||
Sbjct  275  CTCGGAACG  283


>KJ532885.1 Calamus tenuis isolate Cte7 5.8S ribosomal RNA gene, partial 
sequence; internal transcribed spacer 2, complete sequence; 
and 26S ribosomal RNA gene, partial sequence
Length=602

 Score = 379 bits (205),  Expect = 2e-101
 Identities = 237/252 (94%), Gaps = 4/252 (2%)
 Strand=Plus/Plus

Query  3    CCAAGCGGCGCTCCGCTCCCCCGGGTTCCCCAC-GGTCCGCGGGGGTTGCCGGACGCGGA  61
            ||||||||||||||||||||||| |||||| || ||||| ||||||||||||||||||||
Sbjct  35   CCAAGCGGCGCTCCGCTCCCCCGCGTTCCCTACGGGTCCTCGGGGGTTGCCGGACGCGGA  94

Query  62   CGATGGCACCCCGCGCCGAGCGCGCGCGGCGTGCCGAAGATCGGGCCGCAGGCTGGGGCC  121
            ||||||| ||||||||||||||||||||||||||||||||| ||||||||||||||||||
Sbjct  95   CGATGGCCCCCCGCGCCGAGCGCGCGCGGCGTGCCGAAGATTGGGCCGCAGGCTGGGGCC  154

Query  122  GGACGCGGCGGGTGGTGGACGCGCCCGCGATCCCGTCGCCGTGCCTTCGGACCCCGGCCC  181
            ||||||||||||||||||||||  ||||||||||||||||||||||||||||||| ||||
Sbjct  155  GGACGCGGCGGGTGGTGGACGCTTCCGCGATCCCGTCGCCGTGCCTTCGGACCCCAGCCC  214

Query  182  TTAGGGCCCGCGTCGCCCAGGACCGCCCGCGTCGCCCCGGA---CCCCGTTCGGGGCGTC  238
            ||||||||| |||||||||||||||||||||||||| ||||   ||||||||| ||||||
Sbjct  215  TTAGGGCCCTCGTCGCCCAGGACCGCCCGCGTCGCCACGGACCCCCCCGTTCGCGGCGTC  274

Query  239  GCCCTCGGAACG  250
            ||||||||||||
Sbjct  275  GCCCTCGGAACG  286


>KJ532884.1 Calamus tenuis isolate Cte2 5.8S ribosomal RNA gene, partial 
sequence; internal transcribed spacer 2, complete sequence; 
and 26S ribosomal RNA gene, partial sequence
Length=603

 Score = 374 bits (202),  Expect = 1e-99
 Identities = 237/253 (94%), Gaps = 5/253 (2%)
 Strand=Plus/Plus

Query  3    CCAAGCGGCGCTCCGCTCCCCCGGGTTCCC--CACGGTCCGCGGGGGTTGCCGGACGCGG  60
            ||||||||||||||||||||||| ||||||  | |||||| |||||||||||||||||||
Sbjct  35   CCAAGCGGCGCTCCGCTCCCCCGCGTTCCCTACGCGGTCCTCGGGGGTTGCCGGACGCGG  94

Query  61   ACGATGGCACCCCGCGCCGAGCGCGCGCGGCGTGCCGAAGATCGGGCCGCAGGCTGGGGC  120
            |||||||| ||||||||||||||||||||||||||||||||| |||||||||||||||||
Sbjct  95   ACGATGGCCCCCCGCGCCGAGCGCGCGCGGCGTGCCGAAGATTGGGCCGCAGGCTGGGGC  154

Query  121  CGGACGCGGCGGGTGGTGGACGCGCCCGCGATCCCGTCGCCGTGCCTTCGGACCCCGGCC  180
            |||||||||||||||||||||||  ||||||||||||||||||||||||||||||| |||
Sbjct  155  CGGACGCGGCGGGTGGTGGACGCTTCCGCGATCCCGTCGCCGTGCCTTCGGACCCCAGCC  214

Query  181  CTTAGGGCCCGCGTCGCCCAGGACCGCCCGCGTCGCCCCGGA---CCCCGTTCGGGGCGT  237
            |||||||||| |||||||||||||||||||||||||| ||||   ||||||||| |||||
Sbjct  215  CTTAGGGCCCTCGTCGCCCAGGACCGCCCGCGTCGCCACGGACCCCCCCGTTCGCGGCGT  274

Query  238  CGCCCTCGGAACG  250
            |||||||||||||
Sbjct  275  CGCCCTCGGAACG  287


>KJ532876.1 Calamus rotang isolate Cro1 5.8S ribosomal RNA gene, partial 
sequence; internal transcribed spacer 2, complete sequence; 
and 26S ribosomal RNA gene, partial sequence
 KJ532877.1 Calamus rotang isolate Cro3 5.8S ribosomal RNA gene, partial 
sequence; internal transcribed spacer 2, complete sequence; 
and 26S ribosomal RNA gene, partial sequence
Length=602

 Score = 374 bits (202),  Expect = 1e-99
 Identities = 236/252 (94%), Gaps = 4/252 (2%)
 Strand=Plus/Plus

Query  3    CCAAGCGGCGCTCCGCTCCCCCGGGTTCCC--CACGGTCCGCGGGGGTTGCCGGACGCGG  60
            ||||||||||||||||||||||| ||||||  | |||||| |||||||||||||||||||
Sbjct  35   CCAAGCGGCGCTCCGCTCCCCCGCGTTCCCTACGCGGTCCTCGGGGGTTGCCGGACGCGG  94

Query  61   ACGATGGCACCCCGCGCCGAGCGCGCGCGGCGTGCCGAAGATCGGGCCGCAGGCTGGGGC  120
            |||||||| ||||||||||||||||||||||||||||||||| |||||||||||||||||
Sbjct  95   ACGATGGCCCCCCGCGCCGAGCGCGCGCGGCGTGCCGAAGATTGGGCCGCAGGCTGGGGC  154

Query  121  CGGACGCGGCGGGTGGTGGACGCGCCCGCGATCCCGTCGCCGTGCCTTCGGACCCCGGCC  180
            |||||||||||||||||||||||  ||||||||||||||||| ||||||||||||| |||
Sbjct  155  CGGACGCGGCGGGTGGTGGACGCTTCCGCGATCCCGTCGCCGCGCCTTCGGACCCCAGCC  214

Query  181  CTTAGGGCCCGCGTCGCCCAGGACCGCCCGCGTCGCCCCGGA--CCCCGTTCGGGGCGTC  238
            |||||||||| |||||||||||||||||||||||||| ||||  ||||||||| ||||||
Sbjct  215  CTTAGGGCCCTCGTCGCCCAGGACCGCCCGCGTCGCCGCGGACCCCCCGTTCGCGGCGTC  274

Query  239  GCCCTCGGAACG  250
            ||||||||||||
Sbjct  275  GCCCTCGGAACG  286


>KP092563.1 Calamus compsostachys isolate SCBGP321_2 internal transcribed 
spacer 1, partial sequence; 5.8S ribosomal RNA gene and internal 
transcribed spacer 2, complete sequence; and 28S ribosomal 
RNA gene, partial sequence
Length=729

 Score = 372 bits (201),  Expect = 4e-99
 Identities = 233/248 (94%), Gaps = 3/248 (1%)
 Strand=Plus/Plus

Query  3    CCAAGCGGCGCTCCGCTCCCCCGGGTTCCCCACGGTCCGCGGGGGTTGCCGGACGCGGAC  62
            ||||||||||||||||||||||||| |||| |||||||  ||||| ||||||||||||||
Sbjct  450  CCAAGCGGCGCTCCGCTCCCCCGGGATCCCTACGGTCCTTGGGGGCTGCCGGACGCGGAC  509

Query  63   GATGGCACCCCGCGCCGAGCGCGCGCGGCGTGCCGAAGATCGGGCCGCAGGCTGGGGCCG  122
            |||||| |||||||||||  |||||||||||||||||||| |||||||||||| ||||||
Sbjct  510  GATGGCCCCCCGCGCCGA--GCGCGCGGCGTGCCGAAGATTGGGCCGCAGGCT-GGGCCG  566

Query  123  GACGCGGCGGGTGGTGGACGCGCCCGCGATCCCGTCGCCGTGCCTTCGGACCCCGGCCCT  182
            ||||||||||||||||||||||||||||||||||||||||||||| ||||||| ||||||
Sbjct  567  GACGCGGCGGGTGGTGGACGCGCCCGCGATCCCGTCGCCGTGCCTCCGGACCCTGGCCCT  626

Query  183  TAGGGCCCGCGTCGCCCAGGACCGCCCGCGTCGCCCCGGACCCCGTTCGGGGCGTCGCCC  242
            |||||||||| ||||||||||||||||||||||||||||||||||| |||||||| ||||
Sbjct  627  TAGGGCCCGCATCGCCCAGGACCGCCCGCGTCGCCCCGGACCCCGTCCGGGGCGTTGCCC  686

Query  243  TCGGAACG  250
            ||||||||
Sbjct  687  TCGGAACG  694


>KP092562.1 Calamus compsostachys isolate SCBGP321_1 18S ribosomal RNA gene, 
partial sequence; internal transcribed spacer 1, 5.8S ribosomal 
RNA gene, and internal transcribed spacer 2, complete 
sequence; and 28S ribosomal RNA gene, partial sequence
Length=773

 Score = 372 bits (201),  Expect = 4e-99
 Identities = 233/248 (94%), Gaps = 3/248 (1%)
 Strand=Plus/Plus

Query  3    CCAAGCGGCGCTCCGCTCCCCCGGGTTCCCCACGGTCCGCGGGGGTTGCCGGACGCGGAC  62
            ||||||||||||||||||||||||| |||| |||||||  ||||| ||||||||||||||
Sbjct  493  CCAAGCGGCGCTCCGCTCCCCCGGGATCCCTACGGTCCTTGGGGGCTGCCGGACGCGGAC  552

Query  63   GATGGCACCCCGCGCCGAGCGCGCGCGGCGTGCCGAAGATCGGGCCGCAGGCTGGGGCCG  122
            |||||| |||||||||||  |||||||||||||||||||| |||||||||||| ||||||
Sbjct  553  GATGGCCCCCCGCGCCGA--GCGCGCGGCGTGCCGAAGATTGGGCCGCAGGCT-GGGCCG  609

Query  123  GACGCGGCGGGTGGTGGACGCGCCCGCGATCCCGTCGCCGTGCCTTCGGACCCCGGCCCT  182
            ||||||||||||||||||||||||||||||||||||||||||||| ||||||| ||||||
Sbjct  610  GACGCGGCGGGTGGTGGACGCGCCCGCGATCCCGTCGCCGTGCCTCCGGACCCTGGCCCT  669

Query  183  TAGGGCCCGCGTCGCCCAGGACCGCCCGCGTCGCCCCGGACCCCGTTCGGGGCGTCGCCC  242
            |||||||||| ||||||||||||||||||||||||||||||||||| |||||||| ||||
Sbjct  670  TAGGGCCCGCATCGCCCAGGACCGCCCGCGTCGCCCCGGACCCCGTCCGGGGCGTTGCCC  729

Query  243  TCGGAACG  250
            ||||||||
Sbjct  730  TCGGAACG  737


>KJ532858.1 Calamus leptospadix isolate Cle3 5.8S ribosomal RNA gene, partial 
sequence; internal transcribed spacer 2, complete sequence; 
and 26S ribosomal RNA gene, partial sequence
Length=601

 Score = 372 bits (201),  Expect = 4e-99
 Identities = 234/250 (94%), Gaps = 2/250 (1%)
 Strand=Plus/Plus

Query  3    CCAAGCGGCGCTCCGCT-CCCCCGGGTTCCCCACGGTCCGCGGGGGTTGCCGGACGCGGA  61
            ||||||||||||||||| |||||  |||||| ||||||| ||||||||||||||||||||
Sbjct  36   CCAAGCGGCGCTCCGCTCCCCCCTTGTTCCCTACGGTCCTCGGGGGTTGCCGGACGCGGA  95

Query  62   CGATGGCACCCCGCGCCGAGCGCGCGCGGCGTGCCGAAGATCGGGCCGCAGGCTGGGGCC  121
            ||||||| ||||||||||||||||||||||||||||||||| ||||||||||||||||||
Sbjct  96   CGATGGCCCCCCGCGCCGAGCGCGCGCGGCGTGCCGAAGATTGGGCCGCAGGCTGGGGCC  155

Query  122  GGACGCGGCGGGTGGTGGACGCGCCCGCGATCCCGTCGCCGTGCCTTCGGACCCCGGCCC  181
            ||||||||||||||||||||||  | ||||||||||||||||||||||||| ||| ||||
Sbjct  156  GGACGCGGCGGGTGGTGGACGCTTCGGCGATCCCGTCGCCGTGCCTTCGGAGCCCAGCCC  215

Query  182  TTAGGGCCCGCGTCGCCCAGGACCGCCCGCGTCGCCCCGGA-CCCCGTTCGGGGCGTCGC  240
            ||||||||| |||||||||||||||||||||||||| |||| ||||||||| ||||||||
Sbjct  216  TTAGGGCCCCCGTCGCCCAGGACCGCCCGCGTCGCCGCGGACCCCCGTTCGCGGCGTCGC  275

Query  241  CCTCGGAACG  250
            ||||||||||
Sbjct  276  CCTCGGAACG  285


>KJ532857.1 Calamus leptospadix isolate Cle1 5.8S ribosomal RNA gene, partial 
sequence; internal transcribed spacer 2, complete sequence; 
and 26S ribosomal RNA gene, partial sequence
 KJ532859.1 Calamus leptospadix isolate Cle6 5.8S ribosomal RNA gene, partial 
sequence; internal transcribed spacer 2, complete sequence; 
and 26S ribosomal RNA gene, partial sequence
 KJ532860.1 Calamus leptospadix isolate Cle6R 5.8S ribosomal RNA gene, partial 
sequence; internal transcribed spacer 2, complete sequence; 
and 26S ribosomal RNA gene, partial sequence
 KJ532861.1 Calamus leptospadix isolate Cle8 5.8S ribosomal RNA gene, partial 
sequence; internal transcribed spacer 2, complete sequence; 
and 26S ribosomal RNA gene, partial sequence
Length=601

 Score = 372 bits (201),  Expect = 4e-99
 Identities = 234/250 (94%), Gaps = 2/250 (1%)
 Strand=Plus/Plus

Query  3    CCAAGCGGCGCTCCGCT-CCCCCGGGTTCCCCACGGTCCGCGGGGGTTGCCGGACGCGGA  61
            ||||||||||||||||| |||||  |||||| ||||||| ||||||||||||||||||||
Sbjct  36   CCAAGCGGCGCTCCGCTCCCCCCTTGTTCCCTACGGTCCTCGGGGGTTGCCGGACGCGGA  95

Query  62   CGATGGCACCCCGCGCCGAGCGCGCGCGGCGTGCCGAAGATCGGGCCGCAGGCTGGGGCC  121
            ||||||| ||||||||||||||||||||||||||||||||| ||||||||||||||||||
Sbjct  96   CGATGGCCCCCCGCGCCGAGCGCGCGCGGCGTGCCGAAGATTGGGCCGCAGGCTGGGGCC  155

Query  122  GGACGCGGCGGGTGGTGGACGCGCCCGCGATCCCGTCGCCGTGCCTTCGGACCCCGGCCC  181
            ||||||||||||||||||||||  | ||||||||||||||||||||||||| ||| ||||
Sbjct  156  GGACGCGGCGGGTGGTGGACGCTTCGGCGATCCCGTCGCCGTGCCTTCGGAGCCCAGCCC  215

Query  182  TTAGGGCCCGCGTCGCCCAGGACCGCCCGCGTCGCCCCGGA-CCCCGTTCGGGGCGTCGC  240
            ||||||||| |||||||||||||||||||||||||| |||| ||||||||| ||||||||
Sbjct  216  TTAGGGCCCCCGTCGCCCAGGACCGCCCGCGTCGCCGCGGACCCCCGTTCGCGGCGTCGC  275

Query  241  CCTCGGAACG  250
            ||||||||||
Sbjct  276  CCTCGGAACG  285


>KJ532833.1 Calamus floribundus isolate Cflo1 5.8S ribosomal RNA gene, partial 
sequence; internal transcribed spacer 2, complete sequence; 
and 26S ribosomal RNA gene, partial sequence
 KJ532834.1 Calamus floribundus isolate Cflo2 5.8S ribosomal RNA gene, partial 
sequence; internal transcribed spacer 2, complete sequence; 
and 26S ribosomal RNA gene, partial sequence
 KJ532835.1 Calamus floribundus isolate Cflo3 5.8S ribosomal RNA gene, partial 
sequence; internal transcribed spacer 2, complete sequence; 
and 26S ribosomal RNA gene, partial sequence
 KJ532836.1 Calamus floribundus isolate Cflo3a 5.8S ribosomal RNA gene, partial 
sequence; internal transcribed spacer 2, complete sequence; 
and 26S ribosomal RNA gene, partial sequence
 KJ532837.1 Calamus floribundus isolate Cflo3b 5.8S ribosomal RNA gene, partial 
sequence; internal transcribed spacer 2, complete sequence; 
and 26S ribosomal RNA gene, partial sequence
Length=601

 Score = 366 bits (198),  Expect = 2e-97
 Identities = 234/251 (93%), Gaps = 3/251 (1%)
 Strand=Plus/Plus

Query  3    CCAAGCGGCGCTCCGCTCCCCC-GGGTTCCC--CACGGTCCGCGGGGGTTGCCGGACGCG  59
            |||||||||||||||||||||| | ||||||  |  ||||| ||||||||||||||||||
Sbjct  35   CCAAGCGGCGCTCCGCTCCCCCCGCGTTCCCTGCGGGGTCCTCGGGGGTTGCCGGACGCG  94

Query  60   GACGATGGCACCCCGCGCCGAGCGCGCGCGGCGTGCCGAAGATCGGGCCGCAGGCTGGGG  119
            ||||||||| ||||||||||||||||||||||||||||||||| ||||||||||||| ||
Sbjct  95   GACGATGGCCCCCCGCGCCGAGCGCGCGCGGCGTGCCGAAGATTGGGCCGCAGGCTGTGG  154

Query  120  CCGGACGCGGCGGGTGGTGGACGCGCCCGCGATCCCGTCGCCGTGCCTTCGGACCCCGGC  179
            ||||||||||||||||||||||||  |||||||||||||||||||||||||||| || ||
Sbjct  155  CCGGACGCGGCGGGTGGTGGACGCTTCCGCGATCCCGTCGCCGTGCCTTCGGACACCAGC  214

Query  180  CCTTAGGGCCCGCGTCGCCCAGGACCGCCCGCGTCGCCCCGGACCCCGTTCGGGGCGTCG  239
            ||||||||||| |||||||||||||||||||||||||| ||||||||||||| |||||||
Sbjct  215  CCTTAGGGCCCCCGTCGCCCAGGACCGCCCGCGTCGCCACGGACCCCGTTCGCGGCGTCG  274

Query  240  CCCTCGGAACG  250
            |||||||||||
Sbjct  275  CCCTCGGAACG  285


>KJ532821.1 Calamus caesius isolate Cca1 5.8S ribosomal RNA gene, partial 
sequence; internal transcribed spacer 2, complete sequence; 
and 26S ribosomal RNA gene, partial sequence
 KJ532822.1 Calamus caesius isolate Cca2 5.8S ribosomal RNA gene, partial 
sequence; internal transcribed spacer 2, complete sequence; 
and 26S ribosomal RNA gene, partial sequence
 KJ532823.1 Calamus caesius isolate Cca3 5.8S ribosomal RNA gene, partial 
sequence; internal transcribed spacer 2, complete sequence; 
and 26S ribosomal RNA gene, partial sequence
Length=601

 Score = 366 bits (198),  Expect = 2e-97
 Identities = 234/251 (93%), Gaps = 3/251 (1%)
 Strand=Plus/Plus

Query  3    CCAAGCGGCGCTCCGCTCCCCCGGGTTCCCCACGGTCCGCGGGGGTTGCCGGACGCGGAC  62
            ||||||||||||||||||||||| |||||| ||||||| |||||||||||||||||||||
Sbjct  35   CCAAGCGGCGCTCCGCTCCCCCGCGTTCCCTACGGTCCTCGGGGGTTGCCGGACGCGGAC  94

Query  63   GATGGCACCCCGCGCCGAGCGCGCGCGGCGTGCCGAAGATCGGGCCGCAGGCTGGGGCCG  122
            |||||| ||||||||||||||||||||||||||||||||| |||||||||||||||||||
Sbjct  95   GATGGCCCCCCGCGCCGAGCGCGCGCGGCGTGCCGAAGATTGGGCCGCAGGCTGGGGCCG  154

Query  123  GACGCGGCGGGTGGTGGACGCGCCCGCGATCCCGTCGCCGTGCCTTCGGACCCCG--GCC  180
            |||||||||||||||||||||  |||||||||||||||||||||||||||||||   |||
Sbjct  155  GACGCGGCGGGTGGTGGACGCTTCCGCGATCCCGTCGCCGTGCCTTCGGACCCCCCAGCC  214

Query  181  CTTAGGGCCCG-CGTCGCCCAGGACCGCCCGCGTCGCCCCGGACCCCGTTCGGGGCGTCG  239
             |||||||||  |||||||||||| |||| |||||||| ||||||||||||| |||||||
Sbjct  215  TTTAGGGCCCCCCGTCGCCCAGGAACGCCGGCGTCGCCACGGACCCCGTTCGCGGCGTCG  274

Query  240  CCCTCGGAACG  250
            |||||||||||
Sbjct  275  CCCTCGGAACG  285


>KJ532866.1 Calamus nagbettai isolate Cna2 5.8S ribosomal RNA gene, partial 
sequence; internal transcribed spacer 2, complete sequence; 
and 26S ribosomal RNA gene, partial sequence
Length=593

 Score = 353 bits (191),  Expect = 1e-93
 Identities = 230/248 (93%), Gaps = 5/248 (2%)
 Strand=Plus/Plus

Query  3    CCAAGCGGCGCTCCGCTCCCCCGGGTTCCCCACGGTCCGCGGGGGTTGCCGGACGCGGAC  62
            |||||||||||||||||||||||||||||| |||| || |||||||||||||||||||||
Sbjct  35   CCAAGCGGCGCTCCGCTCCCCCGGGTTCCCTACGGACCTCGGGGGTTGCCGGACGCGGAC  94

Query  63   GATGGCACCCCGCGCCGAGCGCGCGCGGCGTGCCGAAGATCGGGCCGCAGGCTGGGGCCG  122
            |||||| |||||||||||||||||||||||||||||||||  |||||| ||| |||||||
Sbjct  95   GATGGCCCCCCGCGCCGAGCGCGCGCGGCGTGCCGAAGATTTGGCCGCCGGCGGGGGCCG  154

Query  123  GACGCGGCGGGTGGTGGACGCGCCCGCGATCCCGTCGCCGTGCCTTCGGACCCCGGCCCT  182
            ||||||||||||||||||||||||||||||||||||||||||||| |||||||| |||||
Sbjct  155  GACGCGGCGGGTGGTGGACGCGCCCGCGATCCCGTCGCCGTGCCTCCGGACCCCCGCCCT  214

Query  183  TAGGGCCCGCGTCGCCCAGGACCGCCCGCGTCGCCCCGGACCCCGTTCGGGGCGTCGCCC  242
            |||||||||| ||||||||||  |   |||||||| |||||||||| |||||||||||||
Sbjct  215  TAGGGCCCGCATCGCCCAGGA--G---GCGTCGCCACGGACCCCGTCCGGGGCGTCGCCC  269

Query  243  TCGGAACG  250
            ||||||||
Sbjct  270  TCGGAACG  277


>AJ242070.1 Daemonorops didymophylla 18S rRNa gene (partial), 5.8S rRNA gene, 
26S rRNA gene (partial) and internal transcribed spacers 
1 and 2 (ITS1, ITS2), clone 2
Length=823

 Score = 340 bits (184),  Expect = 1e-89
 Identities = 226/247 (91%), Gaps = 0/247 (0%)
 Strand=Plus/Plus

Query  3    CCAAGCGGCGCTCCGCTCCCCCGGGTTCCCCACGGTCCGCGGGGGTTGCCGGACGCGGAC  62
            |||||||||||||||||||||||||||||| |||| ||  ||||||||| |||||| |||
Sbjct  547  CCAAGCGGCGCTCCGCTCCCCCGGGTTCCCTACGGCCCTTGGGGGTTGCAGGACGCAGAC  606

Query  63   GATGGCACCCCGCGCCGAGCGCGCGCGGCGTGCCGAAGATCGGGCCGCAGGCTGGGGCCG  122
            |||||||||| ||||||||||||||||||||||| ||||| |||||| |||||||| |||
Sbjct  607  GATGGCACCCTGCGCCGAGCGCGCGCGGCGTGCCAAAGATTGGGCCGTAGGCTGGGTCCG  666

Query  123  GACGCGGCGGGTGGTGGACGCGCCCGCGATCCCGTCGCCGTGCCTTCGGACCCCGGCCCT  182
            || ||| |||||||||||||||||||||||||| ||||||||||||||||| ||||||||
Sbjct  667  GATGCGACGGGTGGTGGACGCGCCCGCGATCCCATCGCCGTGCCTTCGGACACCGGCCCT  726

Query  183  TAGGGCCCGCGTCGCCCAGGACCGCCCGCGTCGCCCCGGACCCCGTTCGGGGCGTCGCCC  242
            |||||||||| ||||| |||||||||||||||||| |||||||||| || ||||||||||
Sbjct  727  TAGGGCCCGCATCGCCTAGGACCGCCCGCGTCGCCACGGACCCCGTCCGCGGCGTCGCCC  786

Query  243  TCGGAAC  249
            ||| |||
Sbjct  787  TCGAAAC  793


>AJ242067.1 Calospatha scortechinii 18S rRNa gene (partial), 5.8S rRNA gene, 
26S rRNA gene (partial) and internal transcribed spacers 
1 and 2 (ITS1, ITS2), clone 9
Length=816

 Score = 337 bits (182),  Expect = 1e-88
 Identities = 226/248 (91%), Gaps = 0/248 (0%)
 Strand=Plus/Plus

Query  3    CCAAGCGGCGCTCCGCTCCCCCGGGTTCCCCACGGTCCGCGGGGGTTGCCGGACGCGGAC  62
            ||||||||||||| |||||||||| ||||| ||||||| |||||||||||| |||| |||
Sbjct  550  CCAAGCGGCGCTCTGCTCCCCCGGTTTCCCTACGGTCCTCGGGGGTTGCCGAACGCAGAC  609

Query  63   GATGGCACCCCGCGCCGAGCGCGCGCGGCGTGCCGAAGATCGGGCCGCAGGCTGGGGCCG  122
            |||||| ||||| |||||||||||| ||| |||| ||||| |||||||||||||||||||
Sbjct  610  GATGGCCCCCCGTGCCGAGCGCGCGTGGCATGCCAAAGATTGGGCCGCAGGCTGGGGCCG  669

Query  123  GACGCGGCGGGTGGTGGACGCGCCCGCGATCCCGTCGCCGTGCCTTCGGACCCCGGCCCT  182
            ||||||||||||||||||||||||||||||||||||||| |||||||  |||| ||||||
Sbjct  670  GACGCGGCGGGTGGTGGACGCGCCCGCGATCCCGTCGCCATGCCTTCAAACCCTGGCCCT  729

Query  183  TAGGGCCCGCGTCGCCCAGGACCGCCCGCGTCGCCCCGGACCCCGTTCGGGGCGTCGCCC  242
            |||||||||| |||||||||||||||||| | ||| || ||||||| |||||||||||||
Sbjct  730  TAGGGCCCGCATCGCCCAGGACCGCCCGCATTGCCACGAACCCCGTCCGGGGCGTCGCCC  789

Query  243  TCGGAACG  250
            ||||||||
Sbjct  790  TCGGAACG  797


>AJ242048.1 Calamus conirostris 18S rRNA gene (partial), 5.8S rRNA gene, 
26S rRNA gene (partial) and internal transcribed spacers 1 and 
2 (ITS1, ITS2), clone 2
Length=828

 Score = 315 bits (170),  Expect = 7e-82
 Identities = 218/242 (90%), Gaps = 0/242 (0%)
 Strand=Plus/Plus

Query  3    CCAAGCGGCGCTCCGCTCCCCCGGGTTCCCCACGGTCCGCGGGGGTTGCCGGACGCGGAC  62
            ||||||||||||| ||||||||  |||||| ||||||| ||||||||||||||| |||| 
Sbjct  560  CCAAGCGGCGCTCTGCTCCCCCAAGTTCCCTACGGTCCTCGGGGGTTGCCGGACACGGAT  619

Query  63   GATGGCACCCCGCGCCGAGCGCGCGCGGCGTGCCGAAGATCGGGCCGCAGGCTGGGGCCG  122
            |||||| |||||  ||||||  |||||||||||||||||| |||||||||||||||||||
Sbjct  620  GATGGCCCCCCGTACCGAGCATGCGCGGCGTGCCGAAGATTGGGCCGCAGGCTGGGGCCG  679

Query  123  GACGCGGCGGGTGGTGGACGCGCCCGCGATCCCGTCGCCGTGCCTTCGGACCCCGGCCCT  182
            || | || ||||||||||||||||||||||| ||||| ||||||||||||||||||||||
Sbjct  680  GATGTGGTGGGTGGTGGACGCGCCCGCGATCTCGTCGTCGTGCCTTCGGACCCCGGCCCT  739

Query  183  TAGGGCCCGCGTCGCCCAGGACCGCCCGCGTCGCCCCGGACCCCGTTCGGGGCGTCGCCC  242
            ||||||| || ||||||||||||||||||||||||  ||||||||| ||||| |||||||
Sbjct  740  TAGGGCCTGCATCGCCCAGGACCGCCCGCGTCGCCATGGACCCCGTCCGGGGTGTCGCCC  799

Query  243  TC  244
            ||
Sbjct  800  TC  801


>AJ242073.1 Daemonorops fissa 18S rRNa gene (partial), 5.8S rRNA gene, 26S 
rRNA gene (partial) and internal transcribed spacers 1 and 
2 (ITS1, ITS2), clone 7
Length=823

 Score = 309 bits (167),  Expect = 3e-80
 Identities = 221/248 (89%), Gaps = 0/248 (0%)
 Strand=Plus/Plus

Query  3    CCAAGCGGCGCTCCGCTCCCCCGGGTTCCCCACGGTCCGCGGGGGTTGCCGGACGCGGAC  62
            ||||||||||||||||||||| |||||||| ||||||| |||||||||||| || | || 
Sbjct  555  CCAAGCGGCGCTCCGCTCCCCTGGGTTCCCTACGGTCCTCGGGGGTTGCCGAACACAGAT  614

Query  63   GATGGCACCCCGCGCCGAGCGCGCGCGGCGTGCCGAAGATCGGGCCGCAGGCTGGGGCCG  122
            ||||||||||||| || |||| |||||| ||||||||||  |||||  ||||||||||||
Sbjct  615  GATGGCACCCCGCACCAAGCGTGCGCGGTGTGCCGAAGAGTGGGCCATAGGCTGGGGCCG  674

Query  123  GACGCGGCGGGTGGTGGACGCGCCCGCGATCCCGTCGCCGTGCCTTCGGACCCCGGCCCT  182
            || |||||||||||| |||||||||||||||||||||||||||||| |||||||| ||||
Sbjct  675  GATGCGGCGGGTGGTTGACGCGCCCGCGATCCCGTCGCCGTGCCTTTGGACCCCGACCCT  734

Query  183  TAGGGCCCGCGTCGCCCAGGACCGCCCGCGTCGCCCCGGACCCCGTTCGGGGCGTCGCCC  242
            |||||||||| |||||||||||||||||| |||||   |||||||| || ||||||||||
Sbjct  735  TAGGGCCCGCATCGCCCAGGACCGCCCGCATCGCCATTGACCCCGTCCGCGGCGTCGCCC  794

Query  243  TCGGAACG  250
            | ||||||
Sbjct  795  TTGGAACG  802


>AJ242066.1 Calospatha scortechinii 18S rRNa gene (partial), 5.8S rRNA gene, 
26S rRNA gene (partial) and internal transcribed spacers 
1 and 2 (ITS1, ITS2), clone 8
Length=782

 Score = 296 bits (160),  Expect = 2e-76
 Identities = 202/223 (91%), Gaps = 0/223 (0%)
 Strand=Plus/Plus

Query  3    CCAAGCGGCGCTCCGCTCCCCCGGGTTCCCCACGGTCCGCGGGGGTTGCCGGACGCGGAC  62
            ||||||||||||| |||||||||| ||||| ||||||| |||||||||||| |||| |||
Sbjct  559  CCAAGCGGCGCTCTGCTCCCCCGGTTTCCCTACGGTCCTCGGGGGTTGCCGAACGCAGAC  618

Query  63   GATGGCACCCCGCGCCGAGCGCGCGCGGCGTGCCGAAGATCGGGCCGCAGGCTGGGGCCG  122
            |||||| ||||| |||||||||||| ||| |||| ||||| |||||||||||||||||||
Sbjct  619  GATGGCCCCCCGTGCCGAGCGCGCGTGGCATGCCAAAGATTGGGCCGCAGGCTGGGGCCG  678

Query  123  GACGCGGCGGGTGGTGGACGCGCCCGCGATCCCGTCGCCGTGCCTTCGGACCCCGGCCCT  182
            ||||||||||||||||||||||||||||||||||||||| |||||||  |||| ||||||
Sbjct  679  GACGCGGCGGGTGGTGGACGCGCCCGCGATCCCGTCGCCATGCCTTCAAACCCTGGCCCT  738

Query  183  TAGGGCCCGCGTCGCCCAGGACCGCCCGCGTCGCCCCGGACCC  225
            |||||||||| |||||||||||||||||| | ||| || ||||
Sbjct  739  TAGGGCCCGCATCGCCCAGGACCGCCCGCATTGCCACGAACCC  781


>AJ242075.1 Daemonorops fissa 18S rRNa gene (partial), 5.8S rRNA gene, 26S 
rRNA gene (partial) and internal transcribed spacers 1 and 
2 (ITS1, ITS2), clone 10
Length=828

 Score = 291 bits (157),  Expect = 1e-74
 Identities = 217/247 (88%), Gaps = 0/247 (0%)
 Strand=Plus/Plus

Query  3    CCAAGCGGCGCTCCGCTCCCCCGGGTTCCCCACGGTCCGCGGGGGTTGCCGGACGCGGAC  62
            |||||||||| ||||||||||||||||||| |||||||  || |||||||||| ||||| 
Sbjct  560  CCAAGCGGCGATCCGCTCCCCCGGGTTCCCTACGGTCCTTGGTGGTTGCCGGATGCGGAT  619

Query  63   GATGGCACCCCGCGCCGAGCGCGCGCGGCGTGCCGAAGATCGGGCCGCAGGCTGGGGCCG  122
            ||||||||||||| | ||| ||||  |||||||| ||||| ||||| ||| || ||||||
Sbjct  620  GATGGCACCCCGCACTGAGTGCGCATGGCGTGCCAAAGATTGGGCCTCAGACTAGGGCCG  679

Query  123  GACGCGGCGGGTGGTGGACGCGCCCGCGATCCCGTCGCCGTGCCTTCGGACCCCGGCCCT  182
            || |||||||||||||||||||||||||||||||||  |||||||||| |||||||||||
Sbjct  680  GATGCGGCGGGTGGTGGACGCGCCCGCGATCCCGTCATCGTGCCTTCGAACCCCGGCCCT  739

Query  183  TAGGGCCCGCGTCGCCCAGGACCGCCCGCGTCGCCCCGGACCCCGTTCGGGGCGTCGCCC  242
            |||||||||||| ||| |||||||||||| || ||  ||||||||| |  ||||||||||
Sbjct  740  TAGGGCCCGCGTTGCCTAGGACCGCCCGCATCACCATGGACCCCGTCCATGGCGTCGCCC  799

Query  243  TCGGAAC  249
            |||||||
Sbjct  800  TCGGAAC  806


>KJ532926.1 Plectocomia himalayana isolate Phi2 5.8S ribosomal RNA gene, 
partial sequence; internal transcribed spacer 2, complete sequence; 
and 26S ribosomal RNA gene, partial sequence
 KJ532927.1 Plectocomia himalayana isolate Phi3 5.8S ribosomal RNA gene, 
partial sequence; internal transcribed spacer 2, complete sequence; 
and 26S ribosomal RNA gene, partial sequence
Length=592

 Score = 283 bits (153),  Expect = 2e-72
 Identities = 219/250 (88%), Gaps = 8/250 (3%)
 Strand=Plus/Plus

Query  2    GCCAAGCGGCGCTCCGCTCCCCCGGGTTCCCCACGGTCCGCGGGGG-TTGCCGGACGCGG  60
            |||||||| |||||||||||||||||||||| |||| || |||||| |||||||||||||
Sbjct  34   GCCAAGCGACGCTCCGCTCCCCCGGGTTCCCGACGGGCCTCGGGGGTTTGCCGGACGCGG  93

Query  61   ACGATGGCACCCCGCGCCGAGCGCGCGCGGCGTGCCGAAGATCGGGCCGCAGGCTGGGGC  120
            |||||||| ||||||||||||||||||||||||||||||||| ||||||||||| |||||
Sbjct  94   ACGATGGCCCCCCGCGCCGAGCGCGCGCGGCGTGCCGAAGATTGGGCCGCAGGC-GGGGC  152

Query  121  CGGACGCGGCGGGTGGTGGACGCGCCCGCGATCCCGTCGCCGTGCCTTCGGACCCCGGCC  180
            ||||||||||| |||||||||       |||||||||||||| ||||||||||||||  |
Sbjct  153  CGGACGCGGCGCGTGGTGGACT------CGATCCCGTCGCCGCGCCTTCGGACCCCGTTC  206

Query  181  CTTAGGGCCCGCGTCGCCCAGGACCGCCCGCGTCGCCCCGGACCCCGTTCGGGGCGTCGC  240
            |  ||||| |   |||||||| |||||||||||||||| || || ||| ||||||| |||
Sbjct  207  CGCAGGGCTCTTATCGCCCAGAACCGCCCGCGTCGCCCTGGCCCACGTCCGGGGCGGCGC  266

Query  241  CCTCGGAACG  250
            ||||||||||
Sbjct  267  CCTCGGAACG  276


>KJ532807.1 Calamus andamanicus isolate Can2 5.8S ribosomal RNA gene, partial 
sequence; internal transcribed spacer 2, complete sequence; 
and 26S ribosomal RNA gene, partial sequence
 KJ532808.1 Calamus andamanicus isolate Can3 5.8S ribosomal RNA gene, partial 
sequence; internal transcribed spacer 2, complete sequence; 
and 26S ribosomal RNA gene, partial sequence
Length=589

 Score = 283 bits (153),  Expect = 2e-72
 Identities = 221/251 (88%), Gaps = 15/251 (6%)
 Strand=Plus/Plus

Query  3    CCAAGCGGCGCTCCGCTCCC--CCGGGTTCCCCAC-GGTCCGCGGGGGTTGCCGGACGCG  59
            ||||| ||||||||||||||  ||||| |||| || ||||| ||||||||||||||||||
Sbjct  35   CCAAGAGGCGCTCCGCTCCCCGCCGGGATCCCTACGGGTCCTCGGGGGTTGCCGGACGCG  94

Query  60   GACGATGGCACCCCGCGCCGAGCGCGCGCGGCGTGCCGAAGATCGGGCCGCAGGCTGGGG  119
            ||||||||| ||||||||||||||||||||||||||||||||| ||||||| ||| ||||
Sbjct  95   GACGATGGCCCCCCGCGCCGAGCGCGCGCGGCGTGCCGAAGATTGGGCCGCGGGC-GGGG  153

Query  120  CCGGACGCGGCGGGTGGTGGACGCGCCCGCGATCCCGTCGCCGTGCCTTCGGACCCCGGC  179
            ||||||||||||||||||||||||||||||||||||||||||| |||| |||| ||| ||
Sbjct  154  CCGGACGCGGCGGGTGGTGGACGCGCCCGCGATCCCGTCGCCGCGCCTCCGGAACCCCGC  213

Query  180  CCTTAGGGCCCGCGTCGCCCAGGACCGCCCGCGTCGCCCCGGACCCCGTTCGGGGCGTCG  239
            ||| ||||||||| ||||||||||  |   |||||||| ||||||  ||  || ||  ||
Sbjct  214  CCTCAGGGCCCGCATCGCCCAGGA--G---GCGTCGCCACGGACC--GT--GGCGC--CG  262

Query  240  CCCTCGGAACG  250
            |||||||||||
Sbjct  263  CCCTCGGAACG  273


>KJ532825.1 Calamus dilaceratus isolate Cdi2 5.8S ribosomal RNA gene, partial 
sequence; internal transcribed spacer 2, complete sequence; 
and 26S ribosomal RNA gene, partial sequence
 KJ532826.1 Calamus dilaceratus isolate Cdi3 5.8S ribosomal RNA gene, partial 
sequence; internal transcribed spacer 2, complete sequence; 
and 26S ribosomal RNA gene, partial sequence
Length=590

 Score = 279 bits (151),  Expect = 2e-71
 Identities = 221/252 (88%), Gaps = 16/252 (6%)
 Strand=Plus/Plus

Query  3    CCAAGCGGCGCTCCGCTCCCCCG---GGTTCCCCAC-GGTCCGCGGGGGTTGCCGGACGC  58
            ||||| |||||||||||||||||   || |||| || ||||| |||||||||||||||||
Sbjct  35   CCAAGAGGCGCTCCGCTCCCCCGCCGGGATCCCTACGGGTCCTCGGGGGTTGCCGGACGC  94

Query  59   GGACGATGGCACCCCGCGCCGAGCGCGCGCGGCGTGCCGAAGATCGGGCCGCAGGCTGGG  118
            |||||||||| ||||||||||||||||||||||||||||||||| ||||||| ||| |||
Sbjct  95   GGACGATGGCCCCCCGCGCCGAGCGCGCGCGGCGTGCCGAAGATTGGGCCGCGGGC-GGG  153

Query  119  GCCGGACGCGGCGGGTGGTGGACGCGCCCGCGATCCCGTCGCCGTGCCTTCGGACCCCGG  178
            |||||||||||||||||||||||||||||||||||||||||||| |||| |||| ||| |
Sbjct  154  GCCGGACGCGGCGGGTGGTGGACGCGCCCGCGATCCCGTCGCCGCGCCTCCGGAACCCCG  213

Query  179  CCCTTAGGGCCCGCGTCGCCCAGGACCGCCCGCGTCGCCCCGGACCCCGTTCGGGGCGTC  238
            |||| ||||||||| ||||||||||  |   |||||||| ||||||  ||  || ||  |
Sbjct  214  CCCTCAGGGCCCGCATCGCCCAGGA--G---GCGTCGCCACGGACC--GT--GGCGC--C  262

Query  239  GCCCTCGGAACG  250
            ||||||||||||
Sbjct  263  GCCCTCGGAACG  274


>AJ242078.1 Pogonotium ursinum 18S rRNa gene (partial), 5.8S rRNA gene, 26S 
rRNA gene (partial) and internal transcribed spacers 1 and 
2 (ITS1, ITS2), clone 3
Length=829

 Score = 255 bits (138),  Expect = 4e-64
 Identities = 211/247 (85%), Gaps = 1/247 (0%)
 Strand=Plus/Plus

Query  3    CCAAGCGGCGCTCCGCTCCCCCGGGTTCCCCAC-GGTCCGCGGGGGTTGCCGGACGCGGA  61
            |||||| ||||| |||||| ||| |||||| || ||||| ||||||||| ||||||||||
Sbjct  553  CCAAGCAGCGCTTCGCTCCACCGAGTTCCCTACGGGTCCTCGGGGGTTGTCGGACGCGGA  612

Query  62   CGATGGCACCCCGCGCCGAGCGCGCGCGGCGTGCCGAAGATCGGGCCGCAGGCTGGGGCC  121
            | ||||||||| || ||||||||  ||||| |||| ||||| ||||||||||||||||||
Sbjct  613  CAATGGCACCCTGCACCGAGCGCATGCGGCATGCCAAAGATTGGGCCGCAGGCTGGGGCC  672

Query  122  GGACGCGGCGGGTGGTGGACGCGCCCGCGATCCCGTCGCCGTGCCTTCGGACCCCGGCCC  181
            |||||||||||||||||||||| |  |||||||| ||| ||||||| || |||| |||||
Sbjct  673  GGACGCGGCGGGTGGTGGACGCACTTGCGATCCCATCGTCGTGCCTCCGAACCCTGGCCC  732

Query  182  TTAGGGCCCGCGTCGCCCAGGACCGCCCGCGTCGCCCCGGACCCCGTTCGGGGCGTCGCC  241
            ||||||||||| |||| ||||||||||||| |||||  ||||||| |  |  | ||||||
Sbjct  733  TTAGGGCCCGCATCGCTCAGGACCGCCCGCATCGCCATGGACCCCATCTGCAGTGTCGCC  792

Query  242  CTCGGAA  248
            ||| |||
Sbjct  793  CTCAGAA  799


>AJ242080.1 Pogonotium ursinum 18S rRNa gene (partial), 5.8S rRNA gene, 26S 
rRNA gene (partial) and internal transcribed spacers 1 and 
2 (ITS1, ITS2), clone 5
Length=831

 Score = 250 bits (135),  Expect = 2e-62
 Identities = 210/247 (85%), Gaps = 1/247 (0%)
 Strand=Plus/Plus

Query  3    CCAAGCGGCGCTCCGCTCCCCCGGGTTCCCCAC-GGTCCGCGGGGGTTGCCGGACGCGGA  61
            |||||| ||||| |||||| ||| |||||| || ||||| ||||||||| |||| |||||
Sbjct  553  CCAAGCAGCGCTTCGCTCCACCGAGTTCCCTACGGGTCCTCGGGGGTTGTCGGATGCGGA  612

Query  62   CGATGGCACCCCGCGCCGAGCGCGCGCGGCGTGCCGAAGATCGGGCCGCAGGCTGGGGCC  121
            | ||||||||| || ||||||||  ||||| |||| ||||| ||||||||||||||||||
Sbjct  613  CAATGGCACCCTGCACCGAGCGCATGCGGCATGCCAAAGATTGGGCCGCAGGCTGGGGCC  672

Query  122  GGACGCGGCGGGTGGTGGACGCGCCCGCGATCCCGTCGCCGTGCCTTCGGACCCCGGCCC  181
            |||||||||||||||||||||| |  |||||||| ||| ||||||| || |||| |||||
Sbjct  673  GGACGCGGCGGGTGGTGGACGCACTTGCGATCCCATCGTCGTGCCTCCGAACCCTGGCCC  732

Query  182  TTAGGGCCCGCGTCGCCCAGGACCGCCCGCGTCGCCCCGGACCCCGTTCGGGGCGTCGCC  241
            ||||||||||| |||| ||||||||||||| |||||  ||||||| |  |  | ||||||
Sbjct  733  TTAGGGCCCGCATCGCTCAGGACCGCCCGCATCGCCATGGACCCCATCTGCAGTGTCGCC  792

Query  242  CTCGGAA  248
            ||| |||
Sbjct  793  CTCAGAA  799


>AJ242076.1 Pogonotium ursinum 18S rRNa gene (partial), 5.8S rRNA gene, 26S 
rRNA gene (partial) and internal transcribed spacers 1 and 
2 (ITS1, ITS2), clone 1
Length=822

 Score = 250 bits (135),  Expect = 2e-62
 Identities = 210/247 (85%), Gaps = 1/247 (0%)
 Strand=Plus/Plus

Query  3    CCAAGCGGCGCTCCGCTCCCCCGGGTTCCCCAC-GGTCCGCGGGGGTTGCCGGACGCGGA  61
            |||||| ||||| |||||| ||| |||||| || ||||| ||||||||| |||| |||||
Sbjct  553  CCAAGCAGCGCTTCGCTCCACCGAGTTCCCTACGGGTCCTCGGGGGTTGTCGGATGCGGA  612

Query  62   CGATGGCACCCCGCGCCGAGCGCGCGCGGCGTGCCGAAGATCGGGCCGCAGGCTGGGGCC  121
            | ||||||||| || ||||||||  ||||| |||| ||||| ||||||||||||||||||
Sbjct  613  CAATGGCACCCTGCACCGAGCGCATGCGGCATGCCAAAGATTGGGCCGCAGGCTGGGGCC  672

Query  122  GGACGCGGCGGGTGGTGGACGCGCCCGCGATCCCGTCGCCGTGCCTTCGGACCCCGGCCC  181
            |||||||||||||||||||||| |  |||||||| ||| ||||||| || |||| |||||
Sbjct  673  GGACGCGGCGGGTGGTGGACGCACTTGCGATCCCATCGTCGTGCCTCCGAACCCTGGCCC  732

Query  182  TTAGGGCCCGCGTCGCCCAGGACCGCCCGCGTCGCCCCGGACCCCGTTCGGGGCGTCGCC  241
            ||||||||||| |||| ||||||||||||| |||||  ||||||| |  |  | ||||||
Sbjct  733  TTAGGGCCCGCATCGCTCAGGACCGCCCGCATCGCCATGGACCCCATCTGCAGTGTCGCC  792

Query  242  CTCGGAA  248
            ||| |||
Sbjct  793  CTCAGAA  799


>AJ242079.1 Pogonotium ursinum 18S rRNa gene (partial), 5.8S rRNA gene, 26S 
rRNA gene (partial) and internal transcribed spacers 1 and 
2 (ITS1, ITS2), clone 4
Length=832

 Score = 244 bits (132),  Expect = 9e-61
 Identities = 209/247 (85%), Gaps = 1/247 (0%)
 Strand=Plus/Plus

Query  3    CCAAGCGGCGCTCCGCTCCCCCGGGTTCCCCAC-GGTCCGCGGGGGTTGCCGGACGCGGA  61
            |||||| ||||| |||||| ||| |||||| || ||||| ||||||||| |||| |||||
Sbjct  554  CCAAGCAGCGCTTCGCTCCACCGAGTTCCCTACGGGTCCTCGGGGGTTGTCGGATGCGGA  613

Query  62   CGATGGCACCCCGCGCCGAGCGCGCGCGGCGTGCCGAAGATCGGGCCGCAGGCTGGGGCC  121
            | ||||||||| || ||||||||  ||||| |||| ||||| ||||||||||||||||||
Sbjct  614  CAATGGCACCCTGCACCGAGCGCATGCGGCATGCCAAAGATTGGGCCGCAGGCTGGGGCC  673

Query  122  GGACGCGGCGGGTGGTGGACGCGCCCGCGATCCCGTCGCCGTGCCTTCGGACCCCGGCCC  181
            |||||||||||||||||||||| |  |||||||| ||| ||||||| || |||| |||||
Sbjct  674  GGACGCGGCGGGTGGTGGACGCACTTGCGATCCCATCGTCGTGCCTCCGAACCCTGGCCC  733

Query  182  TTAGGGCCCGCGTCGCCCAGGACCGCCCGCGTCGCCCCGGACCCCGTTCGGGGCGTCGCC  241
            ||||||||||| |||| ||||||||||| | |||||  ||||||| |  |  | ||||||
Sbjct  734  TTAGGGCCCGCATCGCTCAGGACCGCCCACATCGCCATGGACCCCATCTGCAGTGTCGCC  793

Query  242  CTCGGAA  248
            ||| |||
Sbjct  794  CTCAGAA  800


>KJ532930.1 Salacca wallichiana isolate Swal1a 5.8S ribosomal RNA gene, partial 
sequence; internal transcribed spacer 2, complete sequence; 
and 26S ribosomal RNA gene, partial sequence
Length=595

 Score = 213 bits (115),  Expect = 3e-51
 Identities = 206/250 (82%), Gaps = 5/250 (2%)
 Strand=Plus/Plus

Query  2    GCCAAGCGGCGCTCCGCTCCCCCGGGTTCCCCACGGTCCGCGGGGG-TTGCCGGACGCGG  60
            |||||||||||||||| | ||||  |||||  || | || |||||| ||| |||||||||
Sbjct  34   GCCAAGCGGCGCTCCGGTTCCCCCTGTTCCAGACCGGCC-CGGGGGTTTGTCGGACGCGG  92

Query  61   ACGATGGCACCCCGCGCCGAGCGCGCGCGGCGTGCCGAAGATCGGGCCGCAGGCTGGGGC  120
            | |||||| ||| |||||||  ||||| |||| ||||||| | || |||||||| |||||
Sbjct  93   AGGATGGCCCCCTGCGCCGAAGGCGCGTGGCGCGCCGAAGTTTGGTCCGCAGGC-GGGGC  151

Query  121  CGGACGCGGCGGGTGGTGGACGCGCCCGCGATCCCGTCGCCGTGCCTTCGGACCCCGGCC  180
            |||   |||||||||||||||   ||||||||||||||||||||||||||||||||||||
Sbjct  152  CGGCTACGGCGGGTGGTGGACTGTCCCGCGATCCCGTCGCCGTGCCTTCGGACCCCGGCC  211

Query  181  CTTAGGGCCCGCGTCGCCCAGGACCGCCCGCGTCGCCCCGGACCCCGTTCGGGGCGTCGC  240
               ||||||| ||||||| || |||||| ||| || ||||  |||||  ||||||  |||
Sbjct  212  TGCAGGGCCCTCGTCGCCTAGAACCGCC-GCGGCG-CCCGTCCCCCGGACGGGGCTGCGC  269

Query  241  CCTCGGAACG  250
            ||| ||||||
Sbjct  270  CCTGGGAACG  279


>AJ242065.1 Calamus thysanolepis 18S rRNa gene (partial), 5.8S rRNA gene, 
26S rRNA gene (partial) and internal transcribed spacers 1 
and 2 (ITS1, ITS2), clone 2
Length=809

 Score = 213 bits (115),  Expect = 3e-51
 Identities = 198/239 (83%), Gaps = 1/239 (0%)
 Strand=Plus/Plus

Query  5    AAGCGGCGCTCCGCTCCCCCGGGTTCCCCACGGTCCGCGGGGGTTGCCGGACGCGGACGA  64
            |||||||||||| ||||||||||||||| | ||||| | |||||||| | ||| ||||||
Sbjct  544  AAGCGGCGCTCCACTCCCCCGGGTTCCCTATGGTCCTCAGGGGTTGCTGAACGTGGACGA  603

Query  65   TGGCACCCCGCGCCGAGCGCGCGCGGCGTGCCGAAGATCGGGCCGCAGGCTGGGGCCGGA  124
            |||| |||| ||| ||||| ||| ||| |||| ||||| |||||  |||||  ||| |||
Sbjct  604  TGGCCCCCCACGCTGAGCGTGCGTGGCATGCCAAAGATTGGGCCATAGGCT-AGGCTGGA  662

Query  125  CGCGGCGGGTGGTGGACGCGCCCGCGATCCCGTCGCCGTGCCTTCGGACCCCGGCCCTTA  184
             |||||||||||||||||||||||||||| | ||||||||||| || ||||| |||||||
Sbjct  663  TGCGGCGGGTGGTGGACGCGCCCGCGATCTCATCGCCGTGCCTCCGAACCCCAGCCCTTA  722

Query  185  GGGCCCGCGTCGCCCAGGACCGCCCGCGTCGCCCCGGACCCCGTTCGGGGCGTCGCCCT  243
            |||||||| || |||||||  ||| || || ||   ||||| || | ||||||| ||||
Sbjct  723  GGGCCCGCATCACCCAGGATTGCCAGCATCACCAAAGACCCGGTCCAGGGCGTCTCCCT  781


>AJ242064.1 Calamus thysanolepis 18S rRNa gene (partial), 5.8S rRNA gene, 
26S rRNA gene (partial) and internal transcribed spacers 1 
and 2 (ITS1, ITS2), clone 1
Length=812

 Score = 213 bits (115),  Expect = 3e-51
 Identities = 198/239 (83%), Gaps = 1/239 (0%)
 Strand=Plus/Plus

Query  5    AAGCGGCGCTCCGCTCCCCCGGGTTCCCCACGGTCCGCGGGGGTTGCCGGACGCGGACGA  64
            |||||||||||| ||||||||||||||| | ||||| | |||||||| | ||| ||||||
Sbjct  547  AAGCGGCGCTCCACTCCCCCGGGTTCCCTATGGTCCTCAGGGGTTGCTGAACGTGGACGA  606

Query  65   TGGCACCCCGCGCCGAGCGCGCGCGGCGTGCCGAAGATCGGGCCGCAGGCTGGGGCCGGA  124
            |||| |||| ||| ||||| ||| ||| |||| ||||| |||||  |||||  ||| |||
Sbjct  607  TGGCCCCCCACGCTGAGCGTGCGTGGCATGCCAAAGATTGGGCCATAGGCT-AGGCTGGA  665

Query  125  CGCGGCGGGTGGTGGACGCGCCCGCGATCCCGTCGCCGTGCCTTCGGACCCCGGCCCTTA  184
             |||||||||||||||||||||||||||| | ||||||||||| || ||||| |||||||
Sbjct  666  TGCGGCGGGTGGTGGACGCGCCCGCGATCTCATCGCCGTGCCTCCGAACCCCAGCCCTTA  725

Query  185  GGGCCCGCGTCGCCCAGGACCGCCCGCGTCGCCCCGGACCCCGTTCGGGGCGTCGCCCT  243
            |||||||| || |||||||  ||| || || ||   ||||| || | ||||||| ||||
Sbjct  726  GGGCCCGCATCACCCAGGATTGCCAGCATCACCAAAGACCCGGTCCAGGGCGTCTCCCT  784


>KJ532928.1 Salacca secunda isolate Sse1 5.8S ribosomal RNA gene, partial 
sequence; internal transcribed spacer 2, complete sequence; 
and 26S ribosomal RNA gene, partial sequence
 KJ532929.1 Salacca secunda isolate Sse1R 5.8S ribosomal RNA gene, partial 
sequence; internal transcribed spacer 2, complete sequence; 
and 26S ribosomal RNA gene, partial sequence
Length=596

 Score = 209 bits (113),  Expect = 3e-50
 Identities = 206/251 (82%), Gaps = 6/251 (2%)
 Strand=Plus/Plus

Query  2    GCCAAGCGGCGCTCCGCTCCCCCGGGTTCCCCA-CGGTCCGCGGGGG-TTGCCGGACGCG  59
            |||||||||||||||| | ||||  |||||  | |||  | |||||| ||| ||||||||
Sbjct  34   GCCAAGCGGCGCTCCGGTTCCCCCTGTTCCAGAGCGG--CTCGGGGGTTTGTCGGACGCG  91

Query  60   GACGATGGCACCCCGCGCCGAGCGCGCGCGGCGTGCCGAAGATCGGGCCGCAGGCTGGGG  119
            || |||||| ||| |||||||  ||||| |||||||||||| | || |||||||| ||||
Sbjct  92   GAGGATGGCCCCCTGCGCCGAAGGCGCGTGGCGTGCCGAAGTTTGGTCCGCAGGC-GGGG  150

Query  120  CCGGACGCGGCGGGTGGTGGACGCGCCCGCGATCCCGTCGCCGTGCCTTCGGACCCCGGC  179
            ||||   |||||||||||||||   |||||||||||||||||||||||||||||||||||
Sbjct  151  CCGGCTACGGCGGGTGGTGGACTGTCCCGCGATCCCGTCGCCGTGCCTTCGGACCCCGGC  210

Query  180  CCTTAGGGCCCGCGTCGCCCAGGACCGCCCGCGTCGCCCCGGACCCCGTTCGGGGCGTCG  239
            |   ||||||| ||||||| || |||||| ||| |||||    |||||  ||||||  ||
Sbjct  211  CTGCAGGGCCCTCGTCGCCTAGAACCGCC-GCGGCGCCCGTCCCCCCGGACGGGGCTGCG  269

Query  240  CCCTCGGAACG  250
            |||| ||||||
Sbjct  270  CCCTGGGAACG  280


>AJ242108.1 Metroxylon salomonense 18S rRNa gene (partial), 5.8S rRNA gene, 
26S rRNA gene (partial) and internal transcribed spacers 
1 and 2 (ITS1, ITS2), clone 2
Length=829

 Score = 207 bits (112),  Expect = 1e-49
 Identities = 205/250 (82%), Gaps = 5/250 (2%)
 Strand=Plus/Plus

Query  2    GCCAAGCGGCGCTCCGCTCCCCCGGGTTCCCCACGGTCCGCGGGGGTTGCCGGACGCGGA  61
            ||||||  |||||||||||||  |||||||| |||| || || |||||||||||||||||
Sbjct  557  GCCAAGAAGCGCTCCGCTCCCTTGGGTTCCCGACGGGCCTCGAGGGTTGCCGGACGCGGA  616

Query  62   CGATGGCACCCCGCGCCGAGCGCGCGCGGCGTGCCGAAGATCGGGCCGCAGGCTGGGGCC  121
            ||||||| ||||||||||||||| ||||||||||||||| | |||  |  |||  |||||
Sbjct  617  CGATGGCCCCCCGCGCCGAGCGCTCGCGGCGTGCCGAAGTTTGGGTGGTGGGC-AGGGCC  675

Query  122  GGACGCGGCGGGTGGTGGACGCGCCCGCGATCCCGTCGCCGTGCCTTCGGACCCCG-GCC  180
            ||||||||||||||||||||||||||| |||||| ||| ||||||||||  ||||| |||
Sbjct  676  GGACGCGGCGGGTGGTGGACGCGCCCGTGATCCCATCGTCGTGCCTTCGATCCCCGAGCC  735

Query  181  CTTAGGGCCCGCGTCGC-C-CAGGACCGCCCGCGTCGCCCCGGACCCCGTTCGGGGCGTC  238
               ||| ||| |||| | | ||| ||| |  |||  || |||| |||||  ||||| | |
Sbjct  736  GCAAGGCCCC-CGTCTCGCGCAGAACCACGTGCGGTGCTCCGGCCCCCGACCGGGGTGGC  794

Query  239  GCCCTCGGAA  248
            ||| ||||||
Sbjct  795  GCCATCGGAA  804


>AJ242100.1 Salacca rupicola 18S rRNa gene (partial), 5.8S rRNA gene, 26S 
rRNA gene (partial) and internal transcribed spacers 1 and 
2 (ITS1, ITS2), clone 3
Length=823

 Score = 204 bits (110),  Expect = 2e-48
 Identities = 207/253 (82%), Gaps = 9/253 (4%)
 Strand=Plus/Plus

Query  2    GCCAAGCGGCGCTCC-GCTCCCCCGGGTTCCCCA-CGG-TCCGCGGGGGTTGCCGGACGC  58
            ||||||||||||||| | ||||||  |||||  | ||| |||| |||| ||| |||||||
Sbjct  554  GCCAAGCGGCGCTCCTGTTCCCCC-TGTTCCAGACCGGCTCCG-GGGGTTTGTCGGACGC  611

Query  59   GGACGATGGCACCCCGCGCCGAGCGCGCGCGGCGTGCCGAAGATCGGGCCGCAGGCTGGG  118
            ||| |||||| ||| |||||||  ||||| |||||||||||| | || |||||||| |||
Sbjct  612  GGAGGATGGCCCCCTGCGCCGAAGGCGCGTGGCGTGCCGAAGTTTGGTCCGCAGGC-GGG  670

Query  119  GCCGGACGCGGCGGGTGGTGGACGCG-CCCGCGATCCCGTCGCCGTGCCTTCGGACCCCG  177
            || ||   |||||||||||||| | | |||||||||||||||||||||||||||||||||
Sbjct  671  GCGGGCTACGGCGGGTGGTGGA-GTGTCCCGCGATCCCGTCGCCGTGCCTTCGGACCCCG  729

Query  178  GCCCTTAGGGCCCGCGTCGCCCAGGACCGCCCGCGTCGCCCCGGACCCCGTTCGGGGCGT  237
            |||    |||||| ||||||| || |||| | ||| |||||    ||||| |||||||  
Sbjct  730  GCCTGCTGGGCCCTCGTCGCCTAGAACCGGC-GCGGCGCCCGTCCCCCCGGTCGGGGCTG  788

Query  238  CGCCCTCGGAACG  250
            |||||| ||||||
Sbjct  789  CGCCCTGGGAACG  801


>AJ242099.1 Salacca rupicola 18S rRNa gene (partial), 5.8S rRNA gene, 26S 
rRNA gene (partial) and internal transcribed spacers 1 and 
2 (ITS1, ITS2), clone 2
Length=829

 Score = 204 bits (110),  Expect = 2e-48
 Identities = 207/253 (82%), Gaps = 9/253 (4%)
 Strand=Plus/Plus

Query  2    GCCAAGCGGCGCTCC-GCTCCCCCGGGTTCCCCA-CGG-TCCGCGGGGGTTGCCGGACGC  58
            ||||||||||||||| | ||||||  |||||  | ||| |||| |||| ||| |||||||
Sbjct  553  GCCAAGCGGCGCTCCTGTTCCCCC-TGTTCCAGACCGGCTCCG-GGGGTTTGTCGGACGC  610

Query  59   GGACGATGGCACCCCGCGCCGAGCGCGCGCGGCGTGCCGAAGATCGGGCCGCAGGCTGGG  118
            ||| |||||| ||| |||||||  ||||| |||||||||||| | || |||||||| |||
Sbjct  611  GGAGGATGGCCCCCTGCGCCGAAGGCGCGTGGCGTGCCGAAGTTTGGTCCGCAGGC-GGG  669

Query  119  GCCGGACGCGGCGGGTGGTGGACGCG-CCCGCGATCCCGTCGCCGTGCCTTCGGACCCCG  177
            || ||   |||||||||||||| | | |||||||||||||||||||||||||||||||||
Sbjct  670  GCGGGCTACGGCGGGTGGTGGA-GTGTCCCGCGATCCCGTCGCCGTGCCTTCGGACCCCG  728

Query  178  GCCCTTAGGGCCCGCGTCGCCCAGGACCGCCCGCGTCGCCCCGGACCCCGTTCGGGGCGT  237
            |||    |||||| ||||||| || |||| | ||| |||||    ||||| |||||||  
Sbjct  729  GCCTGCTGGGCCCTCGTCGCCTAGAACCGGC-GCGGCGCCCGTCCCCCCGGTCGGGGCTG  787

Query  238  CGCCCTCGGAACG  250
            |||||| ||||||
Sbjct  788  CGCCCTGGGAACG  800


>AJ242097.1 Salacca ramosiana 18S rRNa gene (partial), 5.8S rRNA gene, 26S 
rRNA gene (partial) and internal transcribed spacers 1 and 
2 (ITS1, ITS2), clone 1
Length=820

 Score = 195 bits (105),  Expect = 9e-46
 Identities = 205/253 (81%), Gaps = 7/253 (3%)
 Strand=Plus/Plus

Query  2    GCCAAGCGGCGCTCCGCTCCCCCGGGTTCCCCA-CGG-TCCGCGGGGGTTGCCGGACGCG  59
            |||||||||||||||| | ||||  |||||  | ||| |||| |||| ||| ||||||||
Sbjct  550  GCCAAGCGGCGCTCCGGTTCCCCCTGTTCCAGACCGGCTCCG-GGGGTTTGTCGGACGCG  608

Query  60   GACGATGGCACCCCGCGCCGAGCGCGCGCGGCGTGCCGAAGATCGGGCCGCAGGCTGGGG  119
            || |||||| ||| |||||||  ||||| |||||||||||| | || |||||||| ||||
Sbjct  609  GAGGATGGCCCCCTGCGCCGAAGGCGCGTGGCGTGCCGAAGTTTGGTCCGCAGGC-GGGG  667

Query  120  CCGGACGCGGCGGGTGGTGGACGCGCCCGCGATCCCGTCGCCGTGCCTTCGGACCCCGGC  179
            | ||   |||||||||||||||   |||||||||||||||||||||||||||||||||||
Sbjct  668  CGGGCTACGGCGGGTGGTGGACTGTCCCGCGATCCCGTCGCCGTGCCTTCGGACCCCGGC  727

Query  180  CCTTAGGGCCCGCGTCGCCCAGGACCGCCCGCGTCGCCCCGGACCCC-GTTCGGGGCGTC  238
            |   |||||||  |||||| || |||| | ||| |||||    |||| | |||||||  |
Sbjct  728  CTGCAGGGCCCTTGTCGCCTAGAACCGGC-GCGGCGCCCGTCCCCCCCGGTCGGGGCTGC  786

Query  239  G-CCCTCGGAACG  250
            | |||| ||||||
Sbjct  787  GACCCTGGGAACG  799


>AJ242098.1 Salacca ramosiana 18S rRNa gene (partial), 5.8S rRNA gene, 26S 
rRNA gene (partial) and internal transcribed spacers 1 and 
2 (ITS1, ITS2), clone 2
Length=818

 Score = 189 bits (102),  Expect = 4e-44
 Identities = 204/253 (81%), Gaps = 7/253 (3%)
 Strand=Plus/Plus

Query  2    GCCAAGCGGCGCTCCGCTCCCCCGGGTTCCCCA-CGG-TCCGCGGGGGTTGCCGGACGCG  59
            ||||||||| |||||| | ||||  ||| |  | ||| |||| |||| ||| ||||||||
Sbjct  549  GCCAAGCGGTGCTCCGGTTCCCCCTGTTGCAGACCGGCTCCG-GGGGTTTGTCGGACGCG  607

Query  60   GACGATGGCACCCCGCGCCGAGCGCGCGCGGCGTGCCGAAGATCGGGCCGCAGGCTGGGG  119
            || |||||| ||| |||||||  ||||| |||||||||||| | || |||||||| ||||
Sbjct  608  GAGGATGGCCCCCTGCGCCGAAGGCGCGTGGCGTGCCGAAGTTTGGTCCGCAGGC-GGGG  666

Query  120  CCGGACGCGGCGGGTGGTGGACGCGCCCGCGATCCCGTCGCCGTGCCTTCGGACCCCGGC  179
            | |||  |||||||||||||||   |||||||||||||||||||||||||||||||||||
Sbjct  667  CGGGATACGGCGGGTGGTGGACTGTCCCGCGATCCCGTCGCCGTGCCTTCGGACCCCGGC  726

Query  180  CCTTAGGGCCCGCGTCGCCCAGGACCGCCCGCGTCGCCCCGGACCCC-GTTCGGGGCGTC  238
            |   ||| ||| ||||||| || |||| | ||| |||||    |||| | |||||||  |
Sbjct  727  CTGCAGGTCCCTCGTCGCCTAGAACCGGC-GCGGCGCCCGTCCCCCCCGGTCGGGGCTGC  785

Query  239  G-CCCTCGGAACG  250
            | |||| ||||||
Sbjct  786  GACCCTGGGAACG  798


>AJ242106.1 Metroxylon sagu 18S rRNa gene (partial), 5.8S rRNA gene, 26S 
rRNA gene (partial) and internal transcribed spacers 1 and 2 
(ITS1, ITS2), clone 2
Length=828

 Score = 167 bits (90),  Expect = 2e-37
 Identities = 149/178 (84%), Gaps = 2/178 (1%)
 Strand=Plus/Plus

Query  2    GCCAAGCGGCGCTCCGCTCCCCCGGGTTCCCCACGGTCCGCGGGGGTT-GCCGGACGCGG  60
            ||||||||||||||||||||||||||||||| | || |  |||||| | | ||||||| |
Sbjct  557  GCCAAGCGGCGCTCCGCTCCCCCGGGTTCCCAATGGGCTTCGGGGGGTCGTCGGACGCAG  616

Query  61   ACGATGGCACCCCGCGCCGAGCGCGCGCGGCGTGCCGAAGATCGGGCCGCAGGCTGGGGC  120
            |||||||| ||| ||||||||| | | ||||||||| | | | ||||||  |||  ||||
Sbjct  617  ACGATGGCCCCCTGCGCCGAGCACACACGGCGTGCCAAGGTTTGGGCCGTGGGCA-GGGC  675

Query  121  CGGACGCGGCGGGTGGTGGACGCGCCCGCGATCCCGTCGCCGTGCCTTCGGACCCCGG  178
            ||||||||||||||| |||| | |||| ||||||| ||||||||||||| | ||||||
Sbjct  676  CGGACGCGGCGGGTGTTGGATGTGCCCTCGATCCCATCGCCGTGCCTTCAGTCCCCGG  733


>AJ242105.1 Metroxylon sagu 18S rRNa gene (partial), 5.8S rRNA gene, 26S 
rRNA gene (partial) and internal transcribed spacers 1 and 2 
(ITS1, ITS2), clone 1
Length=798

 Score = 167 bits (90),  Expect = 2e-37
 Identities = 173/212 (82%), Gaps = 9/212 (4%)
 Strand=Plus/Plus

Query  2    GCCAAGCGGCGCTCCGCTCCCCCGGGTTCCCCA-CGG-TCCGCGGGGGTTGCCGGACGCG  59
            ||||||||||||||  |||||||| |||||| |  || | || ||||||  ||||| | |
Sbjct  537  GCCAAGCGGCGCTCTTCTCCCCCGAGTTCCCGATGGGCTTCG-GGGGGTCACCGGATGTG  595

Query  60   GACGATGGCACCCC-GCGCCGAGCGCGCGCGGCGTGCCGAAGATCGGGCCGCAGGCTGGG  118
             ||||||| ||||| |||| ||||  || ||||||| ||||| | |||| || ||| |||
Sbjct  596  AACGATGG-ACCCCTGCGCTGAGCATGCACGGCGTGTCGAAGTTTGGGCTGCGGGC-GGG  653

Query  119  GCCGGACGCGGCGGGTGGTGGACGCGCCCGCGATCCCGTCGCCGTGCCTTCGGACCCCGG  178
            ||| |||| || ||||||||||| ||||||||||||||||||||||||||||| ||||||
Sbjct  654  GCCAGACGTGGAGGGTGGTGGACACGCCCGCGATCCCGTCGCCGTGCCTTCGGTCCCCGG  713

Query  179  CCCTTAGGGCCCGCG---TCGCCCAGGACCGC  207
             ||  ||||||| ||   |||||||| |||||
Sbjct  714  GCCGCAGGGCCCCCGTCTTCGCCCAGAACCGC  745


>AJ242071.1 Daemonorops didymophylla 18S rRNa gene (partial), 5.8S rRNA gene, 
26S rRNA gene (partial) and internal transcribed spacers 
1 and 2 (ITS1, ITS2), clone 7
Length=1018

 Score = 145 bits (78),  Expect = 9e-31
 Identities = 108/123 (88%), Gaps = 0/123 (0%)
 Strand=Plus/Plus

Query  3    CCAAGCGGCGCTCCGCTCCCCCGGGTTCCCCACGGTCCGCGGGGGTTGCCGGACGCGGAC  62
            ||||||||| ||| |||||| | ||||||| |||| || || ||||||||||||| ||| 
Sbjct  787  CCAAGCGGCACTCTGCTCCCTCAGGTTCCCTACGGCCCTCGAGGGTTGCCGGACGTGGAT  846

Query  63   GATGGCACCCCGCGCCGAGCGCGCGCGGCGTGCCGAAGATCGGGCCGCAGGCTGGGGCCG  122
            |||||||||||||||||||||||||||| ||||||||||| ||||| ||||||||| | |
Sbjct  847  GATGGCACCCCGCGCCGAGCGCGCGCGGTGTGCCGAAGATTGGGCCACAGGCTGGGTCTG  906

Query  123  GAC  125
            |||
Sbjct  907  GAC  909


>AJ242072.1 Daemonorops didymophylla 18S rRNa gene (partial), 5.8S rRNA gene, 
26S rRNA gene (partial) and internal transcribed spacers 
1 and 2 (ITS1, ITS2), clone 8
Length=788

 Score = 102 bits (55),  Expect = 6e-18
 Identities = 71/79 (90%), Gaps = 0/79 (0%)
 Strand=Plus/Plus

Query  170  GGACCCCGGCCCTTAGGGCCCGCGTCGCCCAGGACCGCCCGCGTCGCCCCGGACCCCGTT  229
            ||||||| |||||||||||||||||||||||||||||||||||| ||| |||||||| | 
Sbjct  677  GGACCCCTGCCCTTAGGGCCCGCGTCGCCCAGGACCGCCCGCGTTGCCACGGACCCCATC  736

Query  230  CGGGGCGTCGCCCTCGGAA  248
            || || ||||||| |||||
Sbjct  737  CGCGGTGTCGCCCCCGGAA  755


  Database: Nucleotide collection (nt)
    Posted date:  Jun 15, 2019  6:40 PM
  Number of letters in database: 218,532,353,722
  Number of sequences in database:  52,478,804

Lambda      K        H
    1.33    0.621     1.12 
Gapped
Lambda      K        H
    1.28    0.460    0.850 
Matrix: blastn matrix:1 -2
Gap Penalties: Existence: 0, Extension: 0
Number of Sequences: 52478804
Number of Hits to DB: 0
Number of extensions: 0
Number of successful extensions: 0
Number of sequences better than 10: 0
Number of HSP's better than 10 without gapping: 0
Number of HSP's gapped: 0
Number of HSP's successfully gapped: 0
Length of query: 250
Length of database: 218532353722
Length adjustment: 33
Effective length of query: 217
Effective length of database: 216800553190
Effective search space: 47045720042230
Effective search space used: 47045720042230
A: 0
X1: 13 (25.0 bits)
X2: 32 (59.1 bits)
X3: 54 (99.7 bits)
S1: 13 (25.1 bits)
S2: 23 (43.6 bits)
