# Supplementary material for: Assessing the Identity of Commercial Herbs From a Cambodian Market Using DNA Barcoding
Source: Front Pharmacol. 2020 Mar 24;11:244. doi: 10.3389/fphar.2020.00244 (PMC7105672; doi:10.3389/fphar.2020.00244)
Supplement: Supplementary file 2 [file Data_Sheet_2.zip › blast search result/ITS2/JPZ12.txt]

BLASTN 2.9.0+
Reference: Zheng Zhang, Scott Schwartz, Lukas Wagner, and
Webb Miller (2000), "A greedy algorithm for aligning DNA
sequences", J Comput Biol 2000; 7(1-2):203-14.


Reference for database indexing: Aleksandr Morgulis, George
Coulouris, Yan Raytselis, Thomas L. Madden, Richa Agarwala,
Alejandro A. Schaffer (2008), "Database Indexing for
Production MegaBLAST Searches", Bioinformatics 24:1757-1764.


RID: H8U40BHB014


Database: Nucleotide collection (nt)
           52,478,804 sequences; 218,532,353,722 total letters
Query= JPZ12

Length=236


                                                                   Score        E      Max
Sequences producing significant alignments:                       (Bits)     Value   ident

LC456362.1 Oroxylum indicum genes for 5.8S rRNA, ITS 2, 28S rR...  431        6e-117  100%        
MF802957.1 Oroxylum indicum isolate YC0247MT13 internal transc...  420        1e-113  99%         
JN407439.1 Oroxylum indicum isolate shawpc0961I 18S ribosomal ...  420        1e-113  99%         
JN407437.1 Oroxylum indicum isolate shawpc0696I 18S ribosomal ...  420        1e-113  99%         
GQ434845.1 Oroxylum indicum voucher PS1669MT01 internal transc...  420        1e-113  99%         
KC441043.1 Oroxylum indicum voucher 175_MT03 internal transcri...  414        6e-112  98%         
KC441042.1 Oroxylum indicum voucher YC1210175MT02 internal tra...  414        6e-112  98%         
JN407438.1 Oroxylum indicum isolate shawpc0960I 18S ribosomal ...  414        6e-112  98%         
GQ434846.1 Oroxylum indicum voucher PS1669MT02 internal transc...  414        6e-112  98%         
FJ606747.1 Oroxylum indicum 18S ribosomal RNA gene, partial se...  414        6e-112  98%         

ALIGNMENTS
>LC456362.1 Oroxylum indicum genes for 5.8S rRNA, ITS 2, 28S rRNA, partial 
and complete sequence, isolate: CHULA-074
Length=357

 Score = 431 bits (233),  Expect = 6e-117
 Identities = 235/236 (99%), Gaps = 0/236 (0%)
 Strand=Plus/Plus

Query  1    TGCATCGCGTCGCCCCCACTCTCCCCGGCCAAAGCGTGCGGGAGATACGGGGCGGAAATT  60
            ||||||||||||||||||||||||||||||||||||||||||||||||||||||||||||
Sbjct  85   TGCATCGCGTCGCCCCCACTCTCCCCGGCCAAAGCGTGCGGGAGATACGGGGCGGAAATT  144

Query  61   GGCAGCCCGTGCGCCCCTGCGCGCGGCCGGCCCAAATTCTCGCTCGCGACGATGCGCGTC  120
            ||||||||||||||||||||||||||||||||||||||||||||||||||||||||||||
Sbjct  145  GGCAGCCCGTGCGCCCCTGCGCGCGGCCGGCCCAAATTCTCGCTCGCGACGATGCGCGTC  204

Query  121  ATTGCCAGTGGTGGTTGAACATCAACTCTCATTCCGCAGTGCGACGTGGCATCGCCAGCT  180
            | ||||||||||||||||||||||||||||||||||||||||||||||||||||||||||
Sbjct  205  ACTGCCAGTGGTGGTTGAACATCAACTCTCATTCCGCAGTGCGACGTGGCATCGCCAGCT  264

Query  181  CGCGAACCGTCACAGACCCTACGGGCTCCTGCGCGCGCGCACGATGCCCCCGACCG  236
            ||||||||||||||||||||||||||||||||||||||||||||||||||||||||
Sbjct  265  CGCGAACCGTCACAGACCCTACGGGCTCCTGCGCGCGCGCACGATGCCCCCGACCG  320


>MF802957.1 Oroxylum indicum isolate YC0247MT13 internal transcribed spacer 
2, partial sequence
Length=236

 Score = 420 bits (227),  Expect = 1e-113
 Identities = 233/236 (99%), Gaps = 0/236 (0%)
 Strand=Plus/Plus

Query  1    TGCATCGCGTCGCCCCCACTCTCCCCGGCCAAAGCGTGCGGGAGATACGGGGCGGAAATT  60
            |||||||||||||||||||||||||||||| |||||||||||||||||||||||||||||
Sbjct  1    TGCATCGCGTCGCCCCCACTCTCCCCGGCCCAAGCGTGCGGGAGATACGGGGCGGAAATT  60

Query  61   GGCAGCCCGTGCGCCCCTGCGCGCGGCCGGCCCAAATTCTCGCTCGCGACGATGCGCGTC  120
            ||||||||||||||||| ||||||||||||||||||||||||||||||||||||||||||
Sbjct  61   GGCAGCCCGTGCGCCCCCGCGCGCGGCCGGCCCAAATTCTCGCTCGCGACGATGCGCGTC  120

Query  121  ATTGCCAGTGGTGGTTGAACATCAACTCTCATTCCGCAGTGCGACGTGGCATCGCCAGCT  180
            | ||||||||||||||||||||||||||||||||||||||||||||||||||||||||||
Sbjct  121  ACTGCCAGTGGTGGTTGAACATCAACTCTCATTCCGCAGTGCGACGTGGCATCGCCAGCT  180

Query  181  CGCGAACCGTCACAGACCCTACGGGCTCCTGCGCGCGCGCACGATGCCCCCGACCG  236
            ||||||||||||||||||||||||||||||||||||||||||||||||||||||||
Sbjct  181  CGCGAACCGTCACAGACCCTACGGGCTCCTGCGCGCGCGCACGATGCCCCCGACCG  236


>JN407439.1 Oroxylum indicum isolate shawpc0961I 18S ribosomal RNA gene, 
partial sequence; internal transcribed spacer 1, 5.8S ribosomal 
RNA gene, and internal transcribed spacer 2, complete sequence; 
and 28S ribosomal RNA gene, partial sequence
Length=653

 Score = 420 bits (227),  Expect = 1e-113
 Identities = 233/236 (99%), Gaps = 0/236 (0%)
 Strand=Plus/Plus

Query  1    TGCATCGCGTCGCCCCCACTCTCCCCGGCCAAAGCGTGCGGGAGATACGGGGCGGAAATT  60
            |||||||||||||||||||||||||||||| |||||||||||||||||||||||||||||
Sbjct  401  TGCATCGCGTCGCCCCCACTCTCCCCGGCCCAAGCGTGCGGGAGATACGGGGCGGAAATT  460

Query  61   GGCAGCCCGTGCGCCCCTGCGCGCGGCCGGCCCAAATTCTCGCTCGCGACGATGCGCGTC  120
            ||||||||||||||||| ||||||||||||||||||||||||||||||||||||||||||
Sbjct  461  GGCAGCCCGTGCGCCCCCGCGCGCGGCCGGCCCAAATTCTCGCTCGCGACGATGCGCGTC  520

Query  121  ATTGCCAGTGGTGGTTGAACATCAACTCTCATTCCGCAGTGCGACGTGGCATCGCCAGCT  180
            | ||||||||||||||||||||||||||||||||||||||||||||||||||||||||||
Sbjct  521  ACTGCCAGTGGTGGTTGAACATCAACTCTCATTCCGCAGTGCGACGTGGCATCGCCAGCT  580

Query  181  CGCGAACCGTCACAGACCCTACGGGCTCCTGCGCGCGCGCACGATGCCCCCGACCG  236
            ||||||||||||||||||||||||||||||||||||||||||||||||||||||||
Sbjct  581  CGCGAACCGTCACAGACCCTACGGGCTCCTGCGCGCGCGCACGATGCCCCCGACCG  636


>JN407437.1 Oroxylum indicum isolate shawpc0696I 18S ribosomal RNA gene, 
partial sequence; internal transcribed spacer 1, 5.8S ribosomal 
RNA gene, and internal transcribed spacer 2, complete sequence; 
and 28S ribosomal RNA gene, partial sequence
Length=712

 Score = 420 bits (227),  Expect = 1e-113
 Identities = 233/236 (99%), Gaps = 0/236 (0%)
 Strand=Plus/Plus

Query  1    TGCATCGCGTCGCCCCCACTCTCCCCGGCCAAAGCGTGCGGGAGATACGGGGCGGAAATT  60
            |||||||||||||||||||||||||||||| |||||||||||||||||||||||||||||
Sbjct  433  TGCATCGCGTCGCCCCCACTCTCCCCGGCCCAAGCGTGCGGGAGATACGGGGCGGAAATT  492

Query  61   GGCAGCCCGTGCGCCCCTGCGCGCGGCCGGCCCAAATTCTCGCTCGCGACGATGCGCGTC  120
            ||||||||||||||||| ||||||||||||||||||||||||||||||||||||||||||
Sbjct  493  GGCAGCCCGTGCGCCCCCGCGCGCGGCCGGCCCAAATTCTCGCTCGCGACGATGCGCGTC  552

Query  121  ATTGCCAGTGGTGGTTGAACATCAACTCTCATTCCGCAGTGCGACGTGGCATCGCCAGCT  180
            | ||||||||||||||||||||||||||||||||||||||||||||||||||||||||||
Sbjct  553  ACTGCCAGTGGTGGTTGAACATCAACTCTCATTCCGCAGTGCGACGTGGCATCGCCAGCT  612

Query  181  CGCGAACCGTCACAGACCCTACGGGCTCCTGCGCGCGCGCACGATGCCCCCGACCG  236
            ||||||||||||||||||||||||||||||||||||||||||||||||||||||||
Sbjct  613  CGCGAACCGTCACAGACCCTACGGGCTCCTGCGCGCGCGCACGATGCCCCCGACCG  668


>GQ434845.1 Oroxylum indicum voucher PS1669MT01 internal transcribed spacer 
2, partial sequence
Length=236

 Score = 420 bits (227),  Expect = 1e-113
 Identities = 233/236 (99%), Gaps = 0/236 (0%)
 Strand=Plus/Plus

Query  1    TGCATCGCGTCGCCCCCACTCTCCCCGGCCAAAGCGTGCGGGAGATACGGGGCGGAAATT  60
            |||||||||||||||||||||||||||||| |||||||||||||||||||||||||||||
Sbjct  1    TGCATCGCGTCGCCCCCACTCTCCCCGGCCCAAGCGTGCGGGAGATACGGGGCGGAAATT  60

Query  61   GGCAGCCCGTGCGCCCCTGCGCGCGGCCGGCCCAAATTCTCGCTCGCGACGATGCGCGTC  120
            ||||||||||||||||| ||||||||||||||||||||||||||||||||||||||||||
Sbjct  61   GGCAGCCCGTGCGCCCCCGCGCGCGGCCGGCCCAAATTCTCGCTCGCGACGATGCGCGTC  120

Query  121  ATTGCCAGTGGTGGTTGAACATCAACTCTCATTCCGCAGTGCGACGTGGCATCGCCAGCT  180
            | ||||||||||||||||||||||||||||||||||||||||||||||||||||||||||
Sbjct  121  ACTGCCAGTGGTGGTTGAACATCAACTCTCATTCCGCAGTGCGACGTGGCATCGCCAGCT  180

Query  181  CGCGAACCGTCACAGACCCTACGGGCTCCTGCGCGCGCGCACGATGCCCCCGACCG  236
            ||||||||||||||||||||||||||||||||||||||||||||||||||||||||
Sbjct  181  CGCGAACCGTCACAGACCCTACGGGCTCCTGCGCGCGCGCACGATGCCCCCGACCG  236


>KC441043.1 Oroxylum indicum voucher 175_MT03 internal transcribed spacer 
2, partial sequence
Length=484

 Score = 414 bits (224),  Expect = 6e-112
 Identities = 232/236 (98%), Gaps = 0/236 (0%)
 Strand=Plus/Plus

Query  1    TGCATCGCGTCGCCCCCACTCTCCCCGGCCAAAGCGTGCGGGAGATACGGGGCGGAAATT  60
            |||||||||||||||||||||||||||||| |||||||||||||||||||||||||||||
Sbjct  85   TGCATCGCGTCGCCCCCACTCTCCCCGGCCCAAGCGTGCGGGAGATACGGGGCGGAAATT  144

Query  61   GGCAGCCCGTGCGCCCCTGCGCGCGGCCGGCCCAAATTCTCGCTCGCGACGATGCGCGTC  120
            ||||||||||||||||| | ||||||||||||||||||||||||||||||||||||||||
Sbjct  145  GGCAGCCCGTGCGCCCCCGTGCGCGGCCGGCCCAAATTCTCGCTCGCGACGATGCGCGTC  204

Query  121  ATTGCCAGTGGTGGTTGAACATCAACTCTCATTCCGCAGTGCGACGTGGCATCGCCAGCT  180
            | ||||||||||||||||||||||||||||||||||||||||||||||||||||||||||
Sbjct  205  ACTGCCAGTGGTGGTTGAACATCAACTCTCATTCCGCAGTGCGACGTGGCATCGCCAGCT  264

Query  181  CGCGAACCGTCACAGACCCTACGGGCTCCTGCGCGCGCGCACGATGCCCCCGACCG  236
            ||||||||||||||||||||||||||||||||||||||||||||||||||||||||
Sbjct  265  CGCGAACCGTCACAGACCCTACGGGCTCCTGCGCGCGCGCACGATGCCCCCGACCG  320


>KC441042.1 Oroxylum indicum voucher YC1210175MT02 internal transcribed spacer 
2, partial sequence
Length=461

 Score = 414 bits (224),  Expect = 6e-112
 Identities = 232/236 (98%), Gaps = 0/236 (0%)
 Strand=Plus/Plus

Query  1    TGCATCGCGTCGCCCCCACTCTCCCCGGCCAAAGCGTGCGGGAGATACGGGGCGGAAATT  60
            |||||||||||||||||||||||||||||| |||| ||||||||||||||||||||||||
Sbjct  85   TGCATCGCGTCGCCCCCACTCTCCCCGGCCCAAGCATGCGGGAGATACGGGGCGGAAATT  144

Query  61   GGCAGCCCGTGCGCCCCTGCGCGCGGCCGGCCCAAATTCTCGCTCGCGACGATGCGCGTC  120
            ||||||||||||||||| ||||||||||||||||||||||||||||||||||||||||||
Sbjct  145  GGCAGCCCGTGCGCCCCCGCGCGCGGCCGGCCCAAATTCTCGCTCGCGACGATGCGCGTC  204

Query  121  ATTGCCAGTGGTGGTTGAACATCAACTCTCATTCCGCAGTGCGACGTGGCATCGCCAGCT  180
            | ||||||||||||||||||||||||||||||||||||||||||||||||||||||||||
Sbjct  205  ACTGCCAGTGGTGGTTGAACATCAACTCTCATTCCGCAGTGCGACGTGGCATCGCCAGCT  264

Query  181  CGCGAACCGTCACAGACCCTACGGGCTCCTGCGCGCGCGCACGATGCCCCCGACCG  236
            ||||||||||||||||||||||||||||||||||||||||||||||||||||||||
Sbjct  265  CGCGAACCGTCACAGACCCTACGGGCTCCTGCGCGCGCGCACGATGCCCCCGACCG  320


>JN407438.1 Oroxylum indicum isolate shawpc0960I 18S ribosomal RNA gene, 
partial sequence; internal transcribed spacer 1, 5.8S ribosomal 
RNA gene, and internal transcribed spacer 2, complete sequence; 
and 28S ribosomal RNA gene, partial sequence
Length=695

 Score = 414 bits (224),  Expect = 6e-112
 Identities = 232/236 (98%), Gaps = 0/236 (0%)
 Strand=Plus/Plus

Query  1    TGCATCGCGTCGCCCCCACTCTCCCCGGCCAAAGCGTGCGGGAGATACGGGGCGGAAATT  60
            |||||||||||||||||||||||||||||| |||||||||||||||||||||||||||||
Sbjct  444  TGCATCGCGTCGCCCCCACTCTCCCCGGCCCAAGCGTGCGGGAGATACGGGGCGGAAATT  503

Query  61   GGCAGCCCGTGCGCCCCTGCGCGCGGCCGGCCCAAATTCTCGCTCGCGACGATGCGCGTC  120
            ||||||||||||||||| | ||||||||||||||||||||||||||||||||||||||||
Sbjct  504  GGCAGCCCGTGCGCCCCCGTGCGCGGCCGGCCCAAATTCTCGCTCGCGACGATGCGCGTC  563

Query  121  ATTGCCAGTGGTGGTTGAACATCAACTCTCATTCCGCAGTGCGACGTGGCATCGCCAGCT  180
            | ||||||||||||||||||||||||||||||||||||||||||||||||||||||||||
Sbjct  564  ACTGCCAGTGGTGGTTGAACATCAACTCTCATTCCGCAGTGCGACGTGGCATCGCCAGCT  623

Query  181  CGCGAACCGTCACAGACCCTACGGGCTCCTGCGCGCGCGCACGATGCCCCCGACCG  236
            ||||||||||||||||||||||||||||||||||||||||||||||||||||||||
Sbjct  624  CGCGAACCGTCACAGACCCTACGGGCTCCTGCGCGCGCGCACGATGCCCCCGACCG  679


>GQ434846.1 Oroxylum indicum voucher PS1669MT02 internal transcribed spacer 
2, partial sequence
Length=236

 Score = 414 bits (224),  Expect = 6e-112
 Identities = 232/236 (98%), Gaps = 0/236 (0%)
 Strand=Plus/Plus

Query  1    TGCATCGCGTCGCCCCCACTCTCCCCGGCCAAAGCGTGCGGGAGATACGGGGCGGAAATT  60
            |||||||||||||||||||||||||||||| |||||||||||||||||||||||||||||
Sbjct  1    TGCATCGCGTCGCCCCCACTCTCCCCGGCCCAAGCGTGCGGGAGATACGGGGCGGAAATT  60

Query  61   GGCAGCCCGTGCGCCCCTGCGCGCGGCCGGCCCAAATTCTCGCTCGCGACGATGCGCGTC  120
            ||||||||||||||||| ||||||||||||||||||||||||||||||| ||||||||||
Sbjct  61   GGCAGCCCGTGCGCCCCCGCGCGCGGCCGGCCCAAATTCTCGCTCGCGATGATGCGCGTC  120

Query  121  ATTGCCAGTGGTGGTTGAACATCAACTCTCATTCCGCAGTGCGACGTGGCATCGCCAGCT  180
            | ||||||||||||||||||||||||||||||||||||||||||||||||||||||||||
Sbjct  121  ACTGCCAGTGGTGGTTGAACATCAACTCTCATTCCGCAGTGCGACGTGGCATCGCCAGCT  180

Query  181  CGCGAACCGTCACAGACCCTACGGGCTCCTGCGCGCGCGCACGATGCCCCCGACCG  236
            ||||||||||||||||||||||||||||||||||||||||||||||||||||||||
Sbjct  181  CGCGAACCGTCACAGACCCTACGGGCTCCTGCGCGCGCGCACGATGCCCCCGACCG  236


>FJ606747.1 Oroxylum indicum 18S ribosomal RNA gene, partial sequence; internal 
transcribed spacer 1, 5.8S ribosomal RNA gene, and internal 
transcribed spacer 2, complete sequence; and 26S ribosomal 
RNA gene, partial sequence
Length=727

 Score = 414 bits (224),  Expect = 6e-112
 Identities = 232/236 (98%), Gaps = 0/236 (0%)
 Strand=Plus/Plus

Query  1    TGCATCGCGTCGCCCCCACTCTCCCCGGCCAAAGCGTGCGGGAGATACGGGGCGGAAATT  60
            |||||||||||||||||||||||||||||| |||| ||||||||||||||||||||||||
Sbjct  431  TGCATCGCGTCGCCCCCACTCTCCCCGGCCCAAGCATGCGGGAGATACGGGGCGGAAATT  490

Query  61   GGCAGCCCGTGCGCCCCTGCGCGCGGCCGGCCCAAATTCTCGCTCGCGACGATGCGCGTC  120
            ||||||||||||||||| ||||||||||||||||||||||||||||||||||||||||||
Sbjct  491  GGCAGCCCGTGCGCCCCCGCGCGCGGCCGGCCCAAATTCTCGCTCGCGACGATGCGCGTC  550

Query  121  ATTGCCAGTGGTGGTTGAACATCAACTCTCATTCCGCAGTGCGACGTGGCATCGCCAGCT  180
            | ||||||||||||||||||||||||||||||||||||||||||||||||||||||||||
Sbjct  551  ACTGCCAGTGGTGGTTGAACATCAACTCTCATTCCGCAGTGCGACGTGGCATCGCCAGCT  610

Query  181  CGCGAACCGTCACAGACCCTACGGGCTCCTGCGCGCGCGCACGATGCCCCCGACCG  236
            ||||||||||||||||||||||||||||||||||||||||||||||||||||||||
Sbjct  611  CGCGAACCGTCACAGACCCTACGGGCTCCTGCGCGCGCGCACGATGCCCCCGACCG  666


  Database: Nucleotide collection (nt)
    Posted date:  Jun 15, 2019  6:40 PM
  Number of letters in database: 218,532,353,722
  Number of sequences in database:  52,478,804

Lambda      K        H
    1.33    0.621     1.12 
Gapped
Lambda      K        H
    1.28    0.460    0.850 
Matrix: blastn matrix:1 -2
Gap Penalties: Existence: 0, Extension: 0
Number of Sequences: 52478804
Number of Hits to DB: 0
Number of extensions: 0
Number of successful extensions: 0
Number of sequences better than 10: 0
Number of HSP's better than 10 without gapping: 0
Number of HSP's gapped: 0
Number of HSP's successfully gapped: 0
Length of query: 236
Length of database: 218532353722
Length adjustment: 33
Effective length of query: 203
Effective length of database: 216800553190
Effective search space: 44010512297570
Effective search space used: 44010512297570
A: 0
X1: 13 (25.0 bits)
X2: 32 (59.1 bits)
X3: 54 (99.7 bits)
S1: 13 (25.1 bits)
S2: 23 (43.6 bits)
