# Supplementary material for: Assessing the Identity of Commercial Herbs From a Cambodian Market Using DNA Barcoding
Source: Front Pharmacol. 2020 Mar 24;11:244. doi: 10.3389/fphar.2020.00244 (PMC7105672; doi:10.3389/fphar.2020.00244)
Supplement: Supplementary file 2 [file Data_Sheet_2.zip › blast search result/ITS2/JPZ13.txt]

BLASTN 2.9.0+
Reference: Zheng Zhang, Scott Schwartz, Lukas Wagner, and
Webb Miller (2000), "A greedy algorithm for aligning DNA
sequences", J Comput Biol 2000; 7(1-2):203-14.


Reference for database indexing: Aleksandr Morgulis, George
Coulouris, Yan Raytselis, Thomas L. Madden, Richa Agarwala,
Alejandro A. Schaffer (2008), "Database Indexing for
Production MegaBLAST Searches", Bioinformatics 24:1757-1764.


RID: H8UBH8KW015


Database: Nucleotide collection (nt)
           52,478,804 sequences; 218,532,353,722 total letters
Query= JPZ13

Length=219


                                                                   Score        E      Max
Sequences producing significant alignments:                       (Bits)     Value   ident

AB249646.1 Mitragyna diversifolia genes for ITS1, 5.8S rRNA, I...  403        1e-108  100%        
AJ346872.1 Mitragyna diversifolia 5.8S rRNA gene, internal tra...  385        4e-103  99%         
AB249648.1 Mitragyna rotundifolia genes for ITS1, 5.8S rRNA, I...  377        7e-101  98%         
JX856604.1 Swietenia macrophylla isolate SM1 5.8S ribosomal RN...  366        2e-97   97%         
JX856581.1 Mitragyna parvifolia isolate MPF1 5.8S ribosomal RN...  366        2e-97   97%         
JX856580.1 Mitragyna parvifolia isolate 400 5.8S ribosomal RNA...  366        2e-97   97%         
JF412826.1 Mitragyna speciosa isolation-source red-veined vari...  366        2e-97   97%         
AB249645.1 Mitragyna speciosa genes for ITS1, 5.8S rRNA, ITS2,...  366        2e-97   97%         
AJ346873.1 Mitragyna inermis 5.8S rRNA gene, internal transcri...  361        7e-96   97%         
JX856478.1 Mitragyna parvifolia isolate MPF1 internal transcri...  357        1e-94   96%         
AJ346871.1 Metadina trichotoma 5.8S rRNA gene, internal transc...  339        3e-89   95%         
AJ346867.1 Gyrostipula foveolata 5.8S rRNA gene, internal tran...  339        3e-89   95%         
AJ346893.1 Pertusadina malaccensis 5.8S rRNA gene, internal tr...  327        7e-86   94%         
AJ346869.1 Janotia macrostipula 5.8S rRNA gene, internal trans...  327        7e-86   94%         
AJ346895.1 Hallea rubrostipulata 5.8S rRNA gene, internal tran...  327        7e-86   94%         
AJ346866.1 Gyrostipula comoriensis 5.8S rRNA gene, internal tr...  327        7e-86   94%         
AJ346858.1 Breonia chinensis 5.8S rRNA gene, internal transcri...  327        7e-86   94%         
AJ346862.1 Breonia perrieri 5.8S rRNA gene, internal transcrib...  326        3e-85   94%         
KC737628.1 Breonia boivinii voucher Razakamalala 6286 (S) inte...  322        3e-84   94%         
KC737621.1 Adina pubicostata voucher Liu Biao 0186 (MO) intern...  322        3e-84   94%         
AJ346879.1 Neonauclea brassii 5.8S rRNA gene, internal transcr...  322        3e-84   94%         
AJ346903.1 Hymenodictyon decaryi 5.8S rRNA gene, internal tran...  322        3e-84   94%         
AJ346859.1 Breonia decaryana 5.8S rRNA gene, internal transcri...  322        3e-84   94%         
KR532428.1 Neonauclea sp. BB0582 5.8S ribosomal RNA gene, part...  316        2e-82   93%         
KP096024.1 Adina pilulifera isolate SCBGP120_1 5.8S ribosomal ...  316        2e-82   93%         
KC737627.1 Breonia sambiranensis voucher Razakamalala 6222 (S)...  316        2e-82   93%         
KC737623.1 Breonia fragifera voucher Ranirison 776 internal tr...  316        2e-82   93%         
AJ492611.1 Mitragyna rubrostipulata ITS1, 5.8S rRNA gene and I...  316        2e-82   93%         
AJ605985.1 Mitragyna rubrostipulata ITS1, 5.8S rRNA gene and I...  316        2e-82   93%         
JX856480.1 Mitragyna parvifolia isolate MPF3 internal transcri...  313        2e-81   98%         
AJ492615.1 Mitragyna rubrostipulata ITS1, 5.8S rRNA gene and I...  313        2e-81   93%         
AJ346860.1 Breonia havilandiana 5.8S rRNA gene, internal trans...  313        2e-81   93%         
KC737626.1 Breonia tayloriana voucher Razafimandimbison et al....  311        8e-81   93%         
KC737625.1 Breonia sphaerantha voucher Ranirison 532 internal ...  311        8e-81   93%         
KC737624.1 Breonia louvelii voucher Razafimandimbison 358 (MO)...  311        8e-81   93%         
AJ346883.1 Cephalanthus occidentalis 5.8S rRNA gene, internal ...  311        8e-81   93%         
AJ346892.1 Pertusadina hainanensis 5.8S rRNA gene, internal tr...  309        3e-80   93%         
AJ346856.1 Adina rubella 5.8S rRNA gene, internal transcribed ...  309        3e-80   92%         
KP096025.1 Adina pilulifera isolate SCBGP120_2 5.8S ribosomal ...  307        1e-79   92%         
KP092784.1 Cephalanthus tetrandrus isolate SCBGP466_2 18S ribo...  305        4e-79   92%         
KC737637.1 Ludekia bernardoi voucher Ridsdale, Sulit 22889 (MO...  305        4e-79   92%         
KC737616.1 Cephalanthus tetrandrus voucher Ye 2485 (MO) intern...  305        4e-79   92%         
AJ346907.1 Pertusadina sp.SGR-2001 5.8S rRNA gene, internal tr...  305        4e-79   92%         
AJ346891.1 Pertusadina eurhyncha 5.8S rRNA gene, internal tran...  305        4e-79   92%         
AJ346884.1 Haldina cordifolia 5.8S rRNA gene, internal transcr...  302        5e-78   92%         
KJ004377.1 Breonadia salicina internal transcribed spacer 1, p...  300        2e-77   92%         
KJ004371.1 Breonadia salicina internal transcribed spacer 1, p...  300        2e-77   92%         
KJ004364.1 Breonadia salicina internal transcribed spacer 1, p...  300        2e-77   92%         
KJ004359.1 Breonadia salicina internal transcribed spacer 1, p...  300        2e-77   92%         
JQ898577.1 Capparis tomentosa internal transcribed spacer 2, p...  300        2e-77   92%         
JQ229789.1 Capparis tomentosa clone 2ITS2 5.8S ribosomal RNA g...  300        2e-77   92%         
AJ821854.1 Neonauclea sp. B ITS1, 5.8S rRNA gene and ITS2, spe...  300        2e-77   92%         
AJ821853.1 Neonauclea sp. 4 ITS1, 5.8S rRNA gene and ITS2, spe...  300        2e-77   92%         
AJ492608.1 Mitragyna rubrostipulata ITS1, 5.8S rRNA gene and I...  300        2e-77   92%         
AJ605991.1 Mitragyna rubrostipulata ITS1, 5.8S rRNA gene and I...  300        2e-77   92%         
AJ346886.1 Cephalanthus salicifolius 5.8S rRNA gene, internal ...  300        2e-77   92%         
AJ346863.1 Burttdavya nyasica 5.8S rRNA gene, internal transcr...  300        2e-77   92%         
AJ346861.1 Breonia macrocarpa 5.8S rRNA gene, internal transcr...  300        2e-77   92%         
AJ346857.1 Breonadia salicina 5.8S rRNA gene, internal transcr...  300        2e-77   92%         
KP092783.1 Cephalanthus tetrandrus isolate SCBGP466_1 18S ribo...  298        6e-77   91%         
KJ004373.1 Breonadia salicina internal transcribed spacer 1, p...  294        8e-76   91%         
KJ004368.1 Breonadia salicina internal transcribed spacer 1, p...  294        8e-76   91%         
KJ004363.1 Breonadia salicina internal transcribed spacer 1, p...  294        8e-76   91%         
KJ004362.1 Breonadia salicina internal transcribed spacer 1, p...  294        8e-76   91%         
KJ004360.1 Breonadia salicina internal transcribed spacer 1, p...  294        8e-76   91%         
KC737620.1 Ochreinauclea maingayi voucher Puff 960424-1/2 (WU)...  294        8e-76   91%         
AY205363.1 Cephalanthus occidentalis 18S ribosomal RNA gene, p...  294        8e-76   91%         
AJ346880.1 Neonauclea forsteri 5.8S rRNA gene, internal transc...  294        8e-76   91%         
KC737617.1 Mitragyna parvifolia voucher Fagerlind & Klackenber...  292        3e-75   98%         
AJ821881.1 Myrmeconauclea strigosa ITS1, 5.8S rRNA gene and IT...  292        3e-75   91%         
AJ821880.1 Myrmeconauclea stipulacea ITS1, 5.8S rRNA gene and ...  292        3e-75   91%         
AJ821878.1 Neonauclea sp. D2 ITS1, 5.8S rRNA gene and ITS2, sp...  291        1e-74   91%         
AJ821874.1 Neonauclea sp. 5 ITS1, 5.8S rRNA gene and ITS2, spe...  291        1e-74   91%         
AJ821871.1 Neonauclea longipedunculata ITS1, 5.8S rRNA gene an...  291        1e-74   91%         
AJ821869.1 Neonauclea cyrtopoda ITS1, 5.8S rRNA gene and ITS2,...  291        1e-74   91%         
AJ821866.1 Neonauclea sp. 11 ITS1, 5.8S rRNA gene and ITS2, sp...  291        1e-74   91%         
AJ821865.1 Neonauclea paracyrtopoda ITS1, 5.8S rRNA gene and I...  291        1e-74   91%         
AJ821864.1 Neonauclea media ITS1, 5.8S rRNA gene and ITS2, spe...  291        1e-74   91%         
AJ821863.1 Neonauclea glabra ITS1, 5.8S rRNA gene and ITS2, sp...  291        1e-74   91%         
AJ821857.1 Neonauclea sp. 8 ITS1, 5.8S rRNA gene and ITS2, spe...  291        1e-74   91%         
AJ821855.1 Neonauclea pseudocalycina ITS1, 5.8S rRNA gene and ...  291        1e-74   91%         
AJ605984.1 Mitragyna rubrostipulata ITS1, 5.8S rRNA gene and I...  291        1e-74   92%         
AJ346870.1 Ludekia borneensis 5.8S rRNA gene, internal transcr...  291        1e-74   91%         
AJ492616.1 Mitragyna rubrostipulata ITS1, 5.8S rRNA gene and I...  289        4e-74   91%         
AJ605983.1 Mitragyna rubrostipulata ITS1, 5.8S rRNA gene and I...  289        4e-74   91%         
AJ346898.1 Neonauclea clemensii 5.8S rRNA gene, internal trans...  289        4e-74   91%         
AJ346906.1 Cephalanthus natalensis 5.8S rRNA gene, internal tr...  289        4e-74   91%         
KJ004372.1 Breonadia salicina internal transcribed spacer 1, p...  287        1e-73   91%         
KJ004370.1 Breonadia salicina internal transcribed spacer 1, p...  287        1e-73   91%         
KJ004367.1 Breonadia salicina internal transcribed spacer 1, p...  287        1e-73   91%         
KJ004361.1 Breonadia salicina internal transcribed spacer 1, p...  287        1e-73   91%         
AJ492609.1 Mitragyna rubrostipulata ITS1, 5.8S rRNA gene and I...  287        1e-73   91%         
AJ346875.1 Myrmeconauclea strigosa 5.8S rRNA gene, internal tr...  287        1e-73   91%         
AJ346901.1 Adinauclea fagifolia 5.8S rRNA gene, internal trans...  287        1e-73   90%         
AJ821879.1 Myrmeconauclea stipulacea ITS1, 5.8S rRNA gene and ...  285        5e-73   90%         
AJ821873.1 Neonauclea sp. C2 ITS1, 5.8S rRNA gene and ITS2, sp...  285        5e-73   90%         
AJ821870.1 Neonauclea celebica ITS1, 5.8S rRNA gene and ITS2, ...  285        5e-73   90%         
AJ821867.1 Neonauclea gigantea ITS1, 5.8S rRNA gene and ITS2, ...  285        5e-73   90%         
AJ821859.1 Neonauclea sp. 1 ITS1, 5.8S rRNA gene and ITS2, spe...  285        5e-73   90%         
AJ414547.1 Uncaria sp. Harder et al. 4242 5.8S rRNA gene, inte...  283        2e-72   90%         

ALIGNMENTS
>AB249646.1 Mitragyna diversifolia genes for ITS1, 5.8S rRNA, ITS2, partial 
and complete sequence
 AB249647.1 Mitragyna hirsuta genes for ITS1, 5.8S rRNA, ITS2, partial and 
complete sequence
Length=607

 Score = 403 bits (218),  Expect = 1e-108
 Identities = 218/218 (100%), Gaps = 0/218 (0%)
 Strand=Plus/Plus

Query  1    CGCATCGCGTCGCCGCCCCCACCTGTCGTGTGGGGCGGCGGATATTGGCCTCCCGTGCCG  60
            ||||||||||||||||||||||||||||||||||||||||||||||||||||||||||||
Sbjct  390  CGCATCGCGTCGCCGCCCCCACCTGTCGTGTGGGGCGGCGGATATTGGCCTCCCGTGCCG  449

Query  61   TAAGGTGCGGCCGGCCTAAATGCGAGTCCTCGGCGAGGGACGTCACGACGAGTGGTGGTG  120
            ||||||||||||||||||||||||||||||||||||||||||||||||||||||||||||
Sbjct  450  TAAGGTGCGGCCGGCCTAAATGCGAGTCCTCGGCGAGGGACGTCACGACGAGTGGTGGTG  509

Query  121  AACGCCCCGACTCGATTTCTGTCGTGCCGGCTTCCCTCGCTGTCTCCGGCTCTGCGGATG  180
            ||||||||||||||||||||||||||||||||||||||||||||||||||||||||||||
Sbjct  510  AACGCCCCGACTCGATTTCTGTCGTGCCGGCTTCCCTCGCTGTCTCCGGCTCTGCGGATG  569

Query  181  ACCCTCGTGCGCGCTCTCTCCGGAGTCGCGCCCCGAAC  218
            ||||||||||||||||||||||||||||||||||||||
Sbjct  570  ACCCTCGTGCGCGCTCTCTCCGGAGTCGCGCCCCGAAC  607


>AJ346872.1 Mitragyna diversifolia 5.8S rRNA gene, internal transcribed spacer 
1 (ITS1) and internal transcribed spacer 2 (ITS2)
Length=604

 Score = 385 bits (208),  Expect = 4e-103
 Identities = 215/218 (99%), Gaps = 2/218 (1%)
 Strand=Plus/Plus

Query  1    CGCATCGCGTCGCCGCCCCCACCTGTCGTGTGGGGCGGCGGATATTGGCCTCCCGTGCCG  60
            ||||||||||||||||||||||||||||||||||||||||||||||||||||||||||||
Sbjct  389  CGCATCGCGTCGCCGCCCCCACCTGTCGTGTGGGGCGGCGGATATTGGCCTCCCGTGCCG  448

Query  61   TAAGGTGCGGCCGGCCTAAATGCGAGTCCTCGGCGAGGGACGTCACGACGAGTGGTGGTG  120
            ||||||||||||||||||||||||||||||||||||||||||||||||| ||||||||||
Sbjct  449  TAAGGTGCGGCCGGCCTAAATGCGAGTCCTCGGCGAGGGACGTCACGACAAGTGGTGGTG  508

Query  121  AACGCCCCGACTCGATTTCTGTCGTGCCGGCTTCCCTCGCTGTCTCCGGCTCTGCGGATG  180
            |||||||||||||||||||||||||||||| |||||||||||||||||||||||||||||
Sbjct  509  AACGCCCCGACTCGATTTCTGTCGTGCCGG-TTCCCTCGCTGTCTCCGGCTCTGCGGATG  567

Query  181  ACCCTCGTGCGCGCTCTCTCCGGAGTCGCGCCCCGAAC  218
            | ||||||||||||||||||||||||||||||||||||
Sbjct  568  A-CCTCGTGCGCGCTCTCTCCGGAGTCGCGCCCCGAAC  604


>AB249648.1 Mitragyna rotundifolia genes for ITS1, 5.8S rRNA, ITS2, partial 
and complete sequence
Length=607

 Score = 377 bits (204),  Expect = 7e-101
 Identities = 212/216 (98%), Gaps = 0/216 (0%)
 Strand=Plus/Plus

Query  1    CGCATCGCGTCGCCGCCCCCACCTGTCGTGTGGGGCGGCGGATATTGGCCTCCCGTGCCG  60
            ||||||||||||||||||||||||||||||||||||||||||||||||||||||||||||
Sbjct  390  CGCATCGCGTCGCCGCCCCCACCTGTCGTGTGGGGCGGCGGATATTGGCCTCCCGTGCCG  449

Query  61   TAAGGTGCGGCCGGCCTAAATGCGAGTCCTCGGCGAGGGACGTCACGACGAGTGGTGGTG  120
            ||||||||||||||||||||||||||||||||||||||||||||||||||||||||||||
Sbjct  450  TAAGGTGCGGCCGGCCTAAATGCGAGTCCTCGGCGAGGGACGTCACGACGAGTGGTGGTG  509

Query  121  AACGCCCCGACTCGATTTCTGTCGTGCCGGCTTCCCTCGCTGTCTCCGGCTCTGCGGATG  180
            |||||||||||||| |||||||||||||||||||||||||||||||||||||||||||||
Sbjct  510  AACGCCCCGACTCGTTTTCTGTCGTGCCGGCTTCCCTCGCTGTCTCCGGCTCTGCGGATG  569

Query  181  ACCCTCGTGCGCGCTCTCTCCGGAGTCGCGCCCCGA  216
            ||||| |||||||| |||||||||| ||||||||||
Sbjct  570  ACCCTTGTGCGCGCACTCTCCGGAGCCGCGCCCCGA  605


>JX856604.1 Swietenia macrophylla isolate SM1 5.8S ribosomal RNA gene and 
internal transcribed spacer 2, partial sequence
Length=431

 Score = 366 bits (198),  Expect = 2e-97
 Identities = 211/217 (97%), Gaps = 1/217 (0%)
 Strand=Plus/Plus

Query  1    CGCATCGCGTCGCCGCCCCCACCTGTCGTGTGGGGCGGCGGATATTGGCCTCCCGTGCCG  60
            ||||||||||||||||||||||||||||||||||||||||||| ||||||||||||||||
Sbjct  58   CGCATCGCGTCGCCGCCCCCACCTGTCGTGTGGGGCGGCGGATGTTGGCCTCCCGTGCCG  117

Query  61   TAAGGTGCGGCCGGCCTAAATGCGAGTCCTCGGCGAGGGACGTCACGACGAGTGGTGG-T  119
            | |||||||||||||||||||||||||||||||||||||||||||||||||||||||| |
Sbjct  118  TGAGGTGCGGCCGGCCTAAATGCGAGTCCTCGGCGAGGGACGTCACGACGAGTGGTGGTT  177

Query  120  GAACGCCCCGACTCGATTTCTGTCGTGCCGGCTTCCCTCGCTGTCTCCGGCTCTGCGGAT  179
            |||||||||||||||||||||||||||||||||||||||||||||||||||||| |||||
Sbjct  178  GAACGCCCCGACTCGATTTCTGTCGTGCCGGCTTCCCTCGCTGTCTCCGGCTCTACGGAT  237

Query  180  GACCCTCGTGCGCGCTCTCTCCGGAGTCGCGCCCCGA  216
            |||||| ||||||||||||| ||||||||||||||||
Sbjct  238  GACCCTTGTGCGCGCTCTCTACGGAGTCGCGCCCCGA  274


>JX856581.1 Mitragyna parvifolia isolate MPF1 5.8S ribosomal RNA gene and 
internal transcribed spacer 2, partial sequence
Length=432

 Score = 366 bits (198),  Expect = 2e-97
 Identities = 211/217 (97%), Gaps = 1/217 (0%)
 Strand=Plus/Plus

Query  1    CGCATCGCGTCGCCGCCCCCACCTGTCGTGTGGGGCGGCGGATATTGGCCTCCCGTGCCG  60
            ||||||||||||||||||||||||||||||||||||||||||| ||||||||||||||||
Sbjct  59   CGCATCGCGTCGCCGCCCCCACCTGTCGTGTGGGGCGGCGGATGTTGGCCTCCCGTGCCG  118

Query  61   TAAGGTGCGGCCGGCCTAAATGCGAGTCCTCGGCGAGGGACGTCACGACGAGTGGTGG-T  119
            | |||||||||||||||||||||||||||||||||||||||||||||||||||||||| |
Sbjct  119  TGAGGTGCGGCCGGCCTAAATGCGAGTCCTCGGCGAGGGACGTCACGACGAGTGGTGGTT  178

Query  120  GAACGCCCCGACTCGATTTCTGTCGTGCCGGCTTCCCTCGCTGTCTCCGGCTCTGCGGAT  179
            |||||||||||||||||||||||||||||||||||||||||||||||||||||| |||||
Sbjct  179  GAACGCCCCGACTCGATTTCTGTCGTGCCGGCTTCCCTCGCTGTCTCCGGCTCTACGGAT  238

Query  180  GACCCTCGTGCGCGCTCTCTCCGGAGTCGCGCCCCGA  216
            |||||| ||||||||||||| ||||||||||||||||
Sbjct  239  GACCCTTGTGCGCGCTCTCTACGGAGTCGCGCCCCGA  275


>JX856580.1 Mitragyna parvifolia isolate 400 5.8S ribosomal RNA gene and 
internal transcribed spacer 2, partial sequence
Length=397

 Score = 366 bits (198),  Expect = 2e-97
 Identities = 211/217 (97%), Gaps = 1/217 (0%)
 Strand=Plus/Plus

Query  1    CGCATCGCGTCGCCGCCCCCACCTGTCGTGTGGGGCGGCGGATATTGGCCTCCCGTGCCG  60
            ||||||||||||||||||||||||||||||||||||||||||| ||||||||||||||||
Sbjct  25   CGCATCGCGTCGCCGCCCCCACCTGTCGTGTGGGGCGGCGGATGTTGGCCTCCCGTGCCG  84

Query  61   TAAGGTGCGGCCGGCCTAAATGCGAGTCCTCGGCGAGGGACGTCACGACGAGTGGTGG-T  119
            | |||||||||||||||||||||||||||||||||||||||||||||||||||||||| |
Sbjct  85   TGAGGTGCGGCCGGCCTAAATGCGAGTCCTCGGCGAGGGACGTCACGACGAGTGGTGGTT  144

Query  120  GAACGCCCCGACTCGATTTCTGTCGTGCCGGCTTCCCTCGCTGTCTCCGGCTCTGCGGAT  179
            |||||||||||||||||||||||||||||||||||||||||||||||||||||| |||||
Sbjct  145  GAACGCCCCGACTCGATTTCTGTCGTGCCGGCTTCCCTCGCTGTCTCCGGCTCTACGGAT  204

Query  180  GACCCTCGTGCGCGCTCTCTCCGGAGTCGCGCCCCGA  216
            |||||| ||||||||||||| ||||||||||||||||
Sbjct  205  GACCCTTGTGCGCGCTCTCTACGGAGTCGCGCCCCGA  241


>JF412826.1 Mitragyna speciosa isolation-source red-veined variety 18S ribosomal 
RNA gene, partial sequence; internal transcribed spacer 
1, 5.8S ribosomal RNA gene, and internal transcribed spacer 
2, complete sequence; and 28S ribosomal RNA gene, partial 
sequence
 JF412827.1 Mitragyna speciosa isolation-source white veined variety 18S 
ribosomal RNA gene, partial sequence; internal transcribed spacer 
1, 5.8S ribosomal RNA gene, and internal transcribed spacer 
2, complete sequence; and 28S ribosomal RNA gene, partial 
sequence
Length=744

 Score = 366 bits (198),  Expect = 2e-97
 Identities = 211/217 (97%), Gaps = 1/217 (0%)
 Strand=Plus/Plus

Query  1    CGCATCGCGTCGCCGCCCCCACCTGTCGTGTGGGGCGGCGGATATTGGCCTCCCGTGCCG  60
            ||||||||||||||||||||||||||||||||||||||||||||||||||||||||||||
Sbjct  468  CGCATCGCGTCGCCGCCCCCACCTGTCGTGTGGGGCGGCGGATATTGGCCTCCCGTGCCG  527

Query  61   TAAGGTGCGGCCGGCCTAAATGCGAGTCCTCGGCGAGGGACGTCACGACGAGTGGTGG-T  119
            | |||||||||||||||||||||||||||||||||||||||||||||||||||||||| |
Sbjct  528  TGAGGTGCGGCCGGCCTAAATGCGAGTCCTCGGCGAGGGACGTCACGACGAGTGGTGGTT  587

Query  120  GAACGCCCCGACTCGATTTCTGTCGTGCCGGCTTCCCTCGCTGTCTCCGGCTCTGCGGAT  179
            ||| | |||||||||||||||||||||||||||||||||||||||||||||||  |||||
Sbjct  588  GAATGACCCGACTCGATTTCTGTCGTGCCGGCTTCCCTCGCTGTCTCCGGCTCCACGGAT  647

Query  180  GACCCTCGTGCGCGCTCTCTCCGGAGTCGCGCCCCGA  216
            |||||||||||||||||||||||||||||||||||||
Sbjct  648  GACCCTCGTGCGCGCTCTCTCCGGAGTCGCGCCCCGA  684


>AB249645.1 Mitragyna speciosa genes for ITS1, 5.8S rRNA, ITS2, partial and 
complete sequence
 KC737618.1 Mitragyna speciosa voucher Loefstrand 1 (S) internal transcribed 
spacer 1, partial sequence; 5.8S ribosomal RNA gene, complete 
sequence; and internal transcribed spacer 2, partial sequence
Length=608

 Score = 366 bits (198),  Expect = 2e-97
 Identities = 211/217 (97%), Gaps = 1/217 (0%)
 Strand=Plus/Plus

Query  1    CGCATCGCGTCGCCGCCCCCACCTGTCGTGTGGGGCGGCGGATATTGGCCTCCCGTGCCG  60
            ||||||||||||||||||||||||||||||||||||||||||||||||||||||||||||
Sbjct  390  CGCATCGCGTCGCCGCCCCCACCTGTCGTGTGGGGCGGCGGATATTGGCCTCCCGTGCCG  449

Query  61   TAAGGTGCGGCCGGCCTAAATGCGAGTCCTCGGCGAGGGACGTCACGACGAGTGGTGG-T  119
            | |||||||||||||||||||||||||||||||||||||||||||||||||||||||| |
Sbjct  450  TGAGGTGCGGCCGGCCTAAATGCGAGTCCTCGGCGAGGGACGTCACGACGAGTGGTGGTT  509

Query  120  GAACGCCCCGACTCGATTTCTGTCGTGCCGGCTTCCCTCGCTGTCTCCGGCTCTGCGGAT  179
            ||| | |||||||||||||||||||||||||||||||||||||||||||||||  |||||
Sbjct  510  GAATGACCCGACTCGATTTCTGTCGTGCCGGCTTCCCTCGCTGTCTCCGGCTCCACGGAT  569

Query  180  GACCCTCGTGCGCGCTCTCTCCGGAGTCGCGCCCCGA  216
            |||||||||||||||||||||||||||||||||||||
Sbjct  570  GACCCTCGTGCGCGCTCTCTCCGGAGTCGCGCCCCGA  606


>AJ346873.1 Mitragyna inermis 5.8S rRNA gene, internal transcribed spacer 
1 (ITS1) and internal transcribed spacer 2 (ITS2)
 AJ346874.1 Mitragyna rotundifolia 5.8S rRNA gene, internal transcribed spacer 
1 (ITS1) and internal transcribed spacer 2 (ITS2)
Length=608

 Score = 361 bits (195),  Expect = 7e-96
 Identities = 210/217 (97%), Gaps = 2/217 (1%)
 Strand=Plus/Plus

Query  1    CGCATCGCGTCGCCGCCCCCACCTGTCGTGTGGGGCGGCGGATATTGGCCTCCCGTGCCG  60
            |||||||||||||||||||||||| |||||||||||||||||||||||||||||||||||
Sbjct  391  CGCATCGCGTCGCCGCCCCCACCTCTCGTGTGGGGCGGCGGATATTGGCCTCCCGTGCCG  450

Query  61   TAAGGTGCGGCCGGCCTAAATGCGAGTCCTCGGCGAGGGACGTCACGACGAGTGGTGG-T  119
            |||||||||||||||||||||||||||||||||||||||||||||||||||||||||| |
Sbjct  451  TAAGGTGCGGCCGGCCTAAATGCGAGTCCTCGGCGAGGGACGTCACGACGAGTGGTGGTT  510

Query  120  GAACGCCCCGACTCGATTTCTGTCGTGCCGGCTTCCCTCGCTGTCTCCGGCTCTGCGGAT  179
            ||||||||||||||||||||||||||||||| |||||||||||||||||| ||| |||||
Sbjct  511  GAACGCCCCGACTCGATTTCTGTCGTGCCGG-TTCCCTCGCTGTCTCCGGGTCTACGGAT  569

Query  180  GACCCTCGTGCGCGCTCTCTCCGGAGTCGCGCCCCGA  216
            |||||| ||||||| ||||||||||||||||||||||
Sbjct  570  GACCCTTGTGCGCGTTCTCTCCGGAGTCGCGCCCCGA  606


>JX856478.1 Mitragyna parvifolia isolate MPF1 internal transcribed spacer 
1, partial sequence; 5.8S ribosomal RNA gene, complete sequence; 
and internal transcribed spacer 2, partial sequence
Length=606

 Score = 357 bits (193),  Expect = 1e-94
 Identities = 210/218 (96%), Gaps = 2/218 (1%)
 Strand=Plus/Plus

Query  1    CGCATCGCGTCGCCGCCCCCACCTGTCGTGTGGGGCGGCGGATATTGGCCTCCCGTGCCG  60
            ||||||||||||||||||||||||||||||||||||||||||| ||||||||||||||||
Sbjct  341  CGCATCGCGTCGCCGCCCCCACCTGTCGTGTGGGGCGGCGGATGTTGGCCTCCCGTGCCG  400

Query  61   TAAGGTGCGGCCGGCCTAAATGCGAGTCCTCGGCGAGGGACGTCACGACGAGTGGTGG-T  119
            | |||||||||||||||||||||||||||||||||||||||||||||||||||||||| |
Sbjct  401  TGAGGTGCGGCCGGCCTAAATGCGAGTCCTCGGCGAGGGACGTCACGACGAGTGGTGGTT  460

Query  120  GAACGCCCCGACTCGATTTCTGTCGTGCCGGCTTCCCTCGCTGTCTCCGGCTCTGCGGAT  179
            |||||||||||||||||||||||||||||||||||||||||||||||||||| | |||||
Sbjct  461  GAACGCCCCGACTCGATTTCTGTCGTGCCGGCTTCCCTCGCTGTCTCCGGCTATACGGAT  520

Query  180  GACCCTCGTGCGCGCTCTCTCCGGAGTCGCGC-CCCGA  216
            |||||| ||||||||||||| ||||||||||| |||||
Sbjct  521  GACCCTTGTGCGCGCTCTCTACGGAGTCGCGCTCCCGA  558


>AJ346871.1 Metadina trichotoma 5.8S rRNA gene, internal transcribed spacer 
1 (ITS1) and internal transcribed spacer 2 (ITS2)
Length=608

 Score = 339 bits (183),  Expect = 3e-89
 Identities = 206/217 (95%), Gaps = 1/217 (0%)
 Strand=Plus/Plus

Query  1    CGCATCGCGTCGCCGCCCCCACCTGTCGTGTGGGGCGGCGGATATTGGCCTCCCGTGCCG  60
            ||||||||||||||||||||||||||||||||||||||||||| ||||||||||||||||
Sbjct  390  CGCATCGCGTCGCCGCCCCCACCTGTCGTGTGGGGCGGCGGATGTTGGCCTCCCGTGCCG  449

Query  61   TAAGGTGCGGCCGGCCTAAATGCGAGTCCTCGGCGAGGGACGTCACGACGAGTGGTGG-T  119
            | ||| |||||||||||||||| ||||||||||||||||||||||||||||||||||| |
Sbjct  450  TTAGGCGCGGCCGGCCTAAATGAGAGTCCTCGGCGAGGGACGTCACGACGAGTGGTGGTT  509

Query  120  GAACGCCCCGACTCGATTTCTGTCGTGCCGGCTTCCCTCGCTGTCTCCGGCTCTGCGGAT  179
            |||||||||||||||| | |||||||||||| | |||||| |||||||||||||||||||
Sbjct  510  GAACGCCCCGACTCGAATCCTGTCGTGCCGGTTCCCCTCGTTGTCTCCGGCTCTGCGGAT  569

Query  180  GACCCTCGTGCGCGCTCTCTCCGGAGTCGCGCCCCGA  216
            ||||||||||||||||||||||||||| |||||||||
Sbjct  570  GACCCTCGTGCGCGCTCTCTCCGGAGTTGCGCCCCGA  606


>AJ346867.1 Gyrostipula foveolata 5.8S rRNA gene, internal transcribed spacer 
1 (ITS1) and internal transcribed spacer 2 (ITS2)
Length=609

 Score = 339 bits (183),  Expect = 3e-89
 Identities = 206/217 (95%), Gaps = 1/217 (0%)
 Strand=Plus/Plus

Query  1    CGCATCGCGTCGCCGCCCCCACCTGTCGTGTGGGGCGGCGGATATTGGCCTCCCGTGCCG  60
            ||||||||||||||||||||||||||||||||||||||||||| ||||||||||||||||
Sbjct  391  CGCATCGCGTCGCCGCCCCCACCTGTCGTGTGGGGCGGCGGATGTTGGCCTCCCGTGCCG  450

Query  61   TAAGGTGCGGCCGGCCTAAATGCGAGTCCTCGGCGAGGGACGTCACGACGAGTGGTGG-T  119
            | |||||||||||||||||||| ||||||||||||||||||||||||||||||||||| |
Sbjct  451  TTAGGTGCGGCCGGCCTAAATGAGAGTCCTCGGCGAGGGACGTCACGACGAGTGGTGGTT  510

Query  120  GAACGCCCCGACTCGATTTCTGTCGTGCCGGCTTCCCTCGCTGTCTCCGGCTCTGCGGAT  179
            ||| |||||||||||| |||||||||||||| | ||||||  |||||||||||| |||||
Sbjct  511  GAATGCCCCGACTCGAGTTCTGTCGTGCCGGTTCCCCTCGTCGTCTCCGGCTCTACGGAT  570

Query  180  GACCCTCGTGCGCGCTCTCTCCGGAGTCGCGCCCCGA  216
            |||||||||||||||||||||||||||||||||||||
Sbjct  571  GACCCTCGTGCGCGCTCTCTCCGGAGTCGCGCCCCGA  607


>AJ346893.1 Pertusadina malaccensis 5.8S rRNA gene, internal transcribed 
spacer 1 (ITS1) and internal transcribed spacer 2 (ITS2)
Length=608

 Score = 327 bits (177),  Expect = 7e-86
 Identities = 204/217 (94%), Gaps = 1/217 (0%)
 Strand=Plus/Plus

Query  1    CGCATCGCGTCGCCGCCCCCACCTGTCGTGTGGGGCGGCGGATATTGGCCTCCCGTGCCG  60
            ||||||||||||||||||||||| ||||||||||||||||||| ||||||||||||||||
Sbjct  390  CGCATCGCGTCGCCGCCCCCACCCGTCGTGTGGGGCGGCGGATGTTGGCCTCCCGTGCCG  449

Query  61   TAAGGTGCGGCCGGCCTAAATGCGAGTCCTCGGCGAGGGACGTCACGACGAGTGGTGG-T  119
            | ||| |||||||||||||||| ||||||||||||||||||||||||||||||||||| |
Sbjct  450  TTAGGCGCGGCCGGCCTAAATGAGAGTCCTCGGCGAGGGACGTCACGACGAGTGGTGGTT  509

Query  120  GAACGCCCCGACTCGATTTCTGTCGTGCCGGCTTCCCTCGCTGTCTCCGGCTCTGCGGAT  179
            |||||||||||||||| | |||||||||||| | |||||| |||||||||||||||| ||
Sbjct  510  GAACGCCCCGACTCGAATCCTGTCGTGCCGGTTCCCCTCGTTGTCTCCGGCTCTGCGAAT  569

Query  180  GACCCTCGTGCGCGCTCTCTCCGGAGTCGCGCCCCGA  216
            ||||||||||||||||||||||||||| |||||||||
Sbjct  570  GACCCTCGTGCGCGCTCTCTCCGGAGTTGCGCCCCGA  606


>AJ346869.1 Janotia macrostipula 5.8S rRNA gene, internal transcribed spacer 
1 (ITS1) and internal transcribed spacer 2 (ITS2)
Length=609

 Score = 327 bits (177),  Expect = 7e-86
 Identities = 204/217 (94%), Gaps = 1/217 (0%)
 Strand=Plus/Plus

Query  1    CGCATCGCGTCGCCGCCCCCACCTGTCGTGTGGGGCGGCGGATATTGGCCTCCCGTGCCG  60
            |||||||||||||||||||||||||||||| |||||||||||| ||||||||||||||||
Sbjct  391  CGCATCGCGTCGCCGCCCCCACCTGTCGTGCGGGGCGGCGGATGTTGGCCTCCCGTGCCG  450

Query  61   TAAGGTGCGGCCGGCCTAAATGCGAGTCCTCGGCGAGGGACGTCACGACGAGTGGTGG-T  119
            | | | |||||||||||||||| ||||||||||||||||||||||||||||||||||| |
Sbjct  451  TTACGCGCGGCCGGCCTAAATGAGAGTCCTCGGCGAGGGACGTCACGACGAGTGGTGGTT  510

Query  120  GAACGCCCCGACTCGATTTCTGTCGTGCCGGCTTCCCTCGCTGTCTCCGGCTCTGCGGAT  179
            ||| |||||||||||| |||||||||||||| | ||||||  ||||||||||||||||||
Sbjct  511  GAATGCCCCGACTCGAGTTCTGTCGTGCCGGTTCCCCTCGTCGTCTCCGGCTCTGCGGAT  570

Query  180  GACCCTCGTGCGCGCTCTCTCCGGAGTCGCGCCCCGA  216
            |||||||||||||||||||||||||||||||||||||
Sbjct  571  GACCCTCGTGCGCGCTCTCTCCGGAGTCGCGCCCCGA  607


>AJ346895.1 Hallea rubrostipulata 5.8S rRNA gene, internal transcribed spacer 
1 (ITS1) and internal transcribed spacer 2 (ITS2)
Length=608

 Score = 327 bits (177),  Expect = 7e-86
 Identities = 205/218 (94%), Gaps = 3/218 (1%)
 Strand=Plus/Plus

Query  1    CGCATCGCGTCGCCGCCCCCACCTGTCGTGTGGGGCGGCGGATATTGGCCTCCCGTGCCG  60
            ||||||||||||||||||||||||||||||||||| |||||||| |||||||||||||||
Sbjct  390  CGCATCGCGTCGCCGCCCCCACCTGTCGTGTGGGGTGGCGGATACTGGCCTCCCGTGCCG  449

Query  61   TAAGGTGCGGCCGGCCTAAATGCGAGTCCTCGGCGAGGGACGTCACGACGAGTGGTGG-T  119
            | |||||||||||||||||||| |||||||||||| |||||||||||||||||||||| |
Sbjct  450  TTAGGTGCGGCCGGCCTAAATGAGAGTCCTCGGCGGGGGACGTCACGACGAGTGGTGGTT  509

Query  120  GAACGCCCCGACTCGATTTCTGTCGTGCCGGCTTCCCTCGCTGTCTCCGGCTCTGCGGAT  179
            ||||||||||||||||||||||||||||||||| ||| ||||||||||||||||||| ||
Sbjct  510  GAACGCCCCGACTCGATTTCTGTCGTGCCGGCTCCCCACGCTGTCTCCGGCTCTGCGTAT  569

Query  180  GACCCTCGTGCGCGCTCTCTCC-GGAGTCGCGCCCCGA  216
            |||||| ||||||| ||||||| ||| |||||||||||
Sbjct  570  GACCCTTGTGCGCGATCTCTCCCGGA-TCGCGCCCCGA  606


>AJ346866.1 Gyrostipula comoriensis 5.8S rRNA gene, internal transcribed 
spacer 1 (ITS1) and internal transcribed spacer 2 (ITS2)
Length=609

 Score = 327 bits (177),  Expect = 7e-86
 Identities = 204/217 (94%), Gaps = 1/217 (0%)
 Strand=Plus/Plus

Query  1    CGCATCGCGTCGCCGCCCCCACCTGTCGTGTGGGGCGGCGGATATTGGCCTCCCGTGCCG  60
            |||||||||||||||||||||||||||||| |||||||||||| ||||||||||||||||
Sbjct  391  CGCATCGCGTCGCCGCCCCCACCTGTCGTGCGGGGCGGCGGATGTTGGCCTCCCGTGCCG  450

Query  61   TAAGGTGCGGCCGGCCTAAATGCGAGTCCTCGGCGAGGGACGTCACGACGAGTGGTGG-T  119
            | ||| |||||||||||||||| ||||||||||||||||||||||||||||||||||| |
Sbjct  451  TTAGGCGCGGCCGGCCTAAATGAGAGTCCTCGGCGAGGGACGTCACGACGAGTGGTGGTT  510

Query  120  GAACGCCCCGACTCGATTTCTGTCGTGCCGGCTTCCCTCGCTGTCTCCGGCTCTGCGGAT  179
            ||| |||||||||||| |||||||||||||| | ||||||  ||| ||||||||||||||
Sbjct  511  GAATGCCCCGACTCGAGTTCTGTCGTGCCGGTTCCCCTCGTCGTCGCCGGCTCTGCGGAT  570

Query  180  GACCCTCGTGCGCGCTCTCTCCGGAGTCGCGCCCCGA  216
            |||||||||||||||||||||||||||||||||||||
Sbjct  571  GACCCTCGTGCGCGCTCTCTCCGGAGTCGCGCCCCGA  607


>AJ346858.1 Breonia chinensis 5.8S rRNA gene, internal transcribed spacer 
1 (ITS1) and internal transcribed spacer 2 (ITS2)
Length=611

 Score = 327 bits (177),  Expect = 7e-86
 Identities = 204/217 (94%), Gaps = 1/217 (0%)
 Strand=Plus/Plus

Query  1    CGCATCGCGTCGCCGCCCCCACCTGTCGTGTGGGGCGGCGGATATTGGCCTCCCGTGCCG  60
            |||||||||||||||||||||||||||||| |||||||||||| ||||||||||||||||
Sbjct  393  CGCATCGCGTCGCCGCCCCCACCTGTCGTGCGGGGCGGCGGATGTTGGCCTCCCGTGCCG  452

Query  61   TAAGGTGCGGCCGGCCTAAATGCGAGTCCTCGGCGAGGGACGTCACGACGAGTGGTGG-T  119
            | ||| |||||||||||||||| ||||||||||||||||||||||||||||||||||| |
Sbjct  453  TTAGGCGCGGCCGGCCTAAATGAGAGTCCTCGGCGAGGGACGTCACGACGAGTGGTGGTT  512

Query  120  GAACGCCCCGACTCGATTTCTGTCGTGCCGGCTTCCCTCGCTGTCTCCGGCTCTGCGGAT  179
            ||| |||||||||||| |||||||||||||| | ||||||| |||||||||||| |||||
Sbjct  513  GAATGCCCCGACTCGAGTTCTGTCGTGCCGGTTCCCCTCGCCGTCTCCGGCTCTACGGAT  572

Query  180  GACCCTCGTGCGCGCTCTCTCCGGAGTCGCGCCCCGA  216
            |||| ||||||||||||||||||||||||||||||||
Sbjct  573  GACCATCGTGCGCGCTCTCTCCGGAGTCGCGCCCCGA  609


>AJ346862.1 Breonia perrieri 5.8S rRNA gene, internal transcribed spacer 
1 (ITS1) and internal transcribed spacer 2 (ITS2)
Length=610

 Score = 326 bits (176),  Expect = 3e-85
 Identities = 205/219 (94%), Gaps = 1/219 (0%)
 Strand=Plus/Plus

Query  1    CGCATCGCGTCGCCGCCCCCACCTGTCGTGTGGGGCGGCGGATATTGGCCTCCCGTGCCG  60
            |||||||||||||||||||||||||||||| |||||||||||| ||||||||||||||||
Sbjct  392  CGCATCGCGTCGCCGCCCCCACCTGTCGTGCGGGGCGGCGGATGTTGGCCTCCCGTGCCG  451

Query  61   TAAGGTGCGGCCGGCCTAAATGCGAGTCCTCGGCGAGGGACGTCACGACGAGTGGTGGT-  119
            | ||| |||||||||||||||| |||||||||||||||||||||||||||||||||||| 
Sbjct  452  TCAGGCGCGGCCGGCCTAAATGAGAGTCCTCGGCGAGGGACGTCACGACGAGTGGTGGTC  511

Query  120  GAACGCCCCGACTCGATTTCTGTCGTGCCGGCTTCCCTCGCTGTCTCCGGCTCTGCGGAT  179
            ||| |||||||||||| || ||||||||||| | ||| ||  ||||||||||||||||||
Sbjct  512  GAATGCCCCGACTCGAGTTGTGTCGTGCCGGTTCCCCCCGTCGTCTCCGGCTCTGCGGAT  571

Query  180  GACCCTCGTGCGCGCTCTCTCCGGAGTCGCGCCCCGAAC  218
            |||||||||||||||||||||||||||||||||||||||
Sbjct  572  GACCCTCGTGCGCGCTCTCTCCGGAGTCGCGCCCCGAAC  610


>KC737628.1 Breonia boivinii voucher Razakamalala 6286 (S) internal transcribed 
spacer 1, partial sequence; 5.8S ribosomal RNA gene, 
complete sequence; and internal transcribed spacer 2, partial 
sequence
Length=609

 Score = 322 bits (174),  Expect = 3e-84
 Identities = 203/217 (94%), Gaps = 1/217 (0%)
 Strand=Plus/Plus

Query  1    CGCATCGCGTCGCCGCCCCCACCTGTCGTGTGGGGCGGCGGATATTGGCCTCCCGTGCCG  60
            |||||||||||||||||||||||| ||||| |||||||||||| ||||||||||||||||
Sbjct  391  CGCATCGCGTCGCCGCCCCCACCTCTCGTGCGGGGCGGCGGATGTTGGCCTCCCGTGCCG  450

Query  61   TAAGGTGCGGCCGGCCTAAATGCGAGTCCTCGGCGAGGGACGTCACGACGAGTGGTGG-T  119
            | ||| |||||||||||||||| ||||||||||||||||||||||||||||||||||| |
Sbjct  451  TTAGGCGCGGCCGGCCTAAATGAGAGTCCTCGGCGAGGGACGTCACGACGAGTGGTGGTT  510

Query  120  GAACGCCCCGACTCGATTTCTGTCGTGCCGGCTTCCCTCGCTGTCTCCGGCTCTGCGGAT  179
            ||| |||||||||||| |||||||||||||| | ||||||| |||||||||||| || ||
Sbjct  511  GAATGCCCCGACTCGAGTTCTGTCGTGCCGGTTCCCCTCGCCGTCTCCGGCTCTACGCAT  570

Query  180  GACCCTCGTGCGCGCTCTCTCCGGAGTCGCGCCCCGA  216
            |||||||||||||||||||||||||||||||||||||
Sbjct  571  GACCCTCGTGCGCGCTCTCTCCGGAGTCGCGCCCCGA  607


>KC737621.1 Adina pubicostata voucher Liu Biao 0186 (MO) internal transcribed 
spacer 1, partial sequence; 5.8S ribosomal RNA gene, complete 
sequence; and internal transcribed spacer 2, partial 
sequence
Length=608

 Score = 322 bits (174),  Expect = 3e-84
 Identities = 203/217 (94%), Gaps = 1/217 (0%)
 Strand=Plus/Plus

Query  1    CGCATCGCGTCGCCGCCCCCACCTGTCGTGTGGGGCGGCGGATATTGGCCTCCCGTGCCG  60
            ||||||||||||||||||||||| ||||||||||||||||||| ||||||||||||||||
Sbjct  390  CGCATCGCGTCGCCGCCCCCACCCGTCGTGTGGGGCGGCGGATGTTGGCCTCCCGTGCCG  449

Query  61   TAAGGTGCGGCCGGCCTAAATGCGAGTCCTCGGCGAGGGACGTCACGACGAGTGGTGG-T  119
            | ||| |||||||||||||||| ||||||||||||||||||||||||||||||||||| |
Sbjct  450  TTAGGCGCGGCCGGCCTAAATGAGAGTCCTCGGCGAGGGACGTCACGACGAGTGGTGGTT  509

Query  120  GAACGCCCCGACTCGATTTCTGTCGTGCCGGCTTCCCTCGCTGTCTCCGGCTCTGCGGAT  179
            |||||||||||||||| | |||||||||||| | ||||||  |||| |||||||||||||
Sbjct  510  GAACGCCCCGACTCGAATCCTGTCGTGCCGGTTCCCCTCGTCGTCTGCGGCTCTGCGGAT  569

Query  180  GACCCTCGTGCGCGCTCTCTCCGGAGTCGCGCCCCGA  216
            ||||||||||||||||||||||||||| |||||||||
Sbjct  570  GACCCTCGTGCGCGCTCTCTCCGGAGTTGCGCCCCGA  606


>AJ346879.1 Neonauclea brassii 5.8S rRNA gene, internal transcribed spacer 
1 (ITS1) and internal transcribed spacer 2 (ITS2)
Length=608

 Score = 322 bits (174),  Expect = 3e-84
 Identities = 203/217 (94%), Gaps = 2/217 (1%)
 Strand=Plus/Plus

Query  1    CGCATCGCGTCGCCGCCCCCACCTGTCGTGTGGGGCGGCGGATATTGGCCTCCCGTGCCG  60
            |||||||||||||||||||||||||||||| |||||||||||| ||||||||||||||||
Sbjct  391  CGCATCGCGTCGCCGCCCCCACCTGTCGTGCGGGGCGGCGGATGTTGGCCTCCCGTGCCG  450

Query  61   TAAGGTGCGGCCGGCCTAAATGCGAGTCCTCGGCGAGGGACGTCACGACGAGTGGTGG-T  119
            | ||| |||||||||||||||| ||||||||| ||||||||||||||||||||||||| |
Sbjct  451  TTAGGCGCGGCCGGCCTAAATGAGAGTCCTCGACGAGGGACGTCACGACGAGTGGTGGTT  510

Query  120  GAACGCCCCGACTCGATTTCTGTCGTGCCGGCTTCCCTCGCTGTCTCCGGCTCTGCGGAT  179
            ||||||||||||||||  ||||||||||||| | |||||| ||||| ||||||||| |||
Sbjct  511  GAACGCCCCGACTCGA-ATCTGTCGTGCCGGTTCCCCTCGTTGTCTGCGGCTCTGCTGAT  569

Query  180  GACCCTCGTGCGCGCTCTCTCCGGAGTCGCGCCCCGA  216
            |||||||||||||||||||||||||||||||||||||
Sbjct  570  GACCCTCGTGCGCGCTCTCTCCGGAGTCGCGCCCCGA  606


>AJ346903.1 Hymenodictyon decaryi 5.8S rRNA gene, internal transcribed spacer 
1 (ITS1) and internal transcribed spacer 2 (ITS2)
 AJ346868.1 Hallea stipulosa 5.8S rRNA gene, internal transcribed spacer 
1 (ITS1) and internal transcribed spacer 2 (ITS2)
Length=607

 Score = 322 bits (174),  Expect = 3e-84
 Identities = 204/218 (94%), Gaps = 4/218 (2%)
 Strand=Plus/Plus

Query  1    CGCATCGCGTCGCCGCCCCCACCTGTCGTGTGGGGCGGCGGATATTGGCCTCCCGTGCCG  60
            ||||||||||||||||||||||||||||||||||||||||||| ||||||||||||||||
Sbjct  390  CGCATCGCGTCGCCGCCCCCACCTGTCGTGTGGGGCGGCGGATGTTGGCCTCCCGTGCCG  449

Query  61   TAAGGTGCGGCCGGCCTAAATGCGAGTCCTCGGCGAGGGACGTCACGACGAGTGGTGG-T  119
            | ||| |||||||||||||||| ||||||||||||||||||||||||||||||||||| |
Sbjct  450  TTAGGCGCGGCCGGCCTAAATGAGAGTCCTCGGCGAGGGACGTCACGACGAGTGGTGGTT  509

Query  120  GAACGCCCCGACTCGATTTCTGTCGTGCCGGCTTCCCTCGCTGTCTCCGGCTCTGCGGAT  179
            ||| |||||||||||| |||||||||||||| | |||||| |||||||||||||||||||
Sbjct  510  GAATGCCCCGACTCGAATTCTGTCGTGCCGGTTCCCCTCGTTGTCTCCGGCTCTGCGGAT  569

Query  180  GACCCTCGTGCGCGCTCTCTCC-GGAGTCGCGCCCCGA  216
            || ||||||||||| ||||||| ||| |||||||||||
Sbjct  570  GA-CCTCGTGCGCGATCTCTCCCGGA-TCGCGCCCCGA  605


>AJ346859.1 Breonia decaryana 5.8S rRNA gene, internal transcribed spacer 
1 (ITS1) and internal transcribed spacer 2 (ITS2)
Length=609

 Score = 322 bits (174),  Expect = 3e-84
 Identities = 203/217 (94%), Gaps = 2/217 (1%)
 Strand=Plus/Plus

Query  1    CGCATCGCGTCGCCGCCCCCACCTGTCGTGTGGGGCGGCGGATATTGGCCTCCCGTGCCG  60
            |||||||||||||||||||||||||||||| |||||||||||| ||||||||||||||||
Sbjct  392  CGCATCGCGTCGCCGCCCCCACCTGTCGTGCGGGGCGGCGGATGTTGGCCTCCCGTGCCG  451

Query  61   TAAGGTGCGGCCGGCCTAAATGCGAGTCCTCGGCGAGGGACGTCACGACGAGTGGTGG-T  119
            | ||| |||||||||||||||| ||||||||||||||||||||||||||||||||||| |
Sbjct  452  TTAGGCGCGGCCGGCCTAAATGAGAGTCCTCGGCGAGGGACGTCACGACGAGTGGTGGTT  511

Query  120  GAACGCCCCGACTCGATTTCTGTCGTGCCGGCTTCCCTCGCTGTCTCCGGCTCTGCGGAT  179
            ||| |||||||||||| |||||||||||||| | ||||||  |||||||||||| |||||
Sbjct  512  GAATGCCCCGACTCGAGTTCTGTCGTGCCGGTTCCCCTCGTCGTCTCCGGCTCTACGGAT  571

Query  180  GACCCTCGTGCGCGCTCTCTCCGGAGTCGCGCCCCGA  216
            ||||||||||||||||||||||||| |||||||||||
Sbjct  572  GACCCTCGTGCGCGCTCTCTCCGGA-TCGCGCCCCGA  607


>KR532428.1 Neonauclea sp. BB0582 5.8S ribosomal RNA gene, partial sequence; 
internal transcribed spacer 2, complete sequence; and 28S 
ribosomal RNA gene, partial sequence
Length=392

 Score = 316 bits (171),  Expect = 2e-82
 Identities = 202/217 (93%), Gaps = 1/217 (0%)
 Strand=Plus/Plus

Query  1    CGCATCGCGTCGCCGCCCCCACCTGTCGTGTGGGGCGGCGGATATTGGCCTCCCGTGCCG  60
            ||||||||||||||||||||||| |||||||||||| |||||| ||||||||||||||||
Sbjct  62   CGCATCGCGTCGCCGCCCCCACCCGTCGTGTGGGGCAGCGGATGTTGGCCTCCCGTGCCG  121

Query  61   TAAGGTGCGGCCGGCCTAAATGCGAGTCCTCGGCGAGGGACGTCACGACGAGTGGTGG-T  119
            | ||| | |||||||||||||| ||||||||||||||||||||||||||||||||||| |
Sbjct  122  TCAGGCGTGGCCGGCCTAAATGAGAGTCCTCGGCGAGGGACGTCACGACGAGTGGTGGTT  181

Query  120  GAACGCCCCGACTCGATTTCTGTCGTGCCGGCTTCCCTCGCTGTCTCCGGCTCTGCGGAT  179
            |||||||||||||||| | |||||||||||| | |||||| ||||||||||||||| |||
Sbjct  182  GAACGCCCCGACTCGAATACTGTCGTGCCGGTTCCCCTCGTTGTCTCCGGCTCTGCTGAT  241

Query  180  GACCCTCGTGCGCGCTCTCTCCGGAGTCGCGCCCCGA  216
            ||||||||||||||||||||||||||| |||||||||
Sbjct  242  GACCCTCGTGCGCGCTCTCTCCGGAGTAGCGCCCCGA  278


>KP096024.1 Adina pilulifera isolate SCBGP120_1 5.8S ribosomal RNA gene, 
partial sequence; internal transcribed spacer 2, complete sequence; 
and 28S ribosomal RNA gene, partial sequence
Length=343

 Score = 316 bits (171),  Expect = 2e-82
 Identities = 202/217 (93%), Gaps = 1/217 (0%)
 Strand=Plus/Plus

Query  1    CGCATCGCGTCGCCGCCCCCACCTGTCGTGTGGGGCGGCGGATATTGGCCTCCCGTGCCG  60
            ||||||||||||||||||||||| ||||||||||||||||||| ||||||||||||||||
Sbjct  88   CGCATCGCGTCGCCGCCCCCACCCGTCGTGTGGGGCGGCGGATGTTGGCCTCCCGTGCCG  147

Query  61   TAAGGTGCGGCCGGCCTAAATGCGAGTCCTCGGCGAGGGACGTCACGACGAGTGGTGG-T  119
            | ||| |||||||||||||||| ||||||||||||||||||||||||||||||||||| |
Sbjct  148  TTAGGCGCGGCCGGCCTAAATGAGAGTCCTCGGCGAGGGACGTCACGACGAGTGGTGGTT  207

Query  120  GAACGCCCCGACTCGATTTCTGTCGTGCCGGCTTCCCTCGCTGTCTCCGGCTCTGCGGAT  179
            |||||||||||||||| | |||||||||||| | ||| ||  |||| |||||||||||||
Sbjct  208  GAACGCCCCGACTCGAATCCTGTCGTGCCGGTTCCCCCCGTCGTCTGCGGCTCTGCGGAT  267

Query  180  GACCCTCGTGCGCGCTCTCTCCGGAGTCGCGCCCCGA  216
            ||||||||||||||||||||||||||| |||||||||
Sbjct  268  GACCCTCGTGCGCGCTCTCTCCGGAGTTGCGCCCCGA  304


>KC737627.1 Breonia sambiranensis voucher Razakamalala 6222 (S) internal 
transcribed spacer 1, partial sequence; 5.8S ribosomal RNA gene, 
complete sequence; and internal transcribed spacer 2, partial 
sequence
Length=609

 Score = 316 bits (171),  Expect = 2e-82
 Identities = 202/217 (93%), Gaps = 1/217 (0%)
 Strand=Plus/Plus

Query  1    CGCATCGCGTCGCCGCCCCCACCTGTCGTGTGGGGCGGCGGATATTGGCCTCCCGTGCCG  60
            |||||||||||||||||||||||| ||||| |||||||||||| ||||||||||||||||
Sbjct  391  CGCATCGCGTCGCCGCCCCCACCTCTCGTGCGGGGCGGCGGATGTTGGCCTCCCGTGCCG  450

Query  61   TAAGGTGCGGCCGGCCTAAATGCGAGTCCTCGGCGAGGGACGTCACGACGAGTGGTGG-T  119
            | ||| |||||||||||||| | ||||||||||||||||||||||||||||||||||| |
Sbjct  451  TTAGGCGCGGCCGGCCTAAACGAGAGTCCTCGGCGAGGGACGTCACGACGAGTGGTGGTT  510

Query  120  GAACGCCCCGACTCGATTTCTGTCGTGCCGGCTTCCCTCGCTGTCTCCGGCTCTGCGGAT  179
            ||| |||||||||||| |||||||||||||| | ||||||| |||||||||||| || ||
Sbjct  511  GAATGCCCCGACTCGAGTTCTGTCGTGCCGGTTCCCCTCGCCGTCTCCGGCTCTACGCAT  570

Query  180  GACCCTCGTGCGCGCTCTCTCCGGAGTCGCGCCCCGA  216
            |||||||||||||||||||||||||||||||||||||
Sbjct  571  GACCCTCGTGCGCGCTCTCTCCGGAGTCGCGCCCCGA  607


>KC737623.1 Breonia fragifera voucher Ranirison 776 internal transcribed 
spacer 1, partial sequence; 5.8S ribosomal RNA gene, complete 
sequence; and internal transcribed spacer 2, partial sequence
Length=609

 Score = 316 bits (171),  Expect = 2e-82
 Identities = 202/217 (93%), Gaps = 1/217 (0%)
 Strand=Plus/Plus

Query  1    CGCATCGCGTCGCCGCCCCCACCTGTCGTGTGGGGCGGCGGATATTGGCCTCCCGTGCCG  60
            |||||||||||||||||||||||||||||| |||||||||||| ||||||||||||||||
Sbjct  391  CGCATCGCGTCGCCGCCCCCACCTGTCGTGCGGGGCGGCGGATGTTGGCCTCCCGTGCCG  450

Query  61   TAAGGTGCGGCCGGCCTAAATGCGAGTCCTCGGCGAGGGACGTCACGACGAGTGGTGG-T  119
            |  || |||||||||||||||| ||||||||||||||||||||||||||||||||||| |
Sbjct  451  TTGGGCGCGGCCGGCCTAAATGAGAGTCCTCGGCGAGGGACGTCACGACGAGTGGTGGTT  510

Query  120  GAACGCCCCGACTCGATTTCTGTCGTGCCGGCTTCCCTCGCTGTCTCCGGCTCTGCGGAT  179
            ||| |||||||||||| |||||||||||||| | ||| ||  ||||||||||||||||||
Sbjct  511  GAATGCCCCGACTCGAGTTCTGTCGTGCCGGTTCCCCCCGTCGTCTCCGGCTCTGCGGAT  570

Query  180  GACCCTCGTGCGCGCTCTCTCCGGAGTCGCGCCCCGA  216
            ||||||||||||||||| |||||||||||||||||||
Sbjct  571  GACCCTCGTGCGCGCTCCCTCCGGAGTCGCGCCCCGA  607


>AJ492611.1 Mitragyna rubrostipulata ITS1, 5.8S rRNA gene and ITS2, clone 
MIT4
Length=608

 Score = 316 bits (171),  Expect = 2e-82
 Identities = 200/214 (93%), Gaps = 1/214 (0%)
 Strand=Plus/Plus

Query  1    CGCATCGCGTCGCCGCCCCCACCTGTCGTGTGGGGCGGCGGATATTGGCCTCCCGTGCCG  60
            |||||| |||||||||||||||||||||||||||| |||||||| ||||||| |||||||
Sbjct  390  CGCATCTCGTCGCCGCCCCCACCTGTCGTGTGGGGTGGCGGATACTGGCCTCTCGTGCCG  449

Query  61   TAAGGTGCGGCCGGCCTAAATGCGAGTCCTCGGCGAGGGACGTCACGACGAGTGGTGG-T  119
            ||| ||||||||||||||||||||||||||||||| |||||||||||||||||||||| |
Sbjct  450  TAATGTGCGGCCGGCCTAAATGCGAGTCCTCGGCGGGGGACGTCACGACGAGTGGTGGTT  509

Query  120  GAACGCCCCGACTCGATTTCTGTCGTGCCGGCTTCCCTCGCTGTCTCCGGCTCTGCGGAT  179
            ||||||| ||||||||||||||||||||||||| ||| ||||||||||||||||||| ||
Sbjct  510  GAACGCCTCGACTCGATTTCTGTCGTGCCGGCTCCCCACGCTGTCTCCGGCTCTGCGTAT  569

Query  180  GACCCTCGTGCGCGCTCTCTCCGGAGTCGCGCCC  213
            |||||| ||||||| ||||||||||||||| |||
Sbjct  570  GACCCTTGTGCGCGATCTCTCCGGAGTCGCACCC  603


>AJ605985.1 Mitragyna rubrostipulata ITS1, 5.8S rRNA gene and ITS2, clone 
MIT20
Length=608

 Score = 316 bits (171),  Expect = 2e-82
 Identities = 200/214 (93%), Gaps = 1/214 (0%)
 Strand=Plus/Plus

Query  1    CGCATCGCGTCGCCGCCCCCACCTGTCGTGTGGGGCGGCGGATATTGGCCTCCCGTGCCG  60
            ||||||||||||| ||||||||||||| ||||||| |||||||| |||||||||||||||
Sbjct  390  CGCATCGCGTCGCTGCCCCCACCTGTCATGTGGGGTGGCGGATACTGGCCTCCCGTGCCG  449

Query  61   TAAGGTGCGGCCGGCCTAAATGCGAGTCCTCGGCGAGGGACGTCACGACGAGTGGTGG-T  119
            ||||||||||| ||||||||||||||||||||||| |||||||||||||||||||||| |
Sbjct  450  TAAGGTGCGGCTGGCCTAAATGCGAGTCCTCGGCGGGGGACGTCACGACGAGTGGTGGTT  509

Query  120  GAACGCCCCGACTCGATTTCTGTCGTGCCGGCTTCCCTCGCTGTCTCCGGCTCTGCGGAT  179
            |||| |||||||||||||||||||||||||||| ||| ||||||||||||||||||| | 
Sbjct  510  GAACACCCCGACTCGATTTCTGTCGTGCCGGCTCCCCACGCTGTCTCCGGCTCTGCGTAC  569

Query  180  GACCCTCGTGCGCGCTCTCTCCGGAGTCGCGCCC  213
            |||||||||||||| ||||||||||||||| |||
Sbjct  570  GACCCTCGTGCGCGATCTCTCCGGAGTCGCACCC  603


>JX856480.1 Mitragyna parvifolia isolate MPF3 internal transcribed spacer 
1, partial sequence; 5.8S ribosomal RNA gene, complete sequence; 
and internal transcribed spacer 2, partial sequence
Length=586

 Score = 313 bits (169),  Expect = 2e-81
 Identities = 178/182 (98%), Gaps = 1/182 (1%)
 Strand=Plus/Plus

Query  1    CGCATCGCGTCGCCGCCCCCACCTGTCGTGTGGGGCGGCGGATATTGGCCTCCCGTGCCG  60
            ||||||||||||||||||||||||||||||||||||||||||| ||||||||||||||||
Sbjct  405  CGCATCGCGTCGCCGCCCCCACCTGTCGTGTGGGGCGGCGGATGTTGGCCTCCCGTGCCG  464

Query  61   TAAGGTGCGGCCGGCCTAAATGCGAGTCCTCGGCGAGGGACGTCACGACGAGTGGTGG-T  119
            | |||||||||||||||||||||||||||||||||||||||||||||||||||||||| |
Sbjct  465  TGAGGTGCGGCCGGCCTAAATGCGAGTCCTCGGCGAGGGACGTCACGACGAGTGGTGGTT  524

Query  120  GAACGCCCCGACTCGATTTCTGTCGTGCCGGCTTCCCTCGCTGTCTCCGGCTCTGCGGAT  179
            |||||||||||||||||||||||||||||||||||||||||||||||||||||| |||||
Sbjct  525  GAACGCCCCGACTCGATTTCTGTCGTGCCGGCTTCCCTCGCTGTCTCCGGCTCTACGGAT  584

Query  180  GA  181
            ||
Sbjct  585  GA  586


>AJ492615.1 Mitragyna rubrostipulata ITS1, 5.8S rRNA gene and ITS2, clone 
MIT8
Length=608

 Score = 313 bits (169),  Expect = 2e-81
 Identities = 200/215 (93%), Gaps = 1/215 (0%)
 Strand=Plus/Plus

Query  3    CATCGCGTCGCCGCCCCCACCTGTCGTGTGGGGCGGCGGATATTGGCCTCCCGTGCCGTA  62
            |||||||||||||||||||||||| |||||||| ||| |||||||||||||||||| |||
Sbjct  392  CATCGCGTCGCCGCCCCCACCTGTGGTGTGGGGTGGCAGATATTGGCCTCCCGTGCTGTA  451

Query  63   AGGTGCGGCCGGCCTAAATGCGAGTCCTCGGCGAGGGACGTCACGACGAGTGGTGG-TGA  121
            |||||| || |||||||||||||||||||||||||||||||||||||||||||||| |||
Sbjct  452  AGGTGCAGCTGGCCTAAATGCGAGTCCTCGGCGAGGGACGTCACGACGAGTGGTGGCTGA  511

Query  122  ACGCCCCGACTCGATTTCTGTCGTGCCGGCTTCCCTCGCTGTCTCCGGCTCTGCGGATGA  181
            |||||| |||||||||||||||||||||||| ||| |||||||||||||||| || ||||
Sbjct  512  ACGCCCTGACTCGATTTCTGTCGTGCCGGCTCCCCACGCTGTCTCCGGCTCTACGTATGA  571

Query  182  CCCTCGTGCGCGCTCTCTCCGGAGTCGCGCCCCGA  216
            |||| ||||||  ||||||||||||||||||||||
Sbjct  572  CCCTTGTGCGCAATCTCTCCGGAGTCGCGCCCCGA  606


>AJ346860.1 Breonia havilandiana 5.8S rRNA gene, internal transcribed spacer 
1 (ITS1) and internal transcribed spacer 2 (ITS2)
Length=611

 Score = 313 bits (169),  Expect = 2e-81
 Identities = 200/215 (93%), Gaps = 1/215 (0%)
 Strand=Plus/Plus

Query  1    CGCATCGCGTCGCCGCCCCCACCTGTCGTGTGGGGCGGCGGATATTGGCCTCCCGTGCCG  60
            |||||||||||||||||||||||| ||||| |||||||||||| ||||||||||||||||
Sbjct  393  CGCATCGCGTCGCCGCCCCCACCTCTCGTGCGGGGCGGCGGATGTTGGCCTCCCGTGCCG  452

Query  61   TAAGGTGCGGCCGGCCTAAATGCGAGTCCTCGGCGAGGGACGTCACGACGAGTGGTGG-T  119
            | ||| |||||||||||||||| ||||||||| ||||||||||||||||||||||||| |
Sbjct  453  TTAGGCGCGGCCGGCCTAAATGAGAGTCCTCGCCGAGGGACGTCACGACGAGTGGTGGTT  512

Query  120  GAACGCCCCGACTCGATTTCTGTCGTGCCGGCTTCCCTCGCTGTCTCCGGCTCTGCGGAT  179
            ||| |||||||||||| |||||||||||||| | ||||||| |||||||||||| || ||
Sbjct  513  GAATGCCCCGACTCGAGTTCTGTCGTGCCGGTTCCCCTCGCCGTCTCCGGCTCTACGCAT  572

Query  180  GACCCTCGTGCGCGCTCTCTCCGGAGTCGCGCCCC  214
            |||||||||||||||||||||||||||||||||||
Sbjct  573  GACCCTCGTGCGCGCTCTCTCCGGAGTCGCGCCCC  607


>KC737626.1 Breonia tayloriana voucher Razafimandimbison et al. 1176 (S) 
internal transcribed spacer 1, partial sequence; 5.8S ribosomal 
RNA gene, complete sequence; and internal transcribed spacer 
2, partial sequence
Length=609

 Score = 311 bits (168),  Expect = 8e-81
 Identities = 201/217 (93%), Gaps = 1/217 (0%)
 Strand=Plus/Plus

Query  1    CGCATCGCGTCGCCGCCCCCACCTGTCGTGTGGGGCGGCGGATATTGGCCTCCCGTGCCG  60
            |||||||||||||||||||||||| ||||| |||||||||||| ||||||| ||||||||
Sbjct  391  CGCATCGCGTCGCCGCCCCCACCTCTCGTGCGGGGCGGCGGATGTTGGCCTTCCGTGCCG  450

Query  61   TAAGGTGCGGCCGGCCTAAATGCGAGTCCTCGGCGAGGGACGTCACGACGAGTGGTGG-T  119
            | ||| |||||||||||||||| ||||||||||||||||||||||||||||||||||| |
Sbjct  451  TTAGGCGCGGCCGGCCTAAATGAGAGTCCTCGGCGAGGGACGTCACGACGAGTGGTGGTT  510

Query  120  GAACGCCCCGACTCGATTTCTGTCGTGCCGGCTTCCCTCGCTGTCTCCGGCTCTGCGGAT  179
            ||| |||||||||||| |||||||||||||| | ||||||| |||||||||||| || ||
Sbjct  511  GAATGCCCCGACTCGAGTTCTGTCGTGCCGGTTCCCCTCGCCGTCTCCGGCTCTACGCAT  570

Query  180  GACCCTCGTGCGCGCTCTCTCCGGAGTCGCGCCCCGA  216
            ||||| |||||||||||||||||||||||||||||||
Sbjct  571  GACCCCCGTGCGCGCTCTCTCCGGAGTCGCGCCCCGA  607


>KC737625.1 Breonia sphaerantha voucher Ranirison 532 internal transcribed 
spacer 1, partial sequence; 5.8S ribosomal RNA gene, complete 
sequence; and internal transcribed spacer 2, partial sequence
Length=609

 Score = 311 bits (168),  Expect = 8e-81
 Identities = 201/217 (93%), Gaps = 1/217 (0%)
 Strand=Plus/Plus

Query  1    CGCATCGCGTCGCCGCCCCCACCTGTCGTGTGGGGCGGCGGATATTGGCCTCCCGTGCCG  60
            |||||||||||||||||||||||||||||| |||||||||||| ||||||||||||||||
Sbjct  391  CGCATCGCGTCGCCGCCCCCACCTGTCGTGCGGGGCGGCGGATGTTGGCCTCCCGTGCCG  450

Query  61   TAAGGTGCGGCCGGCCTAAATGCGAGTCCTCGGCGAGGGACGTCACGACGAGTGGTGG-T  119
            |  || |||||||||||||||| ||||||||||||||||||||| ||||||||||||| |
Sbjct  451  TTCGGCGCGGCCGGCCTAAATGAGAGTCCTCGGCGAGGGACGTCGCGACGAGTGGTGGTT  510

Query  120  GAACGCCCCGACTCGATTTCTGTCGTGCCGGCTTCCCTCGCTGTCTCCGGCTCTGCGGAT  179
            ||| |||||||||||| |||||||||||||| | ||| ||  ||||||||||||||||||
Sbjct  511  GAATGCCCCGACTCGAGTTCTGTCGTGCCGGTTCCCCCCGTCGTCTCCGGCTCTGCGGAT  570

Query  180  GACCCTCGTGCGCGCTCTCTCCGGAGTCGCGCCCCGA  216
            ||||||||||||||||| |||||||||||||||||||
Sbjct  571  GACCCTCGTGCGCGCTCCCTCCGGAGTCGCGCCCCGA  607


>KC737624.1 Breonia louvelii voucher Razafimandimbison 358 (MO) internal 
transcribed spacer 1, partial sequence; 5.8S ribosomal RNA gene, 
complete sequence; and internal transcribed spacer 2, partial 
sequence
Length=610

 Score = 311 bits (168),  Expect = 8e-81
 Identities = 201/217 (93%), Gaps = 1/217 (0%)
 Strand=Plus/Plus

Query  1    CGCATCGCGTCGCCGCCCCCACCTGTCGTGTGGGGCGGCGGATATTGGCCTCCCGTGCCG  60
            |||||||||||||||||||||||| ||||| |||||||||||| ||||||||||||||||
Sbjct  392  CGCATCGCGTCGCCGCCCCCACCTCTCGTGCGGGGCGGCGGATGTTGGCCTCCCGTGCCG  451

Query  61   TAAGGTGCGGCCGGCCTAAATGCGAGTCCTCGGCGAGGGACGTCACGACGAGTGGTGG-T  119
            | ||| |||||||||||||||| ||||||||||||||||||||||||||||||||||| |
Sbjct  452  TTAGGCGCGGCCGGCCTAAATGAGAGTCCTCGGCGAGGGACGTCACGACGAGTGGTGGTT  511

Query  120  GAACGCCCCGACTCGATTTCTGTCGTGCCGGCTTCCCTCGCTGTCTCCGGCTCTGCGGAT  179
            ||| |||||||||||| |||||||||||||| | ||||||| |||||||||||| || ||
Sbjct  512  GAATGCCCCGACTCGAGTTCTGTCGTGCCGGTTCCCCTCGCCGTCTCCGGCTCTACGCAT  571

Query  180  GACCCTCGTGCGCGCTCTCTCCGGAGTCGCGCCCCGA  216
            ||||| |||||||||||||||| ||||||||||||||
Sbjct  572  GACCCCCGTGCGCGCTCTCTCCAGAGTCGCGCCCCGA  608


>AJ346883.1 Cephalanthus occidentalis 5.8S rRNA gene, internal transcribed 
spacer 1 (ITS1) and internal transcribed spacer 2 (ITS2)
Length=608

 Score = 311 bits (168),  Expect = 8e-81
 Identities = 201/217 (93%), Gaps = 2/217 (1%)
 Strand=Plus/Plus

Query  1    CGCATCGCGTCGCCGCCCCCACCTGTCGTGTGGGGCGGCGGATATTGGCCTCCCGTGCCG  60
            |||||||||||||||||||| || ||||||||||||||||||| ||||||||||||||||
Sbjct  391  CGCATCGCGTCGCCGCCCCCGCCCGTCGTGTGGGGCGGCGGATGTTGGCCTCCCGTGCCG  450

Query  61   TAAGGTGCGGCCGGCCTAAATGCGAGTCCTCGGCGAGGGACGTCACGACGAGTGGTGG-T  119
            | ||| | |||||||||||||||||||||||||||||||||||||||||||||||||| |
Sbjct  451  TCAGGCGTGGCCGGCCTAAATGCGAGTCCTCGGCGAGGGACGTCACGACGAGTGGTGGTT  510

Query  120  GAACGCCCCGACTCGATTTCTGTCGTGCCGGCTTCCCTCGCTGTCTCCGGCTCTGCGGAT  179
            |||||||||||||||| | |||||||||||| | ||||||  ||||||||||||||| ||
Sbjct  511  GAACGCCCCGACTCGAATCCTGTCGTGCCGGTTCCCCTCGTCGTCTCCGGCTCTGCGTAT  570

Query  180  GACCCTCGTGCGCGCTCTCTCCGGAGTCGCGCCCCGA  216
            ||||||||||||||| |||||||||||||||| ||||
Sbjct  571  GACCCTCGTGCGCGC-CTCTCCGGAGTCGCGCTCCGA  606


>AJ346892.1 Pertusadina hainanensis 5.8S rRNA gene, internal transcribed 
spacer 1 (ITS1) and internal transcribed spacer 2 (ITS2)
Length=606

 Score = 309 bits (167),  Expect = 3e-80
 Identities = 201/217 (93%), Gaps = 3/217 (1%)
 Strand=Plus/Plus

Query  1    CGCATCGCGTCGCCGCCCCCACCTGTCGTGTGGGGCGGCGGATATTGGCCTCCCGTGCCG  60
            |||||||||||| |||||||||| ||||||||||||||||||| |||| |||||||||||
Sbjct  390  CGCATCGCGTCG-CGCCCCCACCCGTCGTGTGGGGCGGCGGATGTTGG-CTCCCGTGCCG  447

Query  61   TAAGGTGCGGCCGGCCTAAATGCGAGTCCTCGGCGAGGGACGTCACGACGAGTGGTGG-T  119
            | ||| |||||||||||||||| ||||||||||||||||||||||||||||||||||| |
Sbjct  448  TTAGGCGCGGCCGGCCTAAATGAGAGTCCTCGGCGAGGGACGTCACGACGAGTGGTGGTT  507

Query  120  GAACGCCCCGACTCGATTTCTGTCGTGCCGGCTTCCCTCGCTGTCTCCGGCTCTGCGGAT  179
            |||||||||||||||| | |||||||||||| | ||||||  |||| |||||||||||||
Sbjct  508  GAACGCCCCGACTCGAATCCTGTCGTGCCGGTTCCCCTCGTCGTCTGCGGCTCTGCGGAT  567

Query  180  GACCCTCGTGCGCGCTCTCTCCGGAGTCGCGCCCCGA  216
            ||||||||||||||||||||||||||| |||||||||
Sbjct  568  GACCCTCGTGCGCGCTCTCTCCGGAGTTGCGCCCCGA  604


>AJ346856.1 Adina rubella 5.8S rRNA gene, internal transcribed spacer 1 (ITS1) 
and internal transcribed spacer 2 (ITS2)
Length=607

 Score = 309 bits (167),  Expect = 3e-80
 Identities = 202/219 (92%), Gaps = 2/219 (1%)
 Strand=Plus/Plus

Query  1    CGCATCGCGTCGCCGCCCCCACCTGTCGTGTGGGGCGGCGGATATTGGCCTCCCGTGCCG  60
            |||||||||||||| ||||||||| |||||||||||||||||| ||||||||||||||||
Sbjct  389  CGCATCGCGTCGCCACCCCCACCTATCGTGTGGGGCGGCGGATGTTGGCCTCCCGTGCCG  448

Query  61   TAAGGTGCGGCCGGCCTAAATGCGAGTCCTCGGCGAGGGACGTCACGACGAGTGGTGG-T  119
            | ||| |||||||||||||||| ||||||||||||||||||||||||||||||||||| |
Sbjct  449  TCAGGCGCGGCCGGCCTAAATGAGAGTCCTCGGCGAGGGACGTCACGACGAGTGGTGGTT  508

Query  120  GAACGCCCCGACTCGATTTCTGTCGTGCCGGCTTCCCTCGCTGTCTCCGGCTCTGCGGAT  179
            ||| |||||||||||| |||||||||||||| | |||||| ||||||||||||| |||||
Sbjct  509  GAATGCCCCGACTCGAATTCTGTCGTGCCGGTTCCCCTCGTTGTCTCCGGCTCTACGGAT  568

Query  180  GACCCTCGTGCGCGCTCTCTCCGGAGTCGCGCCCCGAAC  218
            ||||||||||| ||||||||||| ||||| ||||| |||
Sbjct  569  GACCCTCGTGCACGCTCTCTCCGAAGTCGAGCCCC-AAC  606


>KP096025.1 Adina pilulifera isolate SCBGP120_2 5.8S ribosomal RNA gene and 
internal transcribed spacer 2, partial sequence
Length=312

 Score = 307 bits (166),  Expect = 1e-79
 Identities = 200/217 (92%), Gaps = 1/217 (0%)
 Strand=Plus/Plus

Query  1    CGCATCGCGTCGCCGCCCCCACCTGTCGTGTGGGGCGGCGGATATTGGCCTCCCGTGCCG  60
            ||||||||||||||||||||||| ||||||||||||||||||| ||||||||||||||||
Sbjct  88   CGCATCGCGTCGCCGCCCCCACCCGTCGTGTGGGGCGGCGGATGTTGGCCTCCCGTGCCG  147

Query  61   TAAGGTGCGGCCGGCCTAAATGCGAGTCCTCGGCGAGGGACGTCACGACGAGTGGTGG-T  119
            | ||| |||||||||||||||| ||||||||| ||||||||||||||||||||||||| |
Sbjct  148  TTAGGCGCGGCCGGCCTAAATGAGAGTCCTCGACGAGGGACGTCACGACGAGTGGTGGTT  207

Query  120  GAACGCCCCGACTCGATTTCTGTCGTGCCGGCTTCCCTCGCTGTCTCCGGCTCTGCGGAT  179
            |||||||||||||||| | |||||||||||| | ||| ||  |||| ||||||| |||||
Sbjct  208  GAACGCCCCGACTCGAATCCTGTCGTGCCGGTTCCCCCCGTCGTCTGCGGCTCTSCGGAT  267

Query  180  GACCCTCGTGCGCGCTCTCTCCGGAGTCGCGCCCCGA  216
            ||||||||||||||||||||||||||| |||||||||
Sbjct  268  GACCCTCGTGCGCGCTCTCTCCGGAGTTGCGCCCCGA  304


>KP092784.1 Cephalanthus tetrandrus isolate SCBGP466_2 18S ribosomal RNA 
gene, partial sequence; internal transcribed spacer 1, 5.8S 
ribosomal RNA gene, and internal transcribed spacer 2, complete 
sequence; and 28S ribosomal RNA gene, partial sequence
Length=708

 Score = 305 bits (165),  Expect = 4e-79
 Identities = 200/217 (92%), Gaps = 1/217 (0%)
 Strand=Plus/Plus

Query  1    CGCATCGCGTCGCCGCCCCCACCTGTCGTGTGGGGCGGCGGATATTGGCCTCCCGTGCCG  60
            |||||||||||||||||||| |    |||| |||||||||||| ||||||||||||||||
Sbjct  453  CGCATCGCGTCGCCGCCCCCGCACCCCGTGCGGGGCGGCGGATGTTGGCCTCCCGTGCCG  512

Query  61   TAAGGTGCGGCCGGCCTAAATGCGAGTCCTCGGCGAGGGACGTCACGACGAGTGGTGG-T  119
            ||||| |||||||||||||||||||||||||||||||||||||||||||||||||||| |
Sbjct  513  TAAGGCGCGGCCGGCCTAAATGCGAGTCCTCGGCGAGGGACGTCACGACGAGTGGTGGTT  572

Query  120  GAACGCCCCGACTCGATTTCTGTCGTGCCGGCTTCCCTCGCTGTCTCCGGCTCTGCGGAT  179
            ||||||||||||||||||||||||||||||| | ||||||| || |||||||||||| | 
Sbjct  573  GAACGCCCCGACTCGATTTCTGTCGTGCCGGTTCCCCTCGCCGTATCCGGCTCTGCGAAC  632

Query  180  GACCCTCGTGCGCGCTCTCTCCGGAGTCGCGCCCCGA  216
            |||||||||||||||||||  ||||||||||||||||
Sbjct  633  GACCCTCGTGCGCGCTCTCCTCGGAGTCGCGCCCCGA  669


>KC737637.1 Ludekia bernardoi voucher Ridsdale, Sulit 22889 (MO) internal 
transcribed spacer 1, partial sequence; 5.8S ribosomal RNA 
gene, complete sequence; and internal transcribed spacer 2, 
partial sequence
Length=609

 Score = 305 bits (165),  Expect = 4e-79
 Identities = 200/217 (92%), Gaps = 1/217 (0%)
 Strand=Plus/Plus

Query  1    CGCATCGCGTCGCCGCCCCCACCTGTCGTGTGGGGCGGCGGATATTGGCCTCCCGTGCCG  60
            |||||||||||||||||||| || ||||||||||||||||||| ||||||||||||||||
Sbjct  391  CGCATCGCGTCGCCGCCCCCGCCCGTCGTGTGGGGCGGCGGATGTTGGCCTCCCGTGCCG  450

Query  61   TAAGGTGCGGCCGGCCTAAATGCGAGTCCTCGGCGAGGGACGTCACGACGAGTGGTGG-T  119
            | ||| |||||||||||||||| ||||||||||||||||||||||||||||||||||| |
Sbjct  451  TTAGGCGCGGCCGGCCTAAATGAGAGTCCTCGGCGAGGGACGTCACGACGAGTGGTGGTT  510

Query  120  GAACGCCCCGACTCGATTTCTGTCGTGCCGGCTTCCCTCGCTGTCTCCGGCTCTGCGGAT  179
            |||||||||||||||| | |||||||||||| | |||||| |||||||||||||||| | 
Sbjct  511  GAACGCCCCGACTCGAATCCTGTCGTGCCGGTTCCCCTCGTTGTCTCCGGCTCTGCGAAC  570

Query  180  GACCCTCGTGCGCGCTCTCTCCGGAGTCGCGCCCCGA  216
            ||||||||||||||||| ||||||||  |||||||||
Sbjct  571  GACCCTCGTGCGCGCTCCCTCCGGAGCGGCGCCCCGA  607


>KC737616.1 Cephalanthus tetrandrus voucher Ye 2485 (MO) internal transcribed 
spacer 1, partial sequence; 5.8S ribosomal RNA gene, complete 
sequence; and internal transcribed spacer 2, partial 
sequence
Length=609

 Score = 305 bits (165),  Expect = 4e-79
 Identities = 200/217 (92%), Gaps = 1/217 (0%)
 Strand=Plus/Plus

Query  1    CGCATCGCGTCGCCGCCCCCACCTGTCGTGTGGGGCGGCGGATATTGGCCTCCCGTGCCG  60
            |||||||||||||||||||| |    |||| |||||||||||| ||||||||||||||||
Sbjct  391  CGCATCGCGTCGCCGCCCCCGCACCCCGTGCGGGGCGGCGGATGTTGGCCTCCCGTGCCG  450

Query  61   TAAGGTGCGGCCGGCCTAAATGCGAGTCCTCGGCGAGGGACGTCACGACGAGTGGTGG-T  119
            ||||| |||||||||||||||||||||||||||||||||||||||||||||||||||| |
Sbjct  451  TAAGGCGCGGCCGGCCTAAATGCGAGTCCTCGGCGAGGGACGTCACGACGAGTGGTGGTT  510

Query  120  GAACGCCCCGACTCGATTTCTGTCGTGCCGGCTTCCCTCGCTGTCTCCGGCTCTGCGGAT  179
            ||||||||||||||||||||||||||||||| | ||||||| || |||||||||||| | 
Sbjct  511  GAACGCCCCGACTCGATTTCTGTCGTGCCGGTTCCCCTCGCCGTATCCGGCTCTGCGAAC  570

Query  180  GACCCTCGTGCGCGCTCTCTCCGGAGTCGCGCCCCGA  216
            |||||||||||||||||||  ||||||||||||||||
Sbjct  571  GACCCTCGTGCGCGCTCTCCTCGGAGTCGCGCCCCGA  607


>AJ346907.1 Pertusadina sp.SGR-2001 5.8S rRNA gene, internal transcribed 
spacer 1 (ITS1) and internal transcribed spacer 2 (ITS2)
Length=608

 Score = 305 bits (165),  Expect = 4e-79
 Identities = 200/217 (92%), Gaps = 1/217 (0%)
 Strand=Plus/Plus

Query  1    CGCATCGCGTCGCCGCCCCCACCTGTCGTGTGGGGCGGCGGATATTGGCCTCCCGTGCCG  60
            ||||||||||||||||||||||| ||| ||||||||||||||| ||||||||||||||||
Sbjct  390  CGCATCGCGTCGCCGCCCCCACCCGTCTTGTGGGGCGGCGGATGTTGGCCTCCCGTGCCG  449

Query  61   TAAGGTGCGGCCGGCCTAAATGCGAGTCCTCGGCGAGGGACGTCACGACGAGTGGTGG-T  119
            | ||| |||||||||||||||| ||||||||||||||||||||||||||||||||||| |
Sbjct  450  TTAGGCGCGGCCGGCCTAAATGAGAGTCCTCGGCGAGGGACGTCACGACGAGTGGTGGTT  509

Query  120  GAACGCCCCGACTCGATTTCTGTCGTGCCGGCTTCCCTCGCTGTCTCCGGCTCTGCGGAT  179
            |||||||||||||||| |||||||||||||| | ||||||  |||| |||||||||| | 
Sbjct  510  GAACGCCCCGACTCGAATTCTGTCGTGCCGGTTCCCCTCGTCGTCTTCGGCTCTGCGAAC  569

Query  180  GACCCTCGTGCGCGCTCTCTCCGGAGTCGCGCCCCGA  216
            ||||||||||||||||||||| ||||| |||||||||
Sbjct  570  GACCCTCGTGCGCGCTCTCTCAGGAGTTGCGCCCCGA  606


>AJ346891.1 Pertusadina eurhyncha 5.8S rRNA gene, internal transcribed spacer 
1 (ITS1) and internal transcribed spacer 2 (ITS2)
Length=609

 Score = 305 bits (165),  Expect = 4e-79
 Identities = 202/219 (92%), Gaps = 5/219 (2%)
 Strand=Plus/Plus

Query  1    CGCATCGCGTCGCCGCCCCCACCTGTCGTGTGGGGCGGCGGATATTGGCCTCCCGTGCCG  60
            ||||||||||||||||||||||||||||||||||||||||||| ||||||||||||||||
Sbjct  391  CGCATCGCGTCGCCGCCCCCACCTGTCGTGTGGGGCGGCGGATGTTGGCCTCCCGTGCCG  450

Query  61   TAAGGTGCGGCCGGCCTAAATGCGAGTCCTCGGCGAGGGACGTCACGACGAGTGGTGG-T  119
            | ||| |||||||||||||||| ||||||||||||||||||||||||||||||||||| |
Sbjct  451  TTAGGCGCGGCCGGCCTAAATGAGAGTCCTCGGCGAGGGACGTCACGACGAGTGGTGGTT  510

Query  120  GAACGCCCCGACTCGATTTCTGTCGTGCCGGCTTCCCTCGCTGTCTCCGGCTCTGCGGAT  179
            |||||||||||||||| | |||||||||||| | |||||| |||||||||||||||||||
Sbjct  511  GAACGCCCCGACTCGAATCCTGTCGTGCCGGTTCCCCTCGTTGTCTCCGGCTCTGCGGAT  570

Query  180  GACCCTCGTGCGC-G-CTCTCTCCGGAGTCGCGCCCCGA  216
            |||||||||| |  | ||||||  ||||| |||||||||
Sbjct  571  GACCCTCGTGTGTTGACTCTCT--GGAGTTGCGCCCCGA  607


>AJ346884.1 Haldina cordifolia 5.8S rRNA gene, internal transcribed spacer 
1 (ITS1) and internal transcribed spacer 2 (ITS2)
Length=569

 Score = 302 bits (163),  Expect = 5e-78
 Identities = 198/215 (92%), Gaps = 1/215 (0%)
 Strand=Plus/Plus

Query  3    CATCGCGTCGCCGCCCCCACCTGTCGTGTGGGGCGGCGGATATTGGCCTCCCGTGCCGTA  62
            |||||||||||| ||||||||  |||||||||||||||||| ||||||||||||||||| 
Sbjct  353  CATCGCGTCGCCACCCCCACCCCTCGTGTGGGGCGGCGGATGTTGGCCTCCCGTGCCGTC  412

Query  63   AGGTGCGGCCGGCCTAAATGCGAGTCCTCGGCGAGGGACGTCACGACGAGTGGTGG-TGA  121
            ||| |||||||||||||||| ||||||||||||||||||||||||||||||||||| |||
Sbjct  413  AGGCGCGGCCGGCCTAAATGAGAGTCCTCGGCGAGGGACGTCACGACGAGTGGTGGTTGA  472

Query  122  ACGCCCCGACTCGATTTCTGTCGTGCCGGCTTCCCTCGCTGTCTCCGGCTCTGCGGATGA  181
            | |||||||||||| ||||||| |||||| | |||||| |||||||||||||||| | ||
Sbjct  473  ATGCCCCGACTCGAATTCTGTCTTGCCGGTTCCCCTCGTTGTCTCCGGCTCTGCGTACGA  532

Query  182  CCCTCGTGCGCGCTCTCTCCGGAGTCGCGCCCCGA  216
            ||||||||||||||||||| |||||||||||||||
Sbjct  533  CCCTCGTGCGCGCTCTCTCTGGAGTCGCGCCCCGA  567


>KJ004377.1 Breonadia salicina internal transcribed spacer 1, partial sequence; 
5.8S ribosomal RNA gene, complete sequence; and internal 
transcribed spacer 2, partial sequence
Length=609

 Score = 300 bits (162),  Expect = 2e-77
 Identities = 199/217 (92%), Gaps = 1/217 (0%)
 Strand=Plus/Plus

Query  1    CGCATCGCGTCGCCGCCCCCACCTGTCGTGTGGGGCGGCGGATATTGGCCTCCCGTGCCG  60
            |||||||||||||||||||||||||||||| ||||| |||||| ||||||||||||||||
Sbjct  391  CGCATCGCGTCGCCGCCCCCACCTGTCGTGCGGGGCAGCGGATGTTGGCCTCCCGTGCCG  450

Query  61   TAAGGTGCGGCCGGCCTAAATGCGAGTCCTCGGCGAGGGACGTCACGACGAGTGGTGG-T  119
            | | | |||||||||||||||| ||||||||||||||||||||||||||||||||||| |
Sbjct  451  TTATGCGCGGCCGGCCTAAATGAGAGTCCTCGGCGAGGGACGTCACGACGAGTGGTGGTT  510

Query  120  GAACGCCCCGACTCGATTTCTGTCGTGCCGGCTTCCCTCGCTGTCTCCGGCTCTGCGGAT  179
            ||| |||||||||||| || ||||||||| | | |||||| ||||||||||||| |||||
Sbjct  511  GAATGCCCCGACTCGAGTTTTGTCGTGCCCGTTCCCCTCGTTGTCTCCGGCTCTACGGAT  570

Query  180  GACCCTCGTGCGCGCTCTCTCCGGAGTCGCGCCCCGA  216
            |||||||||||||| |||||||||||||||||| |||
Sbjct  571  GACCCTCGTGCGCGTTCTCTCCGGAGTCGCGCCTCGA  607


>KJ004371.1 Breonadia salicina internal transcribed spacer 1, partial sequence; 
5.8S ribosomal RNA gene, complete sequence; and internal 
transcribed spacer 2, partial sequence
Length=604

 Score = 300 bits (162),  Expect = 2e-77
 Identities = 199/217 (92%), Gaps = 1/217 (0%)
 Strand=Plus/Plus

Query  1    CGCATCGCGTCGCCGCCCCCACCTGTCGTGTGGGGCGGCGGATATTGGCCTCCCGTGCCG  60
            |||||||||||||||||||||||||||||| ||||| |||||| ||||||||||||||||
Sbjct  386  CGCATCGCGTCGCCGCCCCCACCTGTCGTGCGGGGCAGCGGATGTTGGCCTCCCGTGCCG  445

Query  61   TAAGGTGCGGCCGGCCTAAATGCGAGTCCTCGGCGAGGGACGTCACGACGAGTGGTGG-T  119
            | | | |||||||||||||||| ||||||||||||||||||||||||||||||||||| |
Sbjct  446  TTATGCGCGGCCGGCCTAAATGAGAGTCCTCGGCGAGGGACGTCACGACGAGTGGTGGTT  505

Query  120  GAACGCCCCGACTCGATTTCTGTCGTGCCGGCTTCCCTCGCTGTCTCCGGCTCTGCGGAT  179
            ||| |||||||||||| || ||||||||| | | |||||| ||||||||||||| |||||
Sbjct  506  GAATGCCCCGACTCGAGTTTTGTCGTGCCCGTTCCCCTCGTTGTCTCCGGCTCTACGGAT  565

Query  180  GACCCTCGTGCGCGCTCTCTCCGGAGTCGCGCCCCGA  216
            |||||||||||||| |||||||||||||||||| |||
Sbjct  566  GACCCTCGTGCGCGTTCTCTCCGGAGTCGCGCCTCGA  602


>KJ004364.1 Breonadia salicina internal transcribed spacer 1, partial sequence; 
5.8S ribosomal RNA gene, complete sequence; and internal 
transcribed spacer 2, partial sequence
 KJ004365.1 Breonadia salicina internal transcribed spacer 1, partial sequence; 
5.8S ribosomal RNA gene, complete sequence; and internal 
transcribed spacer 2, partial sequence
 KJ004376.1 Breonadia salicina internal transcribed spacer 1, partial sequence; 
5.8S ribosomal RNA gene, complete sequence; and internal 
transcribed spacer 2, partial sequence
Length=603

 Score = 300 bits (162),  Expect = 2e-77
 Identities = 199/217 (92%), Gaps = 1/217 (0%)
 Strand=Plus/Plus

Query  1    CGCATCGCGTCGCCGCCCCCACCTGTCGTGTGGGGCGGCGGATATTGGCCTCCCGTGCCG  60
            |||||||||||||||||||||||||||||| ||||| |||||| ||||||||||||||||
Sbjct  385  CGCATCGCGTCGCCGCCCCCACCTGTCGTGCGGGGCAGCGGATGTTGGCCTCCCGTGCCG  444

Query  61   TAAGGTGCGGCCGGCCTAAATGCGAGTCCTCGGCGAGGGACGTCACGACGAGTGGTGG-T  119
            | | | |||||||||||||||| ||||||||||||||||||||||||||||||||||| |
Sbjct  445  TTATGCGCGGCCGGCCTAAATGAGAGTCCTCGGCGAGGGACGTCACGACGAGTGGTGGTT  504

Query  120  GAACGCCCCGACTCGATTTCTGTCGTGCCGGCTTCCCTCGCTGTCTCCGGCTCTGCGGAT  179
            ||| |||||||||||| || ||||||||| | | |||||| ||||||||||||| |||||
Sbjct  505  GAATGCCCCGACTCGAGTTTTGTCGTGCCCGTTCCCCTCGTTGTCTCCGGCTCTACGGAT  564

Query  180  GACCCTCGTGCGCGCTCTCTCCGGAGTCGCGCCCCGA  216
            |||||||||||||| |||||||||||||||||| |||
Sbjct  565  GACCCTCGTGCGCGTTCTCTCCGGAGTCGCGCCTCGA  601


>KJ004359.1 Breonadia salicina internal transcribed spacer 1, partial sequence; 
5.8S ribosomal RNA gene, complete sequence; and internal 
transcribed spacer 2, partial sequence
Length=606

 Score = 300 bits (162),  Expect = 2e-77
 Identities = 199/217 (92%), Gaps = 1/217 (0%)
 Strand=Plus/Plus

Query  1    CGCATCGCGTCGCCGCCCCCACCTGTCGTGTGGGGCGGCGGATATTGGCCTCCCGTGCCG  60
            |||||||||||||||||||||||||||||| ||||| |||||| ||||||||||||||||
Sbjct  388  CGCATCGCGTCGCCGCCCCCACCTGTCGTGCGGGGCAGCGGATGTTGGCCTCCCGTGCCG  447

Query  61   TAAGGTGCGGCCGGCCTAAATGCGAGTCCTCGGCGAGGGACGTCACGACGAGTGGTGG-T  119
            | | | |||||||||||||||| ||||||||||||||||||||||||||||||||||| |
Sbjct  448  TTATGCGCGGCCGGCCTAAATGAGAGTCCTCGGCGAGGGACGTCACGACGAGTGGTGGTT  507

Query  120  GAACGCCCCGACTCGATTTCTGTCGTGCCGGCTTCCCTCGCTGTCTCCGGCTCTGCGGAT  179
            ||| |||||||||||| || ||||||||| | | |||||| ||||||||||||| |||||
Sbjct  508  GAATGCCCCGACTCGAGTTTTGTCGTGCCCGTTCCCCTCGTTGTCTCCGGCTCTACGGAT  567

Query  180  GACCCTCGTGCGCGCTCTCTCCGGAGTCGCGCCCCGA  216
            |||||||||||||| |||||||||||||||||| |||
Sbjct  568  GACCCTCGTGCGCGTTCTCTCCGGAGTCGCGCCTCGA  604


>JQ898577.1 Capparis tomentosa internal transcribed spacer 2, partial sequence
Length=243

 Score = 300 bits (162),  Expect = 2e-77
 Identities = 199/217 (92%), Gaps = 1/217 (0%)
 Strand=Plus/Plus

Query  1    CGCATCGCGTCGCCGCCCCCACCTGTCGTGTGGGGCGGCGGATATTGGCCTCCCGTGCCG  60
            |||||||||||||||||||||||||||||| ||||| |||||| ||||||||||||||||
Sbjct  2    CGCATCGCGTCGCCGCCCCCACCTGTCGTGCGGGGCAGCGGATGTTGGCCTCCCGTGCCG  61

Query  61   TAAGGTGCGGCCGGCCTAAATGCGAGTCCTCGGCGAGGGACGTCACGACGAGTGGTGG-T  119
            | | | |||||||||||||||| ||||||||||||||||||||||||||||||||||| |
Sbjct  62   TTATGCGCGGCCGGCCTAAATGAGAGTCCTCGGCGAGGGACGTCACGACGAGTGGTGGTT  121

Query  120  GAACGCCCCGACTCGATTTCTGTCGTGCCGGCTTCCCTCGCTGTCTCCGGCTCTGCGGAT  179
            ||| |||||||||||| || ||||||||| | | |||||| ||||||||||||| |||||
Sbjct  122  GAATGCCCCGACTCGAGTTTTGTCGTGCCCGTTCCCCTCGTTGTCTCCGGCTCTACGGAT  181

Query  180  GACCCTCGTGCGCGCTCTCTCCGGAGTCGCGCCCCGA  216
            |||||||||||||| |||||||||||||||||| |||
Sbjct  182  GACCCTCGTGCGCGTTCTCTCCGGAGTCGCGCCTCGA  218


>JQ229789.1 Capparis tomentosa clone 2ITS2 5.8S ribosomal RNA gene, partial 
sequence; internal transcribed spacer 2, complete sequence; 
and 28S ribosomal RNA gene, partial sequence
Length=476

 Score = 300 bits (162),  Expect = 2e-77
 Identities = 199/217 (92%), Gaps = 1/217 (0%)
 Strand=Plus/Plus

Query  1    CGCATCGCGTCGCCGCCCCCACCTGTCGTGTGGGGCGGCGGATATTGGCCTCCCGTGCCG  60
            |||||||||||||||||||||||||||||| ||||| |||||| ||||||||||||||||
Sbjct  107  CGCATCGCGTCGCCGCCCCCACCTGTCGTGCGGGGCAGCGGATGTTGGCCTCCCGTGCCG  166

Query  61   TAAGGTGCGGCCGGCCTAAATGCGAGTCCTCGGCGAGGGACGTCACGACGAGTGGTGG-T  119
            | | | |||||||||||||||| ||||||||||||||||||||||||||||||||||| |
Sbjct  167  TTATGCGCGGCCGGCCTAAATGAGAGTCCTCGGCGAGGGACGTCACGACGAGTGGTGGTT  226

Query  120  GAACGCCCCGACTCGATTTCTGTCGTGCCGGCTTCCCTCGCTGTCTCCGGCTCTGCGGAT  179
            ||| |||||||||||| || ||||||||| | | |||||| ||||||||||||| |||||
Sbjct  227  GAATGCCCCGACTCGAGTTTTGTCGTGCCCGTTCCCCTCGTTGTCTCCGGCTCTACGGAT  286

Query  180  GACCCTCGTGCGCGCTCTCTCCGGAGTCGCGCCCCGA  216
            |||||||||||||| |||||||||||||||||| |||
Sbjct  287  GACCCTCGTGCGCGTTCTCTCCGGAGTCGCGCCTCGA  323


>AJ821854.1 Neonauclea sp. B ITS1, 5.8S rRNA gene and ITS2, specimen voucher 
Moog AMO-034 (L)
Length=647

 Score = 300 bits (162),  Expect = 2e-77
 Identities = 199/217 (92%), Gaps = 1/217 (0%)
 Strand=Plus/Plus

Query  1    CGCATCGCGTCGCCGCCCCCACCTGTCGTGTGGGGCGGCGGATATTGGCCTCCCGTGCCG  60
            ||||||||||||||||||||||| ||||||||||||||||||| ||||||||||||||||
Sbjct  414  CGCATCGCGTCGCCGCCCCCACCCGTCGTGTGGGGCGGCGGATGTTGGCCTCCCGTGCCG  473

Query  61   TAAGGTGCGGCCGGCCTAAATGCGAGTCCTCGGCGAGGGACGTCACGACGAGTGGTGG-T  119
            |  || | |||||||||||||| ||||||||||||||||||||||||||||||||||| |
Sbjct  474  TTTGGCGTGGCCGGCCTAAATGAGAGTCCTCGGCGAGGGACGTCACGACGAGTGGTGGTT  533

Query  120  GAACGCCCCGACTCGATTTCTGTCGTGCCGGCTTCCCTCGCTGTCTCCGGCTCTGCGGAT  179
            |||||||||||||||| | |||||||||||| | ||| ||  ||||||||||||||| | 
Sbjct  534  GAACGCCCCGACTCGAATCCTGTCGTGCCGGTTCCCCCCGTCGTCTCCGGCTCTGCGTAC  593

Query  180  GACCCTCGTGCGCGCTCTCTCCGGAGTCGCGCCCCGA  216
            ||||||||||||||||||||||||||| |||||||||
Sbjct  594  GACCCTCGTGCGCGCTCTCTCCGGAGTGGCGCCCCGA  630


>AJ821853.1 Neonauclea sp. 4 ITS1, 5.8S rRNA gene and ITS2, specimen voucher 
Moog AMO-087 (L)
Length=644

 Score = 300 bits (162),  Expect = 2e-77
 Identities = 199/217 (92%), Gaps = 1/217 (0%)
 Strand=Plus/Plus

Query  1    CGCATCGCGTCGCCGCCCCCACCTGTCGTGTGGGGCGGCGGATATTGGCCTCCCGTGCCG  60
            ||||||||||||||||||||||| ||||||||||||||||||| ||||||||||||||||
Sbjct  413  CGCATCGCGTCGCCGCCCCCACCCGTCGTGTGGGGCGGCGGATGTTGGCCTCCCGTGCCG  472

Query  61   TAAGGTGCGGCCGGCCTAAATGCGAGTCCTCGGCGAGGGACGTCACGACGAGTGGTGG-T  119
            |  || | |||||||||||||| ||||||||||||||||||||||||||||||||||| |
Sbjct  473  TTTGGCGTGGCCGGCCTAAATGAGAGTCCTCGGCGAGGGACGTCACGACGAGTGGTGGTT  532

Query  120  GAACGCCCCGACTCGATTTCTGTCGTGCCGGCTTCCCTCGCTGTCTCCGGCTCTGCGGAT  179
            |||||||||||||||| | |||||||||||| | ||| ||  ||||||||||||||| | 
Sbjct  533  GAACGCCCCGACTCGAATCCTGTCGTGCCGGTTCCCCCCGTCGTCTCCGGCTCTGCGTAC  592

Query  180  GACCCTCGTGCGCGCTCTCTCCGGAGTCGCGCCCCGA  216
            ||||||||||||||||||||||||||| |||||||||
Sbjct  593  GACCCTCGTGCGCGCTCTCTCCGGAGTGGCGCCCCGA  629


>AJ492608.1 Mitragyna rubrostipulata ITS1, 5.8S rRNA gene and ITS2 , clone 
MIT1
Length=610

 Score = 300 bits (162),  Expect = 2e-77
 Identities = 199/217 (92%), Gaps = 1/217 (0%)
 Strand=Plus/Plus

Query  1    CGCATCGCGTCGCCGCCCCCACCTGTCGTGTGGGGCGGCGGATATTGGCCTCCCGTGCCG  60
            || ||||||||||| |||||||||||||||||||  |||||||||||||||||| |||||
Sbjct  392  CGTATCGCGTCGCCACCCCCACCTGTCGTGTGGGATGGCGGATATTGGCCTCCCATGCCG  451

Query  61   TAAGGTGCGGCCGGCCTAAATGCGAGTCCTCGGCGAGGGACGTCACGACGAGTGGTGG-T  119
            ||||| || |||| |||||||||||||||||||||||||||||||||||||||||||| |
Sbjct  452  TAAGGAGCAGCCGACCTAAATGCGAGTCCTCGGCGAGGGACGTCACGACGAGTGGTGGTT  511

Query  120  GAACGCCCCGACTCGATTTCTGTCGTGCCGGCTTCCCTCGCTGTCTCCGGCTCTGCGGAT  179
            |||||||||||||| |||||||||||||||||| ||| ||||||||||| ||||||  ||
Sbjct  512  GAACGCCCCGACTCAATTTCTGTCGTGCCGGCTCCCCACGCTGTCTCCGACTCTGCATAT  571

Query  180  GACCCTCGTGCGCGCTCTCTCCGGAGTCGCGCCCCGA  216
            |||||| ||||||| ||||||||||||| ||||||||
Sbjct  572  GACCCTTGTGCGCGATCTCTCCGGAGTCACGCCCCGA  608


>AJ605991.1 Mitragyna rubrostipulata ITS1, 5.8S rRNA gene and ITS2, clone 
MIT26
Length=608

 Score = 300 bits (162),  Expect = 2e-77
 Identities = 199/217 (92%), Gaps = 1/217 (0%)
 Strand=Plus/Plus

Query  1    CGCATCGCGTCGCCGCCCCCACCTGTCGTGTGGGGCGGCGGATATTGGCCTCCCGTGCCG  60
            |||||||| |||||||||||||||||||||||||| |||||||| |||||||||  ||||
Sbjct  390  CGCATCGCATCGCCGCCCCCACCTGTCGTGTGGGGTGGCGGATACTGGCCTCCCAAGCCG  449

Query  61   TAAGGTGCGGCCGGCCTAAATGCGAGTCCTCGGCGAGGGACGTCACGACGAGTGGTGG-T  119
            |||||||| |||||||||||||||||||||||||| | |||||||| ||||||||||| |
Sbjct  450  TAAGGTGCAGCCGGCCTAAATGCGAGTCCTCGGCGGGAGACGTCACAACGAGTGGTGGTT  509

Query  120  GAACGCCCCGACTCGATTTCTGTCGTGCCGGCTTCCCTCGCTGTCTCCGGCTCTGCGGAT  179
            ||||||||||||||||||||||||||||||||| ||| |||||| ||| |||||||| ||
Sbjct  510  GAACGCCCCGACTCGATTTCTGTCGTGCCGGCTCCCCACGCTGTATCCAGCTCTGCGTAT  569

Query  180  GACCCTCGTGCGCGCTCTCTCCGGAGTCGCGCCCCGA  216
            |||||| ||||||| ||||||| ||||||||||||||
Sbjct  570  GACCCTTGTGCGCGATCTCTCCAGAGTCGCGCCCCGA  606


>AJ346886.1 Cephalanthus salicifolius 5.8S rRNA gene, internal transcribed 
spacer 1 (ITS1) and internal transcribed spacer 2 (ITS2)
Length=610

 Score = 300 bits (162),  Expect = 2e-77
 Identities = 199/217 (92%), Gaps = 1/217 (0%)
 Strand=Plus/Plus

Query  1    CGCATCGCGTCGCCGCCCCCACCTGTCGTGTGGGGCGGCGGATATTGGCCTCCCGTGCCG  60
            |||||||||||||||||||| | | ||| | |||||||||||| ||||||||||||||||
Sbjct  392  CGCATCGCGTCGCCGCCCCCGCATCTCGCGCGGGGCGGCGGATGTTGGCCTCCCGTGCCG  451

Query  61   TAAGGTGCGGCCGGCCTAAATGCGAGTCCTCGGCGAGGGACGTCACGACGAGTGGTGG-T  119
            | ||| |||||||||||||||||||||||||||||||||||||||||||||||||||| |
Sbjct  452  TCAGGCGCGGCCGGCCTAAATGCGAGTCCTCGGCGAGGGACGTCACGACGAGTGGTGGTT  511

Query  120  GAACGCCCCGACTCGATTTCTGTCGTGCCGGCTTCCCTCGCTGTCTCCGGCTCTGCGGAT  179
            ||||||||||||||||||||||||||||||| | ||||||| ||   |||||||||| | 
Sbjct  512  GAACGCCCCGACTCGATTTCTGTCGTGCCGGTTCCCCTCGCCGTACGCGGCTCTGCGAAC  571

Query  180  GACCCTCGTGCGCGCTCTCTCCGGAGTCGCGCCCCGA  216
            ||||||||||||||| |||||||||||||||||||||
Sbjct  572  GACCCTCGTGCGCGCACTCTCCGGAGTCGCGCCCCGA  608


>AJ346863.1 Burttdavya nyasica 5.8S rRNA gene, internal transcribed spacer 
1 (ITS1) and internal transcribed spacer 2 (ITS2)
Length=609

 Score = 300 bits (162),  Expect = 2e-77
 Identities = 199/217 (92%), Gaps = 1/217 (0%)
 Strand=Plus/Plus

Query  1    CGCATCGCGTCGCCGCCCCCACCTGTCGTGTGGGGCGGCGGATATTGGCCTCCCGTGCCG  60
            ||||||||||||||||||||||||||||||||||||||||||  ||||||||||||||||
Sbjct  391  CGCATCGCGTCGCCGCCCCCACCTGTCGTGTGGGGCGGCGGAAGTTGGCCTCCCGTGCCG  450

Query  61   TAAGGTGCGGCCGGCCTAAATGCGAGTCCTCGGCGAGGGACGTCACGACGAGTGGTGGT-  119
            | ||||||||| |||||||||| |||||||||||||||||||||||||||||||||||| 
Sbjct  451  TTAGGTGCGGCTGGCCTAAATGAGAGTCCTCGGCGAGGGACGTCACGACGAGTGGTGGTA  510

Query  120  GAACGCCCCGACTCGATTTCTGTCGTGCCGGCTTCCCTCGCTGTCTCCGGCTCTGCGGAT  179
            ||| |||||||||||| |||||||||||||| | |||||| ||||| || |||  |||||
Sbjct  511  GAATGCCCCGACTCGAGTTCTGTCGTGCCGGTTCCCCTCGTTGTCTTCGACTCCACGGAT  570

Query  180  GACCCTCGTGCGCGCTCTCTCCGGAGTCGCGCCCCGA  216
            ||||||||||||||||| ||| ||||| |||||||||
Sbjct  571  GACCCTCGTGCGCGCTCGCTCTGGAGTTGCGCCCCGA  607


>AJ346861.1 Breonia macrocarpa 5.8S rRNA gene, internal transcribed spacer 
1 (ITS1) and internal transcribed spacer 2 (ITS2)
Length=611

 Score = 300 bits (162),  Expect = 2e-77
 Identities = 199/217 (92%), Gaps = 1/217 (0%)
 Strand=Plus/Plus

Query  1    CGCATCGCGTCGCCGCCCCCACCTGTCGTGTGGGGCGGCGGATATTGGCCTCCCGTGCCG  60
            ||||||||||||| |||||||||||||||| |||||||||||| |||||| |||||||||
Sbjct  393  CGCATCGCGTCGCTGCCCCCACCTGTCGTGCGGGGCGGCGGATGTTGGCCCCCCGTGCCG  452

Query  61   TAAGGTGCGGCCGGCCTAAATGCGAGTCCTCGGCGAGGGACGTCACGACGAGTGGTGG-T  119
            | ||| |||||||||||||| | ||||||||||||||||||||||||||||||||||| |
Sbjct  453  TTAGGCGCGGCCGGCCTAAACGAGAGTCCTCGGCGAGGGACGTCACGACGAGTGGTGGTT  512

Query  120  GAACGCCCCGACTCGATTTCTGTCGTGCCGGCTTCCCTCGCTGTCTCCGGCTCTGCGGAT  179
            ||| |||||||||||| |||||||||||||| | ||||||| |||||||||||| || | 
Sbjct  513  GAATGCCCCGACTCGAGTTCTGTCGTGCCGGTTCCCCTCGCCGTCTCCGGCTCTACGCAC  572

Query  180  GACCCTCGTGCGCGCTCTCTCCGGAGTCGCGCCCCGA  216
            |||||||| ||||||||||||||||||||||||||||
Sbjct  573  GACCCTCGCGCGCGCTCTCTCCGGAGTCGCGCCCCGA  609


>AJ346857.1 Breonadia salicina 5.8S rRNA gene, internal transcribed spacer 
1 (ITS1) and internal transcribed spacer 2 (ITS2)
Length=609

 Score = 300 bits (162),  Expect = 2e-77
 Identities = 199/217 (92%), Gaps = 1/217 (0%)
 Strand=Plus/Plus

Query  1    CGCATCGCGTCGCCGCCCCCACCTGTCGTGTGGGGCGGCGGATATTGGCCTCCCGTGCCG  60
            |||||||||||||||||||||||||||||| ||||| |||||| ||||||||||||||||
Sbjct  391  CGCATCGCGTCGCCGCCCCCACCTGTCGTGCGGGGCAGCGGATGTTGGCCTCCCGTGCCG  450

Query  61   TAAGGTGCGGCCGGCCTAAATGCGAGTCCTCGGCGAGGGACGTCACGACGAGTGGTGG-T  119
            | | | |||||||||||||||| ||||||||||||||||||||||||||||||||||| |
Sbjct  451  TTATGCGCGGCCGGCCTAAATGAGAGTCCTCGGCGAGGGACGTCACGACGAGTGGTGGTT  510

Query  120  GAACGCCCCGACTCGATTTCTGTCGTGCCGGCTTCCCTCGCTGTCTCCGGCTCTGCGGAT  179
            ||| |||||||||||| || ||||||||| | | |||||| ||||||||||||| |||||
Sbjct  511  GAATGCCCCGACTCGAGTTTTGTCGTGCCCGTTCCCCTCGTTGTCTCCGGCTCTACGGAT  570

Query  180  GACCCTCGTGCGCGCTCTCTCCGGAGTCGCGCCCCGA  216
            |||||||||||||| |||||||||||||||||| |||
Sbjct  571  GACCCTCGTGCGCGTTCTCTCCGGAGTCGCGCCTCGA  607


>KP092783.1 Cephalanthus tetrandrus isolate SCBGP466_1 18S ribosomal RNA 
gene, partial sequence; internal transcribed spacer 1, 5.8S 
ribosomal RNA gene, and internal transcribed spacer 2, complete 
sequence; and 28S ribosomal RNA gene, partial sequence
Length=707

 Score = 298 bits (161),  Expect = 6e-77
 Identities = 198/217 (91%), Gaps = 1/217 (0%)
 Strand=Plus/Plus

Query  1    CGCATCGCGTCGCCGCCCCCACCTGTCGTGTGGGGCGGCGGATATTGGCCTCCCGTGCCG  60
            |||||||||||||||||||| |    |||| |||||||||||| ||||||||||||||||
Sbjct  452  CGCATCGCGTCGCCGCCCCCGCACCCCGTGCGGGGCGGCGGATGTTGGCCTCCCGTGCCG  511

Query  61   TAAGGTGCGGCCGGCCTAAATGCGAGTCCTCGGCGAGGGACGTCACGACGAGTGGTGG-T  119
            | ||| |||||||||||||||||||||||||||||||||||||||||||||||||||| |
Sbjct  512  TMAGGCGCGGCCGGCCTAAATGCGAGTCCTCGGCGAGGGACGTCACGACGAGTGGTGGTT  571

Query  120  GAACGCCCCGACTCGATTTCTGTCGTGCCGGCTTCCCTCGCTGTCTCCGGCTCTGCGGAT  179
            ||||||||||||||||||||||||||||||| | ||||||| || |||||||||||| | 
Sbjct  572  GAACGCCCCGACTCGATTTCTGTCGTGCCGGTTCCCCTCGCCGTATCCGGCTCTGCGAAC  631

Query  180  GACCCTCGTGCGCGCTCTCTCCGGAGTCGCGCCCCGA  216
            ||||| |||||||||||||  ||||||||||||||||
Sbjct  632  GACCCYCGTGCGCGCTCTCCTCGGAGTCGCGCCCCGA  668


>KJ004373.1 Breonadia salicina internal transcribed spacer 1, partial sequence; 
5.8S ribosomal RNA gene, complete sequence; and internal 
transcribed spacer 2, partial sequence
Length=602

 Score = 294 bits (159),  Expect = 8e-76
 Identities = 198/217 (91%), Gaps = 2/217 (1%)
 Strand=Plus/Plus

Query  1    CGCATCGCGTCGCCGCCCCCACCTGTCGTGTGGGGCGGCGGATATTGGCCTCCCGTGCCG  60
            |||||||||||||||||||||||||||||| ||||| |||||| ||||||||||||||||
Sbjct  385  CGCATCGCGTCGCCGCCCCCACCTGTCGTGCGGGGCAGCGGATGTTGGCCTCCCGTGCCG  444

Query  61   TAAGGTGCGGCCGGCCTAAATGCGAGTCCTCGGCGAGGGACGTCACGACGAGTGGTGG-T  119
            |   | |||||||||||||||| ||||||||||||||||||||||||||||||||||| |
Sbjct  445  T-TTGCGCGGCCGGCCTAAATGAGAGTCCTCGGCGAGGGACGTCACGACGAGTGGTGGTT  503

Query  120  GAACGCCCCGACTCGATTTCTGTCGTGCCGGCTTCCCTCGCTGTCTCCGGCTCTGCGGAT  179
            ||| |||||||||||| || ||||||||| | | |||||| ||||||||||||| |||||
Sbjct  504  GAATGCCCCGACTCGAGTTTTGTCGTGCCCGTTCCCCTCGTTGTCTCCGGCTCTACGGAT  563

Query  180  GACCCTCGTGCGCGCTCTCTCCGGAGTCGCGCCCCGA  216
            |||||||||||||| |||||||||||||||||| |||
Sbjct  564  GACCCTCGTGCGCGTTCTCTCCGGAGTCGCGCCTCGA  600


>KJ004368.1 Breonadia salicina internal transcribed spacer 1, partial sequence; 
5.8S ribosomal RNA gene, complete sequence; and internal 
transcribed spacer 2, partial sequence
Length=603

 Score = 294 bits (159),  Expect = 8e-76
 Identities = 198/217 (91%), Gaps = 1/217 (0%)
 Strand=Plus/Plus

Query  1    CGCATCGCGTCGCCGCCCCCACCTGTCGTGTGGGGCGGCGGATATTGGCCTCCCGTGCCG  60
            |||||||||||||||||||||||||||||| ||||| |||||| ||||||||||||||||
Sbjct  385  CGCATCGCGTCGCCGCCCCCACCTGTCGTGCGGGGCAGCGGATGTTGGCCTCCCGTGCCG  444

Query  61   TAAGGTGCGGCCGGCCTAAATGCGAGTCCTCGGCGAGGGACGTCACGACGAGTGGTGG-T  119
            | | | |||||||||||||||| ||||||||||||||||||||||||||||||||||| |
Sbjct  445  TTATGCGCGGCCGGCCTAAATGAGAGTCCTCGGCGAGGGACGTCACGACGAGTGGTGGTT  504

Query  120  GAACGCCCCGACTCGATTTCTGTCGTGCCGGCTTCCCTCGCTGTCTCCGGCTCTGCGGAT  179
            ||| | |||||||||| || ||||||||| | | |||||| ||||||||||||| |||||
Sbjct  505  GAATGGCCCGACTCGAGTTTTGTCGTGCCCGTTCCCCTCGTTGTCTCCGGCTCTACGGAT  564

Query  180  GACCCTCGTGCGCGCTCTCTCCGGAGTCGCGCCCCGA  216
            |||||||||||||| |||||||||||||||||| |||
Sbjct  565  GACCCTCGTGCGCGTTCTCTCCGGAGTCGCGCCTCGA  601


>KJ004363.1 Breonadia salicina internal transcribed spacer 1, partial sequence; 
5.8S ribosomal RNA gene, complete sequence; and internal 
transcribed spacer 2, partial sequence
Length=602

 Score = 294 bits (159),  Expect = 8e-76
 Identities = 198/217 (91%), Gaps = 1/217 (0%)
 Strand=Plus/Plus

Query  1    CGCATCGCGTCGCCGCCCCCACCTGTCGTGTGGGGCGGCGGATATTGGCCTCCCGTGCCG  60
            |||||||||||||||||||||||||||||| ||||| |||||| ||||||||||||||||
Sbjct  384  CGCATCGCGTCGCCGCCCCCACCTGTCGTGCGGGGCAGCGGATGTTGGCCTCCCGTGCCG  443

Query  61   TAAGGTGCGGCCGGCCTAAATGCGAGTCCTCGGCGAGGGACGTCACGACGAGTGGTGG-T  119
            | | | |||||||||||||||| |||||||||||||||||| |||||||||||||||| |
Sbjct  444  TTATGCGCGGCCGGCCTAAATGAGAGTCCTCGGCGAGGGACTTCACGACGAGTGGTGGTT  503

Query  120  GAACGCCCCGACTCGATTTCTGTCGTGCCGGCTTCCCTCGCTGTCTCCGGCTCTGCGGAT  179
            ||| |||||||||||| || ||||||||| | | |||||| ||||||||||||| |||||
Sbjct  504  GAATGCCCCGACTCGAGTTTTGTCGTGCCCGTTCCCCTCGTTGTCTCCGGCTCTACGGAT  563

Query  180  GACCCTCGTGCGCGCTCTCTCCGGAGTCGCGCCCCGA  216
            |||||||||||||| |||||||||||||||||| |||
Sbjct  564  GACCCTCGTGCGCGTTCTCTCCGGAGTCGCGCCTCGA  600


>KJ004362.1 Breonadia salicina internal transcribed spacer 1, partial sequence; 
5.8S ribosomal RNA gene, complete sequence; and internal 
transcribed spacer 2, partial sequence
Length=607

 Score = 294 bits (159),  Expect = 8e-76
 Identities = 200/219 (91%), Gaps = 5/219 (2%)
 Strand=Plus/Plus

Query  1    CGCATCGCGTCGCCGCCCCCACCTGTCGTGTGGGGCGGCGGATATTGGCCTCCCGTGCCG  60
            |||||||||||||||||||||||||||||| ||||| |||||| ||||||||||||||||
Sbjct  389  CGCATCGCGTCGCCGCCCCCACCTGTCGTGCGGGGCAGCGGATGTTGGCCTCCCGTGCCG  448

Query  61   TAAGGTGCGGCCGGCCTAAATGCGAGTCCTCGGCGAGGGACGTCACGACGAGTGGTGG-T  119
            | | | |||||||||||||||| ||||||||||||||||||||||||||||||||||| |
Sbjct  449  TTATGCGCGGCCGGCCTAAATGAGAGTCCTCGGCGAGGGACGTCACGACGAGTGGTGGTT  508

Query  120  GAACGCCCCGACTCGATTTCTGTCGTG--CCGGCTTCCCTCGCTGTCTCCGGCTCTGCGG  177
            ||| |||||||||||| || |||||||  |||  |||||||| ||||||||||||| |||
Sbjct  509  GAATGCCCCGACTCGAGTTTTGTCGTGGGCCG--TTCCCTCGTTGTCTCCGGCTCTACGG  566

Query  178  ATGACCCTCGTGCGCGCTCTCTCCGGAGTCGCGCCCCGA  216
            |||||||||||||||| |||||||||||||||||| |||
Sbjct  567  ATGACCCTCGTGCGCGTTCTCTCCGGAGTCGCGCCTCGA  605


>KJ004360.1 Breonadia salicina internal transcribed spacer 1, partial sequence; 
5.8S ribosomal RNA gene, complete sequence; and internal 
transcribed spacer 2, partial sequence
Length=605

 Score = 294 bits (159),  Expect = 8e-76
 Identities = 198/217 (91%), Gaps = 1/217 (0%)
 Strand=Plus/Plus

Query  1    CGCATCGCGTCGCCGCCCCCACCTGTCGTGTGGGGCGGCGGATATTGGCCTCCCGTGCCG  60
            |||||||||||||||||||||||||||||| ||||| |||||| ||||||||||||||||
Sbjct  387  CGCATCGCGTCGCCGCCCCCACCTGTCGTGCGGGGCAGCGGATGTTGGCCTCCCGTGCCG  446

Query  61   TAAGGTGCGGCCGGCCTAAATGCGAGTCCTCGGCGAGGGACGTCACGACGAGTGGTGG-T  119
            | | | |||||||||||||||| |||||||||||||||||||||||||| |||||||| |
Sbjct  447  TTATGCGCGGCCGGCCTAAATGAGAGTCCTCGGCGAGGGACGTCACGACAAGTGGTGGTT  506

Query  120  GAACGCCCCGACTCGATTTCTGTCGTGCCGGCTTCCCTCGCTGTCTCCGGCTCTGCGGAT  179
            ||| |||||||||||| || ||||||||| | | |||||| ||||||||||||| |||||
Sbjct  507  GAATGCCCCGACTCGAGTTTTGTCGTGCCCGTTCCCCTCGTTGTCTCCGGCTCTACGGAT  566

Query  180  GACCCTCGTGCGCGCTCTCTCCGGAGTCGCGCCCCGA  216
            |||||||||||||| |||||||||||||||||| |||
Sbjct  567  GACCCTCGTGCGCGTTCTCTCCGGAGTCGCGCCTCGA  603


>KC737620.1 Ochreinauclea maingayi voucher Puff 960424-1/2 (WU) internal 
transcribed spacer 1, partial sequence; 5.8S ribosomal RNA gene, 
complete sequence; and internal transcribed spacer 2, partial 
sequence
Length=609

 Score = 294 bits (159),  Expect = 8e-76
 Identities = 198/217 (91%), Gaps = 1/217 (0%)
 Strand=Plus/Plus

Query  1    CGCATCGCGTCGCCGCCCCCACCTGTCGTGTGGGGCGGCGGATATTGGCCTCCCGTGCCG  60
            ||||||||||||||||||||||| ||||||||||||||||||| ||||||||||||||||
Sbjct  391  CGCATCGCGTCGCCGCCCCCACCCGTCGTGTGGGGCGGCGGATGTTGGCCTCCCGTGCCG  450

Query  61   TAAGGTGCGGCCGGCCTAAATGCGAGTCCTCGGCGAGGGACGTCACGACGAGTGGTGG-T  119
            |  || | |||||||||||||| ||||||||||||||||||||||||||||||||||| |
Sbjct  451  TTTGGCGTGGCCGGCCTAAATGAGAGTCCTCGGCGAGGGACGTCACGACGAGTGGTGGTT  510

Query  120  GAACGCCCCGACTCGATTTCTGTCGTGCCGGCTTCCCTCGCTGTCTCCGGCTCTGCGGAT  179
            |||||||||||||||| | |||||||||||| | ||| ||  ||||||||||||||| | 
Sbjct  511  GAACGCCCCGACTCGAATCCTGTCGTGCCGGTTCCCCCCGTCGTCTCCGGCTCTGCGTAC  570

Query  180  GACCCTCGTGCGCGCTCTCTCCGGAGTCGCGCCCCGA  216
            ||||||||||||| ||||||||||||| |||||||||
Sbjct  571  GACCCTCGTGCGCTCTCTCTCCGGAGTGGCGCCCCGA  607


>AY205363.1 Cephalanthus occidentalis 18S ribosomal RNA gene, partial sequence; 
internal transcribed spacer 1, 5.8S ribosomal RNA gene 
and internal transcribed spacer 2, complete sequence; and 
26S ribosomal RNA gene, partial sequence
Length=649

 Score = 294 bits (159),  Expect = 8e-76
 Identities = 198/217 (91%), Gaps = 1/217 (0%)
 Strand=Plus/Plus

Query  1    CGCATCGCGTCGCCGCCCCCACCTGTCGTGTGGGGCGGCGGATATTGGCCTCCCGTGCCG  60
            |||||||||||||||||||| |   ||| | |||||||||||| ||||||||||||||||
Sbjct  419  CGCATCGCGTCGCCGCCCCCGCACCTCGCGCGGGGCGGCGGATGTTGGCCTCCCGTGCCG  478

Query  61   TAAGGTGCGGCCGGCCTAAATGCGAGTCCTCGGCGAGGGACGTCACGACGAGTGGTGG-T  119
            | ||| |||||||||||||||||||||||||||||||||||||||||||||||||||| |
Sbjct  479  TCAGGCGCGGCCGGCCTAAATGCGAGTCCTCGGCGAGGGACGTCACGACGAGTGGTGGTT  538

Query  120  GAACGCCCCGACTCGATTTCTGTCGTGCCGGCTTCCCTCGCTGTCTCCGGCTCTGCGGAT  179
            ||||||||||||||||||||||||||||||| | ||||||| ||   |||||||||| | 
Sbjct  539  GAACGCCCCGACTCGATTTCTGTCGTGCCGGTTCCCCTCGCCGTACGCGGCTCTGCGAAC  598

Query  180  GACCCTCGTGCGCGCTCTCTCCGGAGTCGCGCCCCGA  216
            ||||||||||||||| |||||||||||||||||||||
Sbjct  599  GACCCTCGTGCGCGCACTCTCCGGAGTCGCGCCCCGA  635


>AJ346880.1 Neonauclea forsteri 5.8S rRNA gene, internal transcribed spacer 
1 (ITS1) and internal transcribed spacer 2 (ITS2)
Length=608

 Score = 294 bits (159),  Expect = 8e-76
 Identities = 198/217 (91%), Gaps = 2/217 (1%)
 Strand=Plus/Plus

Query  1    CGCATCGCGTCGCCGCCCCCACCTGTCGTGTGGGGCGGCGGATATTGGCCTCCCGTGCCG  60
            ||||||||||||||||||||||| ||||||||||||||||||| ||||||||||||||||
Sbjct  391  CGCATCGCGTCGCCGCCCCCACCCGTCGTGTGGGGCGGCGGATGTTGGCCTCCCGTGCCG  450

Query  61   TAAGGTGCGGCCGGCCTAAATGCGAGTCCTCGGCGAGGGACGTCACGACGAGTGGTGG-T  119
            |  || | |||||||||||||| ||||||||||||||||||||||||||||||||||| |
Sbjct  451  TTTGGCGTGGCCGGCCTAAATGAGAGTCCTCGGCGAGGGACGTCACGACGAGTGGTGGTT  510

Query  120  GAACGCCCCGACTCGATTTCTGTCGTGCCGGCTTCCCTCGCTGTCTCCGGCTCTGCGGAT  179
            |||||||||||||||| | |||||||||||| | ||| ||  ||||||||||||||| | 
Sbjct  511  GAACGCCCCGACTCGAATCCTGTCGTGCCGGTTCCCCCCGTCGTCTCCGGCTCTGCGTAC  570

Query  180  GACCCTCGTGCGCGCTCTCTCCGGAGTCGCGCCCCGA  216
            ||||||||||||||||| ||||||||| |||||||||
Sbjct  571  GACCCTCGTGCGCGCTCCCTCCGGAGT-GCGCCCCGA  606


>KC737617.1 Mitragyna parvifolia voucher Fagerlind & Klackenberg 400 (S) 
internal transcribed spacer 1, partial sequence; 5.8S ribosomal 
RNA gene, complete sequence; and internal transcribed spacer 
2, partial sequence
Length=556

 Score = 292 bits (158),  Expect = 3e-75
 Identities = 165/168 (98%), Gaps = 2/168 (1%)
 Strand=Plus/Plus

Query  1    CGCATCGCGTCGCCGCCCCCACCTGTCGTGTGGGGCGGCGGATATTGGCCTCCCGTGCCG  60
            |||||||||||||||||||||||| |||||||||||||||||||||||||||||||||||
Sbjct  390  CGCATCGCGTCGCCGCCCCCACCTCTCGTGTGGGGCGGCGGATATTGGCCTCCCGTGCCG  449

Query  61   TAAGGTGCGGCCGGCCTAAATGCGAGTCCTCGGCGAGGGACGTCACGACGAGTGGTGG-T  119
            |||||||||||||||||||||||||||||||||||||||||||||||||||||||||| |
Sbjct  450  TAAGGTGCGGCCGGCCTAAATGCGAGTCCTCGGCGAGGGACGTCACGACGAGTGGTGGTT  509

Query  120  GAACGCCCCGACTCGATTTCTGTCGTGCCGGCTTCCCTCGCTGTCTCC  167
            ||||||||||||||||||||||||||||||| ||||||||||||||||
Sbjct  510  GAACGCCCCGACTCGATTTCTGTCGTGCCGG-TTCCCTCGCTGTCTCC  556


>AJ821881.1 Myrmeconauclea strigosa ITS1, 5.8S rRNA gene and ITS2, specimen 
voucher Moog AMO-018 (L)
Length=653

 Score = 292 bits (158),  Expect = 3e-75
 Identities = 201/221 (91%), Gaps = 5/221 (2%)
 Strand=Plus/Plus

Query  1    CGCATCGCGTCGCCGCCCCCACCTGTCGTGTGGGGCGGCGGATATTGGCCTCCCGTGCCG  60
            ||||||||||||||||||||||| ||||||||||||||||||| ||||||||||||||||
Sbjct  417  CGCATCGCGTCGCCGCCCCCACCCGTCGTGTGGGGCGGCGGATGTTGGCCTCCCGTGCCG  476

Query  61   TAAGGTGCGGCCGGCCTAAATGCGAGTCCTCGGCGAGGGACGTCACGACGAGTGGTGG-T  119
            | ||| |||||||||||||||| ||||||||||||||||||||||||||||||||||| |
Sbjct  477  TTAGGCGCGGCCGGCCTAAATGAGAGTCCTCGGCGAGGGACGTCACGACGAGTGGTGGTT  536

Query  120  GAACGCCCCGACTCGATTTCTGTCGTGCCGGCTTCCCTCGCTGTCTCCGGCTCTGCGGAT  179
            |||||||||||||||| | |||||||||||| | ||| ||  ||||||||||||||| | 
Sbjct  537  GAACGCCCCGACTCGAATCCTGTCGTGCCGGTTCCCCCCGTCGTCTCCGGCTCTGCGTAC  596

Query  180  GACCC-TCGTGCGCG---CTCTCTCCGGAGTCGCGCCCCGA  216
            ||||| |||||||||   ||||||||||||| |||||||||
Sbjct  597  GACCCCTCGTGCGCGCCTCTCTCTCCGGAGTGGCGCCCCGA  637


>AJ821880.1 Myrmeconauclea stipulacea ITS1, 5.8S rRNA gene and ITS2, specimen 
voucher Beaman 9770 (NY)
Length=655

 Score = 292 bits (158),  Expect = 3e-75
 Identities = 201/221 (91%), Gaps = 5/221 (2%)
 Strand=Plus/Plus

Query  1    CGCATCGCGTCGCCGCCCCCACCTGTCGTGTGGGGCGGCGGATATTGGCCTCCCGTGCCG  60
            ||||||||||||||||||||||| ||||||||||||||||||| ||||||||||||||||
Sbjct  418  CGCATCGCGTCGCCGCCCCCACCCGTCGTGTGGGGCGGCGGATGTTGGCCTCCCGTGCCG  477

Query  61   TAAGGTGCGGCCGGCCTAAATGCGAGTCCTCGGCGAGGGACGTCACGACGAGTGGTGG-T  119
            | ||| |||||||||||||||| ||||||||||||||||||||||||||||||||||| |
Sbjct  478  TTAGGCGCGGCCGGCCTAAATGAGAGTCCTCGGCGAGGGACGTCACGACGAGTGGTGGTT  537

Query  120  GAACGCCCCGACTCGATTTCTGTCGTGCCGGCTTCCCTCGCTGTCTCCGGCTCTGCGGAT  179
            |||||||||||||||| | |||||||||||| | ||| ||  ||||||||||||||| | 
Sbjct  538  GAACGCCCCGACTCGAATCCTGTCGTGCCGGTTCCCCCCGTCGTCTCCGGCTCTGCGTAC  597

Query  180  GACCC-TCGTGCGCG---CTCTCTCCGGAGTCGCGCCCCGA  216
            ||||| |||||||||   ||||||||||||| |||||||||
Sbjct  598  GACCCCTCGTGCGCGCCTCTCTCTCCGGAGTGGCGCCCCGA  638


>AJ821878.1 Neonauclea sp. D2 ITS1, 5.8S rRNA gene and ITS2, specimen voucher 
Moog AMO-085 (L)
Length=653

 Score = 291 bits (157),  Expect = 1e-74
 Identities = 201/222 (91%), Gaps = 3/222 (1%)
 Strand=Plus/Plus

Query  1    CGCATCGCGTCGCCGCCCCCACCTGTCGTGTGGGGCGGCGGATATTGGCCTCCCGTGCCG  60
            ||||||||||||||||||||||| ||||||||||||||||||| ||||||||||||||||
Sbjct  418  CGCATCGCGTCGCCGCCCCCACCCGTCGTGTGGGGCGGCGGATGTTGGCCTCCCGTGCCG  477

Query  61   TAAGGTGCGGCCGGCCTAAATGCGAGTCCTCGGCGAGGGACGTCACGACGAGTGGTGG-T  119
            |  || | |||||||||||||| ||||||||||||||||||||||||||||||||||| |
Sbjct  478  TTTGGCGTGGCCGGCCTAAATGAGAGTCCTCGGCGAGGGACGTCACGACGAGTGGTGGTT  537

Query  120  GAACGCCCCGACTCGATTTCTGTCGTGCCGGCTTCCCTCGCTGTCTCCGGCTCTGCGGAT  179
            |||||||||||||||| | |||||||||||| | ||| ||  ||||| ||||||||| | 
Sbjct  538  GAACGCCCCGACTCGAATCCTGTCGTGCCGGTTCCCCCCGTCGTCTCTGGCTCTGCGTAC  597

Query  180  G-ACCCTCGTGCGCG-CTCTCTCCGGAGTCGCGCCCCGAACG  219
            | ||||||||||||| ||||||||||||| ||||||||||||
Sbjct  598  GAACCCTCGTGCGCGACTCTCTCCGGAGTGGCGCCCCGAACG  639


>AJ821874.1 Neonauclea sp. 5 ITS1, 5.8S rRNA gene and ITS2, specimen voucher 
Moog AMO-098 (L)
Length=652

 Score = 291 bits (157),  Expect = 1e-74
 Identities = 199/219 (91%), Gaps = 3/219 (1%)
 Strand=Plus/Plus

Query  1    CGCATCGCGTCGCCGCCCCCACCTGTCGTGTGGGGCGGCGGATATTGGCCTCCCGTGCCG  60
            ||||||||||||||||||||||| ||||||||||||||||||| ||||||||||||||||
Sbjct  418  CGCATCGCGTCGCCGCCCCCACCCGTCGTGTGGGGCGGCGGATGTTGGCCTCCCGTGCCG  477

Query  61   TAAGGTGCGGCCGGCCTAAATGCGAGTCCTCGGCGAGGGACGTCACGACGAGTGGTGG-T  119
            |  || | |||||||||||||| ||||||||||||||||||||||||||||||||||| |
Sbjct  478  TTTGGCGTGGCCGGCCTAAATGAGAGTCCTCGGCGAGGGACGTCACGACGAGTGGTGGTT  537

Query  120  GAACGCCCCGACTCGATTTCTGTCGTGCCGGCTTCCCTCGCTGTCTCCGGCTCTGCGGAT  179
            |||||||||||||||| | |||||||||||| | ||| ||  ||||||||||||||| | 
Sbjct  538  GAACGCCCCGACTCGAATCCTGTCGTGCCGGTTCCCCCCGTCGTCTCCGGCTCTGCGTAC  597

Query  180  GACCC-TCGTGCGCG-CTCTCTCCGGAGTCGCGCCCCGA  216
            ||||| ||||||||| ||||||||||||| |||||||||
Sbjct  598  GACCCCTCGTGCGCGACTCTCTCCGGAGTAGCGCCCCGA  636


>AJ821871.1 Neonauclea longipedunculata ITS1, 5.8S rRNA gene and ITS2, specimen 
voucher Moog AMO-065 (L)
Length=654

 Score = 291 bits (157),  Expect = 1e-74
 Identities = 199/219 (91%), Gaps = 3/219 (1%)
 Strand=Plus/Plus

Query  1    CGCATCGCGTCGCCGCCCCCACCTGTCGTGTGGGGCGGCGGATATTGGCCTCCCGTGCCG  60
            ||||||||||||||||||||||| ||||||||||||||||||| ||||||||||||||||
Sbjct  419  CGCATCGCGTCGCCGCCCCCACCCGTCGTGTGGGGCGGCGGATGTTGGCCTCCCGTGCCG  478

Query  61   TAAGGTGCGGCCGGCCTAAATGCGAGTCCTCGGCGAGGGACGTCACGACGAGTGGTGG-T  119
            |  || | |||||||||||||| ||||||||||||||||||||||||||||||||||| |
Sbjct  479  TTTGGCGTGGCCGGCCTAAATGAGAGTCCTCGGCGAGGGACGTCACGACGAGTGGTGGTT  538

Query  120  GAACGCCCCGACTCGATTTCTGTCGTGCCGGCTTCCCTCGCTGTCTCCGGCTCTGCGGAT  179
            |||||||||||||||| | |||||||||||| | ||| ||  ||||||||||||||| | 
Sbjct  539  GAACGCCCCGACTCGAATCCTGTCGTGCCGGTTCCCCCCGTCGTCTCCGGCTCTGCGTAC  598

Query  180  GACCC-TCGTGCGCG-CTCTCTCCGGAGTCGCGCCCCGA  216
            ||||| ||||||||| ||||||||||||| |||||||||
Sbjct  599  GACCCCTCGTGCGCGACTCTCTCCGGAGTGGCGCCCCGA  637


>AJ821869.1 Neonauclea cyrtopoda ITS1, 5.8S rRNA gene and ITS2, specimen 
voucher Moog AMO-101 (L)
Length=654

 Score = 291 bits (157),  Expect = 1e-74
 Identities = 199/219 (91%), Gaps = 3/219 (1%)
 Strand=Plus/Plus

Query  1    CGCATCGCGTCGCCGCCCCCACCTGTCGTGTGGGGCGGCGGATATTGGCCTCCCGTGCCG  60
            ||||||||||||||||||||||| ||||||||||||||||||| ||||||||||||||||
Sbjct  419  CGCATCGCGTCGCCGCCCCCACCCGTCGTGTGGGGCGGCGGATGTTGGCCTCCCGTGCCG  478

Query  61   TAAGGTGCGGCCGGCCTAAATGCGAGTCCTCGGCGAGGGACGTCACGACGAGTGGTGG-T  119
            |  || | |||||||||||||| ||||||||||||||||||||||||||||||||||| |
Sbjct  479  TTTGGCGTGGCCGGCCTAAATGAGAGTCCTCGGCGAGGGACGTCACGACGAGTGGTGGTT  538

Query  120  GAACGCCCCGACTCGATTTCTGTCGTGCCGGCTTCCCTCGCTGTCTCCGGCTCTGCGGAT  179
            |||||||||||||||| | |||||||||||| | ||| ||  ||||||||||||||| | 
Sbjct  539  GAACGCCCCGACTCGAATCCTGTCGTGCCGGTTCCCCCCGTCGTCTCCGGCTCTGCGTAC  598

Query  180  GACCC-TCGTGCGCG-CTCTCTCCGGAGTCGCGCCCCGA  216
            ||||| ||||||||| ||||||||||||| |||||||||
Sbjct  599  GACCCCTCGTGCGCGACTCTCTCCGGAGTGGCGCCCCGA  637


>AJ821866.1 Neonauclea sp. 11 ITS1, 5.8S rRNA gene and ITS2, specimen voucher 
Moog AMO-043 (L)
Length=652

 Score = 291 bits (157),  Expect = 1e-74
 Identities = 199/219 (91%), Gaps = 3/219 (1%)
 Strand=Plus/Plus

Query  1    CGCATCGCGTCGCCGCCCCCACCTGTCGTGTGGGGCGGCGGATATTGGCCTCCCGTGCCG  60
            ||||||||||||||||||||||| ||||||||||||||||||| ||||||||||||||||
Sbjct  418  CGCATCGCGTCGCCGCCCCCACCCGTCGTGTGGGGCGGCGGATGTTGGCCTCCCGTGCCG  477

Query  61   TAAGGTGCGGCCGGCCTAAATGCGAGTCCTCGGCGAGGGACGTCACGACGAGTGGTGG-T  119
            |  || | |||||||||||||| ||||||||||||||||||||||||||||||||||| |
Sbjct  478  TTTGGCGTGGCCGGCCTAAATGAGAGTCCTCGGCGAGGGACGTCACGACGAGTGGTGGTT  537

Query  120  GAACGCCCCGACTCGATTTCTGTCGTGCCGGCTTCCCTCGCTGTCTCCGGCTCTGCGGAT  179
            |||||||||||||||| | |||||||||||| | ||| ||  ||||||||||||||| | 
Sbjct  538  GAACGCCCCGACTCGAATCCTGTCGTGCCGGTTCCCCCCGTCGTCTCCGGCTCTGCGTAC  597

Query  180  GACCC-TCGTGCGCG-CTCTCTCCGGAGTCGCGCCCCGA  216
            ||||| ||||||||| ||||||||||||| |||||||||
Sbjct  598  GACCCCTCGTGCGCGACTCTCTCCGGAGTGGCGCCCCGA  636


>AJ821865.1 Neonauclea paracyrtopoda ITS1, 5.8S rRNA gene and ITS2, specimen 
voucher Moog AMO-071 (L)
 AJ821876.1 Neonauclea sp. 6 ITS1, 5.8S rRNA gene and ITS2, specimen voucher 
Moog AMO-127 (L)
Length=653

 Score = 291 bits (157),  Expect = 1e-74
 Identities = 199/219 (91%), Gaps = 3/219 (1%)
 Strand=Plus/Plus

Query  1    CGCATCGCGTCGCCGCCCCCACCTGTCGTGTGGGGCGGCGGATATTGGCCTCCCGTGCCG  60
            ||||||||||||||||||||||| ||||||||||||||||||| ||||||||||||||||
Sbjct  418  CGCATCGCGTCGCCGCCCCCACCCGTCGTGTGGGGCGGCGGATGTTGGCCTCCCGTGCCG  477

Query  61   TAAGGTGCGGCCGGCCTAAATGCGAGTCCTCGGCGAGGGACGTCACGACGAGTGGTGG-T  119
            |  || | |||||||||||||| ||||||||||||||||||||||||||||||||||| |
Sbjct  478  TTTGGCGTGGCCGGCCTAAATGAGAGTCCTCGGCGAGGGACGTCACGACGAGTGGTGGTT  537

Query  120  GAACGCCCCGACTCGATTTCTGTCGTGCCGGCTTCCCTCGCTGTCTCCGGCTCTGCGGAT  179
            |||||||||||||||| | |||||||||||| | ||| ||  ||||||||||||||| | 
Sbjct  538  GAACGCCCCGACTCGAATCCTGTCGTGCCGGTTCCCCCCGTCGTCTCCGGCTCTGCGTAC  597

Query  180  GACCC-TCGTGCGCG-CTCTCTCCGGAGTCGCGCCCCGA  216
            ||||| ||||||||| ||||||||||||| |||||||||
Sbjct  598  GACCCCTCGTGCGCGACTCTCTCCGGAGTGGCGCCCCGA  636


>AJ821864.1 Neonauclea media ITS1, 5.8S rRNA gene and ITS2, specimen voucher 
Elmer 15442 (L)
Length=652

 Score = 291 bits (157),  Expect = 1e-74
 Identities = 199/219 (91%), Gaps = 3/219 (1%)
 Strand=Plus/Plus

Query  1    CGCATCGCGTCGCCGCCCCCACCTGTCGTGTGGGGCGGCGGATATTGGCCTCCCGTGCCG  60
            ||||||||||||||||||||||| ||||||||||||||||||| ||||||||||||||||
Sbjct  417  CGCATCGCGTCGCCGCCCCCACCCGTCGTGTGGGGCGGCGGATGTTGGCCTCCCGTGCCG  476

Query  61   TAAGGTGCGGCCGGCCTAAATGCGAGTCCTCGGCGAGGGACGTCACGACGAGTGGTGG-T  119
            |  || | |||||||||||||| ||||||||||||||||||||||||||||||||||| |
Sbjct  477  TTTGGCGTGGCCGGCCTAAATGAGAGTCCTCGGCGAGGGACGTCACGACGAGTGGTGGTT  536

Query  120  GAACGCCCCGACTCGATTTCTGTCGTGCCGGCTTCCCTCGCTGTCTCCGGCTCTGCGGAT  179
            |||||||||||||||| | |||||||||||| | ||| ||  ||||||||||||||| | 
Sbjct  537  GAACGCCCCGACTCGAATCCTGTCGTGCCGGTTCCCCCCGTCGTCTCCGGCTCTGCGTAC  596

Query  180  GACCC-TCGTGCGCG-CTCTCTCCGGAGTCGCGCCCCGA  216
            ||||| ||||||||| ||||||||||||| |||||||||
Sbjct  597  GACCCCTCGTGCGCGACTCTCTCCGGAGTGGCGCCCCGA  635


>AJ821863.1 Neonauclea glabra ITS1, 5.8S rRNA gene and ITS2, specimen voucher 
Brass 25477 (S)
Length=653

 Score = 291 bits (157),  Expect = 1e-74
 Identities = 199/219 (91%), Gaps = 3/219 (1%)
 Strand=Plus/Plus

Query  1    CGCATCGCGTCGCCGCCCCCACCTGTCGTGTGGGGCGGCGGATATTGGCCTCCCGTGCCG  60
            ||||||||||||||||||||||| ||||||||||||||||||| ||||||||||||||||
Sbjct  418  CGCATCGCGTCGCCGCCCCCACCCGTCGTGTGGGGCGGCGGATGTTGGCCTCCCGTGCCG  477

Query  61   TAAGGTGCGGCCGGCCTAAATGCGAGTCCTCGGCGAGGGACGTCACGACGAGTGGTGG-T  119
            |  || | |||||||||||||| ||||||||||||||||||||||||||||||||||| |
Sbjct  478  TTTGGCGTGGCCGGCCTAAATGAGAGTCCTCGGCGAGGGACGTCACGACGAGTGGTGGTT  537

Query  120  GAACGCCCCGACTCGATTTCTGTCGTGCCGGCTTCCCTCGCTGTCTCCGGCTCTGCGGAT  179
            |||||||||||||||| | |||||||||||| | ||| ||  ||||||||||||||| | 
Sbjct  538  GAACGCCCCGACTCGAATCCTGTCGTGCCGGTTCCCCCCGTCGTCTCCGGCTCTGCGTAC  597

Query  180  GACCC-TCGTGCGCG-CTCTCTCCGGAGTCGCGCCCCGA  216
            ||||| ||||||||| ||||||||||||| |||||||||
Sbjct  598  GACCCCTCGTGCGCGACTCTCTCCGGAGTGGCGCCCCGA  636


>AJ821857.1 Neonauclea sp. 8 ITS1, 5.8S rRNA gene and ITS2, specimen voucher 
Moog AMO-042 (L)
 AJ821858.1 Neonauclea sp. 10 ITS1, 5.8S rRNA gene and ITS2, specimen voucher 
Moog AMO-088 (L)
 AJ821860.1 Neonauclea sp. 9 ITS1, 5.8S rRNA gene and ITS2, specimen voucher 
Moog AMO-112 (L)
 AJ821862.1 Neonauclea sp. 7 ITS1, 5.8S rRNA gene and ITS2, specimen voucher 
Moog AMO-124 (L)
Length=652

 Score = 291 bits (157),  Expect = 1e-74
 Identities = 199/219 (91%), Gaps = 3/219 (1%)
 Strand=Plus/Plus

Query  1    CGCATCGCGTCGCCGCCCCCACCTGTCGTGTGGGGCGGCGGATATTGGCCTCCCGTGCCG  60
            ||||||||||||||||||||||| ||||||||||||||||||| ||||||||||||||||
Sbjct  417  CGCATCGCGTCGCCGCCCCCACCCGTCGTGTGGGGCGGCGGATGTTGGCCTCCCGTGCCG  476

Query  61   TAAGGTGCGGCCGGCCTAAATGCGAGTCCTCGGCGAGGGACGTCACGACGAGTGGTGG-T  119
            |  || | |||||||||||||| ||||||||||||||||||||||||||||||||||| |
Sbjct  477  TTTGGCGTGGCCGGCCTAAATGAGAGTCCTCGGCGAGGGACGTCACGACGAGTGGTGGTT  536

Query  120  GAACGCCCCGACTCGATTTCTGTCGTGCCGGCTTCCCTCGCTGTCTCCGGCTCTGCGGAT  179
            |||||||||||||||| | |||||||||||| | ||| ||  ||||||||||||||| | 
Sbjct  537  GAACGCCCCGACTCGAATCCTGTCGTGCCGGTTCCCCCCGTCGTCTCCGGCTCTGCGTAC  596

Query  180  GACCC-TCGTGCGCG-CTCTCTCCGGAGTCGCGCCCCGA  216
            ||||| ||||||||| ||||||||||||| |||||||||
Sbjct  597  GACCCCTCGTGCGCGACTCTCTCCGGAGTGGCGCCCCGA  635


>AJ821855.1 Neonauclea pseudocalycina ITS1, 5.8S rRNA gene and ITS2, specimen 
voucher Moog AMO-067 (L)
 AJ821861.1 Neonauclea sp. 2 ITS1, 5.8S rRNA gene and ITS2, specimen voucher 
Moog AMO118 (L)
 AJ821877.1 Neonauclea sp. 3 ITS1, 5.8S rRNA gene and ITS2, specimen voucher 
Moog AMO-119 (L)
Length=653

 Score = 291 bits (157),  Expect = 1e-74
 Identities = 199/219 (91%), Gaps = 3/219 (1%)
 Strand=Plus/Plus

Query  1    CGCATCGCGTCGCCGCCCCCACCTGTCGTGTGGGGCGGCGGATATTGGCCTCCCGTGCCG  60
            ||||||||||||||||||||||| ||||||||||||||||||| ||||||||||||||||
Sbjct  418  CGCATCGCGTCGCCGCCCCCACCCGTCGTGTGGGGCGGCGGATGTTGGCCTCCCGTGCCG  477

Query  61   TAAGGTGCGGCCGGCCTAAATGCGAGTCCTCGGCGAGGGACGTCACGACGAGTGGTGG-T  119
            |  || | |||||||||||||| ||||||||||||||||||||||||||||||||||| |
Sbjct  478  TTTGGCGTGGCCGGCCTAAATGAGAGTCCTCGGCGAGGGACGTCACGACGAGTGGTGGTT  537

Query  120  GAACGCCCCGACTCGATTTCTGTCGTGCCGGCTTCCCTCGCTGTCTCCGGCTCTGCGGAT  179
            |||||||||||||||| | |||||||||||| | ||| ||  ||||||||||||||| | 
Sbjct  538  GAACGCCCCGACTCGAATCCTGTCGTGCCGGTTCCCCCCGTCGTCTCCGGCTCTGCGTAC  597

Query  180  GACCC-TCGTGCGCG-CTCTCTCCGGAGTCGCGCCCCGA  216
            ||||| ||||||||| ||||||||||||| |||||||||
Sbjct  598  GACCCCTCGTGCGCGACTCTCTCCGGAGTGGCGCCCCGA  636


>AJ605984.1 Mitragyna rubrostipulata ITS1, 5.8S rRNA gene and ITS2, clone 
MIT19
Length=608

 Score = 291 bits (157),  Expect = 1e-74
 Identities = 194/212 (92%), Gaps = 1/212 (0%)
 Strand=Plus/Plus

Query  1    CGCATCGCGTCGCCGCCCCCACCTGTCGTGTGGGGCGGCGGATATTGGCCTCCCGTGCCG  60
            |||||| |||||||||||||||||||||||||||| |||||||| ||||||||| |||||
Sbjct  390  CGCATCACGTCGCCGCCCCCACCTGTCGTGTGGGGTGGCGGATACTGGCCTCCCTTGCCG  449

Query  61   TAAGGTGCGGCCGGCCTAAATGCGAGTCCTCGGCGAGGGACGTCACGACGAGTGGTGG-T  119
             ||||| ||||||||||||||||||||||| || | |||||||||||||||||||||| |
Sbjct  450  AAAGGTCCGGCCGGCCTAAATGCGAGTCCTTGGTGGGGGACGTCACGACGAGTGGTGGTT  509

Query  120  GAACGCCCCGACTCGATTTCTGTCGTGCCGGCTTCCCTCGCTGTCTCCGGCTCTGCGGAT  179
            ||||||||||||||||||||||||||||||||| ||| |||||||||| |||||||| ||
Sbjct  510  GAACGCCCCGACTCGATTTCTGTCGTGCCGGCTCCCCACGCTGTCTCCAGCTCTGCGTAT  569

Query  180  GACCCTCGTGCGCGCTCTCTCCGGAGTCGCGC  211
            |||||| |||| || ||||||| |||||||||
Sbjct  570  GACCCTTGTGCCCGATCTCTCCTGAGTCGCGC  601


>AJ346870.1 Ludekia borneensis 5.8S rRNA gene, internal transcribed spacer 
1 (ITS1) and internal transcribed spacer 2 (ITS2)
Length=612

 Score = 291 bits (157),  Expect = 1e-74
 Identities = 199/219 (91%), Gaps = 3/219 (1%)
 Strand=Plus/Plus

Query  1    CGCATCGCGTCGCCGCCCCCACCTGTCGTGTGGGGCGGCGGATATTGGCCTCCCGTGCCG  60
            ||||||||||||||||||||||| ||||||||||||||||||| ||||||||||||||||
Sbjct  392  CGCATCGCGTCGCCGCCCCCACCCGTCGTGTGGGGCGGCGGATGTTGGCCTCCCGTGCCG  451

Query  61   TAAGGTGCGGCCGGCCTAAATGCGAGTCCTCGGCGAGGGACGTCACGACGAGTGGTGGT-  119
            | ||| ||||||||||||| || |||||||||||||||||||||||||||||||||||| 
Sbjct  452  TCAGGCGCGGCCGGCCTAAGTGAGAGTCCTCGGCGAGGGACGTCACGACGAGTGGTGGTT  511

Query  120  --GAACGCCCCGACTCGATTTCTGTCGTGCCGGCTTCCCTCGCTGTCTCCGGCTCTGCGG  177
              |||||||||||||||| | |||||||||||| | ||||||  ||||||||||||||| 
Sbjct  512  GAGAACGCCCCGACTCGAATCCTGTCGTGCCGGTTCCCCTCGTCGTCTCCGGCTCTGCGA  571

Query  178  ATGACCCTCGTGCGCGCTCTCTCCGGAGTCGCGCCCCGA  216
            | ||||||||||||||||| ||||||||  |||||||||
Sbjct  572  ACGACCCTCGTGCGCGCTCCCTCCGGAGCGGCGCCCCGA  610


>AJ492616.1 Mitragyna rubrostipulata ITS1, 5.8S rRNA gene and ITS2, clone 
MIT9
 AJ492620.1 Mitragyna rubrostipulata ITS1, 5.8S rRNA gene and ITS2, clone 
MIT13
Length=608

 Score = 289 bits (156),  Expect = 4e-74
 Identities = 197/217 (91%), Gaps = 1/217 (0%)
 Strand=Plus/Plus

Query  1    CGCATCGCGTCGCCGCCCCCACCTGTCGTGTGGGGCGGCGGATATTGGCCTCCCGTGCCG  60
            |||||||| | | ||||||||||| || ||||||| ||| |||| |||||||||||||||
Sbjct  390  CGCATCGCATTGGCGCCCCCACCTATCATGTGGGGTGGCAGATACTGGCCTCCCGTGCCG  449

Query  61   TAAGGTGCGGCCGGCCTAAATGCGAGTCCTCGGCGAGGGACGTCACGACGAGTGGTGG-T  119
            ||||||||||||||||||||||||||||||||| | ||||| ||||||||||| |||| |
Sbjct  450  TAAGGTGCGGCCGGCCTAAATGCGAGTCCTCGGTGGGGGACATCACGACGAGTTGTGGTT  509

Query  120  GAACGCCCCGACTCGATTTCTGTCGTGCCGGCTTCCCTCGCTGTCTCCGGCTCTGCGGAT  179
            |||||||| |||||||||||||| ||||||||| ||| ||||||||||||||||||| ||
Sbjct  510  GAACGCCCTGACTCGATTTCTGTTGTGCCGGCTCCCCACGCTGTCTCCGGCTCTGCGTAT  569

Query  180  GACCCTCGTGCGCGCTCTCTCCGGAGTCGCGCCCCGA  216
            |||||| ||||||| ||||||||||||||||||||||
Sbjct  570  GACCCTTGTGCGCGATCTCTCCGGAGTCGCGCCCCGA  606


>AJ605983.1 Mitragyna rubrostipulata ITS1, 5.8S rRNA gene and ITS2, clone 
MIT18
Length=608

 Score = 289 bits (156),  Expect = 4e-74
 Identities = 195/214 (91%), Gaps = 1/214 (0%)
 Strand=Plus/Plus

Query  1    CGCATCGCGTCGCCGCCCCCACCTGTCGTGTGGGGCGGCGGATATTGGCCTCCCGTGCCG  60
            ||||||||||||||||||||||||||||||||||| |||||||| ||||||||| |||||
Sbjct  390  CGCATCGCGTCGCCGCCCCCACCTGTCGTGTGGGGTGGCGGATACTGGCCTCCCATGCCG  449

Query  61   TAAGGTGCGGCCGGCCTAAATGCGAGTCCTCGGCGAGGGACGTCACGACGAGTGGTGG-T  119
             ||||||| ||||||||| ||||||||||| |||| ||||||||||||| |||||||| |
Sbjct  450  AAAGGTGCAGCCGGCCTAGATGCGAGTCCTTGGCGGGGGACGTCACGACTAGTGGTGGTT  509

Query  120  GAACGCCCCGACTCGATTTCTGTCGTGCCGGCTTCCCTCGCTGTCTCCGGCTCTGCGGAT  179
            ||||||||| |||||||||||||| |||||||| ||| ||||||||||||||||||| ||
Sbjct  510  GAACGCCCCAACTCGATTTCTGTCTTGCCGGCTCCCCACGCTGTCTCCGGCTCTGCGTAT  569

Query  180  GACCCTCGTGCGCGCTCTCTCCGGAGTCGCGCCC  213
            |||||| ||||||| |||||| |||||| |||||
Sbjct  570  GACCCTTGTGCGCGATCTCTCAGGAGTCACGCCC  603


>AJ346898.1 Neonauclea clemensii 5.8S rRNA gene, internal transcribed spacer 
1 (ITS1) and internal transcribed spacer 2 (ITS2)
Length=609

 Score = 289 bits (156),  Expect = 4e-74
 Identities = 197/217 (91%), Gaps = 1/217 (0%)
 Strand=Plus/Plus

Query  1    CGCATCGCGTCGCCGCCCCCACCTGTCGTGTGGGGCGGCGGATATTGGCCTCCCGTGCCG  60
            ||||||||||||||||||||||| ||||||||||||||||||| ||||||||||||||||
Sbjct  391  CGCATCGCGTCGCCGCCCCCACCCGTCGTGTGGGGCGGCGGATGTTGGCCTCCCGTGCCG  450

Query  61   TAAGGTGCGGCCGGCCTAAATGCGAGTCCTCGGCGAGGGACGTCACGACGAGTGGTGG-T  119
            |  || | |||||||||||||| ||||||||||||||||||||||||||||||||||| |
Sbjct  451  TTTGGCGTGGCCGGCCTAAATGAGAGTCCTCGGCGAGGGACGTCACGACGAGTGGTGGTT  510

Query  120  GAACGCCCCGACTCGATTTCTGTCGTGCCGGCTTCCCTCGCTGTCTCCGGCTCTGCGGAT  179
            |||||||||||||||| | |||||||||||| | ||| ||  ||| ||||||||||| | 
Sbjct  511  GAACGCCCCGACTCGAATCCTGTCGTGCCGGTTCCCCCCGTCGTCCCCGGCTCTGCGTAC  570

Query  180  GACCCTCGTGCGCGCTCTCTCCGGAGTCGCGCCCCGA  216
             |||||||||||||||||||||||||| |||||||||
Sbjct  571  AACCCTCGTGCGCGCTCTCTCCGGAGTGGCGCCCCGA  607


>AJ346906.1 Cephalanthus natalensis 5.8S rRNA gene, internal transcribed 
spacer 1 (ITS1) and internal transcribed spacer 2 (ITS2)
Length=610

 Score = 289 bits (156),  Expect = 4e-74
 Identities = 197/217 (91%), Gaps = 1/217 (0%)
 Strand=Plus/Plus

Query  1    CGCATCGCGTCGCCGCCCCCACCTGTCGTGTGGGGCGGCGGATATTGGCCTCCCGTGCCG  60
            |||||||||||||||||||| || |||||| ||||||||| || ||||||||||||||||
Sbjct  392  CGCATCGCGTCGCCGCCCCCGCCCGTCGTGCGGGGCGGCGAATGTTGGCCTCCCGTGCCG  451

Query  61   TAAGGTGCGGCCGGCCTAAATGCGAGTCCTCGGCGAGGGACGTCACGACGAGTGGTGG-T  119
            |  || |||||||||||||||||||||||||||||||||||||||||||||||||||| |
Sbjct  452  TTCGGCGCGGCCGGCCTAAATGCGAGTCCTCGGCGAGGGACGTCACGACGAGTGGTGGTT  511

Query  120  GAACGCCCCGACTCGATTTCTGTCGTGCCGGCTTCCCTCGCTGTCTCCGGCTCTGCGGAT  179
            |||||||||||||||| ||| |||||||||| | ||||||| ||||||| ||||  ||||
Sbjct  512  GAACGCCCCGACTCGAATTCAGTCGTGCCGGTTCCCCTCGCCGTCTCCGACTCTTTGGAT  571

Query  180  GACCCTCGTGCGCGCTCTCTCCGGAGTCGCGCCCCGA  216
            ||||||| ||||||||| |||||||||||||| ||||
Sbjct  572  GACCCTCCTGCGCGCTCCCTCCGGAGTCGCGCTCCGA  608


>KJ004372.1 Breonadia salicina internal transcribed spacer 1, partial sequence; 
5.8S ribosomal RNA gene, complete sequence; and internal 
transcribed spacer 2, partial sequence
Length=603

 Score = 287 bits (155),  Expect = 1e-73
 Identities = 197/217 (91%), Gaps = 3/217 (1%)
 Strand=Plus/Plus

Query  1    CGCATCGCGTCGCCGCCCCCACCTGTCGTGTGGGGCGGCGGATATTGGCCTCCCGTGCCG  60
            |||||||||||||||||||||||||||||| ||||| |||||| ||||||||||||||||
Sbjct  387  CGCATCGCGTCGCCGCCCCCACCTGTCGTGCGGGGCAGCGGATGTTGGCCTCCCGTGCCG  446

Query  61   TAAGGTGCGGCCGGCCTAAATGCGAGTCCTCGGCGAGGGACGTCACGACGAGTGGTGG-T  119
            |  |  |||||||||||||||| |||||||||||||||||| |||||||||||||||| |
Sbjct  447  TTTGC-GCGGCCGGCCTAAATGAGAGTCCTCGGCGAGGGAC-TCACGACGAGTGGTGGTT  504

Query  120  GAACGCCCCGACTCGATTTCTGTCGTGCCGGCTTCCCTCGCTGTCTCCGGCTCTGCGGAT  179
            ||| |||||||||||| || ||||||||| | | |||||| ||||||||||||| |||||
Sbjct  505  GAATGCCCCGACTCGAGTTTTGTCGTGCCCGTTCCCCTCGTTGTCTCCGGCTCTACGGAT  564

Query  180  GACCCTCGTGCGCGCTCTCTCCGGAGTCGCGCCCCGA  216
            |||||||||||||| |||||||||||||||||| |||
Sbjct  565  GACCCTCGTGCGCGTTCTCTCCGGAGTCGCGCCTCGA  601


>KJ004370.1 Breonadia salicina internal transcribed spacer 1, partial sequence; 
5.8S ribosomal RNA gene, complete sequence; and internal 
transcribed spacer 2, partial sequence
Length=601

 Score = 287 bits (155),  Expect = 1e-73
 Identities = 197/217 (91%), Gaps = 3/217 (1%)
 Strand=Plus/Plus

Query  1    CGCATCGCGTCGCCGCCCCCACCTGTCGTGTGGGGCGGCGGATATTGGCCTCCCGTGCCG  60
            |||||||||||||||||||||||||||||| ||||| |||||| ||||||||||||||||
Sbjct  385  CGCATCGCGTCGCCGCCCCCACCTGTCGTGCGGGGCAGCGGATGTTGGCCTCCCGTGCCG  444

Query  61   TAAGGTGCGGCCGGCCTAAATGCGAGTCCTCGGCGAGGGACGTCACGACGAGTGGTGG-T  119
            |  |  |||||||||||||||| ||||||||||||||||| ||||||||||||||||| |
Sbjct  445  TTTGC-GCGGCCGGCCTAAATGAGAGTCCTCGGCGAGGGA-GTCACGACGAGTGGTGGTT  502

Query  120  GAACGCCCCGACTCGATTTCTGTCGTGCCGGCTTCCCTCGCTGTCTCCGGCTCTGCGGAT  179
            ||| |||||||||||| || ||||||||| | | |||||| ||||||||||||| |||||
Sbjct  503  GAATGCCCCGACTCGAGTTTTGTCGTGCCCGTTCCCCTCGTTGTCTCCGGCTCTACGGAT  562

Query  180  GACCCTCGTGCGCGCTCTCTCCGGAGTCGCGCCCCGA  216
            |||||||||||||| |||||||||||||||||| |||
Sbjct  563  GACCCTCGTGCGCGTTCTCTCCGGAGTCGCGCCTCGA  599


>KJ004367.1 Breonadia salicina internal transcribed spacer 1, partial sequence; 
5.8S ribosomal RNA gene, complete sequence; and internal 
transcribed spacer 2, partial sequence
Length=603

 Score = 287 bits (155),  Expect = 1e-73
 Identities = 197/217 (91%), Gaps = 3/217 (1%)
 Strand=Plus/Plus

Query  1    CGCATCGCGTCGCCGCCCCCACCTGTCGTGTGGGGCGGCGGATATTGGCCTCCCGTGCCG  60
            |||||||||||||||||||||||||||||| ||||| |||||| ||||||||||||||||
Sbjct  387  CGCATCGCGTCGCCGCCCCCACCTGTCGTGCGGGGCAGCGGATGTTGGCCTCCCGTGCCG  446

Query  61   TAAGGTGCGGCCGGCCTAAATGCGAGTCCTCGGCGAGGGACGTCACGACGAGTGGTGG-T  119
            |   | ||||||||||| |||| ||||||||||||||||||||||||||||||||||| |
Sbjct  447  T-TTGCGCGGCCGGCCT-AATGAGAGTCCTCGGCGAGGGACGTCACGACGAGTGGTGGTT  504

Query  120  GAACGCCCCGACTCGATTTCTGTCGTGCCGGCTTCCCTCGCTGTCTCCGGCTCTGCGGAT  179
            ||| |||||||||||| || ||||||||| | | |||||| ||||||||||||| |||||
Sbjct  505  GAATGCCCCGACTCGAGTTTTGTCGTGCCCGTTCCCCTCGTTGTCTCCGGCTCTACGGAT  564

Query  180  GACCCTCGTGCGCGCTCTCTCCGGAGTCGCGCCCCGA  216
            |||||||||||||| |||||||||||||||||| |||
Sbjct  565  GACCCTCGTGCGCGTTCTCTCCGGAGTCGCGCCTCGA  601


>KJ004361.1 Breonadia salicina internal transcribed spacer 1, partial sequence; 
5.8S ribosomal RNA gene, complete sequence; and internal 
transcribed spacer 2, partial sequence
Length=604

 Score = 287 bits (155),  Expect = 1e-73
 Identities = 197/217 (91%), Gaps = 3/217 (1%)
 Strand=Plus/Plus

Query  1    CGCATCGCGTCGCCGCCCCCACCTGTCGTGTGGGGCGGCGGATATTGGCCTCCCGTGCCG  60
            |||||||||||||||||||||||||||||| ||||| |||||| ||||||||||||||||
Sbjct  388  CGCATCGCGTCGCCGCCCCCACCTGTCGTGCGGGGCAGCGGATGTTGGCCTCCCGTGCCG  447

Query  61   TAAGGTGCGGCCGGCCTAAATGCGAGTCCTCGGCGAGGGACGTCACGACGAGTGGTGG-T  119
            |   | ||||||||||| |||| ||||||||||||||||||||||||||||||||||| |
Sbjct  448  T-TTGCGCGGCCGGCCT-AATGAGAGTCCTCGGCGAGGGACGTCACGACGAGTGGTGGTT  505

Query  120  GAACGCCCCGACTCGATTTCTGTCGTGCCGGCTTCCCTCGCTGTCTCCGGCTCTGCGGAT  179
            ||| |||||||||||| || ||||||||| | | |||||| ||||||||||||| |||||
Sbjct  506  GAATGCCCCGACTCGAGTTTTGTCGTGCCCGTTCCCCTCGTTGTCTCCGGCTCTACGGAT  565

Query  180  GACCCTCGTGCGCGCTCTCTCCGGAGTCGCGCCCCGA  216
            |||||||||||||| |||||||||||||||||| |||
Sbjct  566  GACCCTCGTGCGCGTTCTCTCCGGAGTCGCGCCTCGA  602


>AJ492609.1 Mitragyna rubrostipulata ITS1, 5.8S rRNA gene and ITS2, clone 
MIT2
Length=608

 Score = 287 bits (155),  Expect = 1e-73
 Identities = 196/216 (91%), Gaps = 1/216 (0%)
 Strand=Plus/Plus

Query  2    GCATCGCGTCGCCGCCCCCACCTGTCGTGTGGGGCGGCGGATATTGGCCTCCCGTGCCGT  61
            ||||||||||||  |||||||||||||||||||| |||||||||||||||||||||||||
Sbjct  391  GCATCGCGTCGCAACCCCCACCTGTCGTGTGGGGTGGCGGATATTGGCCTCCCGTGCCGT  450

Query  62   AAGGTGCGGCCGGCCTAAATGCGAGTCCTCGGCGAGGGACGTCACGACGAGTGGTGG-TG  120
            ||||||||||| |||||||||| |||||||||||||||||||||||||||||||||| ||
Sbjct  451  AAGGTGCGGCCAGCCTAAATGCAAGTCCTCGGCGAGGGACGTCACGACGAGTGGTGGTTG  510

Query  121  AACGCCCCGACTCGATTTCTGTCGTGCCGGCTTCCCTCGCTGTCTCCGGCTCTGCGGATG  180
            || |||||||||| ||||||||| ||||| || ||| ||||||||||||||||  |  ||
Sbjct  511  AATGCCCCGACTCAATTTCTGTCATGCCGACTCCCCACGCTGTCTCCGGCTCTATGTGTG  570

Query  181  ACCCTCGTGCGCGCTCTCTCCGGAGTCGCGCCCCGA  216
            ||||| ||||||  ||||||| ||||||||||||||
Sbjct  571  ACCCTTGTGCGCAATCTCTCCAGAGTCGCGCCCCGA  606


>AJ346875.1 Myrmeconauclea strigosa 5.8S rRNA gene, internal transcribed 
spacer 1 (ITS1) and internal transcribed spacer 2 (ITS2)
Length=609

 Score = 287 bits (155),  Expect = 1e-73
 Identities = 196/216 (91%), Gaps = 1/216 (0%)
 Strand=Plus/Plus

Query  2    GCATCGCGTCGCCGCCCCCACCTGTCGTGTGGGGCGGCGGATATTGGCCTCCCGTGCCGT  61
            |||||||||||||||||||||| ||||||||||||||||||| |||||||||||||||||
Sbjct  392  GCATCGCGTCGCCGCCCCCACCCGTCGTGTGGGGCGGCGGATGTTGGCCTCCCGTGCCGT  451

Query  62   AAGGTGCGGCCGGCCTAAATGCGAGTCCTCGGCGAGGGACGTCACGACGAGTGGTGG-TG  120
             ||| | |||||||||||||| |||||||||||||||||||||||||||| |||||| ||
Sbjct  452  TAGGCGTGGCCGGCCTAAATGAGAGTCCTCGGCGAGGGACGTCACGACGAATGGTGGTTG  511

Query  121  AACGCCCCGACTCGATTTCTGTCGTGCCGGCTTCCCTCGCTGTCTCCGGCTCTGCGGATG  180
            ||||||||||||||| | |||||||||||| | ||| ||  ||||||||||||||| | |
Sbjct  512  AACGCCCCGACTCGAATCCTGTCGTGCCGGTTCCCCCCGTCGTCTCCGGCTCTGCGTACG  571

Query  181  ACCCTCGTGCGCGCTCTCTCCGGAGTCGCGCCCCGA  216
            ||||  |||||||||||||||||||| |||||||||
Sbjct  572  ACCCCTGTGCGCGCTCTCTCCGGAGTGGCGCCCCGA  607


>AJ346901.1 Adinauclea fagifolia 5.8S rRNA gene, internal transcribed spacer 
1 (ITS1) and internal transcribed spacer 2 (ITS2)
 AJ346885.1 Adina pilulifera 5.8S rRNA gene, internal transcribed spacer 
1 (ITS1) and internal transcribed spacer 2 (ITS2)
Length=608

 Score = 287 bits (155),  Expect = 1e-73
 Identities = 198/219 (90%), Gaps = 2/219 (1%)
 Strand=Plus/Plus

Query  1    CGCATCGCGTCGCCGCCCCCACCTGTCGTGTGGGGCGGCGGATATTGGCCTCCCGTGCCG  60
            |||||||||||||||||||| | | ||| | |||||||||||| ||||||||||||||||
Sbjct  391  CGCATCGCGTCGCCGCCCCCGCATCTCGCGCGGGGCGGCGGATGTTGGCCTCCCGTGCCG  450

Query  61   TAAGGTGCGGCCGGCCTAAATGCGAGTCCTCGGCGAGGGACGTCACGACGAGTGGTGG-T  119
            | ||| ||||||||||||||||||||||||||||||||||||||||||||||||| || |
Sbjct  451  TCAGGCGCGGCCGGCCTAAATGCGAGTCCTCGGCGAGGGACGTCACGACGAGTGGCGGTT  510

Query  120  GAACGCCCCGACTCGATTTCTGTCGTGCCGGCTTCCCTCGCTGTCTCCGGCTCTGCGGAT  179
            |||||||||||||||| |||||||| | ||| | |||||| ||||||||||||| |||||
Sbjct  511  GAACGCCCCGACTCGAATTCTGTCGGGACGGTTCCCCTCGTTGTCTCCGGCTCTACGGAT  570

Query  180  GACCCTCGTGCGCGCTCTCTCCGGAGTCGCGCCCCGAAC  218
            ||||||||||| ||||||||||| ||||| ||||| |||
Sbjct  571  GACCCTCGTGCACGCTCTCTCCGAAGTCGAGCCCC-AAC  608


>AJ821879.1 Myrmeconauclea stipulacea ITS1, 5.8S rRNA gene and ITS2, specimen 
voucher Moog AMO-079 (L)
Length=653

 Score = 285 bits (154),  Expect = 5e-73
 Identities = 200/221 (90%), Gaps = 7/221 (3%)
 Strand=Plus/Plus

Query  1    CGCATCGCGTCGCCGCCCCCACCTGTCGTGTGGGGCGGCGGATATTGGCCTCCCGTGCCG  60
            ||||||||||||||||||||||| ||||||||||||||||||| ||||||||||||||||
Sbjct  418  CGCATCGCGTCGCCGCCCCCACCCGTCGTGTGGGGCGGCGGATGTTGGCCTCCCGTGCCG  477

Query  61   TAAGGTGCGGCCGGCCTAAATGCGAGTCCTCGGCGAGGGACGTCACGACGAGTGGTGG-T  119
            | ||| |||||||||||||||| ||||||||||||||||||||||||||||||||||| |
Sbjct  478  TTAGGCGCGGCCGGCCTAAATGAGAGTCCTCGGCGAGGGACGTCACGACGAGTGGTGGTT  537

Query  120  GAACGCCCCGACTCGATTTCTGTCGTGCCGGCTTCCCTCGCTGTCTCCGGCTCTGCGGAT  179
            |||||||||||||||| | |||||||||||| | ||| ||  ||||||||||||||| | 
Sbjct  538  GAACGCCCCGACTCGAATCCTGTCGTGCCGGTTCCCCCCGTCGTCTCCGGCTCTGCGTAC  597

Query  180  GACCC-TCGTGCGCGC-TCTCTC-C-GGAGTCGCGCCCCGA  216
            ||||| |||||||||| |||||| | ||||| | |||||||
Sbjct  598  GACCCCTCGTGCGCGCCTCTCTCTCCGGAGT-G-GCCCCGA  636


>AJ821873.1 Neonauclea sp. C2 ITS1, 5.8S rRNA gene and ITS2, specimen voucher 
Moog AMO-080 (L)
Length=653

 Score = 285 bits (154),  Expect = 5e-73
 Identities = 198/219 (90%), Gaps = 3/219 (1%)
 Strand=Plus/Plus

Query  1    CGCATCGCGTCGCCGCCCCCACCTGTCGTGTGGGGCGGCGGATATTGGCCTCCCGTGCCG  60
            ||||||||||||||||||||||| ||||||||||||||||||| ||||||||||||||||
Sbjct  418  CGCATCGCGTCGCCGCCCCCACCCGTCGTGTGGGGCGGCGGATGTTGGCCTCCCGTGCCG  477

Query  61   TAAGGTGCGGCCGGCCTAAATGCGAGTCCTCGGCGAGGGACGTCACGACGAGTGGTGG-T  119
            |  || | |||||||||||||| ||||||||||||||||||||||||||||||||||| |
Sbjct  478  TTTGGCGTGGCCGGCCTAAATGAGAGTCCTCGGCGAGGGACGTCACGACGAGTGGTGGTT  537

Query  120  GAACGCCCCGACTCGATTTCTGTCGTGCCGGCTTCCCTCGCTGTCTCCGGCTCTGCGGAT  179
            |||| ||||||||||| | |||||||||||| | ||| ||  ||||||||||||||| | 
Sbjct  538  GAACACCCCGACTCGAATCCTGTCGTGCCGGTTCCCCCCGTCGTCTCCGGCTCTGCGTAC  597

Query  180  GACCC-TCGTGCGCG-CTCTCTCCGGAGTCGCGCCCCGA  216
            ||||| ||||||||| ||||||||||||| |||||||||
Sbjct  598  GACCCCTCGTGCGCGACTCTCTCCGGAGTGGCGCCCCGA  636


>AJ821870.1 Neonauclea celebica ITS1, 5.8S rRNA gene and ITS2, specimen voucher 
Moog AMO-128 (L)
Length=654

 Score = 285 bits (154),  Expect = 5e-73
 Identities = 198/219 (90%), Gaps = 3/219 (1%)
 Strand=Plus/Plus

Query  1    CGCATCGCGTCGCCGCCCCCACCTGTCGTGTGGGGCGGCGGATATTGGCCTCCCGTGCCG  60
            ||||||||||||||||||||||| ||||||||||| ||||||| ||||||||||||||||
Sbjct  419  CGCATCGCGTCGCCGCCCCCACCCGTCGTGTGGGGTGGCGGATGTTGGCCTCCCGTGCCG  478

Query  61   TAAGGTGCGGCCGGCCTAAATGCGAGTCCTCGGCGAGGGACGTCACGACGAGTGGTGG-T  119
            |  || | |||||||||||||| ||||||||||||||||||||||||||||||||||| |
Sbjct  479  TTTGGCGTGGCCGGCCTAAATGAGAGTCCTCGGCGAGGGACGTCACGACGAGTGGTGGTT  538

Query  120  GAACGCCCCGACTCGATTTCTGTCGTGCCGGCTTCCCTCGCTGTCTCCGGCTCTGCGGAT  179
            |||||||||||||||| | |||||||||||| | ||| ||  ||||||||||||||| | 
Sbjct  539  GAACGCCCCGACTCGAATCCTGTCGTGCCGGTTCCCCCCGTCGTCTCCGGCTCTGCGTAC  598

Query  180  GACCC-TCGTGCGCG-CTCTCTCCGGAGTCGCGCCCCGA  216
            ||||| ||||||||| ||||||||||||| |||||||||
Sbjct  599  GACCCCTCGTGCGCGACTCTCTCCGGAGTGGCGCCCCGA  637


>AJ821867.1 Neonauclea gigantea ITS1, 5.8S rRNA gene and ITS2, specimen voucher 
Moog AMO-030 (L)
Length=653

 Score = 285 bits (154),  Expect = 5e-73
 Identities = 198/219 (90%), Gaps = 3/219 (1%)
 Strand=Plus/Plus

Query  1    CGCATCGCGTCGCCGCCCCCACCTGTCGTGTGGGGCGGCGGATATTGGCCTCCCGTGCCG  60
            ||||||||||||||||||||||| ||||||||||||||||||| ||||||||||||||||
Sbjct  418  CGCATCGCGTCGCCGCCCCCACCCGTCGTGTGGGGCGGCGGATGTTGGCCTCCCGTGCCG  477

Query  61   TAAGGTGCGGCCGGCCTAAATGCGAGTCCTCGGCGAGGGACGTCACGACGAGTGGTGG-T  119
            |  || | |||||||||||||| ||||||||||||||||||||||||||||||||||| |
Sbjct  478  TTTGGCGTGGCCGGCCTAAATGAGAGTCCTCGGCGAGGGACGTCACGACGAGTGGTGGTT  537

Query  120  GAACGCCCCGACTCGATTTCTGTCGTGCCGGCTTCCCTCGCTGTCTCCGGCTCTGCGGAT  179
            ||| |||||||||||| | |||||||||||| | ||| ||  ||||||||||||||| | 
Sbjct  538  GAATGCCCCGACTCGAATCCTGTCGTGCCGGTTCCCCCCGTCGTCTCCGGCTCTGCGTAC  597

Query  180  GACCC-TCGTGCGCG-CTCTCTCCGGAGTCGCGCCCCGA  216
            ||||| ||||||||| ||||||||||||| |||||||||
Sbjct  598  GACCCCTCGTGCGCGACTCTCTCCGGAGTGGCGCCCCGA  636


>AJ821859.1 Neonauclea sp. 1 ITS1, 5.8S rRNA gene and ITS2, specimen voucher 
Moog AMO-114 (L)
 AJ821872.1 Neonauclea sp. C1 ITS1, 5.8S rRNA gene and ITS2, specimen voucher 
Moog AMO-066 (L)
Length=652

 Score = 285 bits (154),  Expect = 5e-73
 Identities = 198/219 (90%), Gaps = 3/219 (1%)
 Strand=Plus/Plus

Query  1    CGCATCGCGTCGCCGCCCCCACCTGTCGTGTGGGGCGGCGGATATTGGCCTCCCGTGCCG  60
            ||||||||||||||||||||||| ||||||||||||||||||| ||||||||||||||||
Sbjct  418  CGCATCGCGTCGCCGCCCCCACCCGTCGTGTGGGGCGGCGGATGTTGGCCTCCCGTGCCG  477

Query  61   TAAGGTGCGGCCGGCCTAAATGCGAGTCCTCGGCGAGGGACGTCACGACGAGTGGTGG-T  119
            |  || | |||||||||||||| ||||||||||||||||||||||||||||||||||| |
Sbjct  478  TTTGGCGTGGCCGGCCTAAATGAGAGTCCTCGGCGAGGGACGTCACGACGAGTGGTGGTT  537

Query  120  GAACGCCCCGACTCGATTTCTGTCGTGCCGGCTTCCCTCGCTGTCTCCGGCTCTGCGGAT  179
            |||| ||||||||||| | |||||||||||| | ||| ||  ||||||||||||||| | 
Sbjct  538  GAACACCCCGACTCGAATCCTGTCGTGCCGGTTCCCCCCGTCGTCTCCGGCTCTGCGTAC  597

Query  180  GACCC-TCGTGCGCG-CTCTCTCCGGAGTCGCGCCCCGA  216
            ||||| ||||||||| ||||||||||||| |||||||||
Sbjct  598  GACCCCTCGTGCGCGACTCTCTCCGGAGTGGCGCCCCGA  636


>AJ414547.1 Uncaria sp. Harder et al. 4242 5.8S rRNA gene, internal transcribed 
spacer 1 (ITS1) and internal transcribed spacer 2 (ITS2)
Length=607

 Score = 283 bits (153),  Expect = 2e-72
 Identities = 197/218 (90%), Gaps = 3/218 (1%)
 Strand=Plus/Plus

Query  1    CGCATCGCGTCGCCGCCCCCACCTGTCGTGTGGGGCGGCGGATATTGGCCTCCCGTGCCG  60
            ||||||||||||||||||||||| ||||||||||||||||||| ||||||||||||||||
Sbjct  389  CGCATCGCGTCGCCGCCCCCACCCGTCGTGTGGGGCGGCGGATGTTGGCCTCCCGTGCCG  448

Query  61   TAAGGTGCGGCCGGCCTAAATGCGAGTCCTCGGCGAGGGACGTCACGACGAGTGGTGG-T  119
            | ||| |||||||||||||||| ||||||||||||||||||||||||||||||||||| |
Sbjct  449  TCAGGCGCGGCCGGCCTAAATGAGAGTCCTCGGCGAGGGACGTCACGACGAGTGGTGGTT  508

Query  120  GAACGCCCCGACTCGATTTCTGTCGTGCCGGCTTCCC-TCGCTGTCTCCGGCTCTGCGGA  178
            ||| |||||||||||| || ||||||||||| ||||| |||  |||| ||||||| ||||
Sbjct  509  GAATGCCCCGACTCGAGTTTTGTCGTGCCGG-TTCCCATCGTCGTCTTCGGCTCTACGGA  567

Query  179  TGACCCTCGTGCGCGCTCTCTCCGGAGTCGCGCCCCGA  216
            ||||||| | ||||| ||| | || |||||||||||||
Sbjct  568  TGACCCTAGCGCGCGGTCTGTTCGCAGTCGCGCCCCGA  605


  Database: Nucleotide collection (nt)
    Posted date:  Jun 15, 2019  6:40 PM
  Number of letters in database: 218,532,353,722
  Number of sequences in database:  52,478,804

Lambda      K        H
    1.33    0.621     1.12 
Gapped
Lambda      K        H
    1.28    0.460    0.850 
Matrix: blastn matrix:1 -2
Gap Penalties: Existence: 0, Extension: 0
Number of Sequences: 52478804
Number of Hits to DB: 0
Number of extensions: 0
Number of successful extensions: 0
Number of sequences better than 10: 36
Number of HSP's better than 10 without gapping: 0
Number of HSP's gapped: 36
Number of HSP's successfully gapped: 36
Length of query: 219
Length of database: 218532353722
Length adjustment: 33
Effective length of query: 186
Effective length of database: 216800553190
Effective search space: 40324902893340
Effective search space used: 40324902893340
A: 0
X1: 13 (25.0 bits)
X2: 32 (59.1 bits)
X3: 54 (99.7 bits)
S1: 13 (25.1 bits)
S2: 23 (43.6 bits)
