# Supplementary material for: Assessing the Identity of Commercial Herbs From a Cambodian Market Using DNA Barcoding
Source: Front Pharmacol. 2020 Mar 24;11:244. doi: 10.3389/fphar.2020.00244 (PMC7105672; doi:10.3389/fphar.2020.00244)
Supplement: Supplementary file 2 [file Data_Sheet_2.zip › blast search result/ITS2/JPZ48.txt]

BLASTN 2.9.0+
Reference: Zheng Zhang, Scott Schwartz, Lukas Wagner, and
Webb Miller (2000), "A greedy algorithm for aligning DNA
sequences", J Comput Biol 2000; 7(1-2):203-14.


Reference for database indexing: Aleksandr Morgulis, George
Coulouris, Yan Raytselis, Thomas L. Madden, Richa Agarwala,
Alejandro A. Schaffer (2008), "Database Indexing for
Production MegaBLAST Searches", Bioinformatics 24:1757-1764.


RID: J5YY7KEG015


Database: Nucleotide collection (nt)
           52,478,804 sequences; 218,532,353,722 total letters
Query= 48

Length=216


                                                                   Score        E      Max
Sequences producing significant alignments:                       (Bits)     Value   ident

MH768300.1 Passiflora foetida voucher TuTY1450 18S ribosomal R...  399        2e-107  100%        
KR350659.1 Passiflora foetida var. hispida 18S ribosomal RNA g...  399        2e-107  100%        
KR350658.1 Passiflora foetida var. foetida 18S ribosomal RNA g...  399        2e-107  100%        
KT003206.1 Passiflora foetida isolate HNI internal transcribed...  381        6e-102  99%         
KT003199.1 Passiflora foetida isolate UAI internal transcribed...  377        7e-101  98%         
MH050262.1 Passiflora foetida voucher Zhu S.S.260 small subuni...  372        3e-99   98%         
MH050261.1 Passiflora foetida voucher RQHN00261 small subunit ...  366        2e-97   97%         
MH050260.1 Passiflora foetida voucher RQHN00960 small subunit ...  361        7e-96   97%         
KR350661.1 Passiflora quadrangularis 18S ribosomal RNA gene, p...  361        7e-96   97%         
EU258389.1 Passiflora foetida isolate foet5 internal transcrib...  350        2e-92   96%         
KY968834.1 Passiflora foetida voucher Li ZY, Jin XH, Xu SZ 133...  348        6e-92   95%         
DQ499117.1 Passiflora foetida from Brazil internal transcribed...  344        7e-91   94%         
JQ723359.1 Passiflora foetida internal transcribed spacer 1, p...  333        2e-87   94%         
DQ521376.1 Passiflora foetida voucher D. Hearn cult32 (ARIZ) 1...  333        2e-87   94%         
MF063826.1 Passiflora foetida voucher 20141557 internal transc...  331        6e-87   95%         
MF063823.1 Passiflora foetida voucher 20141050 internal transc...  329        2e-86   95%         
MF063827.1 Passiflora foetida voucher 20150070 internal transc...  327        7e-86   94%         
MF063824.1 Passiflora foetida voucher 20141282 internal transc...  327        7e-86   94%         
KT003208.1 Passiflora foetida isolate UAI internal transcribed...  324        1e-84   99%         
MF063825.1 Passiflora foetida voucher 20141448 internal transc...  322        3e-84   94%         
EU258393.1 Passiflora foetida isolate foet9 internal transcrib...  320        1e-83   94%         
DQ458053.1 Passiflora foetida voucher Krosnick 351 (OS) intern...  318        4e-83   93%         
KT698983.1 Passiflora arida internal transcribed spacer 1, par...  316        2e-82   95%         
KM518272.1 Passiflora foetida voucher CPAC-MJ-28-01 internal t...  305        3e-79   98%         
DQ238784.1 Passiflora palmeri internal transcribed spacer 1, p...  305        3e-79   93%         
KT698997.1 Passiflora foetida internal transcribed spacer 1, p...  300        2e-77   94%         
KR350660.1 Passiflora foetida var. gossypiifolia 18S ribosomal...  300        2e-77   97%         
DQ238783.1 Passiflora foetida internal transcribed spacer 1, p...  300        2e-77   92%         
DQ238782.1 Passiflora foetida x Passiflora palmeri internal tr...  298        6e-77   92%         
EU258385.1 Passiflora foetida isolate foet1 internal transcrib...  298        6e-77   97%         
EU258390.1 Passiflora foetida isolate foet6 internal transcrib...  294        7e-76   97%         
EU258386.1 Passiflora foetida isolate foet2 internal transcrib...  294        7e-76   97%         
EU258387.1 Passiflora foetida isolate foet3 internal transcrib...  292        3e-75   97%         
KM518303.1 Passiflora trintae voucher CPAC-MJ-40-01 internal t...  291        1e-74   91%         
EU258388.1 Passiflora foetida isolate foet4 internal transcrib...  289        3e-74   96%         
KM518305.1 Passiflora edulis voucher CPAC-MJ-21-03 internal tr...  285        4e-73   91%         
KM518281.1 Passiflora hatschbachii voucher CPAC-MJ-50-01 inter...  283        2e-72   90%         
EU258391.1 Passiflora foetida isolate foet7 internal transcrib...  283        2e-72   90%         
KM518296.1 Passiflora nitida voucher CPAC-MJ-01-07 internal tr...  281        6e-72   90%         
EU258383.1 Passiflora edulis isolate edul9 internal transcribe...  281        6e-72   90%         
MF327247.1 Passiflora alata bio-material Pa small subunit ribo...  279        2e-71   90%         
KM518307.1 Passiflora edulis voucher CPAC-MJ-M-01 internal tra...  279        2e-71   90%         
KM518306.1 Passiflora edulis voucher CPAC-MJ-M-23 internal tra...  279        2e-71   90%         
KM518289.1 Passiflora recurva voucher CPAC-MJ-64-00 internal t...  279        2e-71   90%         
KR350657.1 Passiflora edulis 18S ribosomal RNA gene, partial s...  279        2e-71   90%         
KR350655.1 Passiflora edulis f. flavicarpa 18S ribosomal RNA g...  279        2e-71   90%         
JX470774.1 Passiflora edulis voucher S. Krosnick 365 (RSA-POM)...  279        2e-71   90%         
EU258392.1 Passiflora foetida isolate foet8 internal transcrib...  279        2e-71   90%         
EU258384.1 Passiflora edulis isolate edul10 internal transcrib...  278        8e-71   90%         
AY032793.1 Passiflora foetida internal transcribed spacer 2, c...  278        8e-71   98%         
KM518297.1 Passiflora nitida voucher CPAC-MJ-01-01 internal tr...  276        3e-70   90%         
KM518294.1 Passiflora phoenicia voucher CPAC-MJ-53-01 internal...  276        3e-70   91%         
KM518262.1 Passiflora amethystina voucher CPAC-MJ-13-01 intern...  276        3e-70   90%         
EU258376.1 Passiflora edulis isolate edul2 internal transcribe...  276        3e-70   90%         
EU258375.1 Passiflora edulis isolate edul1 internal transcribe...  276        3e-70   90%         
AF454800.1 Passiflora alata internal transcribed spacer 1, 5.8...  274        1e-69   89%         
KM518274.1 Passiflora odontophylla voucher CPAC-MJ-09-01 inter...  272        4e-69   90%         
KM518273.1 Passiflora cincinnata voucher CPAC-MJ-26-01 interna...  272        4e-69   89%         
KM518266.1 Passiflora mucronata voucher CPAC-MJ-10-06 internal...  272        4e-69   89%         
KM518261.1 Passiflora amethystina voucher CPAC-MJ-13-00 intern...  272        4e-69   90%         
KT698978.1 Passiflora aff. gibertii JHC-2016 18S ribosomal RNA...  272        4e-69   90%         
KM518299.1 Passiflora maliformis voucher CPAC-MJ-68-00 interna...  270        1e-68   89%         
KM518280.1 Passiflora ambigua voucher CPAC-MJ-49-01 internal t...  270        1e-68   89%         
KM518270.1 Passiflora coccinea voucher CPAC-MJ-08-01 internal ...  270        1e-68   89%         
KT698998.1 Passiflora gibertii 18S ribosomal RNA gene, partial...  270        1e-68   90%         
KT003198.1 Passiflora foetida isolate CWE internal transcribed...  270        1e-68   90%         
KP769962.1 Passiflora trintae isolate trin1 internal transcrib...  270        1e-68   91%         
AY102376.1 Passiflora setacea internal transcribed spacer 2, c...  270        1e-68   88%         
EU258373.1 Passiflora edmundoi isolate edmu4 internal transcri...  268        5e-68   89%         
EU258370.1 Passiflora edmundoi isolate edmu1 internal transcri...  268        5e-68   89%         
EU258321.1 Passiflora jilekii isolate jile2 internal transcrib...  268        5e-68   90%         
EU258320.1 Passiflora jilekii isolate jile1 internal transcrib...  268        5e-68   90%         
KT003200.1 Passiflora incarnata isolate CWE internal transcrib...  267        2e-67   89%         
KP769946.1 Passiflora nitida isolate niti1 internal transcribe...  267        2e-67   91%         
EU258382.1 Passiflora edulis isolate edul8 internal transcribe...  267        2e-67   89%         
EU258381.1 Passiflora edulis isolate edul7 internal transcribe...  267        2e-67   89%         
EU258380.1 Passiflora edulis isolate edul6 internal transcribe...  267        2e-67   89%         
EU258379.1 Passiflora edulis isolate edul5 internal transcribe...  267        2e-67   89%         
EU258378.1 Passiflora edulis isolate edul4 internal transcribe...  267        2e-67   89%         
EU258377.1 Passiflora edulis isolate edul3 internal transcribe...  267        2e-67   89%         
MF326271.1 Passiflora edulis bio-material Pe1 internal transcr...  265        6e-67   92%         
KM518301.1 Passiflora laurifolia voucher CPAC-MJ-70-00 interna...  265        6e-67   89%         
KM518292.1 Passiflora edmundoi voucher CPAC-MJ-66-00 internal ...  265        6e-67   89%         
KM518288.1 Passiflora tenuifila voucher CPAC-MJ-30-01 internal...  265        6e-67   89%         
KM518277.1 Passiflora speciosa voucher CPAC-MJ-20-01 internal ...  265        6e-67   89%         
KM518276.1 Passiflora bahiensis voucher CPAC-MJ-58-00 internal...  265        6e-67   90%         
KR350662.1 Passiflora ligularis internal transcribed spacer 1,...  265        6e-67   89%         
KT003205.1 Passiflora vitifolia isolate SNI 18S ribosomal RNA ...  265        6e-67   89%         
EU258394.1 Passiflora foetida isolate foet10 internal transcri...  265        6e-67   94%         
EU258309.1 Passiflora amethystina isolate amet3 internal trans...  265        6e-67   90%         
DQ521375.1 Passiflora caerulea voucher K. Hansen 16 (TEX) 18S ...  265        6e-67   89%         
AY102383.1 Passiflora cincinnata internal transcribed spacer 2...  265        6e-67   89%         
AY102369.1 Passiflora recurva internal transcribed spacer 2, c...  265        6e-67   90%         
AY032789.1 Passiflora incarnata internal transcribed spacer 2,...  265        6e-67   90%         
KR350656.1 Passiflora edulis var. edulis 18S ribosomal RNA gen...  263        2e-66   89%         
AY102380.1 Passiflora jilekii internal transcribed spacer 2, c...  263        2e-66   90%         
AY102377.1 Passiflora villosa internal transcribed spacer 2, c...  263        2e-66   90%         
MK087945.1 Passiflora incarnata bio-material Chromadex_Lot_000...  261        8e-66   89%         
KM518295.1 Passiflora quadriglandulosa voucher CPAC-MJ-67-00 i...  261        8e-66   89%         
KT699021.1 Passiflora racemosa internal transcribed spacer 1, ...  261        8e-66   90%         

ALIGNMENTS
>MH768300.1 Passiflora foetida voucher TuTY1450 18S ribosomal RNA gene, partial 
sequence; internal transcribed spacer 1, 5.8S ribosomal 
RNA gene, and internal transcribed spacer 2, complete sequence; 
and 26S ribosomal RNA gene, partial sequence
 MH768301.1 Passiflora foetida voucher TuTY2248 18S ribosomal RNA gene, partial 
sequence; internal transcribed spacer 1, 5.8S ribosomal 
RNA gene, and internal transcribed spacer 2, complete sequence; 
and 26S ribosomal RNA gene, partial sequence
Length=683

 Score = 399 bits (216),  Expect = 2e-107
 Identities = 216/216 (100%), Gaps = 0/216 (0%)
 Strand=Plus/Plus

Query  1    TGCATCGTCGCTCCCCTGTCCATCTGGCTCCCCCCGAGGGAGAAGGAGGAATGGGGCGGG  60
            ||||||||||||||||||||||||||||||||||||||||||||||||||||||||||||
Sbjct  419  TGCATCGTCGCTCCCCTGTCCATCTGGCTCCCCCCGAGGGAGAAGGAGGAATGGGGCGGG  478

Query  61   CGGAGATTGGTCTCCCGTGCGCTCCCGCTCGCGGTTGGCCGAAATACGAGTTGTTGGCGG  120
            ||||||||||||||||||||||||||||||||||||||||||||||||||||||||||||
Sbjct  479  CGGAGATTGGTCTCCCGTGCGCTCCCGCTCGCGGTTGGCCGAAATACGAGTTGTTGGCGG  538

Query  121  CCGATAGCGCCACGGCAAGCGGTGGTTGTCAAGACCTTCGGAGGATGCCGTCGGCTTGGC  180
            ||||||||||||||||||||||||||||||||||||||||||||||||||||||||||||
Sbjct  539  CCGATAGCGCCACGGCAAGCGGTGGTTGTCAAGACCTTCGGAGGATGCCGTCGGCTTGGC  598

Query  181  CGTCACAAGGCTCCGGGACCCTGTTTCTATCCACGG  216
            ||||||||||||||||||||||||||||||||||||
Sbjct  599  CGTCACAAGGCTCCGGGACCCTGTTTCTATCCACGG  634


>KR350659.1 Passiflora foetida var. hispida 18S ribosomal RNA gene, partial 
sequence; internal transcribed spacer 1, 5.8S ribosomal RNA 
gene, and internal transcribed spacer 2, complete sequence; 
and 28S ribosomal RNA gene, partial sequence
Length=666

 Score = 399 bits (216),  Expect = 2e-107
 Identities = 216/216 (100%), Gaps = 0/216 (0%)
 Strand=Plus/Plus

Query  1    TGCATCGTCGCTCCCCTGTCCATCTGGCTCCCCCCGAGGGAGAAGGAGGAATGGGGCGGG  60
            ||||||||||||||||||||||||||||||||||||||||||||||||||||||||||||
Sbjct  416  TGCATCGTCGCTCCCCTGTCCATCTGGCTCCCCCCGAGGGAGAAGGAGGAATGGGGCGGG  475

Query  61   CGGAGATTGGTCTCCCGTGCGCTCCCGCTCGCGGTTGGCCGAAATACGAGTTGTTGGCGG  120
            ||||||||||||||||||||||||||||||||||||||||||||||||||||||||||||
Sbjct  476  CGGAGATTGGTCTCCCGTGCGCTCCCGCTCGCGGTTGGCCGAAATACGAGTTGTTGGCGG  535

Query  121  CCGATAGCGCCACGGCAAGCGGTGGTTGTCAAGACCTTCGGAGGATGCCGTCGGCTTGGC  180
            ||||||||||||||||||||||||||||||||||||||||||||||||||||||||||||
Sbjct  536  CCGATAGCGCCACGGCAAGCGGTGGTTGTCAAGACCTTCGGAGGATGCCGTCGGCTTGGC  595

Query  181  CGTCACAAGGCTCCGGGACCCTGTTTCTATCCACGG  216
            ||||||||||||||||||||||||||||||||||||
Sbjct  596  CGTCACAAGGCTCCGGGACCCTGTTTCTATCCACGG  631


>KR350658.1 Passiflora foetida var. foetida 18S ribosomal RNA gene, partial 
sequence; internal transcribed spacer 1, 5.8S ribosomal RNA 
gene, and internal transcribed spacer 2, complete sequence; 
and 28S ribosomal RNA gene, partial sequence
Length=666

 Score = 399 bits (216),  Expect = 2e-107
 Identities = 216/216 (100%), Gaps = 0/216 (0%)
 Strand=Plus/Plus

Query  1    TGCATCGTCGCTCCCCTGTCCATCTGGCTCCCCCCGAGGGAGAAGGAGGAATGGGGCGGG  60
            ||||||||||||||||||||||||||||||||||||||||||||||||||||||||||||
Sbjct  416  TGCATCGTCGCTCCCCTGTCCATCTGGCTCCCCCCGAGGGAGAAGGAGGAATGGGGCGGG  475

Query  61   CGGAGATTGGTCTCCCGTGCGCTCCCGCTCGCGGTTGGCCGAAATACGAGTTGTTGGCGG  120
            ||||||||||||||||||||||||||||||||||||||||||||||||||||||||||||
Sbjct  476  CGGAGATTGGTCTCCCGTGCGCTCCCGCTCGCGGTTGGCCGAAATACGAGTTGTTGGCGG  535

Query  121  CCGATAGCGCCACGGCAAGCGGTGGTTGTCAAGACCTTCGGAGGATGCCGTCGGCTTGGC  180
            ||||||||||||||||||||||||||||||||||||||||||||||||||||||||||||
Sbjct  536  CCGATAGCGCCACGGCAAGCGGTGGTTGTCAAGACCTTCGGAGGATGCCGTCGGCTTGGC  595

Query  181  CGTCACAAGGCTCCGGGACCCTGTTTCTATCCACGG  216
            ||||||||||||||||||||||||||||||||||||
Sbjct  596  CGTCACAAGGCTCCGGGACCCTGTTTCTATCCACGG  631


>KT003206.1 Passiflora foetida isolate HNI internal transcribed spacer 1, 
partial sequence; 5.8S ribosomal RNA gene, complete sequence; 
and internal transcribed spacer 2, partial sequence
Length=856

 Score = 381 bits (206),  Expect = 6e-102
 Identities = 213/216 (99%), Gaps = 1/216 (0%)
 Strand=Plus/Plus

Query  1    TGCATCGTCGCTCCCCTGTCCATCTGGCTCCCCCCGAGGGAGAAGGAGGAATGGGGCGGG  60
            ||||||||||| ||||||||||||||||||||||||||||||||||||||||||||||||
Sbjct  613  TGCATCGTCGCCCCCCTGTCCATCTGGCTCCCCCCGAGGGAGAAGGAGGAATGGGGCGGG  672

Query  61   CGGAGATTGGTCTCCCGTGCGCTCCCGCTCGCGGTTGGCCGAAATACGAGTTGTTGGCGG  120
            ||||||||||||||||||||||||||||||||||||||||||||||||||||||||||||
Sbjct  673  CGGAGATTGGTCTCCCGTGCGCTCCCGCTCGCGGTTGGCCGAAATACGAGTTGTTGGCGG  732

Query  121  CCGATAGCGCCACGGCAAGCGGTGGTTGTCAAGACCTTCGGAGGATGCCGTCGGCTTGGC  180
            ||||||||||||||||||||||||||||||||||||||||||||||||||||||||||||
Sbjct  733  CCGATAGCGCCACGGCAAGCGGTGGTTGTCAAGACCTTCGGAGGATGCCGTCGGCTTGGC  792

Query  181  CGTCACAAGGCTCCGGGACCCTGTTTCTATCCACGG  216
            |||||||||||||||||| |||||| ||||||||||
Sbjct  793  CGTCACAAGGCTCCGGGAGCCTGTT-CTATCCACGG  827


>KT003199.1 Passiflora foetida isolate UAI internal transcribed spacer 1, 
partial sequence; 5.8S ribosomal RNA gene, complete sequence; 
and internal transcribed spacer 2, partial sequence
Length=858

 Score = 377 bits (204),  Expect = 7e-101
 Identities = 213/217 (98%), Gaps = 2/217 (1%)
 Strand=Plus/Plus

Query  1    TGCATCGTCGCTCCCCTGTCCATCTGGCTCCCCCCGAGGGAGAAGGAGGAATGGGGCGGG  60
            ||||||||||| ||||||||||||||||||||||||||||||||||||||||||||||||
Sbjct  614  TGCATCGTCGCCCCCCTGTCCATCTGGCTCCCCCCGAGGGAGAAGGAGGAATGGGGCGGG  673

Query  61   CGGAGATTGGTCTCCCGTGCGCTCCCGCTCGCGGTTGGCCGAAATACGAGTTGTTGGCGG  120
            ||||||||||||||||||||||||||||||||||||||||||||||||||||||||||||
Sbjct  674  CGGAGATTGGTCTCCCGTGCGCTCCCGCTCGCGGTTGGCCGAAATACGAGTTGTTGGCGG  733

Query  121  CCGATAGCGCCACGGCAAGCGGTGGTTGTCAAGACCTTCGGAGGATGCCGT-CGGCTTGG  179
            ||||||||||||||||||||||||||||||||||||||||||||||||| | ||||||||
Sbjct  734  CCGATAGCGCCACGGCAAGCGGTGGTTGTCAAGACCTTCGGAGGATGCCATGCGGCTTGG  793

Query  180  CCGTCACAAGGCTCCGGGACCCTGTTTCTATCCACGG  216
            ||||||||||||||||||||||||||| |||||||||
Sbjct  794  CCGTCACAAGGCTCCGGGACCCTGTTT-TATCCACGG  829


>MH050262.1 Passiflora foetida voucher Zhu S.S.260 small subunit ribosomal 
RNA gene, partial sequence; internal transcribed spacer 1, 
5.8S ribosomal RNA gene, and internal transcribed spacer 2, 
complete sequence; and large subunit ribosomal RNA gene, partial 
sequence
Length=678

 Score = 372 bits (201),  Expect = 3e-99
 Identities = 211/216 (98%), Gaps = 0/216 (0%)
 Strand=Plus/Plus

Query  1    TGCATCGTCGCTCCCCTGTCCATCTGGCTCCCCCCGAGGGAGAAGGAGGAATGGGGCGGG  60
            ||||||||||| ||||||||||||||||||||||||||||||||||||||||||||||||
Sbjct  439  TGCATCGTCGCCCCCCTGTCCATCTGGCTCCCCCCGAGGGAGAAGGAGGAATGGGGCGGG  498

Query  61   CGGAGATTGGTCTCCCGTGCGCTCCCGCTCGCGGTTGGCCGAAATACGAGTTGTTGGCGG  120
            ||||||||||||||||||||||||||||||||||||||||||||||||||||||||||||
Sbjct  499  CGGAGATTGGTCTCCCGTGCGCTCCCGCTCGCGGTTGGCCGAAATACGAGTTGTTGGCGG  558

Query  121  CCGATAGCGCCACGGCAAGCGGTGGTTGTCAAGACCTTCGGAGGATGCCGTCGGCTTGGC  180
             |||||| |||||||||||||||||||||||||||||||||||||||||||||||| |||
Sbjct  559  TCGATAGAGCCACGGCAAGCGGTGGTTGTCAAGACCTTCGGAGGATGCCGTCGGCTAGGC  618

Query  181  CGTCACAAGGCTCCGGGACCCTGTTTCTATCCACGG  216
            ||||||||||||| ||||||||||||||||||||||
Sbjct  619  CGTCACAAGGCTCTGGGACCCTGTTTCTATCCACGG  654


>MH050261.1 Passiflora foetida voucher RQHN00261 small subunit ribosomal 
RNA gene, partial sequence; internal transcribed spacer 1, 5.8S 
ribosomal RNA gene, and internal transcribed spacer 2, complete 
sequence; and large subunit ribosomal RNA gene, partial 
sequence
Length=678

 Score = 366 bits (198),  Expect = 2e-97
 Identities = 210/216 (97%), Gaps = 0/216 (0%)
 Strand=Plus/Plus

Query  1    TGCATCGTCGCTCCCCTGTCCATCTGGCTCCCCCCGAGGGAGAAGGAGGAATGGGGCGGG  60
            ||||||||||| ||||||||||||||||||||||||||||||||||||||||||||||||
Sbjct  439  TGCATCGTCGCCCCCCTGTCCATCTGGCTCCCCCCGAGGGAGAAGGAGGAATGGGGCGGG  498

Query  61   CGGAGATTGGTCTCCCGTGCGCTCCCGCTCGCGGTTGGCCGAAATACGAGTTGTTGGCGG  120
            ||||||||||||||||||||||||||||||||||||||||||||||||||||||||||||
Sbjct  499  CGGAGATTGGTCTCCCGTGCGCTCCCGCTCGCGGTTGGCCGAAATACGAGTTGTTGGCGG  558

Query  121  CCGATAGCGCCACGGCAAGCGGTGGTTGTCAAGACCTTCGGAGGATGCCGTCGGCTTGGC  180
             |||||| |||||||||||||||||||||||||||||||||||||||||||||||| |||
Sbjct  559  TCGATAGAGCCACGGCAAGCGGTGGTTGTCAAGACCTTCGGAGGATGCCGTCGGCTAGGC  618

Query  181  CGTCACAAGGCTCCGGGACCCTGTTTCTATCCACGG  216
            ||||||||||||| |||||||||||| |||||||||
Sbjct  619  CGTCACAAGGCTCTGGGACCCTGTTTTTATCCACGG  654


>MH050260.1 Passiflora foetida voucher RQHN00960 small subunit ribosomal 
RNA gene, partial sequence; internal transcribed spacer 1, 5.8S 
ribosomal RNA gene, and internal transcribed spacer 2, complete 
sequence; and large subunit ribosomal RNA gene, partial 
sequence
Length=678

 Score = 361 bits (195),  Expect = 7e-96
 Identities = 209/216 (97%), Gaps = 0/216 (0%)
 Strand=Plus/Plus

Query  1    TGCATCGTCGCTCCCCTGTCCATCTGGCTCCCCCCGAGGGAGAAGGAGGAATGGGGCGGG  60
            ||||||||||| ||||||||||||||| ||||||||||||||||||||||||||||||||
Sbjct  439  TGCATCGTCGCCCCCCTGTCCATCTGGTTCCCCCCGAGGGAGAAGGAGGAATGGGGCGGG  498

Query  61   CGGAGATTGGTCTCCCGTGCGCTCCCGCTCGCGGTTGGCCGAAATACGAGTTGTTGGCGG  120
            ||||||||||||||||||||||||||||||||||||||||||||||||||||||||||||
Sbjct  499  CGGAGATTGGTCTCCCGTGCGCTCCCGCTCGCGGTTGGCCGAAATACGAGTTGTTGGCGG  558

Query  121  CCGATAGCGCCACGGCAAGCGGTGGTTGTCAAGACCTTCGGAGGATGCCGTCGGCTTGGC  180
             |||||| |||||||||||||||||||||||||||||||||||||||||||||||| |||
Sbjct  559  TCGATAGAGCCACGGCAAGCGGTGGTTGTCAAGACCTTCGGAGGATGCCGTCGGCTAGGC  618

Query  181  CGTCACAAGGCTCCGGGACCCTGTTTCTATCCACGG  216
            ||||||||||||| |||||||||||| |||||||||
Sbjct  619  CGTCACAAGGCTCTGGGACCCTGTTTTTATCCACGG  654


>KR350661.1 Passiflora quadrangularis 18S ribosomal RNA gene, partial sequence; 
internal transcribed spacer 1, 5.8S ribosomal RNA gene, 
and internal transcribed spacer 2, complete sequence; and 
28S ribosomal RNA gene, partial sequence
Length=666

 Score = 361 bits (195),  Expect = 7e-96
 Identities = 209/216 (97%), Gaps = 0/216 (0%)
 Strand=Plus/Plus

Query  1    TGCATCGTCGCTCCCCTGTCCATCTGGCTCCCCCCGAGGGAGAAGGAGGAATGGGGCGGG  60
            ||||||||||| ||||||||| ||||| ||||||||||||||||||||||||||||||||
Sbjct  416  TGCATCGTCGCCCCCCTGTCCTTCTGGTTCCCCCCGAGGGAGAAGGAGGAATGGGGCGGG  475

Query  61   CGGAGATTGGTCTCCCGTGCGCTCCCGCTCGCGGTTGGCCGAAATACGAGTTGTTGGCGG  120
            ||||||||||||||||||||||||||||||||||||||||||||||||||||||||||||
Sbjct  476  CGGAGATTGGTCTCCCGTGCGCTCCCGCTCGCGGTTGGCCGAAATACGAGTTGTTGGCGG  535

Query  121  CCGATAGCGCCACGGCAAGCGGTGGTTGTCAAGACCTTCGGAGGATGCCGTCGGCTTGGC  180
            ||||||| |||||||||||||||||||||||||||||||||||||||||||||||| |||
Sbjct  536  CCGATAGAGCCACGGCAAGCGGTGGTTGTCAAGACCTTCGGAGGATGCCGTCGGCTAGGC  595

Query  181  CGTCACAAGGCTCCGGGACCCTGTTTCTATCCACGG  216
            ||||||||||||| |||||||||||| |||||||||
Sbjct  596  CGTCACAAGGCTCTGGGACCCTGTTTTTATCCACGG  631


>EU258389.1 Passiflora foetida isolate foet5 internal transcribed spacer 
1, partial sequence; 5.8S ribosomal RNA gene, complete sequence; 
and internal transcribed spacer 2, partial sequence
Length=604

 Score = 350 bits (189),  Expect = 2e-92
 Identities = 207/216 (96%), Gaps = 1/216 (0%)
 Strand=Plus/Plus

Query  1    TGCATCGTCGCTCCCCTGTCCATCTGGCTCCCCCCGAGGGAGAAGGAGGAATGGGGCGGG  60
            ||||||||||| ||||| ||| || || ||||||||||||||||||||||| ||||||||
Sbjct  390  TGCATCGTCGCCCCCCTATCCGTCCGGYTCCCCCCGAGGGAGAAGGAGGAACGGGGCGGG  449

Query  61   CGGAGATTGGTCTCCCGTGCGCTCCCGCTCGCGGTTGGCCGAAATACGAGTTGTTGGCGG  120
            ||||||||||||||||||||||||||||||||||||||||||||||||||||||||||||
Sbjct  450  CGGAGATTGGTCTCCCGTGCGCTCCCGCTCGCGGTTGGCCGAAATACGAGTTGTTGGCGG  509

Query  121  CCGATAGCGCCACGGCAAGCGGTGGTTGTCAAGACCTTCGGAGGATGCCGTCGGCTTGGC  180
            |||||||||||||||||||||||||||||||||||||||||||||||||||||||| |||
Sbjct  510  CCGATAGCGCCACGGCAAGCGGTGGTTGTCAAGACCTTCGGAGGATGCCGTCGGCTAGGC  569

Query  181  CGTCACAAGGCTCCGGGACCCTGTTTCTATCCACGG  216
            ||||||||||||| |||| |||||||||||||||||
Sbjct  570  CGTCACAAGGCTCTGGGA-CCTGTTTCTATCCACGG  604


>KY968834.1 Passiflora foetida voucher Li ZY, Jin XH, Xu SZ 13356 18S ribosomal 
RNA gene, partial sequence; internal transcribed spacer 
1, 5.8S ribosomal RNA gene, and internal transcribed spacer 
2, complete sequence; and 26S ribosomal RNA gene, partial 
sequence
Length=788

 Score = 348 bits (188),  Expect = 6e-92
 Identities = 205/216 (95%), Gaps = 0/216 (0%)
 Strand=Plus/Plus

Query  1    TGCATCGTCGCTCCCCTGTCCATCTGGCTCCCCCCGAGGGAGAAGGAGGAATGGGGCGGG  60
            ||||||||||| ||||||||| ||||| ||||||||||||||||||||| | ||||||||
Sbjct  430  TGCATCGTCGCCCCCCTGTCCRTCTGGTTCCCCCCGAGGGAGAAGGAGGCAYGGGGCGGG  489

Query  61   CGGAGATTGGTCTCCCGTGCGCTCCCGCTCGCGGTTGGCCGAAATACGAGTTGTTGGCGG  120
            ||||||||||||||||||||||||||||||||||||||||||||||||||||||||||||
Sbjct  490  CGGAGATTGGTCTCCCGTGCGCTCCCGCTCGCGGTTGGCCGAAATACGAGTTGTTGGCGG  549

Query  121  CCGATAGCGCCACGGCAAGCGGTGGTTGTCAAGACCTTCGGAGGATGCCGTCGGCTTGGC  180
             |||||| |||||||||||||||||||||||||||||||||| ||||||||||||| |||
Sbjct  550  TCGATAGAGCCACGGCAAGCGGTGGTTGTCAAGACCTTCGGARGATGCCGTCGGCTWGGC  609

Query  181  CGTCACAAGGCTCCGGGACCCTGTTTCTATCCACGG  216
            ||||||||||||| |||||||||||| |||||||||
Sbjct  610  CGTCACAAGGCTCTGGGACCCTGTTTYTATCCACGG  645


>DQ499117.1 Passiflora foetida from Brazil internal transcribed spacer 1, 
partial sequence; 5.8S ribosomal RNA gene, complete sequence; 
and internal transcribed spacer 2, partial sequence
Length=601

 Score = 344 bits (186),  Expect = 7e-91
 Identities = 201/214 (94%), Gaps = 0/214 (0%)
 Strand=Plus/Plus

Query  1    TGCATCGTCGCTCCCCTGTCCATCTGGCTCCCCCCGAGGGAGAAGGAGGAATGGGGCGGG  60
            ||||||||||| ||||||||| ||||| ||||||||||||||||||||| | ||||||||
Sbjct  388  TGCATCGTCGCYCCCCTGTCCRTCTGGYTCCCCCCGAGGGAGAAGGAGGMAYGGGGCGGG  447

Query  61   CGGAGATTGGTCTCCCGTGCGCTCCCGCTCGCGGTTGGCCGAAATACGAGTTGTTGGCGG  120
            ||||||||||||||||||||||||||||||||||||||||||||||||||||||||||||
Sbjct  448  CGGAGATTGGTCTCCCGTGCGCTCCCGCTCGCGGTTGGCCGAAATACGAGTTGTTGGCGG  507

Query  121  CCGATAGCGCCACGGCAAGCGGTGGTTGTCAAGACCTTCGGAGGATGCCGTCGGCTTGGC  180
             |||||| |||||||||||||||||||||||||||||||||| ||||  ||||||| |||
Sbjct  508  YCGATAGAGCCACGGCAAGCGGTGGTTGTCAAGACCTTCGGARGATGYYGTCGGCTWGGC  567

Query  181  CGTCACAAGGCTCCGGGACCCTGTTTCTATCCAC  214
            ||||||||||||| |||||||||||| |||||||
Sbjct  568  CGTCACAAGGCTCTGGGACCCTGTTTYTATCCAC  601


>JQ723359.1 Passiflora foetida internal transcribed spacer 1, partial sequence; 
5.8S ribosomal RNA gene, complete sequence; and internal 
transcribed spacer 2, partial sequence
Length=627

 Score = 333 bits (180),  Expect = 2e-87
 Identities = 204/216 (94%), Gaps = 1/216 (0%)
 Strand=Plus/Plus

Query  1    TGCATCGTCGCTCCCCTGTCCATCTGGCTCCCCCCGAGGGAGAAGGAGGAATGGGGCGGG  60
            ||||||||||| ||||||||| ||||| ||||||||||||||||||||| | ||||||||
Sbjct  391  TGCATCGTCGCCCCCCTGTCCGTCTGG-TCCCCCCGAGGGAGAAGGAGGCACGGGGCGGG  449

Query  61   CGGAGATTGGTCTCCCGTGCGCTCCCGCTCGCGGTTGGCCGAAATACGAGTTGTTGGCGG  120
            ||||||||||||||||||||||||||||||||||||||||||||||||||||||||||||
Sbjct  450  CGGAGATTGGTCTCCCGTGCGCTCCCGCTCGCGGTTGGCCGAAATACGAGTTGTTGGCGG  509

Query  121  CCGATAGCGCCACGGCAAGCGGTGGTTGTCAAGACCTTCGGAGGATGCCGTCGGCTTGGC  180
             |||||| |||||||||||||||||||||||||||||||||||||||  ||||||| |||
Sbjct  510  TCGATAGAGCCACGGCAAGCGGTGGTTGTCAAGACCTTCGGAGGATGTYGTCGGCTAGGC  569

Query  181  CGTCACAAGGCTCCGGGACCCTGTTTCTATCCACGG  216
            ||||||||||||| |||||||||||| |||||||||
Sbjct  570  CGTCACAAGGCTCTGGGACCCTGTTTTTATCCACGG  605


>DQ521376.1 Passiflora foetida voucher D. Hearn cult32 (ARIZ) 18S ribosomal 
RNA gene, partial sequence; internal transcribed spacer 1, 
5.8S ribosomal RNA gene, and internal transcribed spacer 2, 
complete sequence; and 28S ribosomal RNA gene, partial sequence
Length=659

 Score = 333 bits (180),  Expect = 2e-87
 Identities = 205/217 (94%), Gaps = 1/217 (0%)
 Strand=Plus/Plus

Query  1    TGCATCGTCGCTCCCCTGTCCATCTGGCTCCCCCCGAGGGAGAAGGAGGAATGGGGCGGG  60
            ||||||||||| ||||||||| |  |||||||||||||||||||||||| | ||||||||
Sbjct  409  TGCATCGTCGCCCCCCTGTCCGTTCGGCTCCCCCCGAGGGAGAAGGAGGCACGGGGCGGG  468

Query  61   CGGAGATTGGTCTCCCGTGCGCTCCCGCTCGCGGTTGGCCGAAATACGAGTTGTTGGCGG  120
            ||||||||||||||||||||||||||||||||||||||||||||||||||||||||||||
Sbjct  469  CGGAGATTGGTCTCCCGTGCGCTCCCGCTCGCGGTTGGCCGAAATACGAGTTGTTGGCGG  528

Query  121  CCGATAGCGCCACGGCAAGCGGTGGTTGTCAAGACCTTCGGAGGATGCCGTC-GGCTTGG  179
            |||||| |||| ||||||||||||||| |||||||||||||||||||||||| |||| ||
Sbjct  529  CCGATATCGCCCCGGCAAGCGGTGGTTCTCAAGACCTTCGGAGGATGCCGTCGGGCTAGG  588

Query  180  CCGTCACAAGGCTCCGGGACCCTGTTTCTATCCACGG  216
            ||||||||| |||||||||||||||||||||||||||
Sbjct  589  CCGTCACAATGCTCCGGGACCCTGTTTCTATCCACGG  625


>MF063826.1 Passiflora foetida voucher 20141557 internal transcribed spacer 
1, partial sequence; 5.8S ribosomal RNA gene, complete sequence; 
and internal transcribed spacer 2, partial sequence
Length=562

 Score = 331 bits (179),  Expect = 6e-87
 Identities = 191/202 (95%), Gaps = 0/202 (0%)
 Strand=Plus/Plus

Query  1    TGCATCGTCGCTCCCCTGTCCATCTGGCTCCCCCCGAGGGAGAAGGAGGAATGGGGCGGG  60
            ||||||||||| ||||||||| ||||| ||||||||||||||||||||| | ||||||||
Sbjct  361  TGCATCGTCGCNCCCCTGTCCNTCTGGNTCCCCCCGAGGGAGAAGGAGGNANGGGGCGGG  420

Query  61   CGGAGATTGGTCTCCCGTGCGCTCCCGCTCGCGGTTGGCCGAAATACGAGTTGTTGGCGG  120
            ||||||||||||||||||||||||||||||||||||||||||||||||||||||||||||
Sbjct  421  CGGAGATTGGTCTCCCGTGCGCTCCCGCTCGCGGTTGGCCGAAATACGAGTTGTTGGCGG  480

Query  121  CCGATAGCGCCACGGCAAGCGGTGGTTGTCAAGACCTTCGGAGGATGCCGTCGGCTTGGC  180
             |||||| |||||||||||||||||||||||||||||||||||||||  ||||||| |||
Sbjct  481  NCGATAGNGCCACGGCAAGCGGTGGTTGTCAAGACCTTCGGAGGATGNNGTCGGCTNGGC  540

Query  181  CGTCACAAGGCTCCGGGACCCT  202
            ||||||||||||| ||||||||
Sbjct  541  CGTCACAAGGCTCTGGGACCCT  562


>MF063823.1 Passiflora foetida voucher 20141050 internal transcribed spacer 
1, partial sequence; 5.8S ribosomal RNA gene, complete sequence; 
and internal transcribed spacer 2, partial sequence
Length=562

 Score = 329 bits (178),  Expect = 2e-86
 Identities = 191/202 (95%), Gaps = 0/202 (0%)
 Strand=Plus/Plus

Query  1    TGCATCGTCGCTCCCCTGTCCATCTGGCTCCCCCCGAGGGAGAAGGAGGAATGGGGCGGG  60
            ||||||||||| ||||||||| ||||| ||||||||||||||||||||| | ||||||||
Sbjct  361  TGCATCGTCGCNCCCCTGTCCGTCTGGNTCCCCCCGAGGGAGAAGGAGGNANGGGGCGGG  420

Query  61   CGGAGATTGGTCTCCCGTGCGCTCCCGCTCGCGGTTGGCCGAAATACGAGTTGTTGGCGG  120
            ||||||||||||||||||||||||||||||||||||||||||||||||||||||||||||
Sbjct  421  CGGAGATTGGTCTCCCGTGCGCTCCCGCTCGCGGTTGGCCGAAATACGAGTTGTTGGCGG  480

Query  121  CCGATAGCGCCACGGCAAGCGGTGGTTGTCAAGACCTTCGGAGGATGCCGTCGGCTTGGC  180
             |||||| |||||||||||||||||||||||||||||||||| ||||| ||||||| |||
Sbjct  481  NCGATAGNGCCACGGCAAGCGGTGGTTGTCAAGACCTTCGGANGATGCNGTCGGCTNGGC  540

Query  181  CGTCACAAGGCTCCGGGACCCT  202
            ||||||||||||| ||||||||
Sbjct  541  CGTCACAAGGCTCTGGGACCCT  562


>MF063827.1 Passiflora foetida voucher 20150070 internal transcribed spacer 
1, partial sequence; 5.8S ribosomal RNA gene, complete sequence; 
and internal transcribed spacer 2, partial sequence
Length=562

 Score = 327 bits (177),  Expect = 7e-86
 Identities = 190/202 (94%), Gaps = 0/202 (0%)
 Strand=Plus/Plus

Query  1    TGCATCGTCGCTCCCCTGTCCATCTGGCTCCCCCCGAGGGAGAAGGAGGAATGGGGCGGG  60
            ||||||||||| ||||||||| ||||| ||||||||||||||||||||| | ||||||||
Sbjct  361  TGCATCGTCGCYCCCCTGTCCNTCTGGNTCCCCCCGAGGGAGAAGGAGGNANGGGGCGGG  420

Query  61   CGGAGATTGGTCTCCCGTGCGCTCCCGCTCGCGGTTGGCCGAAATACGAGTTGTTGGCGG  120
            ||||||||||||||||||||||||||||||||||||||||||||||||||||||||||||
Sbjct  421  CGGAGATTGGTCTCCCGTGCGCTCCCGCTCGCGGTTGGCCGAAATACGAGTTGTTGGCGG  480

Query  121  CCGATAGCGCCACGGCAAGCGGTGGTTGTCAAGACCTTCGGAGGATGCCGTCGGCTTGGC  180
             |||||| |||||||||||||||||||||||||||||||||| ||||  ||||||| |||
Sbjct  481  NCGATAGNGCCACGGCAAGCGGTGGTTGTCAAGACCTTCGGANGATGNNGTCGGCTNGGC  540

Query  181  CGTCACAAGGCTCCGGGACCCT  202
            ||||||||||||| ||||||||
Sbjct  541  CGTCACAAGGCTCTGGGACCCT  562


>MF063824.1 Passiflora foetida voucher 20141282 internal transcribed spacer 
1, partial sequence; 5.8S ribosomal RNA gene, complete sequence; 
and internal transcribed spacer 2, partial sequence
Length=562

 Score = 327 bits (177),  Expect = 7e-86
 Identities = 190/202 (94%), Gaps = 0/202 (0%)
 Strand=Plus/Plus

Query  1    TGCATCGTCGCTCCCCTGTCCATCTGGCTCCCCCCGAGGGAGAAGGAGGAATGGGGCGGG  60
            ||||||||||| ||||||||| ||||| ||||||||||||||||||||| | ||||||||
Sbjct  361  TGCATCGTCGCYCCCCTGTCCNTCTGGNTCCCCCCGAGGGAGAAGGAGGNANGGGGCGGG  420

Query  61   CGGAGATTGGTCTCCCGTGCGCTCCCGCTCGCGGTTGGCCGAAATACGAGTTGTTGGCGG  120
            ||||||||||||||||||||||||||||||||||||||||||||||||||||||||||||
Sbjct  421  CGGAGATTGGTCTCCCGTGCGCTCCCGCTCGCGGTTGGCCGAAATACGAGTTGTTGGCGG  480

Query  121  CCGATAGCGCCACGGCAAGCGGTGGTTGTCAAGACCTTCGGAGGATGCCGTCGGCTTGGC  180
             |||||| |||||||||||||||||||||||||||||||||| ||||  ||||||| |||
Sbjct  481  NCGATAGNGCCACGGCAAGCGGTGGTTGTCAAGACCTTCGGANGATGNNGTCGGCTNGGC  540

Query  181  CGTCACAAGGCTCCGGGACCCT  202
            ||||||||||||| ||||||||
Sbjct  541  CGTCACAAGGCTCTGGGACCCT  562


>KT003208.1 Passiflora foetida isolate UAI internal transcribed spacer 1, 
partial sequence; 5.8S ribosomal RNA gene, complete sequence; 
and internal transcribed spacer 2, partial sequence
Length=924

 Score = 324 bits (175),  Expect = 1e-84
 Identities = 179/181 (99%), Gaps = 0/181 (0%)
 Strand=Plus/Plus

Query  1    TGCATCGTCGCTCCCCTGTCCATCTGGCTCCCCCCGAGGGAGAAGGAGGAATGGGGCGGG  60
            ||||||||||| ||||||||||||||||||||||||||||||||||||||||||||||||
Sbjct  733  TGCATCGTCGCCCCCCTGTCCATCTGGCTCCCCCCGAGGGAGAAGGAGGAATGGGGCGGG  792

Query  61   CGGAGATTGGTCTCCCGTGCGCTCCCGCTCGCGGTTGGCCGAAATACGAGTTGTTGGCGG  120
            ||||||||||||||||||||||||||||||||||||||||||||||||||||||||||||
Sbjct  793  CGGAGATTGGTCTCCCGTGCGCTCCCGCTCGCGGTTGGCCGAAATACGAGTTGTTGGCGG  852

Query  121  CCGATAGCGCCACGGCAAGCGGTGGTTGTCAAGACCTTCGGAGGATGCCGTCGGCTTGGC  180
            ||||||||||||||||||||||||||||||||||||||||||||| ||||||||||||||
Sbjct  853  CCGATAGCGCCACGGCAAGCGGTGGTTGTCAAGACCTTCGGAGGAAGCCGTCGGCTTGGC  912

Query  181  C  181
            |
Sbjct  913  C  913


>MF063825.1 Passiflora foetida voucher 20141448 internal transcribed spacer 
1, partial sequence; 5.8S ribosomal RNA gene, complete sequence; 
and internal transcribed spacer 2, partial sequence
Length=561

 Score = 322 bits (174),  Expect = 3e-84
 Identities = 190/202 (94%), Gaps = 0/202 (0%)
 Strand=Plus/Plus

Query  1    TGCATCGTCGCTCCCCTGTCCATCTGGCTCCCCCCGAGGGAGAAGGAGGAATGGGGCGGG  60
            ||||||||||| ||||||||| ||||| ||||||||||||||||||||| | ||||||||
Sbjct  360  TGCATCGTCGCNCCCCTGTCCNTCTGGNTCCCCCCGAGGGAGAAGGAGGCACGGGGCGGG  419

Query  61   CGGAGATTGGTCTCCCGTGCGCTCCCGCTCGCGGTTGGCCGAAATACGAGTTGTTGGCGG  120
            ||||||||||||||||||||||||||||||||||||||||||||||||||||||||||||
Sbjct  420  CGGAGATTGGTCTCCCGTGCGCTCCCGCTCGCGGTTGGCCGAAATACGAGTTGTTGGCGG  479

Query  121  CCGATAGCGCCACGGCAAGCGGTGGTTGTCAAGACCTTCGGAGGATGCCGTCGGCTTGGC  180
             |||||| |||||||||||||||||||||||||||||||||| ||||  ||||||| |||
Sbjct  480  NCGATAGNGCCACGGCAAGCGGTGGTTGTCAAGACCTTCGGANGATGNNGTCGGCTAGGC  539

Query  181  CGTCACAAGGCTCCGGGACCCT  202
            ||||||||||||| ||||||||
Sbjct  540  CGTCACAAGGCTCTGGGACCCT  561


>EU258393.1 Passiflora foetida isolate foet9 internal transcribed spacer 
1, partial sequence; 5.8S ribosomal RNA gene, complete sequence; 
and internal transcribed spacer 2, partial sequence
Length=604

 Score = 320 bits (173),  Expect = 1e-83
 Identities = 202/216 (94%), Gaps = 1/216 (0%)
 Strand=Plus/Plus

Query  1    TGCATCGTCGCTCCCCTGTCCATCTGGCTCCCCCCGAGGGAGAAGGAGGAATGGGGCGGG  60
            ||||||||||| ||||| ||| || | |||||||||||||||||||||| | ||||||||
Sbjct  390  TGCATCGTCGCCCCCCTATCCGTCCGACTCCCCCCGAGGGAGAAGGAGGGACGGGGCGGG  449

Query  61   CGGAGATTGGTCTCCCGTGCGCTCCCGCTCGCGGTTGGCCGAAATACGAGTTGTTGGCGG  120
            ||||||||||||||||||||||||||||||||||||||||||||||||||||||||||||
Sbjct  450  CGGAGATTGGTCTCCCGTGCGCTCCCGCTCGCGGTTGGCCGAAATACGAGTTGTTGGCGG  509

Query  121  CCGATAGCGCCACGGCAAGCGGTGGTTGTCAAGACCTTCGGAGGATGCCGTCGGCTTGGC  180
            |||||| ||||||| ||||||||||||||||||||||||||||||||||||||||| | |
Sbjct  510  CCGATAACGCCACGACAAGCGGTGGTTGTCAAGACCTTCGGAGGATGCCGTCGGCTAGAC  569

Query  181  CGTCACAAGGCTCCGGGACCCTGTTTCTATCCACGG  216
            |||||| ||||||||||| ||||||| |||||||||
Sbjct  570  CGTCACGAGGCTCCGGGA-CCTGTTTATATCCACGG  604


>DQ458053.1 Passiflora foetida voucher Krosnick 351 (OS) internal transcribed 
spacer 1, partial sequence; 5.8S ribosomal RNA gene, complete 
sequence; and internal transcribed spacer 2, partial 
sequence
Length=649

 Score = 318 bits (172),  Expect = 4e-83
 Identities = 203/218 (93%), Gaps = 2/218 (1%)
 Strand=Plus/Plus

Query  1    TGCATCGTCGCTCCCCTGTCCATCTGGC-TCCCCCCGAGGGAGAAGGAGGAATGGGGCGG  59
            ||||||||||| ||||| ||| |  ||| ||||||||||||||||||||||| |||||||
Sbjct  402  TGCATCGTCGCCCCCCTATCCGTTCGGCTTCCCCCCGAGGGAGAAGGAGGAACGGGGCGG  461

Query  60   GCGGAGATTGGTCTCCCGTGCGCTCCCGCTCGCGGTTGGCCGAAATACGAGTTGTTGGCG  119
            |||||||||||||||||||||||||||||||||||||||||||||||||||||||||| |
Sbjct  462  GCGGAGATTGGTCTCCCGTGCGCTCCCGCTCGCGGTTGGCCGAAATACGAGTTGTTGGAG  521

Query  120  GCCGATAGCGCCACGGCAAGCGGTGGTTGTCAAGACCTTCGGAGGATGCCGTCGGCTTGG  179
            |||||||| |||||||||||||||||||||||||||||||||| ||||||||||||| ||
Sbjct  522  GCCGATAGTGCCACGGCAAGCGGTGGTTGTCAAGACCTTCGGAAGATGCCGTCGGCTAGG  581

Query  180  CCGTCACAAGGCTCCGGGACCCTGTTTCTAT-CCACGG  216
            |||||||||| || ||||||||||||| ||| ||||||
Sbjct  582  CCGTCACAAGACTTCGGGACCCTGTTTTTATTCCACGG  619


>KT698983.1 Passiflora arida internal transcribed spacer 1, partial sequence; 
5.8S ribosomal RNA gene, complete sequence; and internal 
transcribed spacer 2, partial sequence
Length=589

 Score = 316 bits (171),  Expect = 2e-82
 Identities = 191/201 (95%), Gaps = 0/201 (0%)
 Strand=Plus/Plus

Query  1    TGCATCGTCGCTCCCCTGTCCATCTGGCTCCCCCCGAGGGAGAAGGAGGAATGGGGCGGG  60
            ||||||||||| ||||||||| |  |||||||||||||||||||||||| | ||||||||
Sbjct  389  TGCATCGTCGCCCCCCTGTCCGTTCGGCTCCCCCCGAGGGAGAAGGAGGCACGGGGCGGG  448

Query  61   CGGAGATTGGTCTCCCGTGCGCTCCCGCTCGCGGTTGGCCGAAATACGAGTTGTTGGCGG  120
            ||||||||||||||||||||||||||||||||||||||||||||||||||||||||||||
Sbjct  449  CGGAGATTGGTCTCCCGTGCGCTCCCGCTCGCGGTTGGCCGAAATACGAGTTGTTGGCGG  508

Query  121  CCGATAGCGCCACGGCAAGCGGTGGTTGTCAAGACCTTCGGAGGATGCCGTCGGCTTGGC  180
            |||||| |||||||||||||||||||| |||||||||||||||||||||||||||| |||
Sbjct  509  CCGATATCGCCACGGCAAGCGGTGGTTCTCAAGACCTTCGGAGGATGCCGTCGGCTAGGC  568

Query  181  CGTCACAAGGCTCCGGGACCC  201
            |||||||| ||||||||||||
Sbjct  569  CGTCACAATGCTCCGGGACCC  589


>KM518272.1 Passiflora foetida voucher CPAC-MJ-28-01 internal transcribed 
spacer 1, partial sequence; 5.8S ribosomal RNA gene and internal 
transcribed spacer 2, complete sequence; and 28S ribosomal 
RNA gene, partial sequence
Length=623

 Score = 305 bits (165),  Expect = 3e-79
 Identities = 173/177 (98%), Gaps = 0/177 (0%)
 Strand=Plus/Plus

Query  40   GAGAAGGAGGAATGGGGCGGGCGGAGATTGGTCTCCCGTGCGCTCCCGCTCGCGGTTGGC  99
            |||||||||| | |||||||||||||||||||||||||||||||||||||||||||||||
Sbjct  415  GAGAAGGAGGGACGGGGCGGGCGGAGATTGGTCTCCCGTGCGCTCCCGCTCGCGGTTGGC  474

Query  100  CGAAATACGAGTTGTTGGCGGCCGATAGCGCCACGGCAAGCGGTGGTTGTCAAGACCTTC  159
            ||||||||||||||||||||||||||||||||||||||||||||||||||||||||||||
Sbjct  475  CGAAATACGAGTTGTTGGCGGCCGATAGCGCCACGGCAAGCGGTGGTTGTCAAGACCTTC  534

Query  160  GGAGGATGCCGTCGGCTTGGCCGTCACAAGGCTCCGGGACCCTGTTTCTATCCACGG  216
            ||||||||||||||||| ||||||||||||||| |||||||||||||||||||||||
Sbjct  535  GGAGGATGCCGTCGGCTAGGCCGTCACAAGGCTTCGGGACCCTGTTTCTATCCACGG  591


>DQ238784.1 Passiflora palmeri internal transcribed spacer 1, partial sequence; 
5.8S ribosomal RNA gene, complete sequence; and internal 
transcribed spacer 2, partial sequence
Length=575

 Score = 305 bits (165),  Expect = 3e-79
 Identities = 198/213 (93%), Gaps = 5/213 (2%)
 Strand=Plus/Plus

Query  1    TGCATCGTCGCTCCCCTGTCCATCTGGCTCCCCCCGAGGGAGAAGGAGGAATGGGGCGGG  60
            ||||||||||| ||||| ||| |  |||||||||||||||||||||||| | ||||||||
Sbjct  368  TGCATCGTCGCCCCCCTATCCGTTCGGCTCCCCCCGAGGGAGAAGGAGGCACGGGGCGGG  427

Query  61   CGGAGATTGGTCTCCCGTGCGCTCCCGCTCGCGGTTGGCCGAAATACGAGTTGTTGGCGG  120
            ||||||||||||||||||||||||||||||||||||||||||||||||||||||||| ||
Sbjct  428  CGGAGATTGGTCTCCCGTGCGCTCCCGCTCGCGGTTGGCCGAAATACGAGTTGTTGGAGG  487

Query  121  CCGATAGCGCCACGGCAAGCGGTGGTTGTCAAGACCTTCGGAGGATGCCGTCGGCTTGGC  180
            |||||||||||||||||||||||||||||||||||||||||||||||||||||||| | |
Sbjct  488  CCGATAGCGCCACGGCAAGCGGTGGTTGTCAAGACCTTCGGAGGATGCCGTCGGCTAG-C  546

Query  181  CGTCACAAGGCTCCGGGACCCTGTTTCTATCCA  213
            ||||||||| || ||| ||| ||||| ||||||
Sbjct  547  CGTCACAAG-CTTCGG-ACC-TGTTT-TATCCA  575


>KT698997.1 Passiflora foetida internal transcribed spacer 1, partial sequence; 
5.8S ribosomal RNA gene, complete sequence; and internal 
transcribed spacer 2, partial sequence
Length=567

 Score = 300 bits (162),  Expect = 2e-77
 Identities = 189/202 (94%), Gaps = 1/202 (0%)
 Strand=Plus/Plus

Query  1    TGCATCGTCGCTCCCCTGTCCATCTGGCTCCCCCCGAGGGAGAAGGAGGA-ATGGGGCGG  59
            ||||||||||| ||||| ||| |  ||||||||||||||||||||||||| | |||||||
Sbjct  366  TGCATCGTCGCCCCCCTATCCGTTCGGCTCCCCCCGAGGGAGAAGGAGGACACGGGGCGG  425

Query  60   GCGGAGATTGGTCTCCCGTGCGCTCCCGCTCGCGGTTGGCCGAAATACGAGTTGTTGGCG  119
            |||||||||||||||||||||||||||||||||||||||||||||||||||||||||| |
Sbjct  426  GCGGAGATTGGTCTCCCGTGCGCTCCCGCTCGCGGTTGGCCGAAATACGAGTTGTTGGAG  485

Query  120  GCCGATAGCGCCACGGCAAGCGGTGGTTGTCAAGACCTTCGGAGGATGCCGTCGGCTTGG  179
            |||||||| |||||||||||||||||||||||||||||||||| ||||||||||||| ||
Sbjct  486  GCCGATAGTGCCACGGCAAGCGGTGGTTGTCAAGACCTTCGGAAGATGCCGTCGGCTAGG  545

Query  180  CCGTCACAAGGCTCCGGGACCC  201
            |||||||||| || ||||||||
Sbjct  546  CCGTCACAAGACTTCGGGACCC  567


>KR350660.1 Passiflora foetida var. gossypiifolia 18S ribosomal RNA gene, 
partial sequence; internal transcribed spacer 1, 5.8S ribosomal 
RNA gene, and internal transcribed spacer 2, complete sequence; 
and 28S ribosomal RNA gene, partial sequence
Length=652

 Score = 300 bits (162),  Expect = 2e-77
 Identities = 172/177 (97%), Gaps = 0/177 (0%)
 Strand=Plus/Plus

Query  40   GAGAAGGAGGAATGGGGCGGGCGGAGATTGGTCTCCCGTGCGCTCCCGCTCGCGGTTGGC  99
            |||||||||| | |||||||||||||||||||||||||||||||||||||||||||||||
Sbjct  441  GAGAAGGAGGGACGGGGCGGGCGGAGATTGGTCTCCCGTGCGCTCCCGCTCGCGGTTGGC  500

Query  100  CGAAATACGAGTTGTTGGCGGCCGATAGCGCCACGGCAAGCGGTGGTTGTCAAGACCTTC  159
            ||||||||||||||||||||||||||||||||||||||||||||||||||||||||||||
Sbjct  501  CGAAATACGAGTTGTTGGCGGCCGATAGCGCCACGGCAAGCGGTGGTTGTCAAGACCTTC  560

Query  160  GGAGGATGCCGTCGGCTTGGCCGTCACAAGGCTCCGGGACCCTGTTTCTATCCACGG  216
            |||||||||||| |||| ||||||||||||||| |||||||||||||||||||||||
Sbjct  561  GGAGGATGCCGTTGGCTAGGCCGTCACAAGGCTTCGGGACCCTGTTTCTATCCACGG  617


>DQ238783.1 Passiflora foetida internal transcribed spacer 1, partial sequence; 
5.8S ribosomal RNA gene, complete sequence; and internal 
transcribed spacer 2, partial sequence
Length=575

 Score = 300 bits (162),  Expect = 2e-77
 Identities = 197/213 (92%), Gaps = 5/213 (2%)
 Strand=Plus/Plus

Query  1    TGCATCGTCGCTCCCCTGTCCATCTGGCTCCCCCCGAGGGAGAAGGAGGAATGGGGCGGG  60
            ||||||||||| ||||| ||| |  |||||||||||||||||||||||||| ||||||||
Sbjct  368  TGCATCGTCGCCCCCCTTTCCGTTCGGCTCCCCCCGAGGGAGAAGGAGGAACGGGGCGGG  427

Query  61   CGGAGATTGGTCTCCCGTGCGCTCCCGCTCGCGGTTGGCCGAAATACGAGTTGTTGGCGG  120
            ||||||||||||||||||||||||||||||||||||||||||||||||||||||||| ||
Sbjct  428  CGGAGATTGGTCTCCCGTGCGCTCCCGCTCGCGGTTGGCCGAAATACGAGTTGTTGGAGG  487

Query  121  CCGATAGCGCCACGGCAAGCGGTGGTTGTCAAGACCTTCGGAGGATGCCGTCGGCTTGGC  180
            ||||||| |||||||||||||||||||||||||||||||||| ||||||||||||| | |
Sbjct  488  CCGATAGTGCCACGGCAAGCGGTGGTTGTCAAGACCTTCGGAAGATGCCGTCGGCTAG-C  546

Query  181  CGTCACAAGGCTCCGGGACCCTGTTTCTATCCA  213
            ||||||||| || ||| ||| ||||| ||||||
Sbjct  547  CGTCACAAG-CTTCGG-ACC-TGTTT-TATCCA  575


>DQ238782.1 Passiflora foetida x Passiflora palmeri internal transcribed 
spacer 1, partial sequence; 5.8S ribosomal RNA gene, complete 
sequence; and internal transcribed spacer 2, partial sequence
Length=575

 Score = 298 bits (161),  Expect = 6e-77
 Identities = 196/213 (92%), Gaps = 5/213 (2%)
 Strand=Plus/Plus

Query  1    TGCATCGTCGCTCCCCTGTCCATCTGGCTCCCCCCGAGGGAGAAGGAGGAATGGGGCGGG  60
            ||||||||||| ||||| ||| |  |||||||||||||||||||||||| | ||||||||
Sbjct  368  TGCATCGTCGCCCCCCTWTCCGTTCGGCTCCCCCCGAGGGAGAAGGAGGCACGGGGCGGG  427

Query  61   CGGAGATTGGTCTCCCGTGCGCTCCCGCTCGCGGTTGGCCGAAATACGAGTTGTTGGCGG  120
            ||||||||||||||||||||||||||||||||||||||||||||||||||||||||| ||
Sbjct  428  CGGAGATTGGTCTCCCGTGCGCTCCCGCTCGCGGTTGGCCGAAATACGAGTTGTTGGAGG  487

Query  121  CCGATAGCGCCACGGCAAGCGGTGGTTGTCAAGACCTTCGGAGGATGCCGTCGGCTTGGC  180
            ||||||| |||||||||||||||||||||||||||||||||| ||||||||||||| | |
Sbjct  488  CCGATAGYGCCACGGCAAGCGGTGGTTGTCAAGACCTTCGGARGATGCCGTCGGCTAG-C  546

Query  181  CGTCACAAGGCTCCGGGACCCTGTTTCTATCCA  213
            ||||||||| || ||| ||| ||||| ||||||
Sbjct  547  CGTCACAAG-CTTCGG-ACC-TGTTT-TATCCA  575


>EU258385.1 Passiflora foetida isolate foet1 internal transcribed spacer 
1, partial sequence; 5.8S ribosomal RNA gene, complete sequence; 
and internal transcribed spacer 2, partial sequence
Length=590

 Score = 298 bits (161),  Expect = 6e-77
 Identities = 172/177 (97%), Gaps = 1/177 (1%)
 Strand=Plus/Plus

Query  40   GAGAAGGAGGAATGGGGCGGGCGGAGATTGGTCTCCCGTGCGCTCCCGCTCGCGGTTGGC  99
            |||||||||| | |||||||||||||||||||||||||||||||||||||||||||||||
Sbjct  415  GAGAAGGAGGGACGGGGCGGGCGGAGATTGGTCTCCCGTGCGCTCCCGCTCGCGGTTGGC  474

Query  100  CGAAATACGAGTTGTTGGCGGCCGATAGCGCCACGGCAAGCGGTGGTTGTCAAGACCTTC  159
            ||||||||||||||||||||||||||||||||||||||||||||||||||||||||||||
Sbjct  475  CGAAATACGAGTTGTTGGCGGCCGATAGCGCCACGGCAAGCGGTGGTTGTCAAGACCTTC  534

Query  160  GGAGGATGCCGTCGGCTTGGCCGTCACAAGGCTCCGGGACCCTGTTTCTATCCACGG  216
            ||||||||||||||||| ||||||||||||||| ||||| |||||||||||||||||
Sbjct  535  GGAGGATGCCGTCGGCTAGGCCGTCACAAGGCTTCGGGA-CCTGTTTCTATCCACGG  590


>EU258390.1 Passiflora foetida isolate foet6 internal transcribed spacer 
1, partial sequence; 5.8S ribosomal RNA gene, complete sequence; 
and internal transcribed spacer 2, partial sequence
Length=590

 Score = 294 bits (159),  Expect = 7e-76
 Identities = 171/177 (97%), Gaps = 1/177 (1%)
 Strand=Plus/Plus

Query  40   GAGAAGGAGGAATGGGGCGGGCGGAGATTGGTCTCCCGTGCGCTCCCGCTCGCGGTTGGC  99
            |||||||||| | |||||||||||||||||||||||||||||||||||||||||||||||
Sbjct  415  GAGAAGGAGGGACGGGGCGGGCGGAGATTGGTCTCCCGTGCGCTCCCGCTCGCGGTTGGC  474

Query  100  CGAAATACGAGTTGTTGGCGGCCGATAGCGCCACGGCAAGCGGTGGTTGTCAAGACCTTC  159
            ||||||||||||||||||||||||||||||||||||||||||||||||||||||||||||
Sbjct  475  CGAAATACGAGTTGTTGGCGGCCGATAGCGCCACGGCAAGCGGTGGTTGTCAAGACCTTC  534

Query  160  GGAGGATGCCGTCGGCTTGGCCGTCACAAGGCTCCGGGACCCTGTTTCTATCCACGG  216
            |||| |||||||||||| ||||||||||||||| ||||| |||||||||||||||||
Sbjct  535  GGAGKATGCCGTCGGCTAGGCCGTCACAAGGCTTCGGGA-CCTGTTTCTATCCACGG  590


>EU258386.1 Passiflora foetida isolate foet2 internal transcribed spacer 
1, partial sequence; 5.8S ribosomal RNA gene, complete sequence; 
and internal transcribed spacer 2, partial sequence
Length=590

 Score = 294 bits (159),  Expect = 7e-76
 Identities = 171/177 (97%), Gaps = 1/177 (1%)
 Strand=Plus/Plus

Query  40   GAGAAGGAGGAATGGGGCGGGCGGAGATTGGTCTCCCGTGCGCTCCCGCTCGCGGTTGGC  99
            |||||||||| | |||| ||||||||||||||||||||||||||||||||||||||||||
Sbjct  415  GAGAAGGAGGGACGGGGYGGGCGGAGATTGGTCTCCCGTGCGCTCCCGCTCGCGGTTGGC  474

Query  100  CGAAATACGAGTTGTTGGCGGCCGATAGCGCCACGGCAAGCGGTGGTTGTCAAGACCTTC  159
            ||||||||||||||||||||||||||||||||||||||||||||||||||||||||||||
Sbjct  475  CGAAATACGAGTTGTTGGCGGCCGATAGCGCCACGGCAAGCGGTGGTTGTCAAGACCTTC  534

Query  160  GGAGGATGCCGTCGGCTTGGCCGTCACAAGGCTCCGGGACCCTGTTTCTATCCACGG  216
            ||||||||||||||||| ||||||||||||||| ||||| |||||||||||||||||
Sbjct  535  GGAGGATGCCGTCGGCTAGGCCGTCACAAGGCTTCGGGA-CCTGTTTCTATCCACGG  590


>EU258387.1 Passiflora foetida isolate foet3 internal transcribed spacer 
1, partial sequence; 5.8S ribosomal RNA gene, complete sequence; 
and internal transcribed spacer 2, partial sequence
Length=590

 Score = 292 bits (158),  Expect = 3e-75
 Identities = 171/177 (97%), Gaps = 1/177 (1%)
 Strand=Plus/Plus

Query  40   GAGAAGGAGGAATGGGGCGGGCGGAGATTGGTCTCCCGTGCGCTCCCGCTCGCGGTTGGC  99
            |||||||||| | |||||||||||||||||||||||||||||||||||||| ||||||||
Sbjct  415  GAGAAGGAGGGACGGGGCGGGCGGAGATTGGTCTCCCGTGCGCTCCCGCTCACGGTTGGC  474

Query  100  CGAAATACGAGTTGTTGGCGGCCGATAGCGCCACGGCAAGCGGTGGTTGTCAAGACCTTC  159
            ||||||||||||||||||||||||||||||||||||||||||||||||||||||||||||
Sbjct  475  CGAAATACGAGTTGTTGGCGGCCGATAGCGCCACGGCAAGCGGTGGTTGTCAAGACCTTC  534

Query  160  GGAGGATGCCGTCGGCTTGGCCGTCACAAGGCTCCGGGACCCTGTTTCTATCCACGG  216
            ||||||||||||||||| |||||||||||||||| |||| |||||||||||||||||
Sbjct  535  GGAGGATGCCGTCGGCTAGGCCGTCACAAGGCTCTGGGA-CCTGTTTCTATCCACGG  590


>KM518303.1 Passiflora trintae voucher CPAC-MJ-40-01 internal transcribed 
spacer 1, partial sequence; 5.8S ribosomal RNA gene and internal 
transcribed spacer 2, complete sequence; and 28S ribosomal 
RNA gene, partial sequence
Length=636

 Score = 291 bits (157),  Expect = 1e-74
 Identities = 199/219 (91%), Gaps = 3/219 (1%)
 Strand=Plus/Plus

Query  1    TGCATCGTCG-CTCCCCTGTCCATCTGGCTCCCCCCGAGGGAGAAGGAGGAATGGGGCGG  59
            |||||||||| | ||||| ||| ||   ||||||||||||| ||||| || | |||||||
Sbjct  386  TGCATCGTCGCCCCCCCTATCCTTCCAACTCCCCCCGAGGGGGAAGGGGGTACGGGGCGG  445

Query  60   GCGGAGATTGGTCTCCCGTGCGCTCCCGCTCGCGGTTGGCCGAAATACGAGTTGTTGGCG  119
            ||||||| ||||||||||||||||||||||||||||||||||||||||||||||||||||
Sbjct  446  GCGGAGACTGGTCTCCCGTGCGCTCCCGCTCGCGGTTGGCCGAAATACGAGTTGTTGGCG  505

Query  120  GCCGATAGCGCCACGGCAAGCGGTGGTTGTCAA-GACCTTCGGAGGATGCCGTCGGCTTG  178
            ||||| ||||||||||||||||||||||||||| |||||||||||  ||||||||||  |
Sbjct  506  GCCGAGAGCGCCACGGCAAGCGGTGGTTGTCAAAGACCTTCGGAGATTGCCGTCGGCGAG  565

Query  179  GCCGTCACAAGGCTCCGGGACCCTGTTT-CTATCCACGG  216
            |||||||||||||||||||||||||||| | ||||||||
Sbjct  566  GCCGTCACAAGGCTCCGGGACCCTGTTTTCCATCCACGG  604


>EU258388.1 Passiflora foetida isolate foet4 internal transcribed spacer 
1, partial sequence; 5.8S ribosomal RNA gene, complete sequence; 
and internal transcribed spacer 2, partial sequence
Length=590

 Score = 289 bits (156),  Expect = 3e-74
 Identities = 170/177 (96%), Gaps = 1/177 (1%)
 Strand=Plus/Plus

Query  40   GAGAAGGAGGAATGGGGCGGGCGGAGATTGGTCTCCCGTGCGCTCCCGCTCGCGGTTGGC  99
            |||||||||| | |||||||||||||||||||||||||||||||||||||| ||||||||
Sbjct  415  GAGAAGGAGGGAYGGGGCGGGCGGAGATTGGTCTCCCGTGCGCTCCCGCTCACGGTTGGC  474

Query  100  CGAAATACGAGTTGTTGGCGGCCGATAGCGCCACGGCAAGCGGTGGTTGTCAAGACCTTC  159
            ||||||||||||||||||||||||||||||||||||||||||||||||||||||||||||
Sbjct  475  CGAAATACGAGTTGTTGGCGGCCGATAGCGCCACGGCAAGCGGTGGTTGTCAAGACCTTC  534

Query  160  GGAGGATGCCGTCGGCTTGGCCGTCACAAGGCTCCGGGACCCTGTTTCTATCCACGG  216
            ||||||||||||||||| |||||||||||||||  |||| |||||||||||||||||
Sbjct  535  GGAGGATGCCGTCGGCTAGGCCGTCACAAGGCTTTGGGA-CCTGTTTCTATCCACGG  590


>KM518305.1 Passiflora edulis voucher CPAC-MJ-21-03 internal transcribed 
spacer 1, partial sequence; 5.8S ribosomal RNA gene and internal 
transcribed spacer 2, complete sequence; and 28S ribosomal 
RNA gene, partial sequence
Length=635

 Score = 285 bits (154),  Expect = 4e-73
 Identities = 196/216 (91%), Gaps = 3/216 (1%)
 Strand=Plus/Plus

Query  1    TGCATCGTCGCTCCCCTGTCCATCTGGCTCCCCCCGAGGGAGAAGGAGGAATGGGGCGGG  60
            ||||||||||| ||||  ||| || | || |||||||||| ||||| || | ||||||||
Sbjct  387  TGCATCGTCGCCCCCCCATCCTTCCGTCT-CCCCCGAGGGGGAAGGGGGTACGGGGCGGG  445

Query  61   CGGAGATTGGTCTCCCGTGCGCTCCCGCTCGCGGTTGGCCGAAATACGAGTTGTTGGCGG  120
            ||||||||||||||||||||||||||||||||||||||||||||||||||||||||||||
Sbjct  446  CGGAGATTGGTCTCCCGTGCGCTCCCGCTCGCGGTTGGCCGAAATACGAGTTGTTGGCGG  505

Query  121  CCGATAGCGCCACGGCAAGCGGTGGTTGTCAA-GACCTTCGGAGGATGCCGTCGGCTTGG  179
            |||| ||||||||||||||||||||||||||| |||||||||||  ||||||||||  ||
Sbjct  506  CCGAGAGCGCCACGGCAAGCGGTGGTTGTCAAAGACCTTCGGAGATTGCCGTCGGCGAGG  565

Query  180  CCGTCACAAGGCTCCGGGACCCTGTTT-CTATCCAC  214
            ||||||| ||||||||||||||||||| ||| ||||
Sbjct  566  CCGTCACGAGGCTCCGGGACCCTGTTTTCTAACCAC  601


>KM518281.1 Passiflora hatschbachii voucher CPAC-MJ-50-01 internal transcribed 
spacer 1, partial sequence; 5.8S ribosomal RNA gene and 
internal transcribed spacer 2, complete sequence; and 28S 
ribosomal RNA gene, partial sequence
Length=635

 Score = 283 bits (153),  Expect = 2e-72
 Identities = 197/218 (90%), Gaps = 3/218 (1%)
 Strand=Plus/Plus

Query  1    TGCATCGTCGCTCCCCTGTCCATCTGGCTCCCCCCGAGGGAGAAGGAGGAATGGGGCGGG  60
            ||||||||||| ||||  ||| || |||||||| |||||| ||||| || | ||||||||
Sbjct  387  TGCATCGTCGCCCCCCCATCCTTCCGGCTCCCCACGAGGGGGAAGGGGGTACGGGGCGGG  446

Query  61   CGGAGATTGGTCTCCCGTGCGCTCCCGCTCGCGGTTGGCCGAAATACGAGTTGTTGGCGG  120
            |||||| |||||||||||||||||||||||||||||||||||||||||||||||||||||
Sbjct  447  CGGAGAATGGTCTCCCGTGCGCTCCCGCTCGCGGTTGGCCGAAATACGAGTTGTTGGCGG  506

Query  121  CCGATAGCGCCACGGCAAGCGGTGGTTGTCAA-GACCTTCGGAGGATGCCGTCGGCTTGG  179
            |||| |||||||||||||||||||||||| || |||||||||||  ||||| ||||  ||
Sbjct  507  CCGAGAGCGCCACGGCAAGCGGTGGTTGTTAAAGACCTTCGGAGATTGCCG-CGGCGAGG  565

Query  180  CCGTCACAAGGCTCCGGGACCCTGTTT-CTATCCACGG  216
            ||||||| ||||||||||||||||||| ||||||||||
Sbjct  566  CCGTCACGAGGCTCCGGGACCCTGTTTTCTATCCACGG  603


>EU258391.1 Passiflora foetida isolate foet7 internal transcribed spacer 
1, partial sequence; 5.8S ribosomal RNA gene, complete sequence; 
and internal transcribed spacer 2, partial sequence
Length=601

 Score = 283 bits (153),  Expect = 2e-72
 Identities = 196/217 (90%), Gaps = 2/217 (1%)
 Strand=Plus/Plus

Query  1    TGCATCGTCGCTCCCCTGTCCATCTGGCTCCCCCCGAGGGAGAAGGAGG-AATGGGGCGG  59
            ||||||||||| ||||| ||| || | ||||||||||||| ||||| || |  ||| |||
Sbjct  386  TGCATCGTCGCCCCCCTATCCTTCCGACTCCCCCCGAGGGGGAAGGGGGTACAGGGACGG  445

Query  60   GCGGAGATTGGTCTCCCGTGCGCTCCCGCTCGCGGTTGGCCGAAATACGAGTTGTTGGCG  119
            ||||||| ||||||||||||||||||||||||||||||||||||||||||||||||||||
Sbjct  446  GCGGAGACTGGTCTCCCGTGCGCTCCCGCTCGCGGTTGGCCGAAATACGAGTTGTTGGCG  505

Query  120  GCCGATAGCGCCACGGCAAGCGGTGGTTGTCAAGACCTTCGGAGGATGCCGTCGGCTTGG  179
            ||||||||||||||||||||||||||||||||||||||||||||  ||||| ||||  ||
Sbjct  506  GCCGATAGCGCCACGGCAAGCGGTGGTTGTCAAGACCTTCGGAGATTGCCGCCGGCCAGG  565

Query  180  CCGTCACAAGGCTCCGGGACCCTGTTTCTATCCACGG  216
            |||||||  |||||||||| |||||||||| ||||||
Sbjct  566  CCGTCACGGGGCTCCGGGA-CCTGTTTCTAACCACGG  601


>KM518296.1 Passiflora nitida voucher CPAC-MJ-01-07 internal transcribed 
spacer 1, partial sequence; 5.8S ribosomal RNA gene and internal 
transcribed spacer 2, complete sequence; and 28S ribosomal 
RNA gene, partial sequence
Length=637

 Score = 281 bits (152),  Expect = 6e-72
 Identities = 198/220 (90%), Gaps = 4/220 (2%)
 Strand=Plus/Plus

Query  1    TGCATCGTCG-CTCCCCTGTCCATCTGGCTCCCCCCGAGGGAGAAGGAGGAATGGGGCGG  59
            |||||||||| | ||||  ||| || | ||||||||||||||||||| || | |||||||
Sbjct  386  TGCATCGTCGCCCCCCCCATCCTTCCGACTCCCCCCGAGGGAGAAGGGGGTACGGGGCGG  445

Query  60   GCGGAGATTGGTCTCCCGTGCGCTCCCGCTCGCGGTTGGCCGAAATACGAGTTGTTGGCG  119
            ||||||| ||||||||||||||||||||||||||||||||||||||||||||||||||||
Sbjct  446  GCGGAGACTGGTCTCCCGTGCGCTCCCGCTCGCGGTTGGCCGAAATACGAGTTGTTGGCG  505

Query  120  GCCGATAGCGCCACGGCAAGCGGTGGTTGTCAA-GACCTTCGGAGGATGCCGTCGGCTTG  178
            ||||| ||||||||||||||||||||||||||| |||||||||||  ||||||||||  |
Sbjct  506  GCCGAGAGCGCCACGGCAAGCGGTGGTTGTCAAAGACCTTCGGAGATTGCCGTCGGCGAG  565

Query  179  GCCGTCACAAGGCTCCGGGACCCTGT-TTCTATCCA-CGG  216
            |||||| | ||||||||||||||||| ||||| ||| |||
Sbjct  566  GCCGTCGCGAGGCTCCGGGACCCTGTCTTCTAACCAACGG  605


>EU258383.1 Passiflora edulis isolate edul9 internal transcribed spacer 1, 
partial sequence; 5.8S ribosomal RNA gene, complete sequence; 
and internal transcribed spacer 2, partial sequence
Length=604

 Score = 281 bits (152),  Expect = 6e-72
 Identities = 196/217 (90%), Gaps = 4/217 (2%)
 Strand=Plus/Plus

Query  1    TGCATCGTCGCTCCCCTGTCCATCTGGCTCCCCCCGAGGGAGAAGGAGGAATGGGGCGGG  60
            ||||||||||| ||||  ||| || | || |||||||||| ||||| || | ||||||||
Sbjct  387  TGCATCGTCGCCCCCCCATCCTTCCGTCT-CCCCCGAGGGGGAAGGGGGTACGGGGCGGG  445

Query  61   CGGAGATTGGTCTCCCGTGCGCTCCCGCTCGCGGTTGGCCGAAATACGAGTTGTTGGCGG  120
            ||||||||||||||||||||||||||||||||||||||||||||||||||||||||||||
Sbjct  446  CGGAGATTGGTCTCCCGTGCGCTCCCGCTCGCGGTTGGCCGAAATACGAGTTGTTGGCGG  505

Query  121  CCGATAGCGCCACGGCAAGCGGTGGTTGTCAA-GACCTTCGGAGGATGCCGTCGGCTT-G  178
            |||| ||||||||||||||||||||||||||| |||||||||||  ||||||||||   |
Sbjct  506  CCGAGAGCGCCACGGCAAGCGGTGGTTGTCAAAGACCTTCGGAGATTGCCGTCGGCGAAG  565

Query  179  GCCGTCACAAGGCTCCGGGACCCTGTTT-CTATCCAC  214
            |||||||| ||||||||||||||||||| ||| ||||
Sbjct  566  GCCGTCACGAGGCTCCGGGACCCTGTTTTCTAACCAC  602


>MF327247.1 Passiflora alata bio-material Pa small subunit ribosomal RNA 
gene, partial sequence; internal transcribed spacer 1, 5.8S 
ribosomal RNA gene, and internal transcribed spacer 2, complete 
sequence; and large subunit ribosomal RNA gene, partial 
sequence
Length=3499

 Score = 279 bits (151),  Expect = 2e-71
 Identities = 197/219 (90%), Gaps = 4/219 (2%)
 Strand=Plus/Plus

Query  1     TGCATCGTCG-CTCCCCTGTCCATCTGGCTCCCCCCGAGGGAGAAGGAGGAATGGGGCGG  59
             |||||||||| ||||||  ||| || | ||||||||||||| ||||| || | |||||||
Sbjct  2722  TGCATCGTCGCCTCCCC-ATCCTTCCGACTCCCCCCGAGGGGGAAGGGGGTACGGGGCGG  2780

Query  60    GCGGAGATTGGTCTCCCGTGCGCTCCCGCTCGCGGTTGGCCGAAATACGAGTTGTTGGCG  119
             ||||||| ||||||||||||||||||||||||||||||||||||||||||||||||||||
Sbjct  2781  GCGGAGACTGGTCTCCCGTGCGCTCCCGCTCGCGGTTGGCCGAAATACGAGTTGTTGGCG  2840

Query  120   GCCGATAGCGCCACGGCAAGCGGTGGTTGTCAA-GACCTTCGGAGGATGCCGTCGGCTTG  178
             ||||| ||||||||||||||||||||||||||| |||||||||||  ||||| ||||  |
Sbjct  2841  GCCGAGAGCGCCACGGCAAGCGGTGGTTGTCAAAGACCTTCGGAGATTGCCGCCGGCGAG  2900

Query  179   GCCGTCACAAGGCTCCGGGACCCTGTTT-CTATCCACGG  216
             |||||||| ||||||||||||||||||| ||  ||||||
Sbjct  2901  GCCGTCACGAGGCTCCGGGACCCTGTTTTCTCACCACGG  2939


>KM518307.1 Passiflora edulis voucher CPAC-MJ-M-01 internal transcribed spacer 
1, partial sequence; 5.8S ribosomal RNA gene and internal 
transcribed spacer 2, complete sequence; and 28S ribosomal 
RNA gene, partial sequence
Length=635

 Score = 279 bits (151),  Expect = 2e-71
 Identities = 195/216 (90%), Gaps = 3/216 (1%)
 Strand=Plus/Plus

Query  1    TGCATCGTCGCTCCCCTGTCCATCTGGCTCCCCCCGAGGGAGAAGGAGGAATGGGGCGGG  60
            ||||||||||| ||||  ||| || | || |||||||||| ||||| || | ||||||||
Sbjct  387  TGCATCGTCGCCCCCCCATCCTTCCGTCT-CCCCCGAGGGGGAAGGGGGTACGGGGCGGG  445

Query  61   CGGAGATTGGTCTCCCGTGCGCTCCCGCTCGCGGTTGGCCGAAATACGAGTTGTTGGCGG  120
            ||||||||||||||||||||||||||||||||||||||||||||||||||||||||||||
Sbjct  446  CGGAGATTGGTCTCCCGTGCGCTCCCGCTCGCGGTTGGCCGAAATACGAGTTGTTGGCGG  505

Query  121  CCGATAGCGCCACGGCAAGCGGTGGTTGTCAA-GACCTTCGGAGGATGCCGTCGGCTTGG  179
            |||| ||||||||||||||||||||||||||| |||||||||||  |||||| |||  ||
Sbjct  506  CCGAGAGCGCCACGGCAAGCGGTGGTTGTCAAAGACCTTCGGAGATTGCCGTTGGCGAGG  565

Query  180  CCGTCACAAGGCTCCGGGACCCTGTTT-CTATCCAC  214
            ||||||| ||||||||||||||||||| ||| ||||
Sbjct  566  CCGTCACGAGGCTCCGGGACCCTGTTTTCTAACCAC  601


>KM518306.1 Passiflora edulis voucher CPAC-MJ-M-23 internal transcribed spacer 
1, partial sequence; 5.8S ribosomal RNA gene and internal 
transcribed spacer 2, complete sequence; and 28S ribosomal 
RNA gene, partial sequence
Length=635

 Score = 279 bits (151),  Expect = 2e-71
 Identities = 195/216 (90%), Gaps = 3/216 (1%)
 Strand=Plus/Plus

Query  1    TGCATCGTCGCTCCCCTGTCCATCTGGCTCCCCCCGAGGGAGAAGGAGGAATGGGGCGGG  60
            ||||||||||| ||||  ||| || | || |||||||||| ||||| || | ||||||||
Sbjct  387  TGCATCGTCGCCCCCCCATCCTTCCGTCT-CCCCCGAGGGGGAAGGGGGTACGGGGCGGG  445

Query  61   CGGAGATTGGTCTCCCGTGCGCTCCCGCTCGCGGTTGGCCGAAATACGAGTTGTTGGCGG  120
            ||||||||||||||||||||||||||||||||||||||||||||||||||||||||||||
Sbjct  446  CGGAGATTGGTCTCCCGTGCGCTCCCGCTCGCGGTTGGCCGAAATACGAGTTGTTGGCGG  505

Query  121  CCGATAGCGCCACGGCAAGCGGTGGTTGTCAA-GACCTTCGGAGGATGCCGTCGGCTTGG  179
            |||| ||||||||||||||||||||||||||| |||||||||||  |||||| |||  ||
Sbjct  506  CCGAGAGCGCCACGGCAAGCGGTGGTTGTCAAAGACCTTCGGAGATTGCCGTTGGCGAGG  565

Query  180  CCGTCACAAGGCTCCGGGACCCTGTTT-CTATCCAC  214
            ||||||| ||||||||||||||||||| ||| ||||
Sbjct  566  CCGTCACGAGGCTCCGGGACCCTGTTTTCTAACCAC  601


>KM518289.1 Passiflora recurva voucher CPAC-MJ-64-00 internal transcribed 
spacer 1, partial sequence; 5.8S ribosomal RNA gene and internal 
transcribed spacer 2, complete sequence; and 28S ribosomal 
RNA gene, partial sequence
Length=636

 Score = 279 bits (151),  Expect = 2e-71
 Identities = 197/219 (90%), Gaps = 4/219 (2%)
 Strand=Plus/Plus

Query  1    TGCATCGTCGCTCCCCTGTCCATCTGGCTCCCCCCGAGGGAGAAGGAGGAATGGGGCGGG  60
            ||||||||||| ||||  ||| || |||||||| |||||| ||||| || | ||||||||
Sbjct  387  TGCATCGTCGCCCCCCCATCCTTCCGGCTCCCCACGAGGGGGAAGGGGGTACGGGGCGGG  446

Query  61   CGGAGATTGGTCTCCCGTGCGCTCCCGCTCGCGGTTGGCCGAAATACGAGTTGTTGGCGG  120
            |||||| |||| ||||||||||||||||||||||||||||||||||||||||||||||||
Sbjct  447  CGGAGAATGGTTTCCCGTGCGCTCCCGCTCGCGGTTGGCCGAAATACGAGTTGTTGGCGG  506

Query  121  CCGATAGCGCCACGGCAAGCGGTGGTTGTCAA--GACCTTCGGAGGATGCCGTCGGCTTG  178
            |||| |||||||||||||||||||||||||||  |||||||||||  ||||| ||||  |
Sbjct  507  CCGAGAGCGCCACGGCAAGCGGTGGTTGTCAAAAGACCTTCGGAGATTGCCG-CGGCGAG  565

Query  179  GCCGTCACAAGGCTCCGGGACCCTGTTT-CTATCCACGG  216
            |||||||| ||||||||||||||||||| ||||||||||
Sbjct  566  GCCGTCACGAGGCTCCGGGACCCTGTTTTCTATCCACGG  604


>KR350657.1 Passiflora edulis 18S ribosomal RNA gene, partial sequence; internal 
transcribed spacer 1, 5.8S ribosomal RNA gene, and internal 
transcribed spacer 2, complete sequence; and 28S ribosomal 
RNA gene, partial sequence
Length=664

 Score = 279 bits (151),  Expect = 2e-71
 Identities = 195/216 (90%), Gaps = 3/216 (1%)
 Strand=Plus/Plus

Query  1    TGCATCGTCGCTCCCCTGTCCATCTGGCTCCCCCCGAGGGAGAAGGAGGAATGGGGCGGG  60
            ||||||||||| ||||  ||| || | || |||||||||| ||||| || | ||||||||
Sbjct  413  TGCATCGTCGCCCCCCCATCCTTCCGTCT-CCCCCGAGGGGGAAGGGGGTACGGGGCGGG  471

Query  61   CGGAGATTGGTCTCCCGTGCGCTCCCGCTCGCGGTTGGCCGAAATACGAGTTGTTGGCGG  120
            ||||||||||||||||||||||||||||||||||||||||||||||||||||||||||||
Sbjct  472  CGGAGATTGGTCTCCCGTGCGCTCCCGCTCGCGGTTGGCCGAAATACGAGTTGTTGGCGG  531

Query  121  CCGATAGCGCCACGGCAAGCGGTGGTTGTCAA-GACCTTCGGAGGATGCCGTCGGCTTGG  179
            |||| ||||||||||||||||||||||||||| |||||||||||  |||||| |||  ||
Sbjct  532  CCGAGAGCGCCACGGCAAGCGGTGGTTGTCAAAGACCTTCGGAGATTGCCGTTGGCGAGG  591

Query  180  CCGTCACAAGGCTCCGGGACCCTGTTT-CTATCCAC  214
            ||||||| ||||||||||||||||||| ||| ||||
Sbjct  592  CCGTCACGAGGCTCCGGGACCCTGTTTTCTAACCAC  627


>KR350655.1 Passiflora edulis f. flavicarpa 18S ribosomal RNA gene, partial 
sequence; internal transcribed spacer 1, 5.8S ribosomal RNA 
gene, and internal transcribed spacer 2, complete sequence; 
and 28S ribosomal RNA gene, partial sequence
Length=664

 Score = 279 bits (151),  Expect = 2e-71
 Identities = 195/216 (90%), Gaps = 3/216 (1%)
 Strand=Plus/Plus

Query  1    TGCATCGTCGCTCCCCTGTCCATCTGGCTCCCCCCGAGGGAGAAGGAGGAATGGGGCGGG  60
            ||||||||||| ||||  ||| || | || |||||||||| ||||| || | ||||||||
Sbjct  413  TGCATCGTCGCCCCCCCATCCTTCCGTCT-CCCCCGAGGGGGAAGGGGGTACGGGGCGGG  471

Query  61   CGGAGATTGGTCTCCCGTGCGCTCCCGCTCGCGGTTGGCCGAAATACGAGTTGTTGGCGG  120
            ||||||||||||||||||||||||||||||||||||||||||||||||||||||||||||
Sbjct  472  CGGAGATTGGTCTCCCGTGCGCTCCCGCTCGCGGTTGGCCGAAATACGAGTTGTTGGCGG  531

Query  121  CCGATAGCGCCACGGCAAGCGGTGGTTGTCAA-GACCTTCGGAGGATGCCGTCGGCTTGG  179
            |||| ||||||||||||||||||||||||||| |||||||||||  |||||| |||  ||
Sbjct  532  CCGAGAGCGCCACGGCAAGCGGTGGTTGTCAAAGACCTTCGGAGATTGCCGTTGGCGAGG  591

Query  180  CCGTCACAAGGCTCCGGGACCCTGTTT-CTATCCAC  214
            ||||||| ||||||||||||||||||| ||| ||||
Sbjct  592  CCGTCACGAGGCTCCGGGACCCTGTTTTCTAACCAC  627


>JX470774.1 Passiflora edulis voucher S. Krosnick 365 (RSA-POM) internal 
transcribed spacer 1, partial sequence; 5.8S ribosomal RNA gene, 
complete sequence; and internal transcribed spacer 2, partial 
sequence
Length=610

 Score = 279 bits (151),  Expect = 2e-71
 Identities = 195/216 (90%), Gaps = 3/216 (1%)
 Strand=Plus/Plus

Query  1    TGCATCGTCGCTCCCCTGTCCATCTGGCTCCCCCCGAGGGAGAAGGAGGAATGGGGCGGG  60
            ||||||||||| ||||  ||| || | || |||||||||| ||||| || | ||||||||
Sbjct  387  TGCATCGTCGCCCCCCCATCCTTCCGTCT-CCCCCGAGGGGGAAGGGGGTACGGGGCGGG  445

Query  61   CGGAGATTGGTCTCCCGTGCGCTCCCGCTCGCGGTTGGCCGAAATACGAGTTGTTGGCGG  120
            ||||||||||||||||||||||||||||||||||||||||||||||||||||||||||||
Sbjct  446  CGGAGATTGGTCTCCCGTGCGCTCCCGCTCGCGGTTGGCCGAAATACGAGTTGTTGGCGG  505

Query  121  CCGATAGCGCCACGGCAAGCGGTGGTTGTCAA-GACCTTCGGAGGATGCCGTCGGCTTGG  179
            |||| ||||||||||||||||||||||||||| |||||||||||  |||||| |||  ||
Sbjct  506  CCGAGAGCGCCACGGCAAGCGGTGGTTGTCAAAGACCTTCGGAGATTGCCGTTGGCGAGG  565

Query  180  CCGTCACAAGGCTCCGGGACCCTGTTT-CTATCCAC  214
            ||||||| ||||||||||||||||||| ||| ||||
Sbjct  566  CCGTCACGAGGCTCCGGGACCCTGTTTTCTAACCAC  601


>EU258392.1 Passiflora foetida isolate foet8 internal transcribed spacer 
1, partial sequence; 5.8S ribosomal RNA gene, complete sequence; 
and internal transcribed spacer 2, partial sequence
Length=601

 Score = 279 bits (151),  Expect = 2e-71
 Identities = 194/215 (90%), Gaps = 2/215 (1%)
 Strand=Plus/Plus

Query  1    TGCATCGTCGCTCCCCTGTCCATCTGGCTCCCCCCGAGGGAGAAGGAGG-AATGGGGCGG  59
            ||||||||||| ||||| ||| || | ||||||||||||| ||||| || |  ||| |||
Sbjct  386  TGCATCGTCGCCCCCCTATCCTTCCGACTCCCCCCGAGGGGGAAGGGGGTACAGGGACGG  445

Query  60   GCGGAGATTGGTCTCCCGTGCGCTCCCGCTCGCGGTTGGCCGAAATACGAGTTGTTGGCG  119
            ||||||| ||||||||||||||||||||||||||||||||||||||||||||||||||||
Sbjct  446  GCGGAGACTGGTCTCCCGTGCGCTCCCGCTCGCGGTTGGCCGAAATACGAGTTGTTGGCG  505

Query  120  GCCGATAGCGCCACGGCAAGCGGTGGTTGTCAAGACCTTCGGAGGATGCCGTCGGCTTGG  179
            ||||||||||||||||||||||||||||||||||||||||||||  ||||| ||||  ||
Sbjct  506  GCCGATAGCGCCACGGCAAGCGGTGGTTGTCAAGACCTTCGGAGATTGCCGCCGGCCAGG  565

Query  180  CCGTCACAAGGCTCCGGGACCCTGTTTCTATCCAC  214
            |||||||  |||||||||| |||||||||| ||||
Sbjct  566  CCGTCACGGGGCTCCGGGA-CCTGTTTCTAACCAC  599


>EU258384.1 Passiflora edulis isolate edul10 internal transcribed spacer 
1, partial sequence; 5.8S ribosomal RNA gene, complete sequence; 
and internal transcribed spacer 2, partial sequence
Length=604

 Score = 278 bits (150),  Expect = 8e-71
 Identities = 195/217 (90%), Gaps = 4/217 (2%)
 Strand=Plus/Plus

Query  1    TGCATCGTCGCTCCCCTGTCCATCTGGCTCCCCCCGAGGGAGAAGGAGGAATGGGGCGGG  60
            ||||||||||| ||||  ||| || | || |||||||||| ||||| || | ||||||||
Sbjct  387  TGCATCGTCGCCCCCCCATCCTTCCGTCT-CCCCCGAGGGGGAAGGGGGTACGGGGCGGG  445

Query  61   CGGAGATTGGTCTCCCGTGCGCTCCCGCTCGCGGTTGGCCGAAATACGAGTTGTTGGCGG  120
            ||||||||||||||||||||||||||||||||||||||||||||||||||||||||||||
Sbjct  446  CGGAGATTGGTCTCCCGTGCGCTCCCGCTCGCGGTTGGCCGAAATACGAGTTGTTGGCGG  505

Query  121  CCGATAGCGCCACGGCAAGCGGTGGTTGTCAA-GACCTTCGGAGGATGCCGTCGGCTT-G  178
            |||| ||||||||||||||||||||||||||| |||||||||||  ||||| ||||   |
Sbjct  506  CCGAGAGCGCCACGGCAAGCGGTGGTTGTCAAAGACCTTCGGAGATTGCCGYCGGCGAAG  565

Query  179  GCCGTCACAAGGCTCCGGGACCCTGTTT-CTATCCAC  214
            |||||||| ||||||||||||||||||| ||| ||||
Sbjct  566  GCCGTCACGAGGCTCCGGGACCCTGTTTTCTAACCAC  602


>AY032793.1 Passiflora foetida internal transcribed spacer 2, complete sequence
Length=181

 Score = 278 bits (150),  Expect = 8e-71
 Identities = 158/162 (98%), Gaps = 0/162 (0%)
 Strand=Plus/Plus

Query  40   GAGAAGGAGGAATGGGGCGGGCGGAGATTGGTCTCCCGTGCGCTCCCGCTCGCGGTTGGC  99
            |||||||||| | |||||||||||||||||||||||||||||||||||||||||||||||
Sbjct  20   GAGAAGGAGGGACGGGGCGGGCGGAGATTGGTCTCCCGTGCGCTCCCGCTCGCGGTTGGC  79

Query  100  CGAAATACGAGTTGTTGGCGGCCGATAGCGCCACGGCAAGCGGTGGTTGTCAAGACCTTC  159
            ||||||||||||||||||||||||||||||||||||||||||||||||||||||||||||
Sbjct  80   CGAAATACGAGTTGTTGGCGGCCGATAGCGCCACGGCAAGCGGTGGTTGTCAAGACCTTC  139

Query  160  GGAGGATGCCGTCGGCTTGGCCGTCACAAGGCTCCGGGACCC  201
            ||||||||||||||||| ||||||||||||||| ||||||||
Sbjct  140  GGAGGATGCCGTCGGCTAGGCCGTCACAAGGCTTCGGGACCC  181


>KM518297.1 Passiflora nitida voucher CPAC-MJ-01-01 internal transcribed 
spacer 1, partial sequence; 5.8S ribosomal RNA gene and internal 
transcribed spacer 2, complete sequence; and 28S ribosomal 
RNA gene, partial sequence
Length=637

 Score = 276 bits (149),  Expect = 3e-70
 Identities = 197/220 (90%), Gaps = 4/220 (2%)
 Strand=Plus/Plus

Query  1    TGCATCGTCG-CTCCCCTGTCCATCTGGCTCCCCCCGAGGGAGAAGGAGGAATGGGGCGG  59
            ||||| |||| | ||||  ||| || | ||||||||||||||||||| || | |||||||
Sbjct  386  TGCATTGTCGCCCCCCCCATCCTTCCGACTCCCCCCGAGGGAGAAGGGGGTACGGGGCGG  445

Query  60   GCGGAGATTGGTCTCCCGTGCGCTCCCGCTCGCGGTTGGCCGAAATACGAGTTGTTGGCG  119
            ||||||| ||||||||||||||||||||||||||||||||||||||||||||||||||||
Sbjct  446  GCGGAGACTGGTCTCCCGTGCGCTCCCGCTCGCGGTTGGCCGAAATACGAGTTGTTGGCG  505

Query  120  GCCGATAGCGCCACGGCAAGCGGTGGTTGTCAA-GACCTTCGGAGGATGCCGTCGGCTTG  178
            ||||| ||||||||||||||||||||||||||| |||||||||||  ||||||||||  |
Sbjct  506  GCCGAGAGCGCCACGGCAAGCGGTGGTTGTCAAAGACCTTCGGAGATTGCCGTCGGCGAG  565

Query  179  GCCGTCACAAGGCTCCGGGACCCTGT-TTCTATCCA-CGG  216
            |||||| | ||||||||||||||||| ||||| ||| |||
Sbjct  566  GCCGTCGCGAGGCTCCGGGACCCTGTCTTCTAACCAACGG  605


>KM518294.1 Passiflora phoenicia voucher CPAC-MJ-53-01 internal transcribed 
spacer 1, partial sequence; 5.8S ribosomal RNA gene and internal 
transcribed spacer 2, complete sequence; and 28S ribosomal 
RNA gene, partial sequence
Length=638

 Score = 276 bits (149),  Expect = 3e-70
 Identities = 188/207 (91%), Gaps = 1/207 (0%)
 Strand=Plus/Plus

Query  1    TGCATCGTCGCTCCCCTGTCCATCTGGCTCCCCCCGAGGGAGAAGGAGGAATGGGGCGGG  60
            ||||||||||| ||||  ||| || | ||||||||||||| ||||| || | ||||||||
Sbjct  387  TGCATCGTCGCCCCCCCATCCTTCCGACTCCCCCCGAGGGGGAAGGGGGTACGGGGCGGG  446

Query  61   CGGAGATTGGTCTCCCGTGCGCTCCCGCTCGCGGTTGGCCGAAATACGAGTTGTTGGCGG  120
            |||||| |||||||||||||||||||||||||||||||||||||||||||||||||||||
Sbjct  447  CGGAGACTGGTCTCCCGTGCGCTCCCGCTCGCGGTTGGCCGAAATACGAGTTGTTGGCGG  506

Query  121  CCGATAGCGCCACGGCAAGCGGTGGTTGTCAA-GACCTTCGGAGGATGCCGTCGGCTTGG  179
            |||| ||||||||||||||||||||||||||| |||||||||||  ||||| ||||  ||
Sbjct  507  CCGAGAGCGCCACGGCAAGCGGTGGTTGTCAAAGACCTTCGGAGATTGCCGCCGGCGAGG  566

Query  180  CCGTCACAAGGCTCCGGGACCCTGTTT  206
            ||||||| |||||||||||||||||||
Sbjct  567  CCGTCACGAGGCTCCGGGACCCTGTTT  593


>KM518262.1 Passiflora amethystina voucher CPAC-MJ-13-01 internal transcribed 
spacer 1, partial sequence; 5.8S ribosomal RNA gene and 
internal transcribed spacer 2, complete sequence; and 28S ribosomal 
RNA gene, partial sequence
Length=636

 Score = 276 bits (149),  Expect = 3e-70
 Identities = 194/216 (90%), Gaps = 2/216 (1%)
 Strand=Plus/Plus

Query  1    TGCATCGTCGCTCCCCTGTCCATCTGGCTCCCCCCGAGGGAGAAGGAGGAATGGGGCGGG  60
            ||||||||||| ||||  ||| || | ||||||||||||| ||||| || | ||||||||
Sbjct  387  TGCATCGTCGCCCCCCCATCCTTCCGACTCCCCCCGAGGGGGAAGGGGGTACGGGGCGGG  446

Query  61   CGGAGATTGGTCTCCCGTGCGCTCCCGCTCGCGGTTGGCCGAAATACGAGTTGTTGGCGG  120
            |||||| ||||||||||||||||||||||||||| |||||||||||||||||||||||||
Sbjct  447  CGGAGAATGGTCTCCCGTGCGCTCCCGCTCGCGGCTGGCCGAAATACGAGTTGTTGGCGG  506

Query  121  CCGATAGCGCCACGGCAAGCGGTGGTTGTC-AAGACCTTCGGAGGATGCCGTCGGCTTGG  179
            |||| ||||||||||||||||||||||||| |||||||||||| | ||||||||||  ||
Sbjct  507  CCGAGAGCGCCACGGCAAGCGGTGGTTGTCAAAGACCTTCGGATGTTGCCGTCGGCGAGG  566

Query  180  CCGTCACAAGGCTCCGGGACCCTGTTT-CTATCCAC  214
            ||||| | ||||||||||||||||||| ||| ||||
Sbjct  567  CCGTCGCGAGGCTCCGGGACCCTGTTTTCTAACCAC  602


>EU258376.1 Passiflora edulis isolate edul2 internal transcribed spacer 1, 
partial sequence; 5.8S ribosomal RNA gene, complete sequence; 
and internal transcribed spacer 2, partial sequence
Length=604

 Score = 276 bits (149),  Expect = 3e-70
 Identities = 195/217 (90%), Gaps = 4/217 (2%)
 Strand=Plus/Plus

Query  1    TGCATCGTCGCTCCCCTGTCCATCTGGCTCCCCCCGAGGGAGAAGGAGGAATGGGGCGGG  60
            ||||||||||| ||||  ||| || | || |||||||||| ||||| || | ||||||||
Sbjct  387  TGCATCGTCGCCCCCCCATCCTTCCGTCT-CCCCCGAGGGGGAAGGGGGTACGGGGCGGG  445

Query  61   CGGAGATTGGTCTCCCGTGCGCTCCCGCTCGCGGTTGGCCGAAATACGAGTTGTTGGCGG  120
            ||||||||||||||||||||||||||||||||||||||||||||||||||||||||||||
Sbjct  446  CGGAGATTGGTCTCCCGTGCGCTCCCGCTCGCGGTTGGCCGAAATACGAGTTGTTGGCGG  505

Query  121  CCGATAGCGCCACGGCAAGCGGTGGTTGTCAA-GACCTTCGGAGGATGCCGTCGGCTT-G  178
            |||| ||||||||||||||||||||||||||| |||||||||||  |||||| |||   |
Sbjct  506  CCGAGAGCGCCACGGCAAGCGGTGGTTGTCAAAGACCTTCGGAGATTGCCGTTGGCGAAG  565

Query  179  GCCGTCACAAGGCTCCGGGACCCTGTTT-CTATCCAC  214
            |||||||| ||||||||||||||||||| ||| ||||
Sbjct  566  GCCGTCACGAGGCTCCGGGACCCTGTTTTCTAACCAC  602


>EU258375.1 Passiflora edulis isolate edul1 internal transcribed spacer 1, 
partial sequence; 5.8S ribosomal RNA gene, complete sequence; 
and internal transcribed spacer 2, partial sequence
Length=604

 Score = 276 bits (149),  Expect = 3e-70
 Identities = 195/217 (90%), Gaps = 4/217 (2%)
 Strand=Plus/Plus

Query  1    TGCATCGTCGCTCCCCTGTCCATCTGGCTCCCCCCGAGGGAGAAGGAGGAATGGGGCGGG  60
            ||||||||||| ||||  ||| || | || |||||||||| ||||| || | ||||||||
Sbjct  387  TGCATCGTCGCCCCCCCATCCTTCCGTCT-CCCCCGAGGGGGAAGGGGGTACGGGGCGGG  445

Query  61   CGGAGATTGGTCTCCCGTGCGCTCCCGCTCGCGGTTGGCCGAAATACGAGTTGTTGGCGG  120
            ||||||||||||||||||||||||||||||||||||||||||||||||||||||||||||
Sbjct  446  CGGAGATTGGTCTCCCGTGCGCTCCCGCTCGCGGTTGGCCGAAATACGAGTTGTTGGCGG  505

Query  121  CCGATAGCGCCACGGCAAGCGGTGGTTGTCAA-GACCTTCGGAGGATGCCGTCGGCTT-G  178
            |||| ||||||||||||||||||||||||||| |||||||||||  |||||| |||   |
Sbjct  506  CCGAGAGCGCCACGGCAAGCGGTGGTTGTCAAAGACCTTCGGAGATTGCCGTTGGCGAAG  565

Query  179  GCCGTCACAAGGCTCCGGGACCCTGTTT-CTATCCAC  214
            |||||||| ||||||||||||||||||| ||| ||||
Sbjct  566  GCCGTCACGAGGCTCCGGGACCCTGTTTTCTAACCAC  602


>AF454800.1 Passiflora alata internal transcribed spacer 1, 5.8S ribosomal 
RNA gene, and internal transcribed spacer 2, complete sequence
Length=673

 Score = 274 bits (148),  Expect = 1e-69
 Identities = 195/218 (89%), Gaps = 2/218 (1%)
 Strand=Plus/Plus

Query  1    TGCATCGTCGCTCCCCTGTCCATCTGGCTCCCCCCGAGGGAGAAGGAGGAATGGGGCGGG  60
            ||||||||||| ||||  ||| || | ||||||||||||| ||||| || | ||||||||
Sbjct  398  TGCATCGTCGCCCCCCCATCCTTCCGACTCCCCCCGAGGGGGAAGGGGGTACGGGGCGGG  457

Query  61   CGGAGATTGGTCTCCCGTGCGCTCCCGCTCGCGGTTGGCCGAAATACGAGTTGTTGGCGG  120
            |||||| |||||||||||||||||||||||||||||||||||||||||||||||||||||
Sbjct  458  CGGAGACTGGTCTCCCGTGCGCTCCCGCTCGCGGTTGGCCGAAATACGAGTTGTTGGCGG  517

Query  121  CCGATAGCGCCACGGCAAGCGGTGGTTGTCAA-GACCTTCGGAGGATGCCGTCGGCTTGG  179
            |||| ||||||||||||||||||||||||||| |||||||||||  |||||  |||  ||
Sbjct  518  CCGAGAGCGCCACGGCAAGCGGTGGTTGTCAAAGACCTTCGGAGATTGCCGCTGGCGAGG  577

Query  180  CCGTCACAAGGCTCCGGGACCCTGTTT-CTATCCACGG  216
            ||||||| ||||||||||||||||||| ||  ||||||
Sbjct  578  CCGTCACGAGGCTCCGGGACCCTGTTTTCTCACCACGG  615


>KM518274.1 Passiflora odontophylla voucher CPAC-MJ-09-01 internal transcribed 
spacer 1, partial sequence; 5.8S ribosomal RNA gene and 
internal transcribed spacer 2, complete sequence; and 28S 
ribosomal RNA gene, partial sequence
Length=636

 Score = 272 bits (147),  Expect = 4e-69
 Identities = 191/212 (90%), Gaps = 3/212 (1%)
 Strand=Plus/Plus

Query  1    TGCATCGTCGCTCCCCTGTCCATCTGGCTCCCCCCGAGGGAG-AAGGAGGAATGGGGCGG  59
            ||||||||||| ||||  ||| || | ||||||||||||| | |||| || | |||||||
Sbjct  386  TGCATCGTCGCCCCCCCATCCTTCCGACTCCCCCCGAGGGGGAAAGGGGGTACGGGGCGG  445

Query  60   GCGGAGATTGGTCTCCCGTGCGCTCCCGCTCGCGGTTGGCCGAAATACGAGTTGTTGGCG  119
            ||||||| ||||||||||||||||| ||||||||||||||||||||||||||||||||||
Sbjct  446  GCGGAGACTGGTCTCCCGTGCGCTCGCGCTCGCGGTTGGCCGAAATACGAGTTGTTGGCG  505

Query  120  GCCGATAGCGCCACGGCAAGCGGTGGTTGTCAA-GACCTTCGGAGGATGCCGTCGGCTTG  178
            ||||| ||||||||||||||||||||||||||| |||||||||||  ||||||||||  |
Sbjct  506  GCCGAGAGCGCCACGGCAAGCGGTGGTTGTCAAAGACCTTCGGAGATTGCCGTCGGCGAG  565

Query  179  GCCGTCACAAGGCTCCGGGACCCTGTT-TCTA  209
            |||||||| |||||||||||||||||| ||||
Sbjct  566  GCCGTCACGAGGCTCCGGGACCCTGTTATCTA  597


>KM518273.1 Passiflora cincinnata voucher CPAC-MJ-26-01 internal transcribed 
spacer 1, partial sequence; 5.8S ribosomal RNA gene and 
internal transcribed spacer 2, complete sequence; and 28S ribosomal 
RNA gene, partial sequence
Length=634

 Score = 272 bits (147),  Expect = 4e-69
 Identities = 194/217 (89%), Gaps = 2/217 (1%)
 Strand=Plus/Plus

Query  1    TGCATCGTCGCTCCCCTGTCCATCTGGCTCCCCCCGAGGGAGAAGGAGGAATGGGGCGGG  60
            ||||||||||| ||||  ||| || | ||||||||||||| ||||| || | |||| |||
Sbjct  386  TGCATCGTCGCCCCCCCATCCTTCCGACTCCCCCCGAGGGGGAAGGGGGTACGGGGAGGG  445

Query  61   CGGAGATTGGTCTCCCGTGCGCTCCCGCTCGCGGTTGGCCGAAATACGAGTTGTTGGCGG  120
            |||||| |||||||||||||||||||||||||||||||||||||||||||||||||||||
Sbjct  446  CGGAGAATGGTCTCCCGTGCGCTCCCGCTCGCGGTTGGCCGAAATACGAGTTGTTGGCGG  505

Query  121  CCGATAGCGCCACGGCAAGCGGTGGTTGTCAA-GACCTTCGGAGGATGCCGTCGGCTTGG  179
            |||| | ||||||||||||||||||||||||| |||||||||||  ||||||||||  ||
Sbjct  506  CCGAGAACGCCACGGCAAGCGGTGGTTGTCAAAGACCTTCGGAGATTGCCGTCGGCGAGG  565

Query  180  CCGTCACAAGGCTCCGGGACCCTGTTT-CTATCCACG  215
            ||||||| ||||||||||||||||||| | | |||||
Sbjct  566  CCGTCACGAGGCTCCGGGACCCTGTTTTCGAACCACG  602


>KM518266.1 Passiflora mucronata voucher CPAC-MJ-10-06 internal transcribed 
spacer 1, partial sequence; 5.8S ribosomal RNA gene and internal 
transcribed spacer 2, complete sequence; and 28S ribosomal 
RNA gene, partial sequence
Length=638

 Score = 272 bits (147),  Expect = 4e-69
 Identities = 196/219 (89%), Gaps = 6/219 (3%)
 Strand=Plus/Plus

Query  1    TGCATCGTCG--CTCCCCTGTCCATCTGGCTCCCCCCGAGGGAGAAGGAGGAATGGGGCG  58
            ||||||||||  | ||||  ||| || | ||||||||||||| ||||| || | ||||||
Sbjct  387  TGCATCGTCGCCCCCCCCCATCCTTCCGACTCCCCCCGAGGGGGAAGGGGGTACGGGGCG  446

Query  59   GGCGGAGATTGGTCTCCCGTGCGCTCCCGCTCGCGGTTGGCCGAAATACGAGTTGTTGGC  118
            |||||||| ||||||||||||||||||||||||||||||||||||| |||||||||||||
Sbjct  447  GGCGGAGACTGGTCTCCCGTGCGCTCCCGCTCGCGGTTGGCCGAAACACGAGTTGTTGGC  506

Query  119  GGCCGATAGCGCCACGGCAAGCGGTGGTTGTCAA-GACCTTCGGAGGA-TGCCGTCGGCT  176
            |||||| ||||||||||||||||||||||||||| ||||||||| ||| |||||||||| 
Sbjct  507  GGCCGAGAGCGCCACGGCAAGCGGTGGTTGTCAAAGACCTTCGG-GGATTGCCGTCGGCG  565

Query  177  TGGCCGTCACAAGGCTCCGGGACCCTGTT-TCTATCCAC  214
             ||||||||| |||||||||||||||||| |||| ||||
Sbjct  566  AGGCCGTCACGAGGCTCCGGGACCCTGTTCTCTAACCAC  604


>KM518261.1 Passiflora amethystina voucher CPAC-MJ-13-00 internal transcribed 
spacer 1, partial sequence; 5.8S ribosomal RNA gene and 
internal transcribed spacer 2, complete sequence; and 28S ribosomal 
RNA gene, partial sequence
Length=637

 Score = 272 bits (147),  Expect = 4e-69
 Identities = 190/211 (90%), Gaps = 2/211 (1%)
 Strand=Plus/Plus

Query  1    TGCATCGTCGCTCCCCTGTCCATCTGGCTCCCCCCGAGGGAGAAGGAGGAATGGGGCGGG  60
            ||||||||||| ||||  ||| || | ||||||||||||| ||||| || | ||||||||
Sbjct  387  TGCATCGTCGCCCCCCCATCCTTCCGACTCCCCCCGAGGGGGAAGGGGGTACGGGGCGGG  446

Query  61   CGGAGATTGGTCTCCCGTGCGCTCCCGCTCGCGGTTGGCCGAAATACGAGTTGTTGGCGG  120
            |||||| ||||||||||||||||||||||||||| |||||||||||||||||||||||||
Sbjct  447  CGGAGAATGGTCTCCCGTGCGCTCCCGCTCGCGGCTGGCCGAAATACGAGTTGTTGGCGG  506

Query  121  CCGATAGCGCCACGGCAAGCGGTGGTTGTC-AAGACCTTCGGAGGATGCCGTCGGCTTGG  179
            |||| ||||||||||||||||||||||||| |||||||||||| | ||||||||||  ||
Sbjct  507  CCGAGAGCGCCACGGCAAGCGGTGGTTGTCAAAGACCTTCGGATGTTGCCGTCGGCGAGG  566

Query  180  CCGTCACAAGGCTCCGGGACCCTGTTT-CTA  209
            ||||| | ||||||||||||||||||| |||
Sbjct  567  CCGTCGCGAGGCTCCGGGACCCTGTTTTCTA  597


>KT698978.1 Passiflora aff. gibertii JHC-2016 18S ribosomal RNA gene, partial 
sequence; internal transcribed spacer 1, 5.8S ribosomal 
RNA gene, and internal transcribed spacer 2, complete sequence; 
and 28S ribosomal RNA gene, partial sequence
Length=668

 Score = 272 bits (147),  Expect = 4e-69
 Identities = 187/207 (90%), Gaps = 1/207 (0%)
 Strand=Plus/Plus

Query  1    TGCATCGTCGCTCCCCTGTCCATCTGGCTCCCCCCGAGGGAGAAGGAGGAATGGGGCGGG  60
            ||||||||||| ||||  ||| || | ||||||||||||| ||||| || | ||| ||||
Sbjct  413  TGCATCGTCGCCCCCCCATCCGTCCGACTCCCCCCGAGGGGGAAGGGGGTACGGGACGGG  472

Query  61   CGGAGATTGGTCTCCCGTGCGCTCCCGCTCGCGGTTGGCCGAAATACGAGTTGTTGGCGG  120
            ||||||||||||||||||||||||||||||||||||||||||||||||||||||||||||
Sbjct  473  CGGAGATTGGTCTCCCGTGCGCTCCCGCTCGCGGTTGGCCGAAATACGAGTTGTTGGCGG  532

Query  121  CCGATAGCGCCACGGCAAGCGGTGGTTGTCAA-GACCTTCGGAGGATGCCGTCGGCTTGG  179
            |||| ||||||||||||||||||||||||||| |||||||||||  |||||| |||  ||
Sbjct  533  CCGACAGCGCCACGGCAAGCGGTGGTTGTCAAAGACCTTCGGAGATTGCCGTTGGCGAGG  592

Query  180  CCGTCACAAGGCTCCGGGACCCTGTTT  206
            ||||| | |||||||||||||||||||
Sbjct  593  CCGTCRCGAGGCTCCGGGACCCTGTTT  619


>KM518299.1 Passiflora maliformis voucher CPAC-MJ-68-00 internal transcribed 
spacer 1, partial sequence; 5.8S ribosomal RNA gene and 
internal transcribed spacer 2, complete sequence; and 28S ribosomal 
RNA gene, partial sequence
Length=641

 Score = 270 bits (146),  Expect = 1e-68
 Identities = 196/219 (89%), Gaps = 7/219 (3%)
 Strand=Plus/Plus

Query  1    TGCATCGTCGCTCCCCT--GTCCATCTGGCTCCCCCCGAGGGAGAAGGAGGA-ATGGGGC  57
            ||||||||||| |||||   ||| || | ||||||||||||| ||||| ||| | |||||
Sbjct  391  TGCATCGTCGC-CCCCTCAATCCTTCCGACTCCCCCCGAGGGGGAAGG-GGATACGGGGC  448

Query  58   GGGCGGAGATTGGTCTCCCGTGCGCTCCCGCTCGCGGTTGGCCGAAATACGAGTTGTTGG  117
            ||||||||| ||||||||||||||||||||||||||||||||||||||||||||||||||
Sbjct  449  GGGCGGAGAATGGTCTCCCGTGCGCTCCCGCTCGCGGTTGGCCGAAATACGAGTTGTTGG  508

Query  118  CGGCCGATAGCGCCACGGCAAGCGGTGGTTGTCAA-GACCTTCGGAGGATGCCGTCGGCT  176
            |||||||  ||| |||||||||||||||||||||| |||||||||||  |||||||||| 
Sbjct  509  CGGCCGAGGGCGTCACGGCAAGCGGTGGTTGTCAAAGACCTTCGGAGATTGCCGTCGGCG  568

Query  177  TGGCCGTCACAAGGCTCCGGGACCCTGTTT-CTATCCAC  214
             ||||||||| ||||||||||||||||||| ||| ||||
Sbjct  569  AGGCCGTCACGAGGCTCCGGGACCCTGTTTTCTACCCAC  607


>KM518280.1 Passiflora ambigua voucher CPAC-MJ-49-01 internal transcribed 
spacer 1, partial sequence; 5.8S ribosomal RNA gene and internal 
transcribed spacer 2, complete sequence; and 28S ribosomal 
RNA gene, partial sequence
Length=637

 Score = 270 bits (146),  Expect = 1e-68
 Identities = 196/220 (89%), Gaps = 4/220 (2%)
 Strand=Plus/Plus

Query  1    TGCATCGTCGCTCCCCTGTCCATCTGGCTCCCCCCGAGGGAG-AAGGAGGAATGGGGCGG  59
            ||||||||||| || |  ||| || | ||||||||||||| | |||| || | |||||||
Sbjct  386  TGCATCGTCGCCCCTCCATCCTTCCGACTCCCCCCGAGGGGGAAAGGGGGTACGGGGCGG  445

Query  60   GCGGAGATTGGTCTCCCGTGCGCTCCCGCTCGCGGTTGGCCGAAATACGAGTTGTTGGCG  119
            ||||||| ||||||||||||||||||||||||||||||||||||||||||||||||||||
Sbjct  446  GCGGAGACTGGTCTCCCGTGCGCTCCCGCTCGCGGTTGGCCGAAATACGAGTTGTTGGCG  505

Query  120  GCCGATAGCGCCACGGCAAGCGGTGGTTGTCAA-GACCTTCGGAGGATGCCGTCGGCTTG  178
            ||||| ||||||||||||||||||||||||||| |||||||||||  || |||||||  |
Sbjct  506  GCCGAGAGCGCCACGGCAAGCGGTGGTTGTCAAAGACCTTCGGAGATTGTCGTCGGCGAG  565

Query  179  GCCGTCACAAGGCTCCGGGACCCTGTTT-CTATCCA-CGG  216
            |||||||| ||||||||||||||||||| ||| ||| |||
Sbjct  566  GCCGTCACGAGGCTCCGGGACCCTGTTTTCTAACCAACGG  605


>KM518270.1 Passiflora coccinea voucher CPAC-MJ-08-01 internal transcribed 
spacer 1, partial sequence; 5.8S ribosomal RNA gene and internal 
transcribed spacer 2, complete sequence; and 28S ribosomal 
RNA gene, partial sequence
Length=638

 Score = 270 bits (146),  Expect = 1e-68
 Identities = 196/220 (89%), Gaps = 4/220 (2%)
 Strand=Plus/Plus

Query  1    TGCATCGTCGCTCCCCTGTCCATCTGGCTCCCCCCGAGGGAGA--AGGAGGAATGGGGCG  58
            ||||||||||| ||||  ||| || | ||||||||||||| ||  ||| || | ||||||
Sbjct  387  TGCATCGTCGCCCCCCCATCCTTCCGACTCCCCCCGAGGGGGAAGAGGGGGTACGGGGCG  446

Query  59   GGCGGAGATTGGTCTCCCGTGCGCTCCCGCTCGCGGTTGGCCGAAATACGAGTTGTTGGC  118
            |||||||| |||||||||||||||||||||||||||||||||||||||||||||||||||
Sbjct  447  GGCGGAGACTGGTCTCCCGTGCGCTCCCGCTCGCGGTTGGCCGAAATACGAGTTGTTGGC  506

Query  119  GGCCGATAGCGCCACGGCAAGCGGTGGTTGTCAA-GACCTTCGGAGGATGCCGTCGGCTT  177
            |||||| | ||||||||||||||||||||||||| |||||||||||  ||||||||||  
Sbjct  507  GGCCGAGAACGCCACGGCAAGCGGTGGTTGTCAAAGACCTTCGGAGATTGCCGTCGGCGA  566

Query  178  GGCCGTCACAAGGCTCCGGGACCCTGTTT-CTATCCACGG  216
            ||||||||| ||||||||||||||||||| | | ||||||
Sbjct  567  GGCCGTCACGAGGCTCCGGGACCCTGTTTTCCAACCACGG  606


>KT698998.1 Passiflora gibertii 18S ribosomal RNA gene, partial sequence; 
internal transcribed spacer 1, 5.8S ribosomal RNA gene, and 
internal transcribed spacer 2, complete sequence; and 28S ribosomal 
RNA gene, partial sequence
Length=668

 Score = 270 bits (146),  Expect = 1e-68
 Identities = 187/207 (90%), Gaps = 1/207 (0%)
 Strand=Plus/Plus

Query  1    TGCATCGTCGCTCCCCTGTCCATCTGGCTCCCCCCGAGGGAGAAGGAGGAATGGGGCGGG  60
            ||||||||||| ||||  ||| || | ||||||||||||| ||||| || | ||| ||||
Sbjct  413  TGCATCGTCGCCCCCCCATCCGTCCGACTCCCCCCGAGGGGGAAGGGGGTACGGGACGGG  472

Query  61   CGGAGATTGGTCTCCCGTGCGCTCCCGCTCGCGGTTGGCCGAAATACGAGTTGTTGGCGG  120
            ||||||||||||||||||||||||||||||||||||||||||||||||||||||||||||
Sbjct  473  CGGAGATTGGTCTCCCGTGCGCTCCCGCTCGCGGTTGGCCGAAATACGAGTTGTTGGCGG  532

Query  121  CCGATAGCGCCACGGCAAGCGGTGGTTGTCAA-GACCTTCGGAGGATGCCGTCGGCTTGG  179
            |||| ||||||||||||||||||||||||||| |||||||||||  |||||| |||  ||
Sbjct  533  CCGACAGCGCCACGGCAAGCGGTGGTTGTCAAAGACCTTCGGAGATTGCCGTTGGCGAGG  592

Query  180  CCGTCACAAGGCTCCGGGACCCTGTTT  206
            ||||| | |||||||||||||||||||
Sbjct  593  CCGTCGCGAGGCTCCGGGACCCTGTTT  619


>KT003198.1 Passiflora foetida isolate CWE internal transcribed spacer 1, 
partial sequence; 5.8S ribosomal RNA gene, complete sequence; 
and internal transcribed spacer 2, partial sequence
Length=732

 Score = 270 bits (146),  Expect = 1e-68
 Identities = 188/208 (90%), Gaps = 3/208 (1%)
 Strand=Plus/Minus

Query  8    TCGCTCCCCTGTCCATCTGGCTCCCCCC-GAGGGAGAAGGAGGAATGGGGCGGGCGGAGA  66
            |||| ||||| | | | ||||||||||| |||||||||||||||| ||||||||||||||
Sbjct  222  TCGC-CCCCTATTCGTTTGGCTCCCCCCCGAGGGAGAAGGAGGAACGGGGCGGGCGGAGA  164

Query  67   TTGGTCTCCCGTGCGCTCCCGCTCGCGGTTGGCCGAAATACGAGTTGTTGGCGGCCGATA  126
            ||||||||||||||||||||||||||||||||||||||||||||||||||| ||||||||
Sbjct  163  TTGGTCTCCCGTGCGCTCCCGCTCGCGGTTGGCCGAAATACGAGTTGTTGGAGGCCGATA  104

Query  127  GCGCCACGGCAAGCGGTGGTTGTCAAGACCTTCGGAGGATGCCGTCGGCTTGGCCGTCAC  186
            | |||||||||||||||||||||||||||||||||| |||||  |||||| |||||||||
Sbjct  103  GTGCCACGGCAAGCGGTGGTTGTCAAGACCTTCGGAAGATGCGATCGGCTAGGCCGTCAC  44

Query  187  AAGGCTCCGGGACCCTGTTTCTATCCAC  214
            |||  || |||||||  ||| | |||||
Sbjct  43   AAGATTC-GGGACCCCTTTTTTTTCCAC  17


>KP769962.1 Passiflora trintae isolate trin1 internal transcribed spacer 
2, partial sequence
Length=201

 Score = 270 bits (146),  Expect = 1e-68
 Identities = 183/201 (91%), Gaps = 2/201 (1%)
 Strand=Plus/Plus

Query  2    GCATCGTCG-CTCCCCTGTCCATCTGGCTCCCCCCGAGGGAGAAGGAGGAATGGGGCGGG  60
            ||||||||| | ||||| ||| || | ||||||||||||| ||||| || | ||||||||
Sbjct  1    GCATCGTCGCCCCCCCTATCCTTCCGACTCCCCCCGAGGGGGAAGGGGGTACGGGGCGGG  60

Query  61   CGGAGATTGGTCTCCCGTGCGCTCCCGCTCGCGGTTGGCCGAAATACGAGTTGTTGGCGG  120
            |||||| |||||||||||||||||||||||||||||||||||||||||||||||||||||
Sbjct  61   CGGAGACTGGTCTCCCGTGCGCTCCCGCTCGCGGTTGGCCGAAATACGAGTTGTTGGCGG  120

Query  121  CCGATAGCGCCACGGCAAGCGGTGGTTGTCAA-GACCTTCGGAGGATGCCGTCGGCTTGG  179
            |||| ||||||||||||||||||||||||||| |||||||||||  ||||||||||  ||
Sbjct  121  CCGAGAGCGCCACGGCAAGCGGTGGTTGTCAAAGACCTTCGGAGATTGCCGTCGGCGAGG  180

Query  180  CCGTCACAAGGCTCCGGGACC  200
            ||||||| |||||||||||||
Sbjct  181  CCGTCACGAGGCTCCGGGACC  201


>AY102376.1 Passiflora setacea internal transcribed spacer 2, complete sequence
Length=217

 Score = 270 bits (146),  Expect = 1e-68
 Identities = 192/217 (88%), Gaps = 2/217 (1%)
 Strand=Plus/Plus

Query  2    GCATCGTCGCTCCCCTGTCCATCTGGCTCCCCCCGAGGGAGAAGGAGGAATGGGGCGGGC  61
            |||||||||| ||||  ||| || |||||||| |||||| ||||| || | |||||||||
Sbjct  1    GCATCGTCGCCCCCCCATCCTTCCGGCTCCCCACGAGGGGGAAGGGGGTACGGGGCGGGC  60

Query  62   GGAGATTGGTCTCCCGTGCGCTCCCGCTCGCGGTTGGCCGAAATACGAGTTGTTGGCGGC  121
            ||||| ||||||||||||||||||||||||||||||||||||||||||||||||||||||
Sbjct  61   GGAGAATGGTCTCCCGTGCGCTCCCGCTCGCGGTTGGCCGAAATACGAGTTGTTGGCGGC  120

Query  122  CGATAGCGCCACGGCAAGCGGTGGTTGTCAA-GACCTTCGGAGGATGCCGTCGGCTTGGC  180
            ||| |||||||||| |||||||||||||||| |||||||||||  ||||   |||  |||
Sbjct  121  CGANAGCGCCACGGNAAGCGGTGGTTGTCAAAGACCTTCGGAGATTGCCTGNGGCNAGGC  180

Query  181  CGTCACAAGGCTCCGGGACCCTGTTT-CTATCCACGG  216
            ||| || ||||||| ||||||||||| ||||||||||
Sbjct  181  CGTNACGAGGCTCCCGGACCCTGTTTTCTATCCACGG  217


>EU258373.1 Passiflora edmundoi isolate edmu4 internal transcribed spacer 
1, partial sequence; 5.8S ribosomal RNA gene, complete sequence; 
and internal transcribed spacer 2, partial sequence
Length=602

 Score = 268 bits (145),  Expect = 5e-68
 Identities = 193/216 (89%), Gaps = 3/216 (1%)
 Strand=Plus/Plus

Query  1    TGCATCGTCGCTCCCCTGTCCATCTGGCTCCCCCCGAGGGAGAAGGAGGAATGGGGCGGG  60
            ||||||||||| ||||  ||| || | ||||||||||||| ||||| || | ||| ||||
Sbjct  386  TGCATCGTCGCCCCCCCATCCTTCCGACTCCCCCCGAGGGGGAAGGGGGTACGGGACGGG  445

Query  61   CGGAGATTGGTCTCCCGTGCGCTCCCGCTCGCGGTTGGCCGAAATACGAGTTGTTGGCGG  120
            |||||| |||||||||||||||||||||||||||||||||||||||||||||||||||||
Sbjct  446  CGGAGAATGGTCTCCCGTGCGCTCCCGCTCGCGGTTGGCCGAAATACGAGTTGTTGGCGG  505

Query  121  CCGATAGCGCCACGGCAAGCGGTGGTTGTCAA-GACCTTCGGAGGATGCCGTCGGCTTGG  179
            |||| ||||||||||||||||||||||||||| |||||||||||  ||||||||||  ||
Sbjct  506  CCGAGAGCGCCACGGCAAGCGGTGGTTGTCAAAGACCTTCGGAGATTGCCGTCGGCGAGG  565

Query  180  CCGTCACAAGGCTCCGGGACCCTGTTT-CTATCCAC  214
            ||||| | ||||||||||||| ||||| ||| ||||
Sbjct  566  CCGTCGCGAGGCTCCGGGACC-TGTTTTCTAACCAC  600


>EU258370.1 Passiflora edmundoi isolate edmu1 internal transcribed spacer 
1, partial sequence; 5.8S ribosomal RNA gene, complete sequence; 
and internal transcribed spacer 2, partial sequence
Length=602

 Score = 268 bits (145),  Expect = 5e-68
 Identities = 193/216 (89%), Gaps = 3/216 (1%)
 Strand=Plus/Plus

Query  1    TGCATCGTCGCTCCCCTGTCCATCTGGCTCCCCCCGAGGGAGAAGGAGGAATGGGGCGGG  60
            ||||||||||| ||||  ||| || | ||||||||||||| ||||| || | ||| ||||
Sbjct  386  TGCATCGTCGCCCCCCCATCCTTCCGACTCCCCCCGAGGGGGAAGGGGGTACGGGACGGG  445

Query  61   CGGAGATTGGTCTCCCGTGCGCTCCCGCTCGCGGTTGGCCGAAATACGAGTTGTTGGCGG  120
            |||||| |||||||||||||||||||||||||||||||||||||||||||||||||||||
Sbjct  446  CGGAGAATGGTCTCCCGTGCGCTCCCGCTCGCGGTTGGCCGAAATACGAGTTGTTGGCGG  505

Query  121  CCGATAGCGCCACGGCAAGCGGTGGTTGTCAA-GACCTTCGGAGGATGCCGTCGGCTTGG  179
            |||| ||||||||||||||||||||||||||| |||||||||||  ||||||||||  ||
Sbjct  506  CCGAGAGCGCCACGGCAAGCGGTGGTTGTCAAAGACCTTCGGAGATTGCCGTCGGCGAGG  565

Query  180  CCGTCACAAGGCTCCGGGACCCTGTTT-CTATCCAC  214
            ||||| | ||||||||||||| ||||| ||| ||||
Sbjct  566  CCGTCGCGAGGCTCCGGGACC-TGTTTTCTAACCAC  600


>EU258321.1 Passiflora jilekii isolate jile2 internal transcribed spacer 
1, partial sequence; 5.8S ribosomal RNA gene, complete sequence; 
and internal transcribed spacer 2, partial sequence
Length=605

 Score = 268 bits (145),  Expect = 5e-68
 Identities = 186/206 (90%), Gaps = 1/206 (0%)
 Strand=Plus/Plus

Query  1    TGCATCGTCGCTCCCCTGTCCATCTGGCTCCCCCCGAGGGAGAAGGAGGAATGGGGCGGG  60
            ||||||||||| ||||  ||| || | ||||||||||||| ||||| || | ||| ||||
Sbjct  386  TGCATCGTCGCCCCCCCATCCTTCCGACTCCCCCCGAGGGGGAAGGGGGTACGGGACGGG  445

Query  61   CGGAGATTGGTCTCCCGTGCGCTCCCGCTCGCGGTTGGCCGAAATACGAGTTGTTGGCGG  120
            |||||| |||||||||||||||||||||||||||||||||||||||||||||||||||||
Sbjct  446  CGGAGACTGGTCTCCCGTGCGCTCCCGCTCGCGGTTGGCCGAAATACGAGTTGTTGGCGG  505

Query  121  CCGATAGCGCCACGGCAAGCGGTGGTTGTCAA-GACCTTCGGAGGATGCCGTCGGCTTGG  179
            |||| ||||||||||||||||||||||||||| |||||||||||  ||||||||||  ||
Sbjct  506  CCGAGAGCGCCACGGCAAGCGGTGGTTGTCAAAGACCTTCGGAGATTGCCGTCGGCGAGG  565

Query  180  CCGTCACAAGGCTCCGGGACCCTGTT  205
            |||||||  |||||||||||||||||
Sbjct  566  CCGTCACGGGGCTCCGGGACCCTGTT  591


>EU258320.1 Passiflora jilekii isolate jile1 internal transcribed spacer 
1, partial sequence; 5.8S ribosomal RNA gene, complete sequence; 
and internal transcribed spacer 2, partial sequence
Length=605

 Score = 268 bits (145),  Expect = 5e-68
 Identities = 186/206 (90%), Gaps = 1/206 (0%)
 Strand=Plus/Plus

Query  1    TGCATCGTCGCTCCCCTGTCCATCTGGCTCCCCCCGAGGGAGAAGGAGGAATGGGGCGGG  60
            ||||||||||| ||||  ||| || | ||||||||||||| ||||| || | ||| ||||
Sbjct  386  TGCATCGTCGCCCCCCCATCCTTCCGACTCCCCCCGAGGGGGAAGGGGGTACGGGACGGG  445

Query  61   CGGAGATTGGTCTCCCGTGCGCTCCCGCTCGCGGTTGGCCGAAATACGAGTTGTTGGCGG  120
            |||||| |||||||||||||||||||||||||||||||||||||||||||||||||||||
Sbjct  446  CGGAGACTGGTCTCCCGTGCGCTCCCGCTCGCGGTTGGCCGAAATACGAGTTGTTGGCGG  505

Query  121  CCGATAGCGCCACGGCAAGCGGTGGTTGTCAA-GACCTTCGGAGGATGCCGTCGGCTTGG  179
            |||| ||||||||||||||||||||||||||| |||||||||||  ||||||||||  ||
Sbjct  506  CCGAGAGCGCCACGGCAAGCGGTGGTTGTCAAAGACCTTCGGAGATTGCCGTCGGCGAGG  565

Query  180  CCGTCACAAGGCTCCGGGACCCTGTT  205
            |||||||  |||||||||||||||||
Sbjct  566  CCGTCACGGGGCTCCGGGACCCTGTT  591


>KT003200.1 Passiflora incarnata isolate CWE internal transcribed spacer 
1, partial sequence; 5.8S ribosomal RNA gene, complete sequence; 
and internal transcribed spacer 2, partial sequence
Length=779

 Score = 267 bits (144),  Expect = 2e-67
 Identities = 192/215 (89%), Gaps = 3/215 (1%)
 Strand=Plus/Plus

Query  1    TGCATCGTCGCTCCCCTGTCCATCTGGCTCCCCCCGAGGGAGAAGGAGGAATGGGGCGGG  60
            ||||||||||| ||||  ||| || | ||||||| |||||  |||| || | ||||||||
Sbjct  522  TGCATCGTCGCCCCCCCATCCTTCCGTCTCCCCC-GAGGGGAAAGGGGGTACGGGGCGGG  580

Query  61   CGGAGATTGGTCTCCCGTGCGCTCCCGCTCGCGGTTGGCCGAAATACGAGTTGTTGGCGG  120
            ||||||||||||||||||||||||||||||||||||||||||||||||||||||||||||
Sbjct  581  CGGAGATTGGTCTCCCGTGCGCTCCCGCTCGCGGTTGGCCGAAATACGAGTTGTTGGCGG  640

Query  121  CCGATAGCGCCACGGCAAGCGGTGGTTGTCAA-GACCTTCGGAGGATGCCGTCGGCTTGG  179
            |||| ||||||||||||||||||||||||||| |||||||||||  ||||| ||||  ||
Sbjct  641  CCGAGAGCGCCACGGCAAGCGGTGGTTGTCAAAGACCTTCGGAGATTGCCGCCGGCGAGG  700

Query  180  CCGTCACAAGGCTCCGGGACCCTGTTTCTATCCAC  214
            | |||||  ||||||||||||||||||||| ||||
Sbjct  701  CTGTCACGGGGCTCCGGGACCCTGTTTCTA-CCAC  734


>KP769946.1 Passiflora nitida isolate niti1 internal transcribed spacer 2, 
partial sequence
Length=203

 Score = 267 bits (144),  Expect = 2e-67
 Identities = 183/202 (91%), Gaps = 2/202 (1%)
 Strand=Plus/Plus

Query  1    TGCATCGTCG-CTCCCCTGTCCATCTGGCTCCCCCCGAGGGAGAAGGAGGAATGGGGCGG  59
            |||||||||| | ||||  ||| || | ||||||||||||||||||| || | |||||||
Sbjct  2    TGCATCGTCGCCCCCCCCATCCTTCCGACTCCCCCCGAGGGAGAAGGGGGTACGGGGCGG  61

Query  60   GCGGAGATTGGTCTCCCGTGCGCTCCCGCTCGCGGTTGGCCGAAATACGAGTTGTTGGCG  119
            ||||||| ||||||||||||||||||||||||||||||||||||||||||||||||||||
Sbjct  62   GCGGAGACTGGTCTCCCGTGCGCTCCCGCTCGCGGTTGGCCGAAATACGAGTTGTTGGCG  121

Query  120  GCCGATAGCGCCACGGCAAGCGGTGGTTGTCAA-GACCTTCGGAGGATGCCGTCGGCTTG  178
            ||||| ||||||||||||||||||||||||||| |||||||||||  ||||||||||  |
Sbjct  122  GCCGAGAGCGCCACGGCAAGCGGTGGTTGTCAAAGACCTTCGGAGATTGCCGTCGGCGAG  181

Query  179  GCCGTCACAAGGCTCCGGGACC  200
            |||||| | |||||||||||||
Sbjct  182  GCCGTCGCGAGGCTCCGGGACC  203


>EU258382.1 Passiflora edulis isolate edul8 internal transcribed spacer 1, 
partial sequence; 5.8S ribosomal RNA gene, complete sequence; 
and internal transcribed spacer 2, partial sequence
Length=606

 Score = 267 bits (144),  Expect = 2e-67
 Identities = 195/219 (89%), Gaps = 6/219 (3%)
 Strand=Plus/Plus

Query  1    TGCATCGTCG-CT-CCCCTGTCCATCTGGCTCCCCCCGAGGGAGAAGGAGGAATGGGGCG  58
            |||||||||| || ||||  ||| || | || |||||||||| ||||| || | ||||||
Sbjct  387  TGCATCGTCGCCTCCCCCCATCCTTCCGTCT-CCCCCGAGGGGGAAGGGGGTACGGGGCG  445

Query  59   GGCGGAGATTGGTCTCCCGTGCGCTCCCGCTCGCGGTTGGCCGAAATACGAGTTGTTGGC  118
            ||||||||||||||||||||||||||||||||||||||||||||||||||||||||||||
Sbjct  446  GGCGGAGATTGGTCTCCCGTGCGCTCCCGCTCGCGGTTGGCCGAAATACGAGTTGTTGGC  505

Query  119  GGCCGATAGCGCCACGGCAAGCGGTGGTTGTCAA-GACCTTCGGAGGATGCCGTCGGCTT  177
            |||||| ||||||||||||||||||||||||||| |||||||||||  ||||| ||||  
Sbjct  506  GGCCGAGAGCGCCACGGCAAGCGGTGGTTGTCAAAGACCTTCGGAGATTGCCGCCGGCGA  565

Query  178  -GGCCGTCACAAGGCTCCGGGACCCTGTTT-CTATCCAC  214
             |||||||||  |||||||||||||||||| ||| ||||
Sbjct  566  AGGCCGTCACGTGGCTCCGGGACCCTGTTTTCTAACCAC  604


>EU258381.1 Passiflora edulis isolate edul7 internal transcribed spacer 1, 
partial sequence; 5.8S ribosomal RNA gene, complete sequence; 
and internal transcribed spacer 2, partial sequence
Length=606

 Score = 267 bits (144),  Expect = 2e-67
 Identities = 195/219 (89%), Gaps = 6/219 (3%)
 Strand=Plus/Plus

Query  1    TGCATCGTCG-CT-CCCCTGTCCATCTGGCTCCCCCCGAGGGAGAAGGAGGAATGGGGCG  58
            |||||||||| || ||||  ||| || | || |||||||||| ||||| || | ||||||
Sbjct  387  TGCATCGTCGCCTCCCCCCATCCTTCCGTCT-CCCCCGAGGGGGAAGGGGGTACGGGGCG  445

Query  59   GGCGGAGATTGGTCTCCCGTGCGCTCCCGCTCGCGGTTGGCCGAAATACGAGTTGTTGGC  118
            ||||||||||||||||||||||||||||||||||||||||||||||||||||||||||||
Sbjct  446  GGCGGAGATTGGTCTCCCGTGCGCTCCCGCTCGCGGTTGGCCGAAATACGAGTTGTTGGC  505

Query  119  GGCCGATAGCGCCACGGCAAGCGGTGGTTGTCAA-GACCTTCGGAGGATGCCGTCGGCTT  177
            |||||| ||||||||||||||||||||||||||| |||||||||||  ||||| ||||  
Sbjct  506  GGCCGAGAGCGCCACGGCAAGCGGTGGTTGTCAAAGACCTTCGGAGATTGCCGCCGGCGA  565

Query  178  -GGCCGTCACAAGGCTCCGGGACCCTGTTT-CTATCCAC  214
             |||||||||  |||||||||||||||||| ||| ||||
Sbjct  566  AGGCCGTCACGTGGCTCCGGGACCCTGTTTTCTAACCAC  604


>EU258380.1 Passiflora edulis isolate edul6 internal transcribed spacer 1, 
partial sequence; 5.8S ribosomal RNA gene, complete sequence; 
and internal transcribed spacer 2, partial sequence
Length=606

 Score = 267 bits (144),  Expect = 2e-67
 Identities = 195/219 (89%), Gaps = 6/219 (3%)
 Strand=Plus/Plus

Query  1    TGCATCGTCG-CT-CCCCTGTCCATCTGGCTCCCCCCGAGGGAGAAGGAGGAATGGGGCG  58
            |||||||||| || ||||  ||| || | || |||||||||| ||||| || | ||||||
Sbjct  387  TGCATCGTCGCCTCCCCCCATCCTTCCGTCT-CCCCCGAGGGGGAAGGGGGTAAGGGGCG  445

Query  59   GGCGGAGATTGGTCTCCCGTGCGCTCCCGCTCGCGGTTGGCCGAAATACGAGTTGTTGGC  118
            ||||||||||||||||||||||||||||||||||||||||||||||||||||||||||||
Sbjct  446  GGCGGAGATTGGTCTCCCGTGCGCTCCCGCTCGCGGTTGGCCGAAATACGAGTTGTTGGC  505

Query  119  GGCCGATAGCGCCACGGCAAGCGGTGGTTGTCAA-GACCTTCGGAGGATGCCGTCGGCTT  177
            |||||| ||||||||||||||||||||||||||| |||||||||||  ||||| ||||  
Sbjct  506  GGCCGAGAGCGCCACGGCAAGCGGTGGTTGTCAAAGACCTTCGGAGATTGCCGCCGGCGA  565

Query  178  -GGCCGTCACAAGGCTCCGGGACCCTGTTT-CTATCCAC  214
             |||||||||  |||||||||||||||||| ||| ||||
Sbjct  566  AGGCCGTCACGGGGCTCCGGGACCCTGTTTTCTAACCAC  604


>EU258379.1 Passiflora edulis isolate edul5 internal transcribed spacer 1, 
partial sequence; 5.8S ribosomal RNA gene, complete sequence; 
and internal transcribed spacer 2, partial sequence
Length=606

 Score = 267 bits (144),  Expect = 2e-67
 Identities = 195/219 (89%), Gaps = 6/219 (3%)
 Strand=Plus/Plus

Query  1    TGCATCGTCG-CT-CCCCTGTCCATCTGGCTCCCCCCGAGGGAGAAGGAGGAATGGGGCG  58
            |||||||||| || ||||  ||| || | || |||||||||| ||||| || | ||||||
Sbjct  387  TGCATCGTCGCCTCCCCCCATCCTTCCGTCT-CCCCCGAGGGGGAAGGGGGTACGGGGCG  445

Query  59   GGCGGAGATTGGTCTCCCGTGCGCTCCCGCTCGCGGTTGGCCGAAATACGAGTTGTTGGC  118
            ||||||||||||||||||||||||||||||||||||||||||||||||||||||||||||
Sbjct  446  GGCGGAGATTGGTCTCCCGTGCGCTCCCGCTCGCGGTTGGCCGAAATACGAGTTGTTGGC  505

Query  119  GGCCGATAGCGCCACGGCAAGCGGTGGTTGTCAA-GACCTTCGGAGGATGCCGTCGGCTT  177
            |||||| ||||||||||||||||||||||||||| |||||||||||  ||||| ||||  
Sbjct  506  GGCCGAGAGCGCCACGGCAAGCGGTGGTTGTCAAAGACCTTCGGAGATTGCCGCCGGCGA  565

Query  178  -GGCCGTCACAAGGCTCCGGGACCCTGTTT-CTATCCAC  214
             |||||||||  |||||||||||||||||| ||| ||||
Sbjct  566  AGGCCGTCACGGGGCTCCGGGACCCTGTTTTCTAACCAC  604


>EU258378.1 Passiflora edulis isolate edul4 internal transcribed spacer 1, 
partial sequence; 5.8S ribosomal RNA gene, complete sequence; 
and internal transcribed spacer 2, partial sequence
Length=606

 Score = 267 bits (144),  Expect = 2e-67
 Identities = 195/219 (89%), Gaps = 6/219 (3%)
 Strand=Plus/Plus

Query  1    TGCATCGTCG-CT-CCCCTGTCCATCTGGCTCCCCCCGAGGGAGAAGGAGGAATGGGGCG  58
            |||||||||| || ||||  ||| || | || |||||||||| ||||| || | ||||||
Sbjct  387  TGCATCGTCGCCTCCCCCCATCCTTCCGTCT-CCCCCGAGGGGGAAGGGGGTACGGGGCG  445

Query  59   GGCGGAGATTGGTCTCCCGTGCGCTCCCGCTCGCGGTTGGCCGAAATACGAGTTGTTGGC  118
            ||||||||||||||||||||||||||||||||||||||||||||||||||||||||||||
Sbjct  446  GGCGGAGATTGGTCTCCCGTGCGCTCCCGCTCGCGGTTGGCCGAAATACGAGTTGTTGGC  505

Query  119  GGCCGATAGCGCCACGGCAAGCGGTGGTTGTCAA-GACCTTCGGAGGATGCCGTCGGCTT  177
            |||||| ||||||||||||||||||||||||||| |||||||||||  ||||| ||||  
Sbjct  506  GGCCGAGAGCGCCACGGCAAGCGGTGGTTGTCAAAGACCTTCGGAGATTGCCGCCGGCGA  565

Query  178  -GGCCGTCACAAGGCTCCGGGACCCTGTTT-CTATCCAC  214
             |||||||||  |||||||||||||||||| ||| ||||
Sbjct  566  AGGCCGTCACGGGGCTCCGGGACCCTGTTTTCTAACCAC  604


>EU258377.1 Passiflora edulis isolate edul3 internal transcribed spacer 1, 
partial sequence; 5.8S ribosomal RNA gene, complete sequence; 
and internal transcribed spacer 2, partial sequence
Length=606

 Score = 267 bits (144),  Expect = 2e-67
 Identities = 195/219 (89%), Gaps = 6/219 (3%)
 Strand=Plus/Plus

Query  1    TGCATCGTCG-CT-CCCCTGTCCATCTGGCTCCCCCCGAGGGAGAAGGAGGAATGGGGCG  58
            |||||||||| || ||||  ||| || | || |||||||||| ||||| || | ||||||
Sbjct  387  TGCATCGTCGCCTCCCCCCATCCTTCCGTCT-CCCCCGAGGGGGAAGGGGGTACGGGGCG  445

Query  59   GGCGGAGATTGGTCTCCCGTGCGCTCCCGCTCGCGGTTGGCCGAAATACGAGTTGTTGGC  118
            ||||||||||||||||||||||||||||||||||||||||||||||||||||||||||||
Sbjct  446  GGCGGAGATTGGTCTCCCGTGCGCTCCCGCTCGCGGTTGGCCGAAATACGAGTTGTTGGC  505

Query  119  GGCCGATAGCGCCACGGCAAGCGGTGGTTGTCAA-GACCTTCGGAGGATGCCGTCGGCTT  177
            |||||| ||||||||||||||||||||||||||| |||||||||||  ||||| ||||  
Sbjct  506  GGCCGAGAGCGCCACGGCAAGCGGTGGTTGTCAAAGACCTTCGGAGATTGCCGCCGGCGA  565

Query  178  -GGCCGTCACAAGGCTCCGGGACCCTGTTT-CTATCCAC  214
             |||||||||  |||||||||||||||||| ||| ||||
Sbjct  566  AGGCCGTCACGKGGCTCCGGGACCCTGTTTTCTAACCAC  604


>MF326271.1 Passiflora edulis bio-material Pe1 internal transcribed spacer 
2 and large subunit ribosomal RNA gene, partial sequence
Length=2258

 Score = 265 bits (143),  Expect = 6e-67
 Identities = 172/186 (92%), Gaps = 2/186 (1%)
 Strand=Plus/Plus

Query  31   CCCCCGAGGGAGAAGGAGGAATGGGGCGGGCGGAGATTGGTCTCCCGTGCGCTCCCGCTC  90
            |||||||||| ||||| || | ||||||||||||||||||||||||||||||||||||||
Sbjct  24   CCCCCGAGGGGGAAGGGGGTACGGGGCGGGCGGAGATTGGTCTCCCGTGCGCTCCCGCTC  83

Query  91   GCGGTTGGCCGAAATACGAGTTGTTGGCGGCCGATAGCGCCACGGCAAGCGGTGGTTGTC  150
            |||||||||||||||||||||||||||||||||| |||||||||||||||||||||||||
Sbjct  84   GCGGTTGGCCGAAATACGAGTTGTTGGCGGCCGAGAGCGCCACGGCAAGCGGTGGTTGTC  143

Query  151  AA-GACCTTCGGAGGATGCCGTCGGCTTGGCCGTCACAAGGCTCCGGGACCCTGTTT-CT  208
            || |||||||||||  |||||| |||  ||||||||| ||||||||||||||||||| ||
Sbjct  144  AAAGACCTTCGGAGATTGCCGTTGGCGAGGCCGTCACGAGGCTCCGGGACCCTGTTTTCT  203

Query  209  ATCCAC  214
            | ||||
Sbjct  204  AACCAC  209


>KM518301.1 Passiflora laurifolia voucher CPAC-MJ-70-00 internal transcribed 
spacer 1, partial sequence; 5.8S ribosomal RNA gene and 
internal transcribed spacer 2, complete sequence; and 28S ribosomal 
RNA gene, partial sequence
Length=638

 Score = 265 bits (143),  Expect = 6e-67
 Identities = 195/220 (89%), Gaps = 4/220 (2%)
 Strand=Plus/Plus

Query  1    TGCATCGTCGCTCCCCTGTCCATCTGGCTCCCCC--CGAGGGAGAAGGAGGAATGGGGCG  58
            ||||||||||| ||||  ||| || | |||||||  |||||| ||||| || | ||||||
Sbjct  387  TGCATCGTCGCCCCCCCATCCTTCCGACTCCCCCGACGAGGGGGAAGGGGGTACGGGGCG  446

Query  59   GGCGGAGATTGGTCTCCCGTGCGCTCCCGCTCGCGGTTGGCCGAAATACGAGTTGTTGGC  118
            |||||||| |||||||||||||||||||||||||||||||||||||||||||||||||||
Sbjct  447  GGCGGAGACTGGTCTCCCGTGCGCTCCCGCTCGCGGTTGGCCGAAATACGAGTTGTTGGC  506

Query  119  GGCCGATAGCGCCACGGCAAGCGGTGGTTGTCAA-GACCTTCGGAGGATGCCGTCGGCTT  177
            |||||| ||||||||||||||||||||||||||| |||||||||||  ||||| ||||  
Sbjct  507  GGCCGAGAGCGCCACGGCAAGCGGTGGTTGTCAAAGACCTTCGGAGATTGCCGCCGGCGA  566

Query  178  GGCCGTCACAAGGCTCCGGGACCCTGTTT-CTATCCACGG  216
            ||||||| | ||||||||||||||||||| ||  ||||||
Sbjct  567  GGCCGTCGCGAGGCTCCGGGACCCTGTTTTCTCACCACGG  606


>KM518292.1 Passiflora edmundoi voucher CPAC-MJ-66-00 internal transcribed 
spacer 1, partial sequence; 5.8S ribosomal RNA gene and internal 
transcribed spacer 2, complete sequence; and 28S ribosomal 
RNA gene, partial sequence
Length=636

 Score = 265 bits (143),  Expect = 6e-67
 Identities = 193/217 (89%), Gaps = 3/217 (1%)
 Strand=Plus/Plus

Query  1    TGCATCGTCGCTCCCCTGTCCATCTGGCTCCCCCCGAGGGAGAAGG-AGGAATGGGGCGG  59
            ||||||||||| ||||  ||| || | ||||||||||||| |||||  || | |||  ||
Sbjct  386  TGCATCGTCGCCCCCCCATCCTTCCGACTCCCCCCGAGGGGGAAGGGGGGTACGGGAGGG  445

Query  60   GCGGAGATTGGTCTCCCGTGCGCTCCCGCTCGCGGTTGGCCGAAATACGAGTTGTTGGCG  119
            ||||||| ||||||||||||||||||||||||||||||||||||||||||||||||||||
Sbjct  446  GCGGAGAATGGTCTCCCGTGCGCTCCCGCTCGCGGTTGGCCGAAATACGAGTTGTTGGCG  505

Query  120  GCCGATAGCGCCACGGCAAGCGGTGGTTGTCAA-GACCTTCGGAGGATGCCGTCGGCTTG  178
            ||||| ||||||||||||||||||||||||||| |||||||||||  ||||||||||  |
Sbjct  506  GCCGAGAGCGCCACGGCAAGCGGTGGTTGTCAAAGACCTTCGGAGATTGCCGTCGGCGAG  565

Query  179  GCCGTCACAAGGCTCCGGGACCCTGTTT-CTATCCAC  214
            |||||| | ||||||||||||||||||| ||| ||||
Sbjct  566  GCCGTCGCGAGGCTCCGGGACCCTGTTTTCTAACCAC  602


>KM518288.1 Passiflora tenuifila voucher CPAC-MJ-30-01 internal transcribed 
spacer 1, partial sequence; 5.8S ribosomal RNA gene and internal 
transcribed spacer 2, complete sequence; and 28S ribosomal 
RNA gene, partial sequence
Length=636

 Score = 265 bits (143),  Expect = 6e-67
 Identities = 193/217 (89%), Gaps = 3/217 (1%)
 Strand=Plus/Plus

Query  1    TGCATCGTCGCTCCCCTGTCCATCTGGCTCCCCCCGAGGGAGAAGGAGGAATGGGGCGGG  60
            ||||||||||| ||||  ||| || | ||||||||||||| ||||| || | ||| ||||
Sbjct  386  TGCATCGTCGCCCCCCCATCCGTCCGACTCCCCCCGAGGGGGAAGGGGGTACGGGACGGG  445

Query  61   CGGAGATTGGTCTCCCGTGCGCTCCCGCTCGCGGTTGGCCGAAATACGAGTTGTTGGCGG  120
            |||||| |||||||||||||||||||||||||||||||||||||||||||||||||||||
Sbjct  446  CGGAGACTGGTCTCCCGTGCGCTCCCGCTCGCGGTTGGCCGAAATACGAGTTGTTGGCGG  505

Query  121  CCGATAGCGCCACGGCAAGCGGTGGTTGTCAA-GACCTTCGGAGGATGCCGTCGGCTTGG  179
            |||||||||||||||||||||||||||||||| |||||||||||  |||||  |||  ||
Sbjct  506  CCGATAGCGCCACGGCAAGCGGTGGTTGTCAAAGACCTTCGGAGATTGCCGCGGGCGAGG  565

Query  180  CCGTCACAAGGCTCCGGGACCCTGTT-T-CTATCCAC  214
            ||||| | |||||||||||||||||| | ||| ||||
Sbjct  566  CCGTCGCGAGGCTCCGGGACCCTGTTCTTCTAACCAC  602


>KM518277.1 Passiflora speciosa voucher CPAC-MJ-20-01 internal transcribed 
spacer 1, partial sequence; 5.8S ribosomal RNA gene and internal 
transcribed spacer 2, complete sequence; and 28S ribosomal 
RNA gene, partial sequence
Length=636

 Score = 265 bits (143),  Expect = 6e-67
 Identities = 195/220 (89%), Gaps = 4/220 (2%)
 Strand=Plus/Plus

Query  1    TGCATCGTCGCTCCCCTGTCCATCTGGCTCCCCCCGAGGGAGA--AGGAGGAATGGGGCG  58
            ||||||||||| ||||  ||| || | ||||||||||||| ||  ||| || | ||||||
Sbjct  385  TGCATCGTCGCCCCCCCATCCTTCCGACTCCCCCCGAGGGGGAAGAGGGGGTACGGGGCG  444

Query  59   GGCGGAGATTGGTCTCCCGTGCGCTCCCGCTCGCGGTTGGCCGAAATACGAGTTGTTGGC  118
            |||||||| ||||||||||||||||||||||||||||||||||||||| |||||||||||
Sbjct  445  GGCGGAGACTGGTCTCCCGTGCGCTCCCGCTCGCGGTTGGCCGAAATAAGAGTTGTTGGC  504

Query  119  GGCCGATAGCGCCACGGCAAGCGGTGGTTGTCAA-GACCTTCGGAGGATGCCGTCGGCTT  177
            |||||| | ||||||||||||||||||||||||| |||||||||||  ||||||||||  
Sbjct  505  GGCCGAGAACGCCACGGCAAGCGGTGGTTGTCAAAGACCTTCGGAGATTGCCGTCGGCGA  564

Query  178  GGCCGTCACAAGGCTCCGGGACCCTGTTT-CTATCCACGG  216
            ||||||||| ||||||||||||||||||| | | ||||||
Sbjct  565  GGCCGTCACGAGGCTCCGGGACCCTGTTTTCCAACCACGG  604


>KM518276.1 Passiflora bahiensis voucher CPAC-MJ-58-00 internal transcribed 
spacer 1, partial sequence; 5.8S ribosomal RNA gene and internal 
transcribed spacer 2, complete sequence; and 28S ribosomal 
RNA gene, partial sequence
Length=635

 Score = 265 bits (143),  Expect = 6e-67
 Identities = 187/208 (90%), Gaps = 3/208 (1%)
 Strand=Plus/Plus

Query  1    TGCATCGTCGCTCCCCTGTCCATCTGGCTCCCCCCGAGGGAGAAGGAGGA-ATGGGGCGG  59
            |||||||| || ||||  ||| || | ||||| ||||||| ||||| ||| | |||||||
Sbjct  386  TGCATCGTTGCCCCCCCATCCTTCCGACTCCCTCCGAGGGGGAAGG-GGATAAGGGGCGG  444

Query  60   GCGGAGATTGGTCTCCCGTGCGCTCCCGCTCGCGGTTGGCCGAAATACGAGTTGTTGGCG  119
            ||||||| ||||||||||||||||||||||||||||||||||||||||||||||||||||
Sbjct  445  GCGGAGACTGGTCTCCCGTGCGCTCCCGCTCGCGGTTGGCCGAAATACGAGTTGTTGGCG  504

Query  120  GCCGATAGCGCCACGGCAAGCGGTGGTTGTCAA-GACCTTCGGAGGATGCCGTCGGCTTG  178
            ||||| | ||||||||||||||||||||||||| |||||||||||  ||||||||||  |
Sbjct  505  GCCGAGAACGCCACGGCAAGCGGTGGTTGTCAAAGACCTTCGGAGATTGCCGTCGGCGAG  564

Query  179  GCCGTCACAAGGCTCCGGGACCCTGTTT  206
            |||||||| |||||||||||||||||||
Sbjct  565  GCCGTCACGAGGCTCCGGGACCCTGTTT  592


>KR350662.1 Passiflora ligularis internal transcribed spacer 1, partial sequence; 
5.8S ribosomal RNA gene, complete sequence; and internal 
transcribed spacer 2, partial sequence
Length=617

 Score = 265 bits (143),  Expect = 6e-67
 Identities = 192/216 (89%), Gaps = 2/216 (1%)
 Strand=Plus/Plus

Query  1    TGCATCGTCGCTCCCCTGTCCATCTGGCTCCCCCCGAGGGAGAAGGAGGAATGGGGCGGG  60
            ||||||||||| ||||  ||| || | ||||||||||||| ||||| || | ||||||||
Sbjct  393  TGCATCGTCGCCCCCCCATCCTTCCGACTCCCCCCGAGGGGGAAGGGGGTACGGGGCGGG  452

Query  61   CGGAGATTGGTCTCCCGTGCGCTCCCGCTCGCGGTTGGCCGAAATACGAGTTGTTGGCGG  120
            |||||| |||||||||||||||||||||||||||||||||||||||||||||||||||||
Sbjct  453  CGGAGACTGGTCTCCCGTGCGCTCCCGCTCGCGGTTGGCCGAAATACGAGTTGTTGGCGG  512

Query  121  CCGATAGCGCCACGGCAAGCGGTGGTTGTCAA-GACCTTCGGAGGATGCCGTCGGCTTGG  179
            |||| | ||||||||||||||||||||||||| |||||||||||  |||||  |||  ||
Sbjct  513  CCGAGAACGCCACGGCAAGCGGTGGTTGTCAAAGACCTTCGGAGATTGCCGCTGGCGAGG  572

Query  180  CCGTCACAAGGCTCCGGGACCCTGTTT-CTATCCAC  214
            ||||| | ||||||||||||||||||| ||| ||||
Sbjct  573  CCGTCCCGAGGCTCCGGGACCCTGTTTTCTACCCAC  608


>KT003205.1 Passiflora vitifolia isolate SNI 18S ribosomal RNA gene, partial 
sequence; internal transcribed spacer 1 and 5.8S ribosomal 
RNA gene, complete sequence; and internal transcribed spacer 
2, partial sequence
Length=761

 Score = 265 bits (143),  Expect = 6e-67
 Identities = 196/221 (89%), Gaps = 6/221 (3%)
 Strand=Plus/Plus

Query  1    TGCATCGTCG-CTCCCCTGTCCATCTGGCTCCCCCCGAGGG---AGAAGGAGGAATGGGG  56
            ||||| |||| ||||||  ||| || | |||||||||||||   ||| || || | ||||
Sbjct  512  TGCATGGTCGCCTCCCC-ATCCTTCCGACTCCCCCCGAGGGGGAAGAGGGGGGTACGGGG  570

Query  57   CGGGCGGAGATTGGTCTCCCGTGCGCTCCCGCTCGCGGTTGGCCGAAATACGAGTTGTTG  116
            |||||||||| |||||||||||||||||||||||||||||||||||||||||||||||||
Sbjct  571  CGGGCGGAGACTGGTCTCCCGTGCGCTCCCGCTCGCGGTTGGCCGAAATACGAGTTGTTG  630

Query  117  GCGGCCGATAGCGCCACGGCAAGCGGTGGTTGTCAA-GACCTTCGGAGGATGCCGTCGGC  175
            |||||||| | ||||||||||||||||||||||||| |||||||||||  ||||||||||
Sbjct  631  GCGGCCGAGAACGCCACGGCAAGCGGTGGTTGTCAAAGACCTTCGGAGATTGCCGTCGGC  690

Query  176  TTGGCCGTCACAAGGCTCCGGGACCCTGTTTCTATCCACGG  216
              ||||||||| |||||||||||||||||||| | ||||||
Sbjct  691  GAGGCCGTCACGAGGCTCCGGGACCCTGTTTCCAACCACGG  731


>EU258394.1 Passiflora foetida isolate foet10 internal transcribed spacer 
1, partial sequence; 5.8S ribosomal RNA gene, complete sequence; 
and internal transcribed spacer 2, partial sequence
Length=590

 Score = 265 bits (143),  Expect = 6e-67
 Identities = 166/177 (94%), Gaps = 1/177 (1%)
 Strand=Plus/Plus

Query  40   GAGAAGGAGGAATGGGGCGGGCGGAGATTGGTCTCCCGTGCGCTCCCGCTCGCGGTTGGC  99
            ||||||||||   |||||||||||||||||||||||||||||||||||||| ||||||||
Sbjct  415  GAGAAGGAGGGTCGGGGCGGGCGGAGATTGGTCTCCCGTGCGCTCCCGCTCACGGTTGGC  474

Query  100  CGAAATACGAGTTGTTGGCGGCCGATAGCGCCACGGCAAGCGGTGGTTGTCAAGACCTTC  159
            |||||||||||||||||||||  | |||||||||||||||||||||||||||||||||||
Sbjct  475  CGAAATACGAGTTGTTGGCGGTTGTTAGCGCCACGGCAAGCGGTGGTTGTCAAGACCTTC  534

Query  160  GGAGGATGCCGTCGGCTTGGCCGTCACAAGGCTCCGGGACCCTGTTTCTATCCACGG  216
            ||||||||||||||||| |||||||||||| || ||||| |||||||||||||||||
Sbjct  535  GGAGGATGCCGTCGGCTAGGCCGTCACAAGTCTTCGGGA-CCTGTTTCTATCCACGG  590


>EU258309.1 Passiflora amethystina isolate amet3 internal transcribed spacer 
1, partial sequence; 5.8S ribosomal RNA gene, complete sequence; 
and internal transcribed spacer 2, partial sequence
Length=602

 Score = 265 bits (143),  Expect = 6e-67
 Identities = 186/207 (90%), Gaps = 2/207 (1%)
 Strand=Plus/Plus

Query  1    TGCATCGTCGCTCCCCTGTCCATCTGGCTCCCCCCGAGGGAGAAGGAGGAATGGGGCGGG  60
            ||||||||||| ||||  ||| || | ||||||||||||| ||||| || | ||||||||
Sbjct  387  TGCATCGTCGCCCCCCCATCCTTCCGACTCCCCCCGAGGGGGAAGGGGGTACGGGGCGGG  446

Query  61   CGGAGATTGGTCTCCCGTGCGCTCCCGCTCGCGGTTGGCCGAAATACGAGTTGTTGGCGG  120
            |||||| ||||||||||||||||||||||||||| |||||||||||||||||||||||||
Sbjct  447  CGGAGAATGGTCTCCCGTGCGCTCCCGCTCGCGGCTGGCCGAAATACGAGTTGTTGGCGG  506

Query  121  CCGATAGCGCCACGGCAAGCGGTGGTTGTC-AAGACCTTCGGAGGATGCCGTCGGCTTGG  179
            |||| ||||||||||||||||||||||||| |||||||||||| | ||||||||||  ||
Sbjct  507  CCGAGAGCGCCACGGCAAGCGGTGGTTGTCAAAGACCTTCGGATGTTGCCGTCGGCGAGG  566

Query  180  CCGTCACAAGGCTCCGGGACCCTGTTT  206
            ||||| | ||||||||||||| |||||
Sbjct  567  CCGTCGCGAGGCTCCGGGACC-TGTTT  592


>DQ521375.1 Passiflora caerulea voucher K. Hansen 16 (TEX) 18S ribosomal 
RNA gene, partial sequence; internal transcribed spacer 1, 5.8S 
ribosomal RNA gene, and internal transcribed spacer 2, complete 
sequence; and 28S ribosomal RNA gene, partial sequence
Length=730

 Score = 265 bits (143),  Expect = 6e-67
 Identities = 193/217 (89%), Gaps = 3/217 (1%)
 Strand=Plus/Plus

Query  1    TGCATCGTCGCTCCCCTGTCCATCTGGCTCCCCCCGAGGGAGAAGGAGGAATGGGGCGGG  60
            ||||||||||| ||||  ||| || | ||||||||||||| ||||| || | ||| ||||
Sbjct  445  TGCATCGTCGCCCCCCCATCCGTCCGACTCCCCCCGAGGGGGAAGGGGGTACGGGACGGG  504

Query  61   CGGAGATTGGTCTCCCGTGCGCTCCCGCTCGCGGTTGGCCGAAATACGAGTTGTTGGCGG  120
            |||||| |||||||||||||||||||||||||||||||||||||||||||||||||||||
Sbjct  505  CGGAGACTGGTCTCCCGTGCGCTCCCGCTCGCGGTTGGCCGAAATACGAGTTGTTGGCGG  564

Query  121  CCGATAGCGCCACGGCAAGCGGTGGTTGTCAA-GACCTTCGGAGGATGCCGTCGGCTTGG  179
            |||||||||||||||||||||||||||||||| |||||||||||  |||||  |||  ||
Sbjct  565  CCGATAGCGCCACGGCAAGCGGTGGTTGTCAAAGACCTTCGGAGATTGCCGCGGGCGAGG  624

Query  180  CCGTCACAAGGCTCCGGGACCCTGTT-T-CTATCCAC  214
            ||||| | |||||||||||||||||| | ||| ||||
Sbjct  625  CCGTCGCGAGGCTCCGGGACCCTGTTCTTCTAACCAC  661


>AY102383.1 Passiflora cincinnata internal transcribed spacer 2, complete 
sequence
Length=217

 Score = 265 bits (143),  Expect = 6e-67
 Identities = 193/217 (89%), Gaps = 3/217 (1%)
 Strand=Plus/Plus

Query  2    GCAT-CGTCGCTCCCCTGTCCATCTGGCTCCCCCCGAGGGAGAA-GGAGGAATGGGGCGG  59
            |||| |||||| ||||  ||| || | ||||||||||||| ||| || || | |||| ||
Sbjct  1    GCATGCGTCGCCCCCCCATCCTTCCGACTCCCCCCGAGGGGGAAGGGGGGTACGGGGAGG  60

Query  60   GCGGAGATTGGTCTCCCGTGCGCTCCCGCTCGCGGTTGGCCGAAATACGAGTTGTTGGCG  119
            ||||||| ||||||||||||||||||||||||||||||||||||||||||||||||||||
Sbjct  61   GCGGAGAATGGTCTCCCGTGCGCTCCCGCTCGCGGTTGGCCGAAATACGAGTTGTTGGCG  120

Query  120  GCCGATAGCGCCACGGCAAGCGGTGGTTGTCAA-GACCTTCGGAGGATGCCGTCGGCTTG  178
            ||||| | ||||||||||||||||||||||||| |||||||||||  ||||||||||  |
Sbjct  121  GCCGAGAACGCCACGGCAAGCGGTGGTTGTCAAAGACCTTCGGAGATTGCCGTCGGCGGG  180

Query  179  GCCGTCACAAGGCTCCGGGACCCTGTTTCTATCCACG  215
            |||||||| |||||||||||||||||||| | |||||
Sbjct  181  GCCGTCACGAGGCTCCGGGACCCTGTTTCGAACCACG  217


>AY102369.1 Passiflora recurva internal transcribed spacer 2, complete sequence
Length=203

 Score = 265 bits (143),  Expect = 6e-67
 Identities = 183/203 (90%), Gaps = 1/203 (0%)
 Strand=Plus/Plus

Query  2    GCATCGTCGCTCCCCTGTCCATCTGGCTCCCCCCGAGGGAGAAGGAGGAATGGGGCGGGC  61
            ||||||| || ||||  ||| |||||| |||||||||||  |||| || | |||||||||
Sbjct  1    GCATCGTNGCCCCCCCATCCTTCTGGCCCCCCCCGAGGGGAAAGGGGGTACGGGGCGGGC  60

Query  62   GGAGATTGGTCTCCCGTGCGCTCCCGCTCGCGGTTGGCCGAAATACGAGTTGTTGGCGGC  121
            ||||| ||||||||||||||||||||||||||||||||||||||||||||||||||||||
Sbjct  61   GGAGAATGGTCTCCCGTGCGCTCCCGCTCGCGGTTGGCCGAAATACGAGTTGTTGGCGGC  120

Query  122  CGATAGCGCCACGGCAAGCGGTGGTTGTCAA-GACCTTCGGAGGATGCCGTCGGCTTGGC  180
            ||| ||||||||||||||||||||||||||| |||||||||||  ||||| ||||  |||
Sbjct  121  CGAGAGCGCCACGGCAAGCGGTGGTTGTCAAAGACCTTCGGAGATTGCCGCCGGCGAGGC  180

Query  181  CGTCACAAGGCTCCGGGACCCTG  203
            |||||| ||||||||||||||||
Sbjct  181  CGTCACGAGGCTCCGGGACCCTG  203


>AY032789.1 Passiflora incarnata internal transcribed spacer 2, complete 
sequence
Length=212

 Score = 265 bits (143),  Expect = 6e-67
 Identities = 189/211 (90%), Gaps = 4/211 (2%)
 Strand=Plus/Plus

Query  7    GTCGCTCCCCTGTCCATCTGGCTCCCCCCGAGGGAGAAGGAGGAATGGGGCGGGCGGAGA  66
            ||||| ||||  ||| || | || |||||||||| ||||| || | ||||||||||||||
Sbjct  1    GTCGCCCCCCCATCCTTCCGTCT-CCCCCGAGGGGGAAGGGGGTACGGGGCGGGCGGAGA  59

Query  67   TTGGTCTCCCGTGCGCTCCCGCTCGCGGTTGGCCGAAATAC-GAGTTGTTGGCGGCCGAT  125
            ||||||||||||||||||||||||||||||||||||||||| ||||||||||||||||| 
Sbjct  60   TTGGTCTCCCGTGCGCTCCCGCTCGCGGTTGGCCGAAATACAGAGTTGTTGGCGGCCGAG  119

Query  126  AGCGCCACGGCAAGCGGTGGTTGTCAA-GACCTTCGGAGGATGCCGTCGGCTTGGCCGTC  184
            ||||||||||||||||||||||||||| |||||||||||  |||||| |||  |||||||
Sbjct  120  AGCGCCACGGCAAGCGGTGGTTGTCAAAGACCTTCGGAGATTGCCGTTGGCGAGGCCGTC  179

Query  185  ACAAGGCTCCGGGACCCTGTTT-CTATCCAC  214
            || ||||||||||||||||||| ||| ||||
Sbjct  180  ACGAGGCTCCGGGACCCTGTTTTCTAACCAC  210


>KR350656.1 Passiflora edulis var. edulis 18S ribosomal RNA gene, partial 
sequence; internal transcribed spacer 1, 5.8S ribosomal RNA 
gene, and internal transcribed spacer 2, complete sequence; 
and 28S ribosomal RNA gene, partial sequence
Length=664

 Score = 263 bits (142),  Expect = 2e-66
 Identities = 192/216 (89%), Gaps = 3/216 (1%)
 Strand=Plus/Plus

Query  1    TGCATCGTCGCTCCCCTGTCCATCTGGCTCCCCCCGAGGGAGAAGGAGGAATGGGGCGGG  60
            ||||||||||| ||||  ||| || | ||||||| |||||  |||| || | ||||||||
Sbjct  413  TGCATCGTCGCCCCCCCATCCTTCCGTCTCCCCC-GAGGGGAAAGGGGGTACGGGGCGGG  471

Query  61   CGGAGATTGGTCTCCCGTGCGCTCCCGCTCGCGGTTGGCCGAAATACGAGTTGTTGGCGG  120
            ||||||||||||||||||||||||||||||||||||||||||||||||||||||||||||
Sbjct  472  CGGAGATTGGTCTCCCGTGCGCTCCCGCTCGCGGTTGGCCGAAATACGAGTTGTTGGCGG  531

Query  121  CCGATAGCGCCACGGCAAGCGGTGGTTGTCAA-GACCTTCGGAGGATGCCGTCGGCTTGG  179
            |||| ||||||||||||||||||||||||||| |||||||||||  ||||| ||||  ||
Sbjct  532  CCGAGAGCGCCACGGCAAGCGGTGGTTGTCAAAGACCTTCGGAGATTGCCGCCGGCGAGG  591

Query  180  CCGTCACAAGGCTCCGGGACCCTGTTT-CTATCCAC  214
            | |||||  |||||||||||||||||| ||| ||||
Sbjct  592  CTGTCACGGGGCTCCGGGACCCTGTTTTCTAACCAC  627


>AY102380.1 Passiflora jilekii internal transcribed spacer 2, complete sequence
Length=210

 Score = 263 bits (142),  Expect = 2e-66
 Identities = 185/206 (90%), Gaps = 2/206 (1%)
 Strand=Plus/Plus

Query  2    GCATCGTCGCTCCCCTGTCCATCTGGCTCCCCCCG-AGGGAGAAGGAGGAATGGGGCGGG  60
            |||||||||| ||||  ||| || | ||||||||| |||| ||||| || | ||| ||||
Sbjct  1    GCATCGTCGCCCCCCCATCCTTCCGACTCCCCCCGAAGGGGGAAGGGGGTACGGGACGGG  60

Query  61   CGGAGATTGGTCTCCCGTGCGCTCCCGCTCGCGGTTGGCCGAAATACGAGTTGTTGGCGG  120
            |||||| |||||||||||||||||||||||||||||||||||||||||||||||||||||
Sbjct  61   CGGAGACTGGTCTCCCGTGCGCTCCCGCTCGCGGTTGGCCGAAATACGAGTTGTTGGCGG  120

Query  121  CCGATAGCGCCACGGCAAGCGGTGGTTGTCAA-GACCTTCGGAGGATGCCGTCGGCTTGG  179
            |||| ||||||||||||||||||||||||||| |||||||||||  ||||||||||  ||
Sbjct  121  CCGAGAGCGCCACGGCAAGCGGTGGTTGTCAAAGACCTTCGGAGATTGCCGTCGGCGAGG  180

Query  180  CCGTCACAAGGCTCCGGGACCCTGTT  205
            |||||||  |||||||||||||||||
Sbjct  181  CCGTCACGGGGCTCCGGGACCCTGTT  206


>AY102377.1 Passiflora villosa internal transcribed spacer 2, complete sequence
Length=207

 Score = 263 bits (142),  Expect = 2e-66
 Identities = 186/207 (90%), Gaps = 3/207 (1%)
 Strand=Plus/Plus

Query  2    GCATCGTCGCTCCCCTGTCCATCTG-GCTCCCCCCGAGGGAGAAGGAGGAATGGGGCGGG  60
            |||||||||| ||||  ||| || |  | ||||||||||| ||||| || | ||| ||||
Sbjct  1    GCATCGTCGC-CCCCCATCCTTCCGACCCCCCCCCGAGGGGGAAGGGGGTACGGGACGGG  59

Query  61   CGGAGATTGGTCTCCCGTGCGCTCCCGCTCGCGGTTGGCCGAAATACGAGTTGTTGGCGG  120
            |||||| |||||||||||||||||||||||||||||||||||||||||||||||||||||
Sbjct  60   CGGAGACTGGTCTCCCGTGCGCTCCCGCTCGCGGTTGGCCGAAATACGAGTTGTTGGCGG  119

Query  121  CCGATAGCGCCACGGCAAGCGGTGGTTGTCAA-GACCTTCGGAGGATGCCGTCGGCTTGG  179
            |||| ||||||||||||||||||||||||||| |||||||||||  ||||||||||  ||
Sbjct  120  CCGAGAGCGCCACGGCAAGCGGTGGTTGTCAAAGACCTTCGGAGATTGCCGTCGGCGAGG  179

Query  180  CCGTCACAAGGCTCCGGGACCCTGTTT  206
            ||||||| |||||||||||||||||||
Sbjct  180  CCGTCACGAGGCTCCGGGACCCTGTTT  206


>MK087945.1 Passiflora incarnata bio-material Chromadex_Lot_00030763-388 
5.8S ribosomal RNA gene, partial sequence; internal transcribed 
spacer 2, complete sequence; and large subunit ribosomal 
RNA gene, partial sequence
Length=484

 Score = 261 bits (141),  Expect = 8e-66
 Identities = 187/209 (89%), Gaps = 3/209 (1%)
 Strand=Plus/Plus

Query  1    TGCATCGTCGCTCCCCTGTCCATCTGGCTCCCCCC-GA-GGGAGAAGGAGGAATGGGGCG  58
            ||||||||||| ||||  ||| || |||||||||| || ||| ||||| || | ||||||
Sbjct  85   TGCATCGTCGCCCCCCCATCCTTCCGGCTCCCCCCCGAGGGGGGAAGGGGGTACGGGGCG  144

Query  59   GGCGGAGATTGGTCTCCCGTGCGCTCCCGCTCGCGGTTGGCCGAAATACGAGTTGTTGGC  118
            |||||||| |||||||||||||||||||||||||||||| ||||||||||||||||||||
Sbjct  145  GGCGGAGACTGGTCTCCCGTGCGCTCCCGCTCGCGGTTGTCCGAAATACGAGTTGTTGGC  204

Query  119  GGCCGATAGCGCCACGGCAAGCGGTGGTTGTCAA-GACCTTCGGAGGATGCCGTCGGCTT  177
            |||||| | ||||||||||||||||||||||||| |||||||||||  ||||||||||| 
Sbjct  205  GGCCGAGAACGCCACGGCAAGCGGTGGTTGTCAAAGACCTTCGGAGATTGCCGTCGGCTA  264

Query  178  GGCCGTCACAAGGCTCCGGGACCCTGTTT  206
            |||| |||| ||||||| |||||||||||
Sbjct  265  GGCCTTCACGAGGCTCCTGGACCCTGTTT  293


>KM518295.1 Passiflora quadriglandulosa voucher CPAC-MJ-67-00 internal transcribed 
spacer 1, partial sequence; 5.8S ribosomal RNA gene 
and internal transcribed spacer 2, complete sequence; and 
28S ribosomal RNA gene, partial sequence
Length=636

 Score = 261 bits (141),  Expect = 8e-66
 Identities = 190/213 (89%), Gaps = 5/213 (2%)
 Strand=Plus/Plus

Query  1    TGCATCGTCGCTCCCCTGTCCATCTGGCTCCCCC-CGAGGGAG-A-AGGAGGAATGGGGC  57
            ||||||||||| ||||  ||| || | | ||||| |||||| | | ||| || | |||||
Sbjct  384  TGCATCGTCGCCCCCCCATCCTTCCGACCCCCCCTCGAGGGGGAAGAGGGGGTACGGGGC  443

Query  58   GGGCGGAGATTGGTCTCCCGTGCGCTCCCGCTCGCGGTTGGCCGAAATACGAGTTGTTGG  117
            ||||||||||||||||||||||||||||||||||||||||||||||||||||||||||||
Sbjct  444  GGGCGGAGATTGGTCTCCCGTGCGCTCCCGCTCGCGGTTGGCCGAAATACGAGTTGTTGG  503

Query  118  CGGCCGATAGCGCCACGGCAAGCGGTGGTTGTCAA-GACCTTCGGAGGATGCCGTCGGCT  176
            ||||||| | ||||||||||||||||||||||||| |||||||||||  |||||||||| 
Sbjct  504  CGGCCGAGAACGCCACGGCAAGCGGTGGTTGTCAAAGACCTTCGGAGATTGCCGTCGGCG  563

Query  177  TGGCCGTCACAAGGCTCCGGGACCCTGTT-TCT  208
             ||||||||| |||||||||||||||||| |||
Sbjct  564  AGGCCGTCACGAGGCTCCGGGACCCTGTTCTCT  596


>KT699021.1 Passiflora racemosa internal transcribed spacer 1, partial sequence; 
5.8S ribosomal RNA gene, complete sequence; and internal 
transcribed spacer 2, partial sequence
Length=587

 Score = 261 bits (141),  Expect = 8e-66
 Identities = 182/202 (90%), Gaps = 1/202 (0%)
 Strand=Plus/Plus

Query  1    TGCATCGTCGCTCCCCTGTCCATCTGGCTCCCCCCGAGGGAGAAGGAGGAATGGGGCGGG  60
            ||||||||||| |||| |||| || | ||||||||||||| ||||| || | ||| ||||
Sbjct  386  TGCATCGTCGCCCCCCCGTCCTTCCGACTCCCCCCGAGGGGGAAGGGGGTACGGGACGGG  445

Query  61   CGGAGATTGGTCTCCCGTGCGCTCCCGCTCGCGGTTGGCCGAAATACGAGTTGTTGGCGG  120
            |||||| |||||||||||||||||||||||||||||||||||||||||||||||||||||
Sbjct  446  CGGAGACTGGTCTCCCGTGCGCTCCCGCTCGCGGTTGGCCGAAATACGAGTTGTTGGCGG  505

Query  121  CCGATAGCGCCACGGCAAGCGGTGGTTGTCA-AGACCTTCGGAGGATGCCGTCGGCTTGG  179
            |||| |||||||||||||||||||||||| | ||||||||||||  |||||  |||| ||
Sbjct  506  CCGAGAGCGCCACGGCAAGCGGTGGTTGTGACAGACCTTCGGAGATTGCCGCTGGCTAGG  565

Query  180  CCGTCACAAGGCTCCGGGACCC  201
            ||||||| ||||||||||||||
Sbjct  566  CCGTCACGAGGCTCCGGGACCC  587


  Database: Nucleotide collection (nt)
    Posted date:  Jun 15, 2019  6:40 PM
  Number of letters in database: 218,532,353,722
  Number of sequences in database:  52,478,804

Lambda      K        H
    1.33    0.621     1.12 
Gapped
Lambda      K        H
    1.28    0.460    0.850 
Matrix: blastn matrix:1 -2
Gap Penalties: Existence: 0, Extension: 0
Number of Sequences: 52478804
Number of Hits to DB: 0
Number of extensions: 0
Number of successful extensions: 0
Number of sequences better than 10: 143
Number of HSP's better than 10 without gapping: 0
Number of HSP's gapped: 143
Number of HSP's successfully gapped: 143
Length of query: 216
Length of database: 218532353722
Length adjustment: 33
Effective length of query: 183
Effective length of database: 216800553190
Effective search space: 39674501233770
Effective search space used: 39674501233770
A: 0
X1: 13 (25.0 bits)
X2: 32 (59.1 bits)
X3: 54 (99.7 bits)
S1: 13 (25.1 bits)
S2: 23 (43.6 bits)
