# Supplementary material for: Assessing the Identity of Commercial Herbs From a Cambodian Market Using DNA Barcoding
Source: Front Pharmacol. 2020 Mar 24;11:244. doi: 10.3389/fphar.2020.00244 (PMC7105672; doi:10.3389/fphar.2020.00244)
Supplement: Supplementary file 2 [file Data_Sheet_2.zip › blast search result/ITS2/JPZ49.txt]

BLASTN 2.9.0+
Reference: Zheng Zhang, Scott Schwartz, Lukas Wagner, and
Webb Miller (2000), "A greedy algorithm for aligning DNA
sequences", J Comput Biol 2000; 7(1-2):203-14.


Reference for database indexing: Aleksandr Morgulis, George
Coulouris, Yan Raytselis, Thomas L. Madden, Richa Agarwala,
Alejandro A. Schaffer (2008), "Database Indexing for
Production MegaBLAST Searches", Bioinformatics 24:1757-1764.


RID: J5YYH0S3015


Database: Nucleotide collection (nt)
           52,478,804 sequences; 218,532,353,722 total letters
Query= 49

Length=208


                                                                   Score        E     Max
Sequences producing significant alignments:                       (Bits)     Value  ident

AF160466.1 Terminalia hainanensis internal transcribed spacer ...  372        3e-99  99%         
LC461873.1 Terminalia citrina gene for 5.8S rRNA, ITS 2 and 28...  339        3e-89  96%         
LC435434.1 Terminalia chebula genes for 5.8S rRNA, ITS 2, 28S ...  331        5e-87  96%         
LC050564.1 Terminalia citrina genes for ITS1, 5.8S rRNA, ITS2,...  326        3e-85  95%         
MF096798.1 Terminalia chebula isolate KPS0214A03 internal tran...  320        1e-83  95%         
KM210316.1 Terminalia chebula voucher S13152 5.8S ribosomal RN...  320        1e-83  95%         
KT898234.1 Terminalia chebula voucher YC0718MT01 internal tran...  320        1e-83  95%         
LC050563.1 Terminalia mucronata genes for ITS1, 5.8S rRNA, ITS...  320        1e-83  95%         
MF096801.1 Terminalia chebula var. tomentella isolate KPS0213A...  315        5e-82  94%         
MF096800.1 Terminalia chebula var. tomentella isolate KMS0213A...  315        5e-82  94%         
MF096799.1 Terminalia chebula var. tomentella isolate KMS0213A...  315        5e-82  94%         
MF096797.1 Terminalia chebula isolate KPS0214A02 internal tran...  315        5e-82  94%         
MF096796.1 Terminalia chebula isolate KPS0214A01 internal tran...  315        5e-82  94%         
LC050565.1 Terminalia chebula var. chebula genes for ITS1, 5.8...  315        5e-82  93%         
HM236857.1 Terminalia chebula 18S ribosomal RNA gene, partial ...  315        5e-82  94%         
MF409657.1 Terminalia chebula 5.8S ribosomal RNA, internal tra...  313        2e-81  94%         
FJ381775.1 Terminalia chebula 18S ribosomal RNA gene, partial ...  313        2e-81  94%         
MF096802.1 Terminalia chebula var. tomentella isolate KMS0213A...  309        3e-80  94%         
AF334769.1 Terminalia chebula internal transcribed spacer 1, 5...  309        3e-80  94%         
LC050566.1 Terminalia chebula var. nana genes for ITS1, 5.8S r...  305        3e-79  93%         
MF624633.1 Terminalia pallida small subunit ribosomal RNA gene...  292        3e-75  92%         
KF794088.1 Terminalia bucidoides isolate BAB245 18S ribosomal ...  263        2e-66  89%         
KF794100.1 Terminalia amazonia isolate BAB253 18S ribosomal RN...  257        9e-65  89%         
KF794079.1 Terminalia calamansanay isolate Sing2011438 18S rib...  246        2e-61  88%         
JX840497.1 Pteleopsis myrtifolia voucher OM_MvdB19 18S ribosom...  246        2e-61  89%         
JX840495.1 Pteleopsis myrtifolia voucher OM_MvdB17 18S ribosom...  246        2e-61  89%         
EU338007.1 Pteleopsis myrtifolia voucher OM&MvdB19 18S ribosom...  246        2e-61  89%         
EU338006.1 Pteleopsis myrtifolia voucher OM&MvdB17 internal tr...  246        2e-61  89%         
JX840592.1 Terminalia sericea voucher OM0478 18S ribosomal RNA...  243        3e-60  88%         
JX840550.1 Terminalia brachystemma voucher OM1955 18S ribosoma...  243        3e-60  88%         
JX840548.1 Terminalia stenostachya voucher OM1662 5.8S ribosom...  243        3e-60  88%         
JX840496.1 Terminalia brachystemma voucher OM_MvdB18 18S ribos...  243        3e-60  88%         
FJ381774.1 Terminalia brachystemma internal transcribed spacer...  243        3e-60  88%         
EU338011.1 Terminalia sericea voucher OM478 18S ribosomal RNA ...  243        3e-60  88%         
KF794082.1 Terminalia subspathulata isolate Sing2011439 18S ri...  241        9e-60  88%         
JX840546.1 Terminalia trichopoda voucher OM1657 18S ribosomal ...  241        9e-60  87%         
FJ381782.1 Terminalia trichopoda 18S ribosomal RNA gene, parti...  241        9e-60  87%         
JX840493.1 Terminalia mollis voucher OM_MvdB15 18S ribosomal R...  239        3e-59  87%         
EU338008.1 Terminalia mollis voucher OM&MvdB15 18S ribosomal R...  239        3e-59  87%         
KF794084.1 Terminalia divaricata isolate MMK378 18S ribosomal ...  237        1e-58  87%         
LC050569.1 Terminalia mantaly genes for ITS1, 5.8S rRNA, ITS2,...  237        1e-58  87%         
FJ381778.1 Terminalia mantaly 18S ribosomal RNA gene, partial ...  237        1e-58  87%         
KF794098.1 Terminalia sambesiaca isolate OM2392 18S ribosomal ...  231        6e-57  87%         
KF794080.1 Terminalia oblonga isolate BAB258 18S ribosomal RNA...  231        6e-57  87%         
JX840558.1 Terminalia sambesiaca voucher OM2392 18S ribosomal ...  231        6e-57  87%         
KF794101.1 Terminalia brassii isolate 4 18S ribosomal RNA gene...  228        7e-56  87%         
KF794097.1 Terminalia phellocarpa isolate S56 18S ribosomal RN...  226        3e-55  86%         
KF794096.1 Terminalia nitens isolate Flynn7257 18S ribosomal R...  226        3e-55  86%         
KF794092.1 Terminalia foetidissima isolate Sing2011437 18S rib...  226        3e-55  86%         
KF794089.1 Terminalia brownii isolate JG72 18S ribosomal RNA g...  226        3e-55  86%         
JX840552.1 Terminalia stenostachya voucher OM2059 5.8S ribosom...  226        3e-55  86%         
JX840549.1 Terminalia stenostachya voucher OM1665 18S ribosoma...  226        3e-55  86%         
JX840536.1 Terminalia phanerophlebia voucher OM1179 18S riboso...  226        3e-55  86%         
JX840498.1 Terminalia sambesiaca voucher OM_MvdB20 18S ribosom...  226        3e-55  86%         
FJ381780.1 Terminalia sambesiaca 18S ribosomal RNA gene, parti...  226        3e-55  86%         
FJ381776.1 Terminalia ivorensis 18S ribosomal RNA gene, partia...  226        3e-55  86%         
EU338009.1 Terminalia phanerophlebia voucher OM1179 18S riboso...  226        3e-55  86%         
KF794081.1 Terminalia platyptera isolate Slee2899 5.8S ribosom...  224        1e-54  86%         
KR532657.1 Terminalia myriocarpa isolate BB0810 5.8S ribosomal...  222        3e-54  87%         
FJ381779.1 Terminalia myriocarpa 18S ribosomal RNA gene, parti...  222        3e-54  87%         
KF794093.1 Terminalia glaucescens isolate GA403 18S ribosomal ...  220        1e-53  86%         
KF794085.1 Terminalia superba isolate AGBA64 18S ribosomal RNA...  220        1e-53  86%         
JX856613.1 Terminalia muelleri isolate TM571 5.8S ribosomal RN...  220        1e-53  86%         
JX856612.1 Terminalia muelleri isolate 57 5.8S ribosomal RNA g...  220        1e-53  86%         
JX856524.1 Terminalia muelleri isolate 57 internal transcribed...  220        1e-53  86%         
KF794094.1 Terminalia kaernbachii isolate 3179 18S ribosomal R...  219        4e-53  86%         
JX856523.1 Terminalia muelleri isolate 14 internal transcribed...  217        2e-52  86%         
MH768092.1 Terminalia catappa voucher TuTY1415 18S ribosomal R...  215        6e-52  85%         
MH768091.1 Terminalia catappa voucher TuTY1409 internal transc...  215        6e-52  85%         
KF794091.1 Terminalia circumalata isolate XingFuWu009 18S ribo...  215        6e-52  85%         
KF794087.1 Terminalia carolinensis isolate Lorence8838 18S rib...  215        6e-52  85%         
KF794083.1 Terminalia complanata isolate WPIA0028 18S ribosoma...  215        6e-52  85%         
KF794076.1 Buchenavia tetraphylla isolate BergerBAB249 5.8S ri...  215        6e-52  87%         
LC050568.1 Terminalia catappa genes for ITS1, 5.8S rRNA, ITS2,...  215        6e-52  85%         
AM777864.1 Terminalia chebula partial ITS2                         213        2e-51  96%         
FJ381777.1 Terminalia litoralis 18S ribosomal RNA gene, partia...  209        3e-50  85%         
KF794077.1 Terminalia sepicana isolate PAID0034 18S ribosomal ...  204        1e-48  84%         
AF334768.1 Terminalia bellirica internal transcribed spacer 1,...  198        6e-47  88%         
JX856507.1 Swietenia macrophylla isolate SM2 internal transcri...  193        3e-45  89%         
KF848273.1 Lumnitzera racemosa voucher AUFMS207 internal trans...  189        3e-44  86%         
MG880059.1 Lumnitzera racemosa voucher VE201532Lr internal tra...  187        1e-43  86%         
AF160467.1 Lumnitzera racemosa internal transcribed spacer 1, ...  187        1e-43  86%         
MH244042.1 Lumnitzera racemosa isolate b2m109 internal transcr...  182        6e-42  85%         
FJ381784.1 Conocarpus sericeus 18S ribosomal RNA gene, partial...  154        1e-33  83%         
AY050562.1 Conocarpus erectus internal transcribed spacer 1, 5...  154        1e-33  83%         
JX840578.1 Combretum imberbe voucher RL1380 18S ribosomal RNA ...  145        8e-31  86%         
JX840515.1 Combretum imberbe voucher OM1019 18S ribosomal RNA ...  145        8e-31  86%         
JX840512.1 Combretum imberbe voucher OM1012 18S ribosomal RNA ...  145        8e-31  86%         
EU338045.1 Combretum imberbe voucher RL1380 18S ribosomal RNA ...  145        8e-31  86%         
EU338044.1 Combretum imberbe voucher OM1012 18S ribosomal RNA ...  145        8e-31  86%         
JX840528.1 Combretum oxystachyum voucher OM1052 18S ribosomal ...  143        3e-30  85%         
JX840508.1 Combretum oxystachyum voucher OM0996 18S ribosomal ...  143        3e-30  85%         
EU338017.1 Combretum oxystachyum voucher OM1052 18S ribosomal ...  143        3e-30  85%         
JX840583.1 Combretum microphyllum voucher RL1662 18S ribosomal...  141        1e-29  85%         
JX840531.1 Combretum oxystachyum voucher OM1056 18S ribosomal ...  139        4e-29  85%         
JX840509.1 Combretum moggii voucher OM1002 18S ribosomal RNA g...  137        1e-28  83%         
JX840551.1 Combretum microphyllum voucher OM2038 5.8S ribosoma...  135        5e-28  84%         
JX840544.1 Combretum moggii voucher OM1585 18S ribosomal RNA g...  135        5e-28  83%         
HE795055.1 Combretum coccineum genomic DNA containing ITS1, 5....  135        5e-28  84%         
FJ381766.1 Combretum coccineum 18S ribosomal RNA gene, partial...  135        5e-28  84%         

ALIGNMENTS
>AF160466.1 Terminalia hainanensis internal transcribed spacer 1, 5.8S ribosomal 
RNA gene, and internal transcribed spacer 2, complete 
sequence
Length=609

 Score = 372 bits (201),  Expect = 3e-99
 Identities = 206/208 (99%), Gaps = 1/208 (0%)
 Strand=Plus/Plus

Query  1    CACATCGCGTTGCCTCCATACCCTCCGCCCCTCGAACGGTGGGGAGACGGTCTGGAAGCG  60
            |||||||||||||||||||||||||| |||||||||||||||||||||||||||||||||
Sbjct  399  CACATCGCGTTGCCTCCATACCCTCCACCCCTCGAACGGTGGGGAGACGGTCTGGAAGCG  458

Query  61   GAAGCTGGCCTCCCGTGACCACGAGCCACGGATGGCCCAAACACGTGCTGGGGAAGCAAA  120
            ||||||||||||||||||||||||||||||||||||||||||||||||||||||||||||
Sbjct  459  GAAGCTGGCCTCCCGTGACCACGAGCCACGGATGGCCCAAACACGTGCTGGGGAAGCAAA  518

Query  121  GCGCCACGGCATTCGGTGGTCGATCCGAGCCCCAGAAACAGTGCTCGTGGCGGCCGCATC  180
            ||||||||||||||||||||||||||||||||||||||||||||||||||||||||||||
Sbjct  519  GCGCCACGGCATTCGGTGGTCGATCCGAGCCCCAGAAACAGTGCTCGTGGCGGCCGCATC  578

Query  181  CGTCCCCAGCCGGCGGCCCTAAACGTTA  208
            ||| ||||||||||||||||||||||||
Sbjct  579  CGT-CCCAGCCGGCGGCCCTAAACGTTA  605


>LC461873.1 Terminalia citrina gene for 5.8S rRNA, ITS 2 and 28S rRNA, partial 
and complete sequence, isolate: CHULA-091
Length=334

 Score = 339 bits (183),  Expect = 3e-89
 Identities = 198/206 (96%), Gaps = 0/206 (0%)
 Strand=Plus/Plus

Query  3    CATCGCGTTGCCTCCATACCCTCCGCCCCTCGAACGGTGGGGAGACGGTCTGGAAGCGGA  62
            |||||||||||||||||||||||| |||||||| || ||||||||||||| |||||||||
Sbjct  85   CATCGCGTTGCCTCCATACCCTCCACCCCTCGAGCGATGGGGAGACGGTCNGGAAGCGGA  144

Query  63   AGCTGGCCTCCCGTGACCACGAGCCACGGATGGCCCAAACACGTGCTGGGGAAGCAAAGC  122
            ||||||||||||||||||||||||||||||||||||||| ||| ||||||||||||||||
Sbjct  145  AGCTGGCCTCCCGTGACCACGAGCCACGGATGGCCCAAATACGCGCTGGGGAAGCAAAGC  204

Query  123  GCCACGGCATTCGGTGGTCGATCCGAGCCCCAGAAACAGTGCTCGTGGCGGCCGCATCCG  182
            ||||||||||||||||||||||||||||||||||||||||||||||||||||||||||||
Sbjct  205  GCCACGGCATTCGGTGGTCGATCCGAGCCCCAGAAACAGTGCTCGTGGCGGCCGCATCCG  264

Query  183  TCCCCAGCCGGCGGCCCTAAACGTTA  208
            |||||||||| || ||||||||||||
Sbjct  265  TCCCCAGCCGACGACCCTAAACGTTA  290


>LC435434.1 Terminalia chebula genes for 5.8S rRNA, ITS 2, 28S rRNA, partial 
and complete sequence, isolate: CHULA-017
Length=334

 Score = 331 bits (179),  Expect = 5e-87
 Identities = 197/206 (96%), Gaps = 0/206 (0%)
 Strand=Plus/Plus

Query  3    CATCGCGTTGCCTCCATACCCTCCGCCCCTCGAACGGTGGGGAGACGGTCTGGAAGCGGA  62
            |||||||||||||||||||||||| |||||||| || ||||||||||||| |||||||||
Sbjct  85   CATCGCGTTGCCTCCATACCCTCCACCCCTCGAGCGATGGGGAGACGGTCCGGAAGCGGA  144

Query  63   AGCTGGCCTCCCGTGACCACGAGCCACGGATGGCCCAAACACGTGCTGGGGAAGCAAAGC  122
            ||||||||||||||||||||||||||||||||||||||| ||| ||||||||||||||||
Sbjct  145  AGCTGGCCTCCCGTGACCACGAGCCACGGATGGCCCAAATACGCGCTGGGGAAGCAAAGC  204

Query  123  GCCACGGCATTCGGTGGTCGATCCGAGCCCCAGAAACAGTGCTCGTGGCGGCCGCATCCG  182
            |||||||||||||||||||||||||||||||||||||||||| |||||||||||||||||
Sbjct  205  GCCACGGCATTCGGTGGTCGATCCGAGCCCCAGAAACAGTGCCCGTGGCGGCCGCATCCG  264

Query  183  TCCCCAGCCGGCGGCCCTAAACGTTA  208
            |||||||||| || ||||||||||||
Sbjct  265  TCCCCAGCCGACGACCCTAAACGTTA  290


>LC050564.1 Terminalia citrina genes for ITS1, 5.8S rRNA, ITS2, partial and 
complete sequence
 LC110365.1 Terminalia citrina genes for ITS1, 5.8S rRNA, ITS2, partial and 
complete sequence, specimen_voucher: KANA:R130918811
 LC110366.1 Terminalia citrina genes for ITS1, 5.8S rRNA, ITS2, partial and 
complete sequence, specimen_voucher: KANA:R140630811
 LC110367.1 Terminalia citrina genes for ITS1, 5.8S rRNA, ITS2, partial and 
complete sequence, specimen_voucher: KANA:R140630821
 LC110368.1 Terminalia citrina genes for ITS1, 5.8S rRNA, ITS2, partial and 
complete sequence, specimen_voucher: KANA:R130907111
Length=674

 Score = 326 bits (176),  Expect = 3e-85
 Identities = 196/206 (95%), Gaps = 0/206 (0%)
 Strand=Plus/Plus

Query  3    CATCGCGTTGCCTCCATACCCTCCGCCCCTCGAACGGTGGGGAGACGGTCTGGAAGCGGA  62
            |||||||||||||||||||||||| |||||||| || ||||| ||||||| |||||||||
Sbjct  438  CATCGCGTTGCCTCCATACCCTCCACCCCTCGAGCGATGGGGGGACGGTCCGGAAGCGGA  497

Query  63   AGCTGGCCTCCCGTGACCACGAGCCACGGATGGCCCAAACACGTGCTGGGGAAGCAAAGC  122
            ||||||||||||||||||||||||||||||||||||||| ||| ||||||||||||||||
Sbjct  498  AGCTGGCCTCCCGTGACCACGAGCCACGGATGGCCCAAATACGCGCTGGGGAAGCAAAGC  557

Query  123  GCCACGGCATTCGGTGGTCGATCCGAGCCCCAGAAACAGTGCTCGTGGCGGCCGCATCCG  182
            |||||||||||||||||||||||||||||||||||||||||| |||||||||||||||||
Sbjct  558  GCCACGGCATTCGGTGGTCGATCCGAGCCCCAGAAACAGTGCCCGTGGCGGCCGCATCCG  617

Query  183  TCCCCAGCCGGCGGCCCTAAACGTTA  208
            |||||||||| || ||||||||||||
Sbjct  618  TCCCCAGCCGACGACCCTAAACGTTA  643


>MF096798.1 Terminalia chebula isolate KPS0214A03 internal transcribed spacer 
2, partial sequence
Length=215

 Score = 320 bits (173),  Expect = 1e-83
 Identities = 195/206 (95%), Gaps = 0/206 (0%)
 Strand=Plus/Plus

Query  3    CATCGCGTTGCCTCCATACCCTCCGCCCCTCGAACGGTGGGGAGACGGTCTGGAAGCGGA  62
            |||||||||||||||||||||||| |||||||| || ||||  || |||| |||||||||
Sbjct  3    CATCGCGTTGCCTCCATACCCTCCACCCCTCGAGCGATGGGAGGATGGTCCGGAAGCGGA  62

Query  63   AGCTGGCCTCCCGTGACCACGAGCCACGGATGGCCCAAACACGTGCTGGGGAAGCAAAGC  122
            ||||||||||||||||||||||||||||||||||||||| ||| ||||||||||||||||
Sbjct  63   AGCTGGCCTCCCGTGACCACGAGCCACGGATGGCCCAAATACGCGCTGGGGAAGCAAAGC  122

Query  123  GCCACGGCATTCGGTGGTCGATCCGAGCCCCAGAAACAGTGCTCGTGGCGGCCGCATCCG  182
            |||||||||||||||||||||||||||||||||||||||||| |||||||||||||||||
Sbjct  123  GCCACGGCATTCGGTGGTCGATCCGAGCCCCAGAAACAGTGCCCGTGGCGGCCGCATCCG  182

Query  183  TCCCCAGCCGGCGGCCCTAAACGTTA  208
            |||||||||| |||||||||||||||
Sbjct  183  TCCCCAGCCGACGGCCCTAAACGTTA  208


>KM210316.1 Terminalia chebula voucher S13152 5.8S ribosomal RNA gene, partial 
sequence; internal transcribed spacer 2, complete sequence; 
and 28S ribosomal RNA gene, partial sequence
Length=456

 Score = 320 bits (173),  Expect = 1e-83
 Identities = 195/206 (95%), Gaps = 0/206 (0%)
 Strand=Plus/Plus

Query  3    CATCGCGTTGCCTCCATACCCTCCGCCCCTCGAACGGTGGGGAGACGGTCTGGAAGCGGA  62
            |||||||||||||||||||||||| |||||||| || ||||  ||||||| |||||||||
Sbjct  94   CATCGCGTTGCCTCCATACCCTCCACCCCTCGAGCGATGGGAGGACGGTCCGGAAGCGGA  153

Query  63   AGCTGGCCTCCCGTGACCACGAGCCACGGATGGCCCAAACACGTGCTGGGGAAGCAAAGC  122
            ||||||||||||||||||||||||||||||||||||||| ||| ||||||||||||||||
Sbjct  154  AGCTGGCCTCCCGTGACCACGAGCCACGGATGGCCCAAATACGCGCTGGGGAAGCAAAGC  213

Query  123  GCCACGGCATTCGGTGGTCGATCCGAGCCCCAGAAACAGTGCTCGTGGCGGCCGCATCCG  182
            |||||||||||||||||||||||||||||||||||||||||| |||||||||||||||||
Sbjct  214  GCCACGGCATTCGGTGGTCGATCCGAGCCCCAGAAACAGTGCCCGTGGCGGCCGCATCCG  273

Query  183  TCCCCAGCCGGCGGCCCTAAACGTTA  208
            |||||||||| || ||||||||||||
Sbjct  274  TCCCCAGCCGACGACCCTAAACGTTA  299


>KT898234.1 Terminalia chebula voucher YC0718MT01 internal transcribed spacer 
2, partial sequence
Length=215

 Score = 320 bits (173),  Expect = 1e-83
 Identities = 195/206 (95%), Gaps = 0/206 (0%)
 Strand=Plus/Plus

Query  3    CATCGCGTTGCCTCCATACCCTCCGCCCCTCGAACGGTGGGGAGACGGTCTGGAAGCGGA  62
            |||||||||||||||||||||||| |||||||| || ||||  ||||||| |||||||||
Sbjct  3    CATCGCGTTGCCTCCATACCCTCCACCCCTCGAGCGATGGGAGGACGGTCCGGAAGCGGA  62

Query  63   AGCTGGCCTCCCGTGACCACGAGCCACGGATGGCCCAAACACGTGCTGGGGAAGCAAAGC  122
            ||||||||||||||||||||||||||||||||||||||| ||| ||||||||||||||||
Sbjct  63   AGCTGGCCTCCCGTGACCACGAGCCACGGATGGCCCAAATACGCGCTGGGGAAGCAAAGC  122

Query  123  GCCACGGCATTCGGTGGTCGATCCGAGCCCCAGAAACAGTGCTCGTGGCGGCCGCATCCG  182
            |||||||||||||||||||||||||||||||||||||||||| |||||||||||||||||
Sbjct  123  GCCACGGCATTCGGTGGTCGATCCGAGCCCCAGAAACAGTGCCCGTGGCGGCCGCATCCG  182

Query  183  TCCCCAGCCGGCGGCCCTAAACGTTA  208
            |||||||||| || ||||||||||||
Sbjct  183  TCCCCAGCCGACGACCCTAAACGTTA  208


>LC050563.1 Terminalia mucronata genes for ITS1, 5.8S rRNA, ITS2, partial 
and complete sequence
 LC110376.1 Terminalia mucronata genes for ITS1, 5.8S rRNA, ITS2, partial 
and complete sequence, specimen_voucher: KANA:M130912611
 LC110377.1 Terminalia mucronata genes for ITS1, 5.8S rRNA, ITS2, partial 
and complete sequence, specimen_voucher: KANA:M130917711
Length=676

 Score = 320 bits (173),  Expect = 1e-83
 Identities = 195/206 (95%), Gaps = 0/206 (0%)
 Strand=Plus/Plus

Query  3    CATCGCGTTGCCTCCATACCCTCCGCCCCTCGAACGGTGGGGAGACGGTCTGGAAGCGGA  62
            |||||||||||||||||||||| | |||||||| || |||||||| ||||||||||||||
Sbjct  440  CATCGCGTTGCCTCCATACCCTTCACCCCTCGAGCGATGGGGAGATGGTCTGGAAGCGGA  499

Query  63   AGCTGGCCTCCCGTGACCACGAGCCACGGATGGCCCAAACACGTGCTGGGGAAGCAAAGC  122
            |||||||||||||||||||||||||||||||||||||||  || ||||||||||||||||
Sbjct  500  AGCTGGCCTCCCGTGACCACGAGCCACGGATGGCCCAAATGCGCGCTGGGGAAGCAAAGC  559

Query  123  GCCACGGCATTCGGTGGTCGATCCGAGCCCCAGAAACAGTGCTCGTGGCGGCCGCATCCG  182
            ||||||||||| ||||||||||||||||||||||||||||||||||||||||||||||||
Sbjct  560  GCCACGGCATTAGGTGGTCGATCCGAGCCCCAGAAACAGTGCTCGTGGCGGCCGCATCCG  619

Query  183  TCCCCAGCCGGCGGCCCTAAACGTTA  208
            |||||||||| || ||||||||||||
Sbjct  620  TCCCCAGCCGACGACCCTAAACGTTA  645


>MF096801.1 Terminalia chebula var. tomentella isolate KPS0213A01 internal 
transcribed spacer 2, partial sequence
Length=218

 Score = 315 bits (170),  Expect = 5e-82
 Identities = 194/206 (94%), Gaps = 0/206 (0%)
 Strand=Plus/Plus

Query  3    CATCGCGTTGCCTCCATACCCTCCGCCCCTCGAACGGTGGGGAGACGGTCTGGAAGCGGA  62
            ||||||| |||||||||||||||| |||||||| || ||||  ||||||| |||||||||
Sbjct  3    CATCGCGCTGCCTCCATACCCTCCACCCCTCGAGCGATGGGAGGACGGTCCGGAAGCGGA  62

Query  63   AGCTGGCCTCCCGTGACCACGAGCCACGGATGGCCCAAACACGTGCTGGGGAAGCAAAGC  122
            ||||||||||||||||||||||||||||||||||||||| ||| ||||||||||||||||
Sbjct  63   AGCTGGCCTCCCGTGACCACGAGCCACGGATGGCCCAAATACGCGCTGGGGAAGCAAAGC  122

Query  123  GCCACGGCATTCGGTGGTCGATCCGAGCCCCAGAAACAGTGCTCGTGGCGGCCGCATCCG  182
            |||||||||||||||||||||||||||||||||||||||||| |||||||||||||||||
Sbjct  123  GCCACGGCATTCGGTGGTCGATCCGAGCCCCAGAAACAGTGCCCGTGGCGGCCGCATCCG  182

Query  183  TCCCCAGCCGGCGGCCCTAAACGTTA  208
            |||||||||| || ||||||||||||
Sbjct  183  TCCCCAGCCGACGACCCTAAACGTTA  208


>MF096800.1 Terminalia chebula var. tomentella isolate KMS0213A03 internal 
transcribed spacer 2, partial sequence
Length=215

 Score = 315 bits (170),  Expect = 5e-82
 Identities = 194/206 (94%), Gaps = 0/206 (0%)
 Strand=Plus/Plus

Query  3    CATCGCGTTGCCTCCATACCCTCCGCCCCTCGAACGGTGGGGAGACGGTCTGGAAGCGGA  62
            ||||||| |||||||||||||||| |||||||| || ||||  ||||||| |||||||||
Sbjct  3    CATCGCGCTGCCTCCATACCCTCCACCCCTCGAGCGATGGGAGGACGGTCCGGAAGCGGA  62

Query  63   AGCTGGCCTCCCGTGACCACGAGCCACGGATGGCCCAAACACGTGCTGGGGAAGCAAAGC  122
            ||||||||||||||||||||||||||||||||||||||| ||| ||||||||||||||||
Sbjct  63   AGCTGGCCTCCCGTGACCACGAGCCACGGATGGCCCAAATACGCGCTGGGGAAGCAAAGC  122

Query  123  GCCACGGCATTCGGTGGTCGATCCGAGCCCCAGAAACAGTGCTCGTGGCGGCCGCATCCG  182
            |||||||||||||||||||||||||||||||||||||||||| |||||||||||||||||
Sbjct  123  GCCACGGCATTCGGTGGTCGATCCGAGCCCCAGAAACAGTGCCCGTGGCGGCCGCATCCG  182

Query  183  TCCCCAGCCGGCGGCCCTAAACGTTA  208
            |||||||||| || ||||||||||||
Sbjct  183  TCCCCAGCCGACGACCCTAAACGTTA  208


>MF096799.1 Terminalia chebula var. tomentella isolate KMS0213A02 internal 
transcribed spacer 2, partial sequence
Length=215

 Score = 315 bits (170),  Expect = 5e-82
 Identities = 194/206 (94%), Gaps = 0/206 (0%)
 Strand=Plus/Plus

Query  3    CATCGCGTTGCCTCCATACCCTCCGCCCCTCGAACGGTGGGGAGACGGTCTGGAAGCGGA  62
            ||||||| |||||||||||||||| |||||||| || ||||  ||||||| |||||||||
Sbjct  3    CATCGCGCTGCCTCCATACCCTCCACCCCTCGAGCGATGGGAGGACGGTCCGGAAGCGGA  62

Query  63   AGCTGGCCTCCCGTGACCACGAGCCACGGATGGCCCAAACACGTGCTGGGGAAGCAAAGC  122
            ||||||||||||||||||||||||||||||||||||||| ||| ||||||||||||||||
Sbjct  63   AGCTGGCCTCCCGTGACCACGAGCCACGGATGGCCCAAATACGCGCTGGGGAAGCAAAGC  122

Query  123  GCCACGGCATTCGGTGGTCGATCCGAGCCCCAGAAACAGTGCTCGTGGCGGCCGCATCCG  182
            |||||||||||||||||||||||||||||||||||||||||| |||||||||||||||||
Sbjct  123  GCCACGGCATTCGGTGGTCGATCCGAGCCCCAGAAACAGTGCCCGTGGCGGCCGCATCCG  182

Query  183  TCCCCAGCCGGCGGCCCTAAACGTTA  208
            |||||||||| || ||||||||||||
Sbjct  183  TCCCCAGCCGACGACCCTAAACGTTA  208


>MF096797.1 Terminalia chebula isolate KPS0214A02 internal transcribed spacer 
2, partial sequence
Length=218

 Score = 315 bits (170),  Expect = 5e-82
 Identities = 194/206 (94%), Gaps = 0/206 (0%)
 Strand=Plus/Plus

Query  3    CATCGCGTTGCCTCCATACCCTCCGCCCCTCGAACGGTGGGGAGACGGTCTGGAAGCGGA  62
            |||||||||||||||||||||||| |||||||| || ||||  || |||| |||||||||
Sbjct  3    CATCGCGTTGCCTCCATACCCTCCACCCCTCGAGCGATGGGAGGATGGTCCGGAAGCGGA  62

Query  63   AGCTGGCCTCCCGTGACCACGAGCCACGGATGGCCCAAACACGTGCTGGGGAAGCAAAGC  122
            |||||||||||||||||| |||||||||||||||||||| ||| ||||||||||||||||
Sbjct  63   AGCTGGCCTCCCGTGACCTCGAGCCACGGATGGCCCAAATACGCGCTGGGGAAGCAAAGC  122

Query  123  GCCACGGCATTCGGTGGTCGATCCGAGCCCCAGAAACAGTGCTCGTGGCGGCCGCATCCG  182
            |||||||||||||||||||||||||||||||||||||||||| |||||||||||||||||
Sbjct  123  GCCACGGCATTCGGTGGTCGATCCGAGCCCCAGAAACAGTGCCCGTGGCGGCCGCATCCG  182

Query  183  TCCCCAGCCGGCGGCCCTAAACGTTA  208
            |||||||||| |||||||||||||||
Sbjct  183  TCCCCAGCCGACGGCCCTAAACGTTA  208


>MF096796.1 Terminalia chebula isolate KPS0214A01 internal transcribed spacer 
2, partial sequence
Length=218

 Score = 315 bits (170),  Expect = 5e-82
 Identities = 194/206 (94%), Gaps = 0/206 (0%)
 Strand=Plus/Plus

Query  3    CATCGCGTTGCCTCCATACCCTCCGCCCCTCGAACGGTGGGGAGACGGTCTGGAAGCGGA  62
            |||||||||||||||||||||||| |||||||| || ||||  || |||| |||||||||
Sbjct  3    CATCGCGTTGCCTCCATACCCTCCACCCCTCGAGCGATGGGAGGATGGTCCGGAAGCGGA  62

Query  63   AGCTGGCCTCCCGTGACCACGAGCCACGGATGGCCCAAACACGTGCTGGGGAAGCAAAGC  122
            |||||||||||||||||| |||||||||||||||||||| ||| ||||||||||||||||
Sbjct  63   AGCTGGCCTCCCGTGACCGCGAGCCACGGATGGCCCAAATACGCGCTGGGGAAGCAAAGC  122

Query  123  GCCACGGCATTCGGTGGTCGATCCGAGCCCCAGAAACAGTGCTCGTGGCGGCCGCATCCG  182
            |||||||||||||||||||||||||||||||||||||||||| |||||||||||||||||
Sbjct  123  GCCACGGCATTCGGTGGTCGATCCGAGCCCCAGAAACAGTGCCCGTGGCGGCCGCATCCG  182

Query  183  TCCCCAGCCGGCGGCCCTAAACGTTA  208
            |||||||||| |||||||||||||||
Sbjct  183  TCCCCAGCCGACGGCCCTAAACGTTA  208


>LC050565.1 Terminalia chebula var. chebula genes for ITS1, 5.8S rRNA, ITS2, 
partial and complete sequence
 LC110354.1 Terminalia chebula var. chebula genes for ITS1, 5.8S rRNA, ITS2, 
partial and complete sequence, specimen_voucher: KANA:C130908311
 LC110355.1 Terminalia chebula var. chebula genes for ITS1, 5.8S rRNA, ITS2, 
partial and complete sequence, specimen_voucher: KANA:CN130908321
 LC110356.1 Terminalia chebula var. chebula genes for ITS1, 5.8S rRNA, ITS2, 
partial and complete sequence, specimen_voucher: KANA:C130909221
 LC110357.1 Terminalia chebula var. chebula genes for ITS1, 5.8S rRNA, ITS2, 
partial and complete sequence, specimen_voucher: KANA:C130912613
 LC110358.1 Terminalia chebula var. chebula genes for ITS1, 5.8S rRNA, ITS2, 
partial and complete sequence, specimen_voucher: KANA:C130917281
 LC110359.1 Terminalia chebula var. chebula genes for ITS1, 5.8S rRNA, ITS2, 
partial and complete sequence, specimen_voucher: KANA:C130911511
Length=674

 Score = 315 bits (170),  Expect = 5e-82
 Identities = 192/206 (93%), Gaps = 0/206 (0%)
 Strand=Plus/Plus

Query  3    CATCGCGTTGCCTCCATACCCTCCGCCCCTCGAACGGTGGGGAGACGGTCTGGAAGCGGA  62
            ||||||| |||||||||||||||| |||||||| || ||||  || |||| |||||||||
Sbjct  438  CATCGCGYTGCCTCCATACCCTCCACCCCTCGAGCGATGGGRRGAYGGTCCGGAAGCGGA  497

Query  63   AGCTGGCCTCCCGTGACCACGAGCCACGGATGGCCCAAACACGTGCTGGGGAAGCAAAGC  122
            ||||||||||||||||||||||||||||||||||||||| ||| ||||||||||||||||
Sbjct  498  AGCTGGCCTCCCGTGACCACGAGCCACGGATGGCCCAAATACGCGCTGGGGAAGCAAAGC  557

Query  123  GCCACGGCATTCGGTGGTCGATCCGAGCCCCAGAAACAGTGCTCGTGGCGGCCGCATCCG  182
            |||||||||||||||||||||||||||||||||||||||||| ||||||||||||||| |
Sbjct  558  GCCACGGCATTCGGTGGTCGATCCGAGCCCCAGAAACAGTGCCCGTGGCGGCCGCATCMG  617

Query  183  TCCCCAGCCGGCGGCCCTAAACGTTA  208
            |||||||||| || ||||||||||||
Sbjct  618  TCCCCAGCCGACGRCCCTAAACGTTA  643


>HM236857.1 Terminalia chebula 18S ribosomal RNA gene, partial sequence; 
internal transcribed spacer 1, 5.8S ribosomal RNA gene, and 
internal transcribed spacer 2, complete sequence; and 28S ribosomal 
RNA gene, partial sequence
 KC750922.1 Terminalia chebula 18S ribosomal RNA gene, partial sequence; 
internal transcribed spacer 1, 5.8S ribosomal RNA gene, and 
internal transcribed spacer 2, complete sequence; and 28S ribosomal 
RNA gene, partial sequence
Length=701

 Score = 315 bits (170),  Expect = 5e-82
 Identities = 194/206 (94%), Gaps = 0/206 (0%)
 Strand=Plus/Plus

Query  3    CATCGCGTTGCCTCCATACCCTCCGCCCCTCGAACGGTGGGGAGACGGTCTGGAAGCGGA  62
            |||||||||||||||||||||||| |||||||| || ||||  || |||| |||||||||
Sbjct  443  CATCGCGTTGCCTCCATACCCTCCACCCCTCGAGCGATGGGAGGATGGTCCGGAAGCGGA  502

Query  63   AGCTGGCCTCCCGTGACCACGAGCCACGGATGGCCCAAACACGTGCTGGGGAAGCAAAGC  122
            ||||||||||||||||||||||||||||||||||| ||| ||| ||||||||||||||||
Sbjct  503  AGCTGGCCTCCCGTGACCACGAGCCACGGATGGCCGAAATACGCGCTGGGGAAGCAAAGC  562

Query  123  GCCACGGCATTCGGTGGTCGATCCGAGCCCCAGAAACAGTGCTCGTGGCGGCCGCATCCG  182
            |||||||||||||||||||||||||||||||||||||||||| |||||||||||||||||
Sbjct  563  GCCACGGCATTCGGTGGTCGATCCGAGCCCCAGAAACAGTGCCCGTGGCGGCCGCATCCG  622

Query  183  TCCCCAGCCGGCGGCCCTAAACGTTA  208
            |||||||||| |||||||||||||||
Sbjct  623  TCCCCAGCCGACGGCCCTAAACGTTA  648


>MF409657.1 Terminalia chebula 5.8S ribosomal RNA, internal transcribed# 
spacer 2, and large subunit ribosomal RNA intergenic spacer, 
partial sequence
Length=483

 Score = 313 bits (169),  Expect = 2e-81
 Identities = 194/206 (94%), Gaps = 1/206 (0%)
 Strand=Plus/Plus

Query  3    CATCGCGTTGCCTCCATACCCTCCGCCCCTCGAACGGTGGGGAGACGGTCTGGAAGCGGA  62
            |||||||||||||||||||||||| |||||||| || | |||||  |||| |||||||||
Sbjct  248  CATCGCGTTGCCTCCATACCCTCCACCCCTCGAGCGAT-GGGAGGTGGTCCGGAAGCGGA  306

Query  63   AGCTGGCCTCCCGTGACCACGAGCCACGGATGGCCCAAACACGTGCTGGGGAAGCAAAGC  122
            ||||||||||||||||||||||||||||||||||||||| ||| ||||||||||||||||
Sbjct  307  AGCTGGCCTCCCGTGACCACGAGCCACGGATGGCCCAAATACGCGCTGGGGAAGCAAAGC  366

Query  123  GCCACGGCATTCGGTGGTCGATCCGAGCCCCAGAAACAGTGCTCGTGGCGGCCGCATCCG  182
            |||||||||||||||||||||||||||||||||||||||||| |||||||||||||||||
Sbjct  367  GCCACGGCATTCGGTGGTCGATCCGAGCCCCAGAAACAGTGCCCGTGGCGGCCGCATCCG  426

Query  183  TCCCCAGCCGGCGGCCCTAAACGTTA  208
            |||||||||| || ||||||||||||
Sbjct  427  TCCCCAGCCGACGACCCTAAACGTTA  452


>FJ381775.1 Terminalia chebula 18S ribosomal RNA gene, partial sequence; 
internal transcribed spacer 1, 5.8S ribosomal RNA gene, and 
internal transcribed spacer 2, complete sequence; and 28S ribosomal 
RNA gene, partial sequence
Length=845

 Score = 313 bits (169),  Expect = 2e-81
 Identities = 193/206 (94%), Gaps = 0/206 (0%)
 Strand=Plus/Plus

Query  3    CATCGCGTTGCCTCCATACCCTCCGCCCCTCGAACGGTGGGGAGACGGTCTGGAAGCGGA  62
            ||||||| |||||||||||||||| |||||||| || ||||  || |||| |||||||||
Sbjct  537  CATCGCGYTGCCTCCATACCCTCCACCCCTCGAGCGATGGGAGGAYGGTCCGGAAGCGGA  596

Query  63   AGCTGGCCTCCCGTGACCACGAGCCACGGATGGCCCAAACACGTGCTGGGGAAGCAAAGC  122
            ||||||||||||||||||||||||||||||||||||||| ||| ||||||||||||||||
Sbjct  597  AGCTGGCCTCCCGTGACCACGAGCCACGGATGGCCCAAATACGCGCTGGGGAAGCAAAGC  656

Query  123  GCCACGGCATTCGGTGGTCGATCCGAGCCCCAGAAACAGTGCTCGTGGCGGCCGCATCCG  182
            |||||||||||||||||||||||||||||||||||||||||| |||||||||||||||||
Sbjct  657  GCCACGGCATTCGGTGGTCGATCCGAGCCCCAGAAACAGTGCCCGTGGCGGCCGCATCCG  716

Query  183  TCCCCAGCCGGCGGCCCTAAACGTTA  208
            |||||||||| || ||||||||||||
Sbjct  717  TCCCCAGCCGACGACCCTAAACGTTA  742


>MF096802.1 Terminalia chebula var. tomentella isolate KMS0213A01 internal 
transcribed spacer 2, partial sequence
Length=218

 Score = 309 bits (167),  Expect = 3e-80
 Identities = 193/206 (94%), Gaps = 0/206 (0%)
 Strand=Plus/Plus

Query  3    CATCGCGTTGCCTCCATACCCTCCGCCCCTCGAACGGTGGGGAGACGGTCTGGAAGCGGA  62
            ||||||| |||||||||||||||| |||||||| || ||||  || |||| |||||||||
Sbjct  3    CATCGCGCTGCCTCCATACCCTCCACCCCTCGAGCGATGGGAGGATGGTCCGGAAGCGGA  62

Query  63   AGCTGGCCTCCCGTGACCACGAGCCACGGATGGCCCAAACACGTGCTGGGGAAGCAAAGC  122
            ||||||||||||||||||||||||||||||||||||||| ||| ||||||||||||||||
Sbjct  63   AGCTGGCCTCCCGTGACCACGAGCCACGGATGGCCCAAATACGCGCTGGGGAAGCAAAGC  122

Query  123  GCCACGGCATTCGGTGGTCGATCCGAGCCCCAGAAACAGTGCTCGTGGCGGCCGCATCCG  182
            |||||||||||||||||||||||||||||||||||||||||| |||||||||||||||||
Sbjct  123  GCCACGGCATTCGGTGGTCGATCCGAGCCCCAGAAACAGTGCCCGTGGCGGCCGCATCCG  182

Query  183  TCCCCAGCCGGCGGCCCTAAACGTTA  208
            |||||||||| || ||||||||||||
Sbjct  183  TCCCCAGCCGACGACCCTAAACGTTA  208


>AF334769.1 Terminalia chebula internal transcribed spacer 1, 5.8S ribosomal 
RNA gene, and internal transcribed spacer 2, complete sequence
Length=609

 Score = 309 bits (167),  Expect = 3e-80
 Identities = 193/206 (94%), Gaps = 0/206 (0%)
 Strand=Plus/Plus

Query  3    CATCGCGTTGCCTCCATACCCTCCGCCCCTCGAACGGTGGGGAGACGGTCTGGAAGCGGA  62
            |||||||||| ||||||||||||| |||||||| || ||||  || |||| |||||||||
Sbjct  400  CATCGCGTTGTCTCCATACCCTCCACCCCTCGAGCGATGGGAGGATGGTCCGGAAGCGGA  459

Query  63   AGCTGGCCTCCCGTGACCACGAGCCACGGATGGCCCAAACACGTGCTGGGGAAGCAAAGC  122
            ||||||||||||||||||||||||||||||||||| ||| ||| ||||||||||||||||
Sbjct  460  AGCTGGCCTCCCGTGACCACGAGCCACGGATGGCCGAAATACGCGCTGGGGAAGCAAAGC  519

Query  123  GCCACGGCATTCGGTGGTCGATCCGAGCCCCAGAAACAGTGCTCGTGGCGGCCGCATCCG  182
            |||||||||||||||||||||||||||||||||||||||||| |||||||||||||||||
Sbjct  520  GCCACGGCATTCGGTGGTCGATCCGAGCCCCAGAAACAGTGCCCGTGGCGGCCGCATCCG  579

Query  183  TCCCCAGCCGGCGGCCCTAAACGTTA  208
            |||||||||| |||||||||||||||
Sbjct  580  TCCCCAGCCGACGGCCCTAAACGTTA  605


>LC050566.1 Terminalia chebula var. nana genes for ITS1, 5.8S rRNA, ITS2, 
partial and complete sequence
 LC110360.1 Terminalia chebula var. nana genes for ITS1, 5.8S rRNA, ITS2, 
partial and complete sequence, specimen_voucher: KANA:C130916221
Length=675

 Score = 305 bits (165),  Expect = 3e-79
 Identities = 192/206 (93%), Gaps = 0/206 (0%)
 Strand=Plus/Plus

Query  3    CATCGCGTTGCCTCCATACCCTCCGCCCCTCGAACGGTGGGGAGACGGTCTGGAAGCGGA  62
            ||||||| |||||||||||||| | |||||||| || ||||  || |||| |||||||||
Sbjct  439  CATCGCGCTGCCTCCATACCCTYCACCCCTCGAGCGATGGGAGGATGGTCCGGAAGCGGA  498

Query  63   AGCTGGCCTCCCGTGACCACGAGCCACGGATGGCCCAAACACGTGCTGGGGAAGCAAAGC  122
            ||||||||||||||||||||||||||||||||||||||| ||| ||||||||||||||||
Sbjct  499  AGCTGGCCTCCCGTGACCACGAGCCACGGATGGCCCAAATACGCGCTGGGGAAGCAAAGC  558

Query  123  GCCACGGCATTCGGTGGTCGATCCGAGCCCCAGAAACAGTGCTCGTGGCGGCCGCATCCG  182
            |||||||||||||||||||||||||||||||||||||||||| |||||||||||||||||
Sbjct  559  GCCACGGCATTCGGTGGTCGATCCGAGCCCCAGAAACAGTGCCCGTGGCGGCCGCATCCG  618

Query  183  TCCCCAGCCGGCGGCCCTAAACGTTA  208
            |||||||||| || ||||||||||||
Sbjct  619  TCCCCAGCCGACGACCCTAAACGTTA  644


>MF624633.1 Terminalia pallida small subunit ribosomal RNA gene, partial 
sequence; internal transcribed spacer 1, 5.8S ribosomal RNA 
gene, and internal transcribed spacer 2, complete sequence; 
and large subunit ribosomal RNA gene, partial sequence
Length=690

 Score = 292 bits (158),  Expect = 3e-75
 Identities = 195/212 (92%), Gaps = 6/212 (3%)
 Strand=Plus/Plus

Query  3    CATCGCGTTGCCTCCATACCCTCCGCCCCTCGAACGGTGGGGAGACGGTCTGGAAGCGGA  62
            |||||||||||||||||||||||| |||||||| || ||||  || |||| |||||||||
Sbjct  434  CATCGCGTTGCCTCCATACCCTCCACCCCTCGAGCGATGGGAGGATGGTCCGGAAGCGGA  493

Query  63   AGCTGGCCTCCCGTGACCACGAGCCACGGATGGCCCAAACACGTGCTGGGGAAGCAAAGC  122
            ||||||||||||||||||||||||||||||||||| ||| ||| ||||||||||||||||
Sbjct  494  AGCTGGCCTCCCGTGACCACGAGCCACGGATGGCCGAAATACGCGCTGGGGAAGCAAAGC  553

Query  123  GCCACGGCATTCGGTGGTCGATCCG-AGCCCCAG-AAAC-AGTGCTCGTGGCGGCCGCAT  179
            ||||||||||||||||||||||||| |||||||| |||| ||||| ||||||||||||||
Sbjct  554  GCCACGGCATTCGGTGGTCGATCCGGAGCCCCAGGAAACAAGTGCCCGTGGCGGCCGCAT  613

Query  180  CCGTCCCCAGCCGG-CGG-CCCTAAA-CGTTA  208
            |||||||||||||| ||| ||||||| |||||
Sbjct  614  CCGTCCCCAGCCGGACGGGCCCTAAAACGTTA  645


>KF794088.1 Terminalia bucidoides isolate BAB245 18S ribosomal RNA gene, 
partial sequence; internal transcribed spacer 1, 5.8S ribosomal 
RNA gene, and internal transcribed spacer 2, complete sequence; 
and 28S ribosomal RNA gene, partial sequence
Length=689

 Score = 263 bits (142),  Expect = 2e-66
 Identities = 186/208 (89%), Gaps = 0/208 (0%)
 Strand=Plus/Plus

Query  1    CACATCGCGTTGCCTCCATACCCTCCGCCCCTCGAACGGTGGGGAGACGGTCTGGAAGCG  60
            ||||||||| |||||||| ||||||| ||||||||||| || || |  |||| ||| |||
Sbjct  419  CACATCGCGCTGCCTCCAGACCCTCCACCCCTCGAACGTTGCGGTGGTGGTCCGGATGCG  478

Query  61   GAAGCTGGCCTCCCGTGACCACGAGCCACGGATGGCCCAAACACGTGCTGGGGAAGCAAA  120
            |||||||||||||||||||| || ||||||||||||||||||||||||||||||||| ||
Sbjct  479  GAAGCTGGCCTCCCGTGACCGCGCGCCACGGATGGCCCAAACACGTGCTGGGGAAGCGAA  538

Query  121  GCGCCACGGCATTCGGTGGTCGATCCGAGCCCCAGAAACAGTGCTCGTGGCGGCCGCATC  180
            ||||||||||||||||||||||||||||||||||||| ||||||  | || |||||||| 
Sbjct  539  GCGCCACGGCATTCGGTGGTCGATCCGAGCCCCAGAAGCAGTGCCGGCGGTGGCCGCATA  598

Query  181  CGTCCCCAGCCGGCGGCCCTAAACGTTA  208
            |||||||||||  || ||||||||||||
Sbjct  599  CGTCCCCAGCCCACGACCCTAAACGTTA  626


>KF794100.1 Terminalia amazonia isolate BAB253 18S ribosomal RNA gene, partial 
sequence; internal transcribed spacer 1 and 5.8S ribosomal 
RNA gene, complete sequence; and internal transcribed spacer 
2, partial sequence
Length=577

 Score = 257 bits (139),  Expect = 9e-65
 Identities = 184/206 (89%), Gaps = 1/206 (0%)
 Strand=Plus/Plus

Query  1    CACATCGCGTTGCCTCCATACCCTCCGCCCCTCGAACGGTGGGGAGACGGTCTGGAAGCG  60
            ||||||||| |||||||| ||||||| ||||||||||| || || |  |||| ||| |||
Sbjct  373  CACATCGCGCTGCCTCCAGACCCTCCACCCCTCGAACGTTGCGGTG-TGGTCCGGATGCG  431

Query  61   GAAGCTGGCCTCCCGTGACCACGAGCCACGGATGGCCCAAACACGTGCTGGGGAAGCAAA  120
            |||||||||||||||||||| || ||||||||||||||||||||||||||||||||| ||
Sbjct  432  GAAGCTGGCCTCCCGTGACCGCGCGCCACGGATGGCCCAAACACGTGCTGGGGAAGCGAA  491

Query  121  GCGCCACGGCATTCGGTGGTCGATCCGAGCCCCAGAAACAGTGCTCGTGGCGGCCGCATC  180
            ||||||||||||||||||||||||||||||||||||| ||||||  | || |||||||| 
Sbjct  492  GCGCCACGGCATTCGGTGGTCGATCCGAGCCCCAGAAGCAGTGCCGGCGGTGGCCGCATA  551

Query  181  CGTCCCCAGCCGGCGGCCCTAAACGT  206
            |||||||||||  || ||||||||||
Sbjct  552  CGTCCCCAGCCCACGACCCTAAACGT  577


>KF794079.1 Terminalia calamansanay isolate Sing2011438 18S ribosomal RNA 
gene, partial sequence; internal transcribed spacer 1, 5.8S 
ribosomal RNA gene, and internal transcribed spacer 2, complete 
sequence; and 28S ribosomal RNA gene, partial sequence
Length=710

 Score = 246 bits (133),  Expect = 2e-61
 Identities = 183/208 (88%), Gaps = 0/208 (0%)
 Strand=Plus/Plus

Query  1    CACATCGCGTTGCCTCCATACCCTCCGCCCCTCGAACGGTGGGGAGACGGTCTGGAAGCG  60
            |||||||||||||||||| | ||| | ||||||||||| || || || |||| ||| |||
Sbjct  440  CACATCGCGTTGCCTCCAGATCCTTCACCCCTCGAACGTTGCGGTGAAGGTCCGGATGCG  499

Query  61   GAAGCTGGCCTCCCGTGACCACGAGCCACGGATGGCCCAAACACGTGCTGGGGAAGCAAA  120
            ||||||||||||||||||||  | ||||||||||||||||||||||||||||||||| ||
Sbjct  500  GAAGCTGGCCTCCCGTGACCGTGCGCCACGGATGGCCCAAACACGTGCTGGGGAAGCGAA  559

Query  121  GCGCCACGGCATTCGGTGGTCGATCCGAGCCCCAGAAACAGTGCTCGTGGCGGCCGCATC  180
            |||||||||||||||||||||||||  |||||||||| ||||||  | ||||||||||| 
Sbjct  560  GCGCCACGGCATTCGGTGGTCGATCTAAGCCCCAGAAGCAGTGCCGGCGGCGGCCGCATA  619

Query  181  CGTCCCCAGCCGGCGGCCCTAAACGTTA  208
             ||||||||||  || ||||||||||||
Sbjct  620  TGTCCCCAGCCCACGACCCTAAACGTTA  647


>JX840497.1 Pteleopsis myrtifolia voucher OM_MvdB19 18S ribosomal RNA gene, 
partial sequence; internal transcribed spacer 1, 5.8S ribosomal 
RNA gene, and internal transcribed spacer 2, complete 
sequence; and 28S ribosomal RNA gene, partial sequence
Length=706

 Score = 246 bits (133),  Expect = 2e-61
 Identities = 175/196 (89%), Gaps = 0/196 (0%)
 Strand=Plus/Plus

Query  10   TTGCCTCCATACCCTCCGCCCCTCGAACGGTGGGGAGACGGTCTGGAAGCGGAAGCTGGC  69
            ||||||||| ||||||||||||||||||| || || || ||| |||| ||||||||||||
Sbjct  456  TTGCCTCCAAACCCTCCGCCCCTCGAACGTTGCGGCGATGGTTTGGATGCGGAAGCTGGC  515

Query  70   CTCCCGTGACCACGAGCCACGGATGGCCCAAACACGTGCTGGGGAAGCAAAGCGCCACGG  129
            ||||||||||| ||||||||||||||||||||||||||||||| |||| |||||||||||
Sbjct  516  CTCCCGTGACCGCGAGCCACGGATGGCCCAAACACGTGCTGGGTAAGCGAAGCGCCACGG  575

Query  130  CATTCGGTGGTCGATCCGAGCCCCAGAAACAGTGCTCGTGGCGGCCGCATCCGTCCCCAG  189
            ||||||||||||||||  ||||||  |||| ||||  |||| ||||||||||| || |||
Sbjct  576  CATTCGGTGGTCGATCTAAGCCCCGTAAACGGTGCCGGTGGTGGCCGCATCCGACCACAG  635

Query  190  CCGGCGGCCCTAAACG  205
            || |||||||||||||
Sbjct  636  CCCGCGGCCCTAAACG  651


>JX840495.1 Pteleopsis myrtifolia voucher OM_MvdB17 18S ribosomal RNA gene, 
partial sequence; internal transcribed spacer 1, 5.8S ribosomal 
RNA gene, and internal transcribed spacer 2, complete 
sequence; and 28S ribosomal RNA gene, partial sequence
Length=655

 Score = 246 bits (133),  Expect = 2e-61
 Identities = 175/196 (89%), Gaps = 0/196 (0%)
 Strand=Plus/Plus

Query  10   TTGCCTCCATACCCTCCGCCCCTCGAACGGTGGGGAGACGGTCTGGAAGCGGAAGCTGGC  69
            ||||||||| ||||||||||||||||||| || || || ||| |||| ||||||||||||
Sbjct  394  TTGCCTCCAAACCCTCCGCCCCTCGAACGTTGCGGCGATGGTTTGGATGCGGAAGCTGGC  453

Query  70   CTCCCGTGACCACGAGCCACGGATGGCCCAAACACGTGCTGGGGAAGCAAAGCGCCACGG  129
            ||||||||||| ||||||||||||||||||||||||||||||| |||| |||||||||||
Sbjct  454  CTCCCGTGACCGCGAGCCACGGATGGCCCAAACACGTGCTGGGTAAGCGAAGCGCCACGG  513

Query  130  CATTCGGTGGTCGATCCGAGCCCCAGAAACAGTGCTCGTGGCGGCCGCATCCGTCCCCAG  189
            ||||||||||||||||  ||||||  |||| ||||  |||| ||||||||||| || |||
Sbjct  514  CATTCGGTGGTCGATCTAAGCCCCGTAAACGGTGCCGGTGGTGGCCGCATCCGACCACAG  573

Query  190  CCGGCGGCCCTAAACG  205
            || |||||||||||||
Sbjct  574  CCCGCGGCCCTAAACG  589


>EU338007.1 Pteleopsis myrtifolia voucher OM&MvdB19 18S ribosomal RNA gene, 
partial sequence; internal transcribed spacer 1, 5.8S ribosomal 
RNA gene, and internal transcribed spacer 2, complete 
sequence; and 26S ribosomal RNA gene, partial sequence
Length=784

 Score = 246 bits (133),  Expect = 2e-61
 Identities = 175/196 (89%), Gaps = 0/196 (0%)
 Strand=Plus/Plus

Query  10   TTGCCTCCATACCCTCCGCCCCTCGAACGGTGGGGAGACGGTCTGGAAGCGGAAGCTGGC  69
            ||||||||| ||||||||||||||||||| || || || ||| |||| ||||||||||||
Sbjct  513  TTGCCTCCAAACCCTCCGCCCCTCGAACGTTGCGGCGATGGTTTGGATGCGGAAGCTGGC  572

Query  70   CTCCCGTGACCACGAGCCACGGATGGCCCAAACACGTGCTGGGGAAGCAAAGCGCCACGG  129
            ||||||||||| ||||||||||||||||||||||||||||||| |||| |||||||||||
Sbjct  573  CTCCCGTGACCGCGAGCCACGGATGGCCCAAACACGTGCTGGGTAAGCGAAGCGCCACGG  632

Query  130  CATTCGGTGGTCGATCCGAGCCCCAGAAACAGTGCTCGTGGCGGCCGCATCCGTCCCCAG  189
            ||||||||||||||||  ||||||  |||| ||||  |||| ||||||||||| || |||
Sbjct  633  CATTCGGTGGTCGATCTAAGCCCCGTAAACGGTGCCGGTGGTGGCCGCATCCGACCACAG  692

Query  190  CCGGCGGCCCTAAACG  205
            || |||||||||||||
Sbjct  693  CCCGCGGCCCTAAACG  708


>EU338006.1 Pteleopsis myrtifolia voucher OM&MvdB17 internal transcribed 
spacer 1, partial sequence; 5.8S ribosomal RNA gene and internal 
transcribed spacer 2, complete sequence; and 26S ribosomal 
RNA gene, partial sequence
Length=717

 Score = 246 bits (133),  Expect = 2e-61
 Identities = 175/196 (89%), Gaps = 0/196 (0%)
 Strand=Plus/Plus

Query  10   TTGCCTCCATACCCTCCGCCCCTCGAACGGTGGGGAGACGGTCTGGAAGCGGAAGCTGGC  69
            ||||||||| ||||||||||||||||||| || || || ||| |||| ||||||||||||
Sbjct  451  TTGCCTCCAAACCCTCCGCCCCTCGAACGTTGCGGCGATGGTTTGGATGCGGAAGCTGGC  510

Query  70   CTCCCGTGACCACGAGCCACGGATGGCCCAAACACGTGCTGGGGAAGCAAAGCGCCACGG  129
            ||||||||||| ||||||||||||||||||||||||||||||| |||| |||||||||||
Sbjct  511  CTCCCGTGACCGCGAGCCACGGATGGCCCAAACACGTGCTGGGTAAGCGAAGCGCCACGG  570

Query  130  CATTCGGTGGTCGATCCGAGCCCCAGAAACAGTGCTCGTGGCGGCCGCATCCGTCCCCAG  189
            ||||||||||||||||  ||||||  |||| ||||  |||| ||||||||||| || |||
Sbjct  571  CATTCGGTGGTCGATCTAAGCCCCGTAAACGGTGCCGGTGGTGGCCGCATCCGACCACAG  630

Query  190  CCGGCGGCCCTAAACG  205
            || |||||||||||||
Sbjct  631  CCCGCGGCCCTAAACG  646


>JX840592.1 Terminalia sericea voucher OM0478 18S ribosomal RNA gene, partial 
sequence; internal transcribed spacer 1, 5.8S ribosomal 
RNA gene, and internal transcribed spacer 2, complete sequence; 
and 28S ribosomal RNA gene, partial sequence
Length=690

 Score = 243 bits (131),  Expect = 3e-60
 Identities = 181/206 (88%), Gaps = 0/206 (0%)
 Strand=Plus/Plus

Query  3    CATCGCGTTGCCTCCATACCCTCCGCCCCTCGAACGGTGGGGAGACGGTCTGGAAGCGGA  62
            ||||||||||| |||| ||||| ||||| ||| ||| || || || |||||||| |||||
Sbjct  422  CATCGCGTTGCGTCCAAACCCTTCGCCCTTCGGACGTTGCGGTGATGGTCTGGATGCGGA  481

Query  63   AGCTGGCCTCCCGTGACCACGAGCCACGGATGGCCCAAACACGTGCTGGGGAAGCAAAGC  122
            ||||||||||||||| ||||||||||||||||||||||||||||||| ||||||| ||||
Sbjct  482  AGCTGGCCTCCCGTGGCCACGAGCCACGGATGGCCCAAACACGTGCTAGGGAAGCGAAGC  541

Query  123  GCCACGGCATTCGGTGGTCGATCCGAGCCCCAGAAACAGTGCTCGTGGCGGCCGCATCCG  182
            |||||||||||||||||| ||||| |||||||||| ||||||  | || ||||||||| |
Sbjct  542  GCCACGGCATTCGGTGGTTGATCCAAGCCCCAGAAGCAGTGCCGGCGGTGGCCGCATCTG  601

Query  183  TCCCCAGCCGGCGGCCCTAAACGTTA  208
             ||| ||||| || ||||||||||||
Sbjct  602  CCCCTAGCCGACGACCCTAAACGTTA  627


>JX840550.1 Terminalia brachystemma voucher OM1955 18S ribosomal RNA gene, 
partial sequence; internal transcribed spacer 1, 5.8S ribosomal 
RNA gene, and internal transcribed spacer 2, complete 
sequence; and 28S ribosomal RNA gene, partial sequence
Length=753

 Score = 243 bits (131),  Expect = 3e-60
 Identities = 181/206 (88%), Gaps = 0/206 (0%)
 Strand=Plus/Plus

Query  3    CATCGCGTTGCCTCCATACCCTCCGCCCCTCGAACGGTGGGGAGACGGTCTGGAAGCGGA  62
            ||||||||||| |||| ||||| ||||| ||| ||| || || || |||||||| |||||
Sbjct  485  CATCGCGTTGCGTCCAAACCCTTCGCCCTTCGGACGTTGCGGTGATGGTCTGGATGCGGA  544

Query  63   AGCTGGCCTCCCGTGACCACGAGCCACGGATGGCCCAAACACGTGCTGGGGAAGCAAAGC  122
            ||||||||||||||| ||||||||||||||||||||||||||||||| ||||||| ||||
Sbjct  545  AGCTGGCCTCCCGTGGCCACGAGCCACGGATGGCCCAAACACGTGCTAGGGAAGCGAAGC  604

Query  123  GCCACGGCATTCGGTGGTCGATCCGAGCCCCAGAAACAGTGCTCGTGGCGGCCGCATCCG  182
            |||||||||||||||||| ||||| |||||||||| ||||||  | || ||||||||| |
Sbjct  605  GCCACGGCATTCGGTGGTTGATCCAAGCCCCAGAAGCAGTGCCGGCGGTGGCCGCATCTG  664

Query  183  TCCCCAGCCGGCGGCCCTAAACGTTA  208
             ||| ||||| || ||||||||||||
Sbjct  665  CCCCTAGCCGACGACCCTAAACGTTA  690


>JX840548.1 Terminalia stenostachya voucher OM1662 5.8S ribosomal RNA gene, 
partial sequence; internal transcribed spacer 2, complete 
sequence; and 28S ribosomal RNA gene, partial sequence
Length=356

 Score = 243 bits (131),  Expect = 3e-60
 Identities = 181/206 (88%), Gaps = 0/206 (0%)
 Strand=Plus/Plus

Query  3    CATCGCGTTGCCTCCATACCCTCCGCCCCTCGAACGGTGGGGAGACGGTCTGGAAGCGGA  62
            ||||||||||| |||| ||||| | ||| ||| ||| || || || |||||||| |||||
Sbjct  88   CATCGCGTTGCGTCCAAACCCTTCACCCTTCGGACGTTGCGGTGATGGTCTGGATGCGGA  147

Query  63   AGCTGGCCTCCCGTGACCACGAGCCACGGATGGCCCAAACACGTGCTGGGGAAGCAAAGC  122
            ||||||||||||||| ||||||||||||||||||||||||||||||| ||||||| ||||
Sbjct  148  AGCTGGCCTCCCGTGGCCACGAGCCACGGATGGCCCAAACACGTGCTAGGGAAGCGAAGC  207

Query  123  GCCACGGCATTCGGTGGTCGATCCGAGCCCCAGAAACAGTGCTCGTGGCGGCCGCATCCG  182
            |||||||||||||||||| ||||| |||||||||| ||||||  | || ||||||||| |
Sbjct  208  GCCACGGCATTCGGTGGTTGATCCAAGCCCCAGAAGCAGTGCCGGCGGTGGCCGCATCTG  267

Query  183  TCCCCAGCCGGCGGCCCTAAACGTTA  208
            |||| ||||| || ||||||||||||
Sbjct  268  TCCCTAGCCGACGACCCTAAACGTTA  293


>JX840496.1 Terminalia brachystemma voucher OM_MvdB18 18S ribosomal RNA gene, 
partial sequence; internal transcribed spacer 1, 5.8S ribosomal 
RNA gene, and internal transcribed spacer 2, complete 
sequence; and 28S ribosomal RNA gene, partial sequence
Length=712

 Score = 243 bits (131),  Expect = 3e-60
 Identities = 181/206 (88%), Gaps = 0/206 (0%)
 Strand=Plus/Plus

Query  3    CATCGCGTTGCCTCCATACCCTCCGCCCCTCGAACGGTGGGGAGACGGTCTGGAAGCGGA  62
            ||||||||||| |||| ||||| ||||| ||| ||| || || || |||||||| |||||
Sbjct  444  CATCGCGTTGCGTCCAAACCCTTCGCCCTTCGGACGTTGCGGTGATGGTCTGGATGCGGA  503

Query  63   AGCTGGCCTCCCGTGACCACGAGCCACGGATGGCCCAAACACGTGCTGGGGAAGCAAAGC  122
            ||||||||||||||| ||||||||||||||||||||||||||||||| ||||||| ||||
Sbjct  504  AGCTGGCCTCCCGTGGCCACGAGCCACGGATGGCCCAAACACGTGCTAGGGAAGCGAAGC  563

Query  123  GCCACGGCATTCGGTGGTCGATCCGAGCCCCAGAAACAGTGCTCGTGGCGGCCGCATCCG  182
            |||||||||||||||||| ||||| |||||||||| ||||||  | || ||||||||| |
Sbjct  564  GCCACGGCATTCGGTGGTTGATCCAAGCCCCAGAAGCAGTGCCGGCGGTGGCCGCATCTG  623

Query  183  TCCCCAGCCGGCGGCCCTAAACGTTA  208
             ||| ||||| || ||||||||||||
Sbjct  624  CCCCTAGCCGACGACCCTAAACGTTA  649


>FJ381774.1 Terminalia brachystemma internal transcribed spacer 1, partial 
sequence; 5.8S ribosomal RNA gene and internal transcribed 
spacer 2, complete sequence; and 28S ribosomal RNA gene, partial 
sequence
Length=669

 Score = 243 bits (131),  Expect = 3e-60
 Identities = 181/206 (88%), Gaps = 0/206 (0%)
 Strand=Plus/Plus

Query  3    CATCGCGTTGCCTCCATACCCTCCGCCCCTCGAACGGTGGGGAGACGGTCTGGAAGCGGA  62
            ||||||||||| |||| ||||| ||||| ||| ||| || || || |||||||| |||||
Sbjct  393  CATCGCGTTGCGTCCAAACCCTTCGCCCTTCGGACGTTGCGGTGATGGTCTGGATGCGGA  452

Query  63   AGCTGGCCTCCCGTGACCACGAGCCACGGATGGCCCAAACACGTGCTGGGGAAGCAAAGC  122
            ||||||||||||||| ||||||||||||||||||||||||||||||| ||||||| ||||
Sbjct  453  AGCTGGCCTCCCGTGGCCACGAGCCACGGATGGCCCAAACACGTGCTAGGGAAGCGAAGC  512

Query  123  GCCACGGCATTCGGTGGTCGATCCGAGCCCCAGAAACAGTGCTCGTGGCGGCCGCATCCG  182
            |||||||||||||||||| ||||| |||||||||| ||||||  | || ||||||||| |
Sbjct  513  GCCACGGCATTCGGTGGTTGATCCAAGCCCCAGAAGCAGTGCCGGCGGTGGCCGCATCTG  572

Query  183  TCCCCAGCCGGCGGCCCTAAACGTTA  208
             ||| ||||| || ||||||||||||
Sbjct  573  CCCCTAGCCGACGACCCTAAACGTTA  598


>EU338011.1 Terminalia sericea voucher OM478 18S ribosomal RNA gene, partial 
sequence; internal transcribed spacer 1, 5.8S ribosomal 
RNA gene, and internal transcribed spacer 2, complete sequence; 
and 26S ribosomal RNA gene, partial sequence
Length=789

 Score = 243 bits (131),  Expect = 3e-60
 Identities = 181/206 (88%), Gaps = 0/206 (0%)
 Strand=Plus/Plus

Query  3    CATCGCGTTGCCTCCATACCCTCCGCCCCTCGAACGGTGGGGAGACGGTCTGGAAGCGGA  62
            ||||||||||| |||| ||||| ||||| ||| ||| || || || |||||||| |||||
Sbjct  479  CATCGCGTTGCGTCCAAACCCTTCGCCCTTCGGACGTTGCGGTGATGGTCTGGATGCGGA  538

Query  63   AGCTGGCCTCCCGTGACCACGAGCCACGGATGGCCCAAACACGTGCTGGGGAAGCAAAGC  122
            ||||||||||||||| ||||||||||||||||||||||||||||||| ||||||| ||||
Sbjct  539  AGCTGGCCTCCCGTGGCCACGAGCCACGGATGGCCCAAACACGTGCTAGGGAAGCGAAGC  598

Query  123  GCCACGGCATTCGGTGGTCGATCCGAGCCCCAGAAACAGTGCTCGTGGCGGCCGCATCCG  182
            |||||||||||||||||| ||||| |||||||||| ||||||  | || ||||||||| |
Sbjct  599  GCCACGGCATTCGGTGGTTGATCCAAGCCCCAGAAGCAGTGCCGGCGGTGGCCGCATCTG  658

Query  183  TCCCCAGCCGGCGGCCCTAAACGTTA  208
             ||| ||||| || ||||||||||||
Sbjct  659  CCCCTAGCCGACGACCCTAAACGTTA  684


>KF794082.1 Terminalia subspathulata isolate Sing2011439 18S ribosomal RNA 
gene and internal transcribed spacer 1, partial sequence
Length=627

 Score = 241 bits (130),  Expect = 9e-60
 Identities = 182/208 (88%), Gaps = 0/208 (0%)
 Strand=Plus/Plus

Query  1    CACATCGCGTTGCCTCCATACCCTCCGCCCCTCGAACGGTGGGGAGACGGTCTGGAAGCG  60
            |||||||||||||||||  | ||| | ||||||||||| || || || |||| ||| |||
Sbjct  358  CACATCGCGTTGCCTCCGGATCCTTCACCCCTCGAACGTTGCGGTGATGGTCCGGATGCG  417

Query  61   GAAGCTGGCCTCCCGTGACCACGAGCCACGGATGGCCCAAACACGTGCTGGGGAAGCAAA  120
            |||||||||||||||||||| || ||||||||||||||||||||||||||||||||| ||
Sbjct  418  GAAGCTGGCCTCCCGTGACCGCGCGCCACGGATGGCCCAAACACGTGCTGGGGAAGCGAA  477

Query  121  GCGCCACGGCATTCGGTGGTCGATCCGAGCCCCAGAAACAGTGCTCGTGGCGGCCGCATC  180
            |||||||||||||||||||||||||  ||||||| |||||||||  | || |||||||| 
Sbjct  478  GCGCCACGGCATTCGGTGGTCGATCTAAGCCCCACAAACAGTGCCGGCGGTGGCCGCATA  537

Query  181  CGTCCCCAGCCGGCGGCCCTAAACGTTA  208
             ||||||||||  || ||||||||||||
Sbjct  538  TGTCCCCAGCCCACGACCCTAAACGTTA  565


>JX840546.1 Terminalia trichopoda voucher OM1657 18S ribosomal RNA gene, 
partial sequence; internal transcribed spacer 1, 5.8S ribosomal 
RNA gene, and internal transcribed spacer 2, complete sequence; 
and 28S ribosomal RNA gene, partial sequence
Length=710

 Score = 241 bits (130),  Expect = 9e-60
 Identities = 180/206 (87%), Gaps = 0/206 (0%)
 Strand=Plus/Plus

Query  3    CATCGCGTTGCCTCCATACCCTCCGCCCCTCGAACGGTGGGGAGACGGTCTGGAAGCGGA  62
            ||||||||||| |||| ||||| ||||| ||| ||| || || || |||||||| |||||
Sbjct  442  CATCGCGTTGCGTCCAAACCCTTCGCCCTTCGGACGTTGCGGTGATGGTCTGGATGCGGA  501

Query  63   AGCTGGCCTCCCGTGACCACGAGCCACGGATGGCCCAAACACGTGCTGGGGAAGCAAAGC  122
            ||||||||||||| | ||||||||||||||||||||||||||||||| ||||||| ||||
Sbjct  502  AGCTGGCCTCCCGYGGCCACGAGCCACGGATGGCCCAAACACGTGCTAGGGAAGCGAAGC  561

Query  123  GCCACGGCATTCGGTGGTCGATCCGAGCCCCAGAAACAGTGCTCGTGGCGGCCGCATCCG  182
            |||||||||||||||||| ||||| |||||||||| ||||||  | || ||||||||| |
Sbjct  562  GCCACGGCATTCGGTGGTTGATCCAAGCCCCAGAAGCAGTGCCGGCGGTGGCCGCATCTG  621

Query  183  TCCCCAGCCGGCGGCCCTAAACGTTA  208
             ||| ||||| || ||||||||||||
Sbjct  622  YCCCTAGCCGACGACCCTAAACGTTA  647


>FJ381782.1 Terminalia trichopoda 18S ribosomal RNA gene, partial sequence; 
internal transcribed spacer 1, 5.8S ribosomal RNA gene, and 
internal transcribed spacer 2, complete sequence; and 28S 
ribosomal RNA gene, partial sequence
Length=814

 Score = 241 bits (130),  Expect = 9e-60
 Identities = 180/206 (87%), Gaps = 0/206 (0%)
 Strand=Plus/Plus

Query  3    CATCGCGTTGCCTCCATACCCTCCGCCCCTCGAACGGTGGGGAGACGGTCTGGAAGCGGA  62
            ||||||||||| |||| ||||| ||||| ||| ||| || || || |||||||| |||||
Sbjct  505  CATCGCGTTGCGTCCAAACCCTTCGCCCTTCGGACGTTGCGGTGATGGTCTGGATGCGGA  564

Query  63   AGCTGGCCTCCCGTGACCACGAGCCACGGATGGCCCAAACACGTGCTGGGGAAGCAAAGC  122
            ||||||||||||| | ||||||||||||||||||||||||||||||| ||||||| ||||
Sbjct  565  AGCTGGCCTCCCGYGGCCACGAGCCACGGATGGCCCAAACACGTGCTAGGGAAGCGAAGC  624

Query  123  GCCACGGCATTCGGTGGTCGATCCGAGCCCCAGAAACAGTGCTCGTGGCGGCCGCATCCG  182
            |||||||||||||||||| ||||| |||||||||| ||||||  | || ||||||||| |
Sbjct  625  GCCACGGCATTCGGTGGTTGATCCAAGCCCCAGAAGCAGTGCCGGCGGTGGCCGCATCTG  684

Query  183  TCCCCAGCCGGCGGCCCTAAACGTTA  208
             ||| ||||| || ||||||||||||
Sbjct  685  YCCCTAGCCGACGACCCTAAACGTTA  710


>JX840493.1 Terminalia mollis voucher OM_MvdB15 18S ribosomal RNA gene, partial 
sequence; internal transcribed spacer 1, 5.8S ribosomal 
RNA gene, and internal transcribed spacer 2, complete sequence; 
and 28S ribosomal RNA gene, partial sequence
Length=712

 Score = 239 bits (129),  Expect = 3e-59
 Identities = 180/206 (87%), Gaps = 0/206 (0%)
 Strand=Plus/Plus

Query  3    CATCGCGTTGCCTCCATACCCTCCGCCCCTCGAACGGTGGGGAGACGGTCTGGAAGCGGA  62
            ||||||||||| |||| ||||| | ||| ||| ||| || || || |||||||| |||||
Sbjct  444  CATCGCGTTGCATCCAAACCCTTCACCCTTCGGACGTTGCGGTGATGGTCTGGATGCGGA  503

Query  63   AGCTGGCCTCCCGTGACCACGAGCCACGGATGGCCCAAACACGTGCTGGGGAAGCAAAGC  122
            ||||||||||||| | ||||||||||||||||||||||||||||||| ||||||| ||||
Sbjct  504  AGCTGGCCTCCCGYGGCCACGAGCCACGGATGGCCCAAACACGTGCTAGGGAAGCGAAGC  563

Query  123  GCCACGGCATTCGGTGGTCGATCCGAGCCCCAGAAACAGTGCTCGTGGCGGCCGCATCCG  182
            |||||||||||||||||| ||||| |||||||||| ||||||  | || ||||||||| |
Sbjct  564  GCCACGGCATTCGGTGGTTGATCCAAGCCCCAGAAGCAGTGCCGGCGGTGGCCGCATCTG  623

Query  183  TCCCCAGCCGGCGGCCCTAAACGTTA  208
            |||| ||||| || ||||||||||||
Sbjct  624  TCCCTAGCCGACGACCCTAAACGTTA  649


>EU338008.1 Terminalia mollis voucher OM&MvdB15 18S ribosomal RNA gene, partial 
sequence; internal transcribed spacer 1, 5.8S ribosomal 
RNA gene, and internal transcribed spacer 2, complete sequence; 
and 26S ribosomal RNA gene, partial sequence
Length=846

 Score = 239 bits (129),  Expect = 3e-59
 Identities = 180/206 (87%), Gaps = 0/206 (0%)
 Strand=Plus/Plus

Query  3    CATCGCGTTGCCTCCATACCCTCCGCCCCTCGAACGGTGGGGAGACGGTCTGGAAGCGGA  62
            ||||||||||| |||| ||||| | ||| ||| ||| || || || |||||||| |||||
Sbjct  535  CATCGCGTTGCATCCAAACCCTTCACCCTTCGGACGTTGCGGTGATGGTCTGGATGCGGA  594

Query  63   AGCTGGCCTCCCGTGACCACGAGCCACGGATGGCCCAAACACGTGCTGGGGAAGCAAAGC  122
            ||||||||||||| | ||||||||||||||||||||||||||||||| ||||||| ||||
Sbjct  595  AGCTGGCCTCCCGYGGCCACGAGCCACGGATGGCCCAAACACGTGCTAGGGAAGCGAAGC  654

Query  123  GCCACGGCATTCGGTGGTCGATCCGAGCCCCAGAAACAGTGCTCGTGGCGGCCGCATCCG  182
            |||||||||||||||||| ||||| |||||||||| ||||||  | || ||||||||| |
Sbjct  655  GCCACGGCATTCGGTGGTTGATCCAAGCCCCAGAAGCAGTGCCGGCGGTGGCCGCATCTG  714

Query  183  TCCCCAGCCGGCGGCCCTAAACGTTA  208
            |||| ||||| || ||||||||||||
Sbjct  715  TCCCTAGCCGACGACCCTAAACGTTA  740


>KF794084.1 Terminalia divaricata isolate MMK378 18S ribosomal RNA gene, 
partial sequence; internal transcribed spacer 1, 5.8S ribosomal 
RNA gene, and internal transcribed spacer 2, complete sequence; 
and 28S ribosomal RNA gene, partial sequence
Length=710

 Score = 237 bits (128),  Expect = 1e-58
 Identities = 180/206 (87%), Gaps = 0/206 (0%)
 Strand=Plus/Plus

Query  3    CATCGCGTTGCCTCCATACCCTCCGCCCCTCGAACGGTGGGGAGACGGTCTGGAAGCGGA  62
            || ||||||||||||| ||||| | ||| ||| ||| || || || |||||||| |||||
Sbjct  442  CACCGCGTTGCCTCCAAACCCTTCACCCTTCGGACGTTGCGGTGATGGTCTGGATGCGGA  501

Query  63   AGCTGGCCTCCCGTGACCACGAGCCACGGATGGCCCAAACACGTGCTGGGGAAGCAAAGC  122
            ||||||||||||| | ||||||||||||||||||||||||||||||| ||||||| ||||
Sbjct  502  AGCTGGCCTCCCGCGGCCACGAGCCACGGATGGCCCAAACACGTGCTAGGGAAGCGAAGC  561

Query  123  GCCACGGCATTCGGTGGTCGATCCGAGCCCCAGAAACAGTGCTCGTGGCGGCCGCATCCG  182
            |||||||||||||||||| ||||| |||||||||| ||||||  | || |||||||||||
Sbjct  562  GCCACGGCATTCGGTGGTTGATCCAAGCCCCAGAAGCAGTGCCGGCGGTGGCCGCATCCG  621

Query  183  TCCCCAGCCGGCGGCCCTAAACGTTA  208
            |||| ||||  || ||||||||||||
Sbjct  622  TCCCTAGCCCACGACCCTAAACGTTA  647


>LC050569.1 Terminalia mantaly genes for ITS1, 5.8S rRNA, ITS2, partial and 
complete sequence
 LC110378.1 Terminalia mantaly genes for ITS1, 5.8S rRNA, ITS2, partial and 
complete sequence, specimen_voucher: KANA:I130908211
 LC110379.1 Terminalia mantaly genes for ITS1, 5.8S rRNA, ITS2, partial and 
complete sequence, specimen_voucher: KANA:I130908331
 LC110380.1 Terminalia mantaly genes for ITS1, 5.8S rRNA, ITS2, partial and 
complete sequence, specimen_voucher: KANA:I130912621
 LC110381.1 Terminalia mantaly genes for ITS1, 5.8S rRNA, ITS2, partial and 
complete sequence, specimen_voucher: KANA:I130913261
Length=676

 Score = 237 bits (128),  Expect = 1e-58
 Identities = 180/206 (87%), Gaps = 0/206 (0%)
 Strand=Plus/Plus

Query  3    CATCGCGTTGCCTCCATACCCTCCGCCCCTCGAACGGTGGGGAGACGGTCTGGAAGCGGA  62
            |||||||||||||||| ||||| | ||| ||| ||| || || || |||||||| |||||
Sbjct  439  CATCGCGTTGCCTCCAAACCCTTCACCCTTCGGACGTTGCGGTGATGGTCTGGATGCGGA  498

Query  63   AGCTGGCCTCCCGTGACCACGAGCCACGGATGGCCCAAACACGTGCTGGGGAAGCAAAGC  122
            ||||||||||||| | ||||||||||||||||||||||||||||||||||||||| ||||
Sbjct  499  AGCTGGCCTCCCGCGGCCACGAGCCACGGATGGCCCAAACACGTGCTGGGGAAGCGAAGC  558

Query  123  GCCACGGCATTCGGTGGTCGATCCGAGCCCCAGAAACAGTGCTCGTGGCGGCCGCATCCG  182
            |||||||||||||||||| ||||| |||||||||| ||||||  | || ||||||||| |
Sbjct  559  GCCACGGCATTCGGTGGTTGATCCAAGCCCCAGAAGCAGTGCCGGCGGTGGCCGCATCTG  618

Query  183  TCCCCAGCCGGCGGCCCTAAACGTTA  208
            |||| || |  || ||||||||||||
Sbjct  619  TCCCTAGACCACGACCCTAAACGTTA  644


>FJ381778.1 Terminalia mantaly 18S ribosomal RNA gene, partial sequence; 
internal transcribed spacer 1, 5.8S ribosomal RNA gene, and 
internal transcribed spacer 2, complete sequence; and 28S ribosomal 
RNA gene, partial sequence
Length=816

 Score = 237 bits (128),  Expect = 1e-58
 Identities = 180/206 (87%), Gaps = 0/206 (0%)
 Strand=Plus/Plus

Query  3    CATCGCGTTGCCTCCATACCCTCCGCCCCTCGAACGGTGGGGAGACGGTCTGGAAGCGGA  62
            |||||||||||||||| ||||| | ||| ||| ||| || || || |||||||| |||||
Sbjct  505  CATCGCGTTGCCTCCAAACCCTTCACCCTTCGGACGTTGCGGTGATGGTCTGGATGCGGA  564

Query  63   AGCTGGCCTCCCGTGACCACGAGCCACGGATGGCCCAAACACGTGCTGGGGAAGCAAAGC  122
            ||||||||||||| | ||||||||||||||||||||||||||||||||||||||| ||||
Sbjct  565  AGCTGGCCTCCCGCGGCCACGAGCCACGGATGGCCCAAACACGTGCTGGGGAAGCGAAGC  624

Query  123  GCCACGGCATTCGGTGGTCGATCCGAGCCCCAGAAACAGTGCTCGTGGCGGCCGCATCCG  182
            |||||||||||||||||| ||||| |||||||||| ||||||  | || ||||||||| |
Sbjct  625  GCCACGGCATTCGGTGGTTGATCCAAGCCCCAGAAGCAGTGCCGGCGGTGGCCGCATCTG  684

Query  183  TCCCCAGCCGGCGGCCCTAAACGTTA  208
            |||| || |  || ||||||||||||
Sbjct  685  TCCCTAGACCACGACCCTAAACGTTA  710


>KF794098.1 Terminalia sambesiaca isolate OM2392 18S ribosomal RNA gene, 
partial sequence; internal transcribed spacer 1, 5.8S ribosomal 
RNA gene, and internal transcribed spacer 2, complete sequence; 
and 28S ribosomal RNA gene, partial sequence
Length=711

 Score = 231 bits (125),  Expect = 6e-57
 Identities = 179/206 (87%), Gaps = 0/206 (0%)
 Strand=Plus/Plus

Query  3    CATCGCGTTGCCTCCATACCCTCCGCCCCTCGAACGGTGGGGAGACGGTCTGGAAGCGGA  62
            ||||||||||| |||| ||||| | ||| ||| ||| || || || |||||||| |||||
Sbjct  443  CATCGCGTTGCATCCAAACCCTTCACCCTTCGGACGTTGCGGTGATGGTCTGGATGCGGA  502

Query  63   AGCTGGCCTCCCGTGACCACGAGCCACGGATGGCCCAAACACGTGCTGGGGAAGCAAAGC  122
            ||||||||||||||| ||||||||||||||||||||||||||||||  ||||||| ||||
Sbjct  503  AGCTGGCCTCCCGTGGCCACGAGCCACGGATGGCCCAAACACGTGCGAGGGAAGCGAAGC  562

Query  123  GCCACGGCATTCGGTGGTCGATCCGAGCCCCAGAAACAGTGCTCGTGGCGGCCGCATCCG  182
            |||||||||||||||||| ||||| |||||||||| ||||||  | || ||||||||| |
Sbjct  563  GCCACGGCATTCGGTGGTTGATCCAAGCCCCAGAAGCAGTGCCGGCGGTGGCCGCATCTG  622

Query  183  TCCCCAGCCGGCGGCCCTAAACGTTA  208
            ||||  |||| || ||||||||||||
Sbjct  623  TCCCTCGCCGACGACCCTAAACGTTA  648


>KF794080.1 Terminalia oblonga isolate BAB258 18S ribosomal RNA gene, partial 
sequence; internal transcribed spacer 1, 5.8S ribosomal 
RNA gene, and internal transcribed spacer 2, complete sequence; 
and 28S ribosomal RNA gene, partial sequence
Length=689

 Score = 231 bits (125),  Expect = 6e-57
 Identities = 182/210 (87%), Gaps = 2/210 (1%)
 Strand=Plus/Plus

Query  1    CACATCGCGTTGCCTCCATACCCTCCGCCCC-TC-GAACGGTGGGGAGACGGTCTGGAAG  58
            |||||||||||||||||| ||||| |||||| || |||||  |||| || |||  ||| |
Sbjct  417  CACATCGCGTTGCCTCCAAACCCTTCGCCCCCTCGGAACGTCGGGGTGATGGTTCGGATG  476

Query  59   CGGAAGCTGGCCTCCCGTGACCACGAGCCACGGATGGCCCAAACACGTGCTGGGGAAGCA  118
            ||||||||||||||||| ||||||| ||||||||||||||||||||||||||||||||| 
Sbjct  477  CGGAAGCTGGCCTCCCGCGACCACGTGCCACGGATGGCCCAAACACGTGCTGGGGAAGCG  536

Query  119  AAGCGCCACGGCATTCGGTGGTCGATCCGAGCCCCAGAAACAGTGCTCGTGGCGGCCGCA  178
            |||||||||||||||||||||| ||||  |||||||| | ||||||  | || |||||||
Sbjct  537  AAGCGCCACGGCATTCGGTGGTTGATCTAAGCCCCAGGAGCAGTGCCGGCGGTGGCCGCA  596

Query  179  TCCGTCCCCAGCCGGCGGCCCTAAACGTTA  208
            |  ||||||||||  || ||||||||||||
Sbjct  597  TATGTCCCCAGCCTACGACCCTAAACGTTA  626


>JX840558.1 Terminalia sambesiaca voucher OM2392 18S ribosomal RNA gene, 
partial sequence; internal transcribed spacer 1, 5.8S ribosomal 
RNA gene, and internal transcribed spacer 2, complete sequence; 
and 28S ribosomal RNA gene, partial sequence
Length=714

 Score = 231 bits (125),  Expect = 6e-57
 Identities = 179/206 (87%), Gaps = 0/206 (0%)
 Strand=Plus/Plus

Query  3    CATCGCGTTGCCTCCATACCCTCCGCCCCTCGAACGGTGGGGAGACGGTCTGGAAGCGGA  62
            ||||||||||| |||| ||||| | ||| ||| ||| || || || |||||||| |||||
Sbjct  446  CATCGCGTTGCATCCAAACCCTTCACCCTTCGGACGTTGCGGTGATGGTCTGGATGCGGA  505

Query  63   AGCTGGCCTCCCGTGACCACGAGCCACGGATGGCCCAAACACGTGCTGGGGAAGCAAAGC  122
            ||||||||||||||| ||||||||||||||||||||||||||||||  ||||||| ||||
Sbjct  506  AGCTGGCCTCCCGTGGCCACGAGCCACGGATGGCCCAAACACGTGCGAGGGAAGCGAAGC  565

Query  123  GCCACGGCATTCGGTGGTCGATCCGAGCCCCAGAAACAGTGCTCGTGGCGGCCGCATCCG  182
            |||||||||||||||||| ||||| |||||||||| ||||||  | || ||||||||| |
Sbjct  566  GCCACGGCATTCGGTGGTTGATCCAAGCCCCAGAAGCAGTGCCGGCGGTGGCCGCATCTG  625

Query  183  TCCCCAGCCGGCGGCCCTAAACGTTA  208
            ||||  |||| || ||||||||||||
Sbjct  626  TCCCTCGCCGACGACCCTAAACGTTA  651


>KF794101.1 Terminalia brassii isolate 4 18S ribosomal RNA gene, partial 
sequence; internal transcribed spacer 1, 5.8S ribosomal RNA 
gene, and internal transcribed spacer 2, complete sequence; 
and 28S ribosomal RNA gene, partial sequence
Length=708

 Score = 228 bits (123),  Expect = 7e-56
 Identities = 181/209 (87%), Gaps = 3/209 (1%)
 Strand=Plus/Plus

Query  1    CACATCGCGTTGCCTCCATACCCTCCGCCCCTCGAACGGTGGGGAGACGGTCTGGAAGCG  60
            |||||||||||||||||| ||||| | ||||||||||| || || || ||| |||| |||
Sbjct  439  CACATCGCGTTGCCTCCAAACCCTTCACCCCTCGAACGTTGCGGTGATGGTTTGGATGCG  498

Query  61   GAAGCTGGCCTCCCGTGACCACGAGCCACGGATGGCCCAAACACGTGCTGGGGAAGCAAA  120
            |||| |||||||||||||||||||||||||||||||||||| ||||||| |||||||  |
Sbjct  499  GAAG-TGGCCTCCCGTGACCACGAGCCACGGATGGCCCAAATACGTGCTAGGGAAGCGGA  557

Query  121  GCGCCACGGCATTCGGTGGTCGATCCGAGCCCCAGAAACAGTGCTCG-TGGCGGCCGCAT  179
            |||||||||||||||||||| ||||  ||||||||||||||||| || ||||||||||||
Sbjct  558  GCGCCACGGCATTCGGTGGTTGATCTAAGCCCCAGAAACAGTGC-CGATGGCGGCCGCAT  616

Query  180  CCGTCCCCAGCCGGCGGCCCTAAACGTTA  208
              |  || ||||  || ||||| ||||||
Sbjct  617  TTGCTCCTAGCCTACGACCCTAGACGTTA  645


>KF794097.1 Terminalia phellocarpa isolate S56 18S ribosomal RNA gene, partial 
sequence; internal transcribed spacer 1, 5.8S ribosomal 
RNA gene, and internal transcribed spacer 2, complete sequence; 
and 28S ribosomal RNA gene, partial sequence
Length=711

 Score = 226 bits (122),  Expect = 3e-55
 Identities = 178/206 (86%), Gaps = 0/206 (0%)
 Strand=Plus/Plus

Query  3    CATCGCGTTGCCTCCATACCCTCCGCCCCTCGAACGGTGGGGAGACGGTCTGGAAGCGGA  62
            |||||||||||||| | ||||| | ||| |||  || || || || |||||||| |||||
Sbjct  443  CATCGCGTTGCCTCTAAACCCTTCACCCTTCGGTCGTTGCGGTGATGGTCTGGATGCGGA  502

Query  63   AGCTGGCCTCCCGTGACCACGAGCCACGGATGGCCCAAACACGTGCTGGGGAAGCAAAGC  122
            ||||||||||||| | ||||||||||||||||||||||||||||||| ||||||| ||||
Sbjct  503  AGCTGGCCTCCCGCGGCCACGAGCCACGGATGGCCCAAACACGTGCTAGGGAAGCGAAGC  562

Query  123  GCCACGGCATTCGGTGGTCGATCCGAGCCCCAGAAACAGTGCTCGTGGCGGCCGCATCCG  182
            |||||||||||||||||| ||||| |||||||||| ||||||  | || ||||||||| |
Sbjct  563  GCCACGGCATTCGGTGGTTGATCCAAGCCCCAGAAGCAGTGCCGGCGGTGGCCGCATCTG  622

Query  183  TCCCCAGCCGGCGGCCCTAAACGTTA  208
            |||| ||||  || ||||||||||||
Sbjct  623  TCCCTAGCCCACGACCCTAAACGTTA  648


>KF794096.1 Terminalia nitens isolate Flynn7257 18S ribosomal RNA gene, partial 
sequence; internal transcribed spacer 1, 5.8S ribosomal 
RNA gene, and internal transcribed spacer 2, complete sequence; 
and 28S ribosomal RNA gene, partial sequence
Length=709

 Score = 226 bits (122),  Expect = 3e-55
 Identities = 178/206 (86%), Gaps = 0/206 (0%)
 Strand=Plus/Plus

Query  3    CATCGCGTTGCCTCCATACCCTCCGCCCCTCGAACGGTGGGGAGACGGTCTGGAAGCGGA  62
            |||||||||||||||| ||||| | ||| |||  || || || ||||||||||| |||||
Sbjct  441  CATCGCGTTGCCTCCAAACCCTTCACCCTTCGGTCGTTGCGGTGACGGTCTGGATGCGGA  500

Query  63   AGCTGGCCTCCCGTGACCACGAGCCACGGATGGCCCAAACACGTGCTGGGGAAGCAAAGC  122
            ||||||||||||| | ||||||||||||||||||||||||||||||| ||||||| ||||
Sbjct  501  AGCTGGCCTCCCGCGGCCACGAGCCACGGATGGCCCAAACACGTGCTAGGGAAGCGAAGC  560

Query  123  GCCACGGCATTCGGTGGTCGATCCGAGCCCCAGAAACAGTGCTCGTGGCGGCCGCATCCG  182
            |||||||||||||||||| ||||| | |||||||| ||||||  | || |||||| || |
Sbjct  561  GCCACGGCATTCGGTGGTTGATCCAATCCCCAGAAGCAGTGCCGGCGGTGGCCGCGTCTG  620

Query  183  TCCCCAGCCGGCGGCCCTAAACGTTA  208
            |||| ||||  || ||||||||||||
Sbjct  621  TCCCTAGCCCACGACCCTAAACGTTA  646


>KF794092.1 Terminalia foetidissima isolate Sing2011437 18S ribosomal RNA 
gene, partial sequence; internal transcribed spacer 1, 5.8S 
ribosomal RNA gene, and internal transcribed spacer 2, complete 
sequence; and 28S ribosomal RNA gene, partial sequence
Length=701

 Score = 226 bits (122),  Expect = 3e-55
 Identities = 178/206 (86%), Gaps = 0/206 (0%)
 Strand=Plus/Plus

Query  3    CATCGCGTTGCCTCCATACCCTCCGCCCCTCGAACGGTGGGGAGACGGTCTGGAAGCGGA  62
            ||||||||||| |||| ||||| | ||| ||| ||| || || || |||||||| |||||
Sbjct  433  CATCGCGTTGCATCCAAACCCTTCACCCTTCGGACGTTGCGGTGATGGTCTGGATGCGGA  492

Query  63   AGCTGGCCTCCCGTGACCACGAGCCACGGATGGCCCAAACACGTGCTGGGGAAGCAAAGC  122
            ||||||||||||| | || |||||||||||||||||||||||||||| ||| ||| ||||
Sbjct  493  AGCTGGCCTCCCGCGGCCGCGAGCCACGGATGGCCCAAACACGTGCTAGGGGAGCGAAGC  552

Query  123  GCCACGGCATTCGGTGGTCGATCCGAGCCCCAGAAACAGTGCTCGTGGCGGCCGCATCCG  182
            |||||||||||||||||| ||||| |||||||||| ||||||  | || ||||||| |||
Sbjct  553  GCCACGGCATTCGGTGGTTGATCCAAGCCCCAGAAGCAGTGCCGGCGGTGGCCGCACCCG  612

Query  183  TCCCCAGCCGGCGGCCCTAAACGTTA  208
            |||| ||||| || ||||||||||||
Sbjct  613  TCCCTAGCCGACGACCCTAAACGTTA  638


>KF794089.1 Terminalia brownii isolate JG72 18S ribosomal RNA gene, partial 
sequence; internal transcribed spacer 1, 5.8S ribosomal RNA 
gene, and internal transcribed spacer 2, complete sequence; 
and 28S ribosomal RNA gene, partial sequence
 KF794090.1 Terminalia bursarina isolate Sweedman4300 18S ribosomal RNA gene, 
partial sequence; internal transcribed spacer 1, 5.8S ribosomal 
RNA gene, and internal transcribed spacer 2, complete 
sequence; and 28S ribosomal RNA gene, partial sequence
Length=709

 Score = 226 bits (122),  Expect = 3e-55
 Identities = 178/206 (86%), Gaps = 0/206 (0%)
 Strand=Plus/Plus

Query  3    CATCGCGTTGCCTCCATACCCTCCGCCCCTCGAACGGTGGGGAGACGGTCTGGAAGCGGA  62
            |||||||||||||||| ||||| | ||| ||| ||| || || || |||||||| |||||
Sbjct  441  CATCGCGTTGCCTCCAAACCCTTCACCCTTCGGACGTTGCGGTGATGGTCTGGATGCGGA  500

Query  63   AGCTGGCCTCCCGTGACCACGAGCCACGGATGGCCCAAACACGTGCTGGGGAAGCAAAGC  122
            ||||||||||||| | || |||||||||||||||||||||||||||| ||||||| ||||
Sbjct  501  AGCTGGCCTCCCGCGGCCGCGAGCCACGGATGGCCCAAACACGTGCTAGGGAAGCGAAGC  560

Query  123  GCCACGGCATTCGGTGGTCGATCCGAGCCCCAGAAACAGTGCTCGTGGCGGCCGCATCCG  182
            |||||||||||||||||| ||||| |||||||||| ||||||  | || |||||| ||||
Sbjct  561  GCCACGGCATTCGGTGGTTGATCCAAGCCCCAGAAGCAGTGCCGGCGGTGGCCGCGTCCG  620

Query  183  TCCCCAGCCGGCGGCCCTAAACGTTA  208
            |||| ||||  || |||||| |||||
Sbjct  621  TCCCTAGCCCACGACCCTAATCGTTA  646


>JX840552.1 Terminalia stenostachya voucher OM2059 5.8S ribosomal RNA gene, 
partial sequence; internal transcribed spacer 2, complete 
sequence; and 28S ribosomal RNA gene, partial sequence
Length=327

 Score = 226 bits (122),  Expect = 3e-55
 Identities = 178/206 (86%), Gaps = 0/206 (0%)
 Strand=Plus/Plus

Query  3    CATCGCGTTGCCTCCATACCCTCCGCCCCTCGAACGGTGGGGAGACGGTCTGGAAGCGGA  62
            ||||||||||| |||| ||||| | ||| ||| ||| || || || |||||||| |||||
Sbjct  85   CATCGCGTTGCATCCAAACCCTTCACCCTTCGGACGTTGCGGTGATGGTCTGGATGCGGA  144

Query  63   AGCTGGCCTCCCGTGACCACGAGCCACGGATGGCCCAAACACGTGCTGGGGAAGCAAAGC  122
            ||||||||||||||| ||||||||||||||||||||||||||||||  ||||||| ||||
Sbjct  145  AGCTGGCCTCCCGTGGCCACGAGCCACGGATGGCCCAAACACGTGCGAGGGAAGCGAAGC  204

Query  123  GCCACGGCATTCGGTGGTCGATCCGAGCCCCAGAAACAGTGCTCGTGGCGGCCGCATCCG  182
            |||||||||||||||||| ||||| |||||||||| ||||||  | || ||||||||| |
Sbjct  205  GCCACGGCATTCGGTGGTTGATCCAAGCCCCAGAAGCAGTGCCGGCGGTGGCCGCATCTG  264

Query  183  TCCCCAGCCGGCGGCCCTAAACGTTA  208
            ||||  |||  || ||||||||||||
Sbjct  265  TCCCTCGCCCACGACCCTAAACGTTA  290


>JX840549.1 Terminalia stenostachya voucher OM1665 18S ribosomal RNA gene, 
partial sequence; internal transcribed spacer 1, 5.8S ribosomal 
RNA gene, and internal transcribed spacer 2, complete 
sequence; and 28S ribosomal RNA gene, partial sequence
Length=711

 Score = 226 bits (122),  Expect = 3e-55
 Identities = 178/206 (86%), Gaps = 0/206 (0%)
 Strand=Plus/Plus

Query  3    CATCGCGTTGCCTCCATACCCTCCGCCCCTCGAACGGTGGGGAGACGGTCTGGAAGCGGA  62
            |||||||||||||||| ||||| | ||| ||| ||| || || || |||||||| |||||
Sbjct  443  CATCGCGTTGCCTCCAAACCCTTCACCCTTCGGACGTTGCGGTGATGGTCTGGATGCGGA  502

Query  63   AGCTGGCCTCCCGTGACCACGAGCCACGGATGGCCCAAACACGTGCTGGGGAAGCAAAGC  122
            ||||||||||||| | || |||||||||||||||||||||||||||| ||||||| ||||
Sbjct  503  AGCTGGCCTCCCGCGGCCGCGAGCCACGGATGGCCCAAACACGTGCTAGGGAAGCGAAGC  562

Query  123  GCCACGGCATTCGGTGGTCGATCCGAGCCCCAGAAACAGTGCTCGTGGCGGCCGCATCCG  182
            |||||||||||||||||| ||||| |||||||||| ||||||  | || |||||| ||||
Sbjct  563  GCCACGGCATTCGGTGGTTGATCCAAGCCCCAGAAGCAGTGCCGGCGGTGGCCGCGTCCG  622

Query  183  TCCCCAGCCGGCGGCCCTAAACGTTA  208
            |||| ||||  || |||||| |||||
Sbjct  623  TCCCTAGCCCACGACCCTAATCGTTA  648


>JX840536.1 Terminalia phanerophlebia voucher OM1179 18S ribosomal RNA gene, 
partial sequence; internal transcribed spacer 1, 5.8S ribosomal 
RNA gene, and internal transcribed spacer 2, complete 
sequence; and 28S ribosomal RNA gene, partial sequence
Length=710

 Score = 226 bits (122),  Expect = 3e-55
 Identities = 178/206 (86%), Gaps = 0/206 (0%)
 Strand=Plus/Plus

Query  3    CATCGCGTTGCCTCCATACCCTCCGCCCCTCGAACGGTGGGGAGACGGTCTGGAAGCGGA  62
            |||||||||||||||| ||||| | ||| ||| ||| || || || |||||||| |||||
Sbjct  442  CATCGCGTTGCCTCCAAACCCTTCACCCTTCGGACGTTGCGGTGATGGTCTGGATGCGGA  501

Query  63   AGCTGGCCTCCCGTGACCACGAGCCACGGATGGCCCAAACACGTGCTGGGGAAGCAAAGC  122
            ||||||||||||| | || |||||||||||||||||||||||||||| ||||||| ||||
Sbjct  502  AGCTGGCCTCCCGCGGCCGCGAGCCACGGATGGCCCAAACACGTGCTAGGGAAGCGAAGC  561

Query  123  GCCACGGCATTCGGTGGTCGATCCGAGCCCCAGAAACAGTGCTCGTGGCGGCCGCATCCG  182
            |||||||||||||||||| ||||| |||||||||| ||||||  | || |||||| ||||
Sbjct  562  GCCACGGCATTCGGTGGTTGATCCAAGCCCCAGAAGCAGTGCCGGCGGTGGCCGCGTCCG  621

Query  183  TCCCCAGCCGGCGGCCCTAAACGTTA  208
            |||| ||||  || |||||| |||||
Sbjct  622  TCCCTAGCCCACGACCCTAATCGTTA  647


>JX840498.1 Terminalia sambesiaca voucher OM_MvdB20 18S ribosomal RNA gene, 
partial sequence; internal transcribed spacer 1, 5.8S ribosomal 
RNA gene, and internal transcribed spacer 2, complete 
sequence; and 28S ribosomal RNA gene, partial sequence
Length=768

 Score = 226 bits (122),  Expect = 3e-55
 Identities = 178/206 (86%), Gaps = 0/206 (0%)
 Strand=Plus/Plus

Query  3    CATCGCGTTGCCTCCATACCCTCCGCCCCTCGAACGGTGGGGAGACGGTCTGGAAGCGGA  62
            |||||||||||||||| ||||| | ||| ||| ||| || || || |||||||| |||||
Sbjct  500  CATCGCGTTGCCTCCAAACCCTTCACCCTTCGGACGTTGCGGTGATGGTCTGGATGCGGA  559

Query  63   AGCTGGCCTCCCGTGACCACGAGCCACGGATGGCCCAAACACGTGCTGGGGAAGCAAAGC  122
            ||||||||||||| | || |||||||||||||||||||||||||||| ||||||| ||||
Sbjct  560  AGCTGGCCTCCCGCGGCCGCGAGCCACGGATGGCCCAAACACGTGCTAGGGAAGCGAAGC  619

Query  123  GCCACGGCATTCGGTGGTCGATCCGAGCCCCAGAAACAGTGCTCGTGGCGGCCGCATCCG  182
            |||||||||||||||||| ||||| |||||||||| ||||||  | || |||||| ||||
Sbjct  620  GCCACGGCATTCGGTGGTTGATCCAAGCCCCAGAAGCAGTGCCGGCGGTGGCCGCGTCCG  679

Query  183  TCCCCAGCCGGCGGCCCTAAACGTTA  208
            |||| ||||  || |||||| |||||
Sbjct  680  TCCCTAGCCCACGACCCTAATCGTTA  705


>FJ381780.1 Terminalia sambesiaca 18S ribosomal RNA gene, partial sequence; 
internal transcribed spacer 1, 5.8S ribosomal RNA gene, and 
internal transcribed spacer 2, complete sequence; and 28S 
ribosomal RNA gene, partial sequence
Length=845

 Score = 226 bits (122),  Expect = 3e-55
 Identities = 178/206 (86%), Gaps = 0/206 (0%)
 Strand=Plus/Plus

Query  3    CATCGCGTTGCCTCCATACCCTCCGCCCCTCGAACGGTGGGGAGACGGTCTGGAAGCGGA  62
            |||||||||||||||| ||||| | ||| ||| ||| || || || |||||||| |||||
Sbjct  536  CATCGCGTTGCCTCCAAACCCTTCACCCTTCGGACGTTGCGGTGATGGTCTGGATGCGGA  595

Query  63   AGCTGGCCTCCCGTGACCACGAGCCACGGATGGCCCAAACACGTGCTGGGGAAGCAAAGC  122
            ||||||||||||| | || |||||||||||||||||||||||||||| ||||||| ||||
Sbjct  596  AGCTGGCCTCCCGCGGCCGCGAGCCACGGATGGCCCAAACACGTGCTAGGGAAGCGAAGC  655

Query  123  GCCACGGCATTCGGTGGTCGATCCGAGCCCCAGAAACAGTGCTCGTGGCGGCCGCATCCG  182
            |||||||||||||||||| ||||| |||||||||| ||||||  | || |||||| ||||
Sbjct  656  GCCACGGCATTCGGTGGTTGATCCAAGCCCCAGAAGCAGTGCCGGCGGTGGCCGCGTCCG  715

Query  183  TCCCCAGCCGGCGGCCCTAAACGTTA  208
            |||| ||||  || |||||| |||||
Sbjct  716  TCCCTAGCCCACGACCCTAATCGTTA  741


>FJ381776.1 Terminalia ivorensis 18S ribosomal RNA gene, partial sequence; 
internal transcribed spacer 1, 5.8S ribosomal RNA gene, and 
internal transcribed spacer 2, complete sequence; and 28S 
ribosomal RNA gene, partial sequence
Length=795

 Score = 226 bits (122),  Expect = 3e-55
 Identities = 178/206 (86%), Gaps = 0/206 (0%)
 Strand=Plus/Plus

Query  3    CATCGCGTTGCCTCCATACCCTCCGCCCCTCGAACGGTGGGGAGACGGTCTGGAAGCGGA  62
            ||||||||||| |||| ||||| | ||| ||| ||| || || || |||||||| |||||
Sbjct  488  CATCGCGTTGCATCCAAACCCTTCACCCTTCGGACGTTGCGGTGATGGTCTGGATGCGGA  547

Query  63   AGCTGGCCTCCCGTGACCACGAGCCACGGATGGCCCAAACACGTGCTGGGGAAGCAAAGC  122
            ||||||||||||| | || |||||||||||||||||||||||||||| ||| ||| ||||
Sbjct  548  AGCTGGCCTCCCGCGGCCGCGAGCCACGGATGGCCCAAACACGTGCTAGGGGAGCGAAGC  607

Query  123  GCCACGGCATTCGGTGGTCGATCCGAGCCCCAGAAACAGTGCTCGTGGCGGCCGCATCCG  182
            |||||||||||||||||| ||||| |||||||||| ||||||  | || ||||||| |||
Sbjct  608  GCCACGGCATTCGGTGGTTGATCCAAGCCCCAGAAGCAGTGCCGGCGGTGGCCGCACCCG  667

Query  183  TCCCCAGCCGGCGGCCCTAAACGTTA  208
            |||| ||||| || ||||||||||||
Sbjct  668  TCCCTAGCCGACGACCCTAAACGTTA  693


>EU338009.1 Terminalia phanerophlebia voucher OM1179 18S ribosomal RNA gene, 
partial sequence; internal transcribed spacer 1, 5.8S ribosomal 
RNA gene, and internal transcribed spacer 2, complete 
sequence; and 26S ribosomal RNA gene, partial sequence
Length=814

 Score = 226 bits (122),  Expect = 3e-55
 Identities = 178/206 (86%), Gaps = 0/206 (0%)
 Strand=Plus/Plus

Query  3    CATCGCGTTGCCTCCATACCCTCCGCCCCTCGAACGGTGGGGAGACGGTCTGGAAGCGGA  62
            |||||||||||||||| ||||| | ||| ||| ||| || || || |||||||| |||||
Sbjct  504  CATCGCGTTGCCTCCAAACCCTTCACCCTTCGGACGTTGCGGTGATGGTCTGGATGCGGA  563

Query  63   AGCTGGCCTCCCGTGACCACGAGCCACGGATGGCCCAAACACGTGCTGGGGAAGCAAAGC  122
            ||||||||||||| | || |||||||||||||||||||||||||||| ||||||| ||||
Sbjct  564  AGCTGGCCTCCCGCGGCCGCGAGCCACGGATGGCCCAAACACGTGCTAGGGAAGCGAAGC  623

Query  123  GCCACGGCATTCGGTGGTCGATCCGAGCCCCAGAAACAGTGCTCGTGGCGGCCGCATCCG  182
            |||||||||||||||||| ||||| |||||||||| ||||||  | || |||||| ||||
Sbjct  624  GCCACGGCATTCGGTGGTTGATCCAAGCCCCAGAAGCAGTGCCGGCGGTGGCCGCGTCCG  683

Query  183  TCCCCAGCCGGCGGCCCTAAACGTTA  208
            |||| ||||  || |||||| |||||
Sbjct  684  TCCCTAGCCCACGACCCTAATCGTTA  709


>KF794081.1 Terminalia platyptera isolate Slee2899 5.8S ribosomal RNA gene, 
partial sequence; internal transcribed spacer 2, complete 
sequence; and 28S ribosomal RNA gene, partial sequence
Length=332

 Score = 224 bits (121),  Expect = 1e-54
 Identities = 177/205 (86%), Gaps = 0/205 (0%)
 Strand=Plus/Plus

Query  1    CACATCGCGTTGCCTCCATACCCTCCGCCCCTCGAACGGTGGGGAGACGGTCTGGAAGCG  60
            |||||||||||||||||| | ||| | ||||||| ||| || || || |||| ||| |||
Sbjct  91   CACATCGCGTTGCCTCCAGATCCTTCACCCCTCGGACGTTGCGGTGATGGTCCGGATGCG  150

Query  61   GAAGCTGGCCTCCCGTGACCACGAGCCACGGATGGCCCAAACACGTGCTGGGGAAGCAAA  120
            |||||||||||||||||||| || ||||||||||||||||||||||||||||||||| ||
Sbjct  151  GAAGCTGGCCTCCCGTGACCGCGCGCCACGGATGGCCCAAACACGTGCTGGGGAAGCGAA  210

Query  121  GCGCCACGGCATTCGGTGGTCGATCCGAGCCCCAGAAACAGTGCTCGTGGCGGCCGCATC  180
            ||||||||| |||||||||||||||  |||||||||| ||||||  | || |||||| | 
Sbjct  211  GCGCCACGGGATTCGGTGGTCGATCTAAGCCCCAGAAGCAGTGCCGGCGGTGGCCGCGTA  270

Query  181  CGTCCCCAGCCGGCGGCCCTAAACG  205
            ||||||||| |  || |||||||||
Sbjct  271  CGTCCCCAGTCCACGACCCTAAACG  295


>KR532657.1 Terminalia myriocarpa isolate BB0810 5.8S ribosomal RNA gene, 
partial sequence; internal transcribed spacer 2, complete sequence; 
and 28S ribosomal RNA gene, partial sequence
Length=368

 Score = 222 bits (120),  Expect = 3e-54
 Identities = 175/202 (87%), Gaps = 2/202 (1%)
 Strand=Plus/Plus

Query  9    GTTGCCTCCATACCCTCCGCCCCTCGAACGGTG-GG-GAGACGGTCTGGAAGCGGAAGCT  66
            || ||||||| ||||| | ||||||||||| || || || ||||| |||| |||||||||
Sbjct  50   GTCGCCTCCAAACCCTTCACCCCTCGAACGTTGCGGCGATACGGTTTGGATGCGGAAGCT  109

Query  67   GGCCTCCCGTGACCACGAGCCACGGATGGCCCAAACACGTGCTGGGGAAGCAAAGCGCCA  126
            ||||||||||||||||||||||||||||||||||| |||||||  ||||||  |||||||
Sbjct  110  GGCCTCCCGTGACCACGAGCCACGGATGGCCCAAATACGTGCTAAGGAAGCGGAGCGCCA  169

Query  127  CGGCATTCGGTGGTCGATCCGAGCCCCAGAAACAGTGCTCGTGGCGGCCGCATCCGTCCC  186
            ||||||||||||||||| |  |||||||||| ||  || || ||||||||||||||||||
Sbjct  170  CGGCATTCGGTGGTCGAACTAAGCCCCAGAAGCAACGCCCGCGGCGGCCGCATCCGTCCC  229

Query  187  CAGCCGGCGGCCCTAAACGTTA  208
             ||||  || ||||||||||||
Sbjct  230  TAGCCTACGACCCTAAACGTTA  251


>FJ381779.1 Terminalia myriocarpa 18S ribosomal RNA gene, partial sequence; 
internal transcribed spacer 1, 5.8S ribosomal RNA gene, and 
internal transcribed spacer 2, complete sequence; and 28S 
ribosomal RNA gene, partial sequence
Length=700

 Score = 222 bits (120),  Expect = 3e-54
 Identities = 175/202 (87%), Gaps = 2/202 (1%)
 Strand=Plus/Plus

Query  9    GTTGCCTCCATACCCTCCGCCCCTCGAACGGTG-GG-GAGACGGTCTGGAAGCGGAAGCT  66
            || ||||||| ||||| | ||||||||||| || || || ||||| |||| |||||||||
Sbjct  461  GTCGCCTCCAAACCCTTCACCCCTCGAACGTTGCGGCGATACGGTTTGGATGCGGAAGCT  520

Query  67   GGCCTCCCGTGACCACGAGCCACGGATGGCCCAAACACGTGCTGGGGAAGCAAAGCGCCA  126
            ||||||||||||||||||||||||||||||||||| |||||||  ||||||  |||||||
Sbjct  521  GGCCTCCCGTGACCACGAGCCACGGATGGCCCAAATACGTGCTAAGGAAGCGGAGCGCCA  580

Query  127  CGGCATTCGGTGGTCGATCCGAGCCCCAGAAACAGTGCTCGTGGCGGCCGCATCCGTCCC  186
            ||||||||||||||||| |  |||||||||| ||  || || ||||||||||||||||||
Sbjct  581  CGGCATTCGGTGGTCGAACTAAGCCCCAGAAGCAACGCCCGCGGCGGCCGCATCCGTCCC  640

Query  187  CAGCCGGCGGCCCTAAACGTTA  208
             ||||  || ||||||||||||
Sbjct  641  TAGCCTACGACCCTAAACGTTA  662


>KF794093.1 Terminalia glaucescens isolate GA403 18S ribosomal RNA gene, 
partial sequence; internal transcribed spacer 1, 5.8S ribosomal 
RNA gene, and internal transcribed spacer 2, complete sequence; 
and 28S ribosomal RNA gene, partial sequence
 KF794095.1 Terminalia microcarpa isolate Flynn3304 18S ribosomal RNA gene, 
partial sequence; internal transcribed spacer 1, 5.8S ribosomal 
RNA gene, and internal transcribed spacer 2, complete 
sequence; and 28S ribosomal RNA gene, partial sequence
Length=710

 Score = 220 bits (119),  Expect = 1e-53
 Identities = 177/206 (86%), Gaps = 0/206 (0%)
 Strand=Plus/Plus

Query  3    CATCGCGTTGCCTCCATACCCTCCGCCCCTCGAACGGTGGGGAGACGGTCTGGAAGCGGA  62
            |||||||||||||||| ||||| | ||| |||  || || || || |||||||| |||||
Sbjct  442  CATCGCGTTGCCTCCAAACCCTTCACCCTTCGTTCGTTGCGGTGATGGTCTGGATGCGGA  501

Query  63   AGCTGGCCTCCCGTGACCACGAGCCACGGATGGCCCAAACACGTGCTGGGGAAGCAAAGC  122
            ||||||||||||| | ||||||||||||||||||||||||||||||| ||||||| ||||
Sbjct  502  AGCTGGCCTCCCGCGGCCACGAGCCACGGATGGCCCAAACACGTGCTAGGGAAGCGAAGC  561

Query  123  GCCACGGCATTCGGTGGTCGATCCGAGCCCCAGAAACAGTGCTCGTGGCGGCCGCATCCG  182
            |||||||||||||||||| ||||| |||||||||| ||||||  | || |||||| || |
Sbjct  562  GCCACGGCATTCGGTGGTTGATCCAAGCCCCAGAAGCAGTGCCGGCGGTGGCCGCGTCTG  621

Query  183  TCCCCAGCCGGCGGCCCTAAACGTTA  208
            |||  ||||  || ||||||||||||
Sbjct  622  TCCTTAGCCCACGACCCTAAACGTTA  647


>KF794085.1 Terminalia superba isolate AGBA64 18S ribosomal RNA gene, partial 
sequence; internal transcribed spacer 1, 5.8S ribosomal 
RNA gene, and internal transcribed spacer 2, complete sequence; 
and 28S ribosomal RNA gene, partial sequence
Length=666

 Score = 220 bits (119),  Expect = 1e-53
 Identities = 178/207 (86%), Gaps = 1/207 (0%)
 Strand=Plus/Plus

Query  3    CATCGCGTTGCCTCCATACCCTCCGCCCCTCGAACGGTGGGGAGACGGTCTGGAAGCGGA  62
            ||||||||||| |||| ||||| | ||| ||| ||| || || || |||||||| |||||
Sbjct  404  CATCGCGTTGCATCCAAACCCTTCACCCTTCGGACGTTGCGGTGATGGTCTGGATGCGGA  463

Query  63   AGCTGGCCTCCCGTGACCACGAGCCACGGATGGCCCAAACACGTGCTGGGGAAGCAAAGC  122
            ||||||||||||| | || |||||||||||||||||||||||||||| ||| ||| ||||
Sbjct  464  AGCTGGCCTCCCGCGGCCGCGAGCCACGGATGGCCCAAACACGTGCTAGGGGAGCGAAGC  523

Query  123  GCCACGGCATTCGGTGGTCGATCCGAGCCCCAGAAAC-AGTGCTCGTGGCGGCCGCATCC  181
            |||||||||||||||||| ||||| |||||||||| | |||||  | || ||||||| ||
Sbjct  524  GCCACGGCATTCGGTGGTTGATCCAAGCCCCAGAAGCCAGTGCCGGCGGTGGCCGCACCC  583

Query  182  GTCCCCAGCCGGCGGCCCTAAACGTTA  208
            ||||| ||||| || ||||||||||||
Sbjct  584  GTCCCTAGCCGACGACCCTAAACGTTA  610


>JX856613.1 Terminalia muelleri isolate TM571 5.8S ribosomal RNA gene and 
internal transcribed spacer 2, partial sequence
Length=419

 Score = 220 bits (119),  Expect = 1e-53
 Identities = 177/206 (86%), Gaps = 0/206 (0%)
 Strand=Plus/Plus

Query  3    CATCGCGTTGCCTCCATACCCTCCGCCCCTCGAACGGTGGGGAGACGGTCTGGAAGCGGA  62
            |||||||||||||||| ||||| | ||| |||  || || || || |||||||| |||||
Sbjct  56   CATCGCGTTGCCTCCAAACCCTTCACCCTTCGTTCGTTGCGGTGATGGTCTGGATGCGGA  115

Query  63   AGCTGGCCTCCCGTGACCACGAGCCACGGATGGCCCAAACACGTGCTGGGGAAGCAAAGC  122
            ||||||||||||| | ||||||||||||||||||||||||||||||| ||||||| ||||
Sbjct  116  AGCTGGCCTCCCGCGGCCACGAGCCACGGATGGCCCAAACACGTGCTAGGGAAGCGAAGC  175

Query  123  GCCACGGCATTCGGTGGTCGATCCGAGCCCCAGAAACAGTGCTCGTGGCGGCCGCATCCG  182
            |||||||||||||||||| ||||| |||||||||| ||||||  | || |||||| || |
Sbjct  176  GCCACGGCATTCGGTGGTTGATCCAAGCCCCAGAAGCAGTGCCGGCGGTGGCCGCGTCTG  235

Query  183  TCCCCAGCCGGCGGCCCTAAACGTTA  208
            |||  ||||  || ||||||||||||
Sbjct  236  TCCTTAGCCCACGACCCTAAACGTTA  261


>JX856612.1 Terminalia muelleri isolate 57 5.8S ribosomal RNA gene and internal 
transcribed spacer 2, partial sequence
Length=415

 Score = 220 bits (119),  Expect = 1e-53
 Identities = 177/206 (86%), Gaps = 0/206 (0%)
 Strand=Plus/Plus

Query  3    CATCGCGTTGCCTCCATACCCTCCGCCCCTCGAACGGTGGGGAGACGGTCTGGAAGCGGA  62
            |||||||||||||||| ||||| | ||| |||  || || || || |||||||| |||||
Sbjct  52   CATCGCGTTGCCTCCAAACCCTTCACCCTTCGTTCGTTGCGGTGATGGTCTGGATGCGGA  111

Query  63   AGCTGGCCTCCCGTGACCACGAGCCACGGATGGCCCAAACACGTGCTGGGGAAGCAAAGC  122
            ||||||||||||| | ||||||||||||||||||||||||||||||| ||||||| ||||
Sbjct  112  AGCTGGCCTCCCGCGGCCACGAGCCACGGATGGCCCAAACACGTGCTAGGGAAGCGAAGC  171

Query  123  GCCACGGCATTCGGTGGTCGATCCGAGCCCCAGAAACAGTGCTCGTGGCGGCCGCATCCG  182
            |||||||||||||||||| ||||| |||||||||| ||||||  | || |||||| || |
Sbjct  172  GCCACGGCATTCGGTGGTTGATCCAAGCCCCAGAAGCAGTGCCGGCGGTGGCCGCGTCTG  231

Query  183  TCCCCAGCCGGCGGCCCTAAACGTTA  208
            |||  ||||  || ||||||||||||
Sbjct  232  TCCTTAGCCCACGACCCTAAACGTTA  257


>JX856524.1 Terminalia muelleri isolate 57 internal transcribed spacer 1, 
partial sequence; 5.8S ribosomal RNA gene, complete sequence; 
and internal transcribed spacer 2, partial sequence
Length=651

 Score = 220 bits (119),  Expect = 1e-53
 Identities = 177/206 (86%), Gaps = 0/206 (0%)
 Strand=Plus/Plus

Query  3    CATCGCGTTGCCTCCATACCCTCCGCCCCTCGAACGGTGGGGAGACGGTCTGGAAGCGGA  62
            |||||||||||||||| ||||| | ||| |||  || || || || |||||||| |||||
Sbjct  406  CATCGCGTTGCCTCCAAACCCTTCACCCTTCGTTCGTTGCGGTGATGGTCTGGATGCGGA  465

Query  63   AGCTGGCCTCCCGTGACCACGAGCCACGGATGGCCCAAACACGTGCTGGGGAAGCAAAGC  122
            ||||||||||||| | ||||||||||||||||||||||||||||||| ||||||| ||||
Sbjct  466  AGCTGGCCTCCCGCGGCCACGAGCCACGGATGGCCCAAACACGTGCTAGGGAAGCGAAGC  525

Query  123  GCCACGGCATTCGGTGGTCGATCCGAGCCCCAGAAACAGTGCTCGTGGCGGCCGCATCCG  182
            |||||||||||||||||| ||||| |||||||||| ||||||  | || |||||| || |
Sbjct  526  GCCACGGCATTCGGTGGTTGATCCAAGCCCCAGAAGCAGTGCCGGCGGTGGCCGCGTCTG  585

Query  183  TCCCCAGCCGGCGGCCCTAAACGTTA  208
            |||  ||||  || ||||||||||||
Sbjct  586  TCCTTAGCCCACGACCCTAAACGTTA  611


>KF794094.1 Terminalia kaernbachii isolate 3179 18S ribosomal RNA gene, partial 
sequence; internal transcribed spacer 1, 5.8S ribosomal 
RNA gene, and internal transcribed spacer 2, complete sequence; 
and 28S ribosomal RNA gene, partial sequence
Length=708

 Score = 219 bits (118),  Expect = 4e-53
 Identities = 177/206 (86%), Gaps = 1/206 (0%)
 Strand=Plus/Plus

Query  3    CATCGCGTTGCCTCCATACCCTCCGCCCCTCGAACGGTGGGGAGACGGTCTGGAAGCGGA  62
            ||||||||||| |||| ||||| | ||| ||| ||| || || || |||||||| |||||
Sbjct  441  CATCGCGTTGCATCCAAACCCTTCACCCTTCGGACGTTGCGGTGATGGTCTGGATGCGGA  500

Query  63   AGCTGGCCTCCCGTGACCACGAGCCACGGATGGCCCAAACACGTGCTGGGGAAGCAAAGC  122
            ||||||||||||| | || |||||||||||||||||||||||||||| ||| ||| ||||
Sbjct  501  AGCTGGCCTCCCGCGGCCGCGAGCCACGGATGGCCCAAACACGTGCTAGGGGAGCGAAGC  560

Query  123  GCCACGGCATTCGGTGGTCGATCCGAGCCCCAGAAACAGTGCTCGTGGCGGCCGCATCCG  182
            ||||||||| |||||||| ||||| |||||||||| ||||||  | || ||||||| |||
Sbjct  561  GCCACGGCA-TCGGTGGTTGATCCAAGCCCCAGAAGCAGTGCCGGCGGTGGCCGCACCCG  619

Query  183  TCCCCAGCCGGCGGCCCTAAACGTTA  208
            |||| ||||| || ||||||||||||
Sbjct  620  TCCCTAGCCGACGACCCTAAACGTTA  645


>JX856523.1 Terminalia muelleri isolate 14 internal transcribed spacer 1, 
partial sequence; 5.8S ribosomal RNA gene, complete sequence; 
and internal transcribed spacer 2, partial sequence
Length=636

 Score = 217 bits (117),  Expect = 2e-52
 Identities = 175/204 (86%), Gaps = 0/204 (0%)
 Strand=Plus/Plus

Query  3    CATCGCGTTGCCTCCATACCCTCCGCCCCTCGAACGGTGGGGAGACGGTCTGGAAGCGGA  62
            |||||||||||||||| ||||| | ||| |||  || || || || |||||||| |||||
Sbjct  405  CATCGCGTTGCCTCCAAACCCTTCACCCTTCGTTCGTTGCGGTGATGGTCTGGATGCGGA  464

Query  63   AGCTGGCCTCCCGTGACCACGAGCCACGGATGGCCCAAACACGTGCTGGGGAAGCAAAGC  122
            ||||||||||||| | ||||||||||||||||||||||||||||||| ||||||| ||||
Sbjct  465  AGCTGGCCTCCCGCGGCCACGAGCCACGGATGGCCCAAACACGTGCTAGGGAAGCGAAGC  524

Query  123  GCCACGGCATTCGGTGGTCGATCCGAGCCCCAGAAACAGTGCTCGTGGCGGCCGCATCCG  182
            |||||||||||||||||| ||||| |||||||||| ||||||  | || |||||| || |
Sbjct  525  GCCACGGCATTCGGTGGTTGATCCAAGCCCCAGAAGCAGTGCCGGCGGTGGCCGCGTCTG  584

Query  183  TCCCCAGCCGGCGGCCCTAAACGT  206
            |||  ||||  || ||||||||||
Sbjct  585  TCCTTAGCCCACGACCCTAAACGT  608


>MH768092.1 Terminalia catappa voucher TuTY1415 18S ribosomal RNA gene, partial 
sequence; internal transcribed spacer 1, 5.8S ribosomal 
RNA gene, and internal transcribed spacer 2, complete sequence; 
and 26S ribosomal RNA gene, partial sequence
Length=693

 Score = 215 bits (116),  Expect = 6e-52
 Identities = 176/206 (85%), Gaps = 0/206 (0%)
 Strand=Plus/Plus

Query  3    CATCGCGTTGCCTCCATACCCTCCGCCCCTCGAACGGTGGGGAGACGGTCTGGAAGCGGA  62
            |||||||||||||||| ||||| | ||| |||  || || || || |||||||| |||||
Sbjct  432  CATCGCGTTGCCTCCAAACCCTTCACCCTTCGTTCGTTGCGGTGATGGTCTGGATGCGGA  491

Query  63   AGCTGGCCTCCCGTGACCACGAGCCACGGATGGCCCAAACACGTGCTGGGGAAGCAAAGC  122
            || |||||||||| | ||||||||||||||||||||||||||||||| ||||||| ||||
Sbjct  492  AGTTGGCCTCCCGCGGCCACGAGCCACGGATGGCCCAAACACGTGCTAGGGAAGCGAAGC  551

Query  123  GCCACGGCATTCGGTGGTCGATCCGAGCCCCAGAAACAGTGCTCGTGGCGGCCGCATCCG  182
            |||||||||||||||||| ||||| |||||||||| ||||||  | || |||||| || |
Sbjct  552  GCCACGGCATTCGGTGGTTGATCCAAGCCCCAGAAGCAGTGCCGGCGGTGGCCGCGTCTG  611

Query  183  TCCCCAGCCGGCGGCCCTAAACGTTA  208
            |||  ||||  || ||||||||||||
Sbjct  612  TCCTTAGCCTACGACCCTAAACGTTA  637


>MH768091.1 Terminalia catappa voucher TuTY1409 internal transcribed spacer 
1, partial sequence; 5.8S ribosomal RNA gene and internal 
transcribed spacer 2, complete sequence; and 26S ribosomal 
RNA gene, partial sequence
Length=644

 Score = 215 bits (116),  Expect = 6e-52
 Identities = 176/206 (85%), Gaps = 0/206 (0%)
 Strand=Plus/Plus

Query  3    CATCGCGTTGCCTCCATACCCTCCGCCCCTCGAACGGTGGGGAGACGGTCTGGAAGCGGA  62
            |||||||||||||||| ||||| | ||| |||  || || || || |||||||| |||||
Sbjct  383  CATCGCGTTGCCTCCAAACCCTTCACCCTTCGTTCGTTGCGGTGATGGTCTGGATGCGGA  442

Query  63   AGCTGGCCTCCCGTGACCACGAGCCACGGATGGCCCAAACACGTGCTGGGGAAGCAAAGC  122
            || |||||||||| | ||||||||||||||||||||||||||||||| ||||||| ||||
Sbjct  443  AGTTGGCCTCCCGCGGCCACGAGCCACGGATGGCCCAAACACGTGCTAGGGAAGCGAAGC  502

Query  123  GCCACGGCATTCGGTGGTCGATCCGAGCCCCAGAAACAGTGCTCGTGGCGGCCGCATCCG  182
            |||||||||||||||||| ||||| |||||||||| ||||||  | || |||||| || |
Sbjct  503  GCCACGGCATTCGGTGGTTGATCCAAGCCCCAGAAGCAGTGCCGGCGGTGGCCGCGTCTG  562

Query  183  TCCCCAGCCGGCGGCCCTAAACGTTA  208
            |||  ||||  || ||||||||||||
Sbjct  563  TCCTTAGCCTACGACCCTAAACGTTA  588


>KF794091.1 Terminalia circumalata isolate XingFuWu009 18S ribosomal RNA 
gene, partial sequence; internal transcribed spacer 1, 5.8S 
ribosomal RNA gene, and internal transcribed spacer 2, complete 
sequence; and 28S ribosomal RNA gene, partial sequence
Length=711

 Score = 215 bits (116),  Expect = 6e-52
 Identities = 176/206 (85%), Gaps = 0/206 (0%)
 Strand=Plus/Plus

Query  3    CATCGCGTTGCCTCCATACCCTCCGCCCCTCGAACGGTGGGGAGACGGTCTGGAAGCGGA  62
            |||||||||||||||| ||||| | ||| |||  || || || || |||||||| |||||
Sbjct  443  CATCGCGTTGCCTCCAAACCCTTCACCCTTCGTTCGTTGCGGTGATGGTCTGGATGCGGA  502

Query  63   AGCTGGCCTCCCGTGACCACGAGCCACGGATGGCCCAAACACGTGCTGGGGAAGCAAAGC  122
            || |||||||||| | ||||||||||||||||||||||||||||||| ||||||| ||||
Sbjct  503  AGTTGGCCTCCCGCGGCCACGAGCCACGGATGGCCCAAACACGTGCTAGGGAAGCGAAGC  562

Query  123  GCCACGGCATTCGGTGGTCGATCCGAGCCCCAGAAACAGTGCTCGTGGCGGCCGCATCCG  182
            |||||||||||||||||| ||||| |||||||||| ||||||  | || |||||| || |
Sbjct  563  GCCACGGCATTCGGTGGTTGATCCAAGCCCCAGAAGCAGTGCCGGCGGTGGCCGCGTCTG  622

Query  183  TCCCCAGCCGGCGGCCCTAAACGTTA  208
            |||  ||||  || ||||||||||||
Sbjct  623  TCCTTAGCCTACGACCCTAAACGTTA  648


>KF794087.1 Terminalia carolinensis isolate Lorence8838 18S ribosomal RNA 
gene, partial sequence; internal transcribed spacer 1, 5.8S 
ribosomal RNA gene, and internal transcribed spacer 2, complete 
sequence; and 28S ribosomal RNA gene, partial sequence
Length=710

 Score = 215 bits (116),  Expect = 6e-52
 Identities = 176/206 (85%), Gaps = 0/206 (0%)
 Strand=Plus/Plus

Query  3    CATCGCGTTGCCTCCATACCCTCCGCCCCTCGAACGGTGGGGAGACGGTCTGGAAGCGGA  62
            |||||||||||||||| ||||| | ||| |||  || || || || |||||||| |||||
Sbjct  442  CATCGCGTTGCCTCCAAACCCTTCACCCTTCGTTCGTTGCGGTGATGGTCTGGATGCGGA  501

Query  63   AGCTGGCCTCCCGTGACCACGAGCCACGGATGGCCCAAACACGTGCTGGGGAAGCAAAGC  122
            ||||||||||||| | ||||||||||||||||||||||||||||||| ||||||| ||||
Sbjct  502  AGCTGGCCTCCCGCGGCCACGAGCCACGGATGGCCCAAACACGTGCTAGGGAAGCGAAGC  561

Query  123  GCCACGGCATTCGGTGGTCGATCCGAGCCCCAGAAACAGTGCTCGTGGCGGCCGCATCCG  182
            |||||||||||||||||| ||||  |||||||||| ||||||  | || |||||| || |
Sbjct  562  GCCACGGCATTCGGTGGTTGATCTAAGCCCCAGAAGCAGTGCCGGCGGTGGCCGCGTCTG  621

Query  183  TCCCCAGCCGGCGGCCCTAAACGTTA  208
            |||  ||||  || ||||||||||||
Sbjct  622  TCCTTAGCCCACGACCCTAAACGTTA  647


>KF794083.1 Terminalia complanata isolate WPIA0028 18S ribosomal RNA gene, 
partial sequence; internal transcribed spacer 1, 5.8S ribosomal 
RNA gene, and internal transcribed spacer 2, complete 
sequence; and 28S ribosomal RNA gene, partial sequence
Length=708

 Score = 215 bits (116),  Expect = 6e-52
 Identities = 176/206 (85%), Gaps = 0/206 (0%)
 Strand=Plus/Plus

Query  3    CATCGCGTTGCCTCCATACCCTCCGCCCCTCGAACGGTGGGGAGACGGTCTGGAAGCGGA  62
            ||| |||||||||||| ||||| | ||| |||  || || || || |||||||| |||||
Sbjct  440  CATGGCGTTGCCTCCAAACCCTTCACCCTTCGTTCGTTGCGGTGATGGTCTGGATGCGGA  499

Query  63   AGCTGGCCTCCCGTGACCACGAGCCACGGATGGCCCAAACACGTGCTGGGGAAGCAAAGC  122
            ||||||||||||| | ||||||||||||||||||||||||||||||| ||||||| ||||
Sbjct  500  AGCTGGCCTCCCGCGGCCACGAGCCACGGATGGCCCAAACACGTGCTAGGGAAGCGAAGC  559

Query  123  GCCACGGCATTCGGTGGTCGATCCGAGCCCCAGAAACAGTGCTCGTGGCGGCCGCATCCG  182
            |||||||||||||||||| ||||| |||||||||| ||||||  | || |||||| || |
Sbjct  560  GCCACGGCATTCGGTGGTTGATCCAAGCCCCAGAAGCAGTGCCGGCGGTGGCCGCGTCTG  619

Query  183  TCCCCAGCCGGCGGCCCTAAACGTTA  208
            |||  ||||  || ||||||||||||
Sbjct  620  TCCTTAGCCCACGACCCTAAACGTTA  645


>KF794076.1 Buchenavia tetraphylla isolate BergerBAB249 5.8S ribosomal RNA 
gene, partial sequence; internal transcribed spacer 2, complete 
sequence; and 28S ribosomal RNA gene, partial sequence
Length=365

 Score = 215 bits (116),  Expect = 6e-52
 Identities = 169/195 (87%), Gaps = 1/195 (1%)
 Strand=Plus/Plus

Query  12   GCCTCCATACCCTCCGCCCCTCGAACGGTGGGGAGACGGTCTGGAAGCGGAAGCTGGCCT  71
            ||||||| | ||| ||||||||||| |  |||| || |||| ||| ||||||||||||||
Sbjct  102  GCCTCCAAAACCTTCGCCCCTCGAAAGCCGGGGCGATGGTCCGGATGCGGAAGCTGGCCT  161

Query  72   CCCGTGACCACGAGCCACGGATGGCCCAAACACGTGCTGGGGAAGCAAAGCGCCACGGCA  131
            |||| |||| || ||| ||||||||||||||||||||||||||||| |||||||||||||
Sbjct  162  CCCGCGACCGCGTGCCGCGGATGGCCCAAACACGTGCTGGGGAAGCGAAGCGCCACGGCA  221

Query  132  TTCGGTGGTCGATCCGA-GCCCCAGAAACAGTGCTCGTGGCGGCCGCATCCGTCCCCAGC  190
            ||||||||||||||| | ||||||  | ||||||  | ||||||||||||||||| ||||
Sbjct  222  TTCGGTGGTCGATCCAAAGCCCCACGAGCAGTGCCGGCGGCGGCCGCATCCGTCCTCAGC  281

Query  191  CGGCGGCCCTAAACG  205
            | ||| |||||||||
Sbjct  282  CCGCGACCCTAAACG  296


>LC050568.1 Terminalia catappa genes for ITS1, 5.8S rRNA, ITS2, partial and 
complete sequence
 LC110369.1 Terminalia catappa genes for ITS1, 5.8S rRNA, ITS2, partial and 
complete sequence, specimen_voucher: KANA:D130910241
 LC110370.1 Terminalia catappa genes for ITS1, 5.8S rRNA, ITS2, partial and 
complete sequence, specimen_voucher: KANA:D130911511
 LC110371.1 Terminalia catappa genes for ITS1, 5.8S rRNA, ITS2, partial and 
complete sequence, specimen_voucher: KANA:D130913261
Length=677

 Score = 215 bits (116),  Expect = 6e-52
 Identities = 176/206 (85%), Gaps = 0/206 (0%)
 Strand=Plus/Plus

Query  3    CATCGCGTTGCCTCCATACCCTCCGCCCCTCGAACGGTGGGGAGACGGTCTGGAAGCGGA  62
            |||||||||||||||| ||||| | ||| |||  || || || || |||||||| |||||
Sbjct  441  CATCGCGTTGCCTCCAAACCCTTCACCCTTCGTTCGTTGCGGTGATGGTCTGGATGCGGA  500

Query  63   AGCTGGCCTCCCGTGACCACGAGCCACGGATGGCCCAAACACGTGCTGGGGAAGCAAAGC  122
            || |||||||||| | ||||||||||||||||||||||||||||||| ||||||| ||||
Sbjct  501  AGTTGGCCTCCCGCGGCCACGAGCCACGGATGGCCCAAACACGTGCTAGGGAAGCGAAGC  560

Query  123  GCCACGGCATTCGGTGGTCGATCCGAGCCCCAGAAACAGTGCTCGTGGCGGCCGCATCCG  182
            |||||||||||||||||| ||||| |||||||||| ||||||  | || |||||| || |
Sbjct  561  GCCACGGCATTCGGTGGTTGATCCAAGCCCCAGAAGCAGTGCCGGCGGTGGCCGCGTCTG  620

Query  183  TCCCCAGCCGGCGGCCCTAAACGTTA  208
            |||  ||||  || ||||||||||||
Sbjct  621  TCCTTAGCCTACGACCCTAAACGTTA  646


>AM777864.1 Terminalia chebula partial ITS2
Length=138

 Score = 213 bits (115),  Expect = 2e-51
 Identities = 125/130 (96%), Gaps = 0/130 (0%)
 Strand=Plus/Plus

Query  79   CCACGAGCCACGGATGGCCCAAACACGTGCTGGGGAAGCAAAGCGCCACGGCATTCGGTG  138
            ||||||||||||||||||||||| ||| ||||||||||||||||||||||||||||||||
Sbjct  1    CCACGAGCCACGGATGGCCCAAATACGCGCTGGGGAAGCAAAGCGCCACGGCATTCGGTG  60

Query  139  GTCGATCCGAGCCCCAGAAACAGTGCTCGTGGCGGCCGCATCCGTCCCCAGCCGGCGGCC  198
            |||||||||||||||||||||||||| ||||||||||||||||||||||||||| || ||
Sbjct  61   GTCGATCCGAGCCCCAGAAACAGTGCCCGTGGCGGCCGCATCCGTCCCCAGCCGACGACC  120

Query  199  CTAAACGTTA  208
            ||||||||||
Sbjct  121  CTAAACGTTA  130


>FJ381777.1 Terminalia litoralis 18S ribosomal RNA gene, partial sequence; 
internal transcribed spacer 1, 5.8S ribosomal RNA gene, and 
internal transcribed spacer 2, complete sequence; and 28S 
ribosomal RNA gene, partial sequence
Length=774

 Score = 209 bits (113),  Expect = 3e-50
 Identities = 175/206 (85%), Gaps = 0/206 (0%)
 Strand=Plus/Plus

Query  3    CATCGCGTTGCCTCCATACCCTCCGCCCCTCGAACGGTGGGGAGACGGTCTGGAAGCGGA  62
            |||||||||||||||| ||||| | ||| |||  || || || || |||||||| |||||
Sbjct  502  CATCGCGTTGCCTCCAAACCCTTCACCCTTCGTTCGTTGCGGTGATGGTCTGGATGCGGA  561

Query  63   AGCTGGCCTCCCGTGACCACGAGCCACGGATGGCCCAAACACGTGCTGGGGAAGCAAAGC  122
            || |||||||||| | ||||||||||||||||||||||||||||||| ||||||| ||| 
Sbjct  562  AGTTGGCCTCCCGCGGCCACGAGCCACGGATGGCCCAAACACGTGCTAGGGAAGCGAAGT  621

Query  123  GCCACGGCATTCGGTGGTCGATCCGAGCCCCAGAAACAGTGCTCGTGGCGGCCGCATCCG  182
            |||||||||||||||||| ||||| |||||||||| ||||||  | || |||||| || |
Sbjct  622  GCCACGGCATTCGGTGGTTGATCCAAGCCCCAGAAGCAGTGCCGGCGGTGGCCGCGTCTG  681

Query  183  TCCCCAGCCGGCGGCCCTAAACGTTA  208
            |||  ||||  || ||||||||||||
Sbjct  682  TCCTTAGCCCACGACCCTAAACGTTA  707


>KF794077.1 Terminalia sepicana isolate PAID0034 18S ribosomal RNA gene, 
partial sequence; internal transcribed spacer 1, 5.8S ribosomal 
RNA gene, and internal transcribed spacer 2, complete sequence; 
and 28S ribosomal RNA gene, partial sequence
Length=710

 Score = 204 bits (110),  Expect = 1e-48
 Identities = 174/206 (84%), Gaps = 0/206 (0%)
 Strand=Plus/Plus

Query  3    CATCGCGTTGCCTCCATACCCTCCGCCCCTCGAACGGTGGGGAGACGGTCTGGAAGCGGA  62
            |||||||||||||||| ||||| | ||| |||  || || || || |||||||| |||||
Sbjct  442  CATCGCGTTGCCTCCAAACCCTTCACCCTTCGTTCGTTGCGGTGATGGTCTGGATGCGGA  501

Query  63   AGCTGGCCTCCCGTGACCACGAGCCACGGATGGCCCAAACACGTGCTGGGGAAGCAAAGC  122
            ||||||||||||| | ||||||||||||||||||||||||||||||| ||||||| ||||
Sbjct  502  AGCTGGCCTCCCGCGGCCACGAGCCACGGATGGCCCAAACACGTGCTAGGGAAGCGAAGC  561

Query  123  GCCACGGCATTCGGTGGTCGATCCGAGCCCCAGAAACAGTGCTCGTGGCGGCCGCATCCG  182
            ||| |||||||||||||| ||||| ||||||| || ||||||  | || |||||| ||  
Sbjct  562  GCCGCGGCATTCGGTGGTTGATCCAAGCCCCATAAGCAGTGCCGGCGGTGGCCGCGTCTA  621

Query  183  TCCCCAGCCGGCGGCCCTAAACGTTA  208
            |||  ||||  || ||||||||||||
Sbjct  622  TCCTTAGCCCACGACCCTAAACGTTA  647


>AF334768.1 Terminalia bellirica internal transcribed spacer 1, 5.8S ribosomal 
RNA gene, and internal transcribed spacer 2, complete 
sequence
Length=606

 Score = 198 bits (107),  Expect = 6e-47
 Identities = 144/164 (88%), Gaps = 0/164 (0%)
 Strand=Plus/Plus

Query  1    CACATCGCGTTGCCTCCATACCCTCCGCCCCTCGAACGGTGGGGAGACGGTCTGGAAGCG  60
            |||||||||||||||||| | ||| | |||||||| ||  | || || | || ||| |||
Sbjct  398  CACATCGCGTTGCCTCCAGATCCTTCACCCCTCGACCGTWGCGGTGATGATCCGGATGCG  457

Query  61   GAAGCTGGCCTCCCGTGACCACGAGCCACGGATGGCCCAAACACGTGCTGGGGAAGCAAA  120
            |||||||||||||||||||| |  | | ||||||||||||||||||||||||||||||||
Sbjct  458  GAAGCTGGCCTCCCGTGACCGCRCGTCGCGGATGGCCCAAACACGTGCTGGGGAAGCAAA  517

Query  121  GCGCCACGGCATTCGGTGGTCGATCCGAGCCCCAGAAACAGTGC  164
            |||||||||||||||||||||||||  |||||||||||||||||
Sbjct  518  GCGCCACGGCATTCGGTGGTCGATCYAAGCCCCAGAAACAGTGC  561


>JX856507.1 Swietenia macrophylla isolate SM2 internal transcribed spacer 
1, partial sequence; 5.8S ribosomal RNA gene, complete sequence; 
and internal transcribed spacer 2, partial sequence
Length=561

 Score = 193 bits (104),  Expect = 3e-45
 Identities = 138/155 (89%), Gaps = 0/155 (0%)
 Strand=Plus/Plus

Query  3    CATCGCGTTGCCTCCATACCCTCCGCCCCTCGAACGGTGGGGAGACGGTCTGGAAGCGGA  62
            |||||||||||||||| ||||| | ||| |||  || || || || |||||||| |||||
Sbjct  404  CATCGCGTTGCCTCCAAACCCTTCACCCTTCGTTCGTTGCGGTGATGGTCTGGATGCGGA  463

Query  63   AGCTGGCCTCCCGTGACCACGAGCCACGGATGGCCCAAACACGTGCTGGGGAAGCAAAGC  122
            ||||||||||||| | ||||||||||||||||||||||||||||||| ||||||| ||||
Sbjct  464  AGCTGGCCTCCCGCGGCCACGAGCCACGGATGGCCCAAACACGTGCTAGGGAAGCGAAGC  523

Query  123  GCCACGGCATTCGGTGGTCGATCCGAGCCCCAGAA  157
            |||||||||||||||||| ||||| ||||||||||
Sbjct  524  GCCACGGCATTCGGTGGTTGATCCAAGCCCCAGAA  558


>KF848273.1 Lumnitzera racemosa voucher AUFMS207 internal transcribed spacer 
1, partial sequence; 5.8S ribosomal RNA gene, complete sequence; 
and internal transcribed spacer 2, partial sequence
 KJ784563.1 Lumnitzera racemosa voucher AUFMS207a internal transcribed spacer 
1, partial sequence; 5.8S ribosomal RNA gene, complete 
sequence; and internal transcribed spacer 2, partial sequence
Length=649

 Score = 189 bits (102),  Expect = 3e-44
 Identities = 151/175 (86%), Gaps = 1/175 (1%)
 Strand=Plus/Plus

Query  3    CATCGCGTTGCCTCCATACCCTCCGCCCCTCGAACGGTGGGGAGACGGTCTGGAAGCGGA  62
            |||||||||||| ||  | || | ||||| ||||||||| || |||||  |||  |||||
Sbjct  413  CATCGCGTTGCC-CCTAAGCCCCAGCCCCACGAACGGTGCGGCGACGGCTTGGGTGCGGA  471

Query  63   AGCTGGCCTCCCGTGACCACGAGCCACGGATGGCCCAAACACGTGCTGGGGAAGCAAAGC  122
            |||||||||||||||||| |||||| ||||||||||||||||||||||||||||| ||||
Sbjct  472  AGCTGGCCTCCCGTGACCGCGAGCCGCGGATGGCCCAAACACGTGCTGGGGAAGCGAAGC  531

Query  123  GCCACGGCATTCGGTGGTCGATCCGAGCCCCAGAAACAGTGCTCGTGGCGGCCGC  177
            |||||||||||||||||||| | ||||||||   | |||||| ||||||| ||||
Sbjct  532  GCCACGGCATTCGGTGGTCGGTACGAGCCCCTCGAGCAGTGCCCGTGGCGTCCGC  586


>MG880059.1 Lumnitzera racemosa voucher VE201532Lr internal transcribed spacer 
1, partial sequence; 5.8S ribosomal RNA gene, complete 
sequence; and internal transcribed spacer 2, partial sequence
Length=559

 Score = 187 bits (101),  Expect = 1e-43
 Identities = 153/178 (86%), Gaps = 4/178 (2%)
 Strand=Plus/Plus

Query  3    CATCGCGTTGCCTCCATACCCTCCGCCCCTCGAACGGTGGGGAGACGGTCTGGAAGCGGA  62
            |||||||||||| ||  | || | ||||| ||||||||| || |||||  |||  |||||
Sbjct  355  CATCGCGTTGCC-CCTAAGCCCCAGCCCCACGAACGGTGCGGCGACGGCTTGGGTGCGGA  413

Query  63   AGCTGGCCTCCCGTGACCACGAGCCACGGATGGCCCAAACACGTGCTGGGGAAGCAAAGC  122
            |||||||||||||||||| |||||| ||||||||||||||||||||||||||||| ||||
Sbjct  414  AGCTGGCCTCCCGTGACCGCGAGCCGCGGATGGCCCAAACACGTGCTGGGGAAGCGAAGC  473

Query  123  GCCACGGCATTCGGTGGTCGATCCGAGCCCCA---GAAACAGTGCTCGTGGCGGCCGC  177
            |||||||||||||||||||| | ||||||||    ||| |||||| ||||||| ||||
Sbjct  474  GCCACGGCATTCGGTGGTCGGTACGAGCCCCCCCTGAAGCAGTGCCCGTGGCGTCCGC  531


>AF160467.1 Lumnitzera racemosa internal transcribed spacer 1, 5.8S ribosomal 
RNA gene, and internal transcribed spacer 2, complete sequence
Length=612

 Score = 187 bits (101),  Expect = 1e-43
 Identities = 153/178 (86%), Gaps = 4/178 (2%)
 Strand=Plus/Plus

Query  3    CATCGCGTTGCCTCCATACCCTCCGCCCCTCGAACGGTGGGGAGACGGTCTGGAAGCGGA  62
            |||||||||||| ||  | || | ||||| ||||||||| || |||||  |||  |||||
Sbjct  401  CATCGCGTTGCC-CCTAAGCCCCAGCCCCACGAACGGTGCGGCGACGGCTTGGGTGCGGA  459

Query  63   AGCTGGCCTCCCGTGACCACGAGCCACGGATGGCCCAAACACGTGCTGGGGAAGCAAAGC  122
            |||||||||||||||||| |||||| ||||||||||||||||||||||||||||| ||||
Sbjct  460  AGCTGGCCTCCCGTGACCGCGAGCCGCGGATGGCCCAAACACGTGCTGGGGAAGCGAAGC  519

Query  123  GCCACGGCATTCGGTGGTCGATCCGAGCCCCA---GAAACAGTGCTCGTGGCGGCCGC  177
            |||||||||||||||||||| | ||||||||    ||| |||||| ||||||| ||||
Sbjct  520  GCCACGGCATTCGGTGGTCGGTACGAGCCCCCCCTGAAGCAGTGCCCGTGGCGTCCGC  577


>MH244042.1 Lumnitzera racemosa isolate b2m109 internal transcribed spacer 
1, partial sequence; 5.8S ribosomal RNA gene and internal 
transcribed spacer 2, complete sequence; and large subunit ribosomal 
RNA gene, partial sequence
Length=713

 Score = 182 bits (98),  Expect = 6e-42
 Identities = 152/178 (85%), Gaps = 4/178 (2%)
 Strand=Plus/Plus

Query  3    CATCGCGTTGCCTCCATACCCTCCGCCCCTCGAACGGTGGGGAGACGGTCTGGAAGCGGA  62
            ||||||| |||| |||  ||| | ||||| ||||||||| || |||||  |||  |||||
Sbjct  439  CATCGCGCTGCCCCCAATCCC-CAGCCCCACGAACGGTGCGGCGACGGCTTGGGTGCGGA  497

Query  63   AGCTGGCCTCCCGTGACCACGAGCCACGGATGGCCCAAACACGTGCTGGGGAAGCAAAGC  122
            |||||||||||||||||| |||||| ||||||||||||||||||||||||||||| ||||
Sbjct  498  AGCTGGCCTCCCGTGACCGCGAGCCGCGGATGGCCCAAACACGTGCTGGGGAAGCGAAGC  557

Query  123  GCCACGGCATTCGGTGGTCGATCCGAGCCCCA---GAAACAGTGCTCGTGGCGGCCGC  177
            |||||||||||||||||||| | ||| ||||    ||| |||||| ||||||| ||||
Sbjct  558  GCCACGGCATTCGGTGGTCGGTACGATCCCCCCCTGAAGCAGTGCCCGTGGCGTCCGC  615


>FJ381784.1 Conocarpus sericeus 18S ribosomal RNA gene, partial sequence; 
internal transcribed spacer 1, 5.8S ribosomal RNA gene, and 
internal transcribed spacer 2, complete sequence; and 28S ribosomal 
RNA gene, partial sequence
Length=837

 Score = 154 bits (83),  Expect = 1e-33
 Identities = 144/174 (83%), Gaps = 2/174 (1%)
 Strand=Plus/Plus

Query  1    CACATCGCGTTGCCTCCATACCCTCCGCCCCTCGAACGGTGGGGAGACGGTCTGGAAGCG  60
            ||||||| |||||||||| ||||| |||||||| || | || || | || |  ||| |||
Sbjct  528  CACATCGTGTTGCCTCCAAACCCTTCGCCCCTCAAATGCTGTGGTGGCGATTCGGATGCG  587

Query  61   GAAGCTGGCCTCCCGTGACCACGAGCCACGGATGGCCCAAACACGTGCTGGGGAAGCAAA  120
            |||| ||||||||||||||||||||||||||||||||||||  | |||| ||||||  ||
Sbjct  588  GAAGTTGGCCTCCCGTGACCACGAGCCACGGATGGCCCAAATGCATGCTAGGGAAGAGAA  647

Query  121  GCGCCACGGCATTCGGTGGTCGATCCGAGCCCCAGAAACAGTGCTCGTGGCGGC  174
            | |||||||||||||||||| | ||  ||||||| ||||| |||  |||| |||
Sbjct  648  GTGCCACGGCATTCGGTGGTTGGTCT-AGCCCCA-AAACAATGCCGGTGGTGGC  699


>AY050562.1 Conocarpus erectus internal transcribed spacer 1, 5.8S ribosomal 
RNA gene, and internal transcribed spacer 2, complete sequence
Length=601

 Score = 154 bits (83),  Expect = 1e-33
 Identities = 144/174 (83%), Gaps = 2/174 (1%)
 Strand=Plus/Plus

Query  1    CACATCGCGTTGCCTCCATACCCTCCGCCCCTCGAACGGTGGGGAGACGGTCTGGAAGCG  60
            ||||||| |||||||||| ||||| |||||||| || | || || | || |  ||| |||
Sbjct  391  CACATCGTGTTGCCTCCAAACCCTTCGCCCCTCAAATGCTGTGGTGGCGATTCGGATGCG  450

Query  61   GAAGCTGGCCTCCCGTGACCACGAGCCACGGATGGCCCAAACACGTGCTGGGGAAGCAAA  120
            |||| ||||||||||||||||||||||||||||||||||||  | |||| ||||||  ||
Sbjct  451  GAAGTTGGCCTCCCGTGACCACGAGCCACGGATGGCCCAAATGCATGCTAGGGAAGAGAA  510

Query  121  GCGCCACGGCATTCGGTGGTCGATCCGAGCCCCAGAAACAGTGCTCGTGGCGGC  174
            | |||||||||||||||||| | ||  ||||||| ||||| |||  |||| |||
Sbjct  511  GTGCCACGGCATTCGGTGGTTGGTCT-AGCCCCA-AAACAATGCCGGTGGTGGC  562


>JX840578.1 Combretum imberbe voucher RL1380 18S ribosomal RNA gene, partial 
sequence; internal transcribed spacer 1, 5.8S ribosomal 
RNA gene, and internal transcribed spacer 2, complete sequence; 
and 28S ribosomal RNA gene, partial sequence
Length=714

 Score = 145 bits (78),  Expect = 8e-31
 Identities = 119/138 (86%), Gaps = 5/138 (4%)
 Strand=Plus/Plus

Query  8    CGTTGCCTCCATACCCTCCGCCCCTCG-AAC--GGTGGGGAGACGGTCTGGAAGCGGAAG  64
            ||||||||||| | |||   ||||||| |||   |||| | || ||| |||| |||||||
Sbjct  447  CGTTGCCTCCAAAACCT-TTCCCCTCGTAACATTGTGGTG-GATGGTTTGGACGCGGAAG  504

Query  65   CTGGCCTCCCGTGACCACGAGCCACGGATGGCCCAAACACGTGCTGGGGAAGCAAAGCGC  124
             |||||||||||||||||||||||||||||||||||| | ||||||||||||| ||||||
Sbjct  505  GTGGCCTCCCGTGACCACGAGCCACGGATGGCCCAAATATGTGCTGGGGAAGCGAAGCGC  564

Query  125  CACGGCATTCGGTGGTCG  142
            |||||| |||||||||||
Sbjct  565  CACGGCGTTCGGTGGTCG  582


>JX840515.1 Combretum imberbe voucher OM1019 18S ribosomal RNA gene, partial 
sequence; internal transcribed spacer 1, 5.8S ribosomal 
RNA gene, and internal transcribed spacer 2, complete sequence; 
and 28S ribosomal RNA gene, partial sequence
Length=771

 Score = 145 bits (78),  Expect = 8e-31
 Identities = 119/138 (86%), Gaps = 5/138 (4%)
 Strand=Plus/Plus

Query  8    CGTTGCCTCCATACCCTCCGCCCCTCG-AAC--GGTGGGGAGACGGTCTGGAAGCGGAAG  64
            ||||||||||| | |||   ||||||| |||   |||| | || ||| |||| |||||||
Sbjct  504  CGTTGCCTCCAAAACCT-TTCCCCTCGTAACATTGTGGTG-GATGGTTTGGACGCGGAAG  561

Query  65   CTGGCCTCCCGTGACCACGAGCCACGGATGGCCCAAACACGTGCTGGGGAAGCAAAGCGC  124
             |||||||||||||||||||||||||||||||||||| | ||||||||||||| ||||||
Sbjct  562  GTGGCCTCCCGTGACCACGAGCCACGGATGGCCCAAATATGTGCTGGGGAAGCGAAGCGC  621

Query  125  CACGGCATTCGGTGGTCG  142
            |||||| |||||||||||
Sbjct  622  CACGGCGTTCGGTGGTCG  639


>JX840512.1 Combretum imberbe voucher OM1012 18S ribosomal RNA gene, partial 
sequence; internal transcribed spacer 1, 5.8S ribosomal 
RNA gene, and internal transcribed spacer 2, complete sequence; 
and 28S ribosomal RNA gene, partial sequence
Length=714

 Score = 145 bits (78),  Expect = 8e-31
 Identities = 119/138 (86%), Gaps = 5/138 (4%)
 Strand=Plus/Plus

Query  8    CGTTGCCTCCATACCCTCCGCCCCTCG-AAC--GGTGGGGAGACGGTCTGGAAGCGGAAG  64
            ||||||||||| | |||   ||||||| |||   |||| | || ||| |||| |||||||
Sbjct  447  CGTTGCCTCCAAAACCT-TTCCCCTCGTAACATTGTGGTG-GATGGTTTGGACGCGGAAG  504

Query  65   CTGGCCTCCCGTGACCACGAGCCACGGATGGCCCAAACACGTGCTGGGGAAGCAAAGCGC  124
             |||||||||||||||||||||||||||||||||||| | ||||||||||||| ||||||
Sbjct  505  GTGGCCTCCCGTGACCACGAGCCACGGATGGCCCAAATATGTGCTGGGGAAGCGAAGCGC  564

Query  125  CACGGCATTCGGTGGTCG  142
            |||||| |||||||||||
Sbjct  565  CACGGCGTTCGGTGGTCG  582


>EU338045.1 Combretum imberbe voucher RL1380 18S ribosomal RNA gene, partial 
sequence; internal transcribed spacer 1, 5.8S ribosomal 
RNA gene, and internal transcribed spacer 2, complete sequence; 
and 26S ribosomal RNA gene, partial sequence
Length=783

 Score = 145 bits (78),  Expect = 8e-31
 Identities = 119/138 (86%), Gaps = 5/138 (4%)
 Strand=Plus/Plus

Query  8    CGTTGCCTCCATACCCTCCGCCCCTCG-AAC--GGTGGGGAGACGGTCTGGAAGCGGAAG  64
            ||||||||||| | |||   ||||||| |||   |||| | || ||| |||| |||||||
Sbjct  508  CGTTGCCTCCAAAACCT-TTCCCCTCGTAACATTGTGGTG-GATGGTTTGGACGCGGAAG  565

Query  65   CTGGCCTCCCGTGACCACGAGCCACGGATGGCCCAAACACGTGCTGGGGAAGCAAAGCGC  124
             |||||||||||||||||||||||||||||||||||| | ||||||||||||| ||||||
Sbjct  566  GTGGCCTCCCGTGACCACGAGCCACGGATGGCCCAAATATGTGCTGGGGAAGCGAAGCGC  625

Query  125  CACGGCATTCGGTGGTCG  142
            |||||| |||||||||||
Sbjct  626  CACGGCGTTCGGTGGTCG  643


>EU338044.1 Combretum imberbe voucher OM1012 18S ribosomal RNA gene, partial 
sequence; internal transcribed spacer 1, 5.8S ribosomal 
RNA gene, and internal transcribed spacer 2, complete sequence; 
and 26S ribosomal RNA gene, partial sequence
Length=780

 Score = 145 bits (78),  Expect = 8e-31
 Identities = 119/138 (86%), Gaps = 5/138 (4%)
 Strand=Plus/Plus

Query  8    CGTTGCCTCCATACCCTCCGCCCCTCG-AAC--GGTGGGGAGACGGTCTGGAAGCGGAAG  64
            ||||||||||| | |||   ||||||| |||   |||| | || ||| |||| |||||||
Sbjct  506  CGTTGCCTCCAAAACCT-TTCCCCTCGTAACATTGTGGTG-GATGGTTTGGACGCGGAAG  563

Query  65   CTGGCCTCCCGTGACCACGAGCCACGGATGGCCCAAACACGTGCTGGGGAAGCAAAGCGC  124
             |||||||||||||||||||||||||||||||||||| | ||||||||||||| ||||||
Sbjct  564  GTGGCCTCCCGTGACCACGAGCCACGGATGGCCCAAATATGTGCTGGGGAAGCGAAGCGC  623

Query  125  CACGGCATTCGGTGGTCG  142
            |||||| |||||||||||
Sbjct  624  CACGGCGTTCGGTGGTCG  641


>JX840528.1 Combretum oxystachyum voucher OM1052 18S ribosomal RNA gene, 
partial sequence; internal transcribed spacer 1, 5.8S ribosomal 
RNA gene, and internal transcribed spacer 2, complete sequence; 
and 28S ribosomal RNA gene, partial sequence
Length=714

 Score = 143 bits (77),  Expect = 3e-30
 Identities = 122/144 (85%), Gaps = 2/144 (1%)
 Strand=Plus/Plus

Query  1    CACATCGCGTTGCCTC-CATACCCTCCGCCCCTCG-AACGGTGGGGAGACGGTCTGGAAG  58
            |||| |||||||||||  | | |||   ||||| | |||  || || || ||| |||| |
Sbjct  440  CACACCGCGTTGCCTCTAAAAACCTTTTCCCCTTGTAACATTGTGGCGATGGTTTGGATG  499

Query  59   CGGAAGCTGGCCTCCCGTGACCACGAGCCACGGATGGCCCAAACACGTGCTGGGGAAGCA  118
            |||||| ||||||||||||||||||||||||||||||||||||   ||||||||||||||
Sbjct  500  CGGAAGATGGCCTCCCGTGACCACGAGCCACGGATGGCCCAAATTTGTGCTGGGGAAGCA  559

Query  119  AAGCGCCACGGCATTCGGTGGTCG  142
            |||||||||||| |||||||||||
Sbjct  560  AAGCGCCACGGCGTTCGGTGGTCG  583


>JX840508.1 Combretum oxystachyum voucher OM0996 18S ribosomal RNA gene, 
partial sequence; internal transcribed spacer 1, 5.8S ribosomal 
RNA gene, and internal transcribed spacer 2, complete sequence; 
and 28S ribosomal RNA gene, partial sequence
Length=757

 Score = 143 bits (77),  Expect = 3e-30
 Identities = 122/144 (85%), Gaps = 2/144 (1%)
 Strand=Plus/Plus

Query  1    CACATCGCGTTGCCTC-CATACCCTCCGCCCCTCG-AACGGTGGGGAGACGGTCTGGAAG  58
            |||| |||||||||||  | | |||   ||||| | |||  || || || ||| |||| |
Sbjct  483  CACACCGCGTTGCCTCTAAAAACCTTTTCCCCTTGTAACATTGTGGCGATGGTTTGGATG  542

Query  59   CGGAAGCTGGCCTCCCGTGACCACGAGCCACGGATGGCCCAAACACGTGCTGGGGAAGCA  118
            |||||| ||||||||||||||||||||||||||||||||||||   ||||||||||||||
Sbjct  543  CGGAAGATGGCCTCCCGTGACCACGAGCCACGGATGGCCCAAATTTGTGCTGGGGAAGCA  602

Query  119  AAGCGCCACGGCATTCGGTGGTCG  142
            |||||||||||| |||||||||||
Sbjct  603  AAGCGCCACGGCGTTCGGTGGTCG  626


>EU338017.1 Combretum oxystachyum voucher OM1052 18S ribosomal RNA gene, 
partial sequence; internal transcribed spacer 1, 5.8S ribosomal 
RNA gene, and internal transcribed spacer 2, complete sequence; 
and 26S ribosomal RNA gene, partial sequence
Length=789

 Score = 143 bits (77),  Expect = 3e-30
 Identities = 122/144 (85%), Gaps = 2/144 (1%)
 Strand=Plus/Plus

Query  1    CACATCGCGTTGCCTC-CATACCCTCCGCCCCTCG-AACGGTGGGGAGACGGTCTGGAAG  58
            |||| |||||||||||  | | |||   ||||| | |||  || || || ||| |||| |
Sbjct  503  CACACCGCGTTGCCTCTAAAAACCTTTTCCCCTTGTAACATTGTGGCGATGGTTTGGATG  562

Query  59   CGGAAGCTGGCCTCCCGTGACCACGAGCCACGGATGGCCCAAACACGTGCTGGGGAAGCA  118
            |||||| ||||||||||||||||||||||||||||||||||||   ||||||||||||||
Sbjct  563  CGGAAGATGGCCTCCCGTGACCACGAGCCACGGATGGCCCAAATTTGTGCTGGGGAAGCA  622

Query  119  AAGCGCCACGGCATTCGGTGGTCG  142
            |||||||||||| |||||||||||
Sbjct  623  AAGCGCCACGGCGTTCGGTGGTCG  646


>JX840583.1 Combretum microphyllum voucher RL1662 18S ribosomal RNA gene, 
partial sequence; internal transcribed spacer 1, 5.8S ribosomal 
RNA gene, and internal transcribed spacer 2, complete sequence; 
and 28S ribosomal RNA gene, partial sequence
Length=724

 Score = 141 bits (76),  Expect = 1e-29
 Identities = 122/144 (85%), Gaps = 3/144 (2%)
 Strand=Plus/Plus

Query  1    CACATCGCGTTGCCTCCATACCCTCCGCCCCTC-G-AACGGTGGGGAGACGGTCTGGAAG  58
            |||||||| ||||||||  | |||   |||||| | |||   | || || |||||||| |
Sbjct  451  CACATCGCTTTGCCTCCTGAACCT-ATCCCCTCTGTAACACCGTGGTGATGGTCTGGATG  509

Query  59   CGGAAGCTGGCCTCCCGTGACCACGAGCCACGGATGGCCCAAACACGTGCTGGGGAAGCA  118
            | |||| |||||||||||||||| |||||||||||||||||||   ||||||||||||||
Sbjct  510  CAGAAGATGGCCTCCCGTGACCATGAGCCACGGATGGCCCAAATTTGTGCTGGGGAAGCA  569

Query  119  AAGCGCCACGGCATTCGGTGGTCG  142
            ||||||||||||||||||||||||
Sbjct  570  AAGCGCCACGGCATTCGGTGGTCG  593


>JX840531.1 Combretum oxystachyum voucher OM1056 18S ribosomal RNA gene, 
partial sequence; internal transcribed spacer 1, 5.8S ribosomal 
RNA gene, and internal transcribed spacer 2, complete sequence; 
and 28S ribosomal RNA gene, partial sequence
Length=723

 Score = 139 bits (75),  Expect = 4e-29
 Identities = 120/142 (85%), Gaps = 2/142 (1%)
 Strand=Plus/Plus

Query  3    CATCGCGTTGCCTC-CATACCCTCCGCCCCTCG-AACGGTGGGGAGACGGTCTGGAAGCG  60
            || |||||||||||  | | |||   ||||| | |||  || || || ||| |||| |||
Sbjct  451  CACCGCGTTGCCTCTAAAAACCTTTTCCCCTTGTAACATTGTGGCGATGGTTTGGATGCG  510

Query  61   GAAGCTGGCCTCCCGTGACCACGAGCCACGGATGGCCCAAACACGTGCTGGGGAAGCAAA  120
            |||| ||||||||||||||||||||||||||||||||||||   ||||||||||||||||
Sbjct  511  GAAGATGGCCTCCCGTGACCACGAGCCACGGATGGCCCAAATTTGTGCTGGGGAAGCAAA  570

Query  121  GCGCCACGGCATTCGGTGGTCG  142
            |||||||||| |||||||||||
Sbjct  571  GCGCCACGGCGTTCGGTGGTCG  592


>JX840509.1 Combretum moggii voucher OM1002 18S ribosomal RNA gene, partial 
sequence; internal transcribed spacer 1, 5.8S ribosomal RNA 
gene, and internal transcribed spacer 2, complete sequence; 
and 28S ribosomal RNA gene, partial sequence
Length=774

 Score = 137 bits (74),  Expect = 1e-28
 Identities = 127/153 (83%), Gaps = 3/153 (2%)
 Strand=Plus/Plus

Query  1    CACATCGCGTTGCCTCCATACCCTCCGCCCCTCG-AACGGTGGGGAGACGGTCTGGAAGC  59
            ||| ||||  |||||||| | |||   ||||||| ||||  | || || ||| |||| ||
Sbjct  501  CACGTCGCTCTGCCTCCAAAACCT-TTCCCCTCGTAACGTCGCGGCGAYGGTTTGGATGC  559

Query  60   GGAAGCTGGCCTCCCGTGACCACGAGCCACGGATGGCCCAAACACGTGCTGGGGAAGCAA  119
            ||||| |||||||||||||||||||||||||||||||||||   | |||||||||||| |
Sbjct  560  GGAAGATGGCCTCCCGTGACCACGAGCCACGGATGGCCCAAGTTCTTGCTGGGGAAGCGA  619

Query  120  AGCGCCACGGCATTCGGTGGTCGATCCGAGCCC  152
            ||||||||||| ||||||||||| | | |||||
Sbjct  620  AGCGCCACGGCTTTCGGTGGTCGGTAC-AGCCC  651


>JX840551.1 Combretum microphyllum voucher OM2038 5.8S ribosomal RNA gene, 
partial sequence; internal transcribed spacer 2, complete 
sequence; and 28S ribosomal RNA gene, partial sequence
Length=312

 Score = 135 bits (73),  Expect = 5e-28
 Identities = 121/144 (84%), Gaps = 3/144 (2%)
 Strand=Plus/Plus

Query  1    CACATCGCGTTGCCTCCATACCCTCCGCCCCTC-G-AACGGTGGGGAGACGGTCTGGAAG  58
            |||||||| ||||||||  | |||   |||||| | |||   | || || | |||||| |
Sbjct  64   CACATCGCTTTGCCTCCTGAACCT-ATCCCCTCTGTAACACCGTGGTGATGATCTGGATG  122

Query  59   CGGAAGCTGGCCTCCCGTGACCACGAGCCACGGATGGCCCAAACACGTGCTGGGGAAGCA  118
            | |||| |||||||||||||||| |||||||||||||||||||   ||||||||||||||
Sbjct  123  CAGAAGATGGCCTCCCGTGACCATGAGCCACGGATGGCCCAAATTTGTGCTGGGGAAGCA  182

Query  119  AAGCGCCACGGCATTCGGTGGTCG  142
            ||||||||||||||||||||||||
Sbjct  183  AAGCGCCACGGCATTCGGTGGTCG  206


>JX840544.1 Combretum moggii voucher OM1585 18S ribosomal RNA gene, partial 
sequence; internal transcribed spacer 1, 5.8S ribosomal RNA 
gene, and internal transcribed spacer 2, complete sequence; 
and 28S ribosomal RNA gene, partial sequence
 JX840545.1 Combretum moggii voucher OM1586 18S ribosomal RNA gene, partial 
sequence; internal transcribed spacer 1, 5.8S ribosomal RNA 
gene, and internal transcribed spacer 2, complete sequence; 
and 28S ribosomal RNA gene, partial sequence
Length=736

 Score = 135 bits (73),  Expect = 5e-28
 Identities = 127/153 (83%), Gaps = 3/153 (2%)
 Strand=Plus/Plus

Query  1    CACATCGCGTTGCCTCCATACCCTCCGCCCCTCG-AACGGTGGGGAGACGGTCTGGAAGC  59
            ||| ||||  |||||||| | |||   ||||||| ||||  | || || ||| |||| ||
Sbjct  463  CACGTCGCTCTGCCTCCAAAACCT-TTCCCCTCGTAACGTCGCGGCGATGGTTTGGATGC  521

Query  60   GGAAGCTGGCCTCCCGTGACCACGAGCCACGGATGGCCCAAACACGTGCTGGGGAAGCAA  119
            ||||| |||||||||||||||||||||||||||||||||||   | |||||||||||| |
Sbjct  522  GGAAGATGGCCTCCCGTGACCACGAGCCACGGATGGCCCAAGTTCTTGCTGGGGAAGCGA  581

Query  120  AGCGCCACGGCATTCGGTGGTCGATCCGAGCCC  152
            ||||||||||| ||||||||||| | | |||||
Sbjct  582  AGCGCCACGGCTTTCGGTGGTCGGTAC-AGCCC  613


>HE795055.1 Combretum coccineum genomic DNA containing ITS1, 5.8S rRNA gene, 
ITS2, specimen voucher Weigend s.n
Length=628

 Score = 135 bits (73),  Expect = 5e-28
 Identities = 121/144 (84%), Gaps = 3/144 (2%)
 Strand=Plus/Plus

Query  1    CACATCGCGTTGCCTCCA-TACC-CTCCGCCCCTCGAACGGTGGGGAGACGGTCTGGAAG  58
            ||||||||||||||||||  |||  ||| |||||  |||   | || || ||| |||| |
Sbjct  395  CACATCGCGTTGCCTCCAAAACCTATCC-CCCCTGTAACACCGTGGTGATGGTTTGGATG  453

Query  59   CGGAAGCTGGCCTCCCGTGACCACGAGCCACGGATGGCCCAAACACGTGCTGGGGAAGCA  118
            |||||| |||||||||||||||||||||||||||||||| |||   ||||||||||||| 
Sbjct  454  CGGAAGATGGCCTCCCGTGACCACGAGCCACGGATGGCCAAAATTTGTGCTGGGGAAGCG  513

Query  119  AAGCGCCACGGCATTCGGTGGTCG  142
            |||||||||||| || ||||||||
Sbjct  514  AAGCGCCACGGCGTTTGGTGGTCG  537


>FJ381766.1 Combretum coccineum 18S ribosomal RNA gene, partial sequence; 
internal transcribed spacer 1, 5.8S ribosomal RNA gene, and 
internal transcribed spacer 2, complete sequence; and 28S ribosomal 
RNA gene, partial sequence
Length=848

 Score = 135 bits (73),  Expect = 5e-28
 Identities = 121/144 (84%), Gaps = 3/144 (2%)
 Strand=Plus/Plus

Query  1    CACATCGCGTTGCCTCCA-TACC-CTCCGCCCCTCGAACGGTGGGGAGACGGTCTGGAAG  58
            ||||||||||||||||||  |||  ||| |||||  |||   | || || ||| |||| |
Sbjct  532  CACATCGCGTTGCCTCCAAAACCTATCC-CCCCTGTAACACCGTGGTGATGGTTTGGATG  590

Query  59   CGGAAGCTGGCCTCCCGTGACCACGAGCCACGGATGGCCCAAACACGTGCTGGGGAAGCA  118
            |||||| |||||||||||||||||||||||||||||||| |||   ||||||||||||| 
Sbjct  591  CGGAAGATGGCCTCCCGTGACCACGAGCCACGGATGGCCAAAATTTGTGCTGGGGAAGCG  650

Query  119  AAGCGCCACGGCATTCGGTGGTCG  142
            |||||||||||| || ||||||||
Sbjct  651  AAGCGCCACGGCGTTTGGTGGTCG  674


  Database: Nucleotide collection (nt)
    Posted date:  Jun 15, 2019  6:40 PM
  Number of letters in database: 218,532,353,722
  Number of sequences in database:  52,478,804

Lambda      K        H
    1.33    0.621     1.12 
Gapped
Lambda      K        H
    1.28    0.460    0.850 
Matrix: blastn matrix:1 -2
Gap Penalties: Existence: 0, Extension: 0
Number of Sequences: 52478804
Number of Hits to DB: 0
Number of extensions: 0
Number of successful extensions: 0
Number of sequences better than 10: 0
Number of HSP's better than 10 without gapping: 0
Number of HSP's gapped: 0
Number of HSP's successfully gapped: 0
Length of query: 208
Length of database: 218532353722
Length adjustment: 33
Effective length of query: 175
Effective length of database: 216800553190
Effective search space: 37940096808250
Effective search space used: 37940096808250
A: 0
X1: 13 (25.0 bits)
X2: 32 (59.1 bits)
X3: 54 (99.7 bits)
S1: 13 (25.1 bits)
S2: 23 (43.6 bits)
