# Supplementary material for: Assessing the Identity of Commercial Herbs From a Cambodian Market Using DNA Barcoding
Source: Front Pharmacol. 2020 Mar 24;11:244. doi: 10.3389/fphar.2020.00244 (PMC7105672; doi:10.3389/fphar.2020.00244)
Supplement: Supplementary file 2 [file Data_Sheet_2.zip › blast search result/ITS2/JPZ40.txt]

BLASTN 2.9.0+
Reference: Zheng Zhang, Scott Schwartz, Lukas Wagner, and
Webb Miller (2000), "A greedy algorithm for aligning DNA
sequences", J Comput Biol 2000; 7(1-2):203-14.


Reference for database indexing: Aleksandr Morgulis, George
Coulouris, Yan Raytselis, Thomas L. Madden, Richa Agarwala,
Alejandro A. Schaffer (2008), "Database Indexing for
Production MegaBLAST Searches", Bioinformatics 24:1757-1764.


RID: J5Y15KC4014


Database: Nucleotide collection (nt)
           52,478,804 sequences; 218,532,353,722 total letters
Query= 40

Length=234


                                                                   Score        E      Max
Sequences producing significant alignments:                       (Bits)     Value   ident

JX856449.1 Erythrina subumbrans isolate 182 internal transcrib...  375        3e-100  96%         
JX856569.1 Erythrina suberosa isolate ES1 5.8S ribosomal RNA g...  348        6e-92   94%         
KF186436.1 Erythrina arborescens voucher KUN:GBOWS NJWLS815 in...  329        2e-86   92%         
KY700322.1 Erythrina variegata isolate ERVA_P.W_2of3 5.8S ribo...  274        1e-69   88%         
KY700321.1 Erythrina variegata isolate ERVA_P.B_PM_1of3 5.8S r...  274        1e-69   88%         
JX856454.1 Erythrina vespertilio isolate EV2 internal transcri...  259        3e-65   87%         
KJ419280.1 Erythrina crista-galli voucher YC0535MT01 internal ...  254        1e-63   87%         
FN825780.1 Erythrina crista-galli 18S rRNA gene (partial), ITS...  254        1e-63   87%         
KJ419281.1 Erythrina crista-galli voucher YC0535MT02 internal ...  250        2e-62   87%         
JX856452.1 Erythrina vespertilio isolate 189 internal transcri...  248        6e-62   86%         
MG969796.1 Erythrina crista-galli isolate ITSErythrina interna...  237        1e-58   88%         
KX057870.1 Erythrina senegalensis isolate AD082 small subunit ...  233        2e-57   85%         
AF513700.1 Tetraberlinia bifoliolata 18S ribosomal RNA gene, p...  202        5e-48   83%         
JX856448.1 Erythrina suberosa isolate ES2 internal transcribed...  152        5e-33   96%         

ALIGNMENTS
>JX856449.1 Erythrina subumbrans isolate 182 internal transcribed spacer 
1, partial sequence; 5.8S ribosomal RNA gene, complete sequence; 
and internal transcribed spacer 2, partial sequence
Length=618

 Score = 375 bits (203),  Expect = 3e-100
 Identities = 225/235 (96%), Gaps = 3/235 (1%)
 Strand=Plus/Plus

Query  1    CACATCGTTACTCTCTTGTGCCTCGTGCAAATATCAGAAGATGTTTGCCAAATGGGGTAG  60
            ||||||||||||||||  |||||||||||||||||| |||||||||||||||||||||||
Sbjct  342  CACATCGTTACTCTCT--TGCCTCGTGCAAATATCATAAGATGTTTGCCAAATGGGGTAG  399

Query  61   GTGCAAGTTGGCTTCCTATGAGCTTTGTCTTGTGGTTGGCTGAAATTTGAGTTTGTGGTT  120
            ||||| ||||||||||||||||||||||||||||||||| ||||||||||||||||||||
Sbjct  400  GTGCATGTTGGCTTCCTATGAGCTTTGTCTTGTGGTTGGTTGAAATTTGAGTTTGTGGTT  459

Query  121  GAGCGTGTCCTGATAAAATGGTGGATGGGTATTTTGCTCGAGAGACCAGTTGTGCGCGTC  180
            ||||||||| ||||||||||||||| ||||||||||||||||||||||||||||||| ||
Sbjct  460  GAGCGTGTCATGATAAAATGGTGGAAGGGTATTTTGCTCGAGAGACCAGTTGTGCGCTTC  519

Query  181  TCAACCTGTGTTTGACTCGTGACCCATAAACACGTCCACGGATGTTT-CATAGCG  234
            |||||||||||||||||||||||||||||||| |||||||||||||| |||||||
Sbjct  520  TCAACCTGTGTTTGACTCGTGACCCATAAACATGTCCACGGATGTTTTCATAGCG  574


>JX856569.1 Erythrina suberosa isolate ES1 5.8S ribosomal RNA gene and internal 
transcribed spacer 2, partial sequence
Length=377

 Score = 348 bits (188),  Expect = 6e-92
 Identities = 220/235 (94%), Gaps = 3/235 (1%)
 Strand=Plus/Plus

Query  1    CACATCGTTACTCTCTTGTGCCTCGTGCAAATATCAGAAGATGTTTGCCAAATGGGGTAG  60
            ||||||||||||||||  |||||||||||||||| | || |||||||||||||||||| |
Sbjct  58   CACATCGTTACTCTCT--TGCCTCGTGCAAATATAACAAAATGTTTGCCAAATGGGGTGG  115

Query  61   GTGCAAGTTGGCTTCCTATGAGCTTTGTCTTGTGGTTGGCTGAAATTTGAGTTTGTGGTT  120
            ||||||||||||||||||||||||||||||||||||||||||||||||||||||||||||
Sbjct  116  GTGCAAGTTGGCTTCCTATGAGCTTTGTCTTGTGGTTGGCTGAAATTTGAGTTTGTGGTT  175

Query  121  GAGCGTGTCCTGATAAAATGGTGGATGGGTATTTTGCTCGAGAGACCAGTTGTGCGCGTC  180
            ||||||||| ||||||||||| ||| |||||||||||||||||||||| |||||||| ||
Sbjct  176  GAGCGTGTCATGATAAAATGGGGGAAGGGTATTTTGCTCGAGAGACCACTTGTGCGCTTC  235

Query  181  TCAACCTGTGTTTGACTCGTGACCCATAAACACGTCCACGGATGTTT-CATAGCG  234
            ||||||||||||||||||| ||||||| |||| |||||||||||||| |||||||
Sbjct  236  TCAACCTGTGTTTGACTCGCGACCCATTAACATGTCCACGGATGTTTTCATAGCG  290


>KF186436.1 Erythrina arborescens voucher KUN:GBOWS NJWLS815 internal transcribed 
spacer 1, partial sequence; 5.8S ribosomal RNA gene, 
complete sequence; and internal transcribed spacer 2, partial 
sequence
Length=622

 Score = 329 bits (178),  Expect = 2e-86
 Identities = 216/234 (92%), Gaps = 4/234 (2%)
 Strand=Plus/Plus

Query  1    CACATCGTTACTCTCTTGTGCCTCGTGCAAATATCAGAAGATGTTTGCCAAATGGGGTAG  60
            ||||||||||| | ||  |||||||||||||| | |||||||||||||| ||||| ||||
Sbjct  386  CACATCGTTAC-C-CTCCTGCCTCGTGCAAATGTTAGAAGATGTTTGCCGAATGGAGTAG  443

Query  61   GTGCAAGTTGGCTTCCTATGAGCTTTGTCTTGTGGTTGGCTGAAATTTGAGTTTGTGGTT  120
            ||| ||||||||||||||||||||| ||||||||||||||||||| |||||||||| |||
Sbjct  444  GTGGAAGTTGGCTTCCTATGAGCTTAGTCTTGTGGTTGGCTGAAAATTGAGTTTGTCGTT  503

Query  121  GAGCGTGTCCTGATAAAATGGTGGATGGGTATTTTGCTCGAGAGACCAGTTGTGCGCGTC  180
            |||||||||  ||||||||||||||||||||||||||||  |||||||||||||||||||
Sbjct  504  GAGCGTGTCACGATAAAATGGTGGATGGGTATTTTGCTC--GAGACCAGTTGTGCGCGTC  561

Query  181  TCAACCTGTGTTTGACTCGTGACCCATAAACACGTCCACGGATGTTTCATAGCG  234
            |||||||||||||||||||||||||||||||||||| ||||| |||||||||||
Sbjct  562  TCAACCTGTGTTTGACTCGTGACCCATAAACACGTCGACGGACGTTTCATAGCG  615


>KY700322.1 Erythrina variegata isolate ERVA_P.W_2of3 5.8S ribosomal RNA 
gene, partial sequence; internal transcribed spacer 2, complete 
sequence; and large subunit ribosomal RNA gene, partial 
sequence
Length=477

 Score = 274 bits (148),  Expect = 1e-69
 Identities = 212/241 (88%), Gaps = 12/241 (5%)
 Strand=Plus/Plus

Query  1    CACATCGTTACTCTCTTGTGCCTCGTGCAAATATCAGAAGATGTTTGCCAAATGG-G---  56
            ||||||||||| ||||  |||||||||||||| ||| |||||||||||| ||||| |   
Sbjct  95   CACATCGTTACCCTCT--TGCCTCGTGCAAATGTCAAAAGATGTTTGCCGAATGGAGCAA  152

Query  57   GTAGGTGCAAGTTGGCTTCCTATGAG--CTTTGTCTTGTGGTTGGCTGAAATTTGAGTT-  113
            | |||||||||||||||||| |||||  | ||||||||||||||||||||| ||||||| 
Sbjct  153  GCAGGTGCAAGTTGGCTTCCCATGAGCACATTGTCTTGTGGTTGGCTGAAAATTGAGTTC  212

Query  114  TGTGGTTGAGCGTGTCCTGATAAAATGGTGGATGGGTATTTTGCTCGAGAGACCAGTTGT  173
            ||| ||||||||||||  |||||||||||| ||| | |||| ||||  ||||||||||||
Sbjct  213  TGTCGTTGAGCGTGTCACGATAAAATGGTGAATGAGCATTT-GCTC--GAGACCAGTTGT  269

Query  174  GCGCGTCTCAACCTGTGTTTGACTCGTGACCCATAAACACGTCCACGGATGTTTCATAGC  233
            |||||||||||| |||||||||||||||||||||||||||||||||||| | ||||||||
Sbjct  270  GCGCGTCTCAACTTGTGTTTGACTCGTGACCCATAAACACGTCCACGGACGATTCATAGC  329

Query  234  G  234
            |
Sbjct  330  G  330


>KY700321.1 Erythrina variegata isolate ERVA_P.B_PM_1of3 5.8S ribosomal RNA 
gene, partial sequence; internal transcribed spacer 2, complete 
sequence; and large subunit ribosomal RNA gene, partial 
sequence
Length=476

 Score = 274 bits (148),  Expect = 1e-69
 Identities = 212/241 (88%), Gaps = 12/241 (5%)
 Strand=Plus/Plus

Query  1    CACATCGTTACTCTCTTGTGCCTCGTGCAAATATCAGAAGATGTTTGCCAAATGG-G---  56
            ||||||||||| ||||  |||||||||||||| ||| |||||||||||| ||||| |   
Sbjct  95   CACATCGTTACCCTCT--TGCCTCGTGCAAATGTCAAAAGATGTTTGCCGAATGGAGCAA  152

Query  57   GTAGGTGCAAGTTGGCTTCCTATGAG--CTTTGTCTTGTGGTTGGCTGAAATTTGAGTT-  113
            | |||||||||||||||||| |||||  | ||||||||||||||||||||| ||||||| 
Sbjct  153  GCAGGTGCAAGTTGGCTTCCCATGAGCACATTGTCTTGTGGTTGGCTGAAAATTGAGTTC  212

Query  114  TGTGGTTGAGCGTGTCCTGATAAAATGGTGGATGGGTATTTTGCTCGAGAGACCAGTTGT  173
            ||| ||||||||||||  |||||||||||| ||| | |||| ||||  ||||||||||||
Sbjct  213  TGTCGTTGAGCGTGTCACGATAAAATGGTGAATGAGCATTT-GCTC--GAGACCAGTTGT  269

Query  174  GCGCGTCTCAACCTGTGTTTGACTCGTGACCCATAAACACGTCCACGGATGTTTCATAGC  233
            |||||||||||| |||||||||||||||||||||||||||||||||||| | ||||||||
Sbjct  270  GCGCGTCTCAACTTGTGTTTGACTCGTGACCCATAAACACGTCCACGGACGATTCATAGC  329

Query  234  G  234
            |
Sbjct  330  G  330


>JX856454.1 Erythrina vespertilio isolate EV2 internal transcribed spacer 
1, partial sequence; 5.8S ribosomal RNA gene, complete sequence; 
and internal transcribed spacer 2, partial sequence
Length=679

 Score = 259 bits (140),  Expect = 3e-65
 Identities = 207/238 (87%), Gaps = 10/238 (4%)
 Strand=Plus/Plus

Query  1    CACATCGTTACTCTCTTGTGCCTCGTGCAAATATCAGAAGATGTTTGCCAAATGG-G---  56
            ||||||||||| ||||  |||||||||||||| ||| |||||||||||| ||||| |   
Sbjct  390  CACATCGTTACCCTCTCTTGCCTCGTGCAAATGTCAAAAGATGTTTGCCGAATGGAGCAA  449

Query  57   GTAGGTGCAAGTTGGCTTCCTATGAG--CTTTGTCTTGTGGTTGGCTGAAATTTGAG-TT  113
            ||||||| ||||||||||||  ||||  | |||||||||||||||||||||  |||| ||
Sbjct  450  GTAGGTGGAAGTTGGCTTCCCGTGAGCACATTGTCTTGTGGTTGGCTGAAAAATGAGTTT  509

Query  114  TGTGGTTGAGCGTGTCCTGATAAAATGGTGGATGGGTATTTTGCTCGAGAGACCAGTTGT  173
            ||| ||||||||||||  |||||||||||||||| ||  |||||||  ||||||||||||
Sbjct  510  TGTCGTTGAGCGTGTCACGATAAAATGGTGGATGAGT-GTTTGCTC--GAGACCAGTTGT  566

Query  174  GCGCGTCTCAACCTGTGTTTGACTCGTGACCCATAAACACGTCCACGGATGTTTCATA  231
            |||||||||||| |||||||||||||||||||||||||||||| | ||| ||||||||
Sbjct  567  GCGCGTCTCAACTTGTGTTTGACTCGTGACCCATAAACACGTCTAGGGACGTTTCATA  624


>KJ419280.1 Erythrina crista-galli voucher YC0535MT01 internal transcribed 
spacer 2, complete sequence
Length=238

 Score = 254 bits (137),  Expect = 1e-63
 Identities = 202/232 (87%), Gaps = 10/232 (4%)
 Strand=Plus/Plus

Query  1    CACATCGTTACTCTCTTGTGCCTCGTGCAAATATCAGAAGATGTTTGCCAAATGGGGTAG  60
            ||||||||||| | ||  |||||||||||||  |||||||||||||| | || || || |
Sbjct  1    CACATCGTTAC-C-CTCCTGCCTCGTGCAAACGTCAGAAGATGTTTGTCGAACGGAGTGG  58

Query  61   GTGCAAGTTGGCTTCCTATGAGCTTTGTCTTGTGGTTGGCTGAAATTTGAGTTTGTGGTT  120
            ||||||| ||||||||| ||||| ||||||||||||||||||||| |||||||||  || 
Sbjct  59   GTGCAAGCTGGCTTCCTGTGAGCATTGTCTTGTGGTTGGCTGAAAATTGAGTTTGCAGTG  118

Query  121  GAGCGTGT-CC-TGATAAAATGGTGGATGGGTATTTTGCTCGAGAGACCAGTTGTGCGCG  178
            |||||||| ||  |||||||||||||||| || ||||||||  |||||||||||||||||
Sbjct  119  GAGCGTGTGCCACGATAAAATGGTGGATGAGT-TTTTGCTC--GAGACCAGTTGTGCGCG  175

Query  179  TCTCAACCTGTGTTTGACTCGTGACCCATA---AACACGTCCACGGATGTTT  227
            ||||||||||||||||||||||||||||||   |||||||| ||||| ||||
Sbjct  176  TCTCAACCTGTGTTTGACTCGTGACCCATACTGAACACGTCGACGGACGTTT  227


>FN825780.1 Erythrina crista-galli 18S rRNA gene (partial), ITS1, 5.8S rRNA 
gene, ITS2 and 26S rRNA gene (partial)
Length=717

 Score = 254 bits (137),  Expect = 1e-63
 Identities = 202/232 (87%), Gaps = 10/232 (4%)
 Strand=Plus/Plus

Query  1    CACATCGTTACTCTCTTGTGCCTCGTGCAAATATCAGAAGATGTTTGCCAAATGGGGTAG  60
            ||||||||||| | ||  |||||||||||||  |||||||||||||| | || || || |
Sbjct  430  CACATCGTTAC-C-CTCCTGCCTCGTGCAAACGTCAGAAGATGTTTGTCGAACGGAGTGG  487

Query  61   GTGCAAGTTGGCTTCCTATGAGCTTTGTCTTGTGGTTGGCTGAAATTTGAGTTTGTGGTT  120
            ||||||| ||||||||| ||||| ||||||||||||||||||||| |||||||||  || 
Sbjct  488  GTGCAAGCTGGCTTCCTGTGAGCATTGTCTTGTGGTTGGCTGAAAATTGAGTTTGCAGTG  547

Query  121  GAGCGTGT-CC-TGATAAAATGGTGGATGGGTATTTTGCTCGAGAGACCAGTTGTGCGCG  178
            |||||||| ||  |||||||||||||||| || ||||||||  |||||||||||||||||
Sbjct  548  GAGCGTGTGCCACGATAAAATGGTGGATGAGT-TTTTGCTC--GAGACCAGTTGTGCGCG  604

Query  179  TCTCAACCTGTGTTTGACTCGTGACCCATA---AACACGTCCACGGATGTTT  227
            ||||||||||||||||||||||||||||||   |||||||| ||||| ||||
Sbjct  605  TCTCAACCTGTGTTTGACTCGTGACCCATACTGAACACGTCGACGGACGTTT  656


>KJ419281.1 Erythrina crista-galli voucher YC0535MT02 internal transcribed 
spacer 2, complete sequence
Length=238

 Score = 250 bits (135),  Expect = 2e-62
 Identities = 201/232 (87%), Gaps = 10/232 (4%)
 Strand=Plus/Plus

Query  1    CACATCGTTACTCTCTTGTGCCTCGTGCAAATATCAGAAGATGTTTGCCAAATGGGGTAG  60
            ||||||||||| | ||  |||||||||||||  |||||||||||||| | || || || |
Sbjct  1    CACATCGTTAC-C-CTCCTGCCTCGTGCAAACGTCAGAAGATGTTTGTCGAACGGAGTGG  58

Query  61   GTGCAAGTTGGCTTCCTATGAGCTTTGTCTTGTGGTTGGCTGAAATTTGAGTTTGTGGTT  120
            ||||||| ||||||||| ||||| ||||||||||||||||||||| |||||||||  || 
Sbjct  59   GTGCAAGCTGGCTTCCTGTGAGCATTGTCTTGTGGTTGGCTGAAAATTGAGTTTGCAGTG  118

Query  121  GAGCGTGT-CC-TGATAAAATGGTGGATGGGTATTTTGCTCGAGAGACCAGTTGTGCGCG  178
            |||||||| ||  |||||||||||||||| || ||||||||  ||||||||||||| |||
Sbjct  119  GAGCGTGTGCCACGATAAAATGGTGGATGAGT-TTTTGCTC--GAGACCAGTTGTGYGCG  175

Query  179  TCTCAACCTGTGTTTGACTCGTGACCCATA---AACACGTCCACGGATGTTT  227
            ||||||||||||||||||||||||||||||   |||||||| ||||| ||||
Sbjct  176  TCTCAACCTGTGTTTGACTCGTGACCCATACTGAACACGTCGACGGACGTTT  227


>JX856452.1 Erythrina vespertilio isolate 189 internal transcribed spacer 
1, partial sequence; 5.8S ribosomal RNA gene, complete sequence; 
and internal transcribed spacer 2, partial sequence
Length=648

 Score = 248 bits (134),  Expect = 6e-62
 Identities = 206/239 (86%), Gaps = 12/239 (5%)
 Strand=Plus/Plus

Query  1    CACATCGTTACTCTCTTGTGCCTCGTGCAAATATCAGAAGATGTTTGCCAAATGG-G---  56
            ||||||||||| ||||  |||||||||||||| ||| |||||||||||| ||||| |   
Sbjct  377  CACATCGTTACCCTCTCTTGCCTCGTGCAAATGTCAAAAGATGTTTGCCGAATGGAGCAA  436

Query  57   GTAGGTGCAAGTTGGCTTCCTATGAG--CTTTGTCTTGTGGT-TGGCTGAAATTTGAG-T  112
            ||||||| ||||||||||||  ||||  | |||||||||||| |||||||||  |||| |
Sbjct  437  GTAGGTGGAAGTTGGCTTCCCGTGAGCACATTGTCTTGTGGTGTGGCTGAAAAATGAGTT  496

Query  113  TTGTGGTTGAGCGTGTCCTGATAAAATGGTGGATGGGTATTTTGCTCGAGAGACCAGTTG  172
            |||| ||||||||||||  |||||||||||||||| ||  |||||||  |||||||||||
Sbjct  497  TTGTCGTTGAGCGTGTCACGATAAAATGGTGGATGAGT-GTTTGCTC--GAGACCAGTTG  553

Query  173  TGCGCGTCTCAACCTGTGTTTGACTCGTGACCCATAAACACGTCCACGGATGTTTCATA  231
            ||||||||||||| |||||||||||||||||||||||||||||| | ||| ||| ||||
Sbjct  554  TGCGCGTCTCAACTTGTGTTTGACTCGTGACCCATAAACACGTCTAGGGACGTT-CATA  611


>MG969796.1 Erythrina crista-galli isolate ITSErythrina internal transcribed 
spacer 1, partial sequence; 5.8S ribosomal RNA gene, complete 
sequence; and internal transcribed spacer 2, partial sequence
Length=556

 Score = 237 bits (128),  Expect = 1e-58
 Identities = 182/207 (88%), Gaps = 7/207 (3%)
 Strand=Plus/Plus

Query  1    CACATCGTTACTCTCTTGTGCCTCGTGCAAATATCAGAAGATGTTTGCCAAATGGGGTAG  60
            ||||||||||| | ||  |||||||||||||  |||||||||||||| | || || || |
Sbjct  355  CACATCGTTAC-C-CTCCTGCCTCGTGCAAACGTCAGAAGATGTTTGTCGAACGGAGTGG  412

Query  61   GTGCAAGTTGGCTTCCTATGAGCTTTGTCTTGTGGTTGGCTGAAATTTGAGTTTGTGGTT  120
            ||||||| ||||||||| ||||| ||||||||||||||||||||| |||||||||  || 
Sbjct  413  GTGCAAGCTGGCTTCCTGTGAGCATTGTCTTGTGGTTGGCTGAAAATTGAGTTTGCAGTG  472

Query  121  GAGCGTGT-CC-TGATAAAATGGTGGATGGGTATTTTGCTCGAGAGACCAGTTGTGCGCG  178
            |||||||| ||  |||||||||||||||| || ||||||||  |||||||||||||||||
Sbjct  473  GAGCGTGTGCCACGATAAAATGGTGGATGAGT-TTTTGCTC--GAGACCAGTTGTGCGCG  529

Query  179  TCTCAACCTGTGTTTGACTCGTGACCC  205
            |||||||||||||||||||||||||||
Sbjct  530  TCTCAACCTGTGTTTGACTCGTGACCC  556


>KX057870.1 Erythrina senegalensis isolate AD082 small subunit ribosomal 
RNA gene, partial sequence; internal transcribed spacer 1, 5.8S 
ribosomal RNA gene, and internal transcribed spacer 2, complete 
sequence; and large subunit ribosomal RNA gene, partial 
sequence
Length=741

 Score = 233 bits (126),  Expect = 2e-57
 Identities = 198/234 (85%), Gaps = 9/234 (4%)
 Strand=Plus/Plus

Query  1    CACATCGTTACTCTCTTGTGCCTCGTGCAAATATCAGAAGATGTTTGCCAAATGGGGTAG  60
            ||||||||||| ||||||  |||| ||| || ||    ||| ||||||| |||||  | |
Sbjct  464  CACATCGTTACCCTCTTG--CCTCKTGC-AA-AT----AGACGTTTGCCGAATGGASTGG  515

Query  61   GTGCAAGTTGGCTTCCTATGAGCTTTGTCTTGTGGTTGGCTGAAATTTGAGTTTGTGGTT  120
            ||| ||||||||||| |||||||  ||| |||||||| |||||||   |||||||| |||
Sbjct  516  GTGGAAGTTGGCTTCYTATGAGCACTGTSTTGTGGTTAGCTGAAAAWGGAGTTTGTCGTT  575

Query  121  GAGCGTGTCCTGATAAAATGGTGGATGGGTATTTTGCTCGAGAGACCAGTTGTGCGCGTC  180
            ||||||||   ||||||||||||||||||   ||||||||||||||||||||||||||||
Sbjct  576  GAGCGTGTGACGATAAAATGGTGGATGGG-CGTTTGCTCGAGAGACCAGTTGTGCGCGTC  634

Query  181  TCAACCTGTGTTTGACTCGTGACCCATAAACACGTCCACGGATGTTTCATAGCG  234
            ||||||||||| ||||||||||||||| || ||||||||| | |||||||||||
Sbjct  635  TCAACCTGTGTATGACTCGTGACCCATGAAGACGTCCACGAACGTTTCATAGCG  688


>AF513700.1 Tetraberlinia bifoliolata 18S ribosomal RNA gene, partial sequence; 
internal transcribed spacer 1, 5.8S ribosomal RNA gene 
and internal transcribed spacer 2, complete sequence; and 
28S ribosomal RNA gene, partial sequence
Length=868

 Score = 202 bits (109),  Expect = 5e-48
 Identities = 195/236 (83%), Gaps = 8/236 (3%)
 Strand=Plus/Plus

Query  3    CATCGTTACTCTCTTGTGCCTCGTGCAAATATCAGAAGATGTTTGCCAAATGGGGTAGGT  62
            ||| ||||| | ||  |||||| ||||||| ||  |||||||||  | || | |||||||
Sbjct  555  CATTGTTAC-C-CTCCTGCCTCATGCAAATGTCGTAAGATGTTTTTCGAACGCGGTAGGT  612

Query  63   GCAAGTTGGCTTCCTATGAGCTTTGTCTTGTGGTTGGCTGAAATTTGAGTTTGTGGTTGA  122
            | |||||||||||| |||||| |||||| |||||||||||||| | |||||||  |||||
Sbjct  613  GGAAGTTGGCTTCCCATGAGCATTGTCTGGTGGTTGGCTGAAAATCGAGTTTGCAGTTGA  672

Query  123  GCGTGTCCTGATAAAATGGTGGATG-G-GTATTTTGCTCGAGAGACCAGTTGTGCGCGTC  180
            ||| |||  |||||||||||||||| |  || |  ||||  ||||||  ||||||| | |
Sbjct  673  GCGCGTCACGATAAAATGGTGGATGAGTTTAGTAGGCTC--GAGACCGATTGTGCGTGAC  730

Query  181  TCAACCTGTGTTTGACTCGTGACCCATAAA--CACGTCCACGGATGTTTCATAGCG  234
            ||||||||||||||||||||||||||||||  |||||| ||||| |||||||||||
Sbjct  731  TCAACCTGTGTTTGACTCGTGACCCATAAACGCACGTCGACGGACGTTTCATAGCG  786


>JX856448.1 Erythrina suberosa isolate ES2 internal transcribed spacer 1, 
partial sequence; 5.8S ribosomal RNA gene, complete sequence; 
and internal transcribed spacer 2, partial sequence
Length=457

 Score = 152 bits (82),  Expect = 5e-33
 Identities = 90/94 (96%), Gaps = 0/94 (0%)
 Strand=Plus/Plus

Query  1    CACATCGTTACTCTCTTGTGCCTCGTGCAAATATCAGAAGATGTTTGCCAAATGGGGTAG  60
            ||||||||||||||||||||||||||||||||| || |||||||||||||||||||||||
Sbjct  364  CACATCGTTACTCTCTTGTGCCTCGTGCAAATAACAAAAGATGTTTGCCAAATGGGGTAG  423

Query  61   GTGCAAGTTGGCTTCCTATGAGCTTTGTCTTGTG  94
            |||| |||||||||||||||| ||||||||||||
Sbjct  424  GTGCGAGTTGGCTTCCTATGAACTTTGTCTTGTG  457


  Database: Nucleotide collection (nt)
    Posted date:  Jun 15, 2019  6:40 PM
  Number of letters in database: 218,532,353,722
  Number of sequences in database:  52,478,804

Lambda      K        H
    1.33    0.621     1.12 
Gapped
Lambda      K        H
    1.28    0.460    0.850 
Matrix: blastn matrix:1 -2
Gap Penalties: Existence: 0, Extension: 0
Number of Sequences: 52478804
Number of Hits to DB: 0
Number of extensions: 0
Number of successful extensions: 0
Number of sequences better than 10: 0
Number of HSP's better than 10 without gapping: 0
Number of HSP's gapped: 0
Number of HSP's successfully gapped: 0
Length of query: 234
Length of database: 218532353722
Length adjustment: 33
Effective length of query: 201
Effective length of database: 216800553190
Effective search space: 43576911191190
Effective search space used: 43576911191190
A: 0
X1: 13 (25.0 bits)
X2: 32 (59.1 bits)
X3: 54 (99.7 bits)
S1: 13 (25.1 bits)
S2: 23 (43.6 bits)
