# Supplementary material for: Assessing the Identity of Commercial Herbs From a Cambodian Market Using DNA Barcoding
Source: Front Pharmacol. 2020 Mar 24;11:244. doi: 10.3389/fphar.2020.00244 (PMC7105672; doi:10.3389/fphar.2020.00244)
Supplement: Supplementary file 2 [file Data_Sheet_2.zip › blast search result/ITS2/JPZ46.txt]

BLASTN 2.9.0+
Reference: Zheng Zhang, Scott Schwartz, Lukas Wagner, and
Webb Miller (2000), "A greedy algorithm for aligning DNA
sequences", J Comput Biol 2000; 7(1-2):203-14.


Reference for database indexing: Aleksandr Morgulis, George
Coulouris, Yan Raytselis, Thomas L. Madden, Richa Agarwala,
Alejandro A. Schaffer (2008), "Database Indexing for
Production MegaBLAST Searches", Bioinformatics 24:1757-1764.


RID: J5YJTUYV01N


Database: Nucleotide collection (nt)
           52,478,804 sequences; 218,532,353,722 total letters
Query= 46

Length=246


                                                                   Score        E      Max
Sequences producing significant alignments:                       (Bits)     Value   ident

LC010120.1 Salacia reticulata genes for 18S rRNA, ITS1, 5.8S r...  455        4e-124  100%        
LC010119.1 Salacia reticulata genes for 18S rRNA, ITS1, 5.8S r...  455        4e-124  100%        
LC010118.1 Salacia reticulata genes for 18S rRNA, ITS1, 5.8S r...  455        4e-124  100%        
LC010117.1 Salacia oblonga genes for 18S rRNA, ITS1, 5.8S rRNA...  455        4e-124  100%        
KF986228.1 Salacia chinensis isolate SC4 18S ribosomal RNA gen...  455        4e-124  100%        
KF986227.1 Salacia chinensis isolate SC3 18S ribosomal RNA gen...  455        4e-124  100%        
KF986226.1 Salacia chinensis isolate SC2 18S ribosomal RNA gen...  455        4e-124  100%        
KF986225.1 Salacia chinensis isolate SC1 18S ribosomal RNA gen...  455        4e-124  100%        
KU659800.1 Salacia chinensis 5.8S ribosomal RNA gene, partial ...  449        2e-122  100%        
KR091338.1 Salacia chinensis isolate 1 5.8S ribosomal RNA gene...  449        2e-122  100%        
LC010232.1 Salacia chinensis genes for 18S rRNA, ITS1, 5.8S rR...  449        2e-122  100%        
LC010231.1 Salacia chinensis genes for 18S rRNA, ITS1, 5.8S rR...  449        2e-122  100%        
LC010228.1 Salacia chinensis genes for 18S rRNA, ITS1, 5.8S rR...  449        2e-122  100%        
LC010227.1 Salacia chinensis genes for 18S rRNA, ITS1, 5.8S rR...  449        2e-122  100%        
KJ365473.1 Salacia chinensis voucher S.chi2 internal transcrib...  449        2e-122  100%        
KJ365472.1 Salacia chinensis voucher S.chi1 internal transcrib...  449        2e-122  100%        
KF986229.1 Salacia chinensis isolate SC5 18S ribosomal RNA gen...  449        2e-122  100%        
HM230110.1 Salacia chinensis voucher A.J. Ford 5550, Australia...  449        2e-122  100%        
LC461857.1 Salacia chinensis gene for 5.8S rRNA, ITS 2 and 28S...  436        1e-118  98%         
LC010233.1 Salacia chinensis genes for 18S rRNA, ITS1, 5.8S rR...  436        1e-118  98%         
LC010230.1 Salacia chinensis genes for 18S rRNA, ITS1, 5.8S rR...  436        1e-118  98%         
LC010229.1 Salacia chinensis genes for 18S rRNA, ITS1, 5.8S rR...  431        6e-117  98%         
FJ705523.1 Salacia disepala 18S ribosomal RNA gene, partial se...  366        2e-97   94%         
KU659802.1 Salacia gambleana 5.8S ribosomal RNA gene, partial ...  355        4e-94   93%         
KR091350.1 Salacia vellaniana isolate 1 5.8S ribosomal RNA gen...  355        4e-94   93%         
KJ365477.1 Salacia vellaniana voucher S.vel2 internal transcri...  355        4e-94   93%         
KJ365476.1 Salacia vellaniana voucher S.vel1 internal transcri...  355        4e-94   93%         
KU659799.1 Salacia agasthiamalana 5.8S ribosomal RNA gene, par...  350        2e-92   93%         
KR091357.1 Salacia agasthiamalana isolate 2 5.8S ribosomal RNA...  350        2e-92   93%         
KR091355.1 Salacia vellaniana isolate 6 5.8S ribosomal RNA gen...  350        2e-92   93%         
KJ365478.1 Salacia agasthiamalana voucher S.aga1 internal tran...  350        2e-92   93%         
HG004816.1 Salacia sp. MR-2013 genomic DNA containing 18S rRNA...  344        9e-91   92%         
KU659798.1 Salacia wayanadica 5.8S ribosomal RNA gene, partial...  340        1e-89   92%         
MH470300.1 Salacia macrosperma isolate SM9 small subunit ribos...  339        4e-89   92%         
KU659797.1 Salacia malabarica 5.8S ribosomal RNA gene, partial...  339        4e-89   92%         
KR091330.1 Salacia beddomei isolate 1 5.8S ribosomal RNA gene,...  339        4e-89   92%         
KJ365475.1 Salacia macrosperma voucher S.ma2 internal transcri...  339        4e-89   92%         
KJ365474.1 Salacia macrosperma voucher S.ma1 internal transcri...  339        4e-89   92%         
KJ365471.1 Salacia beddomei voucher S.bed1 internal transcribe...  339        4e-89   92%         
KF894423.1 Salacia macrosperma isolate SM13 18S ribosomal RNA ...  339        4e-89   92%         
KF894422.1 Salacia macrosperma isolate SM12 18S ribosomal RNA ...  339        4e-89   92%         
KF894421.1 Salacia macrosperma isolate SM11 18S ribosomal RNA ...  339        4e-89   92%         
KF881925.1 Salacia macrosperma isolate SM10 18S ribosomal RNA ...  339        4e-89   92%         
KF881923.1 Salacia macrosperma isolate SM8 18S ribosomal RNA g...  339        4e-89   92%         
KF881922.1 Salacia macrosperma isolate SM7 18S ribosomal RNA g...  339        4e-89   92%         
KF881921.1 Salacia macrosperma isolate SM6 18S ribosomal RNA g...  339        4e-89   92%         
KF881920.1 Salacia macrosperma isolate SM5Madikeri 18S ribosom...  339        4e-89   92%         
KF881919.1 Salacia macrosperma isolate SM4 18S ribosomal RNA g...  339        4e-89   92%         
KF881918.1 Salacia macrosperma isolate SM3 18S ribosomal RNA g...  339        4e-89   92%         
KF881916.1 Salacia oblonga isolate SO4 18S ribosomal RNA gene,...  339        4e-89   92%         
KF881915.1 Salacia oblonga isolate SO3 18S ribosomal RNA gene,...  339        4e-89   92%         
KF881914.1 Salacia oblonga isolate SO2 18S ribosomal RNA gene,...  339        4e-89   92%         
KF881913.1 Salacia oblonga isolate SO1 18S ribosomal RNA gene,...  339        4e-89   92%         
KF860877.1 Salacia macrosperma isolate SM2 18S ribosomal RNA g...  339        4e-89   92%         
HG004812.1 Salacia cf. cochinchinensis MR-2013 genomic DNA con...  339        4e-89   92%         
KR091369.1 Salacia malabarica isolate 1 5.8S ribosomal RNA gen...  327        9e-86   91%         
KU659804.1 Salacia brunoniana 5.8S ribosomal RNA gene, partial...  326        3e-85   91%         
KU659801.1 Salacia fruticosa 5.8S ribosomal RNA gene, partial ...  326        3e-85   91%         
KR091325.1 Salacia fruticosa isolate 14 5.8S ribosomal RNA gen...  326        3e-85   91%         
KJ365467.1 Salacia fruticosa voucher S.fr3 internal transcribe...  326        3e-85   91%         
KR532543.1 Salacia polysperma isolate J178 5.8S ribosomal RNA ...  324        1e-84   91%         
KJ365466.1 Salacia fruticosa voucher S.fr2 internal transcribe...  322        4e-84   91%         
KF894427.1 Salacia fruticosa isolate SF4 18S ribosomal RNA gen...  322        4e-84   91%         
KF894425.1 Salacia fruticosa isolate SF2 18S ribosomal RNA gen...  322        4e-84   91%         
KF894424.1 Salacia fruticosa isolate SF1 18S ribosomal RNA gen...  322        4e-84   91%         
KU659803.1 Salacia oblonga 5.8S ribosomal RNA gene, partial se...  316        2e-82   90%         
KJ365479.1 Salacia sp. SAD-2014 voucher S.ka1 internal transcr...  316        2e-82   90%         
KJ365470.1 Salacia oblonga voucher S.ob3 internal transcribed ...  316        2e-82   90%         
KJ365469.1 Salacia oblonga voucher S.ob2 internal transcribed ...  316        2e-82   90%         
KR091328.1 Salacia oblonga isolate 3 5.8S ribosomal RNA gene, ...  311        9e-81   90%         
KJ365468.1 Salacia oblonga voucher S.ob1 internal transcribed ...  311        9e-81   90%         
FJ705525.1 Salacia erythrocarpa 18S ribosomal RNA gene, partia...  305        4e-79   96%         
KF894426.1 Salacia fruticosa isolate SF3 18S ribosomal RNA gen...  298        7e-77   89%         
FJ705527.1 Salacia madagascariensis 18S ribosomal RNA gene, pa...  252        5e-63   89%         
JX203483.1 Salacia aff. obovata Archer et al. 3791 voucher R.H...  244        9e-61   88%         
FJ705529.1 Salacia owabiensis 18S ribosomal RNA gene, partial ...  244        9e-61   88%         
FJ705530.1 Salacia sp. Archer et al. 3040 18S ribosomal RNA ge...  230        2e-56   87%         
FJ705526.1 Salacia gerrardii 18S ribosomal RNA gene, partial s...  217        2e-52   85%         
KF894428.1 Salacia fruticosa isolate SF5 internal transcribed ...  150        2e-32   78%         
EU328709.1 Menepetalum salicifolium 18S ribosomal RNA gene, pa...  111        9e-21   83%         
KM092323.1 Murraya paniculata voucher YC0054MT05 internal tran...  80.5       3e-11   82%         
MG236938.1 Hypericum mutilum voucher JAG 0047 5.8S ribosomal R...  73.1       4e-09   91%         
LT904664.1 Hypericum mutilum genomic DNA sequence contains ITS...  73.1       4e-09   91%         
KC709404.1 Hypericum mutilum subsp. boreale isolate C179 inter...  73.1       4e-09   91%         
DQ006013.1 Hypericum mutilum voucher Wiser 46 US 18S ribosomal...  73.1       4e-09   91%         
KU350165.1 Cyrilla racemiflora internal transcribed spacer 1, ...  52.8       0.006   100%        
AF396236.1 Cyrilla racemiflora internal transcribed spacer 1, ...  52.8       0.006   100%        

ALIGNMENTS
>LC010120.1 Salacia reticulata genes for 18S rRNA, ITS1, 5.8S rRNA, ITS2, 
28S rRNA, partial and complete sequence, isolate: SR-3
Length=965

 Score = 455 bits (246),  Expect = 4e-124
 Identities = 246/246 (100%), Gaps = 0/246 (0%)
 Strand=Plus/Plus

Query  1    AGAAACGTCGCCAAACGTCCCTCTCCGCACCCTCCCCACCCGAGGGGGGTGAGCATCGAG  60
            ||||||||||||||||||||||||||||||||||||||||||||||||||||||||||||
Sbjct  560  AGAAACGTCGCCAAACGTCCCTCTCCGCACCCTCCCCACCCGAGGGGGGTGAGCATCGAG  619

Query  61   GGCGGGCGGATATTGGCCTCCCGTGCGCGATTGCTCGCGGTTGGCCCAAAAGAGAGTACC  120
            ||||||||||||||||||||||||||||||||||||||||||||||||||||||||||||
Sbjct  620  GGCGGGCGGATATTGGCCTCCCGTGCGCGATTGCTCGCGGTTGGCCCAAAAGAGAGTACC  679

Query  121  CCGGCGAGGCAGCCACGGCGTGCGGTGGTAGAAAGCGTATGCTCTCCTCGGACACCGTCG  180
            ||||||||||||||||||||||||||||||||||||||||||||||||||||||||||||
Sbjct  680  CCGGCGAGGCAGCCACGGCGTGCGGTGGTAGAAAGCGTATGCTCTCCTCGGACACCGTCG  739

Query  181  TGGGCCGACCTCGTGGGGGCAGGAAAGACTAACTAAGGCCCCGATGCGAAGTCGTGTTTC  240
            ||||||||||||||||||||||||||||||||||||||||||||||||||||||||||||
Sbjct  740  TGGGCCGACCTCGTGGGGGCAGGAAAGACTAACTAAGGCCCCGATGCGAAGTCGTGTTTC  799

Query  241  GCGAAG  246
            ||||||
Sbjct  800  GCGAAG  805


>LC010119.1 Salacia reticulata genes for 18S rRNA, ITS1, 5.8S rRNA, ITS2, 
28S rRNA, partial and complete sequence, isolate: SR-2
Length=965

 Score = 455 bits (246),  Expect = 4e-124
 Identities = 246/246 (100%), Gaps = 0/246 (0%)
 Strand=Plus/Plus

Query  1    AGAAACGTCGCCAAACGTCCCTCTCCGCACCCTCCCCACCCGAGGGGGGTGAGCATCGAG  60
            ||||||||||||||||||||||||||||||||||||||||||||||||||||||||||||
Sbjct  560  AGAAACGTCGCCAAACGTCCCTCTCCGCACCCTCCCCACCCGAGGGGGGTGAGCATCGAG  619

Query  61   GGCGGGCGGATATTGGCCTCCCGTGCGCGATTGCTCGCGGTTGGCCCAAAAGAGAGTACC  120
            ||||||||||||||||||||||||||||||||||||||||||||||||||||||||||||
Sbjct  620  GGCGGGCGGATATTGGCCTCCCGTGCGCGATTGCTCGCGGTTGGCCCAAAAGAGAGTACC  679

Query  121  CCGGCGAGGCAGCCACGGCGTGCGGTGGTAGAAAGCGTATGCTCTCCTCGGACACCGTCG  180
            ||||||||||||||||||||||||||||||||||||||||||||||||||||||||||||
Sbjct  680  CCGGCGAGGCAGCCACGGCGTGCGGTGGTAGAAAGCGTATGCTCTCCTCGGACACCGTCG  739

Query  181  TGGGCCGACCTCGTGGGGGCAGGAAAGACTAACTAAGGCCCCGATGCGAAGTCGTGTTTC  240
            ||||||||||||||||||||||||||||||||||||||||||||||||||||||||||||
Sbjct  740  TGGGCCGACCTCGTGGGGGCAGGAAAGACTAACTAAGGCCCCGATGCGAAGTCGTGTTTC  799

Query  241  GCGAAG  246
            ||||||
Sbjct  800  GCGAAG  805


>LC010118.1 Salacia reticulata genes for 18S rRNA, ITS1, 5.8S rRNA, ITS2, 
28S rRNA, partial and complete sequence, isolate: SR-1
Length=965

 Score = 455 bits (246),  Expect = 4e-124
 Identities = 246/246 (100%), Gaps = 0/246 (0%)
 Strand=Plus/Plus

Query  1    AGAAACGTCGCCAAACGTCCCTCTCCGCACCCTCCCCACCCGAGGGGGGTGAGCATCGAG  60
            ||||||||||||||||||||||||||||||||||||||||||||||||||||||||||||
Sbjct  560  AGAAACGTCGCCAAACGTCCCTCTCCGCACCCTCCCCACCCGAGGGGGGTGAGCATCGAG  619

Query  61   GGCGGGCGGATATTGGCCTCCCGTGCGCGATTGCTCGCGGTTGGCCCAAAAGAGAGTACC  120
            ||||||||||||||||||||||||||||||||||||||||||||||||||||||||||||
Sbjct  620  GGCGGGCGGATATTGGCCTCCCGTGCGCGATTGCTCGCGGTTGGCCCAAAAGAGAGTACC  679

Query  121  CCGGCGAGGCAGCCACGGCGTGCGGTGGTAGAAAGCGTATGCTCTCCTCGGACACCGTCG  180
            ||||||||||||||||||||||||||||||||||||||||||||||||||||||||||||
Sbjct  680  CCGGCGAGGCAGCCACGGCGTGCGGTGGTAGAAAGCGTATGCTCTCCTCGGACACCGTCG  739

Query  181  TGGGCCGACCTCGTGGGGGCAGGAAAGACTAACTAAGGCCCCGATGCGAAGTCGTGTTTC  240
            ||||||||||||||||||||||||||||||||||||||||||||||||||||||||||||
Sbjct  740  TGGGCCGACCTCGTGGGGGCAGGAAAGACTAACTAAGGCCCCGATGCGAAGTCGTGTTTC  799

Query  241  GCGAAG  246
            ||||||
Sbjct  800  GCGAAG  805


>LC010117.1 Salacia oblonga genes for 18S rRNA, ITS1, 5.8S rRNA, ITS2, 28S 
rRNA, partial and complete sequence, isolate: SO-1
Length=966

 Score = 455 bits (246),  Expect = 4e-124
 Identities = 246/246 (100%), Gaps = 0/246 (0%)
 Strand=Plus/Plus

Query  1    AGAAACGTCGCCAAACGTCCCTCTCCGCACCCTCCCCACCCGAGGGGGGTGAGCATCGAG  60
            ||||||||||||||||||||||||||||||||||||||||||||||||||||||||||||
Sbjct  560  AGAAACGTCGCCAAACGTCCCTCTCCGCACCCTCCCCACCCGAGGGGGGTGAGCATCGAG  619

Query  61   GGCGGGCGGATATTGGCCTCCCGTGCGCGATTGCTCGCGGTTGGCCCAAAAGAGAGTACC  120
            ||||||||||||||||||||||||||||||||||||||||||||||||||||||||||||
Sbjct  620  GGCGGGCGGATATTGGCCTCCCGTGCGCGATTGCTCGCGGTTGGCCCAAAAGAGAGTACC  679

Query  121  CCGGCGAGGCAGCCACGGCGTGCGGTGGTAGAAAGCGTATGCTCTCCTCGGACACCGTCG  180
            ||||||||||||||||||||||||||||||||||||||||||||||||||||||||||||
Sbjct  680  CCGGCGAGGCAGCCACGGCGTGCGGTGGTAGAAAGCGTATGCTCTCCTCGGACACCGTCG  739

Query  181  TGGGCCGACCTCGTGGGGGCAGGAAAGACTAACTAAGGCCCCGATGCGAAGTCGTGTTTC  240
            ||||||||||||||||||||||||||||||||||||||||||||||||||||||||||||
Sbjct  740  TGGGCCGACCTCGTGGGGGCAGGAAAGACTAACTAAGGCCCCGATGCGAAGTCGTGTTTC  799

Query  241  GCGAAG  246
            ||||||
Sbjct  800  GCGAAG  805


>KF986228.1 Salacia chinensis isolate SC4 18S ribosomal RNA gene, partial 
sequence; internal transcribed spacer 1 and 5.8S ribosomal 
RNA gene, complete sequence; and internal transcribed spacer 
2, partial sequence
Length=702

 Score = 455 bits (246),  Expect = 4e-124
 Identities = 246/246 (100%), Gaps = 0/246 (0%)
 Strand=Plus/Plus

Query  1    AGAAACGTCGCCAAACGTCCCTCTCCGCACCCTCCCCACCCGAGGGGGGTGAGCATCGAG  60
            ||||||||||||||||||||||||||||||||||||||||||||||||||||||||||||
Sbjct  450  AGAAACGTCGCCAAACGTCCCTCTCCGCACCCTCCCCACCCGAGGGGGGTGAGCATCGAG  509

Query  61   GGCGGGCGGATATTGGCCTCCCGTGCGCGATTGCTCGCGGTTGGCCCAAAAGAGAGTACC  120
            ||||||||||||||||||||||||||||||||||||||||||||||||||||||||||||
Sbjct  510  GGCGGGCGGATATTGGCCTCCCGTGCGCGATTGCTCGCGGTTGGCCCAAAAGAGAGTACC  569

Query  121  CCGGCGAGGCAGCCACGGCGTGCGGTGGTAGAAAGCGTATGCTCTCCTCGGACACCGTCG  180
            ||||||||||||||||||||||||||||||||||||||||||||||||||||||||||||
Sbjct  570  CCGGCGAGGCAGCCACGGCGTGCGGTGGTAGAAAGCGTATGCTCTCCTCGGACACCGTCG  629

Query  181  TGGGCCGACCTCGTGGGGGCAGGAAAGACTAACTAAGGCCCCGATGCGAAGTCGTGTTTC  240
            ||||||||||||||||||||||||||||||||||||||||||||||||||||||||||||
Sbjct  630  TGGGCCGACCTCGTGGGGGCAGGAAAGACTAACTAAGGCCCCGATGCGAAGTCGTGTTTC  689

Query  241  GCGAAG  246
            ||||||
Sbjct  690  GCGAAG  695


>KF986227.1 Salacia chinensis isolate SC3 18S ribosomal RNA gene, partial 
sequence; internal transcribed spacer 1 and 5.8S ribosomal 
RNA gene, complete sequence; and internal transcribed spacer 
2, partial sequence
Length=702

 Score = 455 bits (246),  Expect = 4e-124
 Identities = 246/246 (100%), Gaps = 0/246 (0%)
 Strand=Plus/Plus

Query  1    AGAAACGTCGCCAAACGTCCCTCTCCGCACCCTCCCCACCCGAGGGGGGTGAGCATCGAG  60
            ||||||||||||||||||||||||||||||||||||||||||||||||||||||||||||
Sbjct  449  AGAAACGTCGCCAAACGTCCCTCTCCGCACCCTCCCCACCCGAGGGGGGTGAGCATCGAG  508

Query  61   GGCGGGCGGATATTGGCCTCCCGTGCGCGATTGCTCGCGGTTGGCCCAAAAGAGAGTACC  120
            ||||||||||||||||||||||||||||||||||||||||||||||||||||||||||||
Sbjct  509  GGCGGGCGGATATTGGCCTCCCGTGCGCGATTGCTCGCGGTTGGCCCAAAAGAGAGTACC  568

Query  121  CCGGCGAGGCAGCCACGGCGTGCGGTGGTAGAAAGCGTATGCTCTCCTCGGACACCGTCG  180
            ||||||||||||||||||||||||||||||||||||||||||||||||||||||||||||
Sbjct  569  CCGGCGAGGCAGCCACGGCGTGCGGTGGTAGAAAGCGTATGCTCTCCTCGGACACCGTCG  628

Query  181  TGGGCCGACCTCGTGGGGGCAGGAAAGACTAACTAAGGCCCCGATGCGAAGTCGTGTTTC  240
            ||||||||||||||||||||||||||||||||||||||||||||||||||||||||||||
Sbjct  629  TGGGCCGACCTCGTGGGGGCAGGAAAGACTAACTAAGGCCCCGATGCGAAGTCGTGTTTC  688

Query  241  GCGAAG  246
            ||||||
Sbjct  689  GCGAAG  694


>KF986226.1 Salacia chinensis isolate SC2 18S ribosomal RNA gene, partial 
sequence; internal transcribed spacer 1 and 5.8S ribosomal 
RNA gene, complete sequence; and internal transcribed spacer 
2, partial sequence
Length=703

 Score = 455 bits (246),  Expect = 4e-124
 Identities = 246/246 (100%), Gaps = 0/246 (0%)
 Strand=Plus/Plus

Query  1    AGAAACGTCGCCAAACGTCCCTCTCCGCACCCTCCCCACCCGAGGGGGGTGAGCATCGAG  60
            ||||||||||||||||||||||||||||||||||||||||||||||||||||||||||||
Sbjct  448  AGAAACGTCGCCAAACGTCCCTCTCCGCACCCTCCCCACCCGAGGGGGGTGAGCATCGAG  507

Query  61   GGCGGGCGGATATTGGCCTCCCGTGCGCGATTGCTCGCGGTTGGCCCAAAAGAGAGTACC  120
            ||||||||||||||||||||||||||||||||||||||||||||||||||||||||||||
Sbjct  508  GGCGGGCGGATATTGGCCTCCCGTGCGCGATTGCTCGCGGTTGGCCCAAAAGAGAGTACC  567

Query  121  CCGGCGAGGCAGCCACGGCGTGCGGTGGTAGAAAGCGTATGCTCTCCTCGGACACCGTCG  180
            ||||||||||||||||||||||||||||||||||||||||||||||||||||||||||||
Sbjct  568  CCGGCGAGGCAGCCACGGCGTGCGGTGGTAGAAAGCGTATGCTCTCCTCGGACACCGTCG  627

Query  181  TGGGCCGACCTCGTGGGGGCAGGAAAGACTAACTAAGGCCCCGATGCGAAGTCGTGTTTC  240
            ||||||||||||||||||||||||||||||||||||||||||||||||||||||||||||
Sbjct  628  TGGGCCGACCTCGTGGGGGCAGGAAAGACTAACTAAGGCCCCGATGCGAAGTCGTGTTTC  687

Query  241  GCGAAG  246
            ||||||
Sbjct  688  GCGAAG  693


>KF986225.1 Salacia chinensis isolate SC1 18S ribosomal RNA gene, partial 
sequence; internal transcribed spacer 1 and 5.8S ribosomal 
RNA gene, complete sequence; and internal transcribed spacer 
2, partial sequence
Length=703

 Score = 455 bits (246),  Expect = 4e-124
 Identities = 246/246 (100%), Gaps = 0/246 (0%)
 Strand=Plus/Plus

Query  1    AGAAACGTCGCCAAACGTCCCTCTCCGCACCCTCCCCACCCGAGGGGGGTGAGCATCGAG  60
            ||||||||||||||||||||||||||||||||||||||||||||||||||||||||||||
Sbjct  450  AGAAACGTCGCCAAACGTCCCTCTCCGCACCCTCCCCACCCGAGGGGGGTGAGCATCGAG  509

Query  61   GGCGGGCGGATATTGGCCTCCCGTGCGCGATTGCTCGCGGTTGGCCCAAAAGAGAGTACC  120
            ||||||||||||||||||||||||||||||||||||||||||||||||||||||||||||
Sbjct  510  GGCGGGCGGATATTGGCCTCCCGTGCGCGATTGCTCGCGGTTGGCCCAAAAGAGAGTACC  569

Query  121  CCGGCGAGGCAGCCACGGCGTGCGGTGGTAGAAAGCGTATGCTCTCCTCGGACACCGTCG  180
            ||||||||||||||||||||||||||||||||||||||||||||||||||||||||||||
Sbjct  570  CCGGCGAGGCAGCCACGGCGTGCGGTGGTAGAAAGCGTATGCTCTCCTCGGACACCGTCG  629

Query  181  TGGGCCGACCTCGTGGGGGCAGGAAAGACTAACTAAGGCCCCGATGCGAAGTCGTGTTTC  240
            ||||||||||||||||||||||||||||||||||||||||||||||||||||||||||||
Sbjct  630  TGGGCCGACCTCGTGGGGGCAGGAAAGACTAACTAAGGCCCCGATGCGAAGTCGTGTTTC  689

Query  241  GCGAAG  246
            ||||||
Sbjct  690  GCGAAG  695


>KU659800.1 Salacia chinensis 5.8S ribosomal RNA gene, partial sequence; 
internal transcribed spacer 2, complete sequence; and 28S ribosomal 
RNA gene, partial sequence
Length=471

 Score = 449 bits (243),  Expect = 2e-122
 Identities = 245/246 (99%), Gaps = 0/246 (0%)
 Strand=Plus/Plus

Query  1    AGAAACGTCGCCAAACGTCCCTCTCCGCACCCTCCCCACCCGAGGGGGGTGAGCATCGAG  60
            ||||||||||||||||||||||||||||||||||||||||||||||||||||||||||||
Sbjct  85   AGAAACGTCGCCAAACGTCCCTCTCCGCACCCTCCCCACCCGAGGGGGGTGAGCATCGAG  144

Query  61   GGCGGGCGGATATTGGCCTCCCGTGCGCGATTGCTCGCGGTTGGCCCAAAAGAGAGTACC  120
            ||||||||||||||||||||||||||||||||||||||||||||||||||||||||||||
Sbjct  145  GGCGGGCGGATATTGGCCTCCCGTGCGCGATTGCTCGCGGTTGGCCCAAAAGAGAGTACC  204

Query  121  CCGGCGAGGCAGCCACGGCGTGCGGTGGTAGAAAGCGTATGCTCTCCTCGGACACCGTCG  180
            |||||||||||||||||||||||||||||||||||||||||| |||||||||||||||||
Sbjct  205  CCGGCGAGGCAGCCACGGCGTGCGGTGGTAGAAAGCGTATGCCCTCCTCGGACACCGTCG  264

Query  181  TGGGCCGACCTCGTGGGGGCAGGAAAGACTAACTAAGGCCCCGATGCGAAGTCGTGTTTC  240
            ||||||||||||||||||||||||||||||||||||||||||||||||||||||||||||
Sbjct  265  TGGGCCGACCTCGTGGGGGCAGGAAAGACTAACTAAGGCCCCGATGCGAAGTCGTGTTTC  324

Query  241  GCGAAG  246
            ||||||
Sbjct  325  GCGAAG  330


>KR091338.1 Salacia chinensis isolate 1 5.8S ribosomal RNA gene, partial 
sequence; internal transcribed spacer 2, complete sequence; 
and 28S ribosomal RNA gene, partial sequence
 KR091339.1 Salacia chinensis isolate 2 5.8S ribosomal RNA gene, partial 
sequence; internal transcribed spacer 2, complete sequence; 
and 28S ribosomal RNA gene, partial sequence
 KR091340.1 Salacia chinensis isolate 3 5.8S ribosomal RNA gene, partial 
sequence; internal transcribed spacer 2, complete sequence; 
and 28S ribosomal RNA gene, partial sequence
 KR091341.1 Salacia chinensis isolate 4 5.8S ribosomal RNA gene, partial 
sequence; internal transcribed spacer 2, complete sequence; 
and 28S ribosomal RNA gene, partial sequence
 KR091342.1 Salacia chinensis isolate 5 5.8S ribosomal RNA gene, partial 
sequence; internal transcribed spacer 2, complete sequence; 
and 28S ribosomal RNA gene, partial sequence
 KR091343.1 Salacia chinensis isolate 6 5.8S ribosomal RNA gene, partial 
sequence; internal transcribed spacer 2, complete sequence; 
and 28S ribosomal RNA gene, partial sequence
Length=389

 Score = 449 bits (243),  Expect = 2e-122
 Identities = 245/246 (99%), Gaps = 0/246 (0%)
 Strand=Plus/Plus

Query  1    AGAAACGTCGCCAAACGTCCCTCTCCGCACCCTCCCCACCCGAGGGGGGTGAGCATCGAG  60
            ||||||||||||||||||||||||||||||||||||||||||||||||||||||||||||
Sbjct  86   AGAAACGTCGCCAAACGTCCCTCTCCGCACCCTCCCCACCCGAGGGGGGTGAGCATCGAG  145

Query  61   GGCGGGCGGATATTGGCCTCCCGTGCGCGATTGCTCGCGGTTGGCCCAAAAGAGAGTACC  120
            ||||||||||||||||||||||||||||||||||||||||||||||||||||||||||||
Sbjct  146  GGCGGGCGGATATTGGCCTCCCGTGCGCGATTGCTCGCGGTTGGCCCAAAAGAGAGTACC  205

Query  121  CCGGCGAGGCAGCCACGGCGTGCGGTGGTAGAAAGCGTATGCTCTCCTCGGACACCGTCG  180
            |||||||||||||||||||||||||||||||||||||||||| |||||||||||||||||
Sbjct  206  CCGGCGAGGCAGCCACGGCGTGCGGTGGTAGAAAGCGTATGCCCTCCTCGGACACCGTCG  265

Query  181  TGGGCCGACCTCGTGGGGGCAGGAAAGACTAACTAAGGCCCCGATGCGAAGTCGTGTTTC  240
            ||||||||||||||||||||||||||||||||||||||||||||||||||||||||||||
Sbjct  266  TGGGCCGACCTCGTGGGGGCAGGAAAGACTAACTAAGGCCCCGATGCGAAGTCGTGTTTC  325

Query  241  GCGAAG  246
            ||||||
Sbjct  326  GCGAAG  331


>LC010232.1 Salacia chinensis genes for 18S rRNA, ITS1, 5.8S rRNA, ITS2, 
28S rRNA, partial and complete sequence, isolate: SC-6
Length=966

 Score = 449 bits (243),  Expect = 2e-122
 Identities = 246/247 (99%), Gaps = 1/247 (0%)
 Strand=Plus/Plus

Query  1    AGAAACGTCGCCAAACGTCCCTCTCCGCACCCTCCCCACCCGA-GGGGGGTGAGCATCGA  59
            ||||||||||||||||||||||||||||||||||||||||||| ||||||||||||||||
Sbjct  560  AGAAACGTCGCCAAACGTCCCTCTCCGCACCCTCCCCACCCGAGGGGGGGTGAGCATCGA  619

Query  60   GGGCGGGCGGATATTGGCCTCCCGTGCGCGATTGCTCGCGGTTGGCCCAAAAGAGAGTAC  119
            ||||||||||||||||||||||||||||||||||||||||||||||||||||||||||||
Sbjct  620  GGGCGGGCGGATATTGGCCTCCCGTGCGCGATTGCTCGCGGTTGGCCCAAAAGAGAGTAC  679

Query  120  CCCGGCGAGGCAGCCACGGCGTGCGGTGGTAGAAAGCGTATGCTCTCCTCGGACACCGTC  179
            ||||||||||||||||||||||||||||||||||||||||||||||||||||||||||||
Sbjct  680  CCCGGCGAGGCAGCCACGGCGTGCGGTGGTAGAAAGCGTATGCTCTCCTCGGACACCGTC  739

Query  180  GTGGGCCGACCTCGTGGGGGCAGGAAAGACTAACTAAGGCCCCGATGCGAAGTCGTGTTT  239
            ||||||||||||||||||||||||||||||||||||||||||||||||||||||||||||
Sbjct  740  GTGGGCCGACCTCGTGGGGGCAGGAAAGACTAACTAAGGCCCCGATGCGAAGTCGTGTTT  799

Query  240  CGCGAAG  246
            |||||||
Sbjct  800  CGCGAAG  806


>LC010231.1 Salacia chinensis genes for 18S rRNA, ITS1, 5.8S rRNA, ITS2, 
28S rRNA, partial and complete sequence, isolate: SC-5
Length=966

 Score = 449 bits (243),  Expect = 2e-122
 Identities = 246/247 (99%), Gaps = 1/247 (0%)
 Strand=Plus/Plus

Query  1    AGAAACGTCGCCAAACGTCCCTCTCCGCACCCTCCCCACCCGA-GGGGGGTGAGCATCGA  59
            ||||||||||||||||||||||||||||||||||||||||||| ||||||||||||||||
Sbjct  560  AGAAACGTCGCCAAACGTCCCTCTCCGCACCCTCCCCACCCGAGGGGGGGTGAGCATCGA  619

Query  60   GGGCGGGCGGATATTGGCCTCCCGTGCGCGATTGCTCGCGGTTGGCCCAAAAGAGAGTAC  119
            ||||||||||||||||||||||||||||||||||||||||||||||||||||||||||||
Sbjct  620  GGGCGGGCGGATATTGGCCTCCCGTGCGCGATTGCTCGCGGTTGGCCCAAAAGAGAGTAC  679

Query  120  CCCGGCGAGGCAGCCACGGCGTGCGGTGGTAGAAAGCGTATGCTCTCCTCGGACACCGTC  179
            ||||||||||||||||||||||||||||||||||||||||||||||||||||||||||||
Sbjct  680  CCCGGCGAGGCAGCCACGGCGTGCGGTGGTAGAAAGCGTATGCTCTCCTCGGACACCGTC  739

Query  180  GTGGGCCGACCTCGTGGGGGCAGGAAAGACTAACTAAGGCCCCGATGCGAAGTCGTGTTT  239
            ||||||||||||||||||||||||||||||||||||||||||||||||||||||||||||
Sbjct  740  GTGGGCCGACCTCGTGGGGGCAGGAAAGACTAACTAAGGCCCCGATGCGAAGTCGTGTTT  799

Query  240  CGCGAAG  246
            |||||||
Sbjct  800  CGCGAAG  806


>LC010228.1 Salacia chinensis genes for 18S rRNA, ITS1, 5.8S rRNA, ITS2, 
28S rRNA, partial and complete sequence, isolate: SC-2
Length=966

 Score = 449 bits (243),  Expect = 2e-122
 Identities = 246/247 (99%), Gaps = 1/247 (0%)
 Strand=Plus/Plus

Query  1    AGAAACGTCGCCAAACGTCCCTCTCCGCACCCTCCCCACCCGA-GGGGGGTGAGCATCGA  59
            ||||||||||||||||||||||||||||||||||||||||||| ||||||||||||||||
Sbjct  560  AGAAACGTCGCCAAACGTCCCTCTCCGCACCCTCCCCACCCGAGGGGGGGTGAGCATCGA  619

Query  60   GGGCGGGCGGATATTGGCCTCCCGTGCGCGATTGCTCGCGGTTGGCCCAAAAGAGAGTAC  119
            ||||||||||||||||||||||||||||||||||||||||||||||||||||||||||||
Sbjct  620  GGGCGGGCGGATATTGGCCTCCCGTGCGCGATTGCTCGCGGTTGGCCCAAAAGAGAGTAC  679

Query  120  CCCGGCGAGGCAGCCACGGCGTGCGGTGGTAGAAAGCGTATGCTCTCCTCGGACACCGTC  179
            ||||||||||||||||||||||||||||||||||||||||||||||||||||||||||||
Sbjct  680  CCCGGCGAGGCAGCCACGGCGTGCGGTGGTAGAAAGCGTATGCTCTCCTCGGACACCGTC  739

Query  180  GTGGGCCGACCTCGTGGGGGCAGGAAAGACTAACTAAGGCCCCGATGCGAAGTCGTGTTT  239
            ||||||||||||||||||||||||||||||||||||||||||||||||||||||||||||
Sbjct  740  GTGGGCCGACCTCGTGGGGGCAGGAAAGACTAACTAAGGCCCCGATGCGAAGTCGTGTTT  799

Query  240  CGCGAAG  246
            |||||||
Sbjct  800  CGCGAAG  806


>LC010227.1 Salacia chinensis genes for 18S rRNA, ITS1, 5.8S rRNA, ITS2, 
28S rRNA, partial and complete sequence, isolate: SC-1
Length=966

 Score = 449 bits (243),  Expect = 2e-122
 Identities = 246/247 (99%), Gaps = 1/247 (0%)
 Strand=Plus/Plus

Query  1    AGAAACGTCGCCAAACGTCCCTCTCCGCACCCTCCCCACCCGA-GGGGGGTGAGCATCGA  59
            ||||||||||||||||||||||||||||||||||||||||||| ||||||||||||||||
Sbjct  560  AGAAACGTCGCCAAACGTCCCTCTCCGCACCCTCCCCACCCGAGGGGGGGTGAGCATCGA  619

Query  60   GGGCGGGCGGATATTGGCCTCCCGTGCGCGATTGCTCGCGGTTGGCCCAAAAGAGAGTAC  119
            ||||||||||||||||||||||||||||||||||||||||||||||||||||||||||||
Sbjct  620  GGGCGGGCGGATATTGGCCTCCCGTGCGCGATTGCTCGCGGTTGGCCCAAAAGAGAGTAC  679

Query  120  CCCGGCGAGGCAGCCACGGCGTGCGGTGGTAGAAAGCGTATGCTCTCCTCGGACACCGTC  179
            ||||||||||||||||||||||||||||||||||||||||||||||||||||||||||||
Sbjct  680  CCCGGCGAGGCAGCCACGGCGTGCGGTGGTAGAAAGCGTATGCTCTCCTCGGACACCGTC  739

Query  180  GTGGGCCGACCTCGTGGGGGCAGGAAAGACTAACTAAGGCCCCGATGCGAAGTCGTGTTT  239
            ||||||||||||||||||||||||||||||||||||||||||||||||||||||||||||
Sbjct  740  GTGGGCCGACCTCGTGGGGGCAGGAAAGACTAACTAAGGCCCCGATGCGAAGTCGTGTTT  799

Query  240  CGCGAAG  246
            |||||||
Sbjct  800  CGCGAAG  806


>KJ365473.1 Salacia chinensis voucher S.chi2 internal transcribed spacer 
2, partial sequence
Length=390

 Score = 449 bits (243),  Expect = 2e-122
 Identities = 245/246 (99%), Gaps = 0/246 (0%)
 Strand=Plus/Plus

Query  1    AGAAACGTCGCCAAACGTCCCTCTCCGCACCCTCCCCACCCGAGGGGGGTGAGCATCGAG  60
            ||||||||||||||||||||||||||||||||||||||||||||||||||||||||||||
Sbjct  85   AGAAACGTCGCCAAACGTCCCTCTCCGCACCCTCCCCACCCGAGGGGGGTGAGCATCGAG  144

Query  61   GGCGGGCGGATATTGGCCTCCCGTGCGCGATTGCTCGCGGTTGGCCCAAAAGAGAGTACC  120
            ||||||||||||||||||||||||||||||||||||||||||||||||||||||||||||
Sbjct  145  GGCGGGCGGATATTGGCCTCCCGTGCGCGATTGCTCGCGGTTGGCCCAAAAGAGAGTACC  204

Query  121  CCGGCGAGGCAGCCACGGCGTGCGGTGGTAGAAAGCGTATGCTCTCCTCGGACACCGTCG  180
            |||||||||||||||||||||||||||||||||||||||||| |||||||||||||||||
Sbjct  205  CCGGCGAGGCAGCCACGGCGTGCGGTGGTAGAAAGCGTATGCCCTCCTCGGACACCGTCG  264

Query  181  TGGGCCGACCTCGTGGGGGCAGGAAAGACTAACTAAGGCCCCGATGCGAAGTCGTGTTTC  240
            ||||||||||||||||||||||||||||||||||||||||||||||||||||||||||||
Sbjct  265  TGGGCCGACCTCGTGGGGGCAGGAAAGACTAACTAAGGCCCCGATGCGAAGTCGTGTTTC  324

Query  241  GCGAAG  246
            ||||||
Sbjct  325  GCGAAG  330


>KJ365472.1 Salacia chinensis voucher S.chi1 internal transcribed spacer 
2, partial sequence
Length=396

 Score = 449 bits (243),  Expect = 2e-122
 Identities = 245/246 (99%), Gaps = 0/246 (0%)
 Strand=Plus/Plus

Query  1    AGAAACGTCGCCAAACGTCCCTCTCCGCACCCTCCCCACCCGAGGGGGGTGAGCATCGAG  60
            ||||||||||||||||||||||||||||||||||||||||||||||||||||||||||||
Sbjct  93   AGAAACGTCGCCAAACGTCCCTCTCCGCACCCTCCCCACCCGAGGGGGGTGAGCATCGAG  152

Query  61   GGCGGGCGGATATTGGCCTCCCGTGCGCGATTGCTCGCGGTTGGCCCAAAAGAGAGTACC  120
            ||||||||||||||||||||||||||||||||||||||||||||||||||||||||||||
Sbjct  153  GGCGGGCGGATATTGGCCTCCCGTGCGCGATTGCTCGCGGTTGGCCCAAAAGAGAGTACC  212

Query  121  CCGGCGAGGCAGCCACGGCGTGCGGTGGTAGAAAGCGTATGCTCTCCTCGGACACCGTCG  180
            |||||||||||||||||||||||||||||||||||||||||| |||||||||||||||||
Sbjct  213  CCGGCGAGGCAGCCACGGCGTGCGGTGGTAGAAAGCGTATGCCCTCCTCGGACACCGTCG  272

Query  181  TGGGCCGACCTCGTGGGGGCAGGAAAGACTAACTAAGGCCCCGATGCGAAGTCGTGTTTC  240
            ||||||||||||||||||||||||||||||||||||||||||||||||||||||||||||
Sbjct  273  TGGGCCGACCTCGTGGGGGCAGGAAAGACTAACTAAGGCCCCGATGCGAAGTCGTGTTTC  332

Query  241  GCGAAG  246
            ||||||
Sbjct  333  GCGAAG  338


>KF986229.1 Salacia chinensis isolate SC5 18S ribosomal RNA gene, partial 
sequence; internal transcribed spacer 1 and 5.8S ribosomal 
RNA gene, complete sequence; and internal transcribed spacer 
2, partial sequence
Length=704

 Score = 449 bits (243),  Expect = 2e-122
 Identities = 245/246 (99%), Gaps = 0/246 (0%)
 Strand=Plus/Plus

Query  1    AGAAACGTCGCCAAACGTCCCTCTCCGCACCCTCCCCACCCGAGGGGGGTGAGCATCGAG  60
            ||||||||||||||||||||||||||||||||||||||||||||||||||||||||||||
Sbjct  451  AGAAACGTCGCCAAACGTCCCTCTCCGCACCCTCCCCACCCGAGGGGGGTGAGCATCGAG  510

Query  61   GGCGGGCGGATATTGGCCTCCCGTGCGCGATTGCTCGCGGTTGGCCCAAAAGAGAGTACC  120
            ||||||||||||||||||||||||||||||||||| ||||||||||||||||||||||||
Sbjct  511  GGCGGGCGGATATTGGCCTCCCGTGCGCGATTGCTAGCGGTTGGCCCAAAAGAGAGTACC  570

Query  121  CCGGCGAGGCAGCCACGGCGTGCGGTGGTAGAAAGCGTATGCTCTCCTCGGACACCGTCG  180
            ||||||||||||||||||||||||||||||||||||||||||||||||||||||||||||
Sbjct  571  CCGGCGAGGCAGCCACGGCGTGCGGTGGTAGAAAGCGTATGCTCTCCTCGGACACCGTCG  630

Query  181  TGGGCCGACCTCGTGGGGGCAGGAAAGACTAACTAAGGCCCCGATGCGAAGTCGTGTTTC  240
            ||||||||||||||||||||||||||||||||||||||||||||||||||||||||||||
Sbjct  631  TGGGCCGACCTCGTGGGGGCAGGAAAGACTAACTAAGGCCCCGATGCGAAGTCGTGTTTC  690

Query  241  GCGAAG  246
            ||||||
Sbjct  691  GCGAAG  696


>HM230110.1 Salacia chinensis voucher A.J. Ford 5550, Australia (BRI) 18S 
ribosomal RNA gene, partial sequence; internal transcribed 
spacer 1, 5.8S ribosomal RNA gene, and internal transcribed 
spacer 2, complete sequence; and 28S ribosomal RNA gene, partial 
sequence
Length=725

 Score = 449 bits (243),  Expect = 2e-122
 Identities = 246/247 (99%), Gaps = 1/247 (0%)
 Strand=Plus/Plus

Query  1    AGAAACGTCGCCAAACGTCCCTCTCCGCACCCTCCCCACCCGA-GGGGGGTGAGCATCGA  59
            ||||||||||||||||||||||||||||||||||||||||||| ||||||||||||||||
Sbjct  441  AGAAACGTCGCCAAACGTCCCTCTCCGCACCCTCCCCACCCGAGGGGGGGTGAGCATCGA  500

Query  60   GGGCGGGCGGATATTGGCCTCCCGTGCGCGATTGCTCGCGGTTGGCCCAAAAGAGAGTAC  119
            ||||||||||||||||||||||||||||||||||||||||||||||||||||||||||||
Sbjct  501  GGGCGGGCGGATATTGGCCTCCCGTGCGCGATTGCTCGCGGTTGGCCCAAAAGAGAGTAC  560

Query  120  CCCGGCGAGGCAGCCACGGCGTGCGGTGGTAGAAAGCGTATGCTCTCCTCGGACACCGTC  179
            ||||||||||||||||||||||||||||||||||||||||||||||||||||||||||||
Sbjct  561  CCCGGCGAGGCAGCCACGGCGTGCGGTGGTAGAAAGCGTATGCTCTCCTCGGACACCGTC  620

Query  180  GTGGGCCGACCTCGTGGGGGCAGGAAAGACTAACTAAGGCCCCGATGCGAAGTCGTGTTT  239
            ||||||||||||||||||||||||||||||||||||||||||||||||||||||||||||
Sbjct  621  GTGGGCCGACCTCGTGGGGGCAGGAAAGACTAACTAAGGCCCCGATGCGAAGTCGTGTTT  680

Query  240  CGCGAAG  246
            |||||||
Sbjct  681  CGCGAAG  687


>LC461857.1 Salacia chinensis gene for 5.8S rRNA, ITS 2 and 28S rRNA, partial 
and complete sequence, isolate: CHULA-127
Length=371

 Score = 436 bits (236),  Expect = 1e-118
 Identities = 246/250 (98%), Gaps = 4/250 (2%)
 Strand=Plus/Plus

Query  1    AGAAACGTCGCCAAACGTCCCTCTCCGCACCCTCCCCACCCGAGGGGGGTGAGCATCGAG  60
            ||||||||||||||||||||||||||||||||||||||||||||||||||||||||||||
Sbjct  85   AGAAACGTCGCCAAACGTCCCTCTCCGCACCCTCCCCACCCGAGGGGGGTGAGCATCGAG  144

Query  61   GGCGGGCGGATATTGGCCTCCCGTGCGCGATTGCTCGCGGTTGGCCCAAAAGAGAGTACC  120
            ||||||||||||||||||||||||||||||||||||||||||||||||||||||||||||
Sbjct  145  GGCGGGCGGATATTGGCCTCCCGTGCGCGATTGCTCGCGGTTGGCCCAAAAGAGAGTACC  204

Query  121  CCGGCGAGGCAGCCACGGCGTGCGGTGGTAGAAAGCGTATGCTCTCCTCGGACACCGTCG  180
            ||||||||||||||||||||||||||||||||||||||||||||||||||||||||||||
Sbjct  205  CCGGCGAGGCAGCCACGGCGTGCGGTGGTAGAAAGCGTATGCTCTCCTCGGACACCGTCG  264

Query  181  TGGGCCGACCTCGTGGG----GGCAGGAAAGACTAACTAAGGCCCCGATGCGAAGTCGTG  236
            |||||||||||||||||    |||||||||||||||||||||||||||||||||||||||
Sbjct  265  TGGGCCGACCTCGTGGGGGCAGGCAGGAAAGACTAACTAAGGCCCCGATGCGAAGTCGTG  324

Query  237  TTTCGCGAAG  246
            ||||||||||
Sbjct  325  TTTCGCGAAG  334


>LC010233.1 Salacia chinensis genes for 18S rRNA, ITS1, 5.8S rRNA, ITS2, 
28S rRNA, partial and complete sequence, isolate: SC-7
Length=969

 Score = 436 bits (236),  Expect = 1e-118
 Identities = 246/250 (98%), Gaps = 4/250 (2%)
 Strand=Plus/Plus

Query  1    AGAAACGTCGCCAAACGTCCCTCTCCGCACCCTCCCCACCCGAGGGGGGTGAGCATCGAG  60
            ||||||||||||||||||||||||||||||||||||||||||||||||||||||||||||
Sbjct  560  AGAAACGTCGCCAAACGTCCCTCTCCGCACCCTCCCCACCCGAGGGGGGTGAGCATCGAG  619

Query  61   GGCGGGCGGATATTGGCCTCCCGTGCGCGATTGCTCGCGGTTGGCCCAAAAGAGAGTACC  120
            ||||||||||||||||||||||||||||||||||||||||||||||||||||||||||||
Sbjct  620  GGCGGGCGGATATTGGCCTCCCGTGCGCGATTGCTCGCGGTTGGCCCAAAAGAGAGTACC  679

Query  121  CCGGCGAGGCAGCCACGGCGTGCGGTGGTAGAAAGCGTATGCTCTCCTCGGACACCGTCG  180
            ||||||||||||||||||||||||||||||||||||||||||||||||||||||||||||
Sbjct  680  CCGGCGAGGCAGCCACGGCGTGCGGTGGTAGAAAGCGTATGCTCTCCTCGGACACCGTCG  739

Query  181  TGGGCCGACCTCGTGGG----GGCAGGAAAGACTAACTAAGGCCCCGATGCGAAGTCGTG  236
            |||||||||||||||||    |||||||||||||||||||||||||||||||||||||||
Sbjct  740  TGGGCCGACCTCGTGGGGGTAGGCAGGAAAGACTAACTAAGGCCCCGATGCGAAGTCGTG  799

Query  237  TTTCGCGAAG  246
            ||||||||||
Sbjct  800  TTTCGCGAAG  809


>LC010230.1 Salacia chinensis genes for 18S rRNA, ITS1, 5.8S rRNA, ITS2, 
28S rRNA, partial and complete sequence, isolate: SC-4
Length=969

 Score = 436 bits (236),  Expect = 1e-118
 Identities = 246/250 (98%), Gaps = 4/250 (2%)
 Strand=Plus/Plus

Query  1    AGAAACGTCGCCAAACGTCCCTCTCCGCACCCTCCCCACCCGAGGGGGGTGAGCATCGAG  60
            ||||||||||||||||||||||||||||||||||||||||||||||||||||||||||||
Sbjct  560  AGAAACGTCGCCAAACGTCCCTCTCCGCACCCTCCCCACCCGAGGGGGGTGAGCATCGAG  619

Query  61   GGCGGGCGGATATTGGCCTCCCGTGCGCGATTGCTCGCGGTTGGCCCAAAAGAGAGTACC  120
            ||||||||||||||||||||||||||||||||||||||||||||||||||||||||||||
Sbjct  620  GGCGGGCGGATATTGGCCTCCCGTGCGCGATTGCTCGCGGTTGGCCCAAAAGAGAGTACC  679

Query  121  CCGGCGAGGCAGCCACGGCGTGCGGTGGTAGAAAGCGTATGCTCTCCTCGGACACCGTCG  180
            ||||||||||||||||||||||||||||||||||||||||||||||||||||||||||||
Sbjct  680  CCGGCGAGGCAGCCACGGCGTGCGGTGGTAGAAAGCGTATGCTCTCCTCGGACACCGTCG  739

Query  181  TGGGCCGACCTCGTGGG----GGCAGGAAAGACTAACTAAGGCCCCGATGCGAAGTCGTG  236
            |||||||||||||||||    |||||||||||||||||||||||||||||||||||||||
Sbjct  740  TGGGCCGACCTCGTGGGGGCAGGCAGGAAAGACTAACTAAGGCCCCGATGCGAAGTCGTG  799

Query  237  TTTCGCGAAG  246
            ||||||||||
Sbjct  800  TTTCGCGAAG  809


>LC010229.1 Salacia chinensis genes for 18S rRNA, ITS1, 5.8S rRNA, ITS2, 
28S rRNA, partial and complete sequence, isolate: SC-3
Length=970

 Score = 431 bits (233),  Expect = 6e-117
 Identities = 246/251 (98%), Gaps = 5/251 (2%)
 Strand=Plus/Plus

Query  1    AGAAACGTCGCCAAACGTCCCTCTCCGCACCCTCCCCACCCGA-GGGGGGTGAGCATCGA  59
            ||||||||||||||||||||||||||||||||||||||||||| ||||||||||||||||
Sbjct  560  AGAAACGTCGCCAAACGTCCCTCTCCGCACCCTCCCCACCCGAGGGGGGGTGAGCATCGA  619

Query  60   GGGCGGGCGGATATTGGCCTCCCGTGCGCGATTGCTCGCGGTTGGCCCAAAAGAGAGTAC  119
            ||||||||||||||||||||||||||||||||||||||||||||||||||||||||||||
Sbjct  620  GGGCGGGCGGATATTGGCCTCCCGTGCGCGATTGCTCGCGGTTGGCCCAAAAGAGAGTAC  679

Query  120  CCCGGCGAGGCAGCCACGGCGTGCGGTGGTAGAAAGCGTATGCTCTCCTCGGACACCGTC  179
            ||||||||||||||||||||||||||||||||||||||||||||||||||||||||||||
Sbjct  680  CCCGGCGAGGCAGCCACGGCGTGCGGTGGTAGAAAGCGTATGCTCTCCTCGGACACCGTC  739

Query  180  GTGGGCCGACCTCGTGGG----GGCAGGAAAGACTAACTAAGGCCCCGATGCGAAGTCGT  235
            ||||||||||||||||||    ||||||||||||||||||||||||||||||||||||||
Sbjct  740  GTGGGCCGACCTCGTGGGGGCAGGCAGGAAAGACTAACTAAGGCCCCGATGCGAAGTCGT  799

Query  236  GTTTCGCGAAG  246
            |||||||||||
Sbjct  800  GTTTCGCGAAG  810


>FJ705523.1 Salacia disepala 18S ribosomal RNA gene, partial sequence; internal 
transcribed spacer 1, 5.8S ribosomal RNA gene, and internal 
transcribed spacer 2, complete sequence; and 28S ribosomal 
RNA gene, partial sequence
Length=690

 Score = 366 bits (198),  Expect = 2e-97
 Identities = 231/246 (94%), Gaps = 6/246 (2%)
 Strand=Plus/Plus

Query  1    AGAAACGTCGCCAAACGTCCCTCTCCGCACCCTCCCCACCCGAGGGGGGTGAGCATCGAG  60
            ||||||||||||||||||||||||||||||||| ||| |||||||||||  |||||||||
Sbjct  413  AGAAACGTCGCCAAACGTCCCTCTCCGCACCCT-CCCTCCCGAGGGGGG-AAGCATCGAG  470

Query  61   GGCGGGCGGATATTGGCCTCCCGTGCGCGATTGCTCGCGGTTGGCCCAAAAGAGAGTACC  120
            |||||||||||||||||||||||||||||  |||||||||||||||||||||||||||||
Sbjct  471  GGCGGGCGGATATTGGCCTCCCGTGCGCGGATGCTCGCGGTTGGCCCAAAAGAGAGTACC  530

Query  121  CCGGCGAGGCAGCCACGGCGTGCGGTGGTAGAAAGCGTATGCTCTCCTCGGACACCGTCG  180
            ||||||||||||||||| ||||||||||||| |||||||||||||||||| |||||||||
Sbjct  531  CCGGCGAGGCAGCCACGACGTGCGGTGGTAGTAAGCGTATGCTCTCCTCGAACACCGTCG  590

Query  181  TGGGCCGACCTCGTGGGGGCAGGAAAGACTAACTAAGGCCCCGATGCGAAGTCGTGTTTC  240
            ||||||| ||||||||||||||||||||||||  |   ||||||||||||||||||||||
Sbjct  591  TGGGCCGGCCTCGTGGGGGCAGGAAAGACTAAG-A---CCCCGATGCGAAGTCGTGTTTC  646

Query  241  GCGAAG  246
            ||||||
Sbjct  647  GCGAAG  652


>KU659802.1 Salacia gambleana 5.8S ribosomal RNA gene, partial sequence; 
internal transcribed spacer 2, complete sequence; and 28S ribosomal 
RNA gene, partial sequence
Length=470

 Score = 355 bits (192),  Expect = 4e-94
 Identities = 231/248 (93%), Gaps = 9/248 (4%)
 Strand=Plus/Plus

Query  1    AGAAACGTCGCCAAACGTCCCTCTCCGCACCCTCCCCACCCGAGGGGGGTGAGCATCGA-  59
            ||||||||||||||||||||||||||||||||| ||| |||||||||||  |||||||| 
Sbjct  89   AGAAACGTCGCCAAACGTCCCTCTCCGCACCCT-CCCGCCCGAGGGGGG-AAGCATCGAG  146

Query  60   -GGGCGGGCGGATATTGGCCTCCCGTGCGCGATTGCTCGCGGTTGGCCCAAAAGAGAGTA  118
             |||||||||||||||||||||||||||||  ||||||||||||||||||||||||||||
Sbjct  147  GGGGCGGGCGGATATTGGCCTCCCGTGCGCAGTTGCTCGCGGTTGGCCCAAAAGAGAGTA  206

Query  119  CCCCGGCGAGGCAGCCACGGCGTGCGGTGGTAGAAAGCGTATGCTCTCCTCGGACACCGT  178
            |||||||||||||||||||||||||||||| ||||||||||||||||||||| |||||||
Sbjct  207  CCCCGGCGAGGCAGCCACGGCGTGCGGTGGCAGAAAGCGTATGCTCTCCTCGAACACCGT  266

Query  179  CGTGGGCCGACCTCGTGGGGGCAGGAAAGACTAACTAAGGCCCCGATGCGAAGTCGTGTT  238
            |||||||||||||||||||  | ||||||    |||||||||||||||||||||||||||
Sbjct  267  CGTGGGCCGACCTCGTGGGA-CGGGAAAG----ACTAAGGCCCCGATGCGAAGTCGTGTT  321

Query  239  TCGCGAAG  246
            ||||||||
Sbjct  322  TCGCGAAG  329


>KR091350.1 Salacia vellaniana isolate 1 5.8S ribosomal RNA gene, partial 
sequence; internal transcribed spacer 2, complete sequence; 
and 28S ribosomal RNA gene, partial sequence
 KR091351.1 Salacia vellaniana isolate 2 5.8S ribosomal RNA gene, partial 
sequence; internal transcribed spacer 2, complete sequence; 
and 28S ribosomal RNA gene, partial sequence
 KR091352.1 Salacia vellaniana isolate 3 5.8S ribosomal RNA gene, partial 
sequence; internal transcribed spacer 2, complete sequence; 
and 28S ribosomal RNA gene, partial sequence
 KR091353.1 Salacia vellaniana isolate 4 5.8S ribosomal RNA gene, partial 
sequence; internal transcribed spacer 2, complete sequence; 
and 28S ribosomal RNA gene, partial sequence
 KR091354.1 Salacia vellaniana isolate 5 5.8S ribosomal RNA gene, partial 
sequence; internal transcribed spacer 2, complete sequence; 
and 28S ribosomal RNA gene, partial sequence
Length=388

 Score = 355 bits (192),  Expect = 4e-94
 Identities = 231/248 (93%), Gaps = 9/248 (4%)
 Strand=Plus/Plus

Query  1    AGAAACGTCGCCAAACGTCCCTCTCCGCACCCTCCCCACCCGAGGGGGGTGAGCATCGA-  59
            ||||||||||||||||||||||||||||||||| ||| |||||||||||  |||||||| 
Sbjct  90   AGAAACGTCGCCAAACGTCCCTCTCCGCACCCT-CCCGCCCGAGGGGGG-AAGCATCGAG  147

Query  60   -GGGCGGGCGGATATTGGCCTCCCGTGCGCGATTGCTCGCGGTTGGCCCAAAAGAGAGTA  118
             |||||||||||||||||||||||||||||  ||||||||||||||||||||||||||||
Sbjct  148  GGGGCGGGCGGATATTGGCCTCCCGTGCGCAGTTGCTCGCGGTTGGCCCAAAAGAGAGTA  207

Query  119  CCCCGGCGAGGCAGCCACGGCGTGCGGTGGTAGAAAGCGTATGCTCTCCTCGGACACCGT  178
            |||||||||||||||||||||||||||||| ||||||||||||||||||||| |||||||
Sbjct  208  CCCCGGCGAGGCAGCCACGGCGTGCGGTGGCAGAAAGCGTATGCTCTCCTCGAACACCGT  267

Query  179  CGTGGGCCGACCTCGTGGGGGCAGGAAAGACTAACTAAGGCCCCGATGCGAAGTCGTGTT  238
            |||||||||||||||||||  | ||||||    |||||||||||||||||||||||||||
Sbjct  268  CGTGGGCCGACCTCGTGGGA-CGGGAAAG----ACTAAGGCCCCGATGCGAAGTCGTGTT  322

Query  239  TCGCGAAG  246
            ||||||||
Sbjct  323  TCGCGAAG  330


>KJ365477.1 Salacia vellaniana voucher S.vel2 internal transcribed spacer 
2, partial sequence
Length=351

 Score = 355 bits (192),  Expect = 4e-94
 Identities = 231/248 (93%), Gaps = 9/248 (4%)
 Strand=Plus/Plus

Query  1    AGAAACGTCGCCAAACGTCCCTCTCCGCACCCTCCCCACCCGAGGGGGGTGAGCATCGA-  59
            ||||||||||||||||||||||||||||||||| ||| |||||||||||  |||||||| 
Sbjct  54   AGAAACGTCGCCAAACGTCCCTCTCCGCACCCT-CCCGCCCGAGGGGGG-AAGCATCGAG  111

Query  60   -GGGCGGGCGGATATTGGCCTCCCGTGCGCGATTGCTCGCGGTTGGCCCAAAAGAGAGTA  118
             |||||||||||||||||||||||||||||  ||||||||||||||||||||||||||||
Sbjct  112  GGGGCGGGCGGATATTGGCCTCCCGTGCGCAGTTGCTCGCGGTTGGCCCAAAAGAGAGTA  171

Query  119  CCCCGGCGAGGCAGCCACGGCGTGCGGTGGTAGAAAGCGTATGCTCTCCTCGGACACCGT  178
            |||||||||||||||||||||||||||||| ||||||||||||||||||||| |||||||
Sbjct  172  CCCCGGCGAGGCAGCCACGGCGTGCGGTGGCAGAAAGCGTATGCTCTCCTCGAACACCGT  231

Query  179  CGTGGGCCGACCTCGTGGGGGCAGGAAAGACTAACTAAGGCCCCGATGCGAAGTCGTGTT  238
            |||||||||||||||||||  | ||||||    |||||||||||||||||||||||||||
Sbjct  232  CGTGGGCCGACCTCGTGGGA-CGGGAAAG----ACTAAGGCCCCGATGCGAAGTCGTGTT  286

Query  239  TCGCGAAG  246
            ||||||||
Sbjct  287  TCGCGAAG  294


>KJ365476.1 Salacia vellaniana voucher S.vel1 internal transcribed spacer 
2, partial sequence
Length=386

 Score = 355 bits (192),  Expect = 4e-94
 Identities = 231/248 (93%), Gaps = 9/248 (4%)
 Strand=Plus/Plus

Query  1    AGAAACGTCGCCAAACGTCCCTCTCCGCACCCTCCCCACCCGAGGGGGGTGAGCATCGA-  59
            ||||||||||||||||||||||||||||||||| ||| |||||||||||  |||||||| 
Sbjct  88   AGAAACGTCGCCAAACGTCCCTCTCCGCACCCT-CCCGCCCGAGGGGGG-AAGCATCGAG  145

Query  60   -GGGCGGGCGGATATTGGCCTCCCGTGCGCGATTGCTCGCGGTTGGCCCAAAAGAGAGTA  118
             |||||||||||||||||||||||||||||  ||||||||||||||||||||||||||||
Sbjct  146  GGGGCGGGCGGATATTGGCCTCCCGTGCGCAGTTGCTCGCGGTTGGCCCAAAAGAGAGTA  205

Query  119  CCCCGGCGAGGCAGCCACGGCGTGCGGTGGTAGAAAGCGTATGCTCTCCTCGGACACCGT  178
            |||||||||||||||||||||||||||||| ||||||||||||||||||||| |||||||
Sbjct  206  CCCCGGCGAGGCAGCCACGGCGTGCGGTGGCAGAAAGCGTATGCTCTCCTCGAACACCGT  265

Query  179  CGTGGGCCGACCTCGTGGGGGCAGGAAAGACTAACTAAGGCCCCGATGCGAAGTCGTGTT  238
            |||||||||||||||||||  | ||||||    |||||||||||||||||||||||||||
Sbjct  266  CGTGGGCCGACCTCGTGGGA-CGGGAAAG----ACTAAGGCCCCGATGCGAAGTCGTGTT  320

Query  239  TCGCGAAG  246
            ||||||||
Sbjct  321  TCGCGAAG  328


>KU659799.1 Salacia agasthiamalana 5.8S ribosomal RNA gene, partial sequence; 
internal transcribed spacer 2, complete sequence; and 28S 
ribosomal RNA gene, partial sequence
Length=470

 Score = 350 bits (189),  Expect = 2e-92
 Identities = 230/248 (93%), Gaps = 9/248 (4%)
 Strand=Plus/Plus

Query  1    AGAAACGTCGCCAAACGTCCCTCTCCGCACCCTCCCCACCCGAGGGGGGTGAGCATCGA-  59
            ||||||||||||||||||||||||||||||||| ||| |||||||||||  |||||||| 
Sbjct  89   AGAAACGTCGCCAAACGTCCCTCTCCGCACCCT-CCCGCCCGAGGGGGG-AAGCATCGAG  146

Query  60   -GGGCGGGCGGATATTGGCCTCCCGTGCGCGATTGCTCGCGGTTGGCCCAAAAGAGAGTA  118
             |||||||||||||||||||||||||||||| ||||||||||||||||||||||||||||
Sbjct  147  GGGGCGGGCGGATATTGGCCTCCCGTGCGCGGTTGCTCGCGGTTGGCCCAAAAGAGAGTA  206

Query  119  CCCCGGCGAGGCAGCCACGGCGTGCGGTGGTAGAAAGCGTATGCTCTCCTCGGACACCGT  178
            ||||||||||||||||||| |||||||||| ||||||||||||||||||||| |||||||
Sbjct  207  CCCCGGCGAGGCAGCCACGACGTGCGGTGGCAGAAAGCGTATGCTCTCCTCGAACACCGT  266

Query  179  CGTGGGCCGACCTCGTGGGGGCAGGAAAGACTAACTAAGGCCCCGATGCGAAGTCGTGTT  238
            ||||||||| |||||| ||||| |||| |    |||||||||||||||||||||||||||
Sbjct  267  CGTGGGCCGGCCTCGT-GGGGCGGGAAGG----ACTAAGGCCCCGATGCGAAGTCGTGTT  321

Query  239  TCGCGAAG  246
            ||||||||
Sbjct  322  TCGCGAAG  329


>KR091357.1 Salacia agasthiamalana isolate 2 5.8S ribosomal RNA gene, partial 
sequence; internal transcribed spacer 2, complete sequence; 
and 28S ribosomal RNA gene, partial sequence
Length=387

 Score = 350 bits (189),  Expect = 2e-92
 Identities = 230/248 (93%), Gaps = 9/248 (4%)
 Strand=Plus/Plus

Query  1    AGAAACGTCGCCAAACGTCCCTCTCCGCACCCTCCCCACCCGAGGGGGGTGAGCATCGA-  59
            ||||||||||||||||||||||||||||||||| ||| |||||||||||  |||||||| 
Sbjct  89   AGAAACGTCGCCAAACGTCCCTCTCCGCACCCT-CCCGCCCGAGGGGGG-AAGCATCGAG  146

Query  60   -GGGCGGGCGGATATTGGCCTCCCGTGCGCGATTGCTCGCGGTTGGCCCAAAAGAGAGTA  118
             |||||||||||||||||||||||||||||| ||||||||||||||||||||||||||||
Sbjct  147  GGGGCGGGCGGATATTGGCCTCCCGTGCGCGGTTGCTCGCGGTTGGCCCAAAAGAGAGTA  206

Query  119  CCCCGGCGAGGCAGCCACGGCGTGCGGTGGTAGAAAGCGTATGCTCTCCTCGGACACCGT  178
            ||||||||||||||||||| |||||||||| ||||||||||||||||||||| |||||||
Sbjct  207  CCCCGGCGAGGCAGCCACGACGTGCGGTGGCAGAAAGCGTATGCTCTCCTCGAACACCGT  266

Query  179  CGTGGGCCGACCTCGTGGGGGCAGGAAAGACTAACTAAGGCCCCGATGCGAAGTCGTGTT  238
            ||||||||| |||||| ||||| |||| |    |||||||||||||||||||||||||||
Sbjct  267  CGTGGGCCGGCCTCGT-GGGGCGGGAAGG----ACTAAGGCCCCGATGCGAAGTCGTGTT  321

Query  239  TCGCGAAG  246
            ||||||||
Sbjct  322  TCGCGAAG  329


>KR091355.1 Salacia vellaniana isolate 6 5.8S ribosomal RNA gene, partial 
sequence; internal transcribed spacer 2, complete sequence; 
and 28S ribosomal RNA gene, partial sequence
 KR091356.1 Salacia agasthiamalana isolate 1 5.8S ribosomal RNA gene, partial 
sequence; internal transcribed spacer 2, complete sequence; 
and 28S ribosomal RNA gene, partial sequence
 KR091358.1 Salacia agasthiamalana isolate 3 5.8S ribosomal RNA gene, partial 
sequence; internal transcribed spacer 2, complete sequence; 
and 28S ribosomal RNA gene, partial sequence
 KR091359.1 Salacia agasthiamalana isolate 4 5.8S ribosomal RNA gene, partial 
sequence; internal transcribed spacer 2, complete sequence; 
and 28S ribosomal RNA gene, partial sequence
 KR091360.1 Salacia agasthiamalana isolate 5 5.8S ribosomal RNA gene, partial 
sequence; internal transcribed spacer 2, complete sequence; 
and 28S ribosomal RNA gene, partial sequence
Length=388

 Score = 350 bits (189),  Expect = 2e-92
 Identities = 230/248 (93%), Gaps = 9/248 (4%)
 Strand=Plus/Plus

Query  1    AGAAACGTCGCCAAACGTCCCTCTCCGCACCCTCCCCACCCGAGGGGGGTGAGCATCGA-  59
            ||||||||||||||||||||||||||||||||| ||| |||||||||||  |||||||| 
Sbjct  90   AGAAACGTCGCCAAACGTCCCTCTCCGCACCCT-CCCGCCCGAGGGGGG-AAGCATCGAG  147

Query  60   -GGGCGGGCGGATATTGGCCTCCCGTGCGCGATTGCTCGCGGTTGGCCCAAAAGAGAGTA  118
             |||||||||||||||||||||||||||||| ||||||||||||||||||||||||||||
Sbjct  148  GGGGCGGGCGGATATTGGCCTCCCGTGCGCGGTTGCTCGCGGTTGGCCCAAAAGAGAGTA  207

Query  119  CCCCGGCGAGGCAGCCACGGCGTGCGGTGGTAGAAAGCGTATGCTCTCCTCGGACACCGT  178
            ||||||||||||||||||| |||||||||| ||||||||||||||||||||| |||||||
Sbjct  208  CCCCGGCGAGGCAGCCACGACGTGCGGTGGCAGAAAGCGTATGCTCTCCTCGAACACCGT  267

Query  179  CGTGGGCCGACCTCGTGGGGGCAGGAAAGACTAACTAAGGCCCCGATGCGAAGTCGTGTT  238
            ||||||||| |||||| ||||| |||| |    |||||||||||||||||||||||||||
Sbjct  268  CGTGGGCCGGCCTCGT-GGGGCGGGAAGG----ACTAAGGCCCCGATGCGAAGTCGTGTT  322

Query  239  TCGCGAAG  246
            ||||||||
Sbjct  323  TCGCGAAG  330


>KJ365478.1 Salacia agasthiamalana voucher S.aga1 internal transcribed spacer 
2, partial sequence
Length=379

 Score = 350 bits (189),  Expect = 2e-92
 Identities = 230/248 (93%), Gaps = 9/248 (4%)
 Strand=Plus/Plus

Query  1    AGAAACGTCGCCAAACGTCCCTCTCCGCACCCTCCCCACCCGAGGGGGGTGAGCATCGA-  59
            ||||||||||||||||||||||||||||||||| ||| |||||||||||  |||||||| 
Sbjct  81   AGAAACGTCGCCAAACGTCCCTCTCCGCACCCT-CCCGCCCGAGGGGGG-AAGCATCGAG  138

Query  60   -GGGCGGGCGGATATTGGCCTCCCGTGCGCGATTGCTCGCGGTTGGCCCAAAAGAGAGTA  118
             |||||||||||||||||||||||||||||| ||||||||||||||||||||||||||||
Sbjct  139  GGGGCGGGCGGATATTGGCCTCCCGTGCGCGGTTGCTCGCGGTTGGCCCAAAAGAGAGTA  198

Query  119  CCCCGGCGAGGCAGCCACGGCGTGCGGTGGTAGAAAGCGTATGCTCTCCTCGGACACCGT  178
            ||||||||||||||||||| |||||||||| ||||||||||||||||||||| |||||||
Sbjct  199  CCCCGGCGAGGCAGCCACGACGTGCGGTGGCAGAAAGCGTATGCTCTCCTCGAACACCGT  258

Query  179  CGTGGGCCGACCTCGTGGGGGCAGGAAAGACTAACTAAGGCCCCGATGCGAAGTCGTGTT  238
            ||||||||| |||||| ||||| |||| |    |||||||||||||||||||||||||||
Sbjct  259  CGTGGGCCGGCCTCGT-GGGGCGGGAAGG----ACTAAGGCCCCGATGCGAAGTCGTGTT  313

Query  239  TCGCGAAG  246
            ||||||||
Sbjct  314  TCGCGAAG  321


>HG004816.1 Salacia sp. MR-2013 genomic DNA containing 18S rRNA gene, ITS1, 
5.8S rRNA gene, ITS2 and 28S rRNA gene, specimen voucher 
HITBC:Liana Mengsong 214_3_14
Length=826

 Score = 344 bits (186),  Expect = 9e-91
 Identities = 229/248 (92%), Gaps = 10/248 (4%)
 Strand=Plus/Plus

Query  1    AGAAACGTCGCCAAACGTCCCTCTCCGCACCCTCCCCACCCGAGGGGGGTGAGCATCGA-  59
            |||||||||||| |||||||||||||||||||| ||||||||||||||| ||||||||| 
Sbjct  533  AGAAACGTCGCC-AACGTCCCTCTCCGCACCCT-CCCACCCGAGGGGGG-GAGCATCGAG  589

Query  60   -GGGCGGGCGGATATTGGCCTCCCGTGCGCGATTGCTCGCGGTTGGCCCAAAAGAGAGTA  118
             |||||||||||||||||||||||||||||| ||||||||||||||||||||||||||||
Sbjct  590  GGGGCGGGCGGATATTGGCCTCCCGTGCGCGGTTGCTCGCGGTTGGCCCAAAAGAGAGTA  649

Query  119  CCCCGGCGAGGCAGCCACGGCGTGCGGTGGTAGAAAGCGTATGCTCTCCTCGGACACCGT  178
            ||||||||||||||||||| |||||||||| ||||||||||||||||||||| |||| ||
Sbjct  650  CCCCGGCGAGGCAGCCACGACGTGCGGTGGCAGAAAGCGTATGCTCTCCTCGAACACAGT  709

Query  179  CGTGGGCCGACCTCGTGGGGGCAGGAAAGACTAACTAAGGCCCCGATGCGAAGTCGTGTT  238
            ||||||||| |||||||||| |  |||||    |||||||||||||||||||||||| ||
Sbjct  710  CGTGGGCCGGCCTCGTGGGG-CGTGAAAG----ACTAAGGCCCCGATGCGAAGTCGTTTT  764

Query  239  TCGCGAAG  246
            ||||||||
Sbjct  765  TCGCGAAG  772


>KU659798.1 Salacia wayanadica 5.8S ribosomal RNA gene, partial sequence; 
internal transcribed spacer 2, complete sequence; and 28S ribosomal 
RNA gene, partial sequence
Length=471

 Score = 340 bits (184),  Expect = 1e-89
 Identities = 228/248 (92%), Gaps = 8/248 (3%)
 Strand=Plus/Plus

Query  1    AGAAACGTCGCCAAACGTCCCTCTCCGCACCCTCCCCACCCGAGGGGGGTGAGCATCGA-  59
            ||||||||||||||||||||||||||||||||| ||| |||||||||||  |||||||| 
Sbjct  89   AGAAACGTCGCCAAACGTCCCTCTCCGCACCCT-CCCGCCCGAGGGGGGAAAGCATCGAG  147

Query  60   -GGGCGGGCGGATATTGGCCTCCCGTGCGCGATTGCTCGCGGTTGGCCCAAAAGAGAGTA  118
             |||||||||||||||||||||||||||||| ||||||||||||||||||||||||||||
Sbjct  148  GGGGCGGGCGGATATTGGCCTCCCGTGCGCGGTTGCTCGCGGTTGGCCCAAAAGAGAGTA  207

Query  119  CCCCGGCGAGGCAGCCACGGCGTGCGGTGGTAGAAAGCGTATGCTCTCCTCGGACACCGT  178
            ||||||||||||||||||| |||||||||| ||||||||||||||||||||| |||||||
Sbjct  208  CCCCGGCGAGGCAGCCACGACGTGCGGTGGCAGAAAGCGTATGCTCTCCTCGAACACCGT  267

Query  179  CGTGGGCCGACCTCGTGGGGGCAGGAAAGACTAACTAAGGCCCCGATGCGAAGTCGTGTT  238
            ||||||| | |||||| ||||| |||| |    ||||||||||||||||||||||| |||
Sbjct  268  CGTGGGCTGGCCTCGT-GGGGCGGGAAGG----ACTAAGGCCCCGATGCGAAGTCGCGTT  322

Query  239  TCGCGAAG  246
            ||||||||
Sbjct  323  TCGCGAAG  330


>MH470300.1 Salacia macrosperma isolate SM9 small subunit ribosomal RNA gene, 
partial sequence; internal transcribed spacer 1 and 5.8S 
ribosomal RNA gene, complete sequence; and internal transcribed 
spacer 2, partial sequence
Length=702

 Score = 339 bits (183),  Expect = 4e-89
 Identities = 228/248 (92%), Gaps = 9/248 (4%)
 Strand=Plus/Plus

Query  1    AGAAACGTCGCCAAACGTCCCTCTCCGCACCCTCCCCACCCGAGGGGGGTGAGCATCGA-  59
            ||||||||||||||||||||||||||||||||| ||| |||||||||||  |||||||| 
Sbjct  454  AGAAACGTCGCCAAACGTCCCTCTCCGCACCCT-CCCGCCCGAGGGGGG-AAGCATCGAG  511

Query  60   GGG-CGGGCGGATATTGGCCTCCCGTGCGCGATTGCTCGCGGTTGGCCCAAAAGAGAGTA  118
            ||| |||||||| |||||||||||||||||| ||||||||||||||||||||||||||||
Sbjct  512  GGGACGGGCGGACATTGGCCTCCCGTGCGCGGTTGCTCGCGGTTGGCCCAAAAGAGAGTA  571

Query  119  CCCCGGCGAGGCAGCCACGGCGTGCGGTGGTAGAAAGCGTATGCTCTCCTCGGACACCGT  178
            ||||||||||||||||||| |||||||||| ||||||||||||||||||||| |||||||
Sbjct  572  CCCCGGCGAGGCAGCCACGACGTGCGGTGGCAGAAAGCGTATGCTCTCCTCGAACACCGT  631

Query  179  CGTGGGCCGACCTCGTGGGGGCAGGAAAGACTAACTAAGGCCCCGATGCGAAGTCGTGTT  238
            ||||||||||||||| |||| |  |||||    |||||||||||||||||||||||| ||
Sbjct  632  CGTGGGCCGACCTCGCGGGG-CGTGAAAG----ACTAAGGCCCCGATGCGAAGTCGTTTT  686

Query  239  TCGCGAAG  246
            ||||||||
Sbjct  687  TCGCGAAG  694


>KU659797.1 Salacia malabarica 5.8S ribosomal RNA gene, partial sequence; 
internal transcribed spacer 2, complete sequence; and 28S ribosomal 
RNA gene, partial sequence
Length=469

 Score = 339 bits (183),  Expect = 4e-89
 Identities = 228/248 (92%), Gaps = 9/248 (4%)
 Strand=Plus/Plus

Query  1    AGAAACGTCGCCAAACGTCCCTCTCCGCACCCTCCCCACCCGAGGGGGGTGAGCATCGA-  59
            |||||||||||||||||||||||||||||||| |||| |||||||||||  |||||||| 
Sbjct  88   AGAAACGTCGCCAAACGTCCCTCTCCGCACCC-CCCCGCCCGAGGGGGG-AAGCATCGAG  145

Query  60   -GGGCGGGCGGATATTGGCCTCCCGTGCGCGATTGCTCGCGGTTGGCCCAAAAGAGAGTA  118
             |||||||||||||||||||||||||||||| ||||||||||||||||||||||||||||
Sbjct  146  GGGGCGGGCGGATATTGGCCTCCCGTGCGCGGTTGCTCGCGGTTGGCCCAAAAGAGAGTA  205

Query  119  CCCCGGCGAGGCAGCCACGGCGTGCGGTGGTAGAAAGCGTATGCTCTCCTCGGACACCGT  178
            ||||||||||||||||||| |||||||||| ||||||||||||||||||||| |||||||
Sbjct  206  CCCCGGCGAGGCAGCCACGACGTGCGGTGGCAGAAAGCGTATGCTCTCCTCGAACACCGT  265

Query  179  CGTGGGCCGACCTCGTGGGGGCAGGAAAGACTAACTAAGGCCCCGATGCGAAGTCGTGTT  238
            ||||||| | |||||| ||||| |||| |    ||||||||||||||||||||||| |||
Sbjct  266  CGTGGGCTGGCCTCGT-GGGGCGGGAAGG----ACTAAGGCCCCGATGCGAAGTCGCGTT  320

Query  239  TCGCGAAG  246
            ||||||||
Sbjct  321  TCGCGAAG  328


>KR091330.1 Salacia beddomei isolate 1 5.8S ribosomal RNA gene, partial sequence; 
internal transcribed spacer 2, complete sequence; and 
28S ribosomal RNA gene, partial sequence
 KR091331.1 Salacia beddomei isolate 2 5.8S ribosomal RNA gene, partial sequence; 
internal transcribed spacer 2, complete sequence; and 
28S ribosomal RNA gene, partial sequence
 KR091332.1 Salacia beddomei isolate 3 5.8S ribosomal RNA gene, partial sequence; 
internal transcribed spacer 2, complete sequence; and 
28S ribosomal RNA gene, partial sequence
 KR091333.1 Salacia beddomei isolate 4 5.8S ribosomal RNA gene, partial sequence; 
internal transcribed spacer 2, complete sequence; and 
28S ribosomal RNA gene, partial sequence
 KR091334.1 Salacia beddomei isolate 5 5.8S ribosomal RNA gene, partial sequence; 
internal transcribed spacer 2, complete sequence; and 
28S ribosomal RNA gene, partial sequence
 KR091335.1 Salacia beddomei isolate 6 5.8S ribosomal RNA gene, partial sequence; 
internal transcribed spacer 2, complete sequence; and 
28S ribosomal RNA gene, partial sequence
 KR091336.1 Salacia beddomei isolate 7 5.8S ribosomal RNA gene, partial sequence; 
internal transcribed spacer 2, complete sequence; and 
28S ribosomal RNA gene, partial sequence
 KR091337.1 Salacia beddomei isolate 8 5.8S ribosomal RNA gene, partial sequence; 
internal transcribed spacer 2, complete sequence; and 
28S ribosomal RNA gene, partial sequence
 KR091344.1 Salacia macrosperma isolate 1 5.8S ribosomal RNA gene, partial 
sequence; internal transcribed spacer 2, complete sequence; 
and 28S ribosomal RNA gene, partial sequence
 KR091345.1 Salacia macrosperma isolate 2 5.8S ribosomal RNA gene, partial 
sequence; internal transcribed spacer 2, complete sequence; 
and 28S ribosomal RNA gene, partial sequence
 KR091346.1 Salacia macrosperma isolate 3 5.8S ribosomal RNA gene, partial 
sequence; internal transcribed spacer 2, complete sequence; 
and 28S ribosomal RNA gene, partial sequence
 KR091347.1 Salacia macrosperma isolate 4 5.8S ribosomal RNA gene, partial 
sequence; internal transcribed spacer 2, complete sequence; 
and 28S ribosomal RNA gene, partial sequence
 KR091348.1 Salacia macrosperma isolate 5 5.8S ribosomal RNA gene, partial 
sequence; internal transcribed spacer 2, complete sequence; 
and 28S ribosomal RNA gene, partial sequence
 KR091349.1 Salacia macrosperma isolate 6 5.8S ribosomal RNA gene, partial 
sequence; internal transcribed spacer 2, complete sequence; 
and 28S ribosomal RNA gene, partial sequence
Length=388

 Score = 339 bits (183),  Expect = 4e-89
 Identities = 228/248 (92%), Gaps = 9/248 (4%)
 Strand=Plus/Plus

Query  1    AGAAACGTCGCCAAACGTCCCTCTCCGCACCCTCCCCACCCGAGGGGGGTGAGCATCGA-  59
            ||||||||||||||||||||||||||||||||| ||| |||||||||||  |||||||| 
Sbjct  90   AGAAACGTCGCCAAACGTCCCTCTCCGCACCCT-CCCGCCCGAGGGGGG-AAGCATCGAG  147

Query  60   GGG-CGGGCGGATATTGGCCTCCCGTGCGCGATTGCTCGCGGTTGGCCCAAAAGAGAGTA  118
            ||| |||||||| |||||||||||||||||| ||||||||||||||||||||||||||||
Sbjct  148  GGGACGGGCGGACATTGGCCTCCCGTGCGCGGTTGCTCGCGGTTGGCCCAAAAGAGAGTA  207

Query  119  CCCCGGCGAGGCAGCCACGGCGTGCGGTGGTAGAAAGCGTATGCTCTCCTCGGACACCGT  178
            ||||||||||||||||||| |||||||||| ||||||||||||||||||||| |||||||
Sbjct  208  CCCCGGCGAGGCAGCCACGACGTGCGGTGGCAGAAAGCGTATGCTCTCCTCGAACACCGT  267

Query  179  CGTGGGCCGACCTCGTGGGGGCAGGAAAGACTAACTAAGGCCCCGATGCGAAGTCGTGTT  238
            ||||||||||||||| |||| |  |||||    |||||||||||||||||||||||| ||
Sbjct  268  CGTGGGCCGACCTCGCGGGG-CGTGAAAG----ACTAAGGCCCCGATGCGAAGTCGTTTT  322

Query  239  TCGCGAAG  246
            ||||||||
Sbjct  323  TCGCGAAG  330


>KJ365475.1 Salacia macrosperma voucher S.ma2 internal transcribed spacer 
2, partial sequence
Length=335

 Score = 339 bits (183),  Expect = 4e-89
 Identities = 228/248 (92%), Gaps = 9/248 (4%)
 Strand=Plus/Plus

Query  1    AGAAACGTCGCCAAACGTCCCTCTCCGCACCCTCCCCACCCGAGGGGGGTGAGCATCGA-  59
            ||||||||||||||||||||||||||||||||| ||| |||||||||||  |||||||| 
Sbjct  38   AGAAACGTCGCCAAACGTCCCTCTCCGCACCCT-CCCGCCCGAGGGGGG-AAGCATCGAG  95

Query  60   GGG-CGGGCGGATATTGGCCTCCCGTGCGCGATTGCTCGCGGTTGGCCCAAAAGAGAGTA  118
            ||| |||||||| |||||||||||||||||| ||||||||||||||||||||||||||||
Sbjct  96   GGGACGGGCGGACATTGGCCTCCCGTGCGCGGTTGCTCGCGGTTGGCCCAAAAGAGAGTA  155

Query  119  CCCCGGCGAGGCAGCCACGGCGTGCGGTGGTAGAAAGCGTATGCTCTCCTCGGACACCGT  178
            ||||||||||||||||||| |||||||||| ||||||||||||||||||||| |||||||
Sbjct  156  CCCCGGCGAGGCAGCCACGACGTGCGGTGGCAGAAAGCGTATGCTCTCCTCGAACACCGT  215

Query  179  CGTGGGCCGACCTCGTGGGGGCAGGAAAGACTAACTAAGGCCCCGATGCGAAGTCGTGTT  238
            ||||||||||||||| |||| |  |||||    |||||||||||||||||||||||| ||
Sbjct  216  CGTGGGCCGACCTCGCGGGG-CGTGAAAG----ACTAAGGCCCCGATGCGAAGTCGTTTT  270

Query  239  TCGCGAAG  246
            ||||||||
Sbjct  271  TCGCGAAG  278


>KJ365474.1 Salacia macrosperma voucher S.ma1 internal transcribed spacer 
2, partial sequence
Length=386

 Score = 339 bits (183),  Expect = 4e-89
 Identities = 228/248 (92%), Gaps = 9/248 (4%)
 Strand=Plus/Plus

Query  1    AGAAACGTCGCCAAACGTCCCTCTCCGCACCCTCCCCACCCGAGGGGGGTGAGCATCGA-  59
            ||||||||||||||||||||||||||||||||| ||| |||||||||||  |||||||| 
Sbjct  88   AGAAACGTCGCCAAACGTCCCTCTCCGCACCCT-CCCGCCCGAGGGGGG-AAGCATCGAG  145

Query  60   GGG-CGGGCGGATATTGGCCTCCCGTGCGCGATTGCTCGCGGTTGGCCCAAAAGAGAGTA  118
            ||| |||||||| |||||||||||||||||| ||||||||||||||||||||||||||||
Sbjct  146  GGGACGGGCGGACATTGGCCTCCCGTGCGCGGTTGCTCGCGGTTGGCCCAAAAGAGAGTA  205

Query  119  CCCCGGCGAGGCAGCCACGGCGTGCGGTGGTAGAAAGCGTATGCTCTCCTCGGACACCGT  178
            ||||||||||||||||||| |||||||||| ||||||||||||||||||||| |||||||
Sbjct  206  CCCCGGCGAGGCAGCCACGACGTGCGGTGGCAGAAAGCGTATGCTCTCCTCGAACACCGT  265

Query  179  CGTGGGCCGACCTCGTGGGGGCAGGAAAGACTAACTAAGGCCCCGATGCGAAGTCGTGTT  238
            ||||||||||||||| |||| |  |||||    |||||||||||||||||||||||| ||
Sbjct  266  CGTGGGCCGACCTCGCGGGG-CGTGAAAG----ACTAAGGCCCCGATGCGAAGTCGTTTT  320

Query  239  TCGCGAAG  246
            ||||||||
Sbjct  321  TCGCGAAG  328


>KJ365471.1 Salacia beddomei voucher S.bed1 internal transcribed spacer 2, 
partial sequence
Length=377

 Score = 339 bits (183),  Expect = 4e-89
 Identities = 228/248 (92%), Gaps = 9/248 (4%)
 Strand=Plus/Plus

Query  1    AGAAACGTCGCCAAACGTCCCTCTCCGCACCCTCCCCACCCGAGGGGGGTGAGCATCGA-  59
            ||||||||||||||||||||||||||||||||| ||| |||||||||||  |||||||| 
Sbjct  79   AGAAACGTCGCCAAACGTCCCTCTCCGCACCCT-CCCGCCCGAGGGGGG-AAGCATCGAG  136

Query  60   GGG-CGGGCGGATATTGGCCTCCCGTGCGCGATTGCTCGCGGTTGGCCCAAAAGAGAGTA  118
            ||| |||||||| |||||||||||||||||| ||||||||||||||||||||||||||||
Sbjct  137  GGGACGGGCGGACATTGGCCTCCCGTGCGCGGTTGCTCGCGGTTGGCCCAAAAGAGAGTA  196

Query  119  CCCCGGCGAGGCAGCCACGGCGTGCGGTGGTAGAAAGCGTATGCTCTCCTCGGACACCGT  178
            ||||||||||||||||||| |||||||||| ||||||||||||||||||||| |||||||
Sbjct  197  CCCCGGCGAGGCAGCCACGACGTGCGGTGGCAGAAAGCGTATGCTCTCCTCGAACACCGT  256

Query  179  CGTGGGCCGACCTCGTGGGGGCAGGAAAGACTAACTAAGGCCCCGATGCGAAGTCGTGTT  238
            ||||||||||||||| |||| |  |||||    |||||||||||||||||||||||| ||
Sbjct  257  CGTGGGCCGACCTCGCGGGG-CGTGAAAG----ACTAAGGCCCCGATGCGAAGTCGTTTT  311

Query  239  TCGCGAAG  246
            ||||||||
Sbjct  312  TCGCGAAG  319


>KF894423.1 Salacia macrosperma isolate SM13 18S ribosomal RNA gene, partial 
sequence; internal transcribed spacer 1 and 5.8S ribosomal 
RNA gene, complete sequence; and internal transcribed spacer 
2, partial sequence
Length=702

 Score = 339 bits (183),  Expect = 4e-89
 Identities = 228/248 (92%), Gaps = 9/248 (4%)
 Strand=Plus/Plus

Query  1    AGAAACGTCGCCAAACGTCCCTCTCCGCACCCTCCCCACCCGAGGGGGGTGAGCATCGA-  59
            ||||||||||||||||||||||||||||||||| ||| |||||||||||  |||||||| 
Sbjct  454  AGAAACGTCGCCAAACGTCCCTCTCCGCACCCT-CCCGCCCGAGGGGGG-AAGCATCGAG  511

Query  60   GGG-CGGGCGGATATTGGCCTCCCGTGCGCGATTGCTCGCGGTTGGCCCAAAAGAGAGTA  118
            ||| |||||||| |||||||||||||||||| ||||||||||||||||||||||||||||
Sbjct  512  GGGACGGGCGGACATTGGCCTCCCGTGCGCGGTTGCTCGCGGTTGGCCCAAAAGAGAGTA  571

Query  119  CCCCGGCGAGGCAGCCACGGCGTGCGGTGGTAGAAAGCGTATGCTCTCCTCGGACACCGT  178
            ||||||||||||||||||| |||||||||| ||||||||||||||||||||| |||||||
Sbjct  572  CCCCGGCGAGGCAGCCACGACGTGCGGTGGCAGAAAGCGTATGCTCTCCTCGAACACCGT  631

Query  179  CGTGGGCCGACCTCGTGGGGGCAGGAAAGACTAACTAAGGCCCCGATGCGAAGTCGTGTT  238
            ||||||||||||||| |||| |  |||||    |||||||||||||||||||||||| ||
Sbjct  632  CGTGGGCCGACCTCGCGGGG-CGTGAAAG----ACTAAGGCCCCGATGCGAAGTCGTTTT  686

Query  239  TCGCGAAG  246
            ||||||||
Sbjct  687  TCGCGAAG  694


>KF894422.1 Salacia macrosperma isolate SM12 18S ribosomal RNA gene, partial 
sequence; internal transcribed spacer 1 and 5.8S ribosomal 
RNA gene, complete sequence; and internal transcribed spacer 
2, partial sequence
Length=703

 Score = 339 bits (183),  Expect = 4e-89
 Identities = 228/248 (92%), Gaps = 10/248 (4%)
 Strand=Plus/Plus

Query  1    AGAAACGTCGCCAAACGTCCCTCTCCGCACCCTCCCCACCCGAGGGGGGTGAGCATCGA-  59
            ||||||||||||||||||||||||||||||||| ||| |||||||||||  |||||||| 
Sbjct  456  AGAAACGTCGCCAAACGTCCCTCTCCGCACCCT-CCCGCCCGAGGGGGG-AAGCATCGAG  513

Query  60   GGG-CGGGCGGATATTGGCCTCCCGTGCGCGATTGCTCGCGGTTGGCCCAAAAGAGAGTA  118
            ||| |||||||| |||||||||||||||||| ||||||||||||||||||||||||||||
Sbjct  514  GGGACGGGCGGACATTGGCCTCCCGTGCGCGGTTGCTCGCGGTTGGCCCAAAAGAGAGTA  573

Query  119  CCCCGGCGAGGCAGCCACGGCGTGCGGTGGTAGAAAGCGTATGCTCTCCTCGGACACCGT  178
            ||||||||||||||||||| |||||||||| ||||||||||||||||||||| |||||||
Sbjct  574  CCCCGGCGAGGCAGCCACGACGTGCGGTGGCAGAAAGCGTATGCTCTCCTCGAACACCGT  633

Query  179  CGTGGGCCGACCTCGTGGGGGCAGGAAAGACTAACTAAGGCCCCGATGCGAAGTCGTGTT  238
            ||||||||||||||| |||| |  |||||    |||||||||||||||||||||||| ||
Sbjct  634  CGTGGGCCGACCTCGCGGGG-CGTGAAAG----ACTAAGGCCCCGATGCGAAGTCGT-TT  687

Query  239  TCGCGAAG  246
            ||||||||
Sbjct  688  TCGCGAAG  695


>KF894421.1 Salacia macrosperma isolate SM11 18S ribosomal RNA gene, partial 
sequence; internal transcribed spacer 1 and 5.8S ribosomal 
RNA gene, complete sequence; and internal transcribed spacer 
2, partial sequence
Length=701

 Score = 339 bits (183),  Expect = 4e-89
 Identities = 228/248 (92%), Gaps = 10/248 (4%)
 Strand=Plus/Plus

Query  1    AGAAACGTCGCCAAACGTCCCTCTCCGCACCCTCCCCACCCGAGGGGGGTGAGCATCGA-  59
            ||||||||||||||||||||||||||||||||| ||| |||||||||||  |||||||| 
Sbjct  454  AGAAACGTCGCCAAACGTCCCTCTCCGCACCCT-CCCGCCCGAGGGGGG-AAGCATCGAG  511

Query  60   GGG-CGGGCGGATATTGGCCTCCCGTGCGCGATTGCTCGCGGTTGGCCCAAAAGAGAGTA  118
            ||| |||||||| |||||||||||||||||| ||||||||||||||||||||||||||||
Sbjct  512  GGGACGGGCGGACATTGGCCTCCCGTGCGCGGTTGCTCGCGGTTGGCCCAAAAGAGAGTA  571

Query  119  CCCCGGCGAGGCAGCCACGGCGTGCGGTGGTAGAAAGCGTATGCTCTCCTCGGACACCGT  178
            ||||||||||||||||||| |||||||||| ||||||||||||||||||||| |||||||
Sbjct  572  CCCCGGCGAGGCAGCCACGACGTGCGGTGGCAGAAAGCGTATGCTCTCCTCGAACACCGT  631

Query  179  CGTGGGCCGACCTCGTGGGGGCAGGAAAGACTAACTAAGGCCCCGATGCGAAGTCGTGTT  238
            ||||||||||||||| |||| |  |||||    |||||||||||||||||||||||| ||
Sbjct  632  CGTGGGCCGACCTCGCGGGG-CGTGAAAG----ACTAAGGCCCCGATGCGAAGTCGT-TT  685

Query  239  TCGCGAAG  246
            ||||||||
Sbjct  686  TCGCGAAG  693


>KF881925.1 Salacia macrosperma isolate SM10 18S ribosomal RNA gene, partial 
sequence; internal transcribed spacer 1 and 5.8S ribosomal 
RNA gene, complete sequence; and internal transcribed spacer 
2, partial sequence
Length=700

 Score = 339 bits (183),  Expect = 4e-89
 Identities = 228/248 (92%), Gaps = 9/248 (4%)
 Strand=Plus/Plus

Query  1    AGAAACGTCGCCAAACGTCCCTCTCCGCACCCTCCCCACCCGAGGGGGGTGAGCATCGA-  59
            ||||||||||||||||||||||||||||||||| ||| |||||||||||  |||||||| 
Sbjct  452  AGAAACGTCGCCAAACGTCCCTCTCCGCACCCT-CCCGCCCGAGGGGGG-AAGCATCGAG  509

Query  60   GGG-CGGGCGGATATTGGCCTCCCGTGCGCGATTGCTCGCGGTTGGCCCAAAAGAGAGTA  118
            ||| |||||||| |||||||||||||||||| ||||||||||||||||||||||||||||
Sbjct  510  GGGACGGGCGGACATTGGCCTCCCGTGCGCGGTTGCTCGCGGTTGGCCCAAAAGAGAGTA  569

Query  119  CCCCGGCGAGGCAGCCACGGCGTGCGGTGGTAGAAAGCGTATGCTCTCCTCGGACACCGT  178
            ||||||||||||||||||| |||||||||| ||||||||||||||||||||| |||||||
Sbjct  570  CCCCGGCGAGGCAGCCACGACGTGCGGTGGCAGAAAGCGTATGCTCTCCTCGAACACCGT  629

Query  179  CGTGGGCCGACCTCGTGGGGGCAGGAAAGACTAACTAAGGCCCCGATGCGAAGTCGTGTT  238
            ||||||||||||||| |||| |  |||||    |||||||||||||||||||||||| ||
Sbjct  630  CGTGGGCCGACCTCGCGGGG-CGTGAAAG----ACTAAGGCCCCGATGCGAAGTCGTTTT  684

Query  239  TCGCGAAG  246
            ||||||||
Sbjct  685  TCGCGAAG  692


>KF881923.1 Salacia macrosperma isolate SM8 18S ribosomal RNA gene, partial 
sequence; internal transcribed spacer 1 and 5.8S ribosomal 
RNA gene, complete sequence; and internal transcribed spacer 
2, partial sequence
Length=701

 Score = 339 bits (183),  Expect = 4e-89
 Identities = 228/248 (92%), Gaps = 9/248 (4%)
 Strand=Plus/Plus

Query  1    AGAAACGTCGCCAAACGTCCCTCTCCGCACCCTCCCCACCCGAGGGGGGTGAGCATCGA-  59
            ||||||||||||||||||||||||||||||||| ||| |||||||||||  |||||||| 
Sbjct  453  AGAAACGTCGCCAAACGTCCCTCTCCGCACCCT-CCCGCCCGAGGGGGG-AAGCATCGAG  510

Query  60   GGG-CGGGCGGATATTGGCCTCCCGTGCGCGATTGCTCGCGGTTGGCCCAAAAGAGAGTA  118
            ||| |||||||| |||||||||||||||||| ||||||||||||||||||||||||||||
Sbjct  511  GGGACGGGCGGACATTGGCCTCCCGTGCGCGGTTGCTCGCGGTTGGCCCAAAAGAGAGTA  570

Query  119  CCCCGGCGAGGCAGCCACGGCGTGCGGTGGTAGAAAGCGTATGCTCTCCTCGGACACCGT  178
            ||||||||||||||||||| |||||||||| ||||||||||||||||||||| |||||||
Sbjct  571  CCCCGGCGAGGCAGCCACGACGTGCGGTGGCAGAAAGCGTATGCTCTCCTCGAACACCGT  630

Query  179  CGTGGGCCGACCTCGTGGGGGCAGGAAAGACTAACTAAGGCCCCGATGCGAAGTCGTGTT  238
            ||||||||||||||| |||| |  |||||    |||||||||||||||||||||||| ||
Sbjct  631  CGTGGGCCGACCTCGCGGGG-CGTGAAAG----ACTAAGGCCCCGATGCGAAGTCGTTTT  685

Query  239  TCGCGAAG  246
            ||||||||
Sbjct  686  TCGCGAAG  693


>KF881922.1 Salacia macrosperma isolate SM7 18S ribosomal RNA gene, partial 
sequence; internal transcribed spacer 1 and 5.8S ribosomal 
RNA gene, complete sequence; and internal transcribed spacer 
2, partial sequence
Length=702

 Score = 339 bits (183),  Expect = 4e-89
 Identities = 228/248 (92%), Gaps = 9/248 (4%)
 Strand=Plus/Plus

Query  1    AGAAACGTCGCCAAACGTCCCTCTCCGCACCCTCCCCACCCGAGGGGGGTGAGCATCGA-  59
            ||||||||||||||||||||||||||||||||| ||| |||||||||||  |||||||| 
Sbjct  454  AGAAACGTCGCCAAACGTCCCTCTCCGCACCCT-CCCGCCCGAGGGGGG-AAGCATCGAG  511

Query  60   GGG-CGGGCGGATATTGGCCTCCCGTGCGCGATTGCTCGCGGTTGGCCCAAAAGAGAGTA  118
            ||| |||||||| |||||||||||||||||| ||||||||||||||||||||||||||||
Sbjct  512  GGGACGGGCGGACATTGGCCTCCCGTGCGCGGTTGCTCGCGGTTGGCCCAAAAGAGAGTA  571

Query  119  CCCCGGCGAGGCAGCCACGGCGTGCGGTGGTAGAAAGCGTATGCTCTCCTCGGACACCGT  178
            ||||||||||||||||||| |||||||||| ||||||||||||||||||||| |||||||
Sbjct  572  CCCCGGCGAGGCAGCCACGACGTGCGGTGGCAGAAAGCGTATGCTCTCCTCGAACACCGT  631

Query  179  CGTGGGCCGACCTCGTGGGGGCAGGAAAGACTAACTAAGGCCCCGATGCGAAGTCGTGTT  238
            ||||||||||||||| |||| |  |||||    |||||||||||||||||||||||| ||
Sbjct  632  CGTGGGCCGACCTCGCGGGG-CGTGAAAG----ACTAAGGCCCCGATGCGAAGTCGTTTT  686

Query  239  TCGCGAAG  246
            ||||||||
Sbjct  687  TCGCGAAG  694


>KF881921.1 Salacia macrosperma isolate SM6 18S ribosomal RNA gene, partial 
sequence; internal transcribed spacer 1 and 5.8S ribosomal 
RNA gene, complete sequence; and internal transcribed spacer 
2, partial sequence
Length=700

 Score = 339 bits (183),  Expect = 4e-89
 Identities = 228/248 (92%), Gaps = 10/248 (4%)
 Strand=Plus/Plus

Query  1    AGAAACGTCGCCAAACGTCCCTCTCCGCACCCTCCCCACCCGAGGGGGGTGAGCATCGA-  59
            ||||||||||||||||||||||||||||||||| ||| |||||||||||  |||||||| 
Sbjct  454  AGAAACGTCGCCAAACGTCCCTCTCCGCACCCT-CCCGCCCGAGGGGGG-AAGCATCGAG  511

Query  60   GGG-CGGGCGGATATTGGCCTCCCGTGCGCGATTGCTCGCGGTTGGCCCAAAAGAGAGTA  118
            ||| |||||||| |||||||||||||||||| ||||||||||||||||||||||||||||
Sbjct  512  GGGACGGGCGGACATTGGCCTCCCGTGCGCGGTTGCTCGCGGTTGGCCCAAAAGAGAGTA  571

Query  119  CCCCGGCGAGGCAGCCACGGCGTGCGGTGGTAGAAAGCGTATGCTCTCCTCGGACACCGT  178
            ||||||||||||||||||| |||||||||| ||||||||||||||||||||| |||||||
Sbjct  572  CCCCGGCGAGGCAGCCACGACGTGCGGTGGCAGAAAGCGTATGCTCTCCTCGAACACCGT  631

Query  179  CGTGGGCCGACCTCGTGGGGGCAGGAAAGACTAACTAAGGCCCCGATGCGAAGTCGTGTT  238
            ||||||||||||||| |||| |  |||||    |||||||||||||||||||||||| ||
Sbjct  632  CGTGGGCCGACCTCGCGGGG-CGTGAAAG----ACTAAGGCCCCGATGCGAAGTCGT-TT  685

Query  239  TCGCGAAG  246
            ||||||||
Sbjct  686  TCGCGAAG  693


>KF881920.1 Salacia macrosperma isolate SM5Madikeri 18S ribosomal RNA gene, 
partial sequence; internal transcribed spacer 1 and 5.8S 
ribosomal RNA gene, complete sequence; and internal transcribed 
spacer 2, partial sequence
Length=702

 Score = 339 bits (183),  Expect = 4e-89
 Identities = 228/248 (92%), Gaps = 9/248 (4%)
 Strand=Plus/Plus

Query  1    AGAAACGTCGCCAAACGTCCCTCTCCGCACCCTCCCCACCCGAGGGGGGTGAGCATCGA-  59
            ||||||||||||||||||||||||||||||||| ||| |||||||||||  |||||||| 
Sbjct  455  AGAAACGTCGCCAAACGTCCCTCTCCGCACCCT-CCCGCCCGAGGGGGG-AAGCATCGAG  512

Query  60   GGG-CGGGCGGATATTGGCCTCCCGTGCGCGATTGCTCGCGGTTGGCCCAAAAGAGAGTA  118
            ||| |||||||| |||||||||||||||||| ||||||||||||||||||||||||||||
Sbjct  513  GGGACGGGCGGACATTGGCCTCCCGTGCGCGGTTGCTCGCGGTTGGCCCAAAAGAGAGTA  572

Query  119  CCCCGGCGAGGCAGCCACGGCGTGCGGTGGTAGAAAGCGTATGCTCTCCTCGGACACCGT  178
            ||||||||||||||||||| |||||||||| ||||||||||||||||||||| |||||||
Sbjct  573  CCCCGGCGAGGCAGCCACGACGTGCGGTGGCAGAAAGCGTATGCTCTCCTCGAACACCGT  632

Query  179  CGTGGGCCGACCTCGTGGGGGCAGGAAAGACTAACTAAGGCCCCGATGCGAAGTCGTGTT  238
            ||||||||||||||| |||| |  |||||    |||||||||||||||||||||||| ||
Sbjct  633  CGTGGGCCGACCTCGCGGGG-CGTGAAAG----ACTAAGGCCCCGATGCGAAGTCGTTTT  687

Query  239  TCGCGAAG  246
            ||||||||
Sbjct  688  TCGCGAAG  695


>KF881919.1 Salacia macrosperma isolate SM4 18S ribosomal RNA gene, partial 
sequence; internal transcribed spacer 1 and 5.8S ribosomal 
RNA gene, complete sequence; and internal transcribed spacer 
2, partial sequence
Length=704

 Score = 339 bits (183),  Expect = 4e-89
 Identities = 228/248 (92%), Gaps = 9/248 (4%)
 Strand=Plus/Plus

Query  1    AGAAACGTCGCCAAACGTCCCTCTCCGCACCCTCCCCACCCGAGGGGGGTGAGCATCGA-  59
            ||||||||||||||||||||||||||||||||| ||| |||||||||||  |||||||| 
Sbjct  455  AGAAACGTCGCCAAACGTCCCTCTCCGCACCCT-CCCGCCCGAGGGGGG-AAGCATCGAG  512

Query  60   GGG-CGGGCGGATATTGGCCTCCCGTGCGCGATTGCTCGCGGTTGGCCCAAAAGAGAGTA  118
            ||| |||||||| |||||||||||||||||| ||||||||||||||||||||||||||||
Sbjct  513  GGGACGGGCGGACATTGGCCTCCCGTGCGCGGTTGCTCGCGGTTGGCCCAAAAGAGAGTA  572

Query  119  CCCCGGCGAGGCAGCCACGGCGTGCGGTGGTAGAAAGCGTATGCTCTCCTCGGACACCGT  178
            ||||||||||||||||||| |||||||||| ||||||||||||||||||||| |||||||
Sbjct  573  CCCCGGCGAGGCAGCCACGACGTGCGGTGGCAGAAAGCGTATGCTCTCCTCGAACACCGT  632

Query  179  CGTGGGCCGACCTCGTGGGGGCAGGAAAGACTAACTAAGGCCCCGATGCGAAGTCGTGTT  238
            ||||||||||||||| |||| |  |||||    |||||||||||||||||||||||| ||
Sbjct  633  CGTGGGCCGACCTCGCGGGG-CGTGAAAG----ACTAAGGCCCCGATGCGAAGTCGTTTT  687

Query  239  TCGCGAAG  246
            ||||||||
Sbjct  688  TCGCGAAG  695


>KF881918.1 Salacia macrosperma isolate SM3 18S ribosomal RNA gene, partial 
sequence; internal transcribed spacer 1 and 5.8S ribosomal 
RNA gene, complete sequence; and internal transcribed spacer 
2, partial sequence
Length=700

 Score = 339 bits (183),  Expect = 4e-89
 Identities = 228/248 (92%), Gaps = 9/248 (4%)
 Strand=Plus/Plus

Query  1    AGAAACGTCGCCAAACGTCCCTCTCCGCACCCTCCCCACCCGAGGGGGGTGAGCATCGA-  59
            ||||||||||||||||||||||||||||||||| ||| |||||||||||  |||||||| 
Sbjct  452  AGAAACGTCGCCAAACGTCCCTCTCCGCACCCT-CCCGCCCGAGGGGGG-AAGCATCGAG  509

Query  60   GGG-CGGGCGGATATTGGCCTCCCGTGCGCGATTGCTCGCGGTTGGCCCAAAAGAGAGTA  118
            ||| |||||||| |||||||||||||||||| ||||||||||||||||||||||||||||
Sbjct  510  GGGACGGGCGGACATTGGCCTCCCGTGCGCGGTTGCTCGCGGTTGGCCCAAAAGAGAGTA  569

Query  119  CCCCGGCGAGGCAGCCACGGCGTGCGGTGGTAGAAAGCGTATGCTCTCCTCGGACACCGT  178
            ||||||||||||||||||| |||||||||| ||||||||||||||||||||| |||||||
Sbjct  570  CCCCGGCGAGGCAGCCACGACGTGCGGTGGCAGAAAGCGTATGCTCTCCTCGAACACCGT  629

Query  179  CGTGGGCCGACCTCGTGGGGGCAGGAAAGACTAACTAAGGCCCCGATGCGAAGTCGTGTT  238
            ||||||||||||||| |||| |  |||||    |||||||||||||||||||||||| ||
Sbjct  630  CGTGGGCCGACCTCGCGGGG-CGTGAAAG----ACTAAGGCCCCGATGCGAAGTCGTTTT  684

Query  239  TCGCGAAG  246
            ||||||||
Sbjct  685  TCGCGAAG  692


>KF881916.1 Salacia oblonga isolate SO4 18S ribosomal RNA gene, partial sequence; 
internal transcribed spacer 1 and 5.8S ribosomal RNA 
gene, complete sequence; and internal transcribed spacer 2, 
partial sequence
Length=699

 Score = 339 bits (183),  Expect = 4e-89
 Identities = 228/248 (92%), Gaps = 10/248 (4%)
 Strand=Plus/Plus

Query  1    AGAAACGTCGCCAAACGTCCCTCTCCGCACCCTCCCCACCCGAGGGGGGTGAGCATCGA-  59
            ||||||||||||||||||||||||||||||||| ||| |||||||||||  |||||||| 
Sbjct  452  AGAAACGTCGCCAAACGTCCCTCTCCGCACCCT-CCCGCCCGAGGGGGG-AAGCATCGAG  509

Query  60   GGG-CGGGCGGATATTGGCCTCCCGTGCGCGATTGCTCGCGGTTGGCCCAAAAGAGAGTA  118
            ||| |||||||| |||||||||||||||||| ||||||||||||||||||||||||||||
Sbjct  510  GGGACGGGCGGACATTGGCCTCCCGTGCGCGGTTGCTCGCGGTTGGCCCAAAAGAGAGTA  569

Query  119  CCCCGGCGAGGCAGCCACGGCGTGCGGTGGTAGAAAGCGTATGCTCTCCTCGGACACCGT  178
            ||||||||||||||||||| |||||||||| ||||||||||||||||||||| |||||||
Sbjct  570  CCCCGGCGAGGCAGCCACGACGTGCGGTGGCAGAAAGCGTATGCTCTCCTCGAACACCGT  629

Query  179  CGTGGGCCGACCTCGTGGGGGCAGGAAAGACTAACTAAGGCCCCGATGCGAAGTCGTGTT  238
            ||||||||||||||| |||| |  |||||    |||||||||||||||||||||||| ||
Sbjct  630  CGTGGGCCGACCTCGCGGGG-CGTGAAAG----ACTAAGGCCCCGATGCGAAGTCGT-TT  683

Query  239  TCGCGAAG  246
            ||||||||
Sbjct  684  TCGCGAAG  691


>KF881915.1 Salacia oblonga isolate SO3 18S ribosomal RNA gene, partial sequence; 
internal transcribed spacer 1 and 5.8S ribosomal RNA 
gene, complete sequence; and internal transcribed spacer 2, 
partial sequence
Length=698

 Score = 339 bits (183),  Expect = 4e-89
 Identities = 228/248 (92%), Gaps = 9/248 (4%)
 Strand=Plus/Plus

Query  1    AGAAACGTCGCCAAACGTCCCTCTCCGCACCCTCCCCACCCGAGGGGGGTGAGCATCGA-  59
            ||||||||||||||||||||||||||||||||| ||| |||||||||||  |||||||| 
Sbjct  451  AGAAACGTCGCCAAACGTCCCTCTCCGCACCCT-CCCGCCCGAGGGGGG-AAGCATCGAG  508

Query  60   GGG-CGGGCGGATATTGGCCTCCCGTGCGCGATTGCTCGCGGTTGGCCCAAAAGAGAGTA  118
            ||| |||||||| |||||||||||||||||| ||||||||||||||||||||||||||||
Sbjct  509  GGGACGGGCGGACATTGGCCTCCCGTGCGCGGTTGCTCGCGGTTGGCCCAAAAGAGAGTA  568

Query  119  CCCCGGCGAGGCAGCCACGGCGTGCGGTGGTAGAAAGCGTATGCTCTCCTCGGACACCGT  178
            ||||||||||||||||||| |||||||||| ||||||||||||||||||||| |||||||
Sbjct  569  CCCCGGCGAGGCAGCCACGACGTGCGGTGGCAGAAAGCGTATGCTCTCCTCGAACACCGT  628

Query  179  CGTGGGCCGACCTCGTGGGGGCAGGAAAGACTAACTAAGGCCCCGATGCGAAGTCGTGTT  238
            ||||||||||||||| |||| |  |||||    |||||||||||||||||||||||| ||
Sbjct  629  CGTGGGCCGACCTCGCGGGG-CGTGAAAG----ACTAAGGCCCCGATGCGAAGTCGTTTT  683

Query  239  TCGCGAAG  246
            ||||||||
Sbjct  684  TCGCGAAG  691


>KF881914.1 Salacia oblonga isolate SO2 18S ribosomal RNA gene, partial sequence; 
internal transcribed spacer 1 and 5.8S ribosomal RNA 
gene, complete sequence; and internal transcribed spacer 2, 
partial sequence
Length=702

 Score = 339 bits (183),  Expect = 4e-89
 Identities = 228/248 (92%), Gaps = 9/248 (4%)
 Strand=Plus/Plus

Query  1    AGAAACGTCGCCAAACGTCCCTCTCCGCACCCTCCCCACCCGAGGGGGGTGAGCATCGA-  59
            ||||||||||||||||||||||||||||||||| ||| |||||||||||  |||||||| 
Sbjct  455  AGAAACGTCGCCAAACGTCCCTCTCCGCACCCT-CCCGCCCGAGGGGGG-AAGCATCGAG  512

Query  60   GGG-CGGGCGGATATTGGCCTCCCGTGCGCGATTGCTCGCGGTTGGCCCAAAAGAGAGTA  118
            ||| |||||||| |||||||||||||||||| ||||||||||||||||||||||||||||
Sbjct  513  GGGACGGGCGGACATTGGCCTCCCGTGCGCGGTTGCTCGCGGTTGGCCCAAAAGAGAGTA  572

Query  119  CCCCGGCGAGGCAGCCACGGCGTGCGGTGGTAGAAAGCGTATGCTCTCCTCGGACACCGT  178
            ||||||||||||||||||| |||||||||| ||||||||||||||||||||| |||||||
Sbjct  573  CCCCGGCGAGGCAGCCACGACGTGCGGTGGCAGAAAGCGTATGCTCTCCTCGAACACCGT  632

Query  179  CGTGGGCCGACCTCGTGGGGGCAGGAAAGACTAACTAAGGCCCCGATGCGAAGTCGTGTT  238
            ||||||||||||||| |||| |  |||||    |||||||||||||||||||||||| ||
Sbjct  633  CGTGGGCCGACCTCGCGGGG-CGTGAAAG----ACTAAGGCCCCGATGCGAAGTCGTTTT  687

Query  239  TCGCGAAG  246
            ||||||||
Sbjct  688  TCGCGAAG  695


>KF881913.1 Salacia oblonga isolate SO1 18S ribosomal RNA gene, partial sequence; 
internal transcribed spacer 1 and 5.8S ribosomal RNA 
gene, complete sequence; and internal transcribed spacer 2, 
partial sequence
Length=718

 Score = 339 bits (183),  Expect = 4e-89
 Identities = 228/248 (92%), Gaps = 9/248 (4%)
 Strand=Plus/Plus

Query  1    AGAAACGTCGCCAAACGTCCCTCTCCGCACCCTCCCCACCCGAGGGGGGTGAGCATCGA-  59
            ||||||||||||||||||||||||||||||||| ||| |||||||||||  |||||||| 
Sbjct  469  AGAAACGTCGCCAAACGTCCCTCTCCGCACCCT-CCCGCCCGAGGGGGG-AAGCATCGAG  526

Query  60   GGG-CGGGCGGATATTGGCCTCCCGTGCGCGATTGCTCGCGGTTGGCCCAAAAGAGAGTA  118
            ||| |||||||| |||||||||||||||||| ||||||||||||||||||||||||||||
Sbjct  527  GGGACGGGCGGACATTGGCCTCCCGTGCGCGGTTGCTCGCGGTTGGCCCAAAAGAGAGTA  586

Query  119  CCCCGGCGAGGCAGCCACGGCGTGCGGTGGTAGAAAGCGTATGCTCTCCTCGGACACCGT  178
            ||||||||||||||||||| |||||||||| ||||||||||||||||||||| |||||||
Sbjct  587  CCCCGGCGAGGCAGCCACGACGTGCGGTGGCAGAAAGCGTATGCTCTCCTCGAACACCGT  646

Query  179  CGTGGGCCGACCTCGTGGGGGCAGGAAAGACTAACTAAGGCCCCGATGCGAAGTCGTGTT  238
            ||||||||||||||| |||| |  |||||    |||||||||||||||||||||||| ||
Sbjct  647  CGTGGGCCGACCTCGCGGGG-CGTGAAAG----ACTAAGGCCCCGATGCGAAGTCGTTTT  701

Query  239  TCGCGAAG  246
            ||||||||
Sbjct  702  TCGCGAAG  709


>KF860877.1 Salacia macrosperma isolate SM2 18S ribosomal RNA gene, partial 
sequence; internal transcribed spacer 1 and 5.8S ribosomal 
RNA gene, complete sequence; and internal transcribed spacer 
2, partial sequence
Length=722

 Score = 339 bits (183),  Expect = 4e-89
 Identities = 228/248 (92%), Gaps = 9/248 (4%)
 Strand=Plus/Plus

Query  1    AGAAACGTCGCCAAACGTCCCTCTCCGCACCCTCCCCACCCGAGGGGGGTGAGCATCGA-  59
            ||||||||||||||||||||||||||||||||| ||| |||||||||||  |||||||| 
Sbjct  475  AGAAACGTCGCCAAACGTCCCTCTCCGCACCCT-CCCGCCCGAGGGGGG-AAGCATCGAG  532

Query  60   GGG-CGGGCGGATATTGGCCTCCCGTGCGCGATTGCTCGCGGTTGGCCCAAAAGAGAGTA  118
            ||| |||||||| |||||||||||||||||| ||||||||||||||||||||||||||||
Sbjct  533  GGGACGGGCGGACATTGGCCTCCCGTGCGCGGTTGCTCGCGGTTGGCCCAAAAGAGAGTA  592

Query  119  CCCCGGCGAGGCAGCCACGGCGTGCGGTGGTAGAAAGCGTATGCTCTCCTCGGACACCGT  178
            ||||||||||||||||||| |||||||||| ||||||||||||||||||||| |||||||
Sbjct  593  CCCCGGCGAGGCAGCCACGACGTGCGGTGGCAGAAAGCGTATGCTCTCCTCGAACACCGT  652

Query  179  CGTGGGCCGACCTCGTGGGGGCAGGAAAGACTAACTAAGGCCCCGATGCGAAGTCGTGTT  238
            ||||||||||||||| |||| |  |||||    |||||||||||||||||||||||| ||
Sbjct  653  CGTGGGCCGACCTCGCGGGG-CGTGAAAG----ACTAAGGCCCCGATGCGAAGTCGTTTT  707

Query  239  TCGCGAAG  246
            ||||||||
Sbjct  708  TCGCGAAG  715


>HG004812.1 Salacia cf. cochinchinensis MR-2013 genomic DNA containing 18S 
rRNA gene, ITS1, 5.8S rRNA gene, ITS2 and 28S rRNA gene, specimen 
voucher HITBC:Liana Mengsong 192_2_4
Length=848

 Score = 339 bits (183),  Expect = 4e-89
 Identities = 228/248 (92%), Gaps = 9/248 (4%)
 Strand=Plus/Plus

Query  1    AGAAACGTCGCCAAACGTCCCTCTCCGCACCCTCCCCACCCGAGGGGGGTGAGCATCGA-  59
            |||||||||||| |||||||||||||||||||| ||| |||||||||||  |||||||| 
Sbjct  537  AGAAACGTCGCC-AACGTCCCTCTCCGCACCCT-CCCGCCCGAGGGGGG-AAGCATCGAG  593

Query  60   -GGGCGGGCGGATATTGGCCTCCCGTGCGCGATTGCTCGCGGTTGGCCCAAAAGAGAGTA  118
             |||||||||||||||||||||||||||||| ||||||||||||||||||||||||||| 
Sbjct  594  GGGGCGGGCGGATATTGGCCTCCCGTGCGCGGTTGCTCGCGGTTGGCCCAAAAGAGAGTG  653

Query  119  CCCCGGCGAGGCAGCCACGGCGTGCGGTGGTAGAAAGCGTATGCTCTCCTCGGACACCGT  178
            ||||||||||||||||||| ||| |||||| ||||||||||||||||||||| |||||||
Sbjct  654  CCCCGGCGAGGCAGCCACGACGTTCGGTGGCAGAAAGCGTATGCTCTCCTCGAACACCGT  713

Query  179  CGTGGGCCGACCTCGTGGGGGCAGGAAAGACTAACTAAGGCCCCGATGCGAAGTCGTGTT  238
            ||||||||| |||||||||| | ||||||| |   |||||||||||||||||||||||||
Sbjct  714  CGTGGGCCGGCCTCGTGGGG-CGGGAAAGAGT---TAAGGCCCCGATGCGAAGTCGTGTT  769

Query  239  TCGCGAAG  246
            ||||||||
Sbjct  770  TCGCGAAG  777


>KR091369.1 Salacia malabarica isolate 1 5.8S ribosomal RNA gene, partial 
sequence; internal transcribed spacer 2, complete sequence; 
and 28S ribosomal RNA gene, partial sequence
 KR091370.1 Salacia malabarica isolate 2 5.8S ribosomal RNA gene, partial 
sequence; internal transcribed spacer 2, complete sequence; 
and 28S ribosomal RNA gene, partial sequence
 KR091371.1 Salacia malabarica isolate 3 5.8S ribosomal RNA gene, partial 
sequence; internal transcribed spacer 2, complete sequence; 
and 28S ribosomal RNA gene, partial sequence
Length=387

 Score = 327 bits (177),  Expect = 9e-86
 Identities = 226/248 (91%), Gaps = 10/248 (4%)
 Strand=Plus/Plus

Query  1    AGAAACGTCGCCAAACGTCCCTCTCCGCACCCTCCCCACCCGAGGGGGGTGAGCATCGA-  59
            ||||||||| ||||||||||||||||||||||| ||| |||||||||||  |||||||| 
Sbjct  90   AGAAACGTCTCCAAACGTCCCTCTCCGCACCCT-CCCGCCCGAGGGGGG-AAGCATCGAG  147

Query  60   -GGGCGGGCGGATATTGGCCTCCCGTGCGCGATTGCTCGCGGTTGGCCCAAAAGAGAGTA  118
             |||||||||||||||||||||||||||||| ||||||||||||||||||||||||||||
Sbjct  148  GGGGCGGGCGGATATTGGCCTCCCGTGCGCGGTTGCTCGCGGTTGGCCCAAAAGAGAGTA  207

Query  119  CCCCGGCGAGGCAGCCACGGCGTGCGGTGGTAGAAAGCGTATGCTCTCCTCGGACACCGT  178
            ||||||||||||||||||| |||||||||| ||||||||||||||||||||| |||||||
Sbjct  208  CCCCGGCGAGGCAGCCACGACGTGCGGTGGCAGAAAGCGTATGCTCTCCTCGAACACCGT  267

Query  179  CGTGGGCCGACCTCGTGGGGGCAGGAAAGACTAACTAAGGCCCCGATGCGAAGTCGTGTT  238
            ||||||| | |||||| ||||| |||| ||||||    ||||||| ||||||||| ||||
Sbjct  268  CGTGGGCTGGCCTCGT-GGGGCGGGAAGGACTAA----GGCCCCG-TGCGAAGTCATGTT  321

Query  239  TCGCGAAG  246
            ||||||||
Sbjct  322  TCGCGAAG  329


>KU659804.1 Salacia brunoniana 5.8S ribosomal RNA gene, partial sequence; 
internal transcribed spacer 2, complete sequence; and 28S ribosomal 
RNA gene, partial sequence
Length=473

 Score = 326 bits (176),  Expect = 3e-85
 Identities = 228/251 (91%), Gaps = 12/251 (5%)
 Strand=Plus/Plus

Query  1    AGAAACGTCGCCAAACGTCCCTCTCCGCACCCTCCCCACCCGAGGGGGGTGAGCATCGA-  59
            ||||||||||||||||||||||||||||||||||||  |||||||||||  |||||||| 
Sbjct  89   AGAAACGTCGCCAAACGTCCCTCTCCGCACCCTCCCG-CCCGAGGGGGGA-AGCATCGAG  146

Query  60   -GGGCGGGCGGATATTGGCCTCCCGTGCGCGATTGCTCGCGGTTGGCCCAAAAGAGAGTA  118
             |||||||||||||||||||||||||||||| |||||||||||||||||||||||| |||
Sbjct  147  GGGGCGGGCGGATATTGGCCTCCCGTGCGCGGTTGCTCGCGGTTGGCCCAAAAGAGCGTA  206

Query  119  CCCCGGCGAGGCAGCCACGGCGTGCGGTGGTAGAAA--GCGTATGCTCTCCTCGGACACC  176
            ||||| ||||||||||||| |||||||||| |||||  |||||||||||||||| |||||
Sbjct  207  CCCCGACGAGGCAGCCACGACGTGCGGTGGCAGAAAGCGCGTATGCTCTCCTCGAACACC  266

Query  177  GTCGTGGGCCGACCTCGTGGGGGCAGGAAAGACTAACTAAGGCCCC-GATGCGAAGTCGT  235
            ||||||||||| |||||||||| | ||||||||   | |||||||| |||||||| ||||
Sbjct  267  GTCGTGGGCCGGCCTCGTGGGG-CGGGAAAGAC---C-AAGGCCCCGGATGCGAATTCGT  321

Query  236  GTTTCGCGAAG  246
            |||||||||||
Sbjct  322  GTTTCGCGAAG  332


>KU659801.1 Salacia fruticosa 5.8S ribosomal RNA gene, partial sequence; 
internal transcribed spacer 2, complete sequence; and 28S ribosomal 
RNA gene, partial sequence
Length=470

 Score = 326 bits (176),  Expect = 3e-85
 Identities = 228/251 (91%), Gaps = 11/251 (4%)
 Strand=Plus/Plus

Query  1    AGAAACGTCGCCAAACGTCCCTCTCCGCACCCTCCCCACCCGAGGGGGGTGAGCATCGA-  59
            ||||||||||||||||||||||||||||||||||||  |||||||||||  |||||||| 
Sbjct  85   AGAAACGTCGCCAAACGTCCCTCTCCGCACCCTCCCG-CCCGAGGGGGGGAAGCATCGAG  143

Query  60   -GGGCGGGCGGATATTGGCCTCCCGTGCGCGATTGCTCGCGGTTGGCCCAAAAG--AGAG  116
             |||||||||||||||||||||||||||||| ||||| ||||||||||||||||  || |
Sbjct  144  GGGGCGGGCGGATATTGGCCTCCCGTGCGCGGTTGCTAGCGGTTGGCCCAAAAGGCAGTG  203

Query  117  TACCCCGGCGAGGCAGCCACGGCGTGCGGTGGTAG-AAAGCGTATGCTCTCCTCGGACAC  175
            ||||||||||||||||||||| |||||||||| || ||||||||||||||||||| ||||
Sbjct  204  TACCCCGGCGAGGCAGCCACGACGTGCGGTGGCAGAAAAGCGTATGCTCTCCTCGAACAC  263

Query  176  CGTCGTGGGCCGACCTCGTGGGGGCAGGAAAGACTAACTAAGGCCCCGATGCGAAGTCGT  235
            |||||||||||| |||||| ||||| |||||||||     ||||||||||||||||||||
Sbjct  264  CGTCGTGGGCCGGCCTCGT-GGGGCGGGAAAGACTG----AGGCCCCGATGCGAAGTCGT  318

Query  236  GTTTCGCGAAG  246
            |||||||||||
Sbjct  319  GTTTCGCGAAG  329


>KR091325.1 Salacia fruticosa isolate 14 5.8S ribosomal RNA gene, partial 
sequence; internal transcribed spacer 2, complete sequence; 
and 28S ribosomal RNA gene, partial sequence
Length=388

 Score = 326 bits (176),  Expect = 3e-85
 Identities = 228/251 (91%), Gaps = 11/251 (4%)
 Strand=Plus/Plus

Query  1    AGAAACGTCGCCAAACGTCCCTCTCCGCACCCTCCCCACCCGAGGGGGGTGAGCATCGA-  59
            ||||||||||||||||||||||||||||||||||||  |||||||||||  |||||||| 
Sbjct  86   AGAAACGTCGCCAAACGTCCCTCTCCGCACCCTCCCG-CCCGAGGGGGGGAAGCATCGAG  144

Query  60   -GGGCGGGCGGATATTGGCCTCCCGTGCGCGATTGCTCGCGGTTGGCCCAAAAG--AGAG  116
             |||||||||||||||||||||||||||||| ||||| ||||||||||||||||  || |
Sbjct  145  GGGGCGGGCGGATATTGGCCTCCCGTGCGCGGTTGCTAGCGGTTGGCCCAAAAGGCAGTG  204

Query  117  TACCCCGGCGAGGCAGCCACGGCGTGCGGTGGTAG-AAAGCGTATGCTCTCCTCGGACAC  175
            ||||||||||||||||||||| |||||||||| || ||||||||||||||||||| ||||
Sbjct  205  TACCCCGGCGAGGCAGCCACGACGTGCGGTGGCAGAAAAGCGTATGCTCTCCTCGAACAC  264

Query  176  CGTCGTGGGCCGACCTCGTGGGGGCAGGAAAGACTAACTAAGGCCCCGATGCGAAGTCGT  235
            |||||||||||| |||||| ||||| |||||||||     ||||||||||||||||||||
Sbjct  265  CGTCGTGGGCCGGCCTCGT-GGGGCGGGAAAGACTG----AGGCCCCGATGCGAAGTCGT  319

Query  236  GTTTCGCGAAG  246
            |||||||||||
Sbjct  320  GTTTCGCGAAG  330


>KJ365467.1 Salacia fruticosa voucher S.fr3 internal transcribed spacer 2, 
partial sequence
Length=386

 Score = 326 bits (176),  Expect = 3e-85
 Identities = 228/251 (91%), Gaps = 11/251 (4%)
 Strand=Plus/Plus

Query  1    AGAAACGTCGCCAAACGTCCCTCTCCGCACCCTCCCCACCCGAGGGGGGTGAGCATCGA-  59
            ||||||||||||||||||||||||||||||||||||  |||||||||||  |||||||| 
Sbjct  86   AGAAACGTCGCCAAACGTCCCTCTCCGCACCCTCCCG-CCCGAGGGGGGGAAGCATCGAG  144

Query  60   -GGGCGGGCGGATATTGGCCTCCCGTGCGCGATTGCTCGCGGTTGGCCCAAAAG--AGAG  116
             |||||||||||||||||||||||||||||| ||||| ||||||||||||||||  || |
Sbjct  145  GGGGCGGGCGGATATTGGCCTCCCGTGCGCGGTTGCTAGCGGTTGGCCCAAAAGGCAGTG  204

Query  117  TACCCCGGCGAGGCAGCCACGGCGTGCGGTGGTAG-AAAGCGTATGCTCTCCTCGGACAC  175
            ||||||||||||||||||||| |||||||||| || ||||||||||||||||||| ||||
Sbjct  205  TACCCCGGCGAGGCAGCCACGACGTGCGGTGGCAGAAAAGCGTATGCTCTCCTCGAACAC  264

Query  176  CGTCGTGGGCCGACCTCGTGGGGGCAGGAAAGACTAACTAAGGCCCCGATGCGAAGTCGT  235
            |||||||||||| |||||| ||||| |||||||||     ||||||||||||||||||||
Sbjct  265  CGTCGTGGGCCGGCCTCGT-GGGGCGGGAAAGACTG----AGGCCCCGATGCGAAGTCGT  319

Query  236  GTTTCGCGAAG  246
            |||||||||||
Sbjct  320  GTTTCGCGAAG  330


>KR532543.1 Salacia polysperma isolate J178 5.8S ribosomal RNA gene and internal 
transcribed spacer 2, partial sequence
 KR532544.1 Salacia polysperma isolate J544 5.8S ribosomal RNA gene and internal 
transcribed spacer 2, partial sequence
Length=275

 Score = 324 bits (175),  Expect = 1e-84
 Identities = 227/250 (91%), Gaps = 11/250 (4%)
 Strand=Plus/Plus

Query  1    AGAAACGTCGCCAAACGTCCCTCTCCGCACCCTCCCCACCCGAGGGGGGTGAGCATCGA-  59
            ||||||||||||||||||||||||||||||||||||  |||||||||||  |||||||| 
Sbjct  31   AGAAACGTCGCCAAACGTCCCTCTCCGCACCCTCCCT-CCCGAGGGGGGA-AGCATCGAG  88

Query  60   --GGGCGGGCGGATATTGGCCTCCCGTGCGCGATTGCTCGCGGTTGGCCCAAAAGAGAGT  117
              |||||||||||||||||||||||||||||  | |||||||||||||||||||||||||
Sbjct  89   GGGGGCGGGCGGATATTGGCCTCCCGTGCGCAGTCGCTCGCGGTTGGCCCAAAAGAGAGT  148

Query  118  A-CCCCGGCGAGGCAGCCACGGCGTGCGGTGGTAGAAAGCGTATGCTCTCCTCGGACACC  176
            | ||||||||||||||||||| |||||||||||||||||||||||||||||||| |||||
Sbjct  149  ACCCCCGGCGAGGCAGCCACGACGTGCGGTGGTAGAAAGCGTATGCTCTCCTCGAACACC  208

Query  177  GTCGTGGGCCGACCTCGTGGGGGCAGGAAAGACTAACTAAGGCCCCGATGCGAAGTCGTG  236
            ||||||||||| ||||  |||  ||||||||    ||||||||||||||||| |||||||
Sbjct  209  GTCGTGGGCCGGCCTCACGGGA-CAGGAAAG----ACTAAGGCCCCGATGCGGAGTCGTG  263

Query  237  TTTCGCGAAG  246
            ||||||||||
Sbjct  264  TTTCGCGAAG  273


>KJ365466.1 Salacia fruticosa voucher S.fr2 internal transcribed spacer 2, 
partial sequence
 KR091312.1 Salacia fruticosa isolate 1 5.8S ribosomal RNA gene, partial 
sequence; internal transcribed spacer 2, complete sequence; 
and 28S ribosomal RNA gene, partial sequence
 KR091313.1 Salacia fruticosa isolate 2 5.8S ribosomal RNA gene, partial 
sequence; internal transcribed spacer 2, complete sequence; 
and 28S ribosomal RNA gene, partial sequence
 KR091314.1 Salacia fruticosa isolate 3 5.8S ribosomal RNA gene, partial 
sequence; internal transcribed spacer 2, complete sequence; 
and 28S ribosomal RNA gene, partial sequence
 KR091315.1 Salacia fruticosa isolate 4 5.8S ribosomal RNA gene, partial 
sequence; internal transcribed spacer 2, complete sequence; 
and 28S ribosomal RNA gene, partial sequence
 KR091316.1 Salacia fruticosa isolate 5 5.8S ribosomal RNA gene, partial 
sequence; internal transcribed spacer 2, complete sequence; 
and 28S ribosomal RNA gene, partial sequence
 KR091317.1 Salacia fruticosa isolate 6 5.8S ribosomal RNA gene, partial 
sequence; internal transcribed spacer 2, complete sequence; 
and 28S ribosomal RNA gene, partial sequence
 KR091318.1 Salacia fruticosa isolate 7 5.8S ribosomal RNA gene, partial 
sequence; internal transcribed spacer 2, complete sequence; 
and 28S ribosomal RNA gene, partial sequence
 KR091319.1 Salacia fruticosa isolate 8 5.8S ribosomal RNA gene, partial 
sequence; internal transcribed spacer 2, complete sequence; 
and 28S ribosomal RNA gene, partial sequence
 KR091320.1 Salacia fruticosa isolate 9 5.8S ribosomal RNA gene, partial 
sequence; internal transcribed spacer 2, complete sequence; 
and 28S ribosomal RNA gene, partial sequence
 KR091321.1 Salacia fruticosa isolate 10 5.8S ribosomal RNA gene, partial 
sequence; internal transcribed spacer 2, complete sequence; 
and 28S ribosomal RNA gene, partial sequence
 KR091322.1 Salacia fruticosa isolate 11 5.8S ribosomal RNA gene, partial 
sequence; internal transcribed spacer 2, complete sequence; 
and 28S ribosomal RNA gene, partial sequence
 KR091323.1 Salacia fruticosa isolate 12 5.8S ribosomal RNA gene, partial 
sequence; internal transcribed spacer 2, complete sequence; 
and 28S ribosomal RNA gene, partial sequence
 KR091324.1 Salacia fruticosa isolate 13 5.8S ribosomal RNA gene, partial 
sequence; internal transcribed spacer 2, complete sequence; 
and 28S ribosomal RNA gene, partial sequence
Length=390

 Score = 322 bits (174),  Expect = 4e-84
 Identities = 229/253 (91%), Gaps = 13/253 (5%)
 Strand=Plus/Plus

Query  1    AGAAACGTCGCCAAACGTCCCTCTCCGCACCCTCCCCACCCGAGGGGGGTGAGCATCGA-  59
            ||||||||||||||||||||||||||||||||| ||| |||||||||||  |||||||| 
Sbjct  86   AGAAACGTCGCCAAACGTCCCTCTCCGCACCCT-CCCGCCCGAGGGGGGAAAGCATCGAG  144

Query  60   -GGGCGGGCGGATATTGGCCTCCCGTGCGCGATTGCT--C-GCGGTTGGCCCAAAAG--A  113
             |||||||||||||||||||||||||||||| |||||  | ||||||||||||||||  |
Sbjct  145  GGGGCGGGCGGATATTGGCCTCCCGTGCGCGGTTGCTAGCAGCGGTTGGCCCAAAAGACA  204

Query  114  GAGTACCCCGGCGAGGCAGCCACGGCGTGCGGTGGTAGAAAGCGTATGCTCTCCTCGGAC  173
            | |||||||||||||||||||||| |||||||||| ||||||||||||||||||||| ||
Sbjct  205  GTGTACCCCGGCGAGGCAGCCACGACGTGCGGTGGCAGAAAGCGTATGCTCTCCTCGAAC  264

Query  174  ACCGTCGTGGGCCGACCTCGTGGGGGCAGGAAAGACTAACTAAGGCCCCGATGCGAAGTC  233
            ||||||||| |||| |||||||||| | ||||||    ||||||||||||||||||||||
Sbjct  265  ACCGTCGTGTGCCGGCCTCGTGGGG-CGGGAAAG----ACTAAGGCCCCGATGCGAAGTC  319

Query  234  GTGTTTCGCGAAG  246
            |||||||||||||
Sbjct  320  GTGTTTCGCGAAG  332


>KF894427.1 Salacia fruticosa isolate SF4 18S ribosomal RNA gene, partial 
sequence; internal transcribed spacer 1 and 5.8S ribosomal 
RNA gene, complete sequence; and internal transcribed spacer 
2, partial sequence
Length=702

 Score = 322 bits (174),  Expect = 4e-84
 Identities = 229/253 (91%), Gaps = 13/253 (5%)
 Strand=Plus/Plus

Query  1    AGAAACGTCGCCAAACGTCCCTCTCCGCACCCTCCCCACCCGAGGGGGGTGAGCATCGA-  59
            ||||||||||||||||||||||||||||||||| ||| |||||||||||  |||||||| 
Sbjct  449  AGAAACGTCGCCAAACGTCCCTCTCCGCACCCT-CCCGCCCGAGGGGGGAAAGCATCGAG  507

Query  60   -GGGCGGGCGGATATTGGCCTCCCGTGCGCGATTGCT--C-GCGGTTGGCCCAAAAG--A  113
             |||||||||||||||||||||||||||||| |||||  | ||||||||||||||||  |
Sbjct  508  GGGGCGGGCGGATATTGGCCTCCCGTGCGCGGTTGCTAGCAGCGGTTGGCCCAAAAGACA  567

Query  114  GAGTACCCCGGCGAGGCAGCCACGGCGTGCGGTGGTAGAAAGCGTATGCTCTCCTCGGAC  173
            | |||||||||||||||||||||| |||||||||| ||||||||||||||||||||| ||
Sbjct  568  GTGTACCCCGGCGAGGCAGCCACGACGTGCGGTGGCAGAAAGCGTATGCTCTCCTCGAAC  627

Query  174  ACCGTCGTGGGCCGACCTCGTGGGGGCAGGAAAGACTAACTAAGGCCCCGATGCGAAGTC  233
            ||||||||| |||| |||||||||| | ||||||    ||||||||||||||||||||||
Sbjct  628  ACCGTCGTGTGCCGGCCTCGTGGGG-CGGGAAAG----ACTAAGGCCCCGATGCGAAGTC  682

Query  234  GTGTTTCGCGAAG  246
            |||||||||||||
Sbjct  683  GTGTTTCGCGAAG  695


>KF894425.1 Salacia fruticosa isolate SF2 18S ribosomal RNA gene, partial 
sequence; internal transcribed spacer 1 and 5.8S ribosomal 
RNA gene, complete sequence; and internal transcribed spacer 
2, partial sequence
Length=701

 Score = 322 bits (174),  Expect = 4e-84
 Identities = 229/253 (91%), Gaps = 13/253 (5%)
 Strand=Plus/Plus

Query  1    AGAAACGTCGCCAAACGTCCCTCTCCGCACCCTCCCCACCCGAGGGGGGTGAGCATCGA-  59
            ||||||||||||||||||||||||||||||||| ||| |||||||||||  |||||||| 
Sbjct  448  AGAAACGTCGCCAAACGTCCCTCTCCGCACCCT-CCCGCCCGAGGGGGGAAAGCATCGAG  506

Query  60   -GGGCGGGCGGATATTGGCCTCCCGTGCGCGATTGCT--C-GCGGTTGGCCCAAAAG--A  113
             |||||||||||||||||||||||||||||| |||||  | ||||||||||||||||  |
Sbjct  507  GGGGCGGGCGGATATTGGCCTCCCGTGCGCGGTTGCTAGCAGCGGTTGGCCCAAAAGACA  566

Query  114  GAGTACCCCGGCGAGGCAGCCACGGCGTGCGGTGGTAGAAAGCGTATGCTCTCCTCGGAC  173
            | |||||||||||||||||||||| |||||||||| ||||||||||||||||||||| ||
Sbjct  567  GTGTACCCCGGCGAGGCAGCCACGACGTGCGGTGGCAGAAAGCGTATGCTCTCCTCGAAC  626

Query  174  ACCGTCGTGGGCCGACCTCGTGGGGGCAGGAAAGACTAACTAAGGCCCCGATGCGAAGTC  233
            ||||||||| |||| |||||||||| | ||||||    ||||||||||||||||||||||
Sbjct  627  ACCGTCGTGTGCCGGCCTCGTGGGG-CGGGAAAG----ACTAAGGCCCCGATGCGAAGTC  681

Query  234  GTGTTTCGCGAAG  246
            |||||||||||||
Sbjct  682  GTGTTTCGCGAAG  694


>KF894424.1 Salacia fruticosa isolate SF1 18S ribosomal RNA gene, partial 
sequence; internal transcribed spacer 1 and 5.8S ribosomal 
RNA gene, complete sequence; and internal transcribed spacer 
2, partial sequence
 KF894429.1 Salacia fruticosa isolate SF6 18S ribosomal RNA gene, partial 
sequence; internal transcribed spacer 1 and 5.8S ribosomal 
RNA gene, complete sequence; and internal transcribed spacer 
2, partial sequence
Length=703

 Score = 322 bits (174),  Expect = 4e-84
 Identities = 229/253 (91%), Gaps = 13/253 (5%)
 Strand=Plus/Plus

Query  1    AGAAACGTCGCCAAACGTCCCTCTCCGCACCCTCCCCACCCGAGGGGGGTGAGCATCGA-  59
            ||||||||||||||||||||||||||||||||| ||| |||||||||||  |||||||| 
Sbjct  449  AGAAACGTCGCCAAACGTCCCTCTCCGCACCCT-CCCGCCCGAGGGGGGAAAGCATCGAG  507

Query  60   -GGGCGGGCGGATATTGGCCTCCCGTGCGCGATTGCT--C-GCGGTTGGCCCAAAAG--A  113
             |||||||||||||||||||||||||||||| |||||  | ||||||||||||||||  |
Sbjct  508  GGGGCGGGCGGATATTGGCCTCCCGTGCGCGGTTGCTAGCAGCGGTTGGCCCAAAAGACA  567

Query  114  GAGTACCCCGGCGAGGCAGCCACGGCGTGCGGTGGTAGAAAGCGTATGCTCTCCTCGGAC  173
            | |||||||||||||||||||||| |||||||||| ||||||||||||||||||||| ||
Sbjct  568  GTGTACCCCGGCGAGGCAGCCACGACGTGCGGTGGCAGAAAGCGTATGCTCTCCTCGAAC  627

Query  174  ACCGTCGTGGGCCGACCTCGTGGGGGCAGGAAAGACTAACTAAGGCCCCGATGCGAAGTC  233
            ||||||||| |||| |||||||||| | ||||||    ||||||||||||||||||||||
Sbjct  628  ACCGTCGTGTGCCGGCCTCGTGGGG-CGGGAAAG----ACTAAGGCCCCGATGCGAAGTC  682

Query  234  GTGTTTCGCGAAG  246
            |||||||||||||
Sbjct  683  GTGTTTCGCGAAG  695


>KU659803.1 Salacia oblonga 5.8S ribosomal RNA gene, partial sequence; internal 
transcribed spacer 2, complete sequence; and 28S ribosomal 
RNA gene, partial sequence
Length=470

 Score = 316 bits (171),  Expect = 2e-82
 Identities = 225/249 (90%), Gaps = 11/249 (4%)
 Strand=Plus/Plus

Query  1    AGAAACGTCGCCAAACGTCCCTCTCCGCACCCTCCCCACCCGAGGGGGGTGAGCATCGA-  59
            |||||||||||||||||||||||   ||||||| ||| |||||||||||  |||||||| 
Sbjct  89   AGAAACGTCGCCAAACGTCCCTCGATGCACCCT-CCCGCCCGAGGGGGG-AAGCATCGAG  146

Query  60   -GGGCGGGCGGATATTGGCCTCCCGTGCGCGATTGCTCGCGGTTGGCCC-AAAAGAGAGT  117
             |||||||||||||||||||||||||| ||| ||||||||||||||||| ||||||||||
Sbjct  147  GGGGCGGGCGGATATTGGCCTCCCGTGTGCGGTTGCTCGCGGTTGGCCCAAAAAGAGAGT  206

Query  118  ACCCCGGCGAGGCAGCCACGGCGTGCGGTGGTAGAAAGCGTATGCTCTCCTCGGACACCG  177
            |||||||||||||||||||| |||||||||||||||||||||||||||||||| ||||||
Sbjct  207  ACCCCGGCGAGGCAGCCACGACGTGCGGTGGTAGAAAGCGTATGCTCTCCTCGAACACCG  266

Query  178  TCGTGGGCCGACCTCGTGGGGGCAGGAAAGACTAACTAAGGCCCCGATGCGAAGTCGTGT  237
            |||||||||| || ||| ||||| |||||||||||    ||||||| ||||||||| |||
Sbjct  267  TCGTGGGCCGGCCCCGT-GGGGCGGGAAAGACTAA----GGCCCCG-TGCGAAGTCATGT  320

Query  238  TTCGCGAAG  246
            |||||||||
Sbjct  321  TTCGCGAAG  329


>KJ365479.1 Salacia sp. SAD-2014 voucher S.ka1 internal transcribed spacer 
2, partial sequence
Length=381

 Score = 316 bits (171),  Expect = 2e-82
 Identities = 225/249 (90%), Gaps = 11/249 (4%)
 Strand=Plus/Plus

Query  1    AGAAACGTCGCCAAACGTCCCTCTCCGCACCCTCCCCACCCGAGGGGGGTGAGCATCGA-  59
            |||||||||||||||||||||||   ||||||| ||| |||||||||||  |||||||| 
Sbjct  83   AGAAACGTCGCCAAACGTCCCTCGATGCACCCT-CCCGCCCGAGGGGGG-AAGCATCGAG  140

Query  60   -GGGCGGGCGGATATTGGCCTCCCGTGCGCGATTGCTCGCGGTTGGCCC-AAAAGAGAGT  117
             |||||||||||||||||||||||||| ||| ||||||||||||||||| ||||||||||
Sbjct  141  GGGGCGGGCGGATATTGGCCTCCCGTGTGCGGTTGCTCGCGGTTGGCCCAAAAAGAGAGT  200

Query  118  ACCCCGGCGAGGCAGCCACGGCGTGCGGTGGTAGAAAGCGTATGCTCTCCTCGGACACCG  177
            |||||||||||||||||||| |||||||||||||||||||||||||||||||| ||||||
Sbjct  201  ACCCCGGCGAGGCAGCCACGACGTGCGGTGGTAGAAAGCGTATGCTCTCCTCGAACACCG  260

Query  178  TCGTGGGCCGACCTCGTGGGGGCAGGAAAGACTAACTAAGGCCCCGATGCGAAGTCGTGT  237
            |||||||||| || ||| ||||| |||||||||||    ||||||| ||||||||| |||
Sbjct  261  TCGTGGGCCGGCCCCGT-GGGGCGGGAAAGACTAA----GGCCCCG-TGCGAAGTCATGT  314

Query  238  TTCGCGAAG  246
            |||||||||
Sbjct  315  TTCGCGAAG  323


>KJ365470.1 Salacia oblonga voucher S.ob3 internal transcribed spacer 2, 
partial sequence
 KR091326.1 Salacia oblonga isolate 1 5.8S ribosomal RNA gene, partial sequence; 
internal transcribed spacer 2, complete sequence; and 
28S ribosomal RNA gene, partial sequence
 KR091327.1 Salacia oblonga isolate 2 5.8S ribosomal RNA gene, partial sequence; 
internal transcribed spacer 2, complete sequence; and 
28S ribosomal RNA gene, partial sequence
 KR091329.1 Salacia oblonga isolate 4 5.8S ribosomal RNA gene, partial sequence; 
internal transcribed spacer 2, complete sequence; and 
28S ribosomal RNA gene, partial sequence
 KR091361.1 Salacia oblonga var. kakkayamana isolate 1 5.8S ribosomal RNA 
gene, partial sequence; internal transcribed spacer 2, complete 
sequence; and 28S ribosomal RNA gene, partial sequence
 KR091362.1 Salacia oblonga var. kakkayamana isolate 2 5.8S ribosomal RNA 
gene, partial sequence; internal transcribed spacer 2, complete 
sequence; and 28S ribosomal RNA gene, partial sequence
 KR091363.1 Salacia oblonga var. kakkayamana isolate 3 5.8S ribosomal RNA 
gene, partial sequence; internal transcribed spacer 2, complete 
sequence; and 28S ribosomal RNA gene, partial sequence
 KR091364.1 Salacia oblonga var. kakkayamana isolate 4 5.8S ribosomal RNA 
gene, partial sequence; internal transcribed spacer 2, complete 
sequence; and 28S ribosomal RNA gene, partial sequence
 KR091365.1 Salacia oblonga var. kakkayamana isolate 5 5.8S ribosomal RNA 
gene, partial sequence; internal transcribed spacer 2, complete 
sequence; and 28S ribosomal RNA gene, partial sequence
 KR091366.1 Salacia oblonga var. kakkayamana isolate 6 5.8S ribosomal RNA 
gene, partial sequence; internal transcribed spacer 2, complete 
sequence; and 28S ribosomal RNA gene, partial sequence
 KR091367.1 Salacia oblonga var. kakkayamana isolate 7 5.8S ribosomal RNA 
gene, partial sequence; internal transcribed spacer 2, complete 
sequence; and 28S ribosomal RNA gene, partial sequence
 KR091368.1 Salacia oblonga var. kakkayamana isolate 8 5.8S ribosomal RNA 
gene, partial sequence; internal transcribed spacer 2, complete 
sequence; and 28S ribosomal RNA gene, partial sequence
Length=388

 Score = 316 bits (171),  Expect = 2e-82
 Identities = 225/249 (90%), Gaps = 11/249 (4%)
 Strand=Plus/Plus

Query  1    AGAAACGTCGCCAAACGTCCCTCTCCGCACCCTCCCCACCCGAGGGGGGTGAGCATCGA-  59
            |||||||||||||||||||||||   ||||||| ||| |||||||||||  |||||||| 
Sbjct  90   AGAAACGTCGCCAAACGTCCCTCGATGCACCCT-CCCGCCCGAGGGGGG-AAGCATCGAG  147

Query  60   -GGGCGGGCGGATATTGGCCTCCCGTGCGCGATTGCTCGCGGTTGGCCC-AAAAGAGAGT  117
             |||||||||||||||||||||||||| ||| ||||||||||||||||| ||||||||||
Sbjct  148  GGGGCGGGCGGATATTGGCCTCCCGTGTGCGGTTGCTCGCGGTTGGCCCAAAAAGAGAGT  207

Query  118  ACCCCGGCGAGGCAGCCACGGCGTGCGGTGGTAGAAAGCGTATGCTCTCCTCGGACACCG  177
            |||||||||||||||||||| |||||||||||||||||||||||||||||||| ||||||
Sbjct  208  ACCCCGGCGAGGCAGCCACGACGTGCGGTGGTAGAAAGCGTATGCTCTCCTCGAACACCG  267

Query  178  TCGTGGGCCGACCTCGTGGGGGCAGGAAAGACTAACTAAGGCCCCGATGCGAAGTCGTGT  237
            |||||||||| || ||| ||||| |||||||||||    ||||||| ||||||||| |||
Sbjct  268  TCGTGGGCCGGCCCCGT-GGGGCGGGAAAGACTAA----GGCCCCG-TGCGAAGTCATGT  321

Query  238  TTCGCGAAG  246
            |||||||||
Sbjct  322  TTCGCGAAG  330


>KJ365469.1 Salacia oblonga voucher S.ob2 internal transcribed spacer 2, 
partial sequence
Length=387

 Score = 316 bits (171),  Expect = 2e-82
 Identities = 225/249 (90%), Gaps = 11/249 (4%)
 Strand=Plus/Plus

Query  1    AGAAACGTCGCCAAACGTCCCTCTCCGCACCCTCCCCACCCGAGGGGGGTGAGCATCGA-  59
            |||||||||||||||||||||||   ||||||| ||| |||||||||||  |||||||| 
Sbjct  90   AGAAACGTCGCCAAACGTCCCTCGATGCACCCT-CCCGCCCGAGGGGGG-AAGCATCGAG  147

Query  60   -GGGCGGGCGGATATTGGCCTCCCGTGCGCGATTGCTCGCGGTTGGCCC-AAAAGAGAGT  117
             |||||||||||||||||||||||||| ||| ||||||||||||||||| ||||||||||
Sbjct  148  GGGGCGGGCGGATATTGGCCTCCCGTGTGCGGTTGCTCGCGGTTGGCCCAAAAAGAGAGT  207

Query  118  ACCCCGGCGAGGCAGCCACGGCGTGCGGTGGTAGAAAGCGTATGCTCTCCTCGGACACCG  177
            |||||||||||||||||||| |||||||||||||||||||||||||||||||| ||||||
Sbjct  208  ACCCCGGCGAGGCAGCCACGACGTGCGGTGGTAGAAAGCGTATGCTCTCCTCGAACACCG  267

Query  178  TCGTGGGCCGACCTCGTGGGGGCAGGAAAGACTAACTAAGGCCCCGATGCGAAGTCGTGT  237
            |||||||||| || ||| ||||| |||||||||||    ||||||| ||||||||| |||
Sbjct  268  TCGTGGGCCGGCCCCGT-GGGGCGGGAAAGACTAA----GGCCCCG-TGCGAAGTCATGT  321

Query  238  TTCGCGAAG  246
            |||||||||
Sbjct  322  TTCGCGAAG  330


>KR091328.1 Salacia oblonga isolate 3 5.8S ribosomal RNA gene, partial sequence; 
internal transcribed spacer 2, complete sequence; and 
28S ribosomal RNA gene, partial sequence
Length=388

 Score = 311 bits (168),  Expect = 9e-81
 Identities = 224/249 (90%), Gaps = 11/249 (4%)
 Strand=Plus/Plus

Query  1    AGAAACGTCGCCAAACGTCCCTCTCCGCACCCTCCCCACCCGAGGGGGGTGAGCATCGA-  59
            |||||||||||||||||||||||   ||||||| ||| |||||||||||  |||||||| 
Sbjct  90   AGAAACGTCGCCAAACGTCCCTCGATGCACCCT-CCCGCCCGAGGGGGG-AAGCATCGAG  147

Query  60   -GGGCGGGCGGATATTGGCCTCCCGTGCGCGATTGCTCGCGGTTGGCCC-AAAAGAGAGT  117
             |||||||||||||||||||||||||| ||| ||||||||||||||||| |||||| |||
Sbjct  148  GGGGCGGGCGGATATTGGCCTCCCGTGTGCGGTTGCTCGCGGTTGGCCCAAAAAGATAGT  207

Query  118  ACCCCGGCGAGGCAGCCACGGCGTGCGGTGGTAGAAAGCGTATGCTCTCCTCGGACACCG  177
            |||||||||||||||||||| |||||||||||||||||||||||||||||||| ||||||
Sbjct  208  ACCCCGGCGAGGCAGCCACGACGTGCGGTGGTAGAAAGCGTATGCTCTCCTCGAACACCG  267

Query  178  TCGTGGGCCGACCTCGTGGGGGCAGGAAAGACTAACTAAGGCCCCGATGCGAAGTCGTGT  237
            |||||||||| || ||| ||||| |||||||||||    ||||||| ||||||||| |||
Sbjct  268  TCGTGGGCCGGCCCCGT-GGGGCGGGAAAGACTAA----GGCCCCG-TGCGAAGTCATGT  321

Query  238  TTCGCGAAG  246
            |||||||||
Sbjct  322  TTCGCGAAG  330


>KJ365468.1 Salacia oblonga voucher S.ob1 internal transcribed spacer 2, 
partial sequence
Length=374

 Score = 311 bits (168),  Expect = 9e-81
 Identities = 224/249 (90%), Gaps = 11/249 (4%)
 Strand=Plus/Plus

Query  1    AGAAACGTCGCCAAACGTCCCTCTCCGCACCCTCCCCACCCGAGGGGGGTGAGCATCGA-  59
            |||||||||||||||||||||||   ||||||| ||| |||||||||||  |||||||| 
Sbjct  76   AGAAACGTCGCCAAACGTCCCTCGATGCACCCT-CCCGCCCGAGGGGGG-AAGCATCGAG  133

Query  60   -GGGCGGGCGGATATTGGCCTCCCGTGCGCGATTGCTCGCGGTTGGCCC-AAAAGAGAGT  117
             |||||||||||||||||||||||||| ||| ||||||||||||||||| |||||| |||
Sbjct  134  GGGGCGGGCGGATATTGGCCTCCCGTGTGCGGTTGCTCGCGGTTGGCCCAAAAAGATAGT  193

Query  118  ACCCCGGCGAGGCAGCCACGGCGTGCGGTGGTAGAAAGCGTATGCTCTCCTCGGACACCG  177
            |||||||||||||||||||| |||||||||||||||||||||||||||||||| ||||||
Sbjct  194  ACCCCGGCGAGGCAGCCACGACGTGCGGTGGTAGAAAGCGTATGCTCTCCTCGAACACCG  253

Query  178  TCGTGGGCCGACCTCGTGGGGGCAGGAAAGACTAACTAAGGCCCCGATGCGAAGTCGTGT  237
            |||||||||| || ||| ||||| |||||||||||    ||||||| ||||||||| |||
Sbjct  254  TCGTGGGCCGGCCCCGT-GGGGCGGGAAAGACTAA----GGCCCCG-TGCGAAGTCATGT  307

Query  238  TTCGCGAAG  246
            |||||||||
Sbjct  308  TTCGCGAAG  316


>FJ705525.1 Salacia erythrocarpa 18S ribosomal RNA gene, partial sequence; 
internal transcribed spacer 1, 5.8S ribosomal RNA gene, and 
internal transcribed spacer 2, complete sequence; and 28S 
ribosomal RNA gene, partial sequence
Length=650

 Score = 305 bits (165),  Expect = 4e-79
 Identities = 183/191 (96%), Gaps = 4/191 (2%)
 Strand=Plus/Plus

Query  56   TCGAGGGCGGGCGGATATTGGCCTCCCGTGCGCGATTGCTCGCGGTTGGCCCAAAAGAGA  115
            ||||||||||||||||||||||||||||||||||||||||||||||||||||||||||||
Sbjct  459  TCGAGGGCGGGCGGATATTGGCCTCCCGTGCGCGATTGCTCGCGGTTGGCCCAAAAGAGA  518

Query  116  GTACCCCGGCGAGGCAGCCACGGCGTGCGGTGGTAGAAAGCGTATGCTCTCCTCGGACAC  175
            |||||||||||||||||||||| |||||||||||||||||||||||||||||||| ||||
Sbjct  519  GTACCCCGGCGAGGCAGCCACGACGTGCGGTGGTAGAAAGCGTATGCTCTCCTCGAACAC  578

Query  176  CGTCGTGGGCCGACCTCGTGGGGGCAGGAAAGACTAACTAAGGCCCCGATGCGAAGTCGT  235
            ||||||||| ||||||||||||||||||||||     |||||||||||||||||||||||
Sbjct  579  CGTCGTGGGTCGACCTCGTGGGGGCAGGAAAGG----CTAAGGCCCCGATGCGAAGTCGT  634

Query  236  GTTTCGCGAAG  246
            |||||||||||
Sbjct  635  GTTTCGCGAAG  645


>KF894426.1 Salacia fruticosa isolate SF3 18S ribosomal RNA gene, partial 
sequence; internal transcribed spacer 1 and 5.8S ribosomal 
RNA gene, complete sequence; and internal transcribed spacer 
2, partial sequence
Length=699

 Score = 298 bits (161),  Expect = 7e-77
 Identities = 224/252 (89%), Gaps = 13/252 (5%)
 Strand=Plus/Plus

Query  1    AGAAACGTCGCCAAACGTCCCTCTCCGCACCCTCCC-CACCCGAGGGGGGTGAGCATCGA  59
            |||||||||||||||||||||||||||||||||||| ||   || |||||  ||||| ||
Sbjct  447  AGAAACGTCGCCAAACGTCCCTCTCCGCACCCTCCCGCAG--GAAGGGGGGAAGCATGGA  504

Query  60   --GGGCGGGCGGATATTGGCCTCCCGTGCGCGATTGCTCGCGGTTGGCCCAAAAG--AGA  115
              |||||||||||||||||||||||||||||| ||||| ||||||||||||||||  || 
Sbjct  505  GGGGGCGGGCGGATATTGGCCTCCCGTGCGCGGTTGCTAGCGGTTGGCCCAAAAGGCAGT  564

Query  116  GTACCCCGGCGAGGCAGCCACGGCGTGCGGTGGTAG-AAAGCGTATGCTCTCCTCGGACA  174
            ||||||||||||||||||| || |||||||||| || ||||||||||||||||||| |||
Sbjct  565  GTACCCCGGCGAGGCAGCCCCGACGTGCGGTGGCAGAAAAGCGTATGCTCTCCTCGAACA  624

Query  175  CCGTCGTGGGCCGACCTCGTGGGGGCAGGAAAGACTAACTAAGGCCCCGATGCGAAGTCG  234
            ||||||||||||| |||||| ||||| |||||||||     |||||||||||||||||||
Sbjct  625  CCGTCGTGGGCCGGCCTCGT-GGGGCGGGAAAGACTG----AGGCCCCGATGCGAAGTCG  679

Query  235  TGTTTCGCGAAG  246
            ||||||||||||
Sbjct  680  TGTTTCGCGAAG  691


>FJ705527.1 Salacia madagascariensis 18S ribosomal RNA gene, partial sequence; 
internal transcribed spacer 1, 5.8S ribosomal RNA gene, 
and internal transcribed spacer 2, complete sequence; and 
28S ribosomal RNA gene, partial sequence
Length=709

 Score = 252 bits (136),  Expect = 5e-63
 Identities = 187/211 (89%), Gaps = 5/211 (2%)
 Strand=Plus/Plus

Query  1    AGAAACGTCGCC-AAACGTCCCTCTCCGCACCCTCCCCACCCGAGGGGGGTGAGCATCGA  59
            |||||||||||| |||||||||||||| | |||| | | |||||||||||  ||||||||
Sbjct  438  AGAAACGTCGCCAAAACGTCCCTCTCCACCCCCT-CTCGCCCGAGGGGGG-AAGCATCGA  495

Query  60   GGGCGGGCGGATATTGGCCTCCCGTGCGCGATTGCTCGCGGTTGGCCCAAAAGAGAGTAC  119
            |||||||||||||||||||||||||||||||||||||||||||||||||||||||||| |
Sbjct  496  GGGCGGGCGGATATTGGCCTCCCGTGCGCGATTGCTCGCGGTTGGCCCAAAAGAGAGTCC  555

Query  120  CCCGGCGAGGCAGCCACGGCGTGCGGTGGTAGAAAGCGTATGCTCTCCTCGGACACCGTC  179
            || | |||||| |||||| || ||||||||||||||| ||||||||||||  ||||||||
Sbjct  556  CCAGACGAGGCGGCCACGACGCGCGGTGGTAGAAAGCTTATGCTCTCCTCAAACACCGTC  615

Query  180  GTGGGCCGACCTCGTGGGGGCAGGAA-AGAC  209
            ||| ||||   |||||||| ||| || ||||
Sbjct  616  GTGTGCCGGTATCGTGGGG-CAGCAAGAGAC  645


>JX203483.1 Salacia aff. obovata Archer et al. 3791 voucher R.H. Archer et 
al. 3791 18S ribosomal RNA gene, partial sequence; internal 
transcribed spacer 1 and 5.8S ribosomal RNA gene, complete 
sequence; and internal transcribed spacer 2, partial sequence
Length=709

 Score = 244 bits (132),  Expect = 9e-61
 Identities = 186/211 (88%), Gaps = 7/211 (3%)
 Strand=Plus/Plus

Query  2    GAAACGTCGCC-AAACGTCCCTCTCCGCACCCTC-CCCACCCGAGGGGGGTGAGCATCGA  59
            ||||||||||| ||||||||||||||  |||| | | | |||||||||||  ||||||||
Sbjct  439  GAAACGTCGCCAAAACGTCCCTCTCC--ACCCACTCTCGCCCGAGGGGGG-AAGCATCGA  495

Query  60   GGGCGGGCGGATATTGGCCTCCCGTGCGCGATTGCTCGCGGTTGGCCCAAAAGAGAGTAC  119
            |||||||||||||||||||||||||||||||||||||||||||||||||||||||||| |
Sbjct  496  GGGCGGGCGGATATTGGCCTCCCGTGCGCGATTGCTCGCGGTTGGCCCAAAAGAGAGTCC  555

Query  120  CCCGGCGAGGCAGCCACGGCGTGCGGTGGTAGAAAGCGTATGCTCTCCTCGGACACCGTC  179
            || | |||||| |||||| || ||||||||||||||| ||||||||||||  ||||||||
Sbjct  556  CCAGACGAGGCGGCCACGACGCGCGGTGGTAGAAAGCTTATGCTCTCCTCAAACACCGTC  615

Query  180  GTGGGCCGACCTCGTGGGGGCAGGAA-AGAC  209
            ||| ||||   |||||||| ||| || ||||
Sbjct  616  GTGTGCCGGTATCGTGGGG-CAGCAAGAGAC  645


>FJ705529.1 Salacia owabiensis 18S ribosomal RNA gene, partial sequence; 
internal transcribed spacer 1, 5.8S ribosomal RNA gene, and 
internal transcribed spacer 2, complete sequence; and 28S ribosomal 
RNA gene, partial sequence
Length=635

 Score = 244 bits (132),  Expect = 9e-61
 Identities = 185/210 (88%), Gaps = 5/210 (2%)
 Strand=Plus/Plus

Query  2    GAAACGTCGCC-AAACGTCCCTCTCCGCACCCTCCCCACCCGAGGGGGGTGAGCATCGAG  60
            ||||||||||| |||||||||||| | | |||| | | | |||||||||  |||||||||
Sbjct  394  GAAACGTCGCCAAAACGTCCCTCTTCACCCCCT-CTCGCTCGAGGGGGG-AAGCATCGAG  451

Query  61   GGCGGGCGGATATTGGCCTCCCGTGCGCGATTGCTCGCGGTTGGCCCAAAAGAGAGTACC  120
            ||||||||||||||||| ||||||||||||||||||||||||||||||||||||||  ||
Sbjct  452  GGCGGGCGGATATTGGCTTCCCGTGCGCGATTGCTCGCGGTTGGCCCAAAAGAGAGCCCC  511

Query  121  CCGGCGAGGCAGCCACGGCGTGCGGTGGTAGAAAGCGTATGCTCTCCTCGGACACCGTCG  180
            | |||||||  |||||| || ||||||||||||||||||||||||||||  |||||||||
Sbjct  512  CAGGCGAGGTGGCCACGACGCGCGGTGGTAGAAAGCGTATGCTCTCCTCAAACACCGTCG  571

Query  181  TGGGCCGACCTCGTGGGGGCAGGAA-AGAC  209
            || |||| |||||||||| ||| || ||||
Sbjct  572  TGTGCCGGCCTCGTGGGG-CAGCAAGAGAC  600


>FJ705530.1 Salacia sp. Archer et al. 3040 18S ribosomal RNA gene, partial 
sequence; internal transcribed spacer 1, 5.8S ribosomal RNA 
gene, and internal transcribed spacer 2, complete sequence; 
and 28S ribosomal RNA gene, partial sequence
Length=672

 Score = 230 bits (124),  Expect = 2e-56
 Identities = 183/211 (87%), Gaps = 7/211 (3%)
 Strand=Plus/Plus

Query  2    GAAACGTCGCC-AAACGTCCCTCTCCGCACCCTC-CCCACCCGAGGGGGGTGAGCATCGA  59
            ||||| ||||| |||| |||||||||  |||||| |   || ||||||||  ||||||||
Sbjct  439  GAAACRTCGCCAAAACATCCCTCTCC--ACCCTCTCTTGCCTGAGGGGGG-AAGCATCGA  495

Query  60   GGGCGGGCGGATATTGGCCTCCCGTGCGCGATTGCTCGCGGTTGGCCCAAAAGAGAGTAC  119
            |||||||||||||||||||||||||||||||||||||||||||||||||||||||||| |
Sbjct  496  GGGCGGGCGGATATTGGCCTCCCGTGCGCGATTGCTCGCGGTTGGCCCAAAAGAGAGTCC  555

Query  120  CCCGGCGAGGCAGCCACGGCGTGCGGTGGTAGAAAGCGTATGCTCTCCTCGGACACCGTC  179
            || | ||||||  ||||| || ||||||||||||||| |||||||||||   ||||||||
Sbjct  556  CCAGACGAGGCGACCACGACGCGCGGTGGTAGAAAGCTTATGCTCTCCTTAAACACCGTC  615

Query  180  GTGGGCCGACCTCGTGGGGGCAGGAA-AGAC  209
            ||| |||| |||||||||| ||| || ||||
Sbjct  616  GTGTGCCGGCCTCGTGGGG-CAGCAAGAGAC  645


>FJ705526.1 Salacia gerrardii 18S ribosomal RNA gene, partial sequence; internal 
transcribed spacer 1, 5.8S ribosomal RNA gene, and internal 
transcribed spacer 2, complete sequence; and 28S ribosomal 
RNA gene, partial sequence
Length=658

 Score = 217 bits (117),  Expect = 2e-52
 Identities = 187/219 (85%), Gaps = 12/219 (5%)
 Strand=Plus/Plus

Query  2    GAAACGTCGCC-AAACGTCCCTCTCC--GCACCCTCCC-CACC-CGAGGGGGGTG-AGCA  55
            ||||||||||| ||||||||||||||   ||||| | | | ||  | |||||| | ||||
Sbjct  408  GAAACGTCGCCAAAACGTCCCTCTCCACCCACCCCCTCTCGCCTGGGGGGGGGGGAAGCA  467

Query  56   TCGAGGGCGGGCGGATATTGGCCTCCCGTGCGCGATTGCTCGCGGTTGGCCCAAAAGAGA  115
            |||||||||||||||||||||||||||||||||||||||||||||||| |||||||||||
Sbjct  468  TCGAGGGCGGGCGGATATTGGCCTCCCGTGCGCGATTGCTCGCGGTTGACCCAAAAGAGA  527

Query  116  GT-A-CCCCG-GC-GAGGCAGCCACGGCGTGCGGTGGTAGAAAGCGTATGCTCTCCTCGG  171
            |  | ||||  |  ||||| |||||| || ||||||||||||||| ||||||||||||  
Sbjct  528  GAGAGCCCCCAGATGAGGCGGCCACGACGCGCGGTGGTAGAAAGCTTATGCTCTCCTCAA  587

Query  172  ACACCGTCGTGGGCCGACCTCGTGGGGGCAGGAA-AGAC  209
            ||||||||||| |||| |||||||||| ||| || ||||
Sbjct  588  ACACCGTCGTGTGCCGGCCTCGTGGGG-CAGCAAGAGAC  625


>KF894428.1 Salacia fruticosa isolate SF5 internal transcribed spacer 1, 
partial sequence; 5.8S ribosomal RNA gene, complete sequence; 
and internal transcribed spacer 2, partial sequence
Length=665

 Score = 150 bits (81),  Expect = 2e-32
 Identities = 199/254 (78%), Gaps = 15/254 (6%)
 Strand=Plus/Minus

Query  1    AGAAACGTCGCCAAACGTCCCTCTCCGCACCCTCCCCACCCGAGGGGGGTGAGC-AT-CG  58
            ||||| || ||| || || ||| | ||| ||||  || |||| |||||| ||||  |  |
Sbjct  255  AGAAAAGTTGCCCAAAGTTCCTTTTCGCCCCCT-TCCGCCCGGGGGGGGGGAGCCTTGGG  197

Query  59   AGGGCGGGCGGATATTGGCCTCCCGTGCGC-GATTGCT-C-GCGGTTGGCCCAAAAG--A  113
             ||| ||| |||||||||||| || || || | |||   | ||||  | |||||| |  |
Sbjct  196  GGGGGGGGGGGATATTGGCCTTCCCTGGGCGGGTTGTAGCAGCGGGGGCCCCAAAGGCCA  137

Query  114  GAGTACCCCGGCGAGGCAGCCACGGCGTGCGGTGGTAG-AAAGCGTATGCTCTCCTCGGA  172
            |  |||||||| | | |||||| | || |||| ||  | ||||||||||||||||||| |
Sbjct  136  GGTTACCCCGGGGGGCCAGCCAGGACG-GCGGGGGCCGAAAAGCGTATGCTCTCCTCGAA  78

Query  173  CACCGTCGTGGGCCGACCTCGTGGGGGCAGGAAAGACTAACTAAGGCCCCGATGCGAAGT  232
            ||||||||||||||| |||||||||| | ||||||    |||||||||||||||||||||
Sbjct  77   CACCGTCGTGGGCCGGCCTCGTGGGG-CGGGAAAG----ACTAAGGCCCCGATGCGAAGT  23

Query  233  CGTGTTTCGCGAAG  246
            ||||||||||||||
Sbjct  22   CGTGTTTCGCGAAG  9


>EU328709.1 Menepetalum salicifolium 18S ribosomal RNA gene, partial sequence; 
internal transcribed spacer 1, 5.8S ribosomal RNA gene, 
and internal transcribed spacer 2, complete sequence; and 
26S ribosomal RNA gene, partial sequence
Length=727

 Score = 111 bits (60),  Expect = 9e-21
 Identities = 106/128 (83%), Gaps = 3/128 (2%)
 Strand=Plus/Plus

Query  58   GAGGGCGGGCGGATATTGGCCTCCCGTGCGCGATTGCTCGCGGTTGGCCCAAAAGAGAGT  117
            |||||||||||||||||||||||||||| ||  ||||| |||||||| | ||| || || 
Sbjct  513  GAGGGCGGGCGGATATTGGCCTCCCGTGGGCTCTTGCTTGCGGTTGGTCTAAATGA-AGG  571

Query  118  ACCCCGGCGAGGCAGCCACGGCGTGCGGTGGTAGAAAGCGTATGCTCTCCTCGGACACCG  177
             ||||| || ||||||||||||  |||||||| |  |||  |||| ||||||| ||| ||
Sbjct  572  CCCCCGACGCGGCAGCCACGGCACGCGGTGGTTGGCAGC--ATGCGCTCCTCGAACATCG  629

Query  178  TCGTGGGC  185
            ||||||||
Sbjct  630  TCGTGGGC  637


>KM092323.1 Murraya paniculata voucher YC0054MT05 internal transcribed spacer 
2, complete sequence
Length=222

 Score = 80.5 bits (43),  Expect = 3e-11
 Identities = 79/96 (82%), Gaps = 4/96 (4%)
 Strand=Plus/Plus

Query  60   GGGCGGGCGGATATTGGCCTCCCGTGCGC-GATTGCTCGCGGTTGGCCCAAAAGAGAGTA  118
            |||||||||||||||||||||||||||||     ||||||||||||||||||   |||| 
Sbjct  40   GGGCGGGCGGATATTGGCCTCCCGTGCGCTCCCCGCTCGCGGTTGGCCCAAATCTGAGT-  98

Query  119  CCCCGGCGAG-GCAGCCACGGCGTGCGGTGGTAGAA  153
            || ||||||  | |||| |||||  ||||||| |||
Sbjct  99   CCTCGGCGACCGAAGCCGCGGCGATCGGTGGT-GAA  133


>MG236938.1 Hypericum mutilum voucher JAG 0047 5.8S ribosomal RNA gene, partial 
sequence; internal transcribed spacer 2, complete sequence; 
and large subunit ribosomal RNA gene, partial sequence
Length=353

 Score = 73.1 bits (39),  Expect = 4e-09
 Identities = 49/54 (91%), Gaps = 0/54 (0%)
 Strand=Plus/Plus

Query  58   GAGGGCGGGCGGATATTGGCCTCCCGTGCGCGATTGCTCGCGGTTGGCCCAAAA  111
            ||||  ||||||||| ||| ||||||||||||||||||||||||||||| ||||
Sbjct  131  GAGGATGGGCGGATAATGGTCTCCCGTGCGCGATTGCTCGCGGTTGGCCTAAAA  184


>LT904664.1 Hypericum mutilum genomic DNA sequence contains ITS1, 5.8S rRNA 
gene, ITS2, specimen voucher Crockett 173
Length=686

 Score = 73.1 bits (39),  Expect = 4e-09
 Identities = 49/54 (91%), Gaps = 0/54 (0%)
 Strand=Plus/Plus

Query  58   GAGGGCGGGCGGATATTGGCCTCCCGTGCGCGATTGCTCGCGGTTGGCCCAAAA  111
            ||||  ||||||||| ||| ||||||||||||||||||||||||||||| ||||
Sbjct  455  GAGGATGGGCGGATAATGGTCTCCCGTGCGCGATTGCTCGCGGTTGGCCTAAAA  508


>KC709404.1 Hypericum mutilum subsp. boreale isolate C179 internal transcribed 
spacer 1, partial sequence; 5.8S ribosomal RNA gene, complete 
sequence; and internal transcribed spacer 2, partial 
sequence
Length=651

 Score = 73.1 bits (39),  Expect = 4e-09
 Identities = 49/54 (91%), Gaps = 0/54 (0%)
 Strand=Plus/Plus

Query  58   GAGGGCGGGCGGATATTGGCCTCCCGTGCGCGATTGCTCGCGGTTGGCCCAAAA  111
            ||||  ||||||||| ||| ||||||||||||||||||||||||||||| ||||
Sbjct  489  GAGGATGGGCGGATAATGGTCTCCCGTGCGCGATTGCTCGCGGTTGGCCTAAAA  542


>DQ006013.1 Hypericum mutilum voucher Wiser 46 US 18S ribosomal RNA gene, 
partial sequence; internal transcribed spacer 1, 5.8S ribosomal 
RNA gene, and internal transcribed spacer 2, complete sequence; 
and 28S ribosomal RNA gene, partial sequence
Length=684

 Score = 73.1 bits (39),  Expect = 4e-09
 Identities = 49/54 (91%), Gaps = 0/54 (0%)
 Strand=Plus/Plus

Query  58   GAGGGCGGGCGGATATTGGCCTCCCGTGCGCGATTGCTCGCGGTTGGCCCAAAA  111
            ||||  ||||||||| ||| ||||||||||||||||||||||||||||| ||||
Sbjct  477  GAGGATGGGCGGATAATGGTCTCCCGTGCGCGATTGCTCGCGGTTGGCCTAAAA  530


>KU350165.1 Cyrilla racemiflora internal transcribed spacer 1, partial sequence; 
5.8S ribosomal RNA gene and internal transcribed spacer 
2, complete sequence; and 26S ribosomal RNA gene, partial 
sequence
Length=1701

 Score = 52.8 bits (28),  Expect = 0.006
 Identities = 28/28 (100%), Gaps = 0/28 (0%)
 Strand=Plus/Plus

Query  61   GGCGGGCGGATATTGGCCTCCCGTGCGC  88
            ||||||||||||||||||||||||||||
Sbjct  376  GGCGGGCGGATATTGGCCTCCCGTGCGC  403


>AF396236.1 Cyrilla racemiflora internal transcribed spacer 1, 5.8S ribosomal 
RNA gene, and internal transcribed spacer 2, complete sequence
Length=620

 Score = 52.8 bits (28),  Expect = 0.006
 Identities = 28/28 (100%), Gaps = 0/28 (0%)
 Strand=Plus/Plus

Query  61   GGCGGGCGGATATTGGCCTCCCGTGCGC  88
            ||||||||||||||||||||||||||||
Sbjct  446  GGCGGGCGGATATTGGCCTCCCGTGCGC  473


  Database: Nucleotide collection (nt)
    Posted date:  Jun 15, 2019  6:40 PM
  Number of letters in database: -510,978,370
  Number of sequences in database:  52,478,804

Lambda      K        H
    1.33    0.621     1.12 
Gapped
Lambda      K        H
    1.28    0.460    0.850 
Matrix: blastn matrix:1 -2
Gap Penalties: Existence: 0, Extension: 0
Number of Sequences: 52478804
Number of Hits to DB: 1919105
Number of extensions: 2
Number of successful extensions: 2
Number of sequences better than 10: 2
Number of HSP's better than 10 without gapping: 0
Number of HSP's gapped: 2
Number of HSP's successfully gapped: 2
Length of query: 246
Length of database: 218532353722
Length adjustment: 33
Effective length of query: 213
Effective length of database: 216800553190
Effective search space: 46178517829470
Effective search space used: 46178517829470
A: 0
X1: 13 (25.0 bits)
X2: 32 (59.1 bits)
X3: 54 (99.7 bits)
S1: 13 (25.1 bits)
S2: 23 (43.6 bits)
