# Supplementary material for: Assessing the Identity of Commercial Herbs From a Cambodian Market Using DNA Barcoding
Source: Front Pharmacol. 2020 Mar 24;11:244. doi: 10.3389/fphar.2020.00244 (PMC7105672; doi:10.3389/fphar.2020.00244)
Supplement: Supplementary file 2 [file Data_Sheet_2.zip › blast search result/ITS2/JPZ44.txt]

BLASTN 2.9.0+
Reference: Zheng Zhang, Scott Schwartz, Lukas Wagner, and
Webb Miller (2000), "A greedy algorithm for aligning DNA
sequences", J Comput Biol 2000; 7(1-2):203-14.


Reference for database indexing: Aleksandr Morgulis, George
Coulouris, Yan Raytselis, Thomas L. Madden, Richa Agarwala,
Alejandro A. Schaffer (2008), "Database Indexing for
Production MegaBLAST Searches", Bioinformatics 24:1757-1764.


RID: J5Y31E5W014


Database: Nucleotide collection (nt)
           52,478,804 sequences; 218,532,353,722 total letters
Query= 44

Length=237


                                                                   Score        E     Max
Sequences producing significant alignments:                       (Bits)     Value  ident

MK426874.1 Carissa spinarum voucher DB065 internal transcribed...  204        1e-48  85%         
MK426894.1 Plumeria rubra voucher DB048 internal transcribed s...  189        4e-44  86%         
KJ419289.1 Plumeria rubra voucher YC0534MT08 internal transcri...  189        4e-44  86%         
HQ130658.2 Plumeria alba 18S ribosomal RNA gene, partial seque...  189        4e-44  86%         
HQ130659.2 Plumeria rubra 18S ribosomal RNA gene, partial sequ...  189        4e-44  86%         
KJ419298.1 Plumeria rubra voucher YC0534MT17 internal transcri...  185        5e-43  85%         
MG730382.1 Cerbera manghas voucher 680 5.8S ribosomal RNA gene...  183        2e-42  84%         
KT004473.1 Barleria lupulina voucher BKF189453 5.8S ribosomal ...  183        2e-42  85%         
JX856584.2 Plumeria alba isolate PA1 5.8S ribosomal RNA gene, ...  183        2e-42  85%         
KJ419293.1 Plumeria rubra voucher YC0534MT12 internal transcri...  183        2e-42  85%         
KJ419287.1 Plumeria rubra voucher YC0534MT06 internal transcri...  183        2e-42  85%         
HG004858.1 Melodinus cochinchinensis genomic DNA containing 18...  182        7e-42  89%         
KC155289.1 Carissa carandas cultivar CZK-2012 18S ribosomal RN...  182        7e-42  83%         
MK426898.1 Plumeria rubra voucher DB093 internal transcribed s...  178        9e-41  85%         
MK426897.1 Plumeria rubra voucher DB092 internal transcribed s...  178        9e-41  85%         
MK426896.1 Plumeria rubra voucher DB091 internal transcribed s...  178        9e-41  85%         
MK426895.1 Plumeria rubra voucher DB047 internal transcribed s...  178        9e-41  85%         
MK426893.1 Plumeria rubra voucher DB046 internal transcribed s...  178        9e-41  85%         
KP764852.1 Rhazya stricta voucher E:Bruyns10930a 18S ribosomal...  178        9e-41  85%         
KJ419292.1 Plumeria rubra voucher YC0534MT11 internal transcri...  178        9e-41  85%         
KJ419282.1 Plumeria rubra voucher YC0534MT01 internal transcri...  178        9e-41  85%         
KJ559417.1 Cerbera manghas voucher QA121109 internal transcrib...  178        9e-41  83%         
JX856588.1 Plumeria rubra isolate PR3 5.8S ribosomal RNA gene ...  178        9e-41  85%         
JX856586.1 Plumeria rubra isolate PR1 5.8S ribosomal RNA gene ...  178        9e-41  85%         
JX856487.1 Plumeria rubra isolate PR3 internal transcribed spa...  178        9e-41  85%         
JX856486.1 Plumeria rubra isolate PR1 internal transcribed spa...  178        9e-41  85%         
KC878589.1 Cerbera manghas voucher HPS_147_MT02 internal trans...  174        1e-39  84%         
MH547501.1 Rhazya stricta isolate UQU ALP131 5.8S ribosomal RN...  172        4e-39  85%         
KF815493.1 Rhazya stricta voucher KSUFS112 internal transcribe...  172        4e-39  85%         
MH762916.1 Carissa wyliei voucher MO:6857092 5.8S ribosomal RN...  171        1e-38  82%         
JX856585.1 Plumeria alba isolate PA2 5.8S ribosomal RNA gene a...  171        1e-38  88%         
KX602159.1 Rhazya stricta internal transcribed spacer 2 and 28...  167        2e-37  85%         
MF964023.1 Cycladenia humilis var. humilis isolate CBP339 18S ...  161        9e-36  83%         
HG004856.1 Bousigonia angustifolia genomic DNA containing 18S ...  158        1e-34  82%         
JX856587.1 Plumeria rubra isolate PR2 5.8S ribosomal RNA gene ...  154        1e-33  86%         
KR532646.1 Tabernaemontana corymbosa isolate BB0564 5.8S ribos...  143        3e-30  85%         
KR532647.1 Tabernaemontana corymbosa isolate BB0565 5.8S ribos...  139        4e-29  85%         
KY829042.1 Prestonia didyma voucher CR Demuner 2021 small subu...  134        2e-27  84%         
KY829065.1 Prestonia vana voucher CR Burnham 1767 small subuni...  132        7e-27  83%         
KY829054.1 Prestonia pickelii voucher CR Silva sn small subuni...  130        2e-26  89%         
KY829047.1 Prestonia leco voucher CR Fuentes 11052 small subun...  128        9e-26  82%         
KY483939.1 Prestonia robusta voucher CR:Guareco:264 small subu...  128        9e-26  82%         
KY483934.1 Prestonia lenticellata voucher CR:Munoz:s.n. small ...  128        9e-26  84%         
KY829043.1 Prestonia dusenii voucher CR Hatschbach 13458 small...  126        3e-25  89%         
KY483943.1 Prestonia trifida voucher CR:Morales:21512 small su...  122        4e-24  88%         
KY483941.1 Prestonia solanifolia voucher CR:Vieira:640 small s...  122        4e-24  88%         
KY483928.1 Prestonia antioquiana voucher CR:Munoz:s.n. small s...  122        4e-24  88%         
KY829063.1 Prestonia surinamensis voucher CR Evans 3463 small ...  121        1e-23  86%         
KY829060.1 Prestonia schumanniana voucher CR Dodson 9982 small...  121        1e-23  86%         
KY483940.1 Prestonia rotundifolia voucher USF:Hansen:7995 smal...  121        1e-23  81%         
KY829056.1 Prestonia portobellensis voucher CR Morales 21445 s...  119        5e-23  86%         
KY829052.1 Prestonia papillosa voucher CR Munoz sn small subun...  119        5e-23  86%         
KY829049.1 Prestonia longifolia voucher CR Morales 21414 small...  119        5e-23  86%         
KY829048.1 Prestonia lindleyana voucher CR Costa 691 small sub...  115        7e-22  81%         
KY829036.1 Prestonia annularis voucher CR Seidel 7708 small su...  115        7e-22  85%         
KY829057.1 Prestonia premontana voucher CR Gonzalez sn small s...  113        3e-21  88%         
KY829051.1 Prestonia mucronata voucher CR Romero 7892 small su...  113        3e-21  88%         
KY829034.1 Prestonia acrensis voucher USF Croat 85856 small su...  113        3e-21  85%         
KY483942.1 Prestonia tomentosa voucher CR:Zardini:53321 small ...  113        3e-21  85%         
KY829041.1 Prestonia denticulata voucher CR Braga 7365 small s...  111        9e-21  85%         
KY483932.1 Prestonia exserta voucher USF:Folsom:6899 small sub...  111        9e-21  85%         
KY829062.1 Prestonia speciosa voucher CR Sandoval 1586 small s...  108        1e-19  85%         
KY829061.1 Prestonia seemannii voucher CR Munoz sn small subun...  108        1e-19  85%         
KY483935.1 Prestonia mexicana voucher CR:Morales:21447 small s...  108        1e-19  85%         

ALIGNMENTS
>MK426874.1 Carissa spinarum voucher DB065 internal transcribed spacer 2, 
partial sequence
Length=237

 Score = 204 bits (110),  Expect = 1e-48
 Identities = 175/205 (85%), Gaps = 10/205 (5%)
 Strand=Plus/Plus

Query  1    CGCATCGCGTCGCCCTTCCCGC-CCGCACCC---C-GAACGAGGGTCGCGCGGGAGGGCG  55
            |||||||||||||||| ||| | || | |||   | | ||||||| || |||||||||||
Sbjct  1    CGCATCGCGTCGCCCTCCCCCCTCCTCGCCCAAACGGGACGAGGGACGTGCGGGAGGGCG  60

Query  56   GAAAATGGCCTCCCGTGCCCTCGCGCGCGGCCGGCCTAAACTCGAGTCCCTCGCCGCGGA  115
            |||||||||||||||||||  || ||||||||||||||||| |||||||||||| |||||
Sbjct  61   GAAAATGGCCTCCCGTGCC--CGTGCGCGGCCGGCCTAAACACGAGTCCCTCGCTGCGGA  118

Query  116  CGTCACGACAGAGTGGTGGTCGAAACCCTCAGCTCGAACGCGAGTCGTGCGGCGTCCCGC  175
            |||||||||| ||||||||| |||||||||| |||||| |||||||||||||   |||| 
Sbjct  119  CGTCACGACA-AGTGGTGGTTGAAACCCTCAACTCGAATGCGAGTCGTGCGGGAACCCGT  177

Query  176  GGCGGAGGAGAGACTGCCCGACCCT  200
            ||| |||  |||||||  |||||||
Sbjct  178  GGCCGAG--GAGACTGATCGACCCT  200


>MK426894.1 Plumeria rubra voucher DB048 internal transcribed spacer 2, partial 
sequence
Length=244

 Score = 189 bits (102),  Expect = 4e-44
 Identities = 159/185 (86%), Gaps = 10/185 (5%)
 Strand=Plus/Plus

Query  1    CGCATCGCGTCGCCCTTCCCG-CC-CGCACCC--C--GAACGAGGGTCGCGCGGGAGGGC  54
            |||||||||||||||| |||| || || ||||  |  |  |||| || ||||||||||||
Sbjct  1    CGCATCGCGTCGCCCTCCCCGTCCTCGGACCCTACGGGGCCGAGAGTAGCGCGGGAGGGC  60

Query  55   GGAAAATGGCCTCCCGTGCCCTCGCGCGCGGCCGGCCTAAACTCGAGTCCCTCGCCGCGG  114
            ||||||||||||||||| || ||||| |||| |||||||||||||||||||| || ||||
Sbjct  61   GGAAAATGGCCTCCCGTTCCTTCGCGTGCGGTCGGCCTAAACTCGAGTCCCTTGCTGCGG  120

Query  115  ACGTCACGACAGAGTGGTGGTCGAAACCCTCAGCTCGAACGCGAGTCGTGCG-GCGTCCC  173
            ||||||||||| |||||||||||||||||||| |  |||||| ||||||||| ||  |||
Sbjct  121  ACGTCACGACA-AGTGGTGGTCGAAACCCTCAACCGGAACGCAAGTCGTGCGTGC--CCC  177

Query  174  GCGGC  178
            |||||
Sbjct  178  GCGGC  182


>KJ419289.1 Plumeria rubra voucher YC0534MT08 internal transcribed spacer 
2, complete sequence
Length=244

 Score = 189 bits (102),  Expect = 4e-44
 Identities = 159/185 (86%), Gaps = 10/185 (5%)
 Strand=Plus/Plus

Query  1    CGCATCGCGTCGCCCTTCCCG-CC-CGCACCC--C--GAACGAGGGTCGCGCGGGAGGGC  54
            |||||||||||||||| |||| || || ||||  |  |  |||| || ||||||||||||
Sbjct  1    CGCATCGCGTCGCCCTCCCCGTCCTCGGACCCTACGGGGCCGAGAGTAGCGCGGGAGGGC  60

Query  55   GGAAAATGGCCTCCCGTGCCCTCGCGCGCGGCCGGCCTAAACTCGAGTCCCTCGCCGCGG  114
            ||||||||||||||||| || ||||| |||| |||||||||||||||||||| || ||||
Sbjct  61   GGAAAATGGCCTCCCGTTCCTTCGCGTGCGGTCGGCCTAAACTCGAGTCCCTTGCTGCGG  120

Query  115  ACGTCACGACAGAGTGGTGGTCGAAACCCTCAGCTCGAACGCGAGTCGTGCG-GCGTCCC  173
            ||||||||||| |||||||||||||||||||| |  |||||| ||||||||| ||  |||
Sbjct  121  ACGTCACGACA-AGTGGTGGTCGAAACCCTCAACCGGAACGCAAGTCGTGCGTGC--CCC  177

Query  174  GCGGC  178
            |||||
Sbjct  178  GCGGC  182


>HQ130658.2 Plumeria alba 18S ribosomal RNA gene, partial sequence; internal 
transcribed spacer 1, 5.8S ribosomal RNA gene, and internal 
transcribed spacer 2, complete sequence; and 28S ribosomal 
RNA gene, partial sequence
Length=749

 Score = 189 bits (102),  Expect = 4e-44
 Identities = 159/185 (86%), Gaps = 10/185 (5%)
 Strand=Plus/Plus

Query  1    CGCATCGCGTCGCCCTTCCCG-CC-CGCACCC--C--GAACGAGGGTCGCGCGGGAGGGC  54
            |||||||||||||||| |||| || || ||||  |  |  |||| || ||||||||||||
Sbjct  446  CGCATCGCGTCGCCCTCCCCGTCCTCGGACCCTACGGGGCCGAGAGTAGCGCGGGAGGGC  505

Query  55   GGAAAATGGCCTCCCGTGCCCTCGCGCGCGGCCGGCCTAAACTCGAGTCCCTCGCCGCGG  114
            ||||||||||||||||| || ||||| |||| |||||||||||||||||||| || ||||
Sbjct  506  GGAAAATGGCCTCCCGTTCCTTCGCGTGCGGTCGGCCTAAACTCGAGTCCCTTGCTGCGG  565

Query  115  ACGTCACGACAGAGTGGTGGTCGAAACCCTCAGCTCGAACGCGAGTCGTGCG-GCGTCCC  173
            ||||||||||| |||||||||||||||||||| |  |||||| ||||||||| ||  |||
Sbjct  566  ACGTCACGACA-AGTGGTGGTCGAAACCCTCAACCGGAACGCAAGTCGTGCGTGC--CCC  622

Query  174  GCGGC  178
            |||||
Sbjct  623  GCGGC  627


>HQ130659.2 Plumeria rubra 18S ribosomal RNA gene, partial sequence; internal 
transcribed spacer 1, 5.8S ribosomal RNA gene, and internal 
transcribed spacer 2, complete sequence; and 28S ribosomal 
RNA gene, partial sequence
Length=735

 Score = 189 bits (102),  Expect = 4e-44
 Identities = 159/185 (86%), Gaps = 10/185 (5%)
 Strand=Plus/Plus

Query  1    CGCATCGCGTCGCCCTTCCCG-CC-CGCACCC--C--GAACGAGGGTCGCGCGGGAGGGC  54
            |||||||||||||||| |||| || || ||||  |  |  |||| || ||||||||||||
Sbjct  445  CGCATCGCGTCGCCCTCCCCGTCCTCGGACCCTACGGGGCCGAGAGTAGCGCGGGAGGGC  504

Query  55   GGAAAATGGCCTCCCGTGCCCTCGCGCGCGGCCGGCCTAAACTCGAGTCCCTCGCCGCGG  114
            ||||||||||||||||| || ||||| |||| |||||||||||||||||||| || ||||
Sbjct  505  GGAAAATGGCCTCCCGTTCCTTCGCGTGCGGTCGGCCTAAACTCGAGTCCCTTGCTGCGG  564

Query  115  ACGTCACGACAGAGTGGTGGTCGAAACCCTCAGCTCGAACGCGAGTCGTGCG-GCGTCCC  173
            ||||||||||| |||||||||||||||||||| |  |||||| ||||||||| ||  |||
Sbjct  565  ACGTCACGACA-AGTGGTGGTCGAAACCCTCAACCGGAACGCAAGTCGTGCGTGC--CCC  621

Query  174  GCGGC  178
            |||||
Sbjct  622  GCGGC  626


>KJ419298.1 Plumeria rubra voucher YC0534MT17 internal transcribed spacer 
2, complete sequence
 KJ419299.1 Plumeria rubra voucher YC0534MT18 internal transcribed spacer 
2, complete sequence
Length=244

 Score = 185 bits (100),  Expect = 5e-43
 Identities = 158/185 (85%), Gaps = 10/185 (5%)
 Strand=Plus/Plus

Query  1    CGCATCGCGTCGCCCTTCCCG-CC-CGCACCC--C--GAACGAGGGTCGCGCGGGAGGGC  54
            |||||||||||||||| |||| || || ||||  |  |  |||| || ||||||||||||
Sbjct  1    CGCATCGCGTCGCCCTCCCCGTCCTCGGACCCTACGGGGCCGAGAGTAGCGCGGGAGGGC  60

Query  55   GGAAAATGGCCTCCCGTGCCCTCGCGCGCGGCCGGCCTAAACTCGAGTCCCTCGCCGCGG  114
            ||||||||||||||||| || | ||| |||| |||||||||||||||||||| || ||||
Sbjct  61   GGAAAATGGCCTCCCGTTCCTTYGCGTGCGGTCGGCCTAAACTCGAGTCCCTTGCTGCGG  120

Query  115  ACGTCACGACAGAGTGGTGGTCGAAACCCTCAGCTCGAACGCGAGTCGTGCG-GCGTCCC  173
            ||||||||||| |||||||||||||||||||| |  |||||| ||||||||| ||  |||
Sbjct  121  ACGTCACGACA-AGTGGTGGTCGAAACCCTCAACCGGAACGCAAGTCGTGCGTGC--CCC  177

Query  174  GCGGC  178
            |||||
Sbjct  178  GCGGC  182


>MG730382.1 Cerbera manghas voucher 680 5.8S ribosomal RNA gene, partial 
sequence; internal transcribed spacer 2, complete sequence; 
and large subunit ribosomal RNA gene, partial sequence
Length=472

 Score = 183 bits (99),  Expect = 2e-42
 Identities = 174/208 (84%), Gaps = 13/208 (6%)
 Strand=Plus/Plus

Query  1    CGCATCGCGTCGCCCT-TCCCG-CC-CG-CACC-C-C-GAACGAGGGTCGCGCGGGAGGG  53
            ||||||||||||||||  |||| || || | || | | | ||||| | || |||||||||
Sbjct  84   CGCATCGCGTCGCCCTCCCCCGTCCTCGTCCCCGCGCGGGACGAGCGACGTGCGGGAGGG  143

Query  54   CGGAAAATGGCCTCCCGTGCCCTCGCGCGCGGCCGGCCTAAACTCGAGTCCCTCGCCGCG  113
            ||||||||||||||||||||   ||  |||||||||||||||||||||||||||||  ||
Sbjct  144  CGGAAAATGGCCTCCCGTGCAAACGGCCGCGGCCGGCCTAAACTCGAGTCCCTCGCTTCG  203

Query  114  GACGTCACGACAGAGTGGTGGTCGAAACCCTCAGCTCGAACGCGA-GTCGTGCGGCGTCC  172
            |||||||||||| ||||||||| |||||||||| |||||| || | ||||||||    ||
Sbjct  204  GACGTCACGACA-AGTGGTGGTTGAAACCCTCAACTCGAATGCTAAGTCGTGCGT-TCCC  261

Query  173  CGCGGCGGAGGAGAGACTGCCCGACCCT  200
            ||||||||||||||  ||||  ||||||
Sbjct  262  CGCGGCGGAGGAGA--CTGCA-GACCCT  286


>KT004473.1 Barleria lupulina voucher BKF189453 5.8S ribosomal RNA gene, 
partial sequence; internal transcribed spacer 2, complete sequence; 
and 26S ribosomal RNA gene, partial sequence
Length=511

 Score = 183 bits (99),  Expect = 2e-42
 Identities = 158/185 (85%), Gaps = 10/185 (5%)
 Strand=Plus/Plus

Query  1    CGCATCGCGTCGCCCTTCCCG-CC-CGCACCC--C--GAACGAGGGTCGCGCGGGAGGGC  54
            |||||||||||||||| |||| || || ||||  |  |  |||| || ||||||||||||
Sbjct  105  CGCATCGCGTCGCCCTCCCCGTCCTCGGACCCTGCGGGGCCGAGAGTAGCGCGGGAGGGC  164

Query  55   GGAAAATGGCCTCCCGTGCCCTCGCGCGCGGCCGGCCTAAACTCGAGTCCCTCGCCGCGG  114
            ||||||||||||||||| || | ||| |||| |||||||||||||||||||| || ||||
Sbjct  165  GGAAAATGGCCTCCCGTTCCTTTGCGTGCGGTCGGCCTAAACTCGAGTCCCTTGCTGCGG  224

Query  115  ACGTCACGACAGAGTGGTGGTCGAAACCCTCAGCTCGAACGCGAGTCGTGCG-GCGTCCC  173
            ||||||||||| |||||||||||||||||||| |  |||||| ||||||||| ||  |||
Sbjct  225  ACGTCACGACA-AGTGGTGGTCGAAACCCTCAACCGGAACGCAAGTCGTGCGTGC--CCC  281

Query  174  GCGGC  178
            |||||
Sbjct  282  GCGGC  286


>JX856584.2 Plumeria alba isolate PA1 5.8S ribosomal RNA gene, partial sequence; 
internal transcribed spacer 2, complete sequence; and 
28S ribosomal RNA gene, partial sequence
Length=449

 Score = 183 bits (99),  Expect = 2e-42
 Identities = 158/185 (85%), Gaps = 10/185 (5%)
 Strand=Plus/Plus

Query  1    CGCATCGCGTCGCCCTTCCCG-CC-CGCACCC--C--GAACGAGGGTCGCGCGGGAGGGC  54
            |||||||||||||||| |||| || || ||||  |  |  |||| || ||||||||||||
Sbjct  49   CGCATCGCGTCGCCCTCCCCGTCCTCGGACCCTACGGGGCCGAGAGTAGCGCGGGAGGGC  108

Query  55   GGAAAATGGCCTCCCGTGCCCTCGCGCGCGGCCGGCCTAAACTCGAGTCCCTCGCCGCGG  114
            ||||||||||||||||| || || || |||| |||||||||||||||||||| || ||||
Sbjct  109  GGAAAATGGCCTCCCGTTCCTTCCCGTGCGGTCGGCCTAAACTCGAGTCCCTTGCTGCGG  168

Query  115  ACGTCACGACAGAGTGGTGGTCGAAACCCTCAGCTCGAACGCGAGTCGTGCG-GCGTCCC  173
            ||||||||||| |||||||||||||||||||| |  |||||| ||||||||| ||  |||
Sbjct  169  ACGTCACGACA-AGTGGTGGTCGAAACCCTCAACCGGAACGCAAGTCGTGCGTGC--CCC  225

Query  174  GCGGC  178
            |||||
Sbjct  226  GCGGC  230


>KJ419293.1 Plumeria rubra voucher YC0534MT12 internal transcribed spacer 
2, complete sequence
 KJ419294.1 Plumeria rubra voucher YC0534MT13 internal transcribed spacer 
2, complete sequence
Length=244

 Score = 183 bits (99),  Expect = 2e-42
 Identities = 158/185 (85%), Gaps = 10/185 (5%)
 Strand=Plus/Plus

Query  1    CGCATCGCGTCGCCCTTCCCG-CC-CGCACCC--C--GAACGAGGGTCGCGCGGGAGGGC  54
            |||||||||||||||| |||| || || ||||  |  |  |||| || ||||||||||||
Sbjct  1    CGCATCGCGTCGCCCTCCCCGTCCTCGGACCCTGCGGGGCCGAGAGTAGCGCGGGAGGGC  60

Query  55   GGAAAATGGCCTCCCGTGCCCTCGCGCGCGGCCGGCCTAAACTCGAGTCCCTCGCCGCGG  114
            ||||||||||||||||| || | ||| |||| |||||||||||||||||||| || ||||
Sbjct  61   GGAAAATGGCCTCCCGTTCCTTTGCGTGCGGTCGGCCTAAACTCGAGTCCCTTGCTGCGG  120

Query  115  ACGTCACGACAGAGTGGTGGTCGAAACCCTCAGCTCGAACGCGAGTCGTGCG-GCGTCCC  173
            ||||||||||| |||||||||||||||||||| |  |||||| ||||||||| ||  |||
Sbjct  121  ACGTCACGACA-AGTGGTGGTCGAAACCCTCAACCGGAACGCAAGTCGTGCGTGC--CCC  177

Query  174  GCGGC  178
            |||||
Sbjct  178  GCGGC  182


>KJ419287.1 Plumeria rubra voucher YC0534MT06 internal transcribed spacer 
2, complete sequence
 KJ419290.1 Plumeria rubra voucher YC0534MT09 internal transcribed spacer 
2, complete sequence
 KJ419295.1 Plumeria rubra voucher YC0534MT14 internal transcribed spacer 
2, complete sequence
 KJ419297.1 Plumeria rubra voucher YC0534MT16 internal transcribed spacer 
2, complete sequence
 KJ419300.1 Plumeria rubra voucher YC0534MT19 internal transcribed spacer 
2, complete sequence
 KJ419301.1 Plumeria rubra voucher YC0534MT20 internal transcribed spacer 
2, complete sequence
Length=244

 Score = 183 bits (99),  Expect = 2e-42
 Identities = 158/185 (85%), Gaps = 10/185 (5%)
 Strand=Plus/Plus

Query  1    CGCATCGCGTCGCCCTTCCCG-CC-CGCACCC--C--GAACGAGGGTCGCGCGGGAGGGC  54
            |||||||||||||||| |||| || || ||||  |  |  |||| || ||||||||||||
Sbjct  1    CGCATCGCGTCGCCCTCCCCGTCCTCGGACCCTACGGGGCCGAGAGTAGCGCGGGAGGGC  60

Query  55   GGAAAATGGCCTCCCGTGCCCTCGCGCGCGGCCGGCCTAAACTCGAGTCCCTCGCCGCGG  114
            ||||||||||||||||| || | ||| |||| |||||||||||||||||||| || ||||
Sbjct  61   GGAAAATGGCCTCCCGTTCCTTTGCGTGCGGTCGGCCTAAACTCGAGTCCCTTGCTGCGG  120

Query  115  ACGTCACGACAGAGTGGTGGTCGAAACCCTCAGCTCGAACGCGAGTCGTGCG-GCGTCCC  173
            ||||||||||| |||||||||||||||||||| |  |||||| ||||||||| ||  |||
Sbjct  121  ACGTCACGACA-AGTGGTGGTCGAAACCCTCAACCGGAACGCAAGTCGTGCGTGC--CCC  177

Query  174  GCGGC  178
            |||||
Sbjct  178  GCGGC  182


>HG004858.1 Melodinus cochinchinensis genomic DNA containing 18S rRNA gene, 
ITS1, 5.8S rRNA gene, ITS2 and 28S rRNA gene, specimen voucher 
HITBC:Liana Mengsong 404_6_9
Length=788

 Score = 182 bits (98),  Expect = 7e-42
 Identities = 132/148 (89%), Gaps = 4/148 (3%)
 Strand=Plus/Plus

Query  40   GTCGCGCGGGAGG-GCGGAAAATGGCCTCCCGTGCCCTCGCGCGCGGCCGGCCTAAACTC  98
            |||| |||||||| ||||| | ||||| ||||||||  || ||||||||||||||||| |
Sbjct  521  GTCGTGCGGGAGGCGCGGAGACTGGCCCCCCGTGCC--CGAGCGCGGCCGGCCTAAACCC  578

Query  99   GAGTCCCTCGCCGCGGACGTCACGACAGAGTGGTGGTCGAAACCCTCAGCTCGAACGCGA  158
            ||||||||||||||||||||||||||| ||||||||| |||||||||| |||||| ||||
Sbjct  579  GAGTCCCTCGCCGCGGACGTCACGACA-AGTGGTGGTTGAAACCCTCAACTCGAATGCGA  637

Query  159  GTCGTGCGGCGTCCCGCGGCGGAGGAGA  186
            |||||||| || |||||||| |||||||
Sbjct  638  GTCGTGCGACGCCCCGCGGCCGAGGAGA  665


>KC155289.1 Carissa carandas cultivar CZK-2012 18S ribosomal RNA gene, partial 
sequence; internal transcribed spacer 1, 5.8S ribosomal 
RNA gene, and internal transcribed spacer 2, complete sequence; 
and 28S ribosomal RNA gene, partial sequence
Length=712

 Score = 182 bits (98),  Expect = 7e-42
 Identities = 171/205 (83%), Gaps = 10/205 (5%)
 Strand=Plus/Plus

Query  1    CGCATCGCGTCGCCCTTCCCGC-CCGCACCC---C-GAACGAGGGTCGCGCGGGAGGGCG  55
            |||||||||||||||| ||| | || | |||   | | ||||||| || |||||||||||
Sbjct  424  CGCATCGCGTCGCCCTCCCCCCTCCTCGCCCGAACGGGACGAGGGACGTGCGGGAGGGCG  483

Query  56   GAAAATGGCCTCCCGTGCCCTCGCGCGCGGCCGGCCTAAACTCGAGTCCCTCGCCGCGGA  115
            |||||||||||||||||||  || |||||||||||| |||| ||||||||||||  ||||
Sbjct  484  GAAAATGGCCTCCCGTGCC--CGTGCGCGGCCGGCCCAAACACGAGTCCCTCGCTACGGA  541

Query  116  CGTCACGACAGAGTGGTGGTCGAAACCCTCAGCTCGAACGCGAGTCGTGCGGCGTCCCGC  175
            |||||||||| ||||||||| |||| ||||| |||||| ||||||||||||    |||| 
Sbjct  542  CGTCACGACA-AGTGGTGGTTGAAATCCTCAACTCGAATGCGAGTCGTGCGAGACCCCGT  600

Query  176  GGCGGAGGAGAGACTGCCCGACCCT  200
            ||| |||  |||||||  |||||||
Sbjct  601  GGCCGAG--GAGACTGATCGACCCT  623


>MK426898.1 Plumeria rubra voucher DB093 internal transcribed spacer 2, partial 
sequence
Length=244

 Score = 178 bits (96),  Expect = 9e-41
 Identities = 157/185 (85%), Gaps = 10/185 (5%)
 Strand=Plus/Plus

Query  1    CGCATCGCGTCGCCCTTCCCG-CC-CGCACCC--C--GAACGAGGGTCGCGCGGGAGGGC  54
            |||||||||||||||| |||| || || ||||  |  |  |||| || ||||||||||||
Sbjct  1    CGCATCGCGTCGCCCTCCCCGTCCTCGAACCCTACGGGGCCGAGAGTTGCGCGGGAGGGC  60

Query  55   GGAAAATGGCCTCCCGTGCCCTCGCGCGCGGCCGGCCTAAACTCGAGTCCCTCGCCGCGG  114
            ||||||||||||||||| || |  || |||| |||||||||||||||||||| || ||||
Sbjct  61   GGAAAATGGCCTCCCGTTCCTTTCCGTGCGGTCGGCCTAAACTCGAGTCCCTTGCTGCGG  120

Query  115  ACGTCACGACAGAGTGGTGGTCGAAACCCTCAGCTCGAACGCGAGTCGTGCG-GCGTCCC  173
            ||||||||||| |||||||||||||||||||| |  |||||| ||||||||| ||  |||
Sbjct  121  ACGTCACGACA-AGTGGTGGTCGAAACCCTCAACCGGAACGCAAGTCGTGCGTGC--CCC  177

Query  174  GCGGC  178
            |||||
Sbjct  178  GCGGC  182


>MK426897.1 Plumeria rubra voucher DB092 internal transcribed spacer 2, partial 
sequence
Length=244

 Score = 178 bits (96),  Expect = 9e-41
 Identities = 157/185 (85%), Gaps = 10/185 (5%)
 Strand=Plus/Plus

Query  1    CGCATCGCGTCGCCCTTCCCG-CC-CGCACCC--C--GAACGAGGGTCGCGCGGGAGGGC  54
            |||||||||||||||| |||| || || ||||  |  |  |||| || ||||||||||||
Sbjct  1    CGCATCGCGTCGCCCTCCCCGTCCTCGAACCCTACGGGGCCGAGAGTTGCGCGGGAGGGC  60

Query  55   GGAAAATGGCCTCCCGTGCCCTCGCGCGCGGCCGGCCTAAACTCGAGTCCCTCGCCGCGG  114
            ||||||||||||||||| || |  || |||| |||||||||||||||||||| || ||||
Sbjct  61   GGAAAATGGCCTCCCGTTCCTTTCCGTGCGGTCGGCCTAAACTCGAGTCCCTTGCTGCGG  120

Query  115  ACGTCACGACAGAGTGGTGGTCGAAACCCTCAGCTCGAACGCGAGTCGTGCG-GCGTCCC  173
            ||||||||||| |||||||||||||||||||| |  |||||| ||||||||| ||  |||
Sbjct  121  ACGTCACGACA-AGTGGTGGTCGAAACCCTCAACCGGAACGCAAGTCGTGCGTGC--CCC  177

Query  174  GCGGC  178
            |||||
Sbjct  178  GCGGC  182


>MK426896.1 Plumeria rubra voucher DB091 internal transcribed spacer 2, partial 
sequence
Length=244

 Score = 178 bits (96),  Expect = 9e-41
 Identities = 157/185 (85%), Gaps = 10/185 (5%)
 Strand=Plus/Plus

Query  1    CGCATCGCGTCGCCCTTCCCG-CC-CGCACCC--C--GAACGAGGGTCGCGCGGGAGGGC  54
            |||||||||||||||| |||| || || ||||  |  |  |||| || ||||||||||||
Sbjct  1    CGCATCGCGTCGCCCTCCCCGTCCTCGAACCCTACGGGGCCGAGAGTTGCGCGGGAGGGC  60

Query  55   GGAAAATGGCCTCCCGTGCCCTCGCGCGCGGCCGGCCTAAACTCGAGTCCCTCGCCGCGG  114
            ||||||||||||||||| || |  || |||| |||||||||||||||||||| || ||||
Sbjct  61   GGAAAATGGCCTCCCGTTCCTTTCCGTGCGGTCGGCCTAAACTCGAGTCCCTTGCTGCGG  120

Query  115  ACGTCACGACAGAGTGGTGGTCGAAACCCTCAGCTCGAACGCGAGTCGTGCG-GCGTCCC  173
            ||||||||||| |||||||||||||||||||| |  |||||| ||||||||| ||  |||
Sbjct  121  ACGTCACGACA-AGTGGTGGTCGAAACCCTCAACCGGAACGCAAGTCGTGCGTGC--CCC  177

Query  174  GCGGC  178
            |||||
Sbjct  178  GCGGC  182


>MK426895.1 Plumeria rubra voucher DB047 internal transcribed spacer 2, partial 
sequence
Length=244

 Score = 178 bits (96),  Expect = 9e-41
 Identities = 157/185 (85%), Gaps = 10/185 (5%)
 Strand=Plus/Plus

Query  1    CGCATCGCGTCGCCCTTCCCG-CC-CGCACCC--C--GAACGAGGGTCGCGCGGGAGGGC  54
            |||||||||||||||| |||| || || ||||  |  |  |||| || ||||||||||||
Sbjct  1    CGCATCGCGTCGCCCTCCCCGTCCTCGAACCCTACGGGGCCGAGAGTTGCGCGGGAGGGC  60

Query  55   GGAAAATGGCCTCCCGTGCCCTCGCGCGCGGCCGGCCTAAACTCGAGTCCCTCGCCGCGG  114
            ||||||||||||||||| || |  || |||| |||||||||||||||||||| || ||||
Sbjct  61   GGAAAATGGCCTCCCGTTCCTTTCCGTGCGGTCGGCCTAAACTCGAGTCCCTTGCTGCGG  120

Query  115  ACGTCACGACAGAGTGGTGGTCGAAACCCTCAGCTCGAACGCGAGTCGTGCG-GCGTCCC  173
            ||||||||||| |||||||||||||||||||| |  |||||| ||||||||| ||  |||
Sbjct  121  ACGTCACGACA-AGTGGTGGTCGAAACCCTCAACCGGAACGCAAGTCGTGCGTGC--CCC  177

Query  174  GCGGC  178
            |||||
Sbjct  178  GCGGC  182


>MK426893.1 Plumeria rubra voucher DB046 internal transcribed spacer 2, partial 
sequence
Length=244

 Score = 178 bits (96),  Expect = 9e-41
 Identities = 157/185 (85%), Gaps = 10/185 (5%)
 Strand=Plus/Plus

Query  1    CGCATCGCGTCGCCCTTCCCG-CC-CGCACCC--C--GAACGAGGGTCGCGCGGGAGGGC  54
            |||||||||||||||| |||| || || ||||  |  |  |||| || ||||||||||||
Sbjct  1    CGCATCGCGTCGCCCTCCCCGTCCTCGAACCCTACGGGGCCGAGAGTTGCGCGGGAGGGC  60

Query  55   GGAAAATGGCCTCCCGTGCCCTCGCGCGCGGCCGGCCTAAACTCGAGTCCCTCGCCGCGG  114
            ||||||||||||||||| || |  || |||| |||||||||||||||||||| || ||||
Sbjct  61   GGAAAATGGCCTCCCGTTCCTTTCCGTGCGGTCGGCCTAAACTCGAGTCCCTTGCTGCGG  120

Query  115  ACGTCACGACAGAGTGGTGGTCGAAACCCTCAGCTCGAACGCGAGTCGTGCG-GCGTCCC  173
            ||||||||||| |||||||||||||||||||| |  |||||| ||||||||| ||  |||
Sbjct  121  ACGTCACGACA-AGTGGTGGTCGAAACCCTCAACCGGAACGCAAGTCGTGCGTGC--CCC  177

Query  174  GCGGC  178
            |||||
Sbjct  178  GCGGC  182


>KP764852.1 Rhazya stricta voucher E:Bruyns10930a 18S ribosomal RNA gene, 
partial sequence; internal transcribed spacer 1 and 5.8S ribosomal 
RNA gene, complete sequence; and internal transcribed 
spacer 2, partial sequence
Length=677

 Score = 178 bits (96),  Expect = 9e-41
 Identities = 152/178 (85%), Gaps = 8/178 (4%)
 Strand=Plus/Plus

Query  35   CGAGGGTCGCGCGGGAGGGCGGAAAATGGCCTCCCGTGCCC-TCGCGCGCGGCCGGCCTA  93
            |||||| || ||||||||||||||||||||||||||||||| | |   ||||||||||||
Sbjct  464  CGAGGGACGTGCGGGAGGGCGGAAAATGGCCTCCCGTGCCCATTGT--GCGGCCGGCCTA  521

Query  94   AACTCGAGTCCCTCGCCGCGGACGTCACGACAGAGTGGTGGTCGAAACCCTCAGCTCGAA  153
            ||| ||||||||||||  |||||||||||||| ||||||||| ||| |||||| ||||||
Sbjct  522  AACACGAGTCCCTCGCTACGGACGTCACGACA-AGTGGTGGTTGAACCCCTCAACTCGAA  580

Query  154  CGCGAGTCGTGCGGCGTCCCGCGGCGGAGGAGAGACTGCCCGACCCTTTCA-CGAGCC  210
            ||||||||||||| |  |||| ||| |||  |||||||   ||||||| || ||||||
Sbjct  581  CGCGAGTCGTGCGACACCCCGTGGCCGAG--GAGACTGATTGACCCTT-CAGCGAGCC  635


>KJ419292.1 Plumeria rubra voucher YC0534MT11 internal transcribed spacer 
2, complete sequence
Length=244

 Score = 178 bits (96),  Expect = 9e-41
 Identities = 157/185 (85%), Gaps = 10/185 (5%)
 Strand=Plus/Plus

Query  1    CGCATCGCGTCGCCCTTCCCG-CC-CGCACCC--C--GAACGAGGGTCGCGCGGGAGGGC  54
            |||||||||||||||| |||| || || ||||  |  |  |||| || ||||||||||||
Sbjct  1    CGCATCGCGTCGCCCTCCCCGTCCTCGAACCCTACGGGGCCGAGAGTAGCGCGGGAGGGC  60

Query  55   GGAAAATGGCCTCCCGTGCCCTCGCGCGCGGCCGGCCTAAACTCGAGTCCCTCGCCGCGG  114
            ||||||||||||||||| || |  || |||| |||||||||||||||||||| || ||||
Sbjct  61   GGAAAATGGCCTCCCGTTCCTTTCCGTGCGGTCGGCCTAAACTCGAGTCCCTTGCTGCGG  120

Query  115  ACGTCACGACAGAGTGGTGGTCGAAACCCTCAGCTCGAACGCGAGTCGTGCG-GCGTCCC  173
            ||||||||||| |||||||||||||||||||| |  |||||| ||||||||| ||  |||
Sbjct  121  ACGTCACGACA-AGTGGTGGTCGAAACCCTCAACCGGAACGCAAGTCGTGCGTGC--CCC  177

Query  174  GCGGC  178
            |||||
Sbjct  178  GCGGC  182


>KJ419282.1 Plumeria rubra voucher YC0534MT01 internal transcribed spacer 
2, complete sequence
 KJ419283.1 Plumeria rubra voucher YC0534MT02 internal transcribed spacer 
2, complete sequence
 KJ419284.1 Plumeria rubra voucher YC0534MT03 internal transcribed spacer 
2, complete sequence
 KJ419285.1 Plumeria rubra voucher YC0534MT04 internal transcribed spacer 
2, complete sequence
 KJ419286.1 Plumeria rubra voucher YC0534MT05 internal transcribed spacer 
2, complete sequence
 KJ419288.1 Plumeria rubra voucher YC0534MT07 internal transcribed spacer 
2, complete sequence
 KJ419291.1 Plumeria rubra voucher YC0534MT10 internal transcribed spacer 
2, complete sequence
 KJ419296.1 Plumeria rubra voucher YC0534MT15 internal transcribed spacer 
2, complete sequence
Length=244

 Score = 178 bits (96),  Expect = 9e-41
 Identities = 157/185 (85%), Gaps = 10/185 (5%)
 Strand=Plus/Plus

Query  1    CGCATCGCGTCGCCCTTCCCG-CC-CGCACCC--C--GAACGAGGGTCGCGCGGGAGGGC  54
            |||||||||||||||| |||| || || ||||  |  |  |||| || ||||||||||||
Sbjct  1    CGCATCGCGTCGCCCTCCCCGTCCTCGAACCCTACGGGGCCGAGAGTTGCGCGGGAGGGC  60

Query  55   GGAAAATGGCCTCCCGTGCCCTCGCGCGCGGCCGGCCTAAACTCGAGTCCCTCGCCGCGG  114
            ||||||||||||||||| || |  || |||| |||||||||||||||||||| || ||||
Sbjct  61   GGAAAATGGCCTCCCGTTCCTTTCCGTGCGGTCGGCCTAAACTCGAGTCCCTTGCTGCGG  120

Query  115  ACGTCACGACAGAGTGGTGGTCGAAACCCTCAGCTCGAACGCGAGTCGTGCG-GCGTCCC  173
            ||||||||||| |||||||||||||||||||| |  |||||| ||||||||| ||  |||
Sbjct  121  ACGTCACGACA-AGTGGTGGTCGAAACCCTCAACCGGAACGCAAGTCGTGCGTGC--CCC  177

Query  174  GCGGC  178
            |||||
Sbjct  178  GCGGC  182


>KJ559417.1 Cerbera manghas voucher QA121109 internal transcribed spacer 
1, partial sequence; 5.8S ribosomal RNA gene, complete sequence; 
and internal transcribed spacer 2, partial sequence
Length=634

 Score = 178 bits (96),  Expect = 9e-41
 Identities = 173/208 (83%), Gaps = 13/208 (6%)
 Strand=Plus/Plus

Query  1    CGCATCGCGTCGCCCT-TCCCG-CC-CG-CACC-C-C-GAACGAGGGTCGCGCGGGAGGG  53
            ||||||| ||||||||  |||| || || | || | | | ||||| | || |||||||||
Sbjct  389  CGCATCGTGTCGCCCTCCCCCGTCCTCGTCCCCGCGCGGGACGAGCGACGTGCGGGAGGG  448

Query  54   CGGAAAATGGCCTCCCGTGCCCTCGCGCGCGGCCGGCCTAAACTCGAGTCCCTCGCCGCG  113
            ||||||||||||||||||||   ||  |||||||||||||||||||||||||||||  ||
Sbjct  449  CGGAAAATGGCCTCCCGTGCAAACGGCCGCGGCCGGCCTAAACTCGAGTCCCTCGCTTCG  508

Query  114  GACGTCACGACAGAGTGGTGGTCGAAACCCTCAGCTCGAACGCGA-GTCGTGCGGCGTCC  172
            |||||||||||| ||||||||| |||||||||| |||||| || | ||||||||    ||
Sbjct  509  GACGTCACGACA-AGTGGTGGTTGAAACCCTCAACTCGAATGCTAAGTCGTGCGT-TCCC  566

Query  173  CGCGGCGGAGGAGAGACTGCCCGACCCT  200
            ||||||||||||||  ||||  ||||||
Sbjct  567  CGCGGCGGAGGAGA--CTGCA-GACCCT  591


>JX856588.1 Plumeria rubra isolate PR3 5.8S ribosomal RNA gene and internal 
transcribed spacer 2, partial sequence
Length=449

 Score = 178 bits (96),  Expect = 9e-41
 Identities = 157/185 (85%), Gaps = 10/185 (5%)
 Strand=Plus/Plus

Query  1    CGCATCGCGTCGCCCTTCCCG-CC-CGCACCC--C--GAACGAGGGTCGCGCGGGAGGGC  54
            |||||||||||||||| |||| || || ||||  |  |  |||| || ||||||||||||
Sbjct  48   CGCATCGCGTCGCCCTCCCCGTCCTCGAACCCTACGGGGCCGAGAGTTGCGCGGGAGGGC  107

Query  55   GGAAAATGGCCTCCCGTGCCCTCGCGCGCGGCCGGCCTAAACTCGAGTCCCTCGCCGCGG  114
            ||||||||||||||||| || |  || |||| |||||||||||||||||||| || ||||
Sbjct  108  GGAAAATGGCCTCCCGTTCCTTTCCGTGCGGTCGGCCTAAACTCGAGTCCCTTGCTGCGG  167

Query  115  ACGTCACGACAGAGTGGTGGTCGAAACCCTCAGCTCGAACGCGAGTCGTGCG-GCGTCCC  173
            ||||||||||| |||||||||||||||||||| |  |||||| ||||||||| ||  |||
Sbjct  168  ACGTCACGACA-AGTGGTGGTCGAAACCCTCAACCGGAACGCAAGTCGTGCGTGC--CCC  224

Query  174  GCGGC  178
            |||||
Sbjct  225  GCGGC  229


>JX856586.1 Plumeria rubra isolate PR1 5.8S ribosomal RNA gene and internal 
transcribed spacer 2, partial sequence
Length=439

 Score = 178 bits (96),  Expect = 9e-41
 Identities = 157/185 (85%), Gaps = 10/185 (5%)
 Strand=Plus/Plus

Query  1    CGCATCGCGTCGCCCTTCCCG-CC-CGCACCC--C--GAACGAGGGTCGCGCGGGAGGGC  54
            |||||||||||||||| |||| || || ||||  |  |  |||| || ||||||||||||
Sbjct  34   CGCATCGCGTCGCCCTCCCCGTCCTCGAACCCTACGGGGCCGAGAGTTGCGCGGGAGGGC  93

Query  55   GGAAAATGGCCTCCCGTGCCCTCGCGCGCGGCCGGCCTAAACTCGAGTCCCTCGCCGCGG  114
            ||||||||||||||||| || |  || |||| |||||||||||||||||||| || ||||
Sbjct  94   GGAAAATGGCCTCCCGTTCCTTTCCGTGCGGTCGGCCTAAACTCGAGTCCCTTGCTGCGG  153

Query  115  ACGTCACGACAGAGTGGTGGTCGAAACCCTCAGCTCGAACGCGAGTCGTGCG-GCGTCCC  173
            ||||||||||| |||||||||||||||||||| |  |||||| ||||||||| ||  |||
Sbjct  154  ACGTCACGACA-AGTGGTGGTCGAAACCCTCAACCGGAACGCAAGTCGTGCGTGC--CCC  210

Query  174  GCGGC  178
            |||||
Sbjct  211  GCGGC  215


>JX856487.1 Plumeria rubra isolate PR3 internal transcribed spacer 1, partial 
sequence; 5.8S ribosomal RNA gene, complete sequence; and 
internal transcribed spacer 2, partial sequence
Length=646

 Score = 178 bits (96),  Expect = 9e-41
 Identities = 157/185 (85%), Gaps = 10/185 (5%)
 Strand=Plus/Plus

Query  1    CGCATCGCGTCGCCCTTCCCG-CC-CGCACCC--C--GAACGAGGGTCGCGCGGGAGGGC  54
            |||||||||||||||| |||| || || ||||  |  |  |||| || ||||||||||||
Sbjct  455  CGCATCGCGTCGCCCTCCCCGTCCTCGAACCCTACGGGGCCGAGAGTTGCGCGGGAGGGC  514

Query  55   GGAAAATGGCCTCCCGTGCCCTCGCGCGCGGCCGGCCTAAACTCGAGTCCCTCGCCGCGG  114
            ||||||||||||||||| || |  || |||| |||||||||||||||||||| || ||||
Sbjct  515  GGAAAATGGCCTCCCGTTCCTTTCCGTGCGGTCGGCCTAAACTCGAGTCCCTTGCTGCGG  574

Query  115  ACGTCACGACAGAGTGGTGGTCGAAACCCTCAGCTCGAACGCGAGTCGTGCG-GCGTCCC  173
            ||||||||||| |||||||||||||||||||| |  |||||| ||||||||| ||  |||
Sbjct  575  ACGTCACGACA-AGTGGTGGTCGAAACCCTCAACCGGAACGCAAGTCGTGCGTGC--CCC  631

Query  174  GCGGC  178
            |||||
Sbjct  632  GCGGC  636


>JX856486.1 Plumeria rubra isolate PR1 internal transcribed spacer 1, partial 
sequence; 5.8S ribosomal RNA gene, complete sequence; and 
internal transcribed spacer 2, partial sequence
Length=686

 Score = 178 bits (96),  Expect = 9e-41
 Identities = 157/185 (85%), Gaps = 10/185 (5%)
 Strand=Plus/Plus

Query  1    CGCATCGCGTCGCCCTTCCCG-CC-CGCACCC--C--GAACGAGGGTCGCGCGGGAGGGC  54
            |||||||||||||||| |||| || || ||||  |  |  |||| || ||||||||||||
Sbjct  405  CGCATCGCGTCGCCCTCCCCGTCCTCGAACCCTACGGGGCCGAGAGTTGCGCGGGAGGGC  464

Query  55   GGAAAATGGCCTCCCGTGCCCTCGCGCGCGGCCGGCCTAAACTCGAGTCCCTCGCCGCGG  114
            ||||||||||||||||| || |  || |||| |||||||||||||||||||| || ||||
Sbjct  465  GGAAAATGGCCTCCCGTTCCTTTCCGTGCGGTCGGCCTAAACTCGAGTCCCTTGCTGCGG  524

Query  115  ACGTCACGACAGAGTGGTGGTCGAAACCCTCAGCTCGAACGCGAGTCGTGCG-GCGTCCC  173
            ||||||||||| |||||||||||||||||||| |  |||||| ||||||||| ||  |||
Sbjct  525  ACGTCACGACA-AGTGGTGGTCGAAACCCTCAACCGGAACGCAAGTCGTGCGTGC--CCC  581

Query  174  GCGGC  178
            |||||
Sbjct  582  GCGGC  586


>KC878589.1 Cerbera manghas voucher HPS_147_MT02 internal transcribed spacer 
2 and 28S ribosomal RNA gene, partial sequence
Length=437

 Score = 174 bits (94),  Expect = 1e-39
 Identities = 158/188 (84%), Gaps = 8/188 (4%)
 Strand=Plus/Plus

Query  1    CGCATCGCGTCGCCCTTCCCGCCCGCACCCCGAAC-GAGGGTCGCGCGGGAGGGCGGAAA  59
            ||||||||||||||||  || ||||  || ||  | ||| | || |||||||||||||||
Sbjct  85   CGCATCGCGTCGCCCT--CC-CCCG-TCCTCGTCCTGAGCGACGTGCGGGAGGGCGGAAA  140

Query  60   ATGGCCTCCCGTGCCCTCGCGCGCGGCCGGCCTAAACTCGAGTCCCTCGCCGCGGACGTC  119
            ||||||||||||||   ||  |||||||||||||||| ||||||||||||  ||||||||
Sbjct  141  ATGGCCTCCCGTGCAAACGGCCGCGGCCGGCCTAAACCCGAGTCCCTCGCTTCGGACGTC  200

Query  120  ACGACAGAGTGGTGGTCGAAACCCTCAGCTCGAACGCGA-GTCGTGCGGCGTCCCGCGGC  178
            |||||| ||||||||| |||||||||| |||||| || | ||||||||    ||||||||
Sbjct  201  ACGACA-AGTGGTGGTTGAAACCCTCAACTCGAATGCTAAGTCGTGCGT-TCCCCGCGGC  258

Query  179  GGAGGAGA  186
            ||||||||
Sbjct  259  GGAGGAGA  266


>MH547501.1 Rhazya stricta isolate UQU ALP131 5.8S ribosomal RNA gene, partial 
sequence; internal transcribed spacer 2, complete sequence; 
and large subunit ribosomal RNA gene, partial sequence
Length=513

 Score = 172 bits (93),  Expect = 4e-39
 Identities = 151/178 (85%), Gaps = 8/178 (4%)
 Strand=Plus/Plus

Query  35   CGAGGGTCGCGCGGGAGGGCGGAAAATGGCCTCCCGTGCCC-TCGCGCGCGGCCGGCCTA  93
            |||||| || | ||||||||||||||||||||||||||||| | |   ||||||||||||
Sbjct  151  CGAGGGACGTGTGGGAGGGCGGAAAATGGCCTCCCGTGCCCATTGT--GCGGCCGGCCTA  208

Query  94   AACTCGAGTCCCTCGCCGCGGACGTCACGACAGAGTGGTGGTCGAAACCCTCAGCTCGAA  153
            ||| ||||||||||||  |||||||||||||| ||||||||| ||| |||||| ||||||
Sbjct  209  AACACGAGTCCCTCGCTACGGACGTCACGACA-AGTGGTGGTTGAACCCCTCAACTCGAA  267

Query  154  CGCGAGTCGTGCGGCGTCCCGCGGCGGAGGAGAGACTGCCCGACCCTTTCA-CGAGCC  210
            ||||||||||||| |  |||| ||| |||  |||||||   ||||||| || ||||||
Sbjct  268  CGCGAGTCGTGCGACACCCCGTGGCCGAG--GAGACTGATTGACCCTT-CAGCGAGCC  322


>KF815493.1 Rhazya stricta voucher KSUFS112 internal transcribed spacer 1, 
partial sequence; 5.8S ribosomal RNA gene and internal transcribed 
spacer 2, complete sequence; and 28S ribosomal RNA 
gene, partial sequence
Length=688

 Score = 172 bits (93),  Expect = 4e-39
 Identities = 151/178 (85%), Gaps = 8/178 (4%)
 Strand=Plus/Plus

Query  35   CGAGGGTCGCGCGGGAGGGCGGAAAATGGCCTCCCGTGCCC-TCGCGCGCGGCCGGCCTA  93
            |||||| || | ||||||||||||||||||||||||||||| | |   ||||||||||||
Sbjct  447  CGAGGGACGTGTGGGAGGGCGGAAAATGGCCTCCCGTGCCCATTGT--GCGGCCGGCCTA  504

Query  94   AACTCGAGTCCCTCGCCGCGGACGTCACGACAGAGTGGTGGTCGAAACCCTCAGCTCGAA  153
            ||| ||||||||||||  |||||||||||||| ||||||||| ||| |||||| ||||||
Sbjct  505  AACACGAGTCCCTCGCTACGGACGTCACGACA-AGTGGTGGTTGAACCCCTCAACTCGAA  563

Query  154  CGCGAGTCGTGCGGCGTCCCGCGGCGGAGGAGAGACTGCCCGACCCTTTCA-CGAGCC  210
            ||||||||||||| |  |||| ||| |||  |||||||   ||||||| || ||||||
Sbjct  564  CGCGAGTCGTGCGACACCCCGTGGCCGAG--GAGACTGATTGACCCTT-CAGCGAGCC  618


>MH762916.1 Carissa wyliei voucher MO:6857092 5.8S ribosomal RNA gene, partial 
sequence; internal transcribed spacer 2, complete sequence; 
and large subunit ribosomal RNA gene, partial sequence
Length=356

 Score = 171 bits (92),  Expect = 1e-38
 Identities = 169/205 (82%), Gaps = 10/205 (5%)
 Strand=Plus/Plus

Query  1    CGCATCGCGTCGCCCT-TCCC-GCC-CG--CACCCCGAACGAGGGTCGCGCGGGAGGGCG  55
            ||||||||||||||||  |||  || ||  ||  | | |||||||  | |||||||||||
Sbjct  85   CGCATCGCGTCGCCCTCCCCCTTCCTCGTCCAAACGGGACGAGGGCAGTGCGGGAGGGCG  144

Query  56   GAAAATGGCCTCCCGTGCCCTCGCGCGCGGCCGGCCTAAACTCGAGTCCCTCGCCGCGGA  115
            ||||||||||||||||||| | | |||||||||||||||||   ||||||||||  ||||
Sbjct  145  GAAAATGGCCTCCCGTGCC-T-GTGCGCGGCCGGCCTAAACATAAGTCCCTCGCTACGGA  202

Query  116  CGTCACGACAGAGTGGTGGTCGAAACCCTCAGCTCGAACGCGAGTCGTGCGGCGTCCCGC  175
            |||||||||| ||||||||| |||||||||| |||||| ||||||||||||    |||| 
Sbjct  203  CGTCACGACA-AGTGGTGGTTGAAACCCTCAACTCGAATGCGAGTCGTGCGAGACCCCGT  261

Query  176  GGCGGAGGAGAGACTGCCCGACCCT  200
            ||| ||| | ||||||  |||||||
Sbjct  262  GGCCGAG-A-AGACTGATCGACCCT  284


>JX856585.1 Plumeria alba isolate PA2 5.8S ribosomal RNA gene and internal 
transcribed spacer 2, partial sequence
Length=388

 Score = 171 bits (92),  Expect = 1e-38
 Identities = 128/145 (88%), Gaps = 4/145 (3%)
 Strand=Plus/Plus

Query  35   CGAGGGTCGCGCGGGAGGGCGGAAAATGGCCTCCCGTGCCCTCGCGCGCGGCCGGCCTAA  94
            |||| || ||||||||||||||||||||||||||||| || |  || |||| ||||||||
Sbjct  23   CGAGAGTTGCGCGGGAGGGCGGAAAATGGCCTCCCGTTCCTTTCCGTGCGGTCGGCCTAA  82

Query  95   ACTCGAGTCCCTCGCCGCGGACGTCACGACAGAGTGGTGGTCGAAACCCTCAGCTCGAAC  154
            ||||||||||||||| ||||||||||||||| |||||||||||||||||||| |  ||||
Sbjct  83   ACTCGAGTCCCTCGCTGCGGACGTCACGACA-AGTGGTGGTCGAAACCCTCAACCGGAAC  141

Query  155  GCGAGTCGTGCG-GCGTCCCGCGGC  178
            || ||||||||| ||  ||||||||
Sbjct  142  GCAAGTCGTGCGTGC--CCCGCGGC  164


>KX602159.1 Rhazya stricta internal transcribed spacer 2 and 28S ribosomal 
RNA gene, partial sequence
Length=229

 Score = 167 bits (90),  Expect = 2e-37
 Identities = 141/165 (85%), Gaps = 6/165 (4%)
 Strand=Plus/Plus

Query  47   GGGAGGGCGGAAAATGGCCTCCCGTGCCCTCGCGCGCGGCCGGCCTAAACTCGAGTCCCT  106
            |||||||||||||||||||||||||||||    | ||||||||||||||| |||||||||
Sbjct  1    GGGAGGGCGGAAAATGGCCTCCCGTGCCC-ATTGTGCGGCCGGCCTAAACACGAGTCCCT  59

Query  107  CGCCGCGGACGTCACGACAGAGTGGTGGTCGAAACCCTCAGCTCGAACGCGAGTCGTGCG  166
            |||  |||||||||||||| ||||||||| ||| |||||| |||||||||||||||||||
Sbjct  60   CGCTACGGACGTCACGACA-AGTGGTGGTTGAACCCCTCAACTCGAACGCGAGTCGTGCG  118

Query  167  GCGTCCCGCGGCGGAGGAGAGACTGCCCGACCCTTTCA-CGAGCC  210
             |  |||| ||| |||  |||||||   ||||||| || ||||||
Sbjct  119  ACACCCCGTGGCCGAG--GAGACTGATTGACCCTT-CAGCGAGCC  160


>MF964023.1 Cycladenia humilis var. humilis isolate CBP339 18S ribosomal 
RNA gene, partial sequence; internal transcribed spacer 1, 5.8S 
ribosomal RNA gene, and internal transcribed spacer 2, complete 
sequence; and 26S ribosomal RNA gene, partial sequence
Length=709

 Score = 161 bits (87),  Expect = 9e-36
 Identities = 159/192 (83%), Gaps = 12/192 (6%)
 Strand=Plus/Plus

Query  1    CGCATCGCGTCGCCCTTCCC--GCC-CGCACCC--C-GAACGAGGGTCGCGCGGGAGGGC  54
            |||||||||||||| | | |  ||| |||||||  | | |||| || |  ||| | ||||
Sbjct  437  CGCATCGCGTCGCC-TCCACAAGCCTCGCACCCAACGGGACGATGGCCATGCGTGGGGGC  495

Query  55   GGAAAATGGCCTCCCGTGCCCTCGCGCGCGGCCGGCCTAAACTCGAGTCCCTCGCCGCGG  114
            |||||||||||||||||||  |   ||||||||||||||||| |||||||||||||||||
Sbjct  496  GGAAAATGGCCTCCCGTGCTTT---GCGCGGCCGGCCTAAACCCGAGTCCCTCGCCGCGG  552

Query  115  ACGTCACGACAGAGTGGTGGTCGAAACCCTCAGCTCGAACGCGAGTCGTGCGGCGTCCCG  174
            ||||||||||| ||||||||| ||||  |||| |||||| ||||||||||  || |||||
Sbjct  553  ACGTCACGACA-AGTGGTGGTTGAAAAACTCAACTCGAATGCGAGTCGTGT-GCATCCCG  610

Query  175  CGGCGGAGGAGA  186
            |||| || ||||
Sbjct  611  CGGCCGACGAGA  622


>HG004856.1 Bousigonia angustifolia genomic DNA containing 18S rRNA gene, 
ITS1, 5.8S rRNA gene, ITS2 and 28S rRNA gene, specimen voucher 
HITBC:Liana Mengsong 404_6_14
Length=818

 Score = 158 bits (85),  Expect = 1e-34
 Identities = 158/193 (82%), Gaps = 6/193 (3%)
 Strand=Plus/Plus

Query  46   CGGGAGGGCGGAAAATGGCCTCCCGTGCCCTCGCGCGCGGCCGGCCTAAACTCGAGTCCC  105
            |||||||||||||||||||||||||||  || ||||||||||||||||||| ||||||||
Sbjct  558  CGGGAGGGCGGAAAATGGCCTCCCGTG--CTGGCGCGCGGCCGGCCTAAACCCGAGTCCC  615

Query  106  TCGCCGCGGACGTCACGACAGAGTGGTGGTCGAA-ACCCTCAGCTCGAACGCGAGTCGTG  164
            || || |||||||||||||| ||||||||| ||| | ||||  |||| ||||| ||||||
Sbjct  616  TCCCCACGGACGTCACGACA-AGTGGTGGTTGAAGATCCTCGACTCGTACGCGCGTCGTG  674

Query  165  CGGCGTCCCGCGGCGGAGGAGAGACTGCCCGACCCTTTCACGAGCCCCCGTTGAGGGGCG  224
            || |  |||| ||| |||||||  | | | ||||||    ||||||||  | |||| |||
Sbjct  675  CGACACCCCGTGGCCGAGGAGAC-C-GACGGACCCTCAGGCGAGCCCCTCTCGAGGAGCG  732

Query  225  CTCCTCACGACCG  237
            | |  ||||||||
Sbjct  733  CACGCCACGACCG  745


>JX856587.1 Plumeria rubra isolate PR2 5.8S ribosomal RNA gene and internal 
transcribed spacer 2, partial sequence
Length=391

 Score = 154 bits (83),  Expect = 1e-33
 Identities = 125/145 (86%), Gaps = 4/145 (3%)
 Strand=Plus/Plus

Query  35   CGAGGGTCGCGCGGGAGGGCGGAAAATGGCCTCCCGTGCCCTCGCGCGCGGCCGGCCTAA  94
            |||| || ||||||||||||||||||||||||||||| || | ||| |||| ||||||||
Sbjct  24   CGAGAGTAGCGCGGGAGGGCGGAAAATGGCCTCCCGTTCCTTTGCGTGCGGTCGGCCTAA  83

Query  95   ACTCGAGTCCCTCGCCGCGGACGTCACGACAGAGTGGTGGTCGAAACCCTCAGCTCGAAC  154
            |||||||||||| || | |  |||||||||| |||||||||||||||||||| |  ||||
Sbjct  84   ACTCGAGTCCCTTGCTGTGCTCGTCACGACA-AGTGGTGGTCGAAACCCTCAACCGGAAC  142

Query  155  GCGAGTCGTGCG-GCGTCCCGCGGC  178
            || ||||||||| ||  ||||||||
Sbjct  143  GCAAGTCGTGCGTGC--CCCGCGGC  165


>KR532646.1 Tabernaemontana corymbosa isolate BB0564 5.8S ribosomal RNA gene, 
partial sequence; internal transcribed spacer 2, complete 
sequence; and 28S ribosomal RNA gene, partial sequence
Length=408

 Score = 143 bits (77),  Expect = 3e-30
 Identities = 124/146 (85%), Gaps = 6/146 (4%)
 Strand=Plus/Plus

Query  43   GCGCGGGAGGGCGGAAAATGGCCTCCCGTGCCCTCGCGCGCGGCCGGCCTAAA--CTCGA  100
            ||| ||||||||||||||||||||||||||||  | | |||||||||||||||  | |  
Sbjct  117  GCGGGGGAGGGCGGAAAATGGCCTCCCGTGCCAAC-C-CGCGGCCGGCCTAAAAACCCTG  174

Query  101  GTCCCTCGCCGCGGACGTCACGACAGAGTGGTGGTCGAAACCCTCAGCTCGAACGCGAGT  160
            ||||||||||  ||||||||||||| ||||||||| |||||||||| |||||  ||||||
Sbjct  175  GTCCCTCGCCATGGACGTCACGACA-AGTGGTGGTTGAAACCCTCAACTCGATTGCGAGT  233

Query  161  CGTGCGGCGTCCCGCGGCGGAGGAGA  186
            |||||| || |||| ||| | |||||
Sbjct  234  CGTGCGACGACCCGTGGCCG-GGAGA  258


>KR532647.1 Tabernaemontana corymbosa isolate BB0565 5.8S ribosomal RNA gene, 
partial sequence; internal transcribed spacer 2, complete 
sequence; and 28S ribosomal RNA gene, partial sequence
Length=424

 Score = 139 bits (75),  Expect = 4e-29
 Identities = 120/141 (85%), Gaps = 6/141 (4%)
 Strand=Plus/Plus

Query  43   GCGCGGGAGGGCGGAAAATGGCCTCCCGTGCCCTCGCGCGCGGCCGGCCTAAA--CTCGA  100
            ||| ||||||||||||||||||||||||||||  | | |||||||||||||||  | |  
Sbjct  133  GCGGGGGAGGGCGGAAAATGGCCTCCCGTGCCAAC-C-CGCGGCCGGCCTAAAAACCCTG  190

Query  101  GTCCCTCGCCGCGGACGTCACGACAGAGTGGTGGTCGAAACCCTCAGCTCGAACGCGAGT  160
            ||||||||||  ||||||||||||| ||||||||| |||||||||| |||||  ||||||
Sbjct  191  GTCCCTCGCCATGGACGTCACGACA-AGTGGTGGTTGAAACCCTCAACTCGATTGCGAGT  249

Query  161  CGTGCGGCGTCCCGCGG-CGG  180
            |||||| || |||| || |||
Sbjct  250  CGTGCGACGCCCCGTGGTCGG  270


>KY829042.1 Prestonia didyma voucher CR Demuner 2021 small subunit ribosomal 
RNA gene, partial sequence; internal transcribed spacer 
1, 5.8S ribosomal RNA gene, and internal transcribed spacer 
2, complete sequence; and large subunit ribosomal RNA gene, 
partial sequence
Length=708

 Score = 134 bits (72),  Expect = 2e-27
 Identities = 118/140 (84%), Gaps = 4/140 (3%)
 Strand=Plus/Plus

Query  51   GGGCGGAAAATGGCCTCCCGTGCCCTCGCGCGCGGCCGGCCTAAACTCGAGTCCCTCGCC  110
            ||||||| | |||||||||||||||  || |||||||||||||||||||||||||||| |
Sbjct  470  GGGCGGAGATTGGCCTCCCGTGCCCCTGCTCGCGGCCGGCCTAAACTCGAGTCCCTCGTC  529

Query  111  GCGGACGTCACGACAGAGTGGTGGTCGAAACCCTCAGCTCGAACGCGAGTCGTGCG-GCG  169
            ||||| |||||| || ||||||||| ||  ||||||||| ||||||||| |||| | || 
Sbjct  530  GCGGATGTCACGGCA-AGTGGTGGTTGATTCCCTCAGCTGGAACGCGAGCCGTGTGCGCA  588

Query  170  T-CCC-GCGGCGGAGGAGAG  187
              ||| ||||  ||||||||
Sbjct  589  AACCCGGCGGTAGAGGAGAG  608


>KY829065.1 Prestonia vana voucher CR Burnham 1767 small subunit ribosomal 
RNA gene, partial sequence; internal transcribed spacer 1, 
5.8S ribosomal RNA gene, and internal transcribed spacer 2, 
complete sequence; and large subunit ribosomal RNA gene, partial 
sequence
Length=731

 Score = 132 bits (71),  Expect = 7e-27
 Identities = 126/152 (83%), Gaps = 5/152 (3%)
 Strand=Plus/Plus

Query  53   GCGGAAAATGGCCTCCCGTGCCCTCGCGCGCGGCCGGCCTAAACTCGAGTCCCTCGCCGC  112
            ||||| | ||||||||||||||| || ||||||||||||||||||||||||||||| |||
Sbjct  493  GCGGAGATTGGCCTCCCGTGCCCCCGGGCGCGGCCGGCCTAAACTCGAGTCCCTCGTCGC  552

Query  113  GGACGTCACGACAGAGTGGTGGTCGAAACCCTCAGCTCGAACGCGAGTCGTGCG-GC-GT  170
            |||  ||||| || ||||||||| || |||||||||| | ||||| | |||||| || | 
Sbjct  553  GGATATCACGGCA-AGTGGTGGTTGATACCCTCAGCTTGTACGCGGGCCGTGCGTGCCGA  611

Query  171  CCC-GCGGCGGAGGAGAGACTGCCCG-ACCCT  200
            ||| |||   | ||||||||| || | |||||
Sbjct  612  CCCGGCGTTAGTGGAGAGACTTCCTGCACCCT  643


>KY829054.1 Prestonia pickelii voucher CR Silva sn small subunit ribosomal 
RNA gene, partial sequence; internal transcribed spacer 1, 
5.8S ribosomal RNA gene, and internal transcribed spacer 2, 
complete sequence; and large subunit ribosomal RNA gene, partial 
sequence
Length=710

 Score = 130 bits (70),  Expect = 2e-26
 Identities = 93/104 (89%), Gaps = 1/104 (1%)
 Strand=Plus/Plus

Query  52   GGCGGAAAATGGCCTCCCGTGCCCTCGCGCGCGGCCGGCCTAAACTCGAGTCCCTCGCCG  111
            |||||| | |||||||||||||||| || |||||||||||||||||||||||||||| ||
Sbjct  473  GGCGGAGATTGGCCTCCCGTGCCCTTGCCCGCGGCCGGCCTAAACTCGAGTCCCTCGTCG  532

Query  112  CGGACGTCACGACAGAGTGGTGGTCGAAACCCTCAGCTCGAACG  155
            |||| |||||| || ||||||||| || |||||||||| |||||
Sbjct  533  CGGATGTCACGGCA-AGTGGTGGTTGATACCCTCAGCTGGAACG  575


>KY829047.1 Prestonia leco voucher CR Fuentes 11052 small subunit ribosomal 
RNA gene, partial sequence; internal transcribed spacer 1, 
5.8S ribosomal RNA gene, and internal transcribed spacer 2, 
complete sequence; and large subunit ribosomal RNA gene, partial 
sequence
Length=731

 Score = 128 bits (69),  Expect = 9e-26
 Identities = 126/153 (82%), Gaps = 5/153 (3%)
 Strand=Plus/Plus

Query  53   GCGGAAAATGGCCTCCCGTGCCCTCGCGCGCGGCCGGCCTAAACTCGAGTCCCTCGCCGC  112
            ||||| | ||||||||||||||| || ||||||||||||||||||||||||||||| |||
Sbjct  493  GCGGAGATTGGCCTCCCGTGCCCCCGGGCGCGGCCGGCCTAAACTCGAGTCCCTCGTCGC  552

Query  113  GGACGTCACGACAGAGTGGTGGTCGAAACCCTCAGCTCGAACGCGAGTCGTGCG-GC-GT  170
            |||  ||||| || ||||||||| || |||||||||| | ||||| | |||||| || | 
Sbjct  553  GGATATCACGGCA-AGTGGTGGTTGATACCCTCAGCTTGTACGCGGGCCGTGCGTGCCGA  611

Query  171  CCC-GCGGCGGAGGAGAGACTGCCCG-ACCCTT  201
            ||| |||   | ||||||||  || | ||||||
Sbjct  612  CCCGGCGTTAGTGGAGAGACGTCCTGCACCCTT  644


>KY483939.1 Prestonia robusta voucher CR:Guareco:264 small subunit ribosomal 
RNA gene, partial sequence; internal transcribed spacer 
1, 5.8S ribosomal RNA gene, and internal transcribed spacer 
2, complete sequence; and large subunit ribosomal RNA gene, 
partial sequence
Length=732

 Score = 128 bits (69),  Expect = 9e-26
 Identities = 126/153 (82%), Gaps = 5/153 (3%)
 Strand=Plus/Plus

Query  53   GCGGAAAATGGCCTCCCGTGCCCTCGCGCGCGGCCGGCCTAAACTCGAGTCCCTCGCCGC  112
            ||||| | ||||||||||||||| || ||||||||||||||||||||||||||||| |||
Sbjct  494  GCGGAGATTGGCCTCCCGTGCCCCCGGGCGCGGCCGGCCTAAACTCGAGTCCCTCGTCGC  553

Query  113  GGACGTCACGACAGAGTGGTGGTCGAAACCCTCAGCTCGAACGCGAGTCGTGCG-GC-GT  170
            |||  ||||| || ||||||||| || |||||||||| | ||||| | |||||| || | 
Sbjct  554  GGATATCACGGCA-AGTGGTGGTTGATACCCTCAGCTTGTACGCGGGCCGTGCGTGCCGA  612

Query  171  CCC-GCGGCGGAGGAGAGACTGCCCG-ACCCTT  201
            ||| |||   | ||||||||  || | ||||||
Sbjct  613  CCCGGCGTTAGTGGAGAGACGTCCTGCACCCTT  645


>KY483934.1 Prestonia lenticellata voucher CR:Munoz:s.n. small subunit ribosomal 
RNA gene, partial sequence; internal transcribed spacer 
1, 5.8S ribosomal RNA gene, and internal transcribed spacer 
2, complete sequence; and large subunit ribosomal RNA gene, 
partial sequence
Length=731

 Score = 128 bits (69),  Expect = 9e-26
 Identities = 117/140 (84%), Gaps = 4/140 (3%)
 Strand=Plus/Plus

Query  53   GCGGAAAATGGCCTCCCGTGCCCTCGCGCGCGGCCGGCCTAAACTCGAGTCCCTCGCCGC  112
            ||||| | ||||||||||||||| || ||||||||||||||||||||||||||||| |||
Sbjct  493  GCGGAGATTGGCCTCCCGTGCCCCCGGGCGCGGCCGGCCTAAACTCGAGTCCCTCGTCGC  552

Query  113  GGACGTCACGACAGAGTGGTGGTCGAAACCCTCAGCTCGAACGCGAGTCGTGCG-GC-GT  170
            |||  ||||| || ||||||||| || |||||||||| | ||||| | |||||| || | 
Sbjct  553  GGATATCACGGCA-AGTGGTGGTTGATACCCTCAGCTTGTACGCGGGCCGTGCGTGCCGA  611

Query  171  CCC-GCGGCGGAGGAGAGAC  189
            ||| |||   | ||||||||
Sbjct  612  CCCGGCGTTAGTGGAGAGAC  631


>KY829043.1 Prestonia dusenii voucher CR Hatschbach 13458 small subunit ribosomal 
RNA gene, partial sequence; internal transcribed spacer 
1, 5.8S ribosomal RNA gene, and internal transcribed spacer 
2, complete sequence; and large subunit ribosomal RNA gene, 
partial sequence
Length=709

 Score = 126 bits (68),  Expect = 3e-25
 Identities = 93/105 (89%), Gaps = 1/105 (1%)
 Strand=Plus/Plus

Query  51   GGGCGGAAAATGGCCTCCCGTGCCCTCGCGCGCGGCCGGCCTAAACTCGAGTCCCTCGCC  110
            ||||||| | |||||||||||||||| |  |||||||||||||||||||||||||||| |
Sbjct  471  GGGCGGAGATTGGCCTCCCGTGCCCTTGGCCGCGGCCGGCCTAAACTCGAGTCCCTCGTC  530

Query  111  GCGGACGTCACGACAGAGTGGTGGTCGAAACCCTCAGCTCGAACG  155
            ||||| |||||| || ||||||||| || |||||||||| |||||
Sbjct  531  GCGGATGTCACGGCA-AGTGGTGGTTGATACCCTCAGCTGGAACG  574


>KY483943.1 Prestonia trifida voucher CR:Morales:21512 small subunit ribosomal 
RNA gene, partial sequence; internal transcribed spacer 
1, 5.8S ribosomal RNA gene, and internal transcribed spacer 
2, complete sequence; and large subunit ribosomal RNA gene, 
partial sequence
Length=735

 Score = 122 bits (66),  Expect = 4e-24
 Identities = 93/106 (88%), Gaps = 1/106 (1%)
 Strand=Plus/Plus

Query  61   TGGCCTCCCGTGCCCTCGCGCGCGGCCGGCCTAAACTCGAGTCCCTCGCCGCGGACGTCA  120
            ||||||||||||||| || ||||||||||||||||||||||||||||| ||||||  |||
Sbjct  504  TGGCCTCCCGTGCCCCCGGGCGCGGCCGGCCTAAACTCGAGTCCCTCGTCGCGGATATCA  563

Query  121  CGACAGAGTGGTGGTCGAAACCCTCAGCTCGAACGCGAGTCGTGCG  166
            || || ||||||||| || |||||||||| | ||||| | ||||||
Sbjct  564  CGGCA-AGTGGTGGTTGATACCCTCAGCTTGCACGCGGGCCGTGCG  608


>KY483941.1 Prestonia solanifolia voucher CR:Vieira:640 small subunit ribosomal 
RNA gene, partial sequence; internal transcribed spacer 
1, 5.8S ribosomal RNA gene, and internal transcribed spacer 
2, complete sequence; and large subunit ribosomal RNA gene, 
partial sequence
Length=711

 Score = 122 bits (66),  Expect = 4e-24
 Identities = 91/103 (88%), Gaps = 1/103 (1%)
 Strand=Plus/Plus

Query  53   GCGGAAAATGGCCTCCCGTGCCCTCGCGCGCGGCCGGCCTAAACTCGAGTCCCTCGCCGC  112
            ||||| | |||||||||||||||| |  |||||||||||||||||||||||||||| |||
Sbjct  473  GCGGAGATTGGCCTCCCGTGCCCTTGGTCGCGGCCGGCCTAAACTCGAGTCCCTCGTCGC  532

Query  113  GGACGTCACGACAGAGTGGTGGTCGAAACCCTCAGCTCGAACG  155
            ||| |||||| || ||||||||| || |||||||||| |||||
Sbjct  533  GGATGTCACGGCA-AGTGGTGGTTGATACCCTCAGCTGGAACG  574


>KY483928.1 Prestonia antioquiana voucher CR:Munoz:s.n. small subunit ribosomal 
RNA gene, partial sequence; internal transcribed spacer 
1, 5.8S ribosomal RNA gene, and internal transcribed spacer 
2, complete sequence; and large subunit ribosomal RNA gene, 
partial sequence
Length=734

 Score = 122 bits (66),  Expect = 4e-24
 Identities = 93/106 (88%), Gaps = 1/106 (1%)
 Strand=Plus/Plus

Query  61   TGGCCTCCCGTGCCCTCGCGCGCGGCCGGCCTAAACTCGAGTCCCTCGCCGCGGACGTCA  120
            ||||||||||||||| || ||||||||||||||||||||||||||||| ||||||  |||
Sbjct  504  TGGCCTCCCGTGCCCCCGGGCGCGGCCGGCCTAAACTCGAGTCCCTCGTCGCGGATATCA  563

Query  121  CGACAGAGTGGTGGTCGAAACCCTCAGCTCGAACGCGAGTCGTGCG  166
            || || ||||||||| || |||||||||| | ||||| | ||||||
Sbjct  564  CGGCA-AGTGGTGGTTGATACCCTCAGCTTGCACGCGGGCCGTGCG  608


>KY829063.1 Prestonia surinamensis voucher CR Evans 3463 small subunit ribosomal 
RNA gene, partial sequence; internal transcribed spacer 
1, 5.8S ribosomal RNA gene, and internal transcribed spacer 
2, complete sequence; and large subunit ribosomal RNA gene, 
partial sequence
Length=720

 Score = 121 bits (65),  Expect = 1e-23
 Identities = 96/111 (86%), Gaps = 2/111 (2%)
 Strand=Plus/Plus

Query  47   GGGAGGGCGGAAAATGGCCTCCCGTGCCCTCGCGCGCGGCCGGCCTAAACTCGAGTCCCT  106
            ||| ||||||| | |||||||||||||||  | |||||||||||||||||||||||||||
Sbjct  477  GGG-GGGCGGAGATTGGCCTCCCGTGCCCCTGGGCGCGGCCGGCCTAAACTCGAGTCCCT  535

Query  107  CGCCGCGGACGTCACGACAGAGTGGTGGTCGAAACCCTCAGCTCGAACGCG  157
            || |||||| ||| || || ||||||||| || |||||||||| | |||||
Sbjct  536  CGTCGCGGATGTCGCGGCA-AGTGGTGGTTGATACCCTCAGCTTGTACGCG  585


>KY829060.1 Prestonia schumanniana voucher CR Dodson 9982 small subunit ribosomal 
RNA gene, partial sequence; internal transcribed spacer 
1, 5.8S ribosomal RNA gene, and internal transcribed spacer 
2, complete sequence; and large subunit ribosomal RNA gene, 
partial sequence
Length=719

 Score = 121 bits (65),  Expect = 1e-23
 Identities = 96/111 (86%), Gaps = 2/111 (2%)
 Strand=Plus/Plus

Query  47   GGGAGGGCGGAAAATGGCCTCCCGTGCCCTCGCGCGCGGCCGGCCTAAACTCGAGTCCCT  106
            ||| ||||||| | |||||||||||||||  | |||||||||||||||||||||||||||
Sbjct  476  GGG-GGGCGGAGATTGGCCTCCCGTGCCCCTGGGCGCGGCCGGCCTAAACTCGAGTCCCT  534

Query  107  CGCCGCGGACGTCACGACAGAGTGGTGGTCGAAACCCTCAGCTCGAACGCG  157
            || |||||| ||| || || ||||||||| || |||||||||| | |||||
Sbjct  535  CGTCGCGGATGTCGCGGCA-AGTGGTGGTTGATACCCTCAGCTTGTACGCG  584


>KY483940.1 Prestonia rotundifolia voucher USF:Hansen:7995 small subunit 
ribosomal RNA gene, partial sequence; internal transcribed spacer 
1, 5.8S ribosomal RNA gene, and internal transcribed spacer 
2, complete sequence; and large subunit ribosomal RNA 
gene, partial sequence
Length=720

 Score = 121 bits (65),  Expect = 1e-23
 Identities = 126/155 (81%), Gaps = 6/155 (4%)
 Strand=Plus/Plus

Query  53   GCGGAAAATGGCCTCCCGTGCCCTCGCGCGCGGCCGGCCTAAACTCGAGTCCCTCGCCGC  112
            ||||| | ||||||||||||||| || ||||||||||||||||||||||||||||| |||
Sbjct  479  GCGGAGATTGGCCTCCCGTGCCCCCGGGCGCGGCCGGCCTAAACTCGAGTCCCTCGTCGC  538

Query  113  GGACGTCACGACA-GAG-TGGTGGTCGAAACCCTCAGCTCGAACGCGAGTCGTGCG-GC-  168
            |||  ||||| || | | ||||||| || |||||||||| | ||||| | |||||| || 
Sbjct  539  GGATATCACGGCAAGGGTTGGTGGTTGATACCCTCAGCTTGTACGCGGGCCGTGCGTGCC  598

Query  169  GTCCC-GCGGCGGAGGAGAGACTGCCCG-ACCCTT  201
            | ||| |||   | ||||||||  || | ||||||
Sbjct  599  GACCCGGCGTTAGTGGAGAGACGTCCTGCACCCTT  633


>KY829056.1 Prestonia portobellensis voucher CR Morales 21445 small subunit 
ribosomal RNA gene, partial sequence; internal transcribed 
spacer 1, 5.8S ribosomal RNA gene, and internal transcribed 
spacer 2, complete sequence; and large subunit ribosomal RNA 
gene, partial sequence
Length=725

 Score = 119 bits (64),  Expect = 5e-23
 Identities = 97/113 (86%), Gaps = 1/113 (1%)
 Strand=Plus/Plus

Query  52   GGCGGAAAATGGCCTCCCGTGCCCTCGCGCGCGGCCGGCCTAAACTCGAGTCCCTCGCCG  111
            |||||| | |||||||||||||||  || |||||||||||||||||||||||||||| ||
Sbjct  488  GGCGGAGATTGGCCTCCCGTGCCCCTGCCCGCGGCCGGCCTAAACTCGAGTCCCTCGTCG  547

Query  112  CGGACGTCACGACAGAGTGGTGGTCGAAACCCTCAGCTCGAACGCGAGTCGTG  164
            |||| |||||| || ||||||||| || ||| || ||| ||||||| | ||||
Sbjct  548  CGGATGTCACGGCA-AGTGGTGGTTGATACCGTCCGCTGGAACGCGGGGCGTG  599


>KY829052.1 Prestonia papillosa voucher CR Munoz sn small subunit ribosomal 
RNA gene, partial sequence; internal transcribed spacer 1, 
5.8S ribosomal RNA gene, and internal transcribed spacer 2, 
complete sequence; and large subunit ribosomal RNA gene, partial 
sequence
Length=716

 Score = 119 bits (64),  Expect = 5e-23
 Identities = 97/113 (86%), Gaps = 1/113 (1%)
 Strand=Plus/Plus

Query  52   GGCGGAAAATGGCCTCCCGTGCCCTCGCGCGCGGCCGGCCTAAACTCGAGTCCCTCGCCG  111
            |||||| | |||||||||||||||  || |||||||||||||||||||||||||||| ||
Sbjct  479  GGCGGAGATTGGCCTCCCGTGCCCCTGCTCGCGGCCGGCCTAAACTCGAGTCCCTCGTCG  538

Query  112  CGGACGTCACGACAGAGTGGTGGTCGAAACCCTCAGCTCGAACGCGAGTCGTG  164
            |||| |||||| || ||||||||| || ||| || ||| ||||||| | ||||
Sbjct  539  CGGATGTCACGGCA-AGTGGTGGTTGATACCGTCCGCTGGAACGCGGGGCGTG  590


>KY829049.1 Prestonia longifolia voucher CR Morales 21414 small subunit ribosomal 
RNA gene, partial sequence; internal transcribed spacer 
1, 5.8S ribosomal RNA gene, and internal transcribed spacer 
2, complete sequence; and large subunit ribosomal RNA gene, 
partial sequence
Length=713

 Score = 119 bits (64),  Expect = 5e-23
 Identities = 97/113 (86%), Gaps = 1/113 (1%)
 Strand=Plus/Plus

Query  52   GGCGGAAAATGGCCTCCCGTGCCCTCGCGCGCGGCCGGCCTAAACTCGAGTCCCTCGCCG  111
            |||||| | |||||||||||||||  || |||||||||||||||||||||||||||| ||
Sbjct  476  GGCGGAGATTGGCCTCCCGTGCCCCTGCTCGCGGCCGGCCTAAACTCGAGTCCCTCGTCG  535

Query  112  CGGACGTCACGACAGAGTGGTGGTCGAAACCCTCAGCTCGAACGCGAGTCGTG  164
            |||| |||||| || ||||||||| || ||| || ||| ||||||| | ||||
Sbjct  536  CGGATGTCACGGCA-AGTGGTGGTTGATACCGTCCGCTGGAACGCGGGGCGTG  587


>KY829048.1 Prestonia lindleyana voucher CR Costa 691 small subunit ribosomal 
RNA gene, partial sequence; internal transcribed spacer 
1, 5.8S ribosomal RNA gene, and internal transcribed spacer 
2, complete sequence; and large subunit ribosomal RNA gene, 
partial sequence
Length=735

 Score = 115 bits (62),  Expect = 7e-22
 Identities = 127/157 (81%), Gaps = 9/157 (6%)
 Strand=Plus/Plus

Query  51   GGGCGGAAAATGGCCTCCCGTGC-CCTCGCGCGCGGCCGGCCTAAACTCGAGTCCCTCGC  109
            ||||||| | ||||||||||||| ||| | ||||||||||||||||||||||||||||| 
Sbjct  495  GGGCGGAGATTGGCCTCCCGTGCACCT-GGGCGCGGCCGGCCTAAACTCGAGTCCCTCGT  553

Query  110  CGCGGACGTCACGACAGAGTGGTGGTCGAAACCCTCAGCTCGAACGCGAGTCGTGCG-GC  168
             ||||| | |||| || ||||||||| || |||| ||||| | ||||| | |||| | ||
Sbjct  554  TGCGGATGACACGGCA-AGTGGTGGTTGATACCCACAGCTTGTACGCGGGCCGTGTGTGC  612

Query  169  -GTCCCG-CGG-CGGAGGAGAGACTGCCC-GACCCTT  201
             | |||| ||  ||| ||||||||  ||  |||||||
Sbjct  613  CGACCCGGCGTTCGG-GGAGAGACGTCCTGGACCCTT  648


>KY829036.1 Prestonia annularis voucher CR Seidel 7708 small subunit ribosomal 
RNA gene, partial sequence; internal transcribed spacer 
1, 5.8S ribosomal RNA gene, and internal transcribed spacer 
2, complete sequence; and large subunit ribosomal RNA gene, 
partial sequence
Length=719

 Score = 115 bits (62),  Expect = 7e-22
 Identities = 97/114 (85%), Gaps = 1/114 (1%)
 Strand=Plus/Plus

Query  51   GGGCGGAAAATGGCCTCCCGTGCCCTCGCGCGCGGCCGGCCTAAACTCGAGTCCCTCGCC  110
            ||||||| | |||||||||||||||  || |||||||||||||||||||||||||||| |
Sbjct  479  GGGCGGAGATTGGCCTCCCGTGCCCCTGCCCGCGGCCGGCCTAAACTCGAGTCCCTCGTC  538

Query  111  GCGGACGTCACGACAGAGTGGTGGTCGAAACCCTCAGCTCGAACGCGAGTCGTG  164
            ||||| |||||| |  ||||||||| || |||||| ||  ||||||| | ||||
Sbjct  539  GCGGATGTCACGGCT-AGTGGTGGTTGATACCCTCCGCCGGAACGCGGGGCGTG  591


>KY829057.1 Prestonia premontana voucher CR Gonzalez sn small subunit ribosomal 
RNA gene, partial sequence; internal transcribed spacer 
1, 5.8S ribosomal RNA gene, and internal transcribed spacer 
2, complete sequence; and large subunit ribosomal RNA gene, 
partial sequence
Length=735

 Score = 113 bits (61),  Expect = 3e-21
 Identities = 84/95 (88%), Gaps = 1/95 (1%)
 Strand=Plus/Plus

Query  51   GGGCGGAAAATGGCCTCCCGTGCCCTCGCGCGCGGCCGGCCTAAACTCGAGTCCCTCGCC  110
            ||||||| | |||||||||||||||  | ||||||||||||||||||||||||||||| |
Sbjct  492  GGGCGGAGATTGGCCTCCCGTGCCCCTGGGCGCGGCCGGCCTAAACTCGAGTCCCTCGTC  551

Query  111  GCGGACGTCACGACAGAGTGGTGGTCGAAACCCTC  145
            ||||| |||||| || ||||||||| || ||||||
Sbjct  552  GCGGATGTCACGGCA-AGTGGTGGTTGATACCCTC  585


>KY829051.1 Prestonia mucronata voucher CR Romero 7892 small subunit ribosomal 
RNA gene, partial sequence; internal transcribed spacer 
1, 5.8S ribosomal RNA gene, and internal transcribed spacer 
2, complete sequence; and large subunit ribosomal RNA gene, 
partial sequence
Length=735

 Score = 113 bits (61),  Expect = 3e-21
 Identities = 84/95 (88%), Gaps = 1/95 (1%)
 Strand=Plus/Plus

Query  51   GGGCGGAAAATGGCCTCCCGTGCCCTCGCGCGCGGCCGGCCTAAACTCGAGTCCCTCGCC  110
            ||||||| | |||||||||||||||  | ||||||||||||||||||||||||||||| |
Sbjct  492  GGGCGGAGATTGGCCTCCCGTGCCCCTGGGCGCGGCCGGCCTAAACTCGAGTCCCTCGTC  551

Query  111  GCGGACGTCACGACAGAGTGGTGGTCGAAACCCTC  145
            ||||| |||||| || ||||||||| || ||||||
Sbjct  552  GCGGATGTCACGGCA-AGTGGTGGTTGATACCCTC  585


>KY829034.1 Prestonia acrensis voucher USF Croat 85856 small subunit ribosomal 
RNA gene, partial sequence; internal transcribed spacer 
1, 5.8S ribosomal RNA gene, and internal transcribed spacer 
2, complete sequence; and large subunit ribosomal RNA gene, 
partial sequence
Length=720

 Score = 113 bits (61),  Expect = 3e-21
 Identities = 96/113 (85%), Gaps = 2/113 (2%)
 Strand=Plus/Plus

Query  45   GCGGGAGGGCGGAAAATGGCCTCCCGTGCCCTCGCGCGCGGCCGGCCTAAACTCGAGTCC  104
            ||||| ||||||| | || ||||||||||||  | |||||||||||||||||||||||||
Sbjct  475  GCGGG-GGGCGGAGATTGTCCTCCCGTGCCCCTGGGCGCGGCCGGCCTAAACTCGAGTCC  533

Query  105  CTCGCCGCGGACGTCACGACAGAGTGGTGGTCGAAACCCTCAGCTCGAACGCG  157
            |||| || ||| ||| || || ||||||||| || |||||||||| | |||||
Sbjct  534  CTCGTCGTGGATGTCGCGGCA-AGTGGTGGTTGATACCCTCAGCTTGTACGCG  585


>KY483942.1 Prestonia tomentosa voucher CR:Zardini:53321 small subunit ribosomal 
RNA gene, partial sequence; internal transcribed spacer 
1, 5.8S ribosomal RNA gene, and internal transcribed spacer 
2, complete sequence; and large subunit ribosomal RNA gene, 
partial sequence
Length=720

 Score = 113 bits (61),  Expect = 3e-21
 Identities = 96/113 (85%), Gaps = 2/113 (2%)
 Strand=Plus/Plus

Query  45   GCGGGAGGGCGGAAAATGGCCTCCCGTGCCCTCGCGCGCGGCCGGCCTAAACTCGAGTCC  104
            ||||| ||||||| | || ||||||||||||  | |||||||||||||||||||||||||
Sbjct  475  GCGGG-GGGCGGAGATTGTCCTCCCGTGCCCCTGGGCGCGGCCGGCCTAAACTCGAGTCC  533

Query  105  CTCGCCGCGGACGTCACGACAGAGTGGTGGTCGAAACCCTCAGCTCGAACGCG  157
            |||| || ||| ||| || || ||||||||| || |||||||||| | |||||
Sbjct  534  CTCGTCGTGGATGTCGCGGCA-AGTGGTGGTTGATACCCTCAGCTTGTACGCG  585


>KY829041.1 Prestonia denticulata voucher CR Braga 7365 small subunit ribosomal 
RNA gene, partial sequence; internal transcribed spacer 
1, 5.8S ribosomal RNA gene, and internal transcribed spacer 
2, complete sequence; and large subunit ribosomal RNA gene, 
partial sequence
Length=734

 Score = 111 bits (60),  Expect = 9e-21
 Identities = 99/117 (85%), Gaps = 5/117 (4%)
 Strand=Plus/Plus

Query  51   GGGCGGAAAATGGCCTCCCGTGC-CCTCGCGCGCGGCCGGCCTAAACTCGAGTCCCTCGC  109
            ||||||| | ||||||||||||| ||| | ||||||||||||||||||||||||||||| 
Sbjct  492  GGGCGGAGATTGGCCTCCCGTGCACCT-GGGCGCGGCCGGCCTAAACTCGAGTCCCTCGT  550

Query  110  CGCGGACGTCACGACAGAGTGGTGGTCGAAACC--CTCAGCTCGAACGCGAGTCGTG  164
            |||||| | |||| || ||||||||| || |||  ||||||| | ||||| | ||||
Sbjct  551  CGCGGATGACACGGCA-AGTGGTGGTTGAGACCCTCTCAGCTTGTACGCGGGCCGTG  606


>KY483932.1 Prestonia exserta voucher USF:Folsom:6899 small subunit ribosomal 
RNA gene, partial sequence; internal transcribed spacer 
1, 5.8S ribosomal RNA gene, and internal transcribed spacer 
2, complete sequence; and large subunit ribosomal RNA gene, 
partial sequence
Length=739

 Score = 111 bits (60),  Expect = 9e-21
 Identities = 96/113 (85%), Gaps = 3/113 (3%)
 Strand=Plus/Plus

Query  51   GGGCGGAAAATGGCCTCCCGTGCCCTC-GCGCGCGGCCGGCCTAAACTCGAGTCCCTCGC  109
            ||||||| | |||||||||||||  ||  | |||||||||||||||||||||||||||| 
Sbjct  501  GGGCGGAGATTGGCCTCCCGTGC-ATCTTCTCGCGGCCGGCCTAAACTCGAGTCCCTCGT  559

Query  110  CGCGGACGTCACGACAGAGTGGTGGTCGAAACCCTCAGCTCGAACGCGAGTCG  162
            |||||| |||||| || ||||||||| || ||| ||| || ||||||| ||||
Sbjct  560  CGCGGATGTCACGTCA-AGTGGTGGTTGATACCGTCATCTTGAACGCGGGTCG  611


>KY829062.1 Prestonia speciosa voucher CR Sandoval 1586 small subunit ribosomal 
RNA gene, partial sequence; internal transcribed spacer 
1, 5.8S ribosomal RNA gene, and internal transcribed spacer 
2, complete sequence; and large subunit ribosomal RNA gene, 
partial sequence
Length=730

 Score = 108 bits (58),  Expect = 1e-19
 Identities = 91/107 (85%), Gaps = 1/107 (1%)
 Strand=Plus/Plus

Query  51   GGGCGGAAAATGGCCTCCCGTGCCCTCGCGCGCGGCCGGCCTAAACTCGAGTCCCTCGCC  110
            ||||||| | |||||||||||||||  | |||||||||||||||||||||||||||||  
Sbjct  490  GGGCGGAGATTGGCCTCCCGTGCCCCAGGGCGCGGCCGGCCTAAACTCGAGTCCCTCGTT  549

Query  111  GCGGACGTCACGACAGAGTGGTGGTCGAAACCCTCAGCTCGAACGCG  157
            ||||| ||| || || ||||||||| || ||||| |||| | |||||
Sbjct  550  GCGGATGTCGCGGCA-AGTGGTGGTTGATACCCTAAGCTTGTACGCG  595


>KY829061.1 Prestonia seemannii voucher CR Munoz sn small subunit ribosomal 
RNA gene, partial sequence; internal transcribed spacer 1, 
5.8S ribosomal RNA gene, and internal transcribed spacer 2, 
complete sequence; and large subunit ribosomal RNA gene, partial 
sequence
Length=730

 Score = 108 bits (58),  Expect = 1e-19
 Identities = 91/107 (85%), Gaps = 1/107 (1%)
 Strand=Plus/Plus

Query  51   GGGCGGAAAATGGCCTCCCGTGCCCTCGCGCGCGGCCGGCCTAAACTCGAGTCCCTCGCC  110
            ||||||| | |||||||||||||||  | |||||||||||||||||||||||||||||  
Sbjct  490  GGGCGGAGATTGGCCTCCCGTGCCCCAGGGCGCGGCCGGCCTAAACTCGAGTCCCTCGTT  549

Query  111  GCGGACGTCACGACAGAGTGGTGGTCGAAACCCTCAGCTCGAACGCG  157
            ||||| ||| || || ||||||||| || ||||| |||| | |||||
Sbjct  550  GCGGATGTCGCGGCA-AGTGGTGGTTGATACCCTAAGCTTGTACGCG  595


>KY483935.1 Prestonia mexicana voucher CR:Morales:21447 small subunit ribosomal 
RNA gene, partial sequence; internal transcribed spacer 
1, 5.8S ribosomal RNA gene, and internal transcribed spacer 
2, complete sequence; and large subunit ribosomal RNA gene, 
partial sequence
Length=730

 Score = 108 bits (58),  Expect = 1e-19
 Identities = 91/107 (85%), Gaps = 1/107 (1%)
 Strand=Plus/Plus

Query  51   GGGCGGAAAATGGCCTCCCGTGCCCTCGCGCGCGGCCGGCCTAAACTCGAGTCCCTCGCC  110
            ||||||| | |||||||||||||||  | |||||||||||||||||||||||||||||  
Sbjct  490  GGGCGGAGATTGGCCTCCCGTGCCCCAGGGCGCGGCCGGCCTAAACTCGAGTCCCTCGTT  549

Query  111  GCGGACGTCACGACAGAGTGGTGGTCGAAACCCTCAGCTCGAACGCG  157
            ||||| ||| || || ||||||||| || ||||| |||| | |||||
Sbjct  550  GCGGATGTCGCGGCA-AGTGGTGGTTGATACCCTAAGCTTGTACGCG  595


  Database: Nucleotide collection (nt)
    Posted date:  Jun 15, 2019  6:40 PM
  Number of letters in database: 218,532,353,722
  Number of sequences in database:  52,478,804

Lambda      K        H
    1.33    0.621     1.12 
Gapped
Lambda      K        H
    1.28    0.460    0.850 
Matrix: blastn matrix:1 -2
Gap Penalties: Existence: 0, Extension: 0
Number of Sequences: 52478804
Number of Hits to DB: 0
Number of extensions: 0
Number of successful extensions: 0
Number of sequences better than 10: 2
Number of HSP's better than 10 without gapping: 0
Number of HSP's gapped: 2
Number of HSP's successfully gapped: 2
Length of query: 237
Length of database: 218532353722
Length adjustment: 33
Effective length of query: 204
Effective length of database: 216800553190
Effective search space: 44227312850760
Effective search space used: 44227312850760
A: 0
X1: 13 (25.0 bits)
X2: 32 (59.1 bits)
X3: 54 (99.7 bits)
S1: 13 (25.1 bits)
S2: 23 (43.6 bits)
