# Supplementary material for: Assessing the Identity of Commercial Herbs From a Cambodian Market Using DNA Barcoding
Source: Front Pharmacol. 2020 Mar 24;11:244. doi: 10.3389/fphar.2020.00244 (PMC7105672; doi:10.3389/fphar.2020.00244)
Supplement: Supplementary file 2 [file Data_Sheet_2.zip › blast search result/ITS2/JPZ50.txt]

BLASTN 2.9.0+
Reference: Zheng Zhang, Scott Schwartz, Lukas Wagner, and
Webb Miller (2000), "A greedy algorithm for aligning DNA
sequences", J Comput Biol 2000; 7(1-2):203-14.


Reference for database indexing: Aleksandr Morgulis, George
Coulouris, Yan Raytselis, Thomas L. Madden, Richa Agarwala,
Alejandro A. Schaffer (2008), "Database Indexing for
Production MegaBLAST Searches", Bioinformatics 24:1757-1764.


RID: J5Z370C5015


Database: Nucleotide collection (nt)
           52,478,804 sequences; 218,532,353,722 total letters
Query= 50

Length=217


                                                                   Score        E      Max
Sequences producing significant alignments:                       (Bits)     Value   ident

KU963322.1 Hydnophytum puffii voucher G. Chomicki 93 (M) inter...  390        9e-105  99%         
AM980869.1 Hydnophytum formicarum ITS1, 5.8S rRNA gene and ITS2    357        9e-95   99%         
KX944391.1 Hydnophytum formicarum voucher G. Chomicki 90 (M) i...  353        1e-93   96%         
KU963321.1 Hydnophytum contortum voucher M.P.H Jebb 310 (FHO) ...  326        3e-85   94%         
KX944393.1 Hydnophytum hellwigii voucher R. Schlechter 13674 (...  309        3e-80   93%         
KU963316.1 Hydnophytum vitis-idaea voucher L.J. Brass 12046 (B...  305        3e-79   92%         
KX944404.1 Hydnophytum caminiferum voucher A. Wistuba 2014-001...  303        1e-78   96%         
KX944399.1 Hydnophytum ramispinum voucher Recende 13 (BM) inte...  296        2e-76   91%         
KX944408.1 Hydnophytum microphyllum voucher L0105910 (L) small...  289        3e-74   91%         
KU963312.1 Hydnophytum sp. 1 Brass 2568 voucher L.J. Brass 256...  289        3e-74   91%         
KX944395.1 Hydnophytum sp. GC-2017d voucher M.H.P. Jebb 337 (F...  283        2e-72   90%         
KU963318.1 Hydnophytum sp. 5 Chomicki 127 voucher G. Chomicki ...  278        8e-71   90%         
KU586353.1 Myrmephytum beccarii voucher G. Chomicki 118 (M) in...  278        8e-71   90%         
AF071988.1 Myrmecodia horrida 18S ribosomal RNA gene, partial ...  278        8e-71   90%         
KX944396.1 Hydnophytum archboldianum voucher G. Chomicki 95 (M...  276        3e-70   89%         
KU963317.1 Hydnophytum tortuosum voucher G. Chomicki 128 (M) i...  276        3e-70   89%         
KX944397.1 Hydnophytum sp. GC-2017i voucher M.H.P. Jebb 288 (F...  274        1e-69   89%         
KU963328.1 Myrmecodia pendens voucher C.R. Huxley and J. Frida...  274        1e-69   89%         
KU963324.1 Hydnophytum vaccinifolium voucher G. Chomicki 98 (M...  274        1e-69   89%         
KX944414.1 Myrmecodia platytyrea subsp. antoinii voucher G. Ch...  272        4e-69   89%         
KX944413.1 Myrmecodia platytyrea subsp. platytyrea voucher G. ...  272        4e-69   89%         
KX944409.1 Myrmecodia rumphii voucher G. Chomicki 115 (M) inte...  272        4e-69   89%         
KX944406.1 Hydnophytum bracteatum voucher H. Gay 467 (FHO) int...  272        4e-69   89%         
KU963325.1 Myrmecodia pteroaspida voucher M.P.H. Jebb 804 (FHO...  272        4e-69   89%         
KU963320.1 Myrmephytum selebicum voucher G. Chomicki 120 (M) i...  272        4e-69   89%         
KF675913.1 Myrmecodia tuberosa voucher Andreasen 341 (UPS) int...  272        4e-69   89%         
AF034918.1 Myrmecodia platyrea 18S ribosomal RNA gene, partial...  272        4e-69   89%         
AF034917.1 Myrmecodia armata 18S ribosomal RNA gene, partial s...  272        4e-69   89%         
KX944401.1 Hydnophytum sp. GC-2017f voucher L. Hamilton 3486 (...  270        1e-68   90%         
KU963331.1 Myrmecodia melanacantha voucher M.P.H. Jebb 248 (L)...  270        1e-68   89%         
AF149313.1 Myrmecodia tuberosa internal transcribed spacer 1, ...  270        1e-68   89%         
KX944410.1 Myrmecodia lamii voucher G. Chomicki 102 (M) intern...  268        5e-68   93%         
KX944402.1 Hydnophytum sp. Menzies 5937 voucher J.I. Menzies 5...  267        2e-67   89%         
KU586348.1 Myrmecodia dahlii voucher J.I. Menzies 5947 (FHO) i...  267        2e-67   89%         
KU586347.1 Myrmecodia beccarii voucher G. Chomicki 99 (M) 18S ...  267        2e-67   89%         
AF034914.1 Hydnophytum sp. C.H. Lambrick 132/83 18S ribosomal ...  267        2e-67   89%         
KX944405.1 Hydnophytum moseleyanum voucher G. Chomicki 92 (M) ...  265        6e-67   89%         
AF034912.1 Hydnophytum formicarum 18S ribosomal RNA gene, part...  265        6e-67   89%         
KU963329.1 Myrmecodia horrida voucher G. Chomicki 100 (M) inte...  261        8e-66   92%         
KX944400.1 Hydnophytum confertifolium voucher G. Chomicki 85 (...  259        3e-65   88%         
KX944416.1 Myrmephytum arfakianum voucher M.H.P. Jebb 889 (FHO...  257        1e-64   88%         
KU963311.1 Hydnophytum simplex voucher G. Chomicki 94 (M) inte...  257        1e-64   88%         
KU586352.1 Myrmephytum arfakianum voucher G. Chomicki 116 (M) ...  257        1e-64   88%         
KU586350.1 Anthorrhiza echinella voucher G. Chomicki 83 (M) 18...  257        1e-64   88%         
KX944411.1 Myrmecodia lamii voucher G. Chomicki 103 (M) intern...  255        4e-64   88%         
KX944415.1 Myrmephytum naumannii voucher G. Chomicki 119 (M) i...  254        1e-63   88%         
AF034913.1 Hydnophytum moseleyanum 18S ribosomal RNA gene, par...  254        1e-63   88%         
KU963323.1 Hydnophytum moseleyanum voucher C.R. Huxley 5902 (F...  248        6e-62   88%         
KU586349.1 Anthorrhiza caerulea voucher M.P.H. Jebb 358 (FHO) ...  248        6e-62   87%         
AF034915.1 Anthorrhiza clemensii 18S ribosomal RNA gene, parti...  248        6e-62   88%         
KX944398.1 Hydnophytum sp. GC-2017h voucher M.H.P. Jebb 262 (F...  246        2e-61   87%         
KU963330.1 Myrmecodia sterrophylla voucher M.P.H. Jebb 240 (L)...  246        2e-61   90%         
KU586351.1 Myrmecodia salomonensis voucher C.R. Huxley and L.M...  246        2e-61   87%         
KF675912.1 Hydnophytum sp. Barrabe & Rigault 1041 voucher Barr...  244        8e-61   88%         
AM980871.1 Myrmephytum beccarii ITS1, 5.8S rRNA gene and ITS2      244        8e-61   90%         
AM980870.1 Hydnophytum cf. moseleyanum GDA-2008 ITS1, 5.8S rRN...  243        3e-60   90%         
KU963327.1 Myrmecodia albertisii subsp. valida voucher H.J. Ga...  237        1e-58   87%         
KU963315.1 Hydnophytum hellwigii voucher H. Gay 487 (BM) inter...  235        5e-58   85%         
AM980867.1 Myrmecodia tuberosa ITS1, 5.8S rRNA gene and ITS2, ...  235        5e-58   88%         
KU963326.1 Myrmecodia jobiensis voucher G. Chomicki 101 (M) in...  226        3e-55   85%         
KU963319.1 Hydnophytum tetrapterum voucher L.E. Cheesman 32 (B...  224        1e-54   92%         
KX944412.1 Myrmecodia brassii voucher G. Chomicki 125 (M) inte...  215        6e-52   87%         

ALIGNMENTS
>KU963322.1 Hydnophytum puffii voucher G. Chomicki 93 (M) internal transcribed 
spacer 1, partial sequence; 5.8S ribosomal RNA gene, complete 
sequence; and internal transcribed spacer 2 region, 
partial sequence
Length=591

 Score = 390 bits (211),  Expect = 9e-105
 Identities = 215/217 (99%), Gaps = 0/217 (0%)
 Strand=Plus/Plus

Query  1    CACATCTAGTCGACACTCTCTCATCTTCACGAGAGTGGCGGAAATTGGCCTCCCGTTTCC  60
            ||||||||||||||||||||||||||||||||||||||||||||||||||||||||||||
Sbjct  341  CACATCTAGTCGACACTCTCTCATCTTCACGAGAGTGGCGGAAATTGGCCTCCCGTTTCC  400

Query  61   TCGAGTTGCGGCTGGCCTAAATTTGAGTTTTTGGCGCGAGATGTCACCACAAGTGGTGGT  120
            ||||||||||||||||||||||||||||||||||||||||||||||||||||||||||||
Sbjct  401  TCGAGTTGCGGCTGGCCTAAATTTGAGTTTTTGGCGCGAGATGTCACCACAAGTGGTGGT  460

Query  121  TGAAATTCTCAATTCGTGCGCTGTTGTGACCTCGCCTAATAGATACTCAATTGACCCTAG  180
            |||||||||||||||||| |||||||||||||||||||||||||||||||||||||||||
Sbjct  461  TGAAATTCTCAATTCGTGAGCTGTTGTGACCTCGCCTAATAGATACTCAATTGACCCTAG  520

Query  181  AGCCCTCAATCAAAATTGATTAAAGGGCCTTCGACCG  217
            ||||||||||||||||||| |||||||||||||||||
Sbjct  521  AGCCCTCAATCAAAATTGAGTAAAGGGCCTTCGACCG  557


>AM980869.1 Hydnophytum formicarum ITS1, 5.8S rRNA gene and ITS2
 KU586346.1 Hydnophytum formicarum voucher G. Chomicki 87 (M) 18S ribosomal 
RNA gene, partial sequence; internal transcribed spacer 1 
and 5.8S ribosomal RNA gene, complete sequence; and internal 
transcribed spacer 2, partial sequence
Length=590

 Score = 357 bits (193),  Expect = 9e-95
 Identities = 195/196 (99%), Gaps = 0/196 (0%)
 Strand=Plus/Plus

Query  1    CACATCTAGTCGACACTCTCTCATCTTCACGAGAGTGGCGGAAATTGGCCTCCCGTTTCC  60
            ||||||||||||||||||||||||||||||||||||||||||||||||||||||||||||
Sbjct  389  CACATCTAGTCGACACTCTCTCATCTTCACGAGAGTGGCGGAAATTGGCCTCCCGTTTCC  448

Query  61   TCGAGTTGCGGCTGGCCTAAATTTGAGTTTTTGGCGCGAGATGTCACCACAAGTGGTGGT  120
            ||||||||||||||||||||||||||||||||||||||||||||||||||||||||||||
Sbjct  449  TCGAGTTGCGGCTGGCCTAAATTTGAGTTTTTGGCGCGAGATGTCACCACAAGTGGTGGT  508

Query  121  TGAAATTCTCAATTCGTGCGCTGTTGTGACCTCGCCTAATAGATACTCAATTGACCCTAG  180
            ||||||||||||||||||||||||||||||||||||||||||||||||||||||||||||
Sbjct  509  TGAAATTCTCAATTCGTGCGCTGTTGTGACCTCGCCTAATAGATACTCAATTGACCCTAG  568

Query  181  AGCCCTCAATCAAAAT  196
            |||||||| |||||||
Sbjct  569  AGCCCTCAGTCAAAAT  584


>KX944391.1 Hydnophytum formicarum voucher G. Chomicki 90 (M) internal transcribed 
spacer 1, partial sequence; 5.8S ribosomal RNA gene, 
complete sequence; and internal transcribed spacer 2, partial 
sequence
Length=607

 Score = 353 bits (191),  Expect = 1e-93
 Identities = 208/217 (96%), Gaps = 4/217 (2%)
 Strand=Plus/Plus

Query  1    CACATCTAGTCGACACTCTCTCATCTTCACGAGAGTGGCGGAAATTGGCCTCCCGTTTCC  60
            || |||| ||||||||||||| ||||||||||||||||||||||||||||||||||||||
Sbjct  383  CANATCTNGTCGACACTCTCTNATCTTCACGAGAGTGGCGGAAATTGGCCTCCCGTTTCC  442

Query  61   TCGAGTTGCGGCTGGCCTAAATTTGAGTTTTTGGCGCGAGATGTCACCACAAGTGGTGGT  120
            ||||||||||||||||||||||||||||||||||||||||||||||||||||||||||||
Sbjct  443  TCGAGTTGCGGCTGGCCTAAATTTGAGTTTTTGGCGCGAGATGTCACCACAAGTGGTGGT  502

Query  121  TGAAATTCTCAATTCGTGCGCTGTTGTGACCTCGCCTAATAGATACTCAATTGACCCTAG  180
            ||||||||||||||||||||||||||||||||||||||| ||||||||||||||||| ||
Sbjct  503  TGAAATTCTCAATTCGTGCGCTGTTGTGACCTCGCCTAA-AGATACTCAATTGACCC-AG  560

Query  181  AGCCCTCAATCAAAATTGATTAAAGGGCCTTCGACCG  217
            |||||||| ||||||| ||| ||||||||| ||||||
Sbjct  561  AGCCCTCAGTCAAAATCGAT-AAAGGGCCT-CGACCG  595


>KU963321.1 Hydnophytum contortum voucher M.P.H Jebb 310 (FHO) internal transcribed 
spacer 1, partial sequence; 5.8S ribosomal RNA gene, 
complete sequence; and internal transcribed spacer 2 region, 
partial sequence
Length=625

 Score = 326 bits (176),  Expect = 3e-85
 Identities = 206/220 (94%), Gaps = 3/220 (1%)
 Strand=Plus/Plus

Query  1    CACATCTAGTCGACACTCTCTCATCTTCAC--GAGAGTGGCGGAAATTGGCCTCCCGTTT  58
            ||||||||||||||||||||||| ||||||  ||||||||||||||||||||||||||||
Sbjct  372  CACATCTAGTCGACACTCTCTCAACTTCACGAGAGAGTGGCGGAAATTGGCCTCCCGTTT  431

Query  59   CCTCGAGTTGCGGCTGGCCTAAATTTGAGTTTTTGGCGCGAGATGTCACCACAAGTGGTG  118
            ||| |||||||||||||| ||||||||||||||| ||||||||||||| |||||||||||
Sbjct  432  CCTTGAGTTGCGGCTGGCATAAATTTGAGTTTTTAGCGCGAGATGTCATCACAAGTGGTG  491

Query  119  GTTGAAATTCTCAATTCGTGCGCTGTTGTGACCT-CGCCTAATAGATACTCAATTGACCC  177
            ||||||||||||||||||| |||||||||||||| ||||||||||| |||||||||||||
Sbjct  492  GTTGAAATTCTCAATTCGTTCGCTGTTGTGACCTCCGCCTAATAGAGACTCAATTGACCC  551

Query  178  TAGAGCCCTCAATCAAAATTGATTAAAGGGCCTTCGACCG  217
            ||||||||| |||||||||||| |||||| |||| |||||
Sbjct  552  TAGAGCCCTTAATCAAAATTGAGTAAAGGCCCTTAGACCG  591


>KX944393.1 Hydnophytum hellwigii voucher R. Schlechter 13674 (BM) internal 
transcribed spacer 1, partial sequence; 5.8S ribosomal RNA 
gene and internal transcribed spacer 2, complete sequence; 
and large subunit ribosomal RNA gene, partial sequence
Length=633

 Score = 309 bits (167),  Expect = 3e-80
 Identities = 201/217 (93%), Gaps = 3/217 (1%)
 Strand=Plus/Plus

Query  3    CATCTAGTCGACACTCTCTCATCTTCAC--GAGAGTGGCGGAAATTGGCCTCCCGTTTCC  60
            ||||||||||||||||||||| | | ||  |||||||||||||| ||||||||||| |||
Sbjct  372  CATCTAGTCGACACTCTCTCAACGTTACGGGAGAGTGGCGGAAAATGGCCTCCCGTGTCC  431

Query  61   TCGAGTTGCGGCTGGCCTAAATTTGAGTTTTTGGCGCGAGATGTCACCACAAGTGGTGGT  120
            ||||||||||||||||||||||||||| | |||||| |||||||||||||||||||||||
Sbjct  432  TCGAGTTGCGGCTGGCCTAAATTTGAG-TATTGGCGTGAGATGTCACCACAAGTGGTGGT  490

Query  121  TGAAATTCTCAATTCGTGCGCTGTTGTGACCTCGCCTAATAGATACTCAATTGACCCTAG  180
            ||||||||||||||||||||||||||||||| |||||| || | ||||||||||||||||
Sbjct  491  TGAAATTCTCAATTCGTGCGCTGTTGTGACCACGCCTATTACAGACTCAATTGACCCTAG  550

Query  181  AGCCCTCAATCAAAATTGATTAAAGGGCCTTCGACCG  217
            ||||||||||||||||||| | |||||||||||||||
Sbjct  551  AGCCCTCAATCAAAATTGAGTGAAGGGCCTTCGACCG  587


>KU963316.1 Hydnophytum vitis-idaea voucher L.J. Brass 12046 (BM) internal 
transcribed spacer 1, partial sequence; 5.8S ribosomal RNA 
gene, complete sequence; and internal transcribed spacer 2 
region, partial sequence
Length=683

 Score = 305 bits (165),  Expect = 3e-79
 Identities = 200/217 (92%), Gaps = 3/217 (1%)
 Strand=Plus/Plus

Query  3    CATCTAGTCGACACTCTCTCATCTTCAC--GAGAGTGGCGGAAATTGGCCTCCCGTTTCC  60
            ||||||||||||||||||||| | | ||  |||||||||||||| ||||||||||| |||
Sbjct  434  CATCTAGTCGACACTCTCTCAACGTTACGGGAGAGTGGCGGAAAATGGCCTCCCGTGTCC  493

Query  61   TCGAGTTGCGGCTGGCCTAAATTTGAGTTTTTGGCGCGAGATGTCACCACAAGTGGTGGT  120
            ||||||||||||||||||||||||||| | |||||| |||||||||||||||||||||||
Sbjct  494  TCGAGTTGCGGCTGGCCTAAATTTGAG-TATTGGCGTGAGATGTCACCACAAGTGGTGGT  552

Query  121  TGAAATTCTCAATTCGTGCGCTGTTGTGACCTCGCCTAATAGATACTCAATTGACCCTAG  180
            ||||||||||||||||||||||||||||||| |||||| || | ||||||||||||||||
Sbjct  553  TGAAATTCTCAATTCGTGCGCTGTTGTGACCACGCCTATTACAGACTCAATTGACCCTAG  612

Query  181  AGCCCTCAATCAAAATTGATTAAAGGGCCTTCGACCG  217
            ||||||||||||||||| | | |||||||||||||||
Sbjct  613  AGCCCTCAATCAAAATTNAGTGAAGGGCCTTCGACCG  649


>KX944404.1 Hydnophytum caminiferum voucher A. Wistuba 2014-001 (M) internal 
transcribed spacer 1, partial sequence; 5.8S ribosomal RNA 
gene and internal transcribed spacer 2, complete sequence; 
and large subunit ribosomal RNA gene, partial sequence
Length=624

 Score = 303 bits (164),  Expect = 1e-78
 Identities = 178/186 (96%), Gaps = 0/186 (0%)
 Strand=Plus/Plus

Query  32   AGAGTGGCGGAAATTGGCCTCCCGTTTCCTCGAGTTGCGGCTGGCCTAAATTTGAGTTTT  91
            ||| ||| |||||||||||||||||||||| ||||||||||||||||||||||||||| |
Sbjct  413  AGANTGGNGGAAATTGGCCTCCCGTTTCCTTGAGTTGCGGCTGGCCTAAATTTGAGTTCT  472

Query  92   TGGCGCGAGATGTCACCACAAGTGGTGGTTGAAATTCTCAATTCGTGCGCTGTTGTGACC  151
            ||||||||||||||||||||||||||||||||||||||||||||||||||||||||||||
Sbjct  473  TGGCGCGAGATGTCACCACAAGTGGTGGTTGAAATTCTCAATTCGTGCGCTGTTGTGACC  532

Query  152  TCGCCTAATAGATACTCAATTGACCCTAGAGCCCTCAATCAAAATTGATTAAAGGGCCTT  211
            |||||||||||| ||||||||||||||||||||||||||  ||||||| |||||||||||
Sbjct  533  TCGCCTAATAGAGACTCAATTGACCCTAGAGCCCTCAATACAAATTGAGTAAAGGGCCTT  592

Query  212  CGACCG  217
            ||||||
Sbjct  593  CGACCG  598


>KX944399.1 Hydnophytum ramispinum voucher Recende 13 (BM) internal transcribed 
spacer 1, partial sequence; 5.8S ribosomal RNA gene and 
internal transcribed spacer 2, complete sequence; and large 
subunit ribosomal RNA gene, partial sequence
Length=633

 Score = 296 bits (160),  Expect = 2e-76
 Identities = 200/220 (91%), Gaps = 6/220 (3%)
 Strand=Plus/Plus

Query  1    CACATCTAGTCGACACTCTCTCATCTTCAC--GAGAGTGGCGGAAATTGGCCTCCCGTTT  58
            ||||||| ||||||||||||  | ||  ||  ||||||||||||||||||||||||||||
Sbjct  371  CACATCTNGTCGACACTCTC--AACTNAACGAGAGAGTGGCGGAAATTGGCCTCCCGTTT  428

Query  59   CCTCGAGTTGCGGCTGGCCTAAA-TTTGAGTTTTTGGCGCGAGATGTCACCACAAGTGGT  117
            ||||||||||||||||||||||| |||||||||||||||||| |||||||||||||||||
Sbjct  429  CCTCGAGTTGCGGCTGGCCTAAATTTTGAGTTTTTGGCGCGAAATGTCACCACAAGTGGT  488

Query  118  GGTTGAAATTCTCAATTCGTGCGCTGTTGTGACCTCGCCTAATAGATACTCAATTGACCC  177
            |||||||||||||||||| |||||||||||||| | ||||||  || |||||||||||||
Sbjct  489  GGTTGAAATTCTCAATTCTTGCGCTGTTGTGACATNGCCTAAG-GAGACTCAATTGACCC  547

Query  178  TAGAGCCCTCAATCAAAATTGATTAAAGGGCCTTCGACCG  217
            ||||||||||||| |||||||| ||||||||  |||||||
Sbjct  548  TAGAGCCCTCAATTAAAATTGAGTAAAGGGCTCTCGACCG  587


>KX944408.1 Hydnophytum microphyllum voucher L0105910 (L) small subunit ribosomal 
RNA gene, partial sequence; internal transcribed spacer 
1, 5.8S ribosomal RNA gene, and internal transcribed spacer 
2, complete sequence; and large subunit ribosomal RNA gene, 
partial sequence
Length=654

 Score = 289 bits (156),  Expect = 3e-74
 Identities = 198/218 (91%), Gaps = 4/218 (2%)
 Strand=Plus/Plus

Query  3    CATCTAGTCGACACTCTCTCA-TCTTCACGAGAG--TGGCGGAAATTGGCCTCCCGTTTC  59
            ||||||||||||||||||||| | || |||||||  || ||||| |||||||||||| ||
Sbjct  388  CATCTAGTCGACACTCTCTCAATATT-ACGAGAGATTGACGGAAGTTGGCCTCCCGTGTC  446

Query  60   CTCGAGTTGCGGCTGGCCTAAATTTGAGTTTTTGGCGCGAGATGTCACCACAAGTGGTGG  119
            |||||||||||||||||||||||||||||| ||||||||||||||| |||||||||||||
Sbjct  447  CTCGAGTTGCGGCTGGCCTAAATTTGAGTTCTTGGCGCGAGATGTCGCCACAAGTGGTGG  506

Query  120  TTGAAATTCTCAATTCGTGCGCTGTTGTGACCTCGCCTAATAGATACTCAATTGACCCTA  179
            ||||||| |||||||||||||||||||||||| |||||||     |||||||||||||||
Sbjct  507  TTGAAATCCTCAATTCGTGCGCTGTTGTGACCACGCCTAAGGCGGACTCAATTGACCCTA  566

Query  180  GAGCCCTCAATCAAAATTGATTAAAGGGCCTTCGACCG  217
            |||||||||||| |||||| || |||||||||||||||
Sbjct  567  GAGCCCTCAATCGAAATTGTTTTAAGGGCCTTCGACCG  604


>KU963312.1 Hydnophytum sp. 1 Brass 2568 voucher L.J. Brass 2568 (L) internal 
transcribed spacer 1, partial sequence; 5.8S ribosomal 
RNA gene, complete sequence; and internal transcribed spacer 
2 region, partial sequence
Length=639

 Score = 289 bits (156),  Expect = 3e-74
 Identities = 198/218 (91%), Gaps = 4/218 (2%)
 Strand=Plus/Plus

Query  3    CATCTAGTCGACACTCTCTCA-TCTTCACGAGAG--TGGCGGAAATTGGCCTCCCGTTTC  59
            ||||||||||||||||||||| | || |||||||  || ||||| |||||||||||| ||
Sbjct  389  CATCTAGTCGACACTCTCTCAATATT-ACGAGAGATTGACGGAAGTTGGCCTCCCGTGTC  447

Query  60   CTCGAGTTGCGGCTGGCCTAAATTTGAGTTTTTGGCGCGAGATGTCACCACAAGTGGTGG  119
            |||||||||||||||||||||||||||||| ||||||||||||||| |||||||||||||
Sbjct  448  CTCGAGTTGCGGCTGGCCTAAATTTGAGTTCTTGGCGCGAGATGTCGCCACAAGTGGTGG  507

Query  120  TTGAAATTCTCAATTCGTGCGCTGTTGTGACCTCGCCTAATAGATACTCAATTGACCCTA  179
            ||||||| |||||||||||||||||||||||| |||||||     |||||||||||||||
Sbjct  508  TTGAAATCCTCAATTCGTGCGCTGTTGTGACCACGCCTAACGCGGACTCAATTGACCCTA  567

Query  180  GAGCCCTCAATCAAAATTGATTAAAGGGCCTTCGACCG  217
            |||||||||||| |||||| || |||||||||||||||
Sbjct  568  GAGCCCTCAATCGAAATTGTTTTAAGGGCCTTCGACCG  605


>KX944395.1 Hydnophytum sp. GC-2017d voucher M.H.P. Jebb 337 (FHO) small 
subunit ribosomal RNA gene, partial sequence; internal transcribed 
spacer 1, 5.8S ribosomal RNA gene, and internal transcribed 
spacer 2, complete sequence; and large subunit ribosomal 
RNA gene, partial sequence
Length=725

 Score = 283 bits (153),  Expect = 2e-72
 Identities = 197/218 (90%), Gaps = 4/218 (2%)
 Strand=Plus/Plus

Query  3    CATCTAGTCGACACTCTCTCA-TCTTCAC--GAGAGTGGCGGAAATTGGCCTCCCGTTTC  59
            ||||||||||||||||||||| | || ||  ||||||| ||||| |||||||||||| ||
Sbjct  454  CATCTAGTCGACACTCTCTCAATGTT-ACNGGAGAGTGACGGAAGTTGGCCTCCCGTGTC  512

Query  60   CTCGAGTTGCGGCTGGCCTAAATTTGAGTTTTTGGCGCGAGATGTCACCACAAGTGGTGG  119
            |  ||||||||||||||||||||||||||| |||||||||||||||||||||||||||||
Sbjct  513  CCTGAGTTGCGGCTGGCCTAAATTTGAGTTCTTGGCGCGAGATGTCACCACAAGTGGTGG  572

Query  120  TTGAAATTCTCAATTCGTGCGCTGTTGTGACCTCGCCTAATAGATACTCAATTGACCCTA  179
            ||||||| |||||||||||||||||||||||| ||||||||    ||||||||||||| |
Sbjct  573  TTGAAATCCTCAATTCGTGCGCTGTTGTGACCACGCCTAATGCGGACTCAATTGACCCAA  632

Query  180  GAGCCCTCAATCAAAATTGATTAAAGGGCCTTCGACCG  217
            ||||||||||| |||||||| | |||||||||||||||
Sbjct  633  GAGCCCTCAATAAAAATTGAGTTAAGGGCCTTCGACCG  670


>KU963318.1 Hydnophytum sp. 5 Chomicki 127 voucher G. Chomicki 127 (M) internal 
transcribed spacer 1, partial sequence; 5.8S ribosomal 
RNA gene, complete sequence; and internal transcribed spacer 
2 region, partial sequence
Length=639

 Score = 278 bits (150),  Expect = 8e-71
 Identities = 196/218 (90%), Gaps = 3/218 (1%)
 Strand=Plus/Plus

Query  3    CATCTAGTCGACACTCTCTCATCTTCA--CGAGAGTGGCGGAAATTGGCCTCCCGTTTCC  60
            ||||||||||||||||||||||| | |   |||||||||||||||||| ||||||| |||
Sbjct  388  CATCTAGTCGACACTCTCTCATCGTTATGGGAGAGTGGCGGAAATTGGTCTCCCGTGTCC  447

Query  61   TCGAGTTGCGGCTGGCCTAAATTTGAGTTTTTGGCGCGAGATGTCACCACAAGTGGTGGT  120
            | ||||||||| ||||||||||||||||| |||||| |||||||||||||||||||||||
Sbjct  448  TTGAGTTGCGGTTGGCCTAAATTTGAGTTATTGGCGTGAGATGTCACCACAAGTGGTGGT  507

Query  121  TGAAATTCTCAATTCGTGCGCTGTTGTGACCTCGCCTAATAGATACTCAATTGACCCTAG  180
            |||||||||||||||||||| ||| |||||| |||||||||   ||||||||||||||||
Sbjct  508  TGAAATTCTCAATTCGTGCGATGTCGTGACCACGCCTAATACGGACTCAATTGACCCTAG  567

Query  181  AG-CCCTCAATCAAAATTGATTAAAGGGCCTTCGACCG  217
            || |||||||| ||||||||| ||| ||| ||||||||
Sbjct  568  AGCCCCTCAATAAAAATTGATGAAACGGCTTTCGACCG  605


>KU586353.1 Myrmephytum beccarii voucher G. Chomicki 118 (M) internal transcribed 
spacer 1, partial sequence; 5.8S ribosomal RNA gene 
and internal transcribed spacer 2, complete sequence; and 28S 
ribosomal RNA gene, partial sequence
Length=639

 Score = 278 bits (150),  Expect = 8e-71
 Identities = 195/217 (90%), Gaps = 2/217 (1%)
 Strand=Plus/Plus

Query  3    CATCTAGTCGACACTCTCTCATCTTCAC--GAGAGTGGCGGAAATTGGCCTCCCGTTTCC  60
            ||| |||||| |||||||||| | | ||  |||||||||||||||||||||||||| |||
Sbjct  388  CATTTAGTCGGCACTCTCTCAACGTTACGGGAGAGTGGCGGAAATTGGCCTCCCGTGTCC  447

Query  61   TCGAGTTGCGGCTGGCCTAAATTTGAGTTTTTGGCGCGAGATGTCACCACAAGTGGTGGT  120
            ||||||||||| ||||||||||||||||| ||||||||||||||||||||||||||||||
Sbjct  448  TCGAGTTGCGGTTGGCCTAAATTTGAGTTATTGGCGCGAGATGTCACCACAAGTGGTGGT  507

Query  121  TGAAATTCTCAATTCGTGCGCTGTTGTGACCTCGCCTAATAGATACTCAATTGACCCTAG  180
            ||||||||||||||||| |||||| |||||| ||||||||    ||||||||||||||||
Sbjct  508  TGAAATTCTCAATTCGTTCGCTGTCGTGACCGCGCCTAATGCGGACTCAATTGACCCTAG  567

Query  181  AGCCCTCAATCAAAATTGATTAAAGGGCCTTCGACCG  217
            ||| || |||||||||||| | |||| ||||||||||
Sbjct  568  AGCTCTAAATCAAAATTGAGTTAAGGCCCTTCGACCG  604


>AF071988.1 Myrmecodia horrida 18S ribosomal RNA gene, partial sequence; 
internal transcribed spacer 1, 5.8S ribosomal RNA gene, and 
internal transcribed spacer 2, complete sequence; and 26S ribosomal 
RNA gene, partial sequence
Length=646

 Score = 278 bits (150),  Expect = 8e-71
 Identities = 195/217 (90%), Gaps = 2/217 (1%)
 Strand=Plus/Plus

Query  3    CATCTAGTCGACACTCTCTCA--TCTTCACGAGAGTGGCGGAAATTGGCCTCCCGTTTCC  60
            |||| ||||||||||||||||   ||    ||||||||||||||||||||||||||  ||
Sbjct  375  CATCAAGTCGACACTCTCTCAACGCTGTGGGAGAGTGGCGGAAATTGGCCTCCCGTGCCC  434

Query  61   TCGAGTTGCGGCTGGCCTAAATTTGAGTTTTTGGCGCGAGATGTCACCACAAGTGGTGGT  120
            ||||||||||| ||||||||||||||||| |||||| |||||||||||||||||||||||
Sbjct  435  TCGAGTTGCGGTTGGCCTAAATTTGAGTTGTTGGCGTGAGATGTCACCACAAGTGGTGGT  494

Query  121  TGAAATTCTCAATTCGTGCGCTGTTGTGACCTCGCCTAATAGATACTCAATTGACCCTAG  180
            |||||||||||||||||||||||| |||||| ||||||||    |||||| |||||||||
Sbjct  495  TGAAATTCTCAATTCGTGCGCTGTCGTGACCACGCCTAATGCGGACTCAACTGACCCTAG  554

Query  181  AGCCCTCAATCAAAATTGATTAAAGGGCCTTCGACCG  217
            |||||||||| |||||||| |||||||||||||||||
Sbjct  555  AGCCCTCAATGAAAATTGAATAAAGGGCCTTCGACCG  591


>KX944396.1 Hydnophytum archboldianum voucher G. Chomicki 95 (M) internal 
transcribed spacer 1, partial sequence; 5.8S ribosomal RNA 
gene and internal transcribed spacer 2, complete sequence; and 
large subunit ribosomal RNA gene, partial sequence
Length=631

 Score = 276 bits (149),  Expect = 3e-70
 Identities = 196/219 (89%), Gaps = 4/219 (2%)
 Strand=Plus/Plus

Query  3    CATCTAGTCGACACTCTCTCATCTTCA--CGAGAGTGGCGGAAATTGGCCTCCCGTTTCC  60
            ||||||||||||||||||||| | | |   |||||||||||||||||||||||||| |||
Sbjct  376  CATCTAGTCGACACTCTCTCAACGTTATGGGAGAGTGGCGGAAATTGGCCTCCCGTGTCC  435

Query  61   TCGAGTTGCGGCTGGCCTAAATTTGAGTTTTTGGCGCGAGATGTCACCACAAGTGGTGGT  120
              ||||||||| ||||||||||||||||| |||||| |||||||||||||||||||||||
Sbjct  436  NTGAGTTGCGGTTGGCCTAAATTTGAGTTCTTGGCGTGAGATGTCACCACAAGTGGTGGT  495

Query  121  TGAAATTCTCAATTCGTGCGCTGTTGTGACCTCGCCTAATAGATACTCAATTGACCCTAG  180
            |||||||||||||||||||||||| |||||| ||||||||    ||||||||||||||||
Sbjct  496  TGAAATTCTCAATTCGTGCGCTGTCGTGACCACGCCTAATGTGGACTCAATTGACCCTAG  555

Query  181  AG--CCCTCAATCAAAATTGATTAAAGGGCCTTCGACCG  217
            ||  |||||||| |||||||| |||||||| ||||||||
Sbjct  556  AGCCCCCTCAATAAAAATTGAGTAAAGGGCTTTCGACCG  594


>KU963317.1 Hydnophytum tortuosum voucher G. Chomicki 128 (M) internal transcribed 
spacer 1, partial sequence; 5.8S ribosomal RNA gene, 
complete sequence; and internal transcribed spacer 2 region, 
partial sequence
Length=597

 Score = 276 bits (149),  Expect = 3e-70
 Identities = 195/218 (89%), Gaps = 3/218 (1%)
 Strand=Plus/Plus

Query  3    CATCTAGTCGACACTCTCTCATCTTCA--CGAGAGTGGCGGAAATTGGCCTCCCGTTTCC  60
            ||||||||||||||||||||||| | |   |||||||||||||||||| ||||||| |||
Sbjct  345  CATCTAGTCGACACTCTCTCATCNTTATGGGAGAGTGGCGGAAATTGGTCTCCCGTGTCC  404

Query  61   TCGAGTTGCGGCTGGCCTAAATTTGAGTTTTTGGCGCGAGATGTCACCACAAGTGGTGGT  120
            | ||||||||| ||||||||||||||||| |||||| |||||||||||||||||||||||
Sbjct  405  TTGAGTTGCGGTTGGCCTAAATTTGAGTTATTGGCGTGAGATGTCACCACAAGTGGTGGT  464

Query  121  TGAAATTCTCAATTCGTGCGCTGTTGTGACCTCGCCTAATAGATACTCAATTGACCCTAG  180
            |||||||||||||||||||| ||| |||||| |||||||||   ||||||||||||| ||
Sbjct  465  TGAAATTCTCAATTCGTGCGATGTCGTGACCACGCCTAATACGGACTCAATTGACCCNAG  524

Query  181  AG-CCCTCAATCAAAATTGATTAAAGGGCCTTCGACCG  217
            || |||||||| ||||||||| ||| ||| ||||||||
Sbjct  525  AGCCCCTCAATAAAAATTGATGAAACGGCTTTCGACCG  562


>KX944397.1 Hydnophytum sp. GC-2017i voucher M.H.P. Jebb 288 (FHO) internal 
transcribed spacer 1, partial sequence; 5.8S ribosomal RNA 
gene, complete sequence; and internal transcribed spacer 2, 
partial sequence
Length=604

 Score = 274 bits (148),  Expect = 1e-69
 Identities = 196/219 (89%), Gaps = 6/219 (3%)
 Strand=Plus/Plus

Query  3    CATCTAGTCGACACTCTCTCATCTTCA--CGAGAGTGGCGGAAATTGGCCTCCCGTTTCC  60
            ||||||||||||||||||||| | | |   |||||||||||||||||||||||||| |||
Sbjct  376  CATCTAGTCGACACTCTCTCAACGTTATGGGAGAGTGGCGGAAATTGGCCTCCCGTGTCC  435

Query  61   TCGAGTTGCGGCTGGCCTAAATTTGAGTTTTTGGCGCGAGATGTCACCACAAGTGGTGGT  120
              ||||||||| ||||||||||||||||| |||||| |||||||||||||||||||||||
Sbjct  436  NTGAGTTGCGGTTGGCCTAAATTTGAGTTCTTGGCGTGAGATGTCACCACAAGTGGTGGT  495

Query  121  TGAAATTCTCAATTCGTGCGCTGTTGTGACCTCGCCTAATAGATACTCAATTGACCCTAG  180
            |||||||||||||||||||||||| |||||| ||||||||    ||||||||||||||||
Sbjct  496  TGAAATTCTCAATTCGTGCGCTGTCGTGACCACGCCTAATGTGGACTCAATTGACCCTAG  555

Query  181  AGCCC--TCAATCAAAATTGATTAAAGGGCCTTCGACCG  217
            |||||  ||||| |||||||| |||||||| ||||||||
Sbjct  556  AGCCCCCTCAAT-AAAATTGAGTAAAGGGC-TTCGACCG  592


>KU963328.1 Myrmecodia pendens voucher C.R. Huxley and J. Friday 5938 (FHO) 
internal transcribed spacer 1, partial sequence; 5.8S ribosomal 
RNA gene, complete sequence; and internal transcribed 
spacer 2 region, partial sequence
Length=639

 Score = 274 bits (148),  Expect = 1e-69
 Identities = 194/217 (89%), Gaps = 2/217 (1%)
 Strand=Plus/Plus

Query  3    CATCTAGTCGACACTCTCTCATCTTCA--CGAGAGTGGCGGAAATTGGCCTCCCGTTTCC  60
            ||||  ||||||||||||||| | | |   ||||||  |||||||||||||||||| |||
Sbjct  389  CATCCNGTCGACACTCTCTCAACGTTATGGGAGAGTTTCGGAAATTGGCCTCCCGTGTCC  448

Query  61   TCGAGTTGCGGCTGGCCTAAATTTGAGTTTTTGGCGCGAGATGTCACCACAAGTGGTGGT  120
            | ||||||||| ||||||||||||||||| |||||| |||||||||||||||||||||||
Sbjct  449  TTGAGTTGCGGTTGGCCTAAATTTGAGTTGTTGGCGTGAGATGTCACCACAAGTGGTGGT  508

Query  121  TGAAATTCTCAATTCGTGCGCTGTTGTGACCTCGCCTAATAGATACTCAATTGACCCTAG  180
            |||||||||||||||||||||||| |||||| ||||||||| | ||||| ||||||||||
Sbjct  509  TGAAATTCTCAATTCGTGCGCTGTCGTGACCACGCCTAATACAGACTCATTTGACCCTAG  568

Query  181  AGCCCTCAATCAAAATTGATTAAAGGGCCTTCGACCG  217
            |||||||||| |||||||| |||||||| ||||||||
Sbjct  569  AGCCCTCAATAAAAATTGAGTAAAGGGCTTTCGACCG  605


>KU963324.1 Hydnophytum vaccinifolium voucher G. Chomicki 98 (M) internal 
transcribed spacer 1, partial sequence; 5.8S ribosomal RNA 
gene, complete sequence; and internal transcribed spacer 2 region, 
partial sequence
Length=639

 Score = 274 bits (148),  Expect = 1e-69
 Identities = 196/219 (89%), Gaps = 4/219 (2%)
 Strand=Plus/Plus

Query  3    CATCTAGTCGACACTCTCTCATCTTCA--CGAGAGTGGCGGAAATTGGCCTCCCGTTTCC  60
            ||||||||||||||||||||| | | |   |||||||||||||||||||||||||| |||
Sbjct  387  CATCTAGTCGACACTCTCTCAACGTTATGGGAGAGTGGCGGAAATTGGCCTCCCGTGTCC  446

Query  61   TCGAGTTGCGGCTGGCCTAAATTTGAGTTTTTGGCGCGAGATGTCACCACAAGTGGTGGT  120
            | ||||||||| ||||||||||||||||| |||||| |||||||||||||||||||||||
Sbjct  447  TTGAGTTGCGGTTGGCCTAAATTTGAGTTCTTGGCGTGAGATGTCACCACAAGTGGTGGT  506

Query  121  TGAAATTCTCAATTCGTGCGCTGTTGTGACCTCGCCTAATAGATACTCAATTGACCCTAG  180
            |||||||||||||||||||||||| |||||| |||| |||    ||||||||||||||||
Sbjct  507  TGAAATTCTCAATTCGTGCGCTGTCGTGACCACGCCAAATGCGGACTCAATTGACCCTAG  566

Query  181  AGCCC--TCAATCAAAATTGATTAAAGGGCCTTCGACCG  217
            |||||  ||||| |||||||| |||||||| ||||||||
Sbjct  567  AGCCCCNTCAATAAAAATTGAGTAAAGGGCTTTCGACCG  605


>KX944414.1 Myrmecodia platytyrea subsp. antoinii voucher G. Chomicki 105 
(M) internal transcribed spacer 1, partial sequence; 5.8S ribosomal 
RNA gene and internal transcribed spacer 2, complete 
sequence; and large subunit ribosomal RNA gene, partial sequence
Length=641

 Score = 272 bits (147),  Expect = 4e-69
 Identities = 194/217 (89%), Gaps = 2/217 (1%)
 Strand=Plus/Plus

Query  3    CATCTAGTCGACACTCTCTCA--TCTTCACGAGAGTGGCGGAAATTGGCCTCCCGTTTCC  60
            |||| ||||||||||||||||   ||    |||||||||||||||||||||||||| |||
Sbjct  371  CATCAAGTCGACACTCTCTCAACGCTGTGGGAGAGTGGCGGAAATTGGCCTCCCGTGTCC  430

Query  61   TCGAGTTGCGGCTGGCCTAAATTTGAGTTTTTGGCGCGAGATGTCACCACAAGTGGTGGT  120
            ||||||||||| ||||||||||||||||| |||||| |||||||||||||||||||||||
Sbjct  431  TCGAGTTGCGGTTGGCCTAAATTTGAGTTGTTGGCGTGAGATGTCACCACAAGTGGTGGT  490

Query  121  TGAAATTCTCAATTCGTGCGCTGTTGTGACCTCGCCTAATAGATACTCAATTGACCCTAG  180
            |||||||||||||||||||||||| |||||| || | |||    |||||| |||||||||
Sbjct  491  TGAAATTCTCAATTCGTGCGCTGTCGTGACCACGTCCAATGCGGACTCAACTGACCCTAG  550

Query  181  AGCCCTCAATCAAAATTGATTAAAGGGCCTTCGACCG  217
            |||||||||| |||||||| |||||||||||||||||
Sbjct  551  AGCCCTCAATAAAAATTGAGTAAAGGGCCTTCGACCG  587


>KX944413.1 Myrmecodia platytyrea subsp. platytyrea voucher G. Chomicki 104 
(M) internal transcribed spacer 1, partial sequence; 5.8S 
ribosomal RNA gene and internal transcribed spacer 2, complete 
sequence; and large subunit ribosomal RNA gene, partial 
sequence
Length=646

 Score = 272 bits (147),  Expect = 4e-69
 Identities = 194/217 (89%), Gaps = 2/217 (1%)
 Strand=Plus/Plus

Query  3    CATCTAGTCGACACTCTCTCA--TCTTCACGAGAGTGGCGGAAATTGGCCTCCCGTTTCC  60
            |||| ||||||||||||||||   ||    |||||||||||||||||||||||||| |||
Sbjct  384  CATCAAGTCGACACTCTCTCAACGCTGTGGGAGAGTGGCGGAAATTGGCCTCCCGTGTCC  443

Query  61   TCGAGTTGCGGCTGGCCTAAATTTGAGTTTTTGGCGCGAGATGTCACCACAAGTGGTGGT  120
            ||||||||||| ||||||||||||||||  |||||| |||||||||||||||||||||||
Sbjct  444  TCGAGTTGCGGTTGGCCTAAATTTGAGTCGTTGGCGTGAGATGTCACCACAAGTGGTGGT  503

Query  121  TGAAATTCTCAATTCGTGCGCTGTTGTGACCTCGCCTAATAGATACTCAATTGACCCTAG  180
            |||||||||||||||||||||||| |||||| ||||| ||    |||||| |||||||||
Sbjct  504  TGAAATTCTCAATTCGTGCGCTGTCGTGACCACGCCTGATGCGGACTCAACTGACCCTAG  563

Query  181  AGCCCTCAATCAAAATTGATTAAAGGGCCTTCGACCG  217
            |||||||||| |||||||| |||||||||||||||||
Sbjct  564  AGCCCTCAATGAAAATTGAATAAAGGGCCTTCGACCG  600


>KX944409.1 Myrmecodia rumphii voucher G. Chomicki 115 (M) internal transcribed 
spacer 1, partial sequence; 5.8S ribosomal RNA gene and 
internal transcribed spacer 2, complete sequence; and large 
subunit ribosomal RNA gene, partial sequence
Length=641

 Score = 272 bits (147),  Expect = 4e-69
 Identities = 194/217 (89%), Gaps = 2/217 (1%)
 Strand=Plus/Plus

Query  3    CATCTAGTCGACACTCTCTCA--TCTTCACGAGAGTGGCGGAAATTGGCCTCCCGTTTCC  60
            |||| ||||||||||||||||   ||    |||||||||||||||||||||||||| |||
Sbjct  371  CATCAAGTCGACACTCTCTCAACGCTGTGGGAGAGTGGCGGAAATTGGCCTCCCGTGTCC  430

Query  61   TCGAGTTGCGGCTGGCCTAAATTTGAGTTTTTGGCGCGAGATGTCACCACAAGTGGTGGT  120
            ||||||||||| ||||||||||||||||| |||||| |||||||||||||||||||||||
Sbjct  431  TCGAGTTGCGGTTGGCCTAAATTTGAGTTGTTGGCGTGAGATGTCACCACAAGTGGTGGT  490

Query  121  TGAAATTCTCAATTCGTGCGCTGTTGTGACCTCGCCTAATAGATACTCAATTGACCCTAG  180
            |||||||||||||||||||||||| |||||| || | |||    |||||| |||||||||
Sbjct  491  TGAAATTCTCAATTCGTGCGCTGTCGTGACCACGTCCAATGCGGACTCAACTGACCCTAG  550

Query  181  AGCCCTCAATCAAAATTGATTAAAGGGCCTTCGACCG  217
            |||||||||| |||||||| |||||||||||||||||
Sbjct  551  AGCCCTCAATAAAAATTGAGTAAAGGGCCTTCGACCG  587


>KX944406.1 Hydnophytum bracteatum voucher H. Gay 467 (FHO) internal transcribed 
spacer 1, partial sequence; 5.8S ribosomal RNA gene 
and internal transcribed spacer 2, complete sequence; and large 
subunit ribosomal RNA gene, partial sequence
Length=656

 Score = 272 bits (147),  Expect = 4e-69
 Identities = 196/219 (89%), Gaps = 5/219 (2%)
 Strand=Plus/Plus

Query  3    CATCTAGTCGACACTCTCTCATCTTCAC--GAGAGTGGCGGAAATTGGCCTCCCGTTTCC  60
            |||||||||||||||||||||  || ||  ||||||| |||||||||||||||||| |||
Sbjct  384  CATCTAGTCGACACTCTCTCAAGTT-ACGAGAGAGTGACGGAAATTGGCCTCCCGTGTCC  442

Query  61   TCGAGTTGCGGCTGGCCTAAATTTGAGTTTTTGGCGCGAGATGTCACCACAAGTGGTGGT  120
            |||||||||||||||||||||||||||||| ||||| |||||||||||||||||||||||
Sbjct  443  TCGAGTTGCGGCTGGCCTAAATTTGAGTTTCTGGCGTGAGATGTCACCACAAGTGGTGGT  502

Query  121  TGAAATTCTCAATT-CGTGCGCTGTTGTGACCTCGCCTAATAGATACTCAATTGACCCTA  179
            |||||| ||||||| |||||||||| |||||| |||||||     |||||||||||||||
Sbjct  503  TGAAATCCTCAATTCCGTGCGCTGTCGTGACCACGCCTAAGGCGGACTCAATTGACCCTA  562

Query  180  GAGCCCTCAATCAAAA-TTGATTAAAGGGCCTTCGACCG  217
            |||||||||| ||||| || | | |||||||||||||||
Sbjct  563  GAGCCCTCAACCAAAAATTCAGTTAAGGGCCTTCGACCG  601


>KU963325.1 Myrmecodia pteroaspida voucher M.P.H. Jebb 804 (FHO) internal 
transcribed spacer 1, partial sequence; 5.8S ribosomal RNA 
gene, complete sequence; and internal transcribed spacer 2 region, 
partial sequence
Length=678

 Score = 272 bits (147),  Expect = 4e-69
 Identities = 194/217 (89%), Gaps = 4/217 (2%)
 Strand=Plus/Plus

Query  3    CATCTAGTCGACACTCTCTCATC--T-TCACGAGAGTGGCGGAAATTGGCCTCCCGTTTC  59
            |||| |||||||||||||||| |  | ||| |||||||||||||||||||||||||| ||
Sbjct  436  CATCAAGTCGACACTCTCTCAACGTTATCA-GAGAGTGGCGGAAATTGGCCTCCCGTGTC  494

Query  60   CTCGAGTTGCGGCTGGCCTAAATTTGAGTTTTTGGCGCGAGATGTCACCACAAGTGGTGG  119
            |  ||||||||| ||||||||||||||||| ||||||  |||||||||||||||||||||
Sbjct  495  CCTGAGTTGCGGTTGGCCTAAATTTGAGTTGTTGGCGTTAGATGTCACCACAAGTGGTGG  554

Query  120  TTGAAATTCTCAATTCGTGCGCTGTTGTGACCTCGCCTAATAGATACTCAATTGACCCTA  179
            ||||||||||||||||||||||||| |||||| ||||||||  | ||||||| |||||||
Sbjct  555  TTGAAATTCTCAATTCGTGCGCTGTCGTGACCACGCCTAATGCAAACTCAATCGACCCTA  614

Query  180  GAGCCCTCAATCAAAATTGATTAAAGGGCCTTCGACC  216
            ||||||||||| ||||| || |||||||| |||||||
Sbjct  615  GAGCCCTCAATAAAAATNGAGTAAAGGGCTTTCGACC  651


>KU963320.1 Myrmephytum selebicum voucher G. Chomicki 120 (M) internal transcribed 
spacer 1, partial sequence; 5.8S ribosomal RNA gene, 
complete sequence; and internal transcribed spacer 2 region, 
partial sequence
Length=626

 Score = 272 bits (147),  Expect = 4e-69
 Identities = 194/217 (89%), Gaps = 2/217 (1%)
 Strand=Plus/Plus

Query  3    CATCTAGTCGACACTCTCTCATCTTCA--CGAGAGTGGCGGAAATTGGCCTCCCGTTTCC  60
            ||| |||||| |||||||||| | | |   |||||||||||||||||||||||||| |||
Sbjct  376  CATTTAGTCGGCACTCTCTCAACGTTATGGGAGAGTGGCGGAAATTGGCCTCCCGTGTCC  435

Query  61   TCGAGTTGCGGCTGGCCTAAATTTGAGTTTTTGGCGCGAGATGTCACCACAAGTGGTGGT  120
            ||||||||||| ||||||||||||||||| ||||||||||||||||||||||||||||||
Sbjct  436  TCGAGTTGCGGTTGGCCTAAATTTGAGTTATTGGCGCGAGATGTCACCACAAGTGGTGGT  495

Query  121  TGAAATTCTCAATTCGTGCGCTGTTGTGACCTCGCCTAATAGATACTCAATTGACCCTAG  180
            ||||||||||||||||| |||||| |||||| ||||||||    ||||||||||||||||
Sbjct  496  TGAAATTCTCAATTCGTTCGCTGTCGTGACCGCGCCTAATGCGGACTCAATTGACCCTAG  555

Query  181  AGCCCTCAATCAAAATTGATTAAAGGGCCTTCGACCG  217
            ||| || |||||||||||| | |||| ||||||||||
Sbjct  556  AGCTCTAAATCAAAATTGAGTTAAGGCCCTTCGACCG  592


>KF675913.1 Myrmecodia tuberosa voucher Andreasen 341 (UPS) internal transcribed 
spacer 1, partial sequence; 5.8S ribosomal RNA gene, 
complete sequence; and internal transcribed spacer 2, partial 
sequence
Length=707

 Score = 272 bits (147),  Expect = 4e-69
 Identities = 194/217 (89%), Gaps = 2/217 (1%)
 Strand=Plus/Plus

Query  3    CATCTAGTCGACACTCTCTCA--TCTTCACGAGAGTGGCGGAAATTGGCCTCCCGTTTCC  60
            |||| ||||||||||||||||   ||    ||||||||||||||||||||||||||  ||
Sbjct  457  CATCAAGTCGACACTCTCTCAACGCTGTGGGAGAGTGGCGGAAATTGGCCTCCCGTGCCC  516

Query  61   TCGAGTTGCGGCTGGCCTAAATTTGAGTTTTTGGCGCGAGATGTCACCACAAGTGGTGGT  120
            ||||||||||| ||||||||||||||||| |||||| |||||||||||||||||||||||
Sbjct  517  TCGAGTTGCGGTTGGCCTAAATTTGAGTTGTTGGCGTGAGATGTCACCACAAGTGGTGGT  576

Query  121  TGAAATTCTCAATTCGTGCGCTGTTGTGACCTCGCCTAATAGATACTCAATTGACCCTAG  180
            |||||||||||||||||||||||| |||||| ||||||||    |||||| |||||||||
Sbjct  577  TGAAATTCTCAATTCGTGCGCTGTCGTGACCACGCCTAATGCGGACTCAACTGACCCTAG  636

Query  181  AGCCCTCAATCAAAATTGATTAAAGGGCCTTCGACCG  217
            |||||||||| || ||||| |||||||||||||||||
Sbjct  637  AGCCCTCAATGAAGATTGAATAAAGGGCCTTCGACCG  673


>AF034918.1 Myrmecodia platyrea 18S ribosomal RNA gene, partial sequence; 
internal transcribed spacer 1, 5.8S ribosomal RNA gene and 
internal transcribed spacer 2, complete sequence; and 26S ribosomal 
RNA gene, partial sequence
Length=648

 Score = 272 bits (147),  Expect = 4e-69
 Identities = 194/217 (89%), Gaps = 2/217 (1%)
 Strand=Plus/Plus

Query  3    CATCTAGTCGACACTCTCTCA--TCTTCACGAGAGTGGCGGAAATTGGCCTCCCGTTTCC  60
            |||| ||||||||||||||||   ||    ||||||||||||||||||||||||||  ||
Sbjct  377  CATCAAGTCGACACTCTCTCAACGCTGTGGGAGAGTGGCGGAAATTGGCCTCCCGTGCCC  436

Query  61   TCGAGTTGCGGCTGGCCTAAATTTGAGTTTTTGGCGCGAGATGTCACCACAAGTGGTGGT  120
            ||||||||||| ||||||||||||||||| |||||| |||||||||||||||||||||||
Sbjct  437  TCGAGTTGCGGTTGGCCTAAATTTGAGTTGTTGGCGTGAGATGTCACCACAAGTGGTGGT  496

Query  121  TGAAATTCTCAATTCGTGCGCTGTTGTGACCTCGCCTAATAGATACTCAATTGACCCTAG  180
            |||||||||||||||||||||||| |||||| ||||||||    |||||| |||||||||
Sbjct  497  TGAAATTCTCAATTCGTGCGCTGTCGTGACCACGCCTAATGCGGACTCAACTGACCCTAG  556

Query  181  AGCCCTCAATCAAAATTGATTAAAGGGCCTTCGACCG  217
            |||||||||| || ||||| |||||||||||||||||
Sbjct  557  AGCCCTCAATGAAGATTGAATAAAGGGCCTTCGACCG  593


>AF034917.1 Myrmecodia armata 18S ribosomal RNA gene, partial sequence; internal 
transcribed spacer 1, 5.8S ribosomal RNA gene and internal 
transcribed spacer 2, complete sequence; and 26S ribosomal 
RNA gene, partial sequence
Length=638

 Score = 272 bits (147),  Expect = 4e-69
 Identities = 194/217 (89%), Gaps = 2/217 (1%)
 Strand=Plus/Plus

Query  3    CATCTAGTCGACACTCTCTCA--TCTTCACGAGAGTGGCGGAAATTGGCCTCCCGTTTCC  60
            |||| ||||||||||||||||   ||    ||||||||||||||||||||||||||  ||
Sbjct  367  CATCAAGTCGACACTCTCTCAACGCTGTGGGAGAGTGGCGGAAATTGGCCTCCCGTGCCC  426

Query  61   TCGAGTTGCGGCTGGCCTAAATTTGAGTTTTTGGCGCGAGATGTCACCACAAGTGGTGGT  120
            ||||||||||| ||||||||||||||||| |||||| |||||||||||||||||||||||
Sbjct  427  TCGAGTTGCGGTTGGCCTAAATTTGAGTTGTTGGCGTGAGATGTCACCACAAGTGGTGGT  486

Query  121  TGAAATTCTCAATTCGTGCGCTGTTGTGACCTCGCCTAATAGATACTCAATTGACCCTAG  180
            |||||||||||||||||||||||| |||||| ||||||||    |||||| |||||||| 
Sbjct  487  TGAAATTCTCAATTCGTGCGCTGTCGTGACCACGCCTAATGCGGACTCAACTGACCCTAA  546

Query  181  AGCCCTCAATCAAAATTGATTAAAGGGCCTTCGACCG  217
            |||||||||| |||||||| |||||||||||||||||
Sbjct  547  AGCCCTCAATGAAAATTGAATAAAGGGCCTTCGACCG  583


>KX944401.1 Hydnophytum sp. GC-2017f voucher L. Hamilton 3486 (FHO) internal 
transcribed spacer 1, partial sequence; 5.8S ribosomal RNA 
gene and internal transcribed spacer 2, complete sequence; 
and large subunit ribosomal RNA gene, partial sequence
Length=641

 Score = 270 bits (146),  Expect = 1e-68
 Identities = 197/220 (90%), Gaps = 9/220 (4%)
 Strand=Plus/Plus

Query  3    CATCTAGTCGACACTCTCTCA--TCTTCACGAGAGTGGCGGAAATTGGCCTCCCGTTTCC  60
            ||||||||| |||||||||||  || |   ||||||||||||||||||||||| || | |
Sbjct  375  CATCTAGTCAACACTCTCTCAAGTCAT-GGGAGAGTGGCGGAAATTGGCCTCCTGTGTTC  433

Query  61   TCGAGTTGCGGCTGGCCTAAATTTGAGTTTTTGGCGCGAGATGTCACCACAAGTGGTGGT  120
            ||||||||||||||||||||||||||||||||||||||||||||||| ||||||||||||
Sbjct  434  TCGAGTTGCGGCTGGCCTAAATTTGAGTTTTTGGCGCGAGATGTCACAACAAGTGGTGGT  493

Query  121  TGAAATTCTCAATTCGTGCGCTGTTGTGACCTCGCCTAATA-GATACTCAATTGACCCTA  179
            |||||||||||||||||||||||| |||||||||||||||  |  |||||||||||| ||
Sbjct  494  TGAAATTCTCAATTCGTGCGCTGTCGTGACCTCGCCTAATTCGGGACTCAATTGACC-TA  552

Query  180  GAG----CCCTCAATCAAAATTGATTAAAGGGCCTTCGAC  215
            |||    ||||||||||||||||  |||||||||||||||
Sbjct  553  GAGCCAACCCTCAATCAAAATTGGGTAAAGGGCCTTCGAC  592


>KU963331.1 Myrmecodia melanacantha voucher M.P.H. Jebb 248 (L) internal 
transcribed spacer 1, partial sequence; 5.8S ribosomal RNA gene, 
complete sequence; and internal transcribed spacer 2 region, 
partial sequence
Length=621

 Score = 270 bits (146),  Expect = 1e-68
 Identities = 193/216 (89%), Gaps = 2/216 (1%)
 Strand=Plus/Plus

Query  3    CATCTAGTCGACACTCTCTCATC-TTCACGAGAGTGGCGGAAATTGGCCTCCCGTTTCCT  61
            |||| ||||||||||||||||   ||   |||||||||||||||||||||||||| ||||
Sbjct  373  CATCAAGTCGACACTCTCTCACGTTTTGGGAGAGTGGCGGAAATTGGCCTCCCGTGTCCT  432

Query  62   CGAGTTGCGGCTGGCCTAAATTTGAGTTTTTGGCGCGAGATGTCACCACAAGTGGTGGTT  121
             ||||||||| ||||||||||||||||| |||||| ||||||||||||||||||||||||
Sbjct  433  TGAGTTGCGGTTGGCCTAAATTTGAGTTGTTGGCGTGAGATGTCACCACAAGTGGTGGTT  492

Query  122  GAAATTCTCAATTCGTGCGCTGTTGTGACCTCGCCTAATAGATACTCAATTGACCCTAGA  181
            ||||||||||||||||||||||| |||||| ||||||||  | |||||||||||||||||
Sbjct  493  GAAATTCTCAATTCGTGCGCTGTCGTGACCACGCCTAATGCAGACTCAATTGACCCTAGA  552

Query  182  GCCCTCAATCAAAATTGATTAAAGGGCCTTCGACCG  217
            ||| ||||| || |||||  ||||| ||||||||||
Sbjct  553  GCCATCAATAAAGATTGAGCAAAGG-CCTTCGACCG  587


>AF149313.1 Myrmecodia tuberosa internal transcribed spacer 1, partial sequence; 
and 5.8S ribosomal RNA gene and internal transcribed 
spacer 2, complete sequence
Length=553

 Score = 270 bits (146),  Expect = 1e-68
 Identities = 193/216 (89%), Gaps = 2/216 (1%)
 Strand=Plus/Plus

Query  3    CATCTAGTCGACACTCTCTCA--TCTTCACGAGAGTGGCGGAAATTGGCCTCCCGTTTCC  60
            |||| ||||||||||||||||   ||    ||||||||||||||||||||||||||  ||
Sbjct  338  CATCAAGTCGACACTCTCTCAACGCTGTGGGAGAGTGGCGGAAATTGGCCTCCCGTGCCC  397

Query  61   TCGAGTTGCGGCTGGCCTAAATTTGAGTTTTTGGCGCGAGATGTCACCACAAGTGGTGGT  120
            ||||||||||| ||||||||||||||||| |||||| |||||||||||||||||||||||
Sbjct  398  TCGAGTTGCGGTTGGCCTAAATTTGAGTTGTTGGCGTGAGATGTCACCACAAGTGGTGGT  457

Query  121  TGAAATTCTCAATTCGTGCGCTGTTGTGACCTCGCCTAATAGATACTCAATTGACCCTAG  180
            |||||||||||||||||||||||| |||||| ||||||||    |||||| |||||||||
Sbjct  458  TGAAATTCTCAATTCGTGCGCTGTCGTGACCACGCCTAATGCGGACTCAACTGACCCTAG  517

Query  181  AGCCCTCAATCAAAATTGATTAAAGGGCCTTCGACC  216
            |||||||||| || ||||| ||||||||||||||||
Sbjct  518  AGCCCTCAATGAAGATTGAATAAAGGGCCTTCGACC  553


>KX944410.1 Myrmecodia lamii voucher G. Chomicki 102 (M) internal transcribed 
spacer 1, partial sequence; 5.8S ribosomal RNA gene and 
internal transcribed spacer 2, complete sequence; and large 
subunit ribosomal RNA gene, partial sequence
Length=629

 Score = 268 bits (145),  Expect = 5e-68
 Identities = 174/188 (93%), Gaps = 1/188 (1%)
 Strand=Plus/Plus

Query  31   GAGAGTGGCGGAAATTGGCCTCCCGTTTCCTCGAGTTGCGGCTGGCCTAAATTTGAGTTT  90
            |||||||||||||||||||||||||| |||| ||||||||| ||||||||||| ||||| 
Sbjct  402  GAGAGTGGCGGAAATTGGCCTCCCGTGTCCTTGAGTTGCGGTTGGCCTAAATTCGAGTTG  461

Query  91   TTGGCGCGAGATGTCACCACAAGTGGTGGTTGAAATTCTCAATTCGTGCGCTGTTGTGAC  150
            |||||| ||||||||||||||||||||||||||||||||||||||||||||||||||| |
Sbjct  462  TTGGCGTGAGATGTCACCACAAGTGGTGGTTGAAATTCTCAATTCGTGCGCTGTTGTGGC  521

Query  151  CTCGCCTAATAGATACTCAATTGACCCTAGAGCCCTCAATCAAAATTGATTAAAGGG-CC  209
            | ||||||||   |||||| ||||||||||||||||||||||||||||| ||||||| ||
Sbjct  522  CACGCCTAATGCGTACTCATTTGACCCTAGAGCCCTCAATCAAAATTGAGTAAAGGGGCC  581

Query  210  TTCGACCG  217
            ||||||||
Sbjct  582  TTCGACCG  589


>KX944402.1 Hydnophytum sp. Menzies 5937 voucher J.I. Menzies 5937 (FHO) 
small subunit ribosomal RNA gene, partial sequence; internal 
transcribed spacer 1, 5.8S ribosomal RNA gene, and internal 
transcribed spacer 2, complete sequence; and large subunit 
ribosomal RNA gene, partial sequence
Length=720

 Score = 267 bits (144),  Expect = 2e-67
 Identities = 195/219 (89%), Gaps = 5/219 (2%)
 Strand=Plus/Plus

Query  3    CATCTAGTCGACACTCTCTCA--TCTTCACGAGAGTGGCGGAAATTGGCCTCCCGTTTCC  60
            |||||||||| |||||| |||  || |   ||||||||||||||||||||||| || |||
Sbjct  454  CATCTAGTCGGCACTCTATCAAGTCAT-GGGAGAGTGGCGGAAATTGGCCTCCTGTGTCC  512

Query  61   TCGAGTTGCGGCTGGCCTAAATTTGAGTTTTTGGCGCGAGATGTCACCACAAGTGGTGGT  120
            ||||||||||| |||||||||||||||| ||| |||||||||||||| ||||||||||||
Sbjct  513  TCGAGTTGCGGTTGGCCTAAATTTGAGTGTTTAGCGCGAGATGTCACAACAAGTGGTGGT  572

Query  121  TGAAATTCTCAATTCGTGCGCTGTTGTGACCTCGCCTAATA-GATACTCAATTGA-CCCT  178
            |||||||||||||||||||||||| |||||||||||||||  |  |||||||||| ||||
Sbjct  573  TGAAATTCTCAATTCGTGCGCTGTCGTGACCTCGCCTAATGCGGGACTCAATTGACCCCT  632

Query  179  AGAGCCCTCAATCAAAATTGATTAAAGGGCCTTCGACCG  217
             |||||||||||| ||||||| |||||||| ||||||||
Sbjct  633  GGAGCCCTCAATCCAAATTGAGTAAAGGGCATTCGACCG  671


>KU586348.1 Myrmecodia dahlii voucher J.I. Menzies 5947 (FHO) internal transcribed 
spacer 1, partial sequence; 5.8S ribosomal RNA gene 
and internal transcribed spacer 2, complete sequence; and 
28S ribosomal RNA gene, partial sequence
Length=638

 Score = 267 bits (144),  Expect = 2e-67
 Identities = 193/217 (89%), Gaps = 2/217 (1%)
 Strand=Plus/Plus

Query  3    CATCTAGTCGACACTCTCTCA--TCTTCACGAGAGTGGCGGAAATTGGCCTCCCGTTTCC  60
            |||| ||||||||||||||||   ||    |||||||||||| |||||||||||||  ||
Sbjct  388  CATCAAGTCGACACTCTCTCAACGCTGTGGGAGAGTGGCGGAGATTGGCCTCCCGTGCCC  447

Query  61   TCGAGTTGCGGCTGGCCTAAATTTGAGTTTTTGGCGCGAGATGTCACCACAAGTGGTGGT  120
            ||||||||||| ||||||||||||||||| |||||| |||||||||||||||||||||||
Sbjct  448  TCGAGTTGCGGTTGGCCTAAATTTGAGTTGTTGGCGTGAGATGTCACCACAAGTGGTGGT  507

Query  121  TGAAATTCTCAATTCGTGCGCTGTTGTGACCTCGCCTAATAGATACTCAATTGACCCTAG  180
            |||||||||||||||||||||||| |||||| ||||||||    |||||| |||||||||
Sbjct  508  TGAAATTCTCAATTCGTGCGCTGTCGTGACCACGCCTAATGCGGACTCAACTGACCCTAG  567

Query  181  AGCCCTCAATCAAAATTGATTAAAGGGCCTTCGACCG  217
            |||||||| | |||||||| |||||||||||||||||
Sbjct  568  AGCCCTCAGTGAAAATTGAATAAAGGGCCTTCGACCG  604


>KU586347.1 Myrmecodia beccarii voucher G. Chomicki 99 (M) 18S ribosomal 
RNA gene, partial sequence; internal transcribed spacer 1, 5.8S 
ribosomal RNA gene, and internal transcribed spacer 2, complete 
sequence; and 28S ribosomal RNA gene, partial sequence
Length=636

 Score = 267 bits (144),  Expect = 2e-67
 Identities = 193/217 (89%), Gaps = 2/217 (1%)
 Strand=Plus/Plus

Query  3    CATCTAGTCGACACTCTCTCATCTTCA--CGAGAGTGGCGGAAATTGGCCTCCCGTTTCC  60
            |||| ||||| |||||||||| | | |   |||||||||||||||||||||||||| |||
Sbjct  386  CATCAAGTCGTCACTCTCTCAACGTTATGGGAGAGTGGCGGAAATTGGCCTCCCGTGTCC  445

Query  61   TCGAGTTGCGGCTGGCCTAAATTTGAGTTTTTGGCGCGAGATGTCACCACAAGTGGTGGT  120
            ||||||||||| ||||||||||||||||  |||||| |||||||| ||||||||||||||
Sbjct  446  TCGAGTTGCGGTTGGCCTAAATTTGAGTCGTTGGCGTGAGATGTCCCCACAAGTGGTGGT  505

Query  121  TGAAATTCTCAATTCGTGCGCTGTTGTGACCTCGCCTAATAGATACTCAATTGACCCTAG  180
            |||||||||||||||||||||||| |||||| ||||||||    |||| | |||||||||
Sbjct  506  TGAAATTCTCAATTCGTGCGCTGTCGTGACCACGCCTAATGCGGACTCCACTGACCCTAG  565

Query  181  AGCCCTCAATCAAAATTGATTAAAGGGCCTTCGACCG  217
            |||||||||| |||||||| |||||||||||||||||
Sbjct  566  AGCCCTCAATAAAAATTGAGTAAAGGGCCTTCGACCG  602


>AF034914.1 Hydnophytum sp. C.H. Lambrick 132/83 18S ribosomal RNA gene, 
partial sequence; internal transcribed spacer 1, 5.8S ribosomal 
RNA gene and internal transcribed spacer 2, complete sequence; 
and 26S ribosomal RNA gene, partial sequence
Length=658

 Score = 267 bits (144),  Expect = 2e-67
 Identities = 196/220 (89%), Gaps = 7/220 (3%)
 Strand=Plus/Plus

Query  3    CATCTAGTCGACACTCTCTCATCTTCA--CGAGAGTGGCGGAAATTGGCCTCCCGTTTCC  60
            |||||||||||||||||| || | | |   |||||||||||||||||||||||||| |||
Sbjct  386  CATCTAGTCGACACTCTCACAACGTTATGGGAGAGTGGCGGAAATTGGCCTCCCGTATCC  445

Query  61   TCGAGTTGCGGCTGGCCTAAATTTGAGTTTTTGGCGCGAGATGTCACCACAAGTGGTGGT  120
            | ||||||||||||||||||||||||||| |||||| || ||||||||||||||||||||
Sbjct  446  TTGAGTTGCGGCTGGCCTAAATTTGAGTTCTTGGCGTGAAATGTCACCACAAGTGGTGGT  505

Query  121  TGAAATTCTCAATTCGTGCGCTGTTGTGACCTCGCCTAAT--AGATACTCAATTGACCCT  178
            ||||||||||||||||||||||||||||||| ||||||||  || | |||||||||||||
Sbjct  506  TGAAATTCTCAATTCGTGCGCTGTTGTGACCACGCCTAATGCAG-T-CTCAATTGACCCT  563

Query  179  AGAG-CCCTCAATCAAAATTGATTAAAGGGCCTTCGACCG  217
            |||| |||||||| |||| |||  ||||| | ||||||||
Sbjct  564  AGAGCCCCTCAATAAAAAATGAGGAAAGGCCTTTCGACCG  603


>KX944405.1 Hydnophytum moseleyanum voucher G. Chomicki 92 (M) small subunit 
ribosomal RNA gene, partial sequence; internal transcribed 
spacer 1, 5.8S ribosomal RNA gene, and internal transcribed 
spacer 2, complete sequence; and large subunit ribosomal 
RNA gene, partial sequence
Length=647

 Score = 265 bits (143),  Expect = 6e-67
 Identities = 193/217 (89%), Gaps = 4/217 (2%)
 Strand=Plus/Plus

Query  3    CATCTAGTCGACACTCTCTCATCTTCAC--GAGAGTGGCGGAAATTGGCCTCCCGTTTCC  60
            ||||||||||||||||||||| | | ||  |||||||||||||||||||||||||| |||
Sbjct  387  CATCTAGTCGACACTCTCTCAACATTACGAGAGAGTGGCGGAAATTGGCCTCCCGTGTCC  446

Query  61   TCGAGTTGCGGCTGGCCTAAATTTGAGTTTTTGGCGCGAGATGTCACCACAAGTGGTGGT  120
            | ||||||||||||||||||||||||| |||||||| |||||||||||||||||||||||
Sbjct  447  TTGAGTTGCGGCTGGCCTAAATTTGAG-TTTTGGCGTGAGATGTCACCACAAGTGGTGGT  505

Query  121  TGAAATTCTCAATTCGTGCGCTGTTGTGACCTCGCCTAATAGATACTCAATTGACCCTAG  180
            |||||| |||||||||||||||||||||||| ||||| |     ||||||| ||||||||
Sbjct  506  TGAAATACTCAATTCGTGCGCTGTTGTGACCACGCCTGACGCGGACTCAATCGACCCTAG  565

Query  181  AGCCCTCAATCAAAATTGATTAAAGGGCCTTCGACCG  217
            |||||  ||||||| |||| | ||||| |||||||||
Sbjct  566  AGCCCGGAATCAAATTTGAGT-AAGGGTCTTCGACCG  601


>AF034912.1 Hydnophytum formicarum 18S ribosomal RNA gene, partial sequence; 
internal transcribed spacer 1, 5.8S ribosomal RNA gene and 
internal transcribed spacer 2, complete sequence; and 26S 
ribosomal RNA gene, partial sequence
Length=647

 Score = 265 bits (143),  Expect = 6e-67
 Identities = 193/217 (89%), Gaps = 4/217 (2%)
 Strand=Plus/Plus

Query  3    CATCTAGTCGACACTCTCTCATCTTCAC--GAGAGTGGCGGAAATTGGCCTCCCGTTTCC  60
            ||||||||||||||||||||| | | ||  |||||||||||||||||||||||||| |||
Sbjct  379  CATCTAGTCGACACTCTCTCAACATTACGAGAGAGTGGCGGAAATTGGCCTCCCGTGTCC  438

Query  61   TCGAGTTGCGGCTGGCCTAAATTTGAGTTTTTGGCGCGAGATGTCACCACAAGTGGTGGT  120
            | ||||||||||||||||||||||||| |||||||| |||||||||||||||||||||||
Sbjct  439  TTGAGTTGCGGCTGGCCTAAATTTGAG-TTTTGGCGTGAGATGTCACCACAAGTGGTGGT  497

Query  121  TGAAATTCTCAATTCGTGCGCTGTTGTGACCTCGCCTAATAGATACTCAATTGACCCTAG  180
            |||||| |||||||||||||||||||||||| ||||| |     ||||||| ||||||||
Sbjct  498  TGAAATACTCAATTCGTGCGCTGTTGTGACCACGCCTGACGCGGACTCAATCGACCCTAG  557

Query  181  AGCCCTCAATCAAAATTGATTAAAGGGCCTTCGACCG  217
            |||||  ||||||| |||| | ||||| |||||||||
Sbjct  558  AGCCCGGAATCAAATTTGAGT-AAGGGTCTTCGACCG  593


>KU963329.1 Myrmecodia horrida voucher G. Chomicki 100 (M) internal transcribed 
spacer 1, partial sequence; 5.8S ribosomal RNA gene, 
complete sequence; and internal transcribed spacer 2 region, 
partial sequence
Length=642

 Score = 261 bits (141),  Expect = 8e-66
 Identities = 170/184 (92%), Gaps = 1/184 (1%)
 Strand=Plus/Plus

Query  31   GAGAGTGGCGGAAATTGGCCTCCCGTTTCCTCGAGTTGCGGCTGGCCTAAATTTGAGTTT  90
            |||||||||||||||||||||||||| |||| ||| ||||| ||||||||||||||||| 
Sbjct  423  GAGAGTGGCGGAAATTGGCCTCCCGTGTCCTTGAGATGCGGTTGGCCTAAATTTGAGTTG  482

Query  91   TTGGCGCGAGATGTCACCACAAGTGGTGGTTGAAATTCTCAATTCGTGCGCTGTTGTGAC  150
            |||||| |||||||||||||||||||||||||||||||||||||||||||||||||||||
Sbjct  483  TTGGCGTGAGATGTCACCACAAGTGGTGGTTGAAATTCTCAATTCGTGCGCTGTTGTGAC  542

Query  151  CTCGCCTAATAGATACTCAATTGACCCTAGAGCCCTCAATCAAAATTGATTAAAGGGCCT  210
            | ||||||||  | ||||||| |||||||||||||||| | |||||||||| ||||||||
Sbjct  543  CACGCCTAATCCAAACTCAATCGACCCTAGAGCCCTCATTAAAAATTGATT-AAGGGCCT  601

Query  211  TCGA  214
            ||||
Sbjct  602  TCGA  605


>KX944400.1 Hydnophytum confertifolium voucher G. Chomicki 85 (M) internal 
transcribed spacer 1, partial sequence; 5.8S ribosomal RNA 
gene and internal transcribed spacer 2, complete sequence; 
and large subunit ribosomal RNA gene, partial sequence
Length=658

 Score = 259 bits (140),  Expect = 3e-65
 Identities = 194/220 (88%), Gaps = 5/220 (2%)
 Strand=Plus/Plus

Query  3    CATCTAGTCGACACTCTCTCATCTTCA-CG-AGAGTGGCGGAAATTGGCCTCCCGTTTCC  60
            ||||| ||||||||||||||| | | |  | ||||||||||||||||||||||||| |||
Sbjct  387  CATCTGGTCGACACTCTCTCAACGTTATGGCAGAGTGGCGGAAATTGGCCTCCCGTGTCC  446

Query  61   TCGAGTTGCGGCTGGCCTAAATTTGAGTTTTTGGCGCGAGATGTCACCACAAGTGGTGGT  120
            | | ||||||| ||||||||||||||||| |||||| |||||||||||||||||||||||
Sbjct  447  TTGTGTTGCGGTTGGCCTAAATTTGAGTTCTTGGCGTGAGATGTCACCACAAGTGGTGGT  506

Query  121  TGAAATTCTCAATTCGTGCGCTGTTGTGACC-TC--GCCTAATAGATACTCAATTGACCC  177
            ||||||||||||||||||| | || |||||| ||  |||||||  | |||||||||||||
Sbjct  507  TGAAATTCTCAATTCGTGCACNGTCGTGACCGTCACGCCTAATGCAGACTCAATTGACCC  566

Query  178  TAGAGCCCTCAATCAAAATTGATTAAAGGGCCTTCGACCG  217
            ||||||| ||||| |||||||| |||| ||||||||||||
Sbjct  567  TAGAGCCATCAATAAAAATTGAGTAAATGGCCTTCGACCG  606


>KX944416.1 Myrmephytum arfakianum voucher M.H.P. Jebb 889 (FHO) internal 
transcribed spacer 1, partial sequence; 5.8S ribosomal RNA 
gene and internal transcribed spacer 2, complete sequence; and 
large subunit ribosomal RNA gene, partial sequence
Length=649

 Score = 257 bits (139),  Expect = 1e-64
 Identities = 191/217 (88%), Gaps = 2/217 (1%)
 Strand=Plus/Plus

Query  3    CATCTAGTCGACACTCTCTCATCTTCAC--GAGAGTGGCGGAAATTGGCCTCCCGTTTCC  60
            ||| ||||||||||| ||||| | | ||  || ||||||||||||||||||||||| || 
Sbjct  386  CATTTAGTCGACACTATCTCAACGTTACGGGATAGTGGCGGAAATTGGCCTCCCGTGTCT  445

Query  61   TCGAGTTGCGGCTGGCCTAAATTTGAGTTTTTGGCGCGAGATGTCACCACAAGTGGTGGT  120
            ||||||||||| ||||||||||||||||| ||||||||| ||||||||||||||||||||
Sbjct  446  TCGAGTTGCGGTTGGCCTAAATTTGAGTTCTTGGCGCGATATGTCACCACAAGTGGTGGT  505

Query  121  TGAAATTCTCAATTCGTGCGCTGTTGTGACCTCGCCTAATAGATACTCAATTGACCCTAG  180
            |||||||||||||||||||||||| |||||| | ||||||    ||||||||||||||||
Sbjct  506  TGAAATTCTCAATTCGTGCGCTGTCGTGACCGCACCTAATGCGGACTCAATTGACCCTAG  565

Query  181  AGCCCTCAATCAAAATTGATTAAAGGGCCTTCGACCG  217
            |||||| ||||||||| || | |||| | ||||||||
Sbjct  566  AGCCCTAAATCAAAATNGAGTTAAGGCCTTTCGACCG  602


>KU963311.1 Hydnophytum simplex voucher G. Chomicki 94 (M) internal transcribed 
spacer 1, partial sequence; 5.8S ribosomal RNA gene, 
complete sequence; and internal transcribed spacer 2 region, 
partial sequence
Length=638

 Score = 257 bits (139),  Expect = 1e-64
 Identities = 191/216 (88%), Gaps = 4/216 (2%)
 Strand=Plus/Plus

Query  3    CATCTAGTCGACACTCTCTCA-TCTTCAC--GAGAGTGGCGGAAATTGGCCTCCCGTTTC  59
            ||||||||||||||||||||| | || ||  ||||||| ||||| |||||||||||| ||
Sbjct  388  CATCTAGTCGACACTCTCTCAATATT-ACGAGAGAGTGACGGAAGTTGGCCTCCCGTGTC  446

Query  60   CTCGAGTTGCGGCTGGCCTAAATTTGAGTTTTTGGCGCGAGATGTCACCACAAGTGGTGG  119
            || |||||| || ||||||||||||||||| |||||| ||||||||||||||||||||||
Sbjct  447  CTGGAGTTGTGGTTGGCCTAAATTTGAGTTCTTGGCGTGAGATGTCACCACAAGTGGTGG  506

Query  120  TTGAAATTCTCAATTCGTGCGCTGTTGTGACCTCGCCTAATAGATACTCAATTGACCCTA  179
            |||||||  ||||||||||||||||||||||| || ||||     |||||||||||||||
Sbjct  507  TTGAAATCATCAATTCGTGCGCTGTTGTGACCACGTCTAACGCGGACTCAATTGACCCTA  566

Query  180  GAGCCCTCAATCAAAATTGATTAAAGGGCCTTCGAC  215
            |||||||||||| |||||| || |||||||||||||
Sbjct  567  GAGCCCTCAATCGAAATTGTTTTAAGGGCCTTCGAC  602


>KU586352.1 Myrmephytum arfakianum voucher G. Chomicki 116 (M) internal transcribed 
spacer 1, partial sequence; 5.8S ribosomal RNA gene 
and internal transcribed spacer 2, complete sequence; and 
28S ribosomal RNA gene, partial sequence
Length=637

 Score = 257 bits (139),  Expect = 1e-64
 Identities = 191/217 (88%), Gaps = 2/217 (1%)
 Strand=Plus/Plus

Query  3    CATCTAGTCGACACTCTCTCATCTTCAC--GAGAGTGGCGGAAATTGGCCTCCCGTTTCC  60
            ||| ||||||||||| ||||| | | ||  || ||||||||||||||||||||||| || 
Sbjct  386  CATTTAGTCGACACTATCTCAACGTTACGGGATAGTGGCGGAAATTGGCCTCCCGTGTCT  445

Query  61   TCGAGTTGCGGCTGGCCTAAATTTGAGTTTTTGGCGCGAGATGTCACCACAAGTGGTGGT  120
            ||||||||||| ||||||||||||||||| ||||||||| ||||||||||||||||||||
Sbjct  446  TCGAGTTGCGGTTGGCCTAAATTTGAGTTCTTGGCGCGATATGTCACCACAAGTGGTGGT  505

Query  121  TGAAATTCTCAATTCGTGCGCTGTTGTGACCTCGCCTAATAGATACTCAATTGACCCTAG  180
            |||||||||||||||||||||||| |||||| | ||||||    ||||||||||||||||
Sbjct  506  TGAAATTCTCAATTCGTGCGCTGTCGTGACCGCACCTAATGCGGACTCAATTGACCCTAG  565

Query  181  AGCCCTCAATCAAAATTGATTAAAGGGCCTTCGACCG  217
            |||||| ||||||||| || | |||| | ||||||||
Sbjct  566  AGCCCTAAATCAAAATNGAGTTAAGGCCTTTCGACCG  602


>KU586350.1 Anthorrhiza echinella voucher G. Chomicki 83 (M) 18S ribosomal 
RNA gene, partial sequence; internal transcribed spacer 1, 
5.8S ribosomal RNA gene, and internal transcribed spacer 2, 
complete sequence; and 28S ribosomal RNA gene, partial sequence
Length=641

 Score = 257 bits (139),  Expect = 1e-64
 Identities = 194/220 (88%), Gaps = 6/220 (3%)
 Strand=Plus/Plus

Query  3    CATCTAGTCGACACTCTCTC---ATCTTCAC--GAGAGTGGCGGAAATTGGCCTCCCGTT  57
            |||||||||| |||||||||   || || ||  ||||||  ||||| |||||||||||| 
Sbjct  389  CATCTAGTCGTCACTCTCTCTTAATGTT-ACGAGAGAGTCACGGAAGTTGGCCTCCCGTG  447

Query  58   TCCTCGAGTTGCGGCTGGCCTAAATTTGAGTTTTTGGCGCGAGATGTCACCACAAGTGGT  117
             ||| ||||||||||||||||||||||||||||||||||||||||||||| |||||||||
Sbjct  448  CCCTGGAGTTGCGGCTGGCCTAAATTTGAGTTTTTGGCGCGAGATGTCACGACAAGTGGT  507

Query  118  GGTTGAAATTCTCAATTCGTGCGCTGTTGTGACCTCGCCTAATAGATACTCAATTGACCC  177
            ||||||||| ||||||||||||||||| |||||| ||||||||   ||||||||||||||
Sbjct  508  GGTTGAAATCCTCAATTCGTGCGCTGTCGTGACCACGCCTAATGCGTACTCAATTGACCC  567

Query  178  TAGAGCCCTCAATCAAAATTGATTAAAGGGCCTTCGACCG  217
            |||||||||| || |||||||| | |||||| ||||||||
Sbjct  568  TAGAGCCCTCGATAAAAATTGAGTTAAGGGCTTTCGACCG  607


>KX944411.1 Myrmecodia lamii voucher G. Chomicki 103 (M) internal transcribed 
spacer 1, partial sequence; 5.8S ribosomal RNA gene and 
internal transcribed spacer 2, complete sequence; and large 
subunit ribosomal RNA gene, partial sequence
Length=651

 Score = 255 bits (138),  Expect = 4e-64
 Identities = 191/217 (88%), Gaps = 2/217 (1%)
 Strand=Plus/Plus

Query  3    CATCTAGTCGACACTCTCTCATCTTCA--CGAGAGTGGCGGAAATTGGCCTCCCGTTTCC  60
            |||| ||||| ||||||| |||| | |   | ||||||||||||| |||||||||| |||
Sbjct  381  CATCAAGTCGTCACTCTCACATCGTTATGGGTGAGTGGCGGAAATCGGCCTCCCGTGTCC  440

Query  61   TCGAGTTGCGGCTGGCCTAAATTTGAGTTTTTGGCGCGAGATGTCACCACAAGTGGTGGT  120
            | ||||||||| ||||||||||| ||||| |||||| |||||||||| ||||||||||||
Sbjct  441  TTGAGTTGCGGTTGGCCTAAATTCGAGTTGTTGGCGTGAGATGTCACGACAAGTGGTGGT  500

Query  121  TGAAATTCTCAATTCGTGCGCTGTTGTGACCTCGCCTAATAGATACTCAATTGACCCTAG  180
            |||||||||||||||||||||||| ||| || ||||||||   |||||| ||||||||||
Sbjct  501  TGAAATTCTCAATTCGTGCGCTGTCGTGGCCACGCCTAATGCGTACTCATTTGACCCTAG  560

Query  181  AGCCCTCAATCAAAATTGATTAAAGGGCCTTCGACCG  217
            |||||||||| |||||||| |||||||||||||||||
Sbjct  561  AGCCCTCAATGAAAATTGAGTAAAGGGCCTTCGACCG  597


>KX944415.1 Myrmephytum naumannii voucher G. Chomicki 119 (M) internal transcribed 
spacer 1, partial sequence; 5.8S ribosomal RNA gene 
and internal transcribed spacer 2, complete sequence; and 
large subunit ribosomal RNA gene, partial sequence
Length=619

 Score = 254 bits (137),  Expect = 1e-63
 Identities = 191/217 (88%), Gaps = 3/217 (1%)
 Strand=Plus/Plus

Query  3    CATCTAGTCGACACTCTCTCATCTTCAC--GAGAGTGGCGGAAATTGGCCTCCCGTTTCC  60
            ||| ||||||||||| ||||| | | ||  || |||||||||||||||||||||||  ||
Sbjct  349  CATTTAGTCGACACTTTCTCAACGTTACGGGATAGTGGCGGAAATTGGCCTCCCGTGACC  408

Query  61   TCGAGTTGCGGCTGGCCTAAATTTGAGTTTTTGGCGCGAGATGTCACCACAAGTGGTGGT  120
            ||||||||||| ||||||||| ||||||| ||||||||||||||||||||||||||||||
Sbjct  409  TCGAGTTGCGGTTGGCCTAAAATTGAGTTCTTGGCGCGAGATGTCACCACAAGTGGTGGT  468

Query  121  TGAAATTCTCAATTCGTGCGCTGTTGTGACCTCGCCTAATAGATACTCAATTGACCCTAG  180
            || ||||||||||||||||||||| |||||| |||||| |    ||||||||||||||||
Sbjct  469  TG-AATTCTCAATTCGTGCGCTGTCGTGACCGCGCCTATTGCGGACTCAATTGACCCTAG  527

Query  181  AGCCCTCAATCAAAATTGATTAAAGGGCCTTCGACCG  217
            |||| | |||||||||||| | |||| ||||||||||
Sbjct  528  AGCCGTAAATCAAAATTGAGTTAAGGCCCTTCGACCG  564


>AF034913.1 Hydnophytum moseleyanum 18S ribosomal RNA gene, partial sequence; 
internal transcribed spacer 1, 5.8S ribosomal RNA gene 
and internal transcribed spacer 2, complete sequence; and 26S 
ribosomal RNA gene, partial sequence
Length=654

 Score = 254 bits (137),  Expect = 1e-63
 Identities = 191/217 (88%), Gaps = 4/217 (2%)
 Strand=Plus/Plus

Query  3    CATCTAGTCGACACTCTCTCATCTTCAC--GAGAGTGGCGGAAATTGGCCTCCCGTTTCC  60
            ||||||||||||||||||||| | | ||  |||||||||| ||||||||||||||| |||
Sbjct  386  CATCTAGTCGACACTCTCTCAACATTACGAGAGAGTGGCGCAAATTGGCCTCCCGTGTCC  445

Query  61   TCGAGTTGCGGCTGGCCTAAATTTGAGTTTTTGGCGCGAGATGTCACCACAAGTGGTGGT  120
            | ||||||||||||||||||||||||| |||||||| |||||||||||||||||||||||
Sbjct  446  TTGAGTTGCGGCTGGCCTAAATTTGAG-TTTTGGCGTGAGATGTCACCACAAGTGGTGGT  504

Query  121  TGAAATTCTCAATTCGTGCGCTGTTGTGACCTCGCCTAATAGATACTCAATTGACCCTAG  180
            |||||| |||||||||||||||||||||||| ||||| |     ||||||| ||||||||
Sbjct  505  TGAAATACTCAATTCGTGCGCTGTTGTGACCACGCCTGACGCGGACTCAATCGACCCTAG  564

Query  181  AGCCCTCAATCAAAATTGATTAAAGGGCCTTCGACCG  217
            |||||  ||||||| |||| | ||||| |||| ||||
Sbjct  565  AGCCCGGAATCAAATTTGAGT-AAGGGTCTTCAACCG  600


>KU963323.1 Hydnophytum moseleyanum voucher C.R. Huxley 5902 (FHO) internal 
transcribed spacer 1, partial sequence; 5.8S ribosomal RNA 
gene, complete sequence; and internal transcribed spacer 2 
region, partial sequence
Length=638

 Score = 248 bits (134),  Expect = 6e-62
 Identities = 191/218 (88%), Gaps = 5/218 (2%)
 Strand=Plus/Plus

Query  3    CATCTAGTCGACACTCTCTCATCTTCAC--GAGAGTGGCGGAAATTGGCCTCCCGTTTCC  60
            ||||||||||||||||||  | | | ||  |||||||||||||||||||||||||| |||
Sbjct  389  CATCTAGTCGACACTCTCCTAACATTACGAGAGAGTGGCGGAAATTGGCCTCCCGTGTCC  448

Query  61   TCGAGTTGCGGCTGGCCTAAATTTGAGTTTTTGGCGCGAGATGTCACCACAAGTGGTGGT  120
            | ||||||||||||||||||||||||| |||||||| |||||||||||||||||||||||
Sbjct  449  TTGAGTTGCGGCTGGCCTAAATTTGAG-TTTTGGCGTGAGATGTCACCACAAGTGGTGGT  507

Query  121  TGAAATTCTCAATTCGTGCGCTGTTGTGACCTCGCCTAATAGATACTCAATTGACCCTAG  180
            |||||| ||||||||||||  |||||||||| ||||  ||    |||||||||||||| |
Sbjct  508  TGAAATACTCAATTCGTGCTATGTTGTGACCACGCCAGATGCGGACTCAATTGACCCTTG  567

Query  181  AGCCCTCAATCAAAATT-GATTAAAGGGCCTTCGACCG  217
            |||||| ||||||| || || | |||||||||||||||
Sbjct  568  AGCCCTGAATCAAATTTTGAAT-AAGGGCCTTCGACCG  604


>KU586349.1 Anthorrhiza caerulea voucher M.P.H. Jebb 358 (FHO) 18S ribosomal 
RNA gene, partial sequence; internal transcribed spacer 
1, 5.8S ribosomal RNA gene, and internal transcribed spacer 
2, complete sequence; and 28S ribosomal RNA gene, partial sequence
Length=641

 Score = 248 bits (134),  Expect = 6e-62
 Identities = 191/219 (87%), Gaps = 4/219 (2%)
 Strand=Plus/Plus

Query  3    CATCTAGTCG--ACACTCTCTCATCTTCAC--GAGAGTGGCGGAAATTGGCCTCCCGTTT  58
            ||||| ||||  || ||||||||  || ||  ||||||  ||||| |||||||||||| |
Sbjct  389  CATCTNGTCGTCACTCTCTCTCAATTTTACGAGAGAGTCACGGAAGTTGGCCTCCCGTGT  448

Query  59   CCTCGAGTTGCGGCTGGCCTAAATTTGAGTTTTTGGCGCGAGATGTCACCACAAGTGGTG  118
            ||||||||||||||||||||||||||||||||||||||||||||||||| ||||||||||
Sbjct  449  CCTCGAGTTGCGGCTGGCCTAAATTTGAGTTTTTGGCGCGAGATGTCACGACAAGTGGTG  508

Query  119  GTTGAAATTCTCAATTCGTGCGCTGTTGTGACCTCGCCTAATAGATACTCAATTGACCCT  178
            |||||||| ||||||||||||||||| | |||| ||||||||   |||||||||||||||
Sbjct  509  GTTGAAATCCTCAATTCGTGCGCTGTCGCGACCACGCCTAATGCGTACTCAATTGACCCT  568

Query  179  AGAGCCCTCAATCAAAATTGATTAAAGGGCCTTCGACCG  217
            ||||||||| || |||||| | | ||||||  |||||||
Sbjct  569  AGAGCCCTCGATGAAAATTAAGTTAAGGGCTATCGACCG  607


>AF034915.1 Anthorrhiza clemensii 18S ribosomal RNA gene, partial sequence; 
internal transcribed spacer 1, 5.8S ribosomal RNA gene and 
internal transcribed spacer 2, complete sequence; and 26S 
ribosomal RNA gene, partial sequence
Length=649

 Score = 248 bits (134),  Expect = 6e-62
 Identities = 190/217 (88%), Gaps = 6/217 (3%)
 Strand=Plus/Plus

Query  3    CATCTAGTCGACACTCTCTC---ATCTTCAC--GAGAGTGGCGGAAATTGGCCTCCCGTT  57
            |||||||||| |||||||||   || || ||  ||||||  ||||| ||||| |||||| 
Sbjct  376  CATCTAGTCGTCACTCTCTCTTAATGTT-ACGAGAGAGTCACGGAAGTTGGCYTCCCGTG  434

Query  58   TCCTCGAGTTGCGGCTGGCCTAAATTTGAGTTTTTGGCGCGAGATGTCACCACAAGTGGT  117
             ||| ||||||||||||||||||||||||||||||||||||||||||||| |||||||||
Sbjct  435  CCCTGGAGTTGCGGCTGGCCTAAATTTGAGTTTTTGGCGCGAGATGTCACGACAAGTGGT  494

Query  118  GGTTGAAATTCTCAATTCGTGCGCTGTTGTGACCTCGCCTAATAGATACTCAATTGACCC  177
            ||||||||| ||||||||||||||||| |||||| ||||||||   ||||||||||||||
Sbjct  495  GGTTGAAATCCTCAATTCGTGCGCTGTCGTGACCACGCCTAATGCGTACTCAATTGACCC  554

Query  178  TAGAGCCCTCAATCAAAATTGATTAAAGGGCCTTCGA  214
            |||||||||| || |||||||| | |||||| |||||
Sbjct  555  TAGAGCCCTCGATAAAAATTGAGTTAAGGGCTTTCGA  591


>KX944398.1 Hydnophytum sp. GC-2017h voucher M.H.P. Jebb 262 (FHO) internal 
transcribed spacer 1, partial sequence; 5.8S ribosomal RNA 
gene, complete sequence; and internal transcribed spacer 2, 
partial sequence
Length=605

 Score = 246 bits (133),  Expect = 2e-61
 Identities = 190/219 (87%), Gaps = 7/219 (3%)
 Strand=Plus/Plus

Query  3    CATCTAGTCGACACTCTCTCATCTTCA--CGAGAGTGGCGGAAATTGGCCTCCCGTTTCC  60
            ||||| ||||||||||||||| | | |   |||||||||||||||||||||||||| |||
Sbjct  375  CATCTNGTCGACACTCTCTCAACGTTATGGGAGAGTGGCGGAAATTGGCCTCCCGTATCC  434

Query  61   TCGAGTTGCGGCTGGCCTAAATTTGAGTTTTTGGCGCGAGATGTCACCACAAGTGGTGGT  120
            |   ||||||| ||||||||||||||||| |||||| |||||||||||||||||||||||
Sbjct  435  T--TGTTGCGGTTGGCCTAAATTTGAGTTCTTGGCGTGAGATGTCACCACAAGTGGTGGT  492

Query  121  TGAAATTCTCAATTCGTGCGCTGTTGTGACCTCGCCTAATAGATACTCAATTGACCCTAG  180
            ||||||||||||||| ||||| || |||||| ||||||||    ||||||||||||| ||
Sbjct  493  TGAAATTCTCAATTCNTGCGCNGTCGTGACCACGCCTAATTTGGACTCAATTGACCCNAG  552

Query  181  AG--CCCTCAATCAAAATTGATTAAAGGGCCTTCGACCG  217
            ||  |||||||| |||| ||| |||||||| ||||||||
Sbjct  553  AGCCCCCTCAATAAAAANTGAGTAAAGGGC-TTCGACCG  590


>KU963330.1 Myrmecodia sterrophylla voucher M.P.H. Jebb 240 (L) internal 
transcribed spacer 1, partial sequence; 5.8S ribosomal RNA gene, 
complete sequence; and internal transcribed spacer 2 region, 
partial sequence
Length=479

 Score = 246 bits (133),  Expect = 2e-61
 Identities = 168/186 (90%), Gaps = 0/186 (0%)
 Strand=Plus/Plus

Query  32   AGAGTGGCGGAAATTGGCCTCCCGTTTCCTCGAGTTGCGGCTGGCCTAAATTTGAGTTTT  91
            |||||||||||| |||||||||||| |||| ||||||||| ||||||||||||||||| |
Sbjct  290  AGAGTGGCGGAATTTGGCCTCCCGTGTCCTTGAGTTGCGGTTGGCCTAAATTTGAGTTGT  349

Query  92   TGGCGCGAGATGTCACCACAAGTGGTGGTTGAAATTCTCAATTCGTGCGCTGTTGTGACC  151
            ||||  ||||||||||||||||||||||||||||||||||||||||||||||| ||||||
Sbjct  350  TGGCNTGAGATGTCACCACAAGTGGTGGTTGAAATTCTCAATTCGTGCGCTGTCGTGACC  409

Query  152  TCGCCTAATAGATACTCAATTGACCCTAGAGCCCTCAATCAAAATTGATTAAAGGGCCTT  211
             |||||| |  | ||||||||||||||||| |||||||| |||||||| || | ||||||
Sbjct  410  ACGCCTACTGCAGACTCAATTGACCCTAGACCCCTCAATAAAAATTGAGTACATGGCCTT  469

Query  212  CGACCG  217
            ||||||
Sbjct  470  CGACCG  475


>KU586351.1 Myrmecodia salomonensis voucher C.R. Huxley and L.M. Turton 3442 
(FHO) internal transcribed spacer 1, partial sequence; 5.8S 
ribosomal RNA gene and internal transcribed spacer 2, complete 
sequence; and 28S ribosomal RNA gene, partial sequence
Length=638

 Score = 246 bits (133),  Expect = 2e-61
 Identities = 189/217 (87%), Gaps = 2/217 (1%)
 Strand=Plus/Plus

Query  3    CATCTAGTCGACACTCTCTCATCTTCA--CGAGAGTGGCGGAAATTGGCCTCCCGTTTCC  60
            ||||  ||||||||||||||| | | |   |||||| ||||||||||||||||||| |||
Sbjct  388  CATCATGTCGACACTCTCTCAACGTTATGGGAGAGTTGCGGAAATTGGCCTCCCGTGTCC  447

Query  61   TCGAGTTGCGGCTGGCCTAAATTTGAGTTTTTGGCGCGAGATGTCACCACAAGTGGTGGT  120
            | ||||||||| ||||||||||||||||  |||||  |||||||||||||||||||||||
Sbjct  448  TTGAGTTGCGGTTGGCCTAAATTTGAGTCGTTGGCNTGAGATGTCACCACAAGTGGTGGT  507

Query  121  TGAAATTCTCAATTCGTGCGCTGTTGTGACCTCGCCTAATAGATACTCAATTGACCCTAG  180
            |||||||||||||||||||||||| |||||| || |||||  |  |||| ||||||| | 
Sbjct  508  TGAAATTCTCAATTCGTGCGCTGTCGTGACCACGTCTAATTCAGGCTCATTTGACCCCAA  567

Query  181  AGCCCTCAATCAAAATTGATTAAAGGGCCTTCGACCG  217
            |||||||||| |||||||| |||||||||||||||||
Sbjct  568  AGCCCTCAATAAAAATTGAGTAAAGGGCCTTCGACCG  604


>KF675912.1 Hydnophytum sp. Barrabe & Rigault 1041 voucher Barrabe & Rigault 
1041 (NOU) internal transcribed spacer 1, partial sequence; 
5.8S ribosomal RNA gene, complete sequence; and internal 
transcribed spacer 2, partial sequence
Length=709

 Score = 244 bits (132),  Expect = 8e-61
 Identities = 190/217 (88%), Gaps = 7/217 (3%)
 Strand=Plus/Plus

Query  3    CATCTAGTCGACACTCTCTCATCTTCAC--GAGAGTGGCGGAAATTGGCCTCCCGTTTCC  60
            ||||||||||||||||||| | | | ||  ||||||| || ||||||||||||||| |||
Sbjct  458  CATCTAGTCGACACTCTCTAAACATTACGAGAGAGTGACGAAAATTGGCCTCCCGTGTCC  517

Query  61   TCGAGTTGCGGCTGGCCTAAATTTGAGTTTTTGGCGCGAGATGTCACCACAAGTGGTGGT  120
            | ||||||||||||||||||||||||| |||||||| |||||||||||||||||||||||
Sbjct  518  TTGAGTTGCGGCTGGCCTAAATTTGAG-TTTTGGCGTGAGATGTCACCACAAGTGGTGGT  576

Query  121  TGAAATTCTCAAT-T-CGTGCGCTGTTGTGACCTCGCCTAATAGATACTCAATTGACCCT  178
            |||||| |||||| | |||||  |||||||||| ||||||||    ||||||||||||||
Sbjct  577  TGAAATACTCAATATACGTGCTATGTTGTGACCACGCCTAATGCGGACTCAATTGACCCT  636

Query  179  AGAGCCCTCAATCAAAATT-GATTAAAGGGCCTTCGA  214
            |||||||| ||||||| || || | ||||||||||||
Sbjct  637  AGAGCCCTGAATCAAATTTTGAAT-AAGGGCCTTCGA  672


>AM980871.1 Myrmephytum beccarii ITS1, 5.8S rRNA gene and ITS2
Length=578

 Score = 244 bits (132),  Expect = 8e-61
 Identities = 174/194 (90%), Gaps = 4/194 (2%)
 Strand=Plus/Plus

Query  3    CATCTAGTCGACACTCTCTCATCTTCAC--GAGAGTGGCGGAAATTGGCCTCCCGTTTCC  60
            ||| |||||| |||||||||| | | ||  |||||||||||||||||||||||||| |||
Sbjct  387  CATTTAGTCGGCACTCTCTCAACGTTACGGGAGAGTGGCGGAAATTGGCCTCCCGTGTCC  446

Query  61   TCGAGTTGCGGCTGGCCTAAATTTGAGTTTTTGGCGCGAGATGTCACCACAAGTGGTGGT  120
            ||||||||||| ||||||||||||||||| ||||||||||||||||||||||||||||||
Sbjct  447  TCGAGTTGCGGTTGGCCTAAATTTGAGTTATTGGCGCGAGATGTCACCACAAGTGGTGGT  506

Query  121  TGAAATTCTCAATTCGTGCGCTGTTGTGACCTCGCCTAATAGATACTCAATTGACCCTAG  180
            ||||||||||||||||| |||||| |||||| ||||||||    ||||||||||||| ||
Sbjct  507  TGAAATTCTCAATTCGTTCGCTGTCGTGACCGCGCCTAATGCGGACTCAATTGACCC-AG  565

Query  181  AGCCCTCAATCAAA  194
            ||| || |||||||
Sbjct  566  AGCTCT-AATCAAA  578


>AM980870.1 Hydnophytum cf. moseleyanum GDA-2008 ITS1, 5.8S rRNA gene and 
ITS2
Length=576

 Score = 243 bits (131),  Expect = 3e-60
 Identities = 173/193 (90%), Gaps = 3/193 (2%)
 Strand=Plus/Plus

Query  3    CATCTAGTCGACACTCTCTCATCTTCAC--GAGAGTGGCGGAAATTGGCCTCCCGTTTCC  60
            |||||| |||||||||||||| | | ||  |||||||||||||||||||||||||| |||
Sbjct  385  CATCTATTCGACACTCTCTCAACATTACGAGAGAGTGGCGGAAATTGGCCTCCCGTGTCC  444

Query  61   TCGAGTTGCGGCTGGCCTAAATTTGAGTTTTTGGCGCGAGATGTCACCACAAGTGGTGGT  120
            | ||||||||||||||||||||||||| |||||||| |||||||||||||||||||||||
Sbjct  445  TTGAGTTGCGGCTGGCCTAAATTTGAG-TTTTGGCGTGAGATGTCACCACAAGTGGTGGT  503

Query  121  TGAAATTCTCAATTCGTGCGCTGTTGTGACCTCGCCTAATAGATACTCAATTGACCCTAG  180
            |||||| |||||||||||||||||||||||| ||||| |     ||||||| ||||||||
Sbjct  504  TGAAATACTCAATTCGTGCGCTGTTGTGACCACGCCTGACGCGGACTCAATCGACCCTAG  563

Query  181  AGCCCTCAATCAA  193
            |||||| ||||||
Sbjct  564  AGCCCTGAATCAA  576


>KU963327.1 Myrmecodia albertisii subsp. valida voucher H.J. Gay 901 (FHO) 
internal transcribed spacer 1, partial sequence; 5.8S ribosomal 
RNA gene, complete sequence; and internal transcribed 
spacer 2 region, partial sequence
Length=626

 Score = 237 bits (128),  Expect = 1e-58
 Identities = 180/206 (87%), Gaps = 2/206 (1%)
 Strand=Plus/Plus

Query  3    CATCTAGTCGACACTCTCTCA--TCTTCACGAGAGTGGCGGAAATTGGCCTCCCGTTTCC  60
            |||| ||||||||||||||||   ||    |||||||||||| ||||||||||||| |||
Sbjct  374  CATCAAGTCGACACTCTCTCAACGCTGTGGGAGAGTGGCGGAGATTGGCCTCCCGTGTCC  433

Query  61   TCGAGTTGCGGCTGGCCTAAATTTGAGTTTTTGGCGCGAGATGTCACCACAAGTGGTGGT  120
            ||||| ||||| |||||||||| |||||| |||||| |||||||||||||||||||||||
Sbjct  434  TCGAGGTGCGGTTGGCCTAAATGTGAGTTGTTGGCGTGAGATGTCACCACAAGTGGTGGT  493

Query  121  TGAAATTCTCAATTCGTGCGCTGTTGTGACCTCGCCTAATAGATACTCAATTGACCCTAG  180
            ||||||||||||||| |||||||| |||||| ||| ||||    |||||| |||||||||
Sbjct  494  TGAAATTCTCAATTCNTGCGCTGTCGTGACCACGCATAATGCGGACTCAACTGACCCTAG  553

Query  181  AGCCCTCAATCAAAATTGATTAAAGG  206
            |||||||||| |||||||| ||||||
Sbjct  554  AGCCCTCAATGAAAATTGAATAAAGG  579


>KU963315.1 Hydnophytum hellwigii voucher H. Gay 487 (BM) internal transcribed 
spacer 1, partial sequence; 5.8S ribosomal RNA gene, complete 
sequence; and internal transcribed spacer 2 region, 
partial sequence
Length=573

 Score = 235 bits (127),  Expect = 5e-58
 Identities = 177/208 (85%), Gaps = 5/208 (2%)
 Strand=Plus/Plus

Query  3    CATCTAGTCGACACTCTC-TC-ATCTT-CACGAGAGTGGCGGAAATTGGCCTCCCGTTTC  59
            |||||||||||||||||| || || || || ||||||| ||||| |||||||||||| | 
Sbjct  368  CATCTAGTCGACACTCTCCTCAATGTTACAGGAGAGTGACGGAAGTTGGCCTCCCGTGTG  427

Query  60   CTCGAGTTGCGGCTGGCCTAAATTTGAGTTTTTGGCGCGAGATGTCACCACAAGTGGTGG  119
               ||||||||||||||||||||||||||| |||||||||||||||||||||||||||||
Sbjct  428  GNNGAGTTGCGGCTGGCCTAAATTTGAGTTCTTGGCGCGAGATGTCACCACAAGTGGTGG  487

Query  120  TTGAAATTCTCAATTCGTGCGCTGTTGTGACCTCGCCTAATAGATACTCAATTGACCCTA  179
            ||||| |  |||||||  |||||||||||||| | |||||     ||||||||||||| |
Sbjct  488  TTGAANTN-TCAATTCNNGCGCTGTTGTGACCNCNCCTAANGNNGACTCAATTGACCC-A  545

Query  180  GAGCCCTCAATCAAAATTGATTAAAGGG  207
             | |||||||| |||||||| | |||||
Sbjct  546  NANCCCTCAATNAAAATTGANTTAAGGG  573


>AM980867.1 Myrmecodia tuberosa ITS1, 5.8S rRNA gene and ITS2, isolate Hy01
Length=600

 Score = 235 bits (127),  Expect = 5e-58
 Identities = 174/197 (88%), Gaps = 2/197 (1%)
 Strand=Plus/Plus

Query  3    CATCTAGTCGACACTCTCTCA--TCTTCACGAGAGTGGCGGAAATTGGCCTCCCGTTTCC  60
            |||| ||||||||||||||||   ||    |||||||||||||||||||||||||| |||
Sbjct  393  CATCAAGTCGACACTCTCTCAACGCTGTGGGAGAGTGGCGGAAATTGGCCTCCCGTGTCC  452

Query  61   TCGAGTTGCGGCTGGCCTAAATTTGAGTTTTTGGCGCGAGATGTCACCACAAGTGGTGGT  120
            ||||||||||| ||||||||||||||||| |||||| |||||||||||||||||||||||
Sbjct  453  TCGAGTTGCGGTTGGCCTAAATTTGAGTTGTTGGCGTGAGATGTCACCACAAGTGGTGGT  512

Query  121  TGAAATTCTCAATTCGTGCGCTGTTGTGACCTCGCCTAATAGATACTCAATTGACCCTAG  180
            |||||||||||||||||||||||| |||||| || | |||    |||||| |||||||||
Sbjct  513  TGAAATTCTCAATTCGTGCGCTGTCGTGACCACGTCCAATGCGGACTCAACTGACCCTAG  572

Query  181  AGCCCTCAATCAAAATT  197
            |||||||||  ||||||
Sbjct  573  AGCCCTCAAAAAAAATT  589


>KU963326.1 Myrmecodia jobiensis voucher G. Chomicki 101 (M) internal transcribed 
spacer 1, partial sequence; 5.8S ribosomal RNA gene, 
complete sequence; and internal transcribed spacer 2 region, 
partial sequence
Length=588

 Score = 226 bits (122),  Expect = 3e-55
 Identities = 183/216 (85%), Gaps = 4/216 (2%)
 Strand=Plus/Plus

Query  3    CATCTAGTCGACACTCTCTCATCTTCA--CGAGAGTGGCGGAAATTGGCCTCCCGTTTCC  60
            |||| ||||| |||||||||  | | |   ||| ||||||||||||||||||||||  ||
Sbjct  339  CATCAAGTCGCCACTCTCTCCGCGTTATGGGAGGGTGGCGGAAATTGGCCTCCCGTGACC  398

Query  61   TCGAGTTGCGGCTGGCCTAAATTTGAGTTTTTGGCGCGAGATGTCACCACAAGTGGTGGT  120
            ||||||||||| ||||||||||| ||||  |||||| |||||||||||||||||||||||
Sbjct  399  TCGAGTTGCGGTTGGCCTAAATTCGAGTCGTTGGCGTGAGATGTCACCACAAGTGGTGGT  458

Query  121  TGAAATTCTCAATTCGTGCGCTGTTGTGACCTCGCCTAATAGAT-ACTCAATTGACCCTA  179
            ||||||||||||||||||| |||| |||||| |||||| | |   |||||||||||||||
Sbjct  459  TGAAATTCTCAATTCGTGCTCTGTCGTGACCACGCCTA-TNGNNNACTCAATTGACCCTA  517

Query  180  GAGCCCTCAATCAAAATTGATTAAAGGGCCTTCGAC  215
            |||||||| |  ||||| || | |||| ||||| ||
Sbjct  518  GAGCCCTCNANNAAAATCGAGTCAAGGCCCTTCNAC  553


>KU963319.1 Hydnophytum tetrapterum voucher L.E. Cheesman 32 (BM) internal 
transcribed spacer 1, partial sequence; 5.8S ribosomal RNA 
gene, complete sequence; and internal transcribed spacer 2 
region, partial sequence
Length=576

 Score = 224 bits (121),  Expect = 1e-54
 Identities = 142/155 (92%), Gaps = 2/155 (1%)
 Strand=Plus/Plus

Query  1    CACATCTAGTCGACACTCTCTCATCTTCAC--GAGAGTGGCGGAAATTGGCCTCCCGTTT  58
            |||||||||||| ||||||| || ||||||  ||||||||||||||||||||||||||||
Sbjct  331  CACATCTAGTCGCCACTCTCNCAACTTCACGAGAGAGTGGCGGAAATTGGCCTCCCGTTT  390

Query  59   CCTCGAGTTGCGGCTGGCCTAAATTTGAGTTTTTGGCGCGAGATGTCACCACAAGTGGTG  118
            ||| ||||||| |||||| ||||||||||||||||| ||| |||| |||||| |||||||
Sbjct  391  CCTTGAGTTGCNGCTGGCATAAATTTGAGTTTTTGGNGCGNGATGNCACCACNAGTGGTG  450

Query  119  GTTGAAATTCTCAATTCGTGCGCTGTTGTGACCTC  153
            ||||||||||||||||||| |||||||||||||||
Sbjct  451  GTTGAAATTCTCAATTCGTTCGCTGTTGTGACCTC  485


>KX944412.1 Myrmecodia brassii voucher G. Chomicki 125 (M) internal transcribed 
spacer 1, partial sequence; 5.8S ribosomal RNA gene and 
internal transcribed spacer 2, complete sequence; and large 
subunit ribosomal RNA gene, partial sequence
Length=631

 Score = 215 bits (116),  Expect = 6e-52
 Identities = 162/187 (87%), Gaps = 0/187 (0%)
 Strand=Plus/Plus

Query  31   GAGAGTGGCGGAAATTGGCCTCCCGTTTCCTCGAGTTGCGGCTGGCCTAAATTTGAGTTT  90
            ||| |||||||||||| ||||| |||  ||| || |||||| ||||| ||||| ||||| 
Sbjct  399  GAGGGTGGCGGAAATTNGCCTCNCGTGACCTTGANTTGCGGTTGGCCGAAATTCGAGTTG  458

Query  91   TTGGCGCGAGATGTCACCACAAGTGGTGGTTGAAATTCTCAATTCGTGCGCTGTTGTGAC  150
            |||||| ||||||||||||||||||||||||||||||||||||||||||||||| |||||
Sbjct  459  TTGGCGTGAGATGTCACCACAAGTGGTGGTTGAAATTCTCAATTCGTGCGCTGTCGTGAC  518

Query  151  CTCGCCTAATAGATACTCAATTGACCCTAGAGCCCTCAATCAAAATTGATTAAAGGGCCT  210
            | ||||||||    ||||||||||||||||| ||||||||     |||| ||||||||||
Sbjct  519  CACGCCTAATGCGGACTCAATTGACCCTAGANCCCTCAATACTTGTTGAGTAAAGGGCCT  578

Query  211  TCGACCG  217
            |||||||
Sbjct  579  TCGACCG  585


  Database: Nucleotide collection (nt)
    Posted date:  Jun 15, 2019  6:40 PM
  Number of letters in database: 218,532,353,722
  Number of sequences in database:  52,478,804

Lambda      K        H
    1.33    0.621     1.12 
Gapped
Lambda      K        H
    1.28    0.460    0.850 
Matrix: blastn matrix:1 -2
Gap Penalties: Existence: 0, Extension: 0
Number of Sequences: 52478804
Number of Hits to DB: 0
Number of extensions: 0
Number of successful extensions: 0
Number of sequences better than 10: 8
Number of HSP's better than 10 without gapping: 0
Number of HSP's gapped: 8
Number of HSP's successfully gapped: 8
Length of query: 217
Length of database: 218532353722
Length adjustment: 33
Effective length of query: 184
Effective length of database: 216800553190
Effective search space: 39891301786960
Effective search space used: 39891301786960
A: 0
X1: 13 (25.0 bits)
X2: 32 (59.1 bits)
X3: 54 (99.7 bits)
S1: 13 (25.1 bits)
S2: 23 (43.6 bits)
