# Supplementary material for: Assessing the Identity of Commercial Herbs From a Cambodian Market Using DNA Barcoding
Source: Front Pharmacol. 2020 Mar 24;11:244. doi: 10.3389/fphar.2020.00244 (PMC7105672; doi:10.3389/fphar.2020.00244)
Supplement: Supplementary file 2 [file Data_Sheet_2.zip › blast search result/ITS2/JPZ22.txt]

BLASTN 2.9.0+
Reference: Zheng Zhang, Scott Schwartz, Lukas Wagner, and
Webb Miller (2000), "A greedy algorithm for aligning DNA
sequences", J Comput Biol 2000; 7(1-2):203-14.


Reference for database indexing: Aleksandr Morgulis, George
Coulouris, Yan Raytselis, Thomas L. Madden, Richa Agarwala,
Alejandro A. Schaffer (2008), "Database Indexing for
Production MegaBLAST Searches", Bioinformatics 24:1757-1764.


RID: J5WWG6XX01N


Database: Nucleotide collection (nt)
           52,478,804 sequences; 218,532,353,722 total letters
Query= 22

Length=254


                                                                   Score        E     Max
Sequences producing significant alignments:                       (Bits)     Value  ident

KY700544.1 Latania loddigesii isolate LALO 5.8S ribosomal RNA ...  292        3e-75  87%         

ALIGNMENTS
>KY700544.1 Latania loddigesii isolate LALO 5.8S ribosomal RNA gene, partial 
sequence; internal transcribed spacer 2, complete sequence; 
and large subunit ribosomal RNA gene, partial sequence
Length=376

 Score = 292 bits (158),  Expect = 3e-75
 Identities = 223/255 (87%), Gaps = 4/255 (2%)
 Strand=Plus/Plus

Query  1    CGCCAAGCGACGCTTCggcccaccgggggccccgacgggcccccggggagccggacgagg  60
            |||||||||||||||||  ||||| ||||||  || || | |||||||||||||| ||||
Sbjct  70   CGCCAAGCGACGCTTCGCTCCACC-GGGGCCTTGATGGTCTCCCGGGGAGCCGGATGAGG  128

Query  61   acgttgggcccccgcgccccACCGGCGCGGCGGTCCGAAGAGCTTGCCGTCGATGGGGCC  120
            ||||||| ||||||||||||| ||||||||||||||||||||||||||| ||||||||||
Sbjct  129  ACGTTGGCCCCCCGCGCCCCAACGGCGCGGCGGTCCGAAGAGCTTGCCGCCGATGGGGCC  188

Query  121  GAGCACGGCGGATGGTGGACGCGCTCGCGGTCCAGTCGCCGTGAATCCGGACCCCAGGGG  180
            || ||||| |||||||||| ||||||||||||||||| ||||||||| ||||||||||||
Sbjct  189  GAACACGGTGGATGGTGGAYGCGCTCGCGGTCCAGTCACCGTGAATCGGGACCCCAGGGG  248

Query  181  CGGGTGTCCCCGGCCGCCCGCGCCGCGCAGGGCTTCCCGGCCCCGCCGG-TCGGCGCGGC  239
            || | |||||||| ||||||| ||| ||| ||   ||||||||  |||| |||| |||||
Sbjct  249  CGAGGGTCCCCGGGCGCCCGCACCGAGCACGGTGCCCCGGCCCTTCCGGGTCGGTGCGGC  308

Query  240  TTCCCTCTCGAATGG  254
            | ||| |||||||||
Sbjct  309  T-CCC-CTCGAATGG  321


  Database: Nucleotide collection (nt)
    Posted date:  Jun 15, 2019  6:40 PM
  Number of letters in database: -510,978,370
  Number of sequences in database:  52,478,804

Lambda      K        H
    1.33    0.621     1.12 
Gapped
Lambda      K        H
    1.28    0.460    0.850 
Matrix: blastn matrix:1 -2
Gap Penalties: Existence: 0, Extension: 0
Number of Sequences: 52478804
Number of Hits to DB: 3329646
Number of extensions: 0
Number of successful extensions: 0
Number of sequences better than 10: 0
Number of HSP's better than 10 without gapping: 0
Number of HSP's gapped: 0
Number of HSP's successfully gapped: 0
Length of query: 254
Length of database: 218532353722
Length adjustment: 33
Effective length of query: 221
Effective length of database: 216800553190
Effective search space: 47912922254990
Effective search space used: 47912922254990
A: 0
X1: 13 (25.0 bits)
X2: 32 (59.1 bits)
X3: 54 (99.7 bits)
S1: 13 (25.1 bits)
S2: 23 (43.6 bits)
