# Supplementary material for: Assessing the Identity of Commercial Herbs From a Cambodian Market Using DNA Barcoding
Source: Front Pharmacol. 2020 Mar 24;11:244. doi: 10.3389/fphar.2020.00244 (PMC7105672; doi:10.3389/fphar.2020.00244)
Supplement: Supplementary file 2 [file Data_Sheet_2.zip › blast search result/ITS2/JPZ36.txt]

BLASTN 2.9.0+
Reference: Zheng Zhang, Scott Schwartz, Lukas Wagner, and
Webb Miller (2000), "A greedy algorithm for aligning DNA
sequences", J Comput Biol 2000; 7(1-2):203-14.


Reference for database indexing: Aleksandr Morgulis, George
Coulouris, Yan Raytselis, Thomas L. Madden, Richa Agarwala,
Alejandro A. Schaffer (2008), "Database Indexing for
Production MegaBLAST Searches", Bioinformatics 24:1757-1764.


RID: J5XSX3Z9015


Database: Nucleotide collection (nt)
           52,478,804 sequences; 218,532,353,722 total letters
Query= 36

Length=218


                                                                   Score        E      Max
Sequences producing significant alignments:                       (Bits)     Value   ident

MF802926.1 Lablab purpureus isolate YC0242MT20 internal transc...  403        1e-108  100%        
MF802925.1 Lablab purpureus isolate YC0242MT12 internal transc...  403        1e-108  100%        
MF802924.1 Lablab purpureus isolate YC0242MT11 internal transc...  403        1e-108  100%        
MF096240.1 Lablab purpureus isolate KMS0078A01 internal transc...  403        1e-108  100%        
MF096239.1 Lablab purpureus isolate KMS0078A02 internal transc...  403        1e-108  100%        
MF096238.1 Lablab purpureus isolate KMS0078A03 internal transc...  403        1e-108  100%        
MF096237.1 Lablab purpureus isolate KPS0078A01 internal transc...  403        1e-108  100%        
MF096236.1 Lablab purpureus isolate KPS0078A02 internal transc...  403        1e-108  100%        
MF096235.1 Lablab purpureus isolate KPS0078A03 internal transc...  403        1e-108  100%        
MG237801.1 Lablab purpureus voucher RS11-1WEP 5.8S ribosomal R...  403        1e-108  100%        
MG237686.1 Lablab purpureus voucher RS15-2WEP 5.8S ribosomal R...  403        1e-108  100%        
MG237319.1 Lablab purpureus voucher RS11-2WEP 5.8S ribosomal R...  403        1e-108  100%        
MG237152.1 Lablab purpureus voucher RS11-3WEP 5.8S ribosomal R...  403        1e-108  100%        
MG236743.1 Lablab purpureus voucher RS15-1WEP 5.8S ribosomal R...  403        1e-108  100%        
MG235424.1 Lablab purpureus voucher RS15-3WEP 5.8S ribosomal R...  403        1e-108  100%        
KX675136.1 Lablab purpureus voucher PH23568 internal transcrib...  403        1e-108  100%        
KX674860.1 Lablab purpureus voucher PH04135 internal transcrib...  403        1e-108  100%        
KX674859.1 Lablab purpureus voucher PH04134 internal transcrib...  403        1e-108  100%        
KX270848.1 Lablab purpureus voucher S-BBDou-03 internal transc...  403        1e-108  100%        
KX270847.1 Lablab purpureus voucher S-BBDou-02 internal transc...  403        1e-108  100%        
KT898282.1 Lablab purpureus voucher YC0242MT03 internal transc...  403        1e-108  100%        
JF421493.1 Lablab purpureus voucher PS0268MT01 5.8S ribosomal ...  403        1e-108  100%        
GU217604.1 Lablab purpureus 18S ribosomal RNA gene, partial se...  403        1e-108  100%        
FJ599758.1 Lablab purpureus voucher cdK113 18S ribosomal RNA g...  403        1e-108  100%        
AY583516.1 Lablab purpureus small subunit ribosomal RNA gene, ...  403        1e-108  100%        
MG236441.1 Lablab purpureus voucher RS15-4WEP 5.8S ribosomal R...  399        2e-107  100%        
KX270854.1 Lablab purpureus voucher S-BBDou-09 internal transc...  399        2e-107  100%        
MH518283.1 Lablab purpureus cultivar Maasai Soi 18S ribosomal ...  398        6e-107  100%        
KX270850.1 Lablab purpureus voucher S-BBDou-05 internal transc...  398        6e-107  100%        
KX270856.1 Lablab purpureus voucher S-BBDou-11 internal transc...  394        7e-106  99%         
KX270855.1 Lablab purpureus voucher S-BBDou-10 internal transc...  394        7e-106  99%         
KX270849.1 Lablab purpureus voucher S-BBDou-04 internal transc...  394        7e-106  99%         
MH518279.1 Lablab purpureus cultivar Belion Igeyo 18S ribosoma...  392        3e-105  100%        
KX270853.1 Lablab purpureus voucher S-BBDou-08 internal transc...  392        3e-105  99%         
KX270852.1 Lablab purpureus voucher S-BBDou-07 internal transc...  392        3e-105  99%         
KX270851.1 Lablab purpureus voucher S-BBDou-06 internal transc...  392        3e-105  99%         
MH518280.1 Lablab purpureus cultivar Ginoo Iten 18S ribosomal ...  375        3e-100  98%         
LC310142.1 Uncultured fungus gene for 5.8S rRNA and ITS2, part...  351        4e-93   96%         
MH518282.1 Lablab purpureus cultivar Highworth 18S ribosomal R...  348        6e-92   96%         
MH518278.1 Lablab purpureus cultivar Rongai 18S ribosomal RNA ...  342        3e-90   95%         
MH518281.1 Lablab purpureus cultivar Wafula Fupi 18S ribosomal...  326        3e-85   94%         
JN008324.1 Ramirezella lozanii bio-material DNA 1509 small sub...  104        1e-18   76%         
AF115139.1 Ramirezella micrantha small subunit ribosomal RNA g...  102        5e-18   77%         

ALIGNMENTS
>MF802926.1 Lablab purpureus isolate YC0242MT20 internal transcribed spacer 
2, partial sequence
Length=218

 Score = 403 bits (218),  Expect = 1e-108
 Identities = 218/218 (100%), Gaps = 0/218 (0%)
 Strand=Plus/Plus

Query  1    CACATCGTCAcccccccACGTACATGTACATTGGGGAGTGAAAGTTGACTTCCCACGAGC  60
            ||||||||||||||||||||||||||||||||||||||||||||||||||||||||||||
Sbjct  1    CACATCGTCACCCCCCCACGTACATGTACATTGGGGAGTGAAAGTTGACTTCCCACGAGC  60

Query  61   TTGTTCTCGTGGTTGGTTGAAAATTAAGTTCAAAGTGGAGTTTGCCACGTAAAATGGTGG  120
            ||||||||||||||||||||||||||||||||||||||||||||||||||||||||||||
Sbjct  61   TTGTTCTCGTGGTTGGTTGAAAATTAAGTTCAAAGTGGAGTTTGCCACGTAAAATGGTGG  120

Query  121  ATGAGTGATGCTCGAGACCAATTGCGTGTGCATGACTTTGGCATATTGGACTAGTTGACC  180
            ||||||||||||||||||||||||||||||||||||||||||||||||||||||||||||
Sbjct  121  ATGAGTGATGCTCGAGACCAATTGCGTGTGCATGACTTTGGCATATTGGACTAGTTGACC  180

Query  181  CTATGCGTCTTTGGTGAAAATTGAAGGCGTTCTTAGCG  218
            ||||||||||||||||||||||||||||||||||||||
Sbjct  181  CTATGCGTCTTTGGTGAAAATTGAAGGCGTTCTTAGCG  218


>MF802925.1 Lablab purpureus isolate YC0242MT12 internal transcribed spacer 
2, partial sequence
Length=218

 Score = 403 bits (218),  Expect = 1e-108
 Identities = 218/218 (100%), Gaps = 0/218 (0%)
 Strand=Plus/Plus

Query  1    CACATCGTCAcccccccACGTACATGTACATTGGGGAGTGAAAGTTGACTTCCCACGAGC  60
            ||||||||||||||||||||||||||||||||||||||||||||||||||||||||||||
Sbjct  1    CACATCGTCACCCCCCCACGTACATGTACATTGGGGAGTGAAAGTTGACTTCCCACGAGC  60

Query  61   TTGTTCTCGTGGTTGGTTGAAAATTAAGTTCAAAGTGGAGTTTGCCACGTAAAATGGTGG  120
            ||||||||||||||||||||||||||||||||||||||||||||||||||||||||||||
Sbjct  61   TTGTTCTCGTGGTTGGTTGAAAATTAAGTTCAAAGTGGAGTTTGCCACGTAAAATGGTGG  120

Query  121  ATGAGTGATGCTCGAGACCAATTGCGTGTGCATGACTTTGGCATATTGGACTAGTTGACC  180
            ||||||||||||||||||||||||||||||||||||||||||||||||||||||||||||
Sbjct  121  ATGAGTGATGCTCGAGACCAATTGCGTGTGCATGACTTTGGCATATTGGACTAGTTGACC  180

Query  181  CTATGCGTCTTTGGTGAAAATTGAAGGCGTTCTTAGCG  218
            ||||||||||||||||||||||||||||||||||||||
Sbjct  181  CTATGCGTCTTTGGTGAAAATTGAAGGCGTTCTTAGCG  218


>MF802924.1 Lablab purpureus isolate YC0242MT11 internal transcribed spacer 
2, partial sequence
Length=218

 Score = 403 bits (218),  Expect = 1e-108
 Identities = 218/218 (100%), Gaps = 0/218 (0%)
 Strand=Plus/Plus

Query  1    CACATCGTCAcccccccACGTACATGTACATTGGGGAGTGAAAGTTGACTTCCCACGAGC  60
            ||||||||||||||||||||||||||||||||||||||||||||||||||||||||||||
Sbjct  1    CACATCGTCACCCCCCCACGTACATGTACATTGGGGAGTGAAAGTTGACTTCCCACGAGC  60

Query  61   TTGTTCTCGTGGTTGGTTGAAAATTAAGTTCAAAGTGGAGTTTGCCACGTAAAATGGTGG  120
            ||||||||||||||||||||||||||||||||||||||||||||||||||||||||||||
Sbjct  61   TTGTTCTCGTGGTTGGTTGAAAATTAAGTTCAAAGTGGAGTTTGCCACGTAAAATGGTGG  120

Query  121  ATGAGTGATGCTCGAGACCAATTGCGTGTGCATGACTTTGGCATATTGGACTAGTTGACC  180
            ||||||||||||||||||||||||||||||||||||||||||||||||||||||||||||
Sbjct  121  ATGAGTGATGCTCGAGACCAATTGCGTGTGCATGACTTTGGCATATTGGACTAGTTGACC  180

Query  181  CTATGCGTCTTTGGTGAAAATTGAAGGCGTTCTTAGCG  218
            ||||||||||||||||||||||||||||||||||||||
Sbjct  181  CTATGCGTCTTTGGTGAAAATTGAAGGCGTTCTTAGCG  218


>MF096240.1 Lablab purpureus isolate KMS0078A01 internal transcribed spacer 
2, partial sequence
Length=218

 Score = 403 bits (218),  Expect = 1e-108
 Identities = 218/218 (100%), Gaps = 0/218 (0%)
 Strand=Plus/Plus

Query  1    CACATCGTCAcccccccACGTACATGTACATTGGGGAGTGAAAGTTGACTTCCCACGAGC  60
            ||||||||||||||||||||||||||||||||||||||||||||||||||||||||||||
Sbjct  1    CACATCGTCACCCCCCCACGTACATGTACATTGGGGAGTGAAAGTTGACTTCCCACGAGC  60

Query  61   TTGTTCTCGTGGTTGGTTGAAAATTAAGTTCAAAGTGGAGTTTGCCACGTAAAATGGTGG  120
            ||||||||||||||||||||||||||||||||||||||||||||||||||||||||||||
Sbjct  61   TTGTTCTCGTGGTTGGTTGAAAATTAAGTTCAAAGTGGAGTTTGCCACGTAAAATGGTGG  120

Query  121  ATGAGTGATGCTCGAGACCAATTGCGTGTGCATGACTTTGGCATATTGGACTAGTTGACC  180
            ||||||||||||||||||||||||||||||||||||||||||||||||||||||||||||
Sbjct  121  ATGAGTGATGCTCGAGACCAATTGCGTGTGCATGACTTTGGCATATTGGACTAGTTGACC  180

Query  181  CTATGCGTCTTTGGTGAAAATTGAAGGCGTTCTTAGCG  218
            ||||||||||||||||||||||||||||||||||||||
Sbjct  181  CTATGCGTCTTTGGTGAAAATTGAAGGCGTTCTTAGCG  218


>MF096239.1 Lablab purpureus isolate KMS0078A02 internal transcribed spacer 
2, partial sequence
Length=218

 Score = 403 bits (218),  Expect = 1e-108
 Identities = 218/218 (100%), Gaps = 0/218 (0%)
 Strand=Plus/Plus

Query  1    CACATCGTCAcccccccACGTACATGTACATTGGGGAGTGAAAGTTGACTTCCCACGAGC  60
            ||||||||||||||||||||||||||||||||||||||||||||||||||||||||||||
Sbjct  1    CACATCGTCACCCCCCCACGTACATGTACATTGGGGAGTGAAAGTTGACTTCCCACGAGC  60

Query  61   TTGTTCTCGTGGTTGGTTGAAAATTAAGTTCAAAGTGGAGTTTGCCACGTAAAATGGTGG  120
            ||||||||||||||||||||||||||||||||||||||||||||||||||||||||||||
Sbjct  61   TTGTTCTCGTGGTTGGTTGAAAATTAAGTTCAAAGTGGAGTTTGCCACGTAAAATGGTGG  120

Query  121  ATGAGTGATGCTCGAGACCAATTGCGTGTGCATGACTTTGGCATATTGGACTAGTTGACC  180
            ||||||||||||||||||||||||||||||||||||||||||||||||||||||||||||
Sbjct  121  ATGAGTGATGCTCGAGACCAATTGCGTGTGCATGACTTTGGCATATTGGACTAGTTGACC  180

Query  181  CTATGCGTCTTTGGTGAAAATTGAAGGCGTTCTTAGCG  218
            ||||||||||||||||||||||||||||||||||||||
Sbjct  181  CTATGCGTCTTTGGTGAAAATTGAAGGCGTTCTTAGCG  218


>MF096238.1 Lablab purpureus isolate KMS0078A03 internal transcribed spacer 
2, partial sequence
Length=218

 Score = 403 bits (218),  Expect = 1e-108
 Identities = 218/218 (100%), Gaps = 0/218 (0%)
 Strand=Plus/Plus

Query  1    CACATCGTCAcccccccACGTACATGTACATTGGGGAGTGAAAGTTGACTTCCCACGAGC  60
            ||||||||||||||||||||||||||||||||||||||||||||||||||||||||||||
Sbjct  1    CACATCGTCACCCCCCCACGTACATGTACATTGGGGAGTGAAAGTTGACTTCCCACGAGC  60

Query  61   TTGTTCTCGTGGTTGGTTGAAAATTAAGTTCAAAGTGGAGTTTGCCACGTAAAATGGTGG  120
            ||||||||||||||||||||||||||||||||||||||||||||||||||||||||||||
Sbjct  61   TTGTTCTCGTGGTTGGTTGAAAATTAAGTTCAAAGTGGAGTTTGCCACGTAAAATGGTGG  120

Query  121  ATGAGTGATGCTCGAGACCAATTGCGTGTGCATGACTTTGGCATATTGGACTAGTTGACC  180
            ||||||||||||||||||||||||||||||||||||||||||||||||||||||||||||
Sbjct  121  ATGAGTGATGCTCGAGACCAATTGCGTGTGCATGACTTTGGCATATTGGACTAGTTGACC  180

Query  181  CTATGCGTCTTTGGTGAAAATTGAAGGCGTTCTTAGCG  218
            ||||||||||||||||||||||||||||||||||||||
Sbjct  181  CTATGCGTCTTTGGTGAAAATTGAAGGCGTTCTTAGCG  218


>MF096237.1 Lablab purpureus isolate KPS0078A01 internal transcribed spacer 
2, partial sequence
Length=218

 Score = 403 bits (218),  Expect = 1e-108
 Identities = 218/218 (100%), Gaps = 0/218 (0%)
 Strand=Plus/Plus

Query  1    CACATCGTCAcccccccACGTACATGTACATTGGGGAGTGAAAGTTGACTTCCCACGAGC  60
            ||||||||||||||||||||||||||||||||||||||||||||||||||||||||||||
Sbjct  1    CACATCGTCACCCCCCCACGTACATGTACATTGGGGAGTGAAAGTTGACTTCCCACGAGC  60

Query  61   TTGTTCTCGTGGTTGGTTGAAAATTAAGTTCAAAGTGGAGTTTGCCACGTAAAATGGTGG  120
            ||||||||||||||||||||||||||||||||||||||||||||||||||||||||||||
Sbjct  61   TTGTTCTCGTGGTTGGTTGAAAATTAAGTTCAAAGTGGAGTTTGCCACGTAAAATGGTGG  120

Query  121  ATGAGTGATGCTCGAGACCAATTGCGTGTGCATGACTTTGGCATATTGGACTAGTTGACC  180
            ||||||||||||||||||||||||||||||||||||||||||||||||||||||||||||
Sbjct  121  ATGAGTGATGCTCGAGACCAATTGCGTGTGCATGACTTTGGCATATTGGACTAGTTGACC  180

Query  181  CTATGCGTCTTTGGTGAAAATTGAAGGCGTTCTTAGCG  218
            ||||||||||||||||||||||||||||||||||||||
Sbjct  181  CTATGCGTCTTTGGTGAAAATTGAAGGCGTTCTTAGCG  218


>MF096236.1 Lablab purpureus isolate KPS0078A02 internal transcribed spacer 
2, partial sequence
Length=218

 Score = 403 bits (218),  Expect = 1e-108
 Identities = 218/218 (100%), Gaps = 0/218 (0%)
 Strand=Plus/Plus

Query  1    CACATCGTCAcccccccACGTACATGTACATTGGGGAGTGAAAGTTGACTTCCCACGAGC  60
            ||||||||||||||||||||||||||||||||||||||||||||||||||||||||||||
Sbjct  1    CACATCGTCACCCCCCCACGTACATGTACATTGGGGAGTGAAAGTTGACTTCCCACGAGC  60

Query  61   TTGTTCTCGTGGTTGGTTGAAAATTAAGTTCAAAGTGGAGTTTGCCACGTAAAATGGTGG  120
            ||||||||||||||||||||||||||||||||||||||||||||||||||||||||||||
Sbjct  61   TTGTTCTCGTGGTTGGTTGAAAATTAAGTTCAAAGTGGAGTTTGCCACGTAAAATGGTGG  120

Query  121  ATGAGTGATGCTCGAGACCAATTGCGTGTGCATGACTTTGGCATATTGGACTAGTTGACC  180
            ||||||||||||||||||||||||||||||||||||||||||||||||||||||||||||
Sbjct  121  ATGAGTGATGCTCGAGACCAATTGCGTGTGCATGACTTTGGCATATTGGACTAGTTGACC  180

Query  181  CTATGCGTCTTTGGTGAAAATTGAAGGCGTTCTTAGCG  218
            ||||||||||||||||||||||||||||||||||||||
Sbjct  181  CTATGCGTCTTTGGTGAAAATTGAAGGCGTTCTTAGCG  218


>MF096235.1 Lablab purpureus isolate KPS0078A03 internal transcribed spacer 
2, partial sequence
Length=218

 Score = 403 bits (218),  Expect = 1e-108
 Identities = 218/218 (100%), Gaps = 0/218 (0%)
 Strand=Plus/Plus

Query  1    CACATCGTCAcccccccACGTACATGTACATTGGGGAGTGAAAGTTGACTTCCCACGAGC  60
            ||||||||||||||||||||||||||||||||||||||||||||||||||||||||||||
Sbjct  1    CACATCGTCACCCCCCCACGTACATGTACATTGGGGAGTGAAAGTTGACTTCCCACGAGC  60

Query  61   TTGTTCTCGTGGTTGGTTGAAAATTAAGTTCAAAGTGGAGTTTGCCACGTAAAATGGTGG  120
            ||||||||||||||||||||||||||||||||||||||||||||||||||||||||||||
Sbjct  61   TTGTTCTCGTGGTTGGTTGAAAATTAAGTTCAAAGTGGAGTTTGCCACGTAAAATGGTGG  120

Query  121  ATGAGTGATGCTCGAGACCAATTGCGTGTGCATGACTTTGGCATATTGGACTAGTTGACC  180
            ||||||||||||||||||||||||||||||||||||||||||||||||||||||||||||
Sbjct  121  ATGAGTGATGCTCGAGACCAATTGCGTGTGCATGACTTTGGCATATTGGACTAGTTGACC  180

Query  181  CTATGCGTCTTTGGTGAAAATTGAAGGCGTTCTTAGCG  218
            ||||||||||||||||||||||||||||||||||||||
Sbjct  181  CTATGCGTCTTTGGTGAAAATTGAAGGCGTTCTTAGCG  218


>MG237801.1 Lablab purpureus voucher RS11-1WEP 5.8S ribosomal RNA gene, partial 
sequence; internal transcribed spacer 2, complete sequence; 
and large subunit ribosomal RNA gene, partial sequence
Length=339

 Score = 403 bits (218),  Expect = 1e-108
 Identities = 218/218 (100%), Gaps = 0/218 (0%)
 Strand=Plus/Plus

Query  1    CACATCGTCAcccccccACGTACATGTACATTGGGGAGTGAAAGTTGACTTCCCACGAGC  60
            ||||||||||||||||||||||||||||||||||||||||||||||||||||||||||||
Sbjct  85   CACATCGTCACCCCCCCACGTACATGTACATTGGGGAGTGAAAGTTGACTTCCCACGAGC  144

Query  61   TTGTTCTCGTGGTTGGTTGAAAATTAAGTTCAAAGTGGAGTTTGCCACGTAAAATGGTGG  120
            ||||||||||||||||||||||||||||||||||||||||||||||||||||||||||||
Sbjct  145  TTGTTCTCGTGGTTGGTTGAAAATTAAGTTCAAAGTGGAGTTTGCCACGTAAAATGGTGG  204

Query  121  ATGAGTGATGCTCGAGACCAATTGCGTGTGCATGACTTTGGCATATTGGACTAGTTGACC  180
            ||||||||||||||||||||||||||||||||||||||||||||||||||||||||||||
Sbjct  205  ATGAGTGATGCTCGAGACCAATTGCGTGTGCATGACTTTGGCATATTGGACTAGTTGACC  264

Query  181  CTATGCGTCTTTGGTGAAAATTGAAGGCGTTCTTAGCG  218
            ||||||||||||||||||||||||||||||||||||||
Sbjct  265  CTATGCGTCTTTGGTGAAAATTGAAGGCGTTCTTAGCG  302


>MG237686.1 Lablab purpureus voucher RS15-2WEP 5.8S ribosomal RNA gene, partial 
sequence; internal transcribed spacer 2, complete sequence; 
and large subunit ribosomal RNA gene, partial sequence
Length=339

 Score = 403 bits (218),  Expect = 1e-108
 Identities = 218/218 (100%), Gaps = 0/218 (0%)
 Strand=Plus/Plus

Query  1    CACATCGTCAcccccccACGTACATGTACATTGGGGAGTGAAAGTTGACTTCCCACGAGC  60
            ||||||||||||||||||||||||||||||||||||||||||||||||||||||||||||
Sbjct  85   CACATCGTCACCCCCCCACGTACATGTACATTGGGGAGTGAAAGTTGACTTCCCACGAGC  144

Query  61   TTGTTCTCGTGGTTGGTTGAAAATTAAGTTCAAAGTGGAGTTTGCCACGTAAAATGGTGG  120
            ||||||||||||||||||||||||||||||||||||||||||||||||||||||||||||
Sbjct  145  TTGTTCTCGTGGTTGGTTGAAAATTAAGTTCAAAGTGGAGTTTGCCACGTAAAATGGTGG  204

Query  121  ATGAGTGATGCTCGAGACCAATTGCGTGTGCATGACTTTGGCATATTGGACTAGTTGACC  180
            ||||||||||||||||||||||||||||||||||||||||||||||||||||||||||||
Sbjct  205  ATGAGTGATGCTCGAGACCAATTGCGTGTGCATGACTTTGGCATATTGGACTAGTTGACC  264

Query  181  CTATGCGTCTTTGGTGAAAATTGAAGGCGTTCTTAGCG  218
            ||||||||||||||||||||||||||||||||||||||
Sbjct  265  CTATGCGTCTTTGGTGAAAATTGAAGGCGTTCTTAGCG  302


>MG237319.1 Lablab purpureus voucher RS11-2WEP 5.8S ribosomal RNA gene, partial 
sequence; internal transcribed spacer 2, complete sequence; 
and large subunit ribosomal RNA gene, partial sequence
Length=339

 Score = 403 bits (218),  Expect = 1e-108
 Identities = 218/218 (100%), Gaps = 0/218 (0%)
 Strand=Plus/Plus

Query  1    CACATCGTCAcccccccACGTACATGTACATTGGGGAGTGAAAGTTGACTTCCCACGAGC  60
            ||||||||||||||||||||||||||||||||||||||||||||||||||||||||||||
Sbjct  85   CACATCGTCACCCCCCCACGTACATGTACATTGGGGAGTGAAAGTTGACTTCCCACGAGC  144

Query  61   TTGTTCTCGTGGTTGGTTGAAAATTAAGTTCAAAGTGGAGTTTGCCACGTAAAATGGTGG  120
            ||||||||||||||||||||||||||||||||||||||||||||||||||||||||||||
Sbjct  145  TTGTTCTCGTGGTTGGTTGAAAATTAAGTTCAAAGTGGAGTTTGCCACGTAAAATGGTGG  204

Query  121  ATGAGTGATGCTCGAGACCAATTGCGTGTGCATGACTTTGGCATATTGGACTAGTTGACC  180
            ||||||||||||||||||||||||||||||||||||||||||||||||||||||||||||
Sbjct  205  ATGAGTGATGCTCGAGACCAATTGCGTGTGCATGACTTTGGCATATTGGACTAGTTGACC  264

Query  181  CTATGCGTCTTTGGTGAAAATTGAAGGCGTTCTTAGCG  218
            ||||||||||||||||||||||||||||||||||||||
Sbjct  265  CTATGCGTCTTTGGTGAAAATTGAAGGCGTTCTTAGCG  302


>MG237152.1 Lablab purpureus voucher RS11-3WEP 5.8S ribosomal RNA gene, partial 
sequence; internal transcribed spacer 2, complete sequence; 
and large subunit ribosomal RNA gene, partial sequence
Length=339

 Score = 403 bits (218),  Expect = 1e-108
 Identities = 218/218 (100%), Gaps = 0/218 (0%)
 Strand=Plus/Plus

Query  1    CACATCGTCAcccccccACGTACATGTACATTGGGGAGTGAAAGTTGACTTCCCACGAGC  60
            ||||||||||||||||||||||||||||||||||||||||||||||||||||||||||||
Sbjct  85   CACATCGTCACCCCCCCACGTACATGTACATTGGGGAGTGAAAGTTGACTTCCCACGAGC  144

Query  61   TTGTTCTCGTGGTTGGTTGAAAATTAAGTTCAAAGTGGAGTTTGCCACGTAAAATGGTGG  120
            ||||||||||||||||||||||||||||||||||||||||||||||||||||||||||||
Sbjct  145  TTGTTCTCGTGGTTGGTTGAAAATTAAGTTCAAAGTGGAGTTTGCCACGTAAAATGGTGG  204

Query  121  ATGAGTGATGCTCGAGACCAATTGCGTGTGCATGACTTTGGCATATTGGACTAGTTGACC  180
            ||||||||||||||||||||||||||||||||||||||||||||||||||||||||||||
Sbjct  205  ATGAGTGATGCTCGAGACCAATTGCGTGTGCATGACTTTGGCATATTGGACTAGTTGACC  264

Query  181  CTATGCGTCTTTGGTGAAAATTGAAGGCGTTCTTAGCG  218
            ||||||||||||||||||||||||||||||||||||||
Sbjct  265  CTATGCGTCTTTGGTGAAAATTGAAGGCGTTCTTAGCG  302


>MG236743.1 Lablab purpureus voucher RS15-1WEP 5.8S ribosomal RNA gene, partial 
sequence; internal transcribed spacer 2, complete sequence; 
and large subunit ribosomal RNA gene, partial sequence
Length=339

 Score = 403 bits (218),  Expect = 1e-108
 Identities = 218/218 (100%), Gaps = 0/218 (0%)
 Strand=Plus/Plus

Query  1    CACATCGTCAcccccccACGTACATGTACATTGGGGAGTGAAAGTTGACTTCCCACGAGC  60
            ||||||||||||||||||||||||||||||||||||||||||||||||||||||||||||
Sbjct  85   CACATCGTCACCCCCCCACGTACATGTACATTGGGGAGTGAAAGTTGACTTCCCACGAGC  144

Query  61   TTGTTCTCGTGGTTGGTTGAAAATTAAGTTCAAAGTGGAGTTTGCCACGTAAAATGGTGG  120
            ||||||||||||||||||||||||||||||||||||||||||||||||||||||||||||
Sbjct  145  TTGTTCTCGTGGTTGGTTGAAAATTAAGTTCAAAGTGGAGTTTGCCACGTAAAATGGTGG  204

Query  121  ATGAGTGATGCTCGAGACCAATTGCGTGTGCATGACTTTGGCATATTGGACTAGTTGACC  180
            ||||||||||||||||||||||||||||||||||||||||||||||||||||||||||||
Sbjct  205  ATGAGTGATGCTCGAGACCAATTGCGTGTGCATGACTTTGGCATATTGGACTAGTTGACC  264

Query  181  CTATGCGTCTTTGGTGAAAATTGAAGGCGTTCTTAGCG  218
            ||||||||||||||||||||||||||||||||||||||
Sbjct  265  CTATGCGTCTTTGGTGAAAATTGAAGGCGTTCTTAGCG  302


>MG235424.1 Lablab purpureus voucher RS15-3WEP 5.8S ribosomal RNA gene, partial 
sequence; internal transcribed spacer 2, complete sequence; 
and large subunit ribosomal RNA gene, partial sequence
Length=339

 Score = 403 bits (218),  Expect = 1e-108
 Identities = 218/218 (100%), Gaps = 0/218 (0%)
 Strand=Plus/Plus

Query  1    CACATCGTCAcccccccACGTACATGTACATTGGGGAGTGAAAGTTGACTTCCCACGAGC  60
            ||||||||||||||||||||||||||||||||||||||||||||||||||||||||||||
Sbjct  85   CACATCGTCACCCCCCCACGTACATGTACATTGGGGAGTGAAAGTTGACTTCCCACGAGC  144

Query  61   TTGTTCTCGTGGTTGGTTGAAAATTAAGTTCAAAGTGGAGTTTGCCACGTAAAATGGTGG  120
            ||||||||||||||||||||||||||||||||||||||||||||||||||||||||||||
Sbjct  145  TTGTTCTCGTGGTTGGTTGAAAATTAAGTTCAAAGTGGAGTTTGCCACGTAAAATGGTGG  204

Query  121  ATGAGTGATGCTCGAGACCAATTGCGTGTGCATGACTTTGGCATATTGGACTAGTTGACC  180
            ||||||||||||||||||||||||||||||||||||||||||||||||||||||||||||
Sbjct  205  ATGAGTGATGCTCGAGACCAATTGCGTGTGCATGACTTTGGCATATTGGACTAGTTGACC  264

Query  181  CTATGCGTCTTTGGTGAAAATTGAAGGCGTTCTTAGCG  218
            ||||||||||||||||||||||||||||||||||||||
Sbjct  265  CTATGCGTCTTTGGTGAAAATTGAAGGCGTTCTTAGCG  302


>KX675136.1 Lablab purpureus voucher PH23568 internal transcribed spacer 
2, partial sequence
Length=218

 Score = 403 bits (218),  Expect = 1e-108
 Identities = 218/218 (100%), Gaps = 0/218 (0%)
 Strand=Plus/Plus

Query  1    CACATCGTCAcccccccACGTACATGTACATTGGGGAGTGAAAGTTGACTTCCCACGAGC  60
            ||||||||||||||||||||||||||||||||||||||||||||||||||||||||||||
Sbjct  1    CACATCGTCACCCCCCCACGTACATGTACATTGGGGAGTGAAAGTTGACTTCCCACGAGC  60

Query  61   TTGTTCTCGTGGTTGGTTGAAAATTAAGTTCAAAGTGGAGTTTGCCACGTAAAATGGTGG  120
            ||||||||||||||||||||||||||||||||||||||||||||||||||||||||||||
Sbjct  61   TTGTTCTCGTGGTTGGTTGAAAATTAAGTTCAAAGTGGAGTTTGCCACGTAAAATGGTGG  120

Query  121  ATGAGTGATGCTCGAGACCAATTGCGTGTGCATGACTTTGGCATATTGGACTAGTTGACC  180
            ||||||||||||||||||||||||||||||||||||||||||||||||||||||||||||
Sbjct  121  ATGAGTGATGCTCGAGACCAATTGCGTGTGCATGACTTTGGCATATTGGACTAGTTGACC  180

Query  181  CTATGCGTCTTTGGTGAAAATTGAAGGCGTTCTTAGCG  218
            ||||||||||||||||||||||||||||||||||||||
Sbjct  181  CTATGCGTCTTTGGTGAAAATTGAAGGCGTTCTTAGCG  218


>KX674860.1 Lablab purpureus voucher PH04135 internal transcribed spacer 
2, partial sequence
Length=218

 Score = 403 bits (218),  Expect = 1e-108
 Identities = 218/218 (100%), Gaps = 0/218 (0%)
 Strand=Plus/Plus

Query  1    CACATCGTCAcccccccACGTACATGTACATTGGGGAGTGAAAGTTGACTTCCCACGAGC  60
            ||||||||||||||||||||||||||||||||||||||||||||||||||||||||||||
Sbjct  1    CACATCGTCACCCCCCCACGTACATGTACATTGGGGAGTGAAAGTTGACTTCCCACGAGC  60

Query  61   TTGTTCTCGTGGTTGGTTGAAAATTAAGTTCAAAGTGGAGTTTGCCACGTAAAATGGTGG  120
            ||||||||||||||||||||||||||||||||||||||||||||||||||||||||||||
Sbjct  61   TTGTTCTCGTGGTTGGTTGAAAATTAAGTTCAAAGTGGAGTTTGCCACGTAAAATGGTGG  120

Query  121  ATGAGTGATGCTCGAGACCAATTGCGTGTGCATGACTTTGGCATATTGGACTAGTTGACC  180
            ||||||||||||||||||||||||||||||||||||||||||||||||||||||||||||
Sbjct  121  ATGAGTGATGCTCGAGACCAATTGCGTGTGCATGACTTTGGCATATTGGACTAGTTGACC  180

Query  181  CTATGCGTCTTTGGTGAAAATTGAAGGCGTTCTTAGCG  218
            ||||||||||||||||||||||||||||||||||||||
Sbjct  181  CTATGCGTCTTTGGTGAAAATTGAAGGCGTTCTTAGCG  218


>KX674859.1 Lablab purpureus voucher PH04134 internal transcribed spacer 
2, partial sequence
Length=218

 Score = 403 bits (218),  Expect = 1e-108
 Identities = 218/218 (100%), Gaps = 0/218 (0%)
 Strand=Plus/Plus

Query  1    CACATCGTCAcccccccACGTACATGTACATTGGGGAGTGAAAGTTGACTTCCCACGAGC  60
            ||||||||||||||||||||||||||||||||||||||||||||||||||||||||||||
Sbjct  1    CACATCGTCACCCCCCCACGTACATGTACATTGGGGAGTGAAAGTTGACTTCCCACGAGC  60

Query  61   TTGTTCTCGTGGTTGGTTGAAAATTAAGTTCAAAGTGGAGTTTGCCACGTAAAATGGTGG  120
            ||||||||||||||||||||||||||||||||||||||||||||||||||||||||||||
Sbjct  61   TTGTTCTCGTGGTTGGTTGAAAATTAAGTTCAAAGTGGAGTTTGCCACGTAAAATGGTGG  120

Query  121  ATGAGTGATGCTCGAGACCAATTGCGTGTGCATGACTTTGGCATATTGGACTAGTTGACC  180
            ||||||||||||||||||||||||||||||||||||||||||||||||||||||||||||
Sbjct  121  ATGAGTGATGCTCGAGACCAATTGCGTGTGCATGACTTTGGCATATTGGACTAGTTGACC  180

Query  181  CTATGCGTCTTTGGTGAAAATTGAAGGCGTTCTTAGCG  218
            ||||||||||||||||||||||||||||||||||||||
Sbjct  181  CTATGCGTCTTTGGTGAAAATTGAAGGCGTTCTTAGCG  218


>KX270848.1 Lablab purpureus voucher S-BBDou-03 internal transcribed spacer 
2, partial sequence
Length=218

 Score = 403 bits (218),  Expect = 1e-108
 Identities = 218/218 (100%), Gaps = 0/218 (0%)
 Strand=Plus/Plus

Query  1    CACATCGTCAcccccccACGTACATGTACATTGGGGAGTGAAAGTTGACTTCCCACGAGC  60
            ||||||||||||||||||||||||||||||||||||||||||||||||||||||||||||
Sbjct  1    CACATCGTCACCCCCCCACGTACATGTACATTGGGGAGTGAAAGTTGACTTCCCACGAGC  60

Query  61   TTGTTCTCGTGGTTGGTTGAAAATTAAGTTCAAAGTGGAGTTTGCCACGTAAAATGGTGG  120
            ||||||||||||||||||||||||||||||||||||||||||||||||||||||||||||
Sbjct  61   TTGTTCTCGTGGTTGGTTGAAAATTAAGTTCAAAGTGGAGTTTGCCACGTAAAATGGTGG  120

Query  121  ATGAGTGATGCTCGAGACCAATTGCGTGTGCATGACTTTGGCATATTGGACTAGTTGACC  180
            ||||||||||||||||||||||||||||||||||||||||||||||||||||||||||||
Sbjct  121  ATGAGTGATGCTCGAGACCAATTGCGTGTGCATGACTTTGGCATATTGGACTAGTTGACC  180

Query  181  CTATGCGTCTTTGGTGAAAATTGAAGGCGTTCTTAGCG  218
            ||||||||||||||||||||||||||||||||||||||
Sbjct  181  CTATGCGTCTTTGGTGAAAATTGAAGGCGTTCTTAGCG  218


>KX270847.1 Lablab purpureus voucher S-BBDou-02 internal transcribed spacer 
2, partial sequence
Length=218

 Score = 403 bits (218),  Expect = 1e-108
 Identities = 218/218 (100%), Gaps = 0/218 (0%)
 Strand=Plus/Plus

Query  1    CACATCGTCAcccccccACGTACATGTACATTGGGGAGTGAAAGTTGACTTCCCACGAGC  60
            ||||||||||||||||||||||||||||||||||||||||||||||||||||||||||||
Sbjct  1    CACATCGTCACCCCCCCACGTACATGTACATTGGGGAGTGAAAGTTGACTTCCCACGAGC  60

Query  61   TTGTTCTCGTGGTTGGTTGAAAATTAAGTTCAAAGTGGAGTTTGCCACGTAAAATGGTGG  120
            ||||||||||||||||||||||||||||||||||||||||||||||||||||||||||||
Sbjct  61   TTGTTCTCGTGGTTGGTTGAAAATTAAGTTCAAAGTGGAGTTTGCCACGTAAAATGGTGG  120

Query  121  ATGAGTGATGCTCGAGACCAATTGCGTGTGCATGACTTTGGCATATTGGACTAGTTGACC  180
            ||||||||||||||||||||||||||||||||||||||||||||||||||||||||||||
Sbjct  121  ATGAGTGATGCTCGAGACCAATTGCGTGTGCATGACTTTGGCATATTGGACTAGTTGACC  180

Query  181  CTATGCGTCTTTGGTGAAAATTGAAGGCGTTCTTAGCG  218
            ||||||||||||||||||||||||||||||||||||||
Sbjct  181  CTATGCGTCTTTGGTGAAAATTGAAGGCGTTCTTAGCG  218


>KT898282.1 Lablab purpureus voucher YC0242MT03 internal transcribed spacer 
2, partial sequence
Length=218

 Score = 403 bits (218),  Expect = 1e-108
 Identities = 218/218 (100%), Gaps = 0/218 (0%)
 Strand=Plus/Plus

Query  1    CACATCGTCAcccccccACGTACATGTACATTGGGGAGTGAAAGTTGACTTCCCACGAGC  60
            ||||||||||||||||||||||||||||||||||||||||||||||||||||||||||||
Sbjct  1    CACATCGTCACCCCCCCACGTACATGTACATTGGGGAGTGAAAGTTGACTTCCCACGAGC  60

Query  61   TTGTTCTCGTGGTTGGTTGAAAATTAAGTTCAAAGTGGAGTTTGCCACGTAAAATGGTGG  120
            ||||||||||||||||||||||||||||||||||||||||||||||||||||||||||||
Sbjct  61   TTGTTCTCGTGGTTGGTTGAAAATTAAGTTCAAAGTGGAGTTTGCCACGTAAAATGGTGG  120

Query  121  ATGAGTGATGCTCGAGACCAATTGCGTGTGCATGACTTTGGCATATTGGACTAGTTGACC  180
            ||||||||||||||||||||||||||||||||||||||||||||||||||||||||||||
Sbjct  121  ATGAGTGATGCTCGAGACCAATTGCGTGTGCATGACTTTGGCATATTGGACTAGTTGACC  180

Query  181  CTATGCGTCTTTGGTGAAAATTGAAGGCGTTCTTAGCG  218
            ||||||||||||||||||||||||||||||||||||||
Sbjct  181  CTATGCGTCTTTGGTGAAAATTGAAGGCGTTCTTAGCG  218


>JF421493.1 Lablab purpureus voucher PS0268MT01 5.8S ribosomal RNA gene, 
partial sequence; internal transcribed spacer 2, complete sequence; 
and 26S ribosomal RNA gene, partial sequence
Length=443

 Score = 403 bits (218),  Expect = 1e-108
 Identities = 218/218 (100%), Gaps = 0/218 (0%)
 Strand=Plus/Plus

Query  1    CACATCGTCAcccccccACGTACATGTACATTGGGGAGTGAAAGTTGACTTCCCACGAGC  60
            ||||||||||||||||||||||||||||||||||||||||||||||||||||||||||||
Sbjct  85   CACATCGTCACCCCCCCACGTACATGTACATTGGGGAGTGAAAGTTGACTTCCCACGAGC  144

Query  61   TTGTTCTCGTGGTTGGTTGAAAATTAAGTTCAAAGTGGAGTTTGCCACGTAAAATGGTGG  120
            ||||||||||||||||||||||||||||||||||||||||||||||||||||||||||||
Sbjct  145  TTGTTCTCGTGGTTGGTTGAAAATTAAGTTCAAAGTGGAGTTTGCCACGTAAAATGGTGG  204

Query  121  ATGAGTGATGCTCGAGACCAATTGCGTGTGCATGACTTTGGCATATTGGACTAGTTGACC  180
            ||||||||||||||||||||||||||||||||||||||||||||||||||||||||||||
Sbjct  205  ATGAGTGATGCTCGAGACCAATTGCGTGTGCATGACTTTGGCATATTGGACTAGTTGACC  264

Query  181  CTATGCGTCTTTGGTGAAAATTGAAGGCGTTCTTAGCG  218
            ||||||||||||||||||||||||||||||||||||||
Sbjct  265  CTATGCGTCTTTGGTGAAAATTGAAGGCGTTCTTAGCG  302


>GU217604.1 Lablab purpureus 18S ribosomal RNA gene, partial sequence; internal 
transcribed spacer 1, 5.8S ribosomal RNA gene, and internal 
transcribed spacer 2, complete sequence; and 28S ribosomal 
RNA gene, partial sequence
Length=687

 Score = 403 bits (218),  Expect = 1e-108
 Identities = 218/218 (100%), Gaps = 0/218 (0%)
 Strand=Plus/Plus

Query  1    CACATCGTCAcccccccACGTACATGTACATTGGGGAGTGAAAGTTGACTTCCCACGAGC  60
            ||||||||||||||||||||||||||||||||||||||||||||||||||||||||||||
Sbjct  433  CACATCGTCACCCCCCCACGTACATGTACATTGGGGAGTGAAAGTTGACTTCCCACGAGC  492

Query  61   TTGTTCTCGTGGTTGGTTGAAAATTAAGTTCAAAGTGGAGTTTGCCACGTAAAATGGTGG  120
            ||||||||||||||||||||||||||||||||||||||||||||||||||||||||||||
Sbjct  493  TTGTTCTCGTGGTTGGTTGAAAATTAAGTTCAAAGTGGAGTTTGCCACGTAAAATGGTGG  552

Query  121  ATGAGTGATGCTCGAGACCAATTGCGTGTGCATGACTTTGGCATATTGGACTAGTTGACC  180
            ||||||||||||||||||||||||||||||||||||||||||||||||||||||||||||
Sbjct  553  ATGAGTGATGCTCGAGACCAATTGCGTGTGCATGACTTTGGCATATTGGACTAGTTGACC  612

Query  181  CTATGCGTCTTTGGTGAAAATTGAAGGCGTTCTTAGCG  218
            ||||||||||||||||||||||||||||||||||||||
Sbjct  613  CTATGCGTCTTTGGTGAAAATTGAAGGCGTTCTTAGCG  650


>FJ599758.1 Lablab purpureus voucher cdK113 18S ribosomal RNA gene, partial 
sequence; internal transcribed spacer 1, 5.8S ribosomal RNA 
gene, and internal transcribed spacer 2, complete sequence; 
and 26S ribosomal RNA gene, partial sequence
Length=707

 Score = 403 bits (218),  Expect = 1e-108
 Identities = 218/218 (100%), Gaps = 0/218 (0%)
 Strand=Plus/Plus

Query  1    CACATCGTCAcccccccACGTACATGTACATTGGGGAGTGAAAGTTGACTTCCCACGAGC  60
            ||||||||||||||||||||||||||||||||||||||||||||||||||||||||||||
Sbjct  429  CACATCGTCACCCCCCCACGTACATGTACATTGGGGAGTGAAAGTTGACTTCCCACGAGC  488

Query  61   TTGTTCTCGTGGTTGGTTGAAAATTAAGTTCAAAGTGGAGTTTGCCACGTAAAATGGTGG  120
            ||||||||||||||||||||||||||||||||||||||||||||||||||||||||||||
Sbjct  489  TTGTTCTCGTGGTTGGTTGAAAATTAAGTTCAAAGTGGAGTTTGCCACGTAAAATGGTGG  548

Query  121  ATGAGTGATGCTCGAGACCAATTGCGTGTGCATGACTTTGGCATATTGGACTAGTTGACC  180
            ||||||||||||||||||||||||||||||||||||||||||||||||||||||||||||
Sbjct  549  ATGAGTGATGCTCGAGACCAATTGCGTGTGCATGACTTTGGCATATTGGACTAGTTGACC  608

Query  181  CTATGCGTCTTTGGTGAAAATTGAAGGCGTTCTTAGCG  218
            ||||||||||||||||||||||||||||||||||||||
Sbjct  609  CTATGCGTCTTTGGTGAAAATTGAAGGCGTTCTTAGCG  646


>AY583516.1 Lablab purpureus small subunit ribosomal RNA gene, partial sequence; 
internal transcribed spacer 1, 5.8S ribosomal RNA gene, 
and internal transcribed spacer 2, complete sequence; and 
large subunit ribosomal RNA gene, partial sequence
Length=635

 Score = 403 bits (218),  Expect = 1e-108
 Identities = 218/218 (100%), Gaps = 0/218 (0%)
 Strand=Plus/Plus

Query  1    CACATCGTCAcccccccACGTACATGTACATTGGGGAGTGAAAGTTGACTTCCCACGAGC  60
            ||||||||||||||||||||||||||||||||||||||||||||||||||||||||||||
Sbjct  394  CACATCGTCACCCCCCCACGTACATGTACATTGGGGAGTGAAAGTTGACTTCCCACGAGC  453

Query  61   TTGTTCTCGTGGTTGGTTGAAAATTAAGTTCAAAGTGGAGTTTGCCACGTAAAATGGTGG  120
            ||||||||||||||||||||||||||||||||||||||||||||||||||||||||||||
Sbjct  454  TTGTTCTCGTGGTTGGTTGAAAATTAAGTTCAAAGTGGAGTTTGCCACGTAAAATGGTGG  513

Query  121  ATGAGTGATGCTCGAGACCAATTGCGTGTGCATGACTTTGGCATATTGGACTAGTTGACC  180
            ||||||||||||||||||||||||||||||||||||||||||||||||||||||||||||
Sbjct  514  ATGAGTGATGCTCGAGACCAATTGCGTGTGCATGACTTTGGCATATTGGACTAGTTGACC  573

Query  181  CTATGCGTCTTTGGTGAAAATTGAAGGCGTTCTTAGCG  218
            ||||||||||||||||||||||||||||||||||||||
Sbjct  574  CTATGCGTCTTTGGTGAAAATTGAAGGCGTTCTTAGCG  611


>MG236441.1 Lablab purpureus voucher RS15-4WEP 5.8S ribosomal RNA gene, partial 
sequence; internal transcribed spacer 2, complete sequence; 
and large subunit ribosomal RNA gene, partial sequence
Length=339

 Score = 399 bits (216),  Expect = 2e-107
 Identities = 217/218 (99%), Gaps = 0/218 (0%)
 Strand=Plus/Plus

Query  1    CACATCGTCAcccccccACGTACATGTACATTGGGGAGTGAAAGTTGACTTCCCACGAGC  60
            ||||||||||||||||||||||||||||||||||||||||||||||||||||||||||||
Sbjct  85   CACATCGTCACCCCCCCACGTACATGTACATTGGGGAGTGAAAGTTGACTTCCCACGAGC  144

Query  61   TTGTTCTCGTGGTTGGTTGAAAATTAAGTTCAAAGTGGAGTTTGCCACGTAAAATGGTGG  120
            ||||||||||||||||||||||||| ||||||||||||||||||||||||||||||||||
Sbjct  145  TTGTTCTCGTGGTTGGTTGAAAATTNAGTTCAAAGTGGAGTTTGCCACGTAAAATGGTGG  204

Query  121  ATGAGTGATGCTCGAGACCAATTGCGTGTGCATGACTTTGGCATATTGGACTAGTTGACC  180
            ||||||||||||||||||||||||||||||||||||||||||||||||||||||||||||
Sbjct  205  ATGAGTGATGCTCGAGACCAATTGCGTGTGCATGACTTTGGCATATTGGACTAGTTGACC  264

Query  181  CTATGCGTCTTTGGTGAAAATTGAAGGCGTTCTTAGCG  218
            ||||||||||||||||||||||||||||||||||||||
Sbjct  265  CTATGCGTCTTTGGTGAAAATTGAAGGCGTTCTTAGCG  302


>KX270854.1 Lablab purpureus voucher S-BBDou-09 internal transcribed spacer 
2, partial sequence
Length=218

 Score = 399 bits (216),  Expect = 2e-107
 Identities = 217/218 (99%), Gaps = 0/218 (0%)
 Strand=Plus/Plus

Query  1    CACATCGTCAcccccccACGTACATGTACATTGGGGAGTGAAAGTTGACTTCCCACGAGC  60
            ||||||||||||||||||||||||||||||||||||||||||||||||||||||||||||
Sbjct  1    CACATCGTCACCCCCCCACGTACATGTACATTGGGGAGTGAAAGTTGACTTCCCACGAGC  60

Query  61   TTGTTCTCGTGGTTGGTTGAAAATTAAGTTCAAAGTGGAGTTTGCCACGTAAAATGGTGG  120
            ||||||||||||||||||||||||| ||||||||||||||||||||||||||||||||||
Sbjct  61   TTGTTCTCGTGGTTGGTTGAAAATTNAGTTCAAAGTGGAGTTTGCCACGTAAAATGGTGG  120

Query  121  ATGAGTGATGCTCGAGACCAATTGCGTGTGCATGACTTTGGCATATTGGACTAGTTGACC  180
            ||||||||||||||||||||||||||||||||||||||||||||||||||||||||||||
Sbjct  121  ATGAGTGATGCTCGAGACCAATTGCGTGTGCATGACTTTGGCATATTGGACTAGTTGACC  180

Query  181  CTATGCGTCTTTGGTGAAAATTGAAGGCGTTCTTAGCG  218
            ||||||||||||||||||||||||||||||||||||||
Sbjct  181  CTATGCGTCTTTGGTGAAAATTGAAGGCGTTCTTAGCG  218


>MH518283.1 Lablab purpureus cultivar Maasai Soi 18S ribosomal RNA gene, 
partial sequence; internal transcribed spacer 1, 5.8S ribosomal 
RNA gene, and internal transcribed spacer 2, complete sequence; 
and 28S ribosomal RNA gene, partial sequence
Length=643

 Score = 398 bits (215),  Expect = 6e-107
 Identities = 215/215 (100%), Gaps = 0/215 (0%)
 Strand=Plus/Plus

Query  1    CACATCGTCAcccccccACGTACATGTACATTGGGGAGTGAAAGTTGACTTCCCACGAGC  60
            ||||||||||||||||||||||||||||||||||||||||||||||||||||||||||||
Sbjct  389  CACATCGTCACCCCCCCACGTACATGTACATTGGGGAGTGAAAGTTGACTTCCCACGAGC  448

Query  61   TTGTTCTCGTGGTTGGTTGAAAATTAAGTTCAAAGTGGAGTTTGCCACGTAAAATGGTGG  120
            ||||||||||||||||||||||||||||||||||||||||||||||||||||||||||||
Sbjct  449  TTGTTCTCGTGGTTGGTTGAAAATTAAGTTCAAAGTGGAGTTTGCCACGTAAAATGGTGG  508

Query  121  ATGAGTGATGCTCGAGACCAATTGCGTGTGCATGACTTTGGCATATTGGACTAGTTGACC  180
            ||||||||||||||||||||||||||||||||||||||||||||||||||||||||||||
Sbjct  509  ATGAGTGATGCTCGAGACCAATTGCGTGTGCATGACTTTGGCATATTGGACTAGTTGACC  568

Query  181  CTATGCGTCTTTGGTGAAAATTGAAGGCGTTCTTA  215
            |||||||||||||||||||||||||||||||||||
Sbjct  569  CTATGCGTCTTTGGTGAAAATTGAAGGCGTTCTTA  603


>KX270850.1 Lablab purpureus voucher S-BBDou-05 internal transcribed spacer 
2, partial sequence
Length=218

 Score = 398 bits (215),  Expect = 6e-107
 Identities = 217/218 (99%), Gaps = 0/218 (0%)
 Strand=Plus/Plus

Query  1    CACATCGTCAcccccccACGTACATGTACATTGGGGAGTGAAAGTTGACTTCCCACGAGC  60
            ||||||||||||||||||||||||||||||||||||||||||||||||||||||||||||
Sbjct  1    CACATCGTCACCCCCCCACGTACATGTACATTGGGGAGTGAAAGTTGACTTCCCACGAGC  60

Query  61   TTGTTCTCGTGGTTGGTTGAAAATTAAGTTCAAAGTGGAGTTTGCCACGTAAAATGGTGG  120
            ||||||||||||||||||||||||||||||||||||||||||||||||||||||||||||
Sbjct  61   TTGTTCTCGTGGTTGGTTGAAAATTAAGTTCAAAGTGGAGTTTGCCACGTAAAATGGTGG  120

Query  121  ATGAGTGATGCTCGAGACCAATTGCGTGTGCATGACTTTGGCATATTGGACTAGTTGACC  180
            ||||||||||||||||||||||||||||||||||||||||||||||||||||| ||||||
Sbjct  121  ATGAGTGATGCTCGAGACCAATTGCGTGTGCATGACTTTGGCATATTGGACTAATTGACC  180

Query  181  CTATGCGTCTTTGGTGAAAATTGAAGGCGTTCTTAGCG  218
            ||||||||||||||||||||||||||||||||||||||
Sbjct  181  CTATGCGTCTTTGGTGAAAATTGAAGGCGTTCTTAGCG  218


>KX270856.1 Lablab purpureus voucher S-BBDou-11 internal transcribed spacer 
2, partial sequence
Length=218

 Score = 394 bits (213),  Expect = 7e-106
 Identities = 216/218 (99%), Gaps = 0/218 (0%)
 Strand=Plus/Plus

Query  1    CACATCGTCAcccccccACGTACATGTACATTGGGGAGTGAAAGTTGACTTCCCACGAGC  60
            ||||||||||||||||||||||||||||||||||||||||||||||||||||||||||||
Sbjct  1    CACATCGTCACCCCCCCACGTACATGTACATTGGGGAGTGAAAGTTGACTTCCCACGAGC  60

Query  61   TTGTTCTCGTGGTTGGTTGAAAATTAAGTTCAAAGTGGAGTTTGCCACGTAAAATGGTGG  120
            ||||||||||||||||||||||||| ||||||||||||||||||||||||||||||||||
Sbjct  61   TTGTTCTCGTGGTTGGTTGAAAATTGAGTTCAAAGTGGAGTTTGCCACGTAAAATGGTGG  120

Query  121  ATGAGTGATGCTCGAGACCAATTGCGTGTGCATGACTTTGGCATATTGGACTAGTTGACC  180
            ||||||||||||||||||||||||||||||||||||||||||||||||||||| ||||||
Sbjct  121  ATGAGTGATGCTCGAGACCAATTGCGTGTGCATGACTTTGGCATATTGGACTANTTGACC  180

Query  181  CTATGCGTCTTTGGTGAAAATTGAAGGCGTTCTTAGCG  218
            ||||||||||||||||||||||||||||||||||||||
Sbjct  181  CTATGCGTCTTTGGTGAAAATTGAAGGCGTTCTTAGCG  218


>KX270855.1 Lablab purpureus voucher S-BBDou-10 internal transcribed spacer 
2, partial sequence
Length=218

 Score = 394 bits (213),  Expect = 7e-106
 Identities = 216/218 (99%), Gaps = 0/218 (0%)
 Strand=Plus/Plus

Query  1    CACATCGTCAcccccccACGTACATGTACATTGGGGAGTGAAAGTTGACTTCCCACGAGC  60
            ||||||||||||||||||||||||||||||||||||||||||||||||||||||||||||
Sbjct  1    CACATCGTCACCCCCCCACGTACATGTACATTGGGGAGTGAAAGTTGACTTCCCACGAGC  60

Query  61   TTGTTCTCGTGGTTGGTTGAAAATTAAGTTCAAAGTGGAGTTTGCCACGTAAAATGGTGG  120
            ||||||||||||||||||||||||| ||||||||||||||||||||||||||||||||||
Sbjct  61   TTGTTCTCGTGGTTGGTTGAAAATTGAGTTCAAAGTGGAGTTTGCCACGTAAAATGGTGG  120

Query  121  ATGAGTGATGCTCGAGACCAATTGCGTGTGCATGACTTTGGCATATTGGACTAGTTGACC  180
            ||||||||||||||||||||||||||||||||||||||||||||||||||||| ||||||
Sbjct  121  ATGAGTGATGCTCGAGACCAATTGCGTGTGCATGACTTTGGCATATTGGACTANTTGACC  180

Query  181  CTATGCGTCTTTGGTGAAAATTGAAGGCGTTCTTAGCG  218
            ||||||||||||||||||||||||||||||||||||||
Sbjct  181  CTATGCGTCTTTGGTGAAAATTGAAGGCGTTCTTAGCG  218


>KX270849.1 Lablab purpureus voucher S-BBDou-04 internal transcribed spacer 
2, partial sequence
Length=218

 Score = 394 bits (213),  Expect = 7e-106
 Identities = 216/218 (99%), Gaps = 0/218 (0%)
 Strand=Plus/Plus

Query  1    CACATCGTCAcccccccACGTACATGTACATTGGGGAGTGAAAGTTGACTTCCCACGAGC  60
            ||||||||||||||||||||||||||||||||||||||||||||||||||||||||||||
Sbjct  1    CACATCGTCACCCCCCCACGTACATGTACATTGGGGAGTGAAAGTTGACTTCCCACGAGC  60

Query  61   TTGTTCTCGTGGTTGGTTGAAAATTAAGTTCAAAGTGGAGTTTGCCACGTAAAATGGTGG  120
            ||||||||||||||||||||||||| ||||||||||||||||||||||||||||||||||
Sbjct  61   TTGTTCTCGTGGTTGGTTGAAAATTGAGTTCAAAGTGGAGTTTGCCACGTAAAATGGTGG  120

Query  121  ATGAGTGATGCTCGAGACCAATTGCGTGTGCATGACTTTGGCATATTGGACTAGTTGACC  180
            ||||||||||||||||||||||||||||||||||||||||||||||||||||| ||||||
Sbjct  121  ATGAGTGATGCTCGAGACCAATTGCGTGTGCATGACTTTGGCATATTGGACTANTTGACC  180

Query  181  CTATGCGTCTTTGGTGAAAATTGAAGGCGTTCTTAGCG  218
            ||||||||||||||||||||||||||||||||||||||
Sbjct  181  CTATGCGTCTTTGGTGAAAATTGAAGGCGTTCTTAGCG  218


>MH518279.1 Lablab purpureus cultivar Belion Igeyo 18S ribosomal RNA gene, 
partial sequence; internal transcribed spacer 1, 5.8S ribosomal 
RNA gene, and internal transcribed spacer 2, complete 
sequence; and 28S ribosomal RNA gene, partial sequence
Length=643

 Score = 392 bits (212),  Expect = 3e-105
 Identities = 214/215 (99%), Gaps = 0/215 (0%)
 Strand=Plus/Plus

Query  1    CACATCGTCAcccccccACGTACATGTACATTGGGGAGTGAAAGTTGACTTCCCACGAGC  60
            ||||||||||||||||||||||||||||||||||||||||||||||||||||||||||||
Sbjct  389  CACATCGTCACCCCCCCACGTACATGTACATTGGGGAGTGAAAGTTGACTTCCCACGAGC  448

Query  61   TTGTTCTCGTGGTTGGTTGAAAATTAAGTTCAAAGTGGAGTTTGCCACGTAAAATGGTGG  120
            ||||||||||||||||||||||||||| ||||||||||||||||||||||||||||||||
Sbjct  449  TTGTTCTCGTGGTTGGTTGAAAATTAAATTCAAAGTGGAGTTTGCCACGTAAAATGGTGG  508

Query  121  ATGAGTGATGCTCGAGACCAATTGCGTGTGCATGACTTTGGCATATTGGACTAGTTGACC  180
            ||||||||||||||||||||||||||||||||||||||||||||||||||||||||||||
Sbjct  509  ATGAGTGATGCTCGAGACCAATTGCGTGTGCATGACTTTGGCATATTGGACTAGTTGACC  568

Query  181  CTATGCGTCTTTGGTGAAAATTGAAGGCGTTCTTA  215
            |||||||||||||||||||||||||||||||||||
Sbjct  569  CTATGCGTCTTTGGTGAAAATTGAAGGCGTTCTTA  603


>KX270853.1 Lablab purpureus voucher S-BBDou-08 internal transcribed spacer 
2, partial sequence
Length=218

 Score = 392 bits (212),  Expect = 3e-105
 Identities = 216/218 (99%), Gaps = 0/218 (0%)
 Strand=Plus/Plus

Query  1    CACATCGTCAcccccccACGTACATGTACATTGGGGAGTGAAAGTTGACTTCCCACGAGC  60
            ||||||||||||||||||||||||||||||||||||||||||||||||||||||||||||
Sbjct  1    CACATCGTCACCCCCCCACGTACATGTACATTGGGGAGTGAAAGTTGACTTCCCACGAGC  60

Query  61   TTGTTCTCGTGGTTGGTTGAAAATTAAGTTCAAAGTGGAGTTTGCCACGTAAAATGGTGG  120
            ||||||||||||||||||||||||| ||||||||||||||||||||||||||||||||||
Sbjct  61   TTGTTCTCGTGGTTGGTTGAAAATTGAGTTCAAAGTGGAGTTTGCCACGTAAAATGGTGG  120

Query  121  ATGAGTGATGCTCGAGACCAATTGCGTGTGCATGACTTTGGCATATTGGACTAGTTGACC  180
            ||||||||||||||||||||||||||||||||||||||||||||||||||||| ||||||
Sbjct  121  ATGAGTGATGCTCGAGACCAATTGCGTGTGCATGACTTTGGCATATTGGACTACTTGACC  180

Query  181  CTATGCGTCTTTGGTGAAAATTGAAGGCGTTCTTAGCG  218
            ||||||||||||||||||||||||||||||||||||||
Sbjct  181  CTATGCGTCTTTGGTGAAAATTGAAGGCGTTCTTAGCG  218


>KX270852.1 Lablab purpureus voucher S-BBDou-07 internal transcribed spacer 
2, partial sequence
Length=218

 Score = 392 bits (212),  Expect = 3e-105
 Identities = 216/218 (99%), Gaps = 0/218 (0%)
 Strand=Plus/Plus

Query  1    CACATCGTCAcccccccACGTACATGTACATTGGGGAGTGAAAGTTGACTTCCCACGAGC  60
            ||||||||||||||||||||||||||||||||||||||||||||||||||||||||||||
Sbjct  1    CACATCGTCACCCCCCCACGTACATGTACATTGGGGAGTGAAAGTTGACTTCCCACGAGC  60

Query  61   TTGTTCTCGTGGTTGGTTGAAAATTAAGTTCAAAGTGGAGTTTGCCACGTAAAATGGTGG  120
            ||||||||||||||||||||||||| ||||||||||||||||||||||||||||||||||
Sbjct  61   TTGTTCTCGTGGTTGGTTGAAAATTGAGTTCAAAGTGGAGTTTGCCACGTAAAATGGTGG  120

Query  121  ATGAGTGATGCTCGAGACCAATTGCGTGTGCATGACTTTGGCATATTGGACTAGTTGACC  180
            ||||||||||||||||||||||||||||||||||||||||||||||||||||| ||||||
Sbjct  121  ATGAGTGATGCTCGAGACCAATTGCGTGTGCATGACTTTGGCATATTGGACTACTTGACC  180

Query  181  CTATGCGTCTTTGGTGAAAATTGAAGGCGTTCTTAGCG  218
            ||||||||||||||||||||||||||||||||||||||
Sbjct  181  CTATGCGTCTTTGGTGAAAATTGAAGGCGTTCTTAGCG  218


>KX270851.1 Lablab purpureus voucher S-BBDou-06 internal transcribed spacer 
2, partial sequence
Length=218

 Score = 392 bits (212),  Expect = 3e-105
 Identities = 216/218 (99%), Gaps = 0/218 (0%)
 Strand=Plus/Plus

Query  1    CACATCGTCAcccccccACGTACATGTACATTGGGGAGTGAAAGTTGACTTCCCACGAGC  60
            ||||||||||||||||||||||||||||||||||||||||||||||||||||||||||||
Sbjct  1    CACATCGTCACCCCCCCACGTACATGTACATTGGGGAGTGAAAGTTGACTTCCCACGAGC  60

Query  61   TTGTTCTCGTGGTTGGTTGAAAATTAAGTTCAAAGTGGAGTTTGCCACGTAAAATGGTGG  120
            ||||||||||||||||||||||||| ||||||||||||||||||||||||||||||||||
Sbjct  61   TTGTTCTCGTGGTTGGTTGAAAATTGAGTTCAAAGTGGAGTTTGCCACGTAAAATGGTGG  120

Query  121  ATGAGTGATGCTCGAGACCAATTGCGTGTGCATGACTTTGGCATATTGGACTAGTTGACC  180
            ||||||||||||||||||||||||||||||||||||||||||||||||||||| ||||||
Sbjct  121  ATGAGTGATGCTCGAGACCAATTGCGTGTGCATGACTTTGGCATATTGGACTACTTGACC  180

Query  181  CTATGCGTCTTTGGTGAAAATTGAAGGCGTTCTTAGCG  218
            ||||||||||||||||||||||||||||||||||||||
Sbjct  181  CTATGCGTCTTTGGTGAAAATTGAAGGCGTTCTTAGCG  218


>MH518280.1 Lablab purpureus cultivar Ginoo Iten 18S ribosomal RNA gene, 
partial sequence; internal transcribed spacer 1, 5.8S ribosomal 
RNA gene, and internal transcribed spacer 2, complete sequence; 
and 28S ribosomal RNA gene, partial sequence
Length=643

 Score = 375 bits (203),  Expect = 3e-100
 Identities = 211/215 (98%), Gaps = 0/215 (0%)
 Strand=Plus/Plus

Query  1    CACATCGTCAcccccccACGTACATGTACATTGGGGAGTGAAAGTTGACTTCCCACGAGC  60
            |||||||||||||||||||||||||||||||||||||||||||||||||||||||| | |
Sbjct  389  CACATCGTCACCCCCCCACGTACATGTACATTGGGGAGTGAAAGTTGACTTCCCACCACC  448

Query  61   TTGTTCTCGTGGTTGGTTGAAAATTAAGTTCAAAGTGGAGTTTGCCACGTAAAATGGTGG  120
            ||||||||||||||||||||||||||| ||||||||||||||||||||||||||||||||
Sbjct  449  TTGTTCTCGTGGTTGGTTGAAAATTAAATTCAAAGTGGAGTTTGCCACGTAAAATGGTGG  508

Query  121  ATGAGTGATGCTCGAGACCAATTGCGTGTGCATGACTTTGGCATATTGGACTAGTTGACC  180
            ||||||||||||||| ||||||||||||||||||||||||||||||||||||||||||||
Sbjct  509  ATGAGTGATGCTCGACACCAATTGCGTGTGCATGACTTTGGCATATTGGACTAGTTGACC  568

Query  181  CTATGCGTCTTTGGTGAAAATTGAAGGCGTTCTTA  215
            |||||||||||||||||||||||||||||||||||
Sbjct  569  CTATGCGTCTTTGGTGAAAATTGAAGGCGTTCTTA  603


>LC310142.1 Uncultured fungus gene for 5.8S rRNA and ITS2, partial sequence, 
OTU: Bi-F-862
Length=308

 Score = 351 bits (190),  Expect = 4e-93
 Identities = 209/218 (96%), Gaps = 1/218 (0%)
 Strand=Plus/Plus

Query  1    CACATCGTCAcccccccACGTACATGTACATTGGGGAGTGAAAGTTGACTTCCCACGAGC  60
            |||||||||| ||||||| |||||||||||| ||||||||||||||||||||||||||||
Sbjct  55   CACATCGTCA-CCCCCCAGGTACATGTACATCGGGGAGTGAAAGTTGACTTCCCACGAGC  113

Query  61   TTGTTCTCGTGGTTGGTTGAAAATTAAGTTCAAAGTGGAGTTTGCCACGTAAAATGGTGG  120
            ||||||||||||||||||||||||| ||||||||||||||||||||||||||||||||||
Sbjct  114  TTGTTCTCGTGGTTGGTTGAAAATTGAGTTCAAAGTGGAGTTTGCCACGTAAAATGGTGG  173

Query  121  ATGAGTGATGCTCGAGACCAATTGCGTGTGCATGACTTTGGCATATTGGACTAGTTGACC  180
            ||||||||||||||||||||||||| |||||||||||||||||||||| |||||||||||
Sbjct  174  ATGAGTGATGCTCGAGACCAATTGCATGTGCATGACTTTGGCATATTGAACTAGTTGACC  233

Query  181  CTATGCGTCTTTGGTGAAAATTGAAGGCGTTCTTAGCG  218
            |||||||||||||||| ||| |||| ||||||||||||
Sbjct  234  CTATGCGTCTTTGGTGCAAACTGAAAGCGTTCTTAGCG  271


>MH518282.1 Lablab purpureus cultivar Highworth 18S ribosomal RNA gene, partial 
sequence; internal transcribed spacer 1, 5.8S ribosomal 
RNA gene, and internal transcribed spacer 2, complete sequence; 
and 28S ribosomal RNA gene, partial sequence
Length=643

 Score = 348 bits (188),  Expect = 6e-92
 Identities = 206/215 (96%), Gaps = 0/215 (0%)
 Strand=Plus/Plus

Query  1    CACATCGTCAcccccccACGTACATGTACATTGGGGAGTGAAAGTTGACTTCCCACGAGC  60
            |||||| |||||||||||| |||||||||||||||||||||||||||||||||||| | |
Sbjct  389  CACATCATCACCCCCCCACCTACATGTACATTGGGGAGTGAAAGTTGACTTCCCACCACC  448

Query  61   TTGTTCTCGTGGTTGGTTGAAAATTAAGTTCAAAGTGGAGTTTGCCACGTAAAATGGTGG  120
            ||||||||||||||||||||||||||| |||||| |||||||||||||||||||||||||
Sbjct  449  TTGTTCTCGTGGTTGGTTGAAAATTAAATTCAAATTGGAGTTTGCCACGTAAAATGGTGG  508

Query  121  ATGAGTGATGCTCGAGACCAATTGCGTGTGCATGACTTTGGCATATTGGACTAGTTGACC  180
            ||||||||||||||| ||||||||||||||||||||||||||||||||||||||||||||
Sbjct  509  ATGAGTGATGCTCGACACCAATTGCGTGTGCATGACTTTGGCATATTGGACTAGTTGACC  568

Query  181  CTATGCGTCTTTGGTGAAAATTGAAGGCGTTCTTA  215
            |||||||||||||||||||||| |||||||| |||
Sbjct  569  CTATGCGTCTTTGGTGAAAATTAAAGGCGTTGTTA  603


>MH518278.1 Lablab purpureus cultivar Rongai 18S ribosomal RNA gene, partial 
sequence; internal transcribed spacer 1, 5.8S ribosomal 
RNA gene, and internal transcribed spacer 2, complete sequence; 
and 28S ribosomal RNA gene, partial sequence
Length=643

 Score = 342 bits (185),  Expect = 3e-90
 Identities = 205/215 (95%), Gaps = 0/215 (0%)
 Strand=Plus/Plus

Query  1    CACATCGTCAcccccccACGTACATGTACATTGGGGAGTGAAAGTTGACTTCCCACGAGC  60
            ||||||||||||||||| | |||||||||||||||||||||||||| ||||||||| | |
Sbjct  389  CACATCGTCACCCCCCCCCCTACATGTACATTGGGGAGTGAAAGTTAACTTCCCACCACC  448

Query  61   TTGTTCTCGTGGTTGGTTGAAAATTAAGTTCAAAGTGGAGTTTGCCACGTAAAATGGTGG  120
            ||||||||||||||||||||||||||| |||||| || ||||||||||||||||||||||
Sbjct  449  TTGTTCTCGTGGTTGGTTGAAAATTAAATTCAAATTGAAGTTTGCCACGTAAAATGGTGG  508

Query  121  ATGAGTGATGCTCGAGACCAATTGCGTGTGCATGACTTTGGCATATTGGACTAGTTGACC  180
            ||||||||||||||||||||||||| ||||||||||||||||||||||||||||||||||
Sbjct  509  ATGAGTGATGCTCGAGACCAATTGCATGTGCATGACTTTGGCATATTGGACTAGTTGACC  568

Query  181  CTATGCGTCTTTGGTGAAAATTGAAGGCGTTCTTA  215
            |||||||||||||||||||||| ||||||||||||
Sbjct  569  CTATGCGTCTTTGGTGAAAATTAAAGGCGTTCTTA  603


>MH518281.1 Lablab purpureus cultivar Wafula Fupi 18S ribosomal RNA gene, 
partial sequence; internal transcribed spacer 1, 5.8S ribosomal 
RNA gene, and internal transcribed spacer 2, complete sequence; 
and 28S ribosomal RNA gene, partial sequence
Length=643

 Score = 326 bits (176),  Expect = 3e-85
 Identities = 202/215 (94%), Gaps = 0/215 (0%)
 Strand=Plus/Plus

Query  1    CACATCGTCAcccccccACGTACATGTACATTGGGGAGTGAAAGTTGACTTCCCACGAGC  60
            |||||| |||||||||| | |||||||||||||||||||||||||| ||||||||| | |
Sbjct  389  CACATCATCACCCCCCCCCCTACATGTACATTGGGGAGTGAAAGTTAACTTCCCACCACC  448

Query  61   TTGTTCTCGTGGTTGGTTGAAAATTAAGTTCAAAGTGGAGTTTGCCACGTAAAATGGTGG  120
            ||||||||||||||||||||||||||| |||||| || ||||||||||||||||||||||
Sbjct  449  TTGTTCTCGTGGTTGGTTGAAAATTAAATTCAAATTGAAGTTTGCCACGTAAAATGGTGG  508

Query  121  ATGAGTGATGCTCGAGACCAATTGCGTGTGCATGACTTTGGCATATTGGACTAGTTGACC  180
            ||||||||||||||| ||||||||| ||||||||||||||||||||||||||||||||||
Sbjct  509  ATGAGTGATGCTCGACACCAATTGCATGTGCATGACTTTGGCATATTGGACTAGTTGACC  568

Query  181  CTATGCGTCTTTGGTGAAAATTGAAGGCGTTCTTA  215
            |||||||||||||||||||||| |||||||| |||
Sbjct  569  CTATGCGTCTTTGGTGAAAATTAAAGGCGTTGTTA  603


>JN008324.1 Ramirezella lozanii bio-material DNA 1509 small subunit ribosomal 
RNA gene, partial sequence; internal transcribed spacer 
1, 5.8S ribosomal RNA gene, and internal transcribed spacer 
2, complete sequence; and 28S ribosomal RNA gene, partial sequence
Length=631

 Score = 104 bits (56),  Expect = 1e-18
 Identities = 174/228 (76%), Gaps = 20/228 (9%)
 Strand=Plus/Plus

Query  1    CACATCGTCAcccccccACGTA---CATGTACATTGGGGAGTGAAAGTTGACTTCCCACG  57
            ||||||| ||||||||||| ||   | ||| |    ||| ||||||| |||| |||| ||
Sbjct  390  CACATCGCCACCCCCCCACTTAAACCGTGTGC---CGGG-GTGAAAGCTGACCTCCCGCG  445

Query  58   AGCTTGTT-CTCGTGGTTGGTTGAAAATTAAGTTCAAAGTGGAGTTTGCCACGTAAAATG  116
            |||  ||| ||||||||||||| ||||  |||||||  | |||||   || ||  |||||
Sbjct  446  AGCCCGTTCCTCGTGGTTGGTTCAAAAGCAAGTTCACGGCGGAGT-CCCCGCGATAAATG  504

Query  117  GTGGATGAGTGATGCTCGAGACCAATTGCGTGTGCATGACTTTGG---CA---TATTGGA  170
            ||||||| |  |||| |||| |||||  |||||| ||  || |||   ||   |||||||
Sbjct  505  GTGGATGGGCAATGCCCGAGGCCAAT--CGTGTGGAT--CTGTGGCTCCACCTTATTGGA  560

Query  171  CTAGTTGACCCTATGCGTCTTTGGTGAAAATTGAAGGCGTTCTTAGCG  218
            |||||||||||||||||||||||| ||||    | |||| ||||||||
Sbjct  561  CTAGTTGACCCTATGCGTCTTTGGGGAAACCC-ACGGCGCTCTTAGCG  607


>AF115139.1 Ramirezella micrantha small subunit ribosomal RNA gene, partial 
sequence; internal transcribed spacer 1, 5.8S ribosomal RNA 
gene and internal transcribed spacer 2, complete sequence; 
and large subunit ribosomal RNA gene, partial sequence
Length=631

 Score = 102 bits (55),  Expect = 5e-18
 Identities = 161/209 (77%), Gaps = 19/209 (9%)
 Strand=Plus/Plus

Query  1    CACATCGTCAcccccccACGTA---CATGTACATTGGGGAGTGAAAGTTGACTTCCCACG  57
            ||||||| ||||||||||| ||   | ||| |    ||| ||||||| |||| |||| ||
Sbjct  390  CACATCGCCACCCCCCCACTTAAACCGTGTGC---CGGG-GTGAAAGCTGACCTCCCGCG  445

Query  58   AGCTTGTT-CTCGTGGTTGGTTGAAAATTAAGTTCAAAGTGGAGTTTGCCACGTAAAATG  116
            |||  ||| ||||||||||||| ||||  |||||||  | |||||   || ||  |||||
Sbjct  446  AGCCCGTTCCTCGTGGTTGGTTCAAAAGCAAGTTCACGGCGGAGT-CCCCGCGATAAATG  504

Query  117  GTGGATGAGTGATGCTCGAGACCAATTGCGTGTGCATGACTTTGG---CA---TATTGGA  170
            ||||||| |  |||| |||| |||||  |||||| ||  || |||   ||   |||||||
Sbjct  505  GTGGATGGGCAATGCCCGAGGCCAAT--CGTGTGGAT--CTGTGGCTCCACCTTATTGGA  560

Query  171  CTAGTTGACCCTATGCGTCTTTGGTGAAA  199
            |||||||||||||||||||||||| ||||
Sbjct  561  CTAGTTGACCCTATGCGTCTTTGGGGAAA  589


  Database: Nucleotide collection (nt)
    Posted date:  Jun 15, 2019  6:40 PM
  Number of letters in database: 218,532,353,722
  Number of sequences in database:  52,478,804

Lambda      K        H
    1.33    0.621     1.12 
Gapped
Lambda      K        H
    1.28    0.460    0.850 
Matrix: blastn matrix:1 -2
Gap Penalties: Existence: 0, Extension: 0
Number of Sequences: 52478804
Number of Hits to DB: 0
Number of extensions: 0
Number of successful extensions: 0
Number of sequences better than 10: 0
Number of HSP's better than 10 without gapping: 0
Number of HSP's gapped: 0
Number of HSP's successfully gapped: 0
Length of query: 218
Length of database: 218532353722
Length adjustment: 33
Effective length of query: 185
Effective length of database: 216800553190
Effective search space: 40108102340150
Effective search space used: 40108102340150
A: 0
X1: 13 (25.0 bits)
X2: 32 (59.1 bits)
X3: 54 (99.7 bits)
S1: 13 (25.1 bits)
S2: 23 (43.6 bits)
