# Supplementary material for: Assessing the Identity of Commercial Herbs From a Cambodian Market Using DNA Barcoding
Source: Front Pharmacol. 2020 Mar 24;11:244. doi: 10.3389/fphar.2020.00244 (PMC7105672; doi:10.3389/fphar.2020.00244)
Supplement: Supplementary file 2 [file Data_Sheet_2.zip › blast search result/ITS2/JPZ37.txt]

BLASTN 2.9.0+
Reference: Zheng Zhang, Scott Schwartz, Lukas Wagner, and
Webb Miller (2000), "A greedy algorithm for aligning DNA
sequences", J Comput Biol 2000; 7(1-2):203-14.


Reference for database indexing: Aleksandr Morgulis, George
Coulouris, Yan Raytselis, Thomas L. Madden, Richa Agarwala,
Alejandro A. Schaffer (2008), "Database Indexing for
Production MegaBLAST Searches", Bioinformatics 24:1757-1764.


RID: J5XMSWNC015


Database: Nucleotide collection (nt)
           52,478,804 sequences; 218,532,353,722 total letters
Query= 37

Length=222


                                                                   Score        E     Max
Sequences producing significant alignments:                       (Bits)     Value  ident

AM945205.1 Prismatomeris albidiflora chloroplast internal tran...  344        8e-91  100%        
AM945207.1 Prismatomeris filamentosa chloroplast internal tran...  339        4e-89  99%         
KJ804869.1 Gentingia subsessilis isolate cb78 18S ribosomal RN...  322        4e-84  93%         
AM945203.1 Prismatomeris sp. 3 Davis 4026 chloroplast internal...  307        1e-79  97%         
AM945208.1 Prismatomeris griffithii chloroplast internal trans...  302        5e-78  97%         
AM945204.1 Prismatomeris sp. 4 Davis 4068 chloroplast internal...  302        5e-78  97%         
AM945202.1 Prismatomeris sp. 1 Davis 4057 chloroplast internal...  302        5e-78  97%         
AM945206.1 Prismatomeris beccariana chloroplast internal trans...  279        2e-71  94%         
FJ907095.1 Morinda umbellata voucher Q8839 (BRI) 18S ribosomal...  233        2e-57  89%         
MF178636.1 Gynochthodes sp. cm15 small subunit ribosomal RNA g...  222        4e-54  85%         
MF178634.1 Gynochthodes sp. bc25 small subunit ribosomal RNA g...  222        4e-54  85%         
MF178633.1 Gynochthodes sp. aq34 small subunit ribosomal RNA g...  222        4e-54  88%         
FJ907091.1 Morinda candollei voucher Mouly 140 (P) 18S ribosom...  222        4e-54  85%         
FJ907090.1 Morinda sp. 9 SGR-2009 18S ribosomal RNA gene, part...  222        4e-54  85%         
FJ907084.1 Morinda sp. 8 SGR-2009 18S ribosomal RNA gene, part...  222        4e-54  88%         
FJ907083.1 Morinda candollei voucher Mouly 137 (P) 18S ribosom...  222        4e-54  85%         
FJ907058.1 Morinda candollei voucher Johansson 15 (S) 18S ribo...  222        4e-54  85%         
MF178635.1 Gynochthodes sp. cg68 small subunit ribosomal RNA g...  217        2e-52  84%         
FJ907094.1 Morinda umbellata voucher Takeuchi & Ama 15319 (BR)...  217        2e-52  84%         
MH714873.1 Gynochthodes officinalis isolate Benen, Thanhhoa sm...  211        8e-51  84%         
MH714872.1 Gynochthodes officinalis isolate Puluong, Thanhhoa ...  211        8e-51  84%         
MF178664.1 Schradera montana isolate cx38 small subunit riboso...  211        8e-51  84%         
KX709847.1 Gynochthodes officinalis isolate BK5 internal trans...  211        8e-51  84%         
FJ915617.1 Morinda officinalis isolate h14 18S ribosomal RNA g...  211        8e-51  84%         
FJ907093.1 Morinda umbellata voucher Wambeek & Wanntorp 2622 (...  209        3e-50  88%         
AM945194.1 Caelospermum monticola chloroplast internal transcr...  207        1e-49  87%         
MG730034.1 Gynochthodes officinalis voucher 1341 5.8S ribosoma...  206        4e-49  84%         
MG730033.1 Gynochthodes officinalis voucher 1340 5.8S ribosoma...  206        4e-49  84%         
MF375766.1 Gynochthodes officinalis isolate B7 5.8S ribosomal ...  206        4e-49  84%         
MF375765.1 Gynochthodes officinalis isolate B5 5.8S ribosomal ...  206        4e-49  84%         
MF375764.1 Gynochthodes officinalis isolate B3 5.8S ribosomal ...  206        4e-49  84%         
MF375757.1 Gynochthodes officinalis isolate B6 5.8S ribosomal ...  206        4e-49  84%         
MF375756.1 Gynochthodes officinalis isolate B4 5.8S ribosomal ...  206        4e-49  84%         
MF375755.1 Gynochthodes officinalis isolate B2 5.8S ribosomal ...  206        4e-49  84%         
MF096505.1 Gynochthodes officinalis isolate KMS0143A01 interna...  206        4e-49  84%         
MF096504.1 Gynochthodes officinalis isolate KMS0143A02 interna...  206        4e-49  84%         
MF096503.1 Gynochthodes officinalis isolate KMS0143A03 interna...  206        4e-49  84%         
MF096502.1 Gynochthodes officinalis isolate KPS0143A01 interna...  206        4e-49  84%         
MF096501.1 Gynochthodes officinalis isolate KPS0143A02 interna...  206        4e-49  84%         
MF096500.1 Gynochthodes officinalis isolate KPS0143A03 interna...  206        4e-49  84%         
KX709852.1 Gynochthodes officinalis isolate BK10 internal tran...  206        4e-49  84%         
KX709850.1 Gynochthodes officinalis isolate BK8 internal trans...  206        4e-49  84%         
KX709848.1 Gynochthodes officinalis isolate BK6 internal trans...  206        4e-49  84%         
KX709845.1 Gynochthodes officinalis isolate BK3 internal trans...  206        4e-49  84%         
KX709843.1 Gynochthodes officinalis isolate BK1 internal trans...  206        4e-49  84%         
KJ000534.1 Morinda officinalis voucher BJT02 internal transcri...  206        4e-49  84%         
KJ000533.1 Morinda officinalis voucher BJT01 internal transcri...  206        4e-49  84%         
KC441036.1 Morinda officinalis voucher YC_12030111_MT03 intern...  206        4e-49  84%         
AB715224.1 Morinda officinalis genes for 18S rRNA, ITS1, 5.8S ...  206        4e-49  84%         
KC533833.1 Morinda officinalis voucher PS0111MT02 5.8S ribosom...  206        4e-49  84%         
KC533832.1 Morinda officinalis voucher PS0111MT01 5.8S ribosom...  206        4e-49  84%         
KC533831.1 Morinda officinalis voucher PS0111MT03 5.8S ribosom...  206        4e-49  84%         
JF977048.1 Morinda officinalis voucher ZDX055 18S ribosomal RN...  206        4e-49  84%         
JF977047.1 Morinda officinalis voucher ZDX056 18S ribosomal RN...  206        4e-49  84%         
JF977043.1 Morinda callicarpifolia voucher ZDX068 18S ribosoma...  206        4e-49  84%         
JF977042.1 Morinda callicarpifolia voucher ZDX069 18S ribosoma...  206        4e-49  84%         
GQ434633.1 Morinda officinalis voucher PS1033MT01 internal tra...  206        4e-49  84%         
FJ915619.1 Morinda officinalis isolate h16 18S ribosomal RNA g...  206        4e-49  84%         
FJ915618.1 Morinda officinalis isolate h15 18S ribosomal RNA g...  206        4e-49  84%         
FJ915616.1 Morinda officinalis isolate h13 18S ribosomal RNA g...  206        4e-49  84%         
FJ915615.1 Morinda officinalis isolate h12 18S ribosomal RNA g...  206        4e-49  84%         
FJ915611.1 Morinda officinalis isolate h8 18S ribosomal RNA ge...  206        4e-49  84%         
FJ915609.1 Morinda officinalis isolate h6 18S ribosomal RNA ge...  206        4e-49  84%         
FJ915607.1 Morinda officinalis isolate h4 18S ribosomal RNA ge...  206        4e-49  84%         
FJ915604.1 Morinda officinalis isolate h1 18S ribosomal RNA ge...  206        4e-49  84%         
FJ907086.1 Morinda candollei voucher Mouly 190 (P) 18S ribosom...  202        5e-48  83%         
FJ907078.1 Morinda podistra voucher AF4753 (BRI) 18S ribosomal...  202        5e-48  87%         
AB103522.1 Mitchella undulata 5.8S ribosomal RNA, ITS2, 26S ri...  202        5e-48  84%         
MF178639.1 Gynochthodes umbellata isolate cx30 small subunit r...  200        2e-47  86%         
KX709851.1 Gynochthodes officinalis isolate BK9 internal trans...  200        2e-47  83%         
KJ804859.1 Craterispermum longipedunculatum isolate bn90 18S r...  200        2e-47  83%         
FJ907057.1 Morinda candollei voucher McPherson & Munzinger 701...  200        2e-47  83%         
FJ915620.1 Morinda officinalis isolate h17 18S ribosomal RNA g...  200        2e-47  83%         
FJ915614.1 Morinda officinalis isolate h11 18S ribosomal RNA g...  200        2e-47  83%         
FJ915612.1 Morinda officinalis isolate h9 18S ribosomal RNA ge...  200        2e-47  83%         
FJ915610.1 Morinda officinalis isolate h7 18S ribosomal RNA ge...  200        2e-47  83%         
FJ915606.1 Morinda officinalis isolate h3 18S ribosomal RNA ge...  200        2e-47  83%         
FJ915605.1 Morinda officinalis isolate h2 18S ribosomal RNA ge...  200        2e-47  83%         
FJ907056.1 Morinda bucidifolia voucher Smith 4645 (S) 18S ribo...  198        6e-47  84%         
AB103520.1 Mitchella undulata 5.8S ribosomal RNA, ITS2, 26S ri...  198        6e-47  87%         
AB103518.1 Mitchella undulata 5.8S ribosomal RNA, ITS2, 26S ri...  198        6e-47  87%         
MF178632.1 Gynochthodes parvifolia isolate ca02 small subunit ...  196        2e-46  85%         
JF977046.1 Morinda hainanensis voucher ZDX060 18S ribosomal RN...  196        2e-46  85%         
FJ907069.1 Morinda grayi voucher Smith 1521 (S) 18S ribosomal ...  196        2e-46  85%         
AB103524.1 Mitchella undulata 5.8S ribosomal RNA, ITS2, 26S ri...  196        2e-46  84%         
MG730206.1 Gynochthodes cochinchinensis voucher 978 5.8S ribos...  195        8e-46  83%         
MG730205.1 Gynochthodes cochinchinensis voucher 977 5.8S ribos...  195        8e-46  83%         
MG730204.1 Gynochthodes cochinchinensis voucher 976 5.8S ribos...  195        8e-46  83%         
MF375773.1 Gynochthodes umbellata isolate Y6 5.8S ribosomal RN...  195        8e-46  83%         
MF375772.1 Gynochthodes umbellata isolate Y5 5.8S ribosomal RN...  195        8e-46  83%         
MF375770.1 Gynochthodes umbellata isolate Y2 5.8S ribosomal RN...  195        8e-46  83%         
MF375769.1 Gynochthodes umbellata isolate Y1 5.8S ribosomal RN...  195        8e-46  83%         
MF375763.1 [Morinda] umbellata subsp. obovata isolate Y3 5.8S ...  195        8e-46  83%         
AB715222.1 Morinda umbellata subsp. obovata genes for 18S rRNA...  195        8e-46  83%         
AB715220.1 Morinda cochinchinensis genes for 18S rRNA, ITS1, 5...  195        8e-46  83%         
AB715219.1 Morinda umbellata subsp. obovata genes for 18S rRNA...  195        8e-46  83%         
AB715208.1 Gynochthodes umbellata subsp. umbellata genes for 1...  195        8e-46  83%         
AB103526.1 Mitchella undulata 5.8S ribosomal RNA, ITS2, 26S ri...  191        1e-44  86%         
AB103528.1 Mitchella undulata 5.8S ribosomal RNA, ITS2, 26S ri...  189        4e-44  86%         
AB103512.1 Mitchella undulata 5.8S ribosomal RNA, ITS2, 26S ri...  189        4e-44  86%         

ALIGNMENTS
>AM945205.1 Prismatomeris albidiflora chloroplast internal transcribed spacer 
region, specimen voucher Marie 89 (MNHN)
Length=667

 Score = 344 bits (186),  Expect = 8e-91
 Identities = 186/186 (100%), Gaps = 0/186 (0%)
 Strand=Plus/Plus

Query  1    CGCATCGCGTCGCCACCCCCTCCTCGCCGGGGACGGGGGTGACGGATATTGGCCTCCCGT  60
            ||||||||||||||||||||||||||||||||||||||||||||||||||||||||||||
Sbjct  482  CGCATCGCGTCGCCACCCCCTCCTCGCCGGGGACGGGGGTGACGGATATTGGCCTCCCGT  541

Query  61   GCCCTCGCGGCGCGGCCGGCCCAAATTCGAGTCCCCGGCACGGGACGTCGCGACGAGTGG  120
            ||||||||||||||||||||||||||||||||||||||||||||||||||||||||||||
Sbjct  542  GCCCTCGCGGCGCGGCCGGCCCAAATTCGAGTCCCCGGCACGGGACGTCGCGACGAGTGG  601

Query  121  TGGTTGAACTCTTCGACTCGAGCGCTATCGCGACGACGCCCGACGGGGAGCCTTCCGACC  180
            ||||||||||||||||||||||||||||||||||||||||||||||||||||||||||||
Sbjct  602  TGGTTGAACTCTTCGACTCGAGCGCTATCGCGACGACGCCCGACGGGGAGCCTTCCGACC  661

Query  181  CCGGAG  186
            ||||||
Sbjct  662  CCGGAG  667


>AM945207.1 Prismatomeris filamentosa chloroplast internal transcribed spacer 
region, specimen voucher Geesink & Hiepko 7830 (MNHN)
Length=666

 Score = 339 bits (183),  Expect = 4e-89
 Identities = 185/186 (99%), Gaps = 0/186 (0%)
 Strand=Plus/Plus

Query  1    CGCATCGCGTCGCCACCCCCTCCTCGCCGGGGACGGGGGTGACGGATATTGGCCTCCCGT  60
            ||||||||||||||||||||||||||||||||||||||||||||||||||||||||||||
Sbjct  481  CGCATCGCGTCGCCACCCCCTCCTCGCCGGGGACGGGGGTGACGGATATTGGCCTCCCGT  540

Query  61   GCCCTCGCGGCGCGGCCGGCCCAAATTCGAGTCCCCGGCACGGGACGTCGCGACGAGTGG  120
            ||||||||||||||||||||| ||||||||||||||||||||||||||||||||||||||
Sbjct  541  GCCCTCGCGGCGCGGCCGGCCTAAATTCGAGTCCCCGGCACGGGACGTCGCGACGAGTGG  600

Query  121  TGGTTGAACTCTTCGACTCGAGCGCTATCGCGACGACGCCCGACGGGGAGCCTTCCGACC  180
            ||||||||||||||||||||||||||||||||||||||||||||||||||||||||||||
Sbjct  601  TGGTTGAACTCTTCGACTCGAGCGCTATCGCGACGACGCCCGACGGGGAGCCTTCCGACC  660

Query  181  CCGGAG  186
            ||||||
Sbjct  661  CCGGAG  666


>KJ804869.1 Gentingia subsessilis isolate cb78 18S ribosomal RNA gene, partial 
sequence; internal transcribed spacer 1, 5.8S ribosomal 
RNA gene, and internal transcribed spacer 2, complete sequence; 
and 28S ribosomal RNA gene, partial sequence
Length=639

 Score = 322 bits (174),  Expect = 4e-84
 Identities = 206/222 (93%), Gaps = 0/222 (0%)
 Strand=Plus/Plus

Query  1    CGCATCGCGTCGCCACCCCCTCCTCGCCGGGGACGGGGGTGACGGATATTGGCCTCCCGT  60
            |||||||||||||||||||||||||||| |||||||| ||||||||| ||||||||||||
Sbjct  390  CGCATCGCGTCGCCACCCCCTCCTCGCCCGGGACGGGAGTGACGGATGTTGGCCTCCCGT  449

Query  61   GCCCTCGCGGCGCGGCCGGCCCAAATTCGAGTCCCCGGCACGGGACGTCGCGACGAGTGG  120
            ||| ||||||||||||||||| |||||||||||||||||||||||||||||||| |||||
Sbjct  450  GCCTTCGCGGCGCGGCCGGCCTAAATTCGAGTCCCCGGCACGGGACGTCGCGACAAGTGG  509

Query  121  TGGTTGAACTCTTCGACTCGAGCGCTATCGCGACGACGCCCGACGGGGAGCCTTCCGACC  180
            ||||||||||| || |||||||||||||||||||||||||||||||||||||||| ||||
Sbjct  510  TGGTTGAACTCCTCAACTCGAGCGCTATCGCGACGACGCCCGACGGGGAGCCTTCTGACC  569

Query  181  CCGGAGCCGCGGACCCCGAGAGGAGTCCGGGGCCCTCGACCG  222
            |  ||||| | |||||||||||||||| ||| || |||||||
Sbjct  570  CTAGAGCCACTGACCCCGAGAGGAGTCAGGGCCCTTCGACCG  611


>AM945203.1 Prismatomeris sp. 3 Davis 4026 chloroplast internal transcribed 
spacer region, specimen voucher Davis 4026 (K)
Length=667

 Score = 307 bits (166),  Expect = 1e-79
 Identities = 176/181 (97%), Gaps = 0/181 (0%)
 Strand=Plus/Plus

Query  1    CGCATCGCGTCGCCACCCCCTCCTCGCCGGGGACGGGGGTGACGGATATTGGCCTCCCGT  60
            |||||||||||||||||||||||||||| |||||||||||||||||||||||||||||||
Sbjct  482  CGCATCGCGTCGCCACCCCCTCCTCGCCTGGGACGGGGGTGACGGATATTGGCCTCCCGT  541

Query  61   GCCCTCGCGGCGCGGCCGGCCCAAATTCGAGTCCCCGGCACGGGACGTCGCGACGAGTGG  120
            ||||||||||||||||||||| |||||||||||||||||||||||||||||||| |||||
Sbjct  542  GCCCTCGCGGCGCGGCCGGCCTAAATTCGAGTCCCCGGCACGGGACGTCGCGACAAGTGG  601

Query  121  TGGTTGAACTCTTCGACTCGAGCGCTATCGCGACGACGCCCGACGGGGAGCCTTCCGACC  180
            ||||||||||| || |||||||||||||||||||||||||||||||||||||||||||||
Sbjct  602  TGGTTGAACTCATCAACTCGAGCGCTATCGCGACGACGCCCGACGGGGAGCCTTCCGACC  661

Query  181  C  181
            |
Sbjct  662  C  662


>AM945208.1 Prismatomeris griffithii chloroplast internal transcribed spacer 
region, specimen voucher Geesink & Santisyck 5466 (MNHN)
Length=628

 Score = 302 bits (163),  Expect = 5e-78
 Identities = 175/181 (97%), Gaps = 0/181 (0%)
 Strand=Plus/Plus

Query  1    CGCATCGCGTCGCCACCCCCTCCTCGCCGGGGACGGGGGTGACGGATATTGGCCTCCCGT  60
            |||||||||||||||||||||||||||| |||||||||||||||||||||||||||||||
Sbjct  445  CGCATCGCGTCGCCACCCCCTCCTCGCCTGGGACGGGGGTGACGGATATTGGCCTCCCGT  504

Query  61   GCCCTCGCGGCGCGGCCGGCCCAAATTCGAGTCCCCGGCACGGGACGTCGCGACGAGTGG  120
            ||||||||||||||||||||| |||||||||||||||||||||||||||||||| |||||
Sbjct  505  GCCCTCGCGGCGCGGCCGGCCTAAATTCGAGTCCCCGGCACGGGACGTCGCGACAAGTGG  564

Query  121  TGGTTGAACTCTTCGACTCGAGCGCTATCGCGACGACGCCCGACGGGGAGCCTTCCGACC  180
            ||||||||||| || |||||||||||||||||||||||||||||||||||||||| ||||
Sbjct  565  TGGTTGAACTCATCAACTCGAGCGCTATCGCGACGACGCCCGACGGGGAGCCTTCGGACC  624

Query  181  C  181
            |
Sbjct  625  C  625


>AM945204.1 Prismatomeris sp. 4 Davis 4068 chloroplast internal transcribed 
spacer region, specimen voucher Davis 4068 (K)
Length=667

 Score = 302 bits (163),  Expect = 5e-78
 Identities = 175/181 (97%), Gaps = 0/181 (0%)
 Strand=Plus/Plus

Query  1    CGCATCGCGTCGCCACCCCCTCCTCGCCGGGGACGGGGGTGACGGATATTGGCCTCCCGT  60
            |||||||||||||||||||||||||||  |||||||||||||||||||||||||||||||
Sbjct  482  CGCATCGCGTCGCCACCCCCTCCTCGCTTGGGACGGGGGTGACGGATATTGGCCTCCCGT  541

Query  61   GCCCTCGCGGCGCGGCCGGCCCAAATTCGAGTCCCCGGCACGGGACGTCGCGACGAGTGG  120
            ||||||||||||||||||||| |||||||||||||||||||||||||||||||| |||||
Sbjct  542  GCCCTCGCGGCGCGGCCGGCCTAAATTCGAGTCCCCGGCACGGGACGTCGCGACAAGTGG  601

Query  121  TGGTTGAACTCTTCGACTCGAGCGCTATCGCGACGACGCCCGACGGGGAGCCTTCCGACC  180
            ||||||||||| || |||||||||||||||||||||||||||||||||||||||||||||
Sbjct  602  TGGTTGAACTCATCAACTCGAGCGCTATCGCGACGACGCCCGACGGGGAGCCTTCCGACC  661

Query  181  C  181
            |
Sbjct  662  C  662


>AM945202.1 Prismatomeris sp. 1 Davis 4057 chloroplast internal transcribed 
spacer region, specimen voucher Davis 4057 (K)
Length=665

 Score = 302 bits (163),  Expect = 5e-78
 Identities = 175/181 (97%), Gaps = 0/181 (0%)
 Strand=Plus/Plus

Query  1    CGCATCGCGTCGCCACCCCCTCCTCGCCGGGGACGGGGGTGACGGATATTGGCCTCCCGT  60
            ||||||||||||||||||||| |||||| |||||||||||||||||||||||||||||||
Sbjct  480  CGCATCGCGTCGCCACCCCCTTCTCGCCTGGGACGGGGGTGACGGATATTGGCCTCCCGT  539

Query  61   GCCCTCGCGGCGCGGCCGGCCCAAATTCGAGTCCCCGGCACGGGACGTCGCGACGAGTGG  120
            ||||||||||||||||||||| |||||||||||||||||||||||||||||||| |||||
Sbjct  540  GCCCTCGCGGCGCGGCCGGCCTAAATTCGAGTCCCCGGCACGGGACGTCGCGACAAGTGG  599

Query  121  TGGTTGAACTCTTCGACTCGAGCGCTATCGCGACGACGCCCGACGGGGAGCCTTCCGACC  180
            ||||||||||| || |||||||||||||||||||||||||||||||||||||||||||||
Sbjct  600  TGGTTGAACTCGTCAACTCGAGCGCTATCGCGACGACGCCCGACGGGGAGCCTTCCGACC  659

Query  181  C  181
            |
Sbjct  660  C  660


>AM945206.1 Prismatomeris beccariana chloroplast internal transcribed spacer 
region, specimen voucher Ridsdale 2461 (L)
Length=666

 Score = 279 bits (151),  Expect = 2e-71
 Identities = 171/181 (94%), Gaps = 0/181 (0%)
 Strand=Plus/Plus

Query  1    CGCATCGCGTCGCCACCCCCTCCTCGCCGGGGACGGGGGTGACGGATATTGGCCTCCCGT  60
            |||||||||||||||||||||||| ||| |||||||||||||||||| ||||||||||||
Sbjct  481  CGCATCGCGTCGCCACCCCCTCCTTGCCTGGGACGGGGGTGACGGATGTTGGCCTCCCGT  540

Query  61   GCCCTCGCGGCGCGGCCGGCCCAAATTCGAGTCCCCGGCACGGGACGTCGCGACGAGTGG  120
            ||||| ||||||||||||||| |||||||||||||||||||||||||||||||| |||||
Sbjct  541  GCCCTTGCGGCGCGGCCGGCCTAAATTCGAGTCCCCGGCACGGGACGTCGCGACAAGTGG  600

Query  121  TGGTTGAACTCTTCGACTCGAGCGCTATCGCGACGACGCCCGACGGGGAGCCTTCCGACC  180
            ||||||||| | || |||||||||||||||||||||||||||||||||||||||| ||||
Sbjct  601  TGGTTGAACCCGTCAACTCGAGCGCTATCGCGACGACGCCCGACGGGGAGCCTTCTGACC  660

Query  181  C  181
            |
Sbjct  661  C  661


>FJ907095.1 Morinda umbellata voucher Q8839 (BRI) 18S ribosomal RNA gene, 
partial sequence; internal transcribed spacer 1, 5.8S ribosomal 
RNA gene, and internal transcribed spacer 2, complete sequence; 
and 28S ribosomal RNA gene, partial sequence
Length=719

 Score = 233 bits (126),  Expect = 2e-57
 Identities = 172/194 (89%), Gaps = 3/194 (2%)
 Strand=Plus/Plus

Query  31   GGACGGGGGTGACGGATATTGGCCTCCCGTGCCCTCGCGGCGCGGCCGGCCCAAATTCGA  90
            ||||||||||||||||| ||||||||||||||||||||||||||||||||| |||| |||
Sbjct  520  GGACGGGGGTGACGGATGTTGGCCTCCCGTGCCCTCGCGGCGCGGCCGGCCTAAATGCGA  579

Query  91   GTCCCCGGCACGGGACGTCGCGACGAGTGGTGGTTGAACTCTTCGACTCGAGCGCTATCG  150
            |||| |||| ||||||||| |||||||||||||||||||||||| ||||||| ||| |||
Sbjct  580  GTCCTCGGCCCGGGACGTCACGACGAGTGGTGGTTGAACTCTTCAACTCGAGAGCTGTCG  639

Query  151  CGACGACGCCCGACGGGGAGC-CTTCCGACCCCGGAGCCGCGGACCCCGAGAGGAGTCCG  209
            ||||||||||||||||||| | || |||||||| | ||  | | |||||||||||| |||
Sbjct  640  CGACGACGCCCGACGGGGAACTCTACCGACCCCAGGGCTACCGGCCCCGAGAGGAG-CCG  698

Query  210  GG-GCCCTCGACCG  222
             | ||| |||||||
Sbjct  699  CGAGCCTTCGACCG  712


>MF178636.1 Gynochthodes sp. cm15 small subunit ribosomal RNA gene, partial 
sequence; internal transcribed spacer 1, 5.8S ribosomal RNA 
gene, and internal transcribed spacer 2, complete sequence; 
and large subunit ribosomal RNA gene, partial sequence
Length=651

 Score = 222 bits (120),  Expect = 4e-54
 Identities = 201/237 (85%), Gaps = 17/237 (7%)
 Strand=Plus/Plus

Query  1    CGCATCGCGTCGCCACCCCCTCCTCGCC----------GG--GGACGGGGGTGACGGATA  48
            ||||||||||||||||||||||||||||          ||  ||||||||||||||||| 
Sbjct  389  CGCATCGCGTCGCCACCCCCTCCTCGCCTTAGAAATTTGGACGGACGGGGGTGACGGATG  448

Query  49   TTGGCCTCCCGTGCCCTCGCGGCGCGGCCGGCCCAAATTCGAGTCCCCGGCACGGGACGT  108
            ||||||||||||||||||||||||||||||||| |||| ||||||| |||| ||||||||
Sbjct  449  TTGGCCTCCCGTGCCCTCGCGGCGCGGCCGGCCTAAATGCGAGTCCTCGGCCCGGGACGT  508

Query  109  CGCGACGAGTGGTGGTTGAACTCTTCGACTCGAGCGCTATCGCGACGACGCCCGACGGGG  168
            | ||||||||||||||||||||| || ||||||| ||| |||||||||||||||||||||
Sbjct  509  CACGACGAGTGGTGGTTGAACTCCTCAACTCGAGAGCTGTCGCGACGACGCCCGACGGGG  568

Query  169  AGC-CTTCCGACCCCGGAGCCG-CGGACCCCGAGAGGAGTCCGGG-GCCCTCGACCG  222
            | | ||  ||||||| | ||   ||| |||||||||||| ||| | ||| |||||||
Sbjct  569  AACTCTAACGACCCCAGGGCTATCGG-CCCCGAGAGGAG-CCGCGAGCCTTCGACCG  623


>MF178634.1 Gynochthodes sp. bc25 small subunit ribosomal RNA gene, partial 
sequence; internal transcribed spacer 1, 5.8S ribosomal RNA 
gene, and internal transcribed spacer 2, complete sequence; 
and large subunit ribosomal RNA gene, partial sequence
Length=651

 Score = 222 bits (120),  Expect = 4e-54
 Identities = 201/237 (85%), Gaps = 17/237 (7%)
 Strand=Plus/Plus

Query  1    CGCATCGCGTCGCCACCCCCTCCTCGCC----------GG--GGACGGGGGTGACGGATA  48
            ||||||||||||||||||||||||||||          ||  ||||||||||||||||| 
Sbjct  389  CGCATCGCGTCGCCACCCCCTCCTCGCCTTAGAAATTTGGACGGACGGGGGTGACGGATG  448

Query  49   TTGGCCTCCCGTGCCCTCGCGGCGCGGCCGGCCCAAATTCGAGTCCCCGGCACGGGACGT  108
            ||||||||||||||||||||||||||||||||| |||| ||||||| |||| ||||||||
Sbjct  449  TTGGCCTCCCGTGCCCTCGCGGCGCGGCCGGCCTAAATGCGAGTCCTCGGCCCGGGACGT  508

Query  109  CGCGACGAGTGGTGGTTGAACTCTTCGACTCGAGCGCTATCGCGACGACGCCCGACGGGG  168
            | ||||||||||||||||||||| || ||||||| ||| |||||||||||||||||||||
Sbjct  509  CACGACGAGTGGTGGTTGAACTCCTCAACTCGAGAGCTGTCGCGACGACGCCCGACGGGG  568

Query  169  AGC-CTTCCGACCCCGGAGCCG-CGGACCCCGAGAGGAGTCCGGG-GCCCTCGACCG  222
            | | ||  ||||||| | ||   ||| |||||||||||| ||| | ||| |||||||
Sbjct  569  AACTCTAACGACCCCAGGGCTATCGG-CCCCGAGAGGAG-CCGCGAGCCTTCGACCG  623


>MF178633.1 Gynochthodes sp. aq34 small subunit ribosomal RNA gene, partial 
sequence; internal transcribed spacer 1, 5.8S ribosomal RNA 
gene, and internal transcribed spacer 2, complete sequence; 
and large subunit ribosomal RNA gene, partial sequence
Length=656

 Score = 222 bits (120),  Expect = 4e-54
 Identities = 171/195 (88%), Gaps = 5/195 (3%)
 Strand=Plus/Plus

Query  31   GGACGGGGGTGACGGATATTGGCCTCCCGTGCCCTCGCGGCGCGGCCGGCCCAAATTCGA  90
            ||||||||||||||||| ||||||||||||||||||||||||||||||||| |||| |||
Sbjct  436  GGACGGGGGTGACGGATGTTGGCCTCCCGTGCCCTCGCGGCGCGGCCGGCCTAAATGCGA  495

Query  91   GTCCCCGGCACGGGACGTCGCGACGAGTGGTGGTTGAACTCTTCGACTCGAGCGCTATCG  150
            |||| |||| ||||||||| ||||||||||||||||||||| || ||||||| ||| |||
Sbjct  496  GTCCTCGGCCCGGGACGTCACGACGAGTGGTGGTTGAACTCCTCAACTCGAGAGCTGTCG  555

Query  151  CGACGACGCCCGACGGGGAGC-CTTCCGACCCCGGAGCCG-CGGACCCCGAGAGGAGTCC  208
            ||||||||||||||||||| | ||  ||||||| | ||   ||| |||||||||||| ||
Sbjct  556  CGACGACGCCCGACGGGGAACTCTAACGACCCCAGGGCTATCGG-CCCCGAGAGGAG-CC  613

Query  209  GGG-GCCCTCGACCG  222
            | | ||| |||||||
Sbjct  614  GCGAGCCTTCGACCG  628


>FJ907091.1 Morinda candollei voucher Mouly 140 (P) 18S ribosomal RNA gene, 
partial sequence; internal transcribed spacer 1, 5.8S ribosomal 
RNA gene, and internal transcribed spacer 2, complete 
sequence; and 28S ribosomal RNA gene, partial sequence
Length=781

 Score = 222 bits (120),  Expect = 4e-54
 Identities = 201/237 (85%), Gaps = 17/237 (7%)
 Strand=Plus/Plus

Query  1    CGCATCGCGTCGCCACCCCCTCCTCGCC----------GG--GGACGGGGGTGACGGATA  48
            ||||||||||||||||||||||||||||          ||  ||||||||||||||||| 
Sbjct  476  CGCATCGCGTCGCCACCCCCTCCTCGCCCTAGAAATTTGGACGGACGGGGGTGACGGATG  535

Query  49   TTGGCCTCCCGTGCCCTCGCGGCGCGGCCGGCCCAAATTCGAGTCCCCGGCACGGGACGT  108
            ||||||||||||||||||||||||||||||||| |||| ||||||| |||| ||||||||
Sbjct  536  TTGGCCTCCCGTGCCCTCGCGGCGCGGCCGGCCTAAATGCGAGTCCTCGGCCCGGGACGT  595

Query  109  CGCGACGAGTGGTGGTTGAACTCTTCGACTCGAGCGCTATCGCGACGACGCCCGACGGGG  168
            | |||||||||||||||||||||||| ||||||| ||| |||||||||||||||||| ||
Sbjct  596  CACGACGAGTGGTGGTTGAACTCTTCAACTCGAGAGCTGTCGCGACGACGCCCGACGTGG  655

Query  169  AGC-CTTCCGACCCCGGAGCCG-CGGACCCCGAGAGGAGTCCGGG-GCCCTCGACCG  222
            | | || |||||||  | ||   ||| |||||||||||| ||| | ||| |||||||
Sbjct  656  AACTCTACCGACCCTAGGGCTATCGG-CCCCGAGAGGAG-CCGCGAGCCTTCGACCG  710


>FJ907090.1 Morinda sp. 9 SGR-2009 18S ribosomal RNA gene, partial sequence; 
internal transcribed spacer 1, 5.8S ribosomal RNA gene, 
and internal transcribed spacer 2, complete sequence; and 28S 
ribosomal RNA gene, partial sequence
Length=783

 Score = 222 bits (120),  Expect = 4e-54
 Identities = 201/237 (85%), Gaps = 17/237 (7%)
 Strand=Plus/Plus

Query  1    CGCATCGCGTCGCCACCCCCTCCTCGCC----------GG--GGACGGGGGTGACGGATA  48
            ||||||||||||||||||||||||||||          ||  ||||||||||||||||| 
Sbjct  478  CGCATCGCGTCGCCACCCCCTCCTCGCCTTAGAAATTTGGACGGACGGGGGTGACGGATG  537

Query  49   TTGGCCTCCCGTGCCCTCGCGGCGCGGCCGGCCCAAATTCGAGTCCCCGGCACGGGACGT  108
            ||||||||||||||||||||||||||||||||| |||| ||||||| |||| ||||||||
Sbjct  538  TTGGCCTCCCGTGCCCTCGCGGCGCGGCCGGCCTAAATGCGAGTCCTCGGCCCGGGACGT  597

Query  109  CGCGACGAGTGGTGGTTGAACTCTTCGACTCGAGCGCTATCGCGACGACGCCCGACGGGG  168
            | |||||||||||||||||||||||| ||||||| ||| |||||||||||||||||| ||
Sbjct  598  CACGACGAGTGGTGGTTGAACTCTTCAACTCGAGAGCTGTCGCGACGACGCCCGACGTGG  657

Query  169  AGC-CTTCCGACCCCGGAGCCG-CGGACCCCGAGAGGAGTCCGGG-GCCCTCGACCG  222
            | | || |||||||  | ||   ||| |||||||||||| ||| | ||| |||||||
Sbjct  658  AACTCTACCGACCCTAGGGCTATCGG-CCCCGAGAGGAG-CCGTGAGCCTTCGACCG  712


>FJ907084.1 Morinda sp. 8 SGR-2009 18S ribosomal RNA gene, partial sequence; 
internal transcribed spacer 1, 5.8S ribosomal RNA gene, 
and internal transcribed spacer 2, complete sequence; and 28S 
ribosomal RNA gene, partial sequence
Length=788

 Score = 222 bits (120),  Expect = 4e-54
 Identities = 171/195 (88%), Gaps = 5/195 (3%)
 Strand=Plus/Plus

Query  31   GGACGGGGGTGACGGATATTGGCCTCCCGTGCCCTCGCGGCGCGGCCGGCCCAAATTCGA  90
            ||||||||||||||||| ||||||||||||||||||||||||||||||||| |||| |||
Sbjct  525  GGACGGGGGTGACGGATGTTGGCCTCCCGTGCCCTCGCGGCGCGGCCGGCCTAAATGCGA  584

Query  91   GTCCCCGGCACGGGACGTCGCGACGAGTGGTGGTTGAACTCTTCGACTCGAGCGCTATCG  150
            |||| |||| ||||||||| ||||||||||||||||||||| || ||||||| ||| |||
Sbjct  585  GTCCTCGGCCCGGGACGTCACGACGAGTGGTGGTTGAACTCCTCAACTCGAGAGCTGTCG  644

Query  151  CGACGACGCCCGACGGGGAGC-CTTCCGACCCCGGAGCCG-CGGACCCCGAGAGGAGTCC  208
            ||||||||||||||||||| | ||  ||||||| | ||   ||| |||||||||||| ||
Sbjct  645  CGACGACGCCCGACGGGGAACTCTAACGACCCCAGGGCTATCGG-CCCCGAGAGGAG-CC  702

Query  209  GGG-GCCCTCGACCG  222
            | | ||| |||||||
Sbjct  703  GCGAGCCTTCGACCG  717


>FJ907083.1 Morinda candollei voucher Mouly 137 (P) 18S ribosomal RNA gene, 
partial sequence; internal transcribed spacer 1, 5.8S ribosomal 
RNA gene, and internal transcribed spacer 2, complete 
sequence; and 28S ribosomal RNA gene, partial sequence
Length=783

 Score = 222 bits (120),  Expect = 4e-54
 Identities = 201/237 (85%), Gaps = 17/237 (7%)
 Strand=Plus/Plus

Query  1    CGCATCGCGTCGCCACCCCCTCCTCGCC----------GG--GGACGGGGGTGACGGATA  48
            ||||||||||||||||||||||||||||          ||  ||||||||||||||||| 
Sbjct  478  CGCATCGCGTCGCCACCCCCTCCTCGCCCTAGAAATTTGGACGGACGGGGGTGACGGATG  537

Query  49   TTGGCCTCCCGTGCCCTCGCGGCGCGGCCGGCCCAAATTCGAGTCCCCGGCACGGGACGT  108
            ||||||||||||||||||||||||||||||||| |||| ||||||| |||| ||||||||
Sbjct  538  TTGGCCTCCCGTGCCCTCGCGGCGCGGCCGGCCTAAATGCGAGTCCTCGGCCCGGGACGT  597

Query  109  CGCGACGAGTGGTGGTTGAACTCTTCGACTCGAGCGCTATCGCGACGACGCCCGACGGGG  168
            | |||||||||||||||||||||||| ||||||| ||| |||||||||||||||||| ||
Sbjct  598  CACGACGAGTGGTGGTTGAACTCTTCAACTCGAGAGCTGTCGCGACGACGCCCGACGTGG  657

Query  169  AGC-CTTCCGACCCCGGAGCCG-CGGACCCCGAGAGGAGTCCGGG-GCCCTCGACCG  222
            | | || |||||||  | ||   ||| |||||||||||| ||| | ||| |||||||
Sbjct  658  AACTCTACCGACCCTAGGGCTATCGG-CCCCGAGAGGAG-CCGCGAGCCTTCGACCG  712


>FJ907058.1 Morinda candollei voucher Johansson 15 (S) 18S ribosomal RNA 
gene, partial sequence; internal transcribed spacer 1, 5.8S 
ribosomal RNA gene, and internal transcribed spacer 2, complete 
sequence; and 28S ribosomal RNA gene, partial sequence
Length=719

 Score = 222 bits (120),  Expect = 4e-54
 Identities = 201/237 (85%), Gaps = 17/237 (7%)
 Strand=Plus/Plus

Query  1    CGCATCGCGTCGCCACCCCCTCCTCGCC----------GG--GGACGGGGGTGACGGATA  48
            ||||||||||||||||||||||||||||          ||  ||||||||||||||||| 
Sbjct  480  CGCATCGCGTCGCCACCCCCTCCTCGCCCTAAAAATTTGGACGGACGGGGGTGACGGATG  539

Query  49   TTGGCCTCCCGTGCCCTCGCGGCGCGGCCGGCCCAAATTCGAGTCCCCGGCACGGGACGT  108
            ||||||||||||||||||||||||||||||||| |||| ||||||| |||| ||||||||
Sbjct  540  TTGGCCTCCCGTGCCCTCGCGGCGCGGCCGGCCTAAATGCGAGTCCTCGGCCCGGGACGT  599

Query  109  CGCGACGAGTGGTGGTTGAACTCTTCGACTCGAGCGCTATCGCGACGACGCCCGACGGGG  168
            | |||||||||||||||||||||||| ||||||| ||| |||||||||||||||||| ||
Sbjct  600  CACGACGAGTGGTGGTTGAACTCTTCAACTCGAGAGCTGTCGCGACGACGCCCGACGTGG  659

Query  169  AGC-CTTCCGACCCCGGAGCCG-CGGACCCCGAGAGGAGTCCGGG-GCCCTCGACCG  222
            | | || |||||||  | ||   ||| |||||||||||| ||| | ||| |||||||
Sbjct  660  AACTCTACCGACCCTAGGGCTATCGG-CCCCGAGAGGAG-CCGCGAGCCTTCGACCG  714


>MF178635.1 Gynochthodes sp. cg68 small subunit ribosomal RNA gene, partial 
sequence; internal transcribed spacer 1, 5.8S ribosomal RNA 
gene, and internal transcribed spacer 2, complete sequence; 
and large subunit ribosomal RNA gene, partial sequence
Length=652

 Score = 217 bits (117),  Expect = 2e-52
 Identities = 200/237 (84%), Gaps = 17/237 (7%)
 Strand=Plus/Plus

Query  1    CGCATCGCGTCGCCACCCCCTCCTCGCC----------GG--GGACGGGGGTGACGGATA  48
            ||||||||||||||||||||||||||||          ||  ||||||||||||||||| 
Sbjct  390  CGCATCGCGTCGCCACCCCCTCCTCGCCTTAGGAATTTGGACGGACGGGGGTGACGGATG  449

Query  49   TTGGCCTCCCGTGCCCTCGCGGCGCGGCCGGCCCAAATTCGAGTCCCCGGCACGGGACGT  108
            ||||||||||||||||||||||||||||||||| |||| ||||||| |||| ||||||||
Sbjct  450  TTGGCCTCCCGTGCCCTCGCGGCGCGGCCGGCCTAAATGCGAGTCCTCGGCCCGGGACGT  509

Query  109  CGCGACGAGTGGTGGTTGAACTCTTCGACTCGAGCGCTATCGCGACGACGCCCGACGGGG  168
            | ||||||||||||||||||||| || ||||||| ||| |||||||||||||||||||||
Sbjct  510  CACGACGAGTGGTGGTTGAACTCCTCAACTCGAGAGCTGTCGCGACGACGCCCGACGGGG  569

Query  169  AGC-CTTCCGACCCCGGAGCCG-CGGACCCCGAGAGGAGTCCGGG-GCCCTCGACCG  222
            | | ||  ||||||  | ||   ||| |||||||||||| ||| | ||| |||||||
Sbjct  570  AACTCTAACGACCCAAGGGCTATCGG-CCCCGAGAGGAG-CCGCGAGCCTTCGACCG  624


>FJ907094.1 Morinda umbellata voucher Takeuchi & Ama 15319 (BR) 18S ribosomal 
RNA gene, partial sequence; internal transcribed spacer 
1, 5.8S ribosomal RNA gene, and internal transcribed spacer 
2, complete sequence; and 28S ribosomal RNA gene, partial sequence
Length=783

 Score = 217 bits (117),  Expect = 2e-52
 Identities = 200/237 (84%), Gaps = 17/237 (7%)
 Strand=Plus/Plus

Query  1    CGCATCGCGTCGCCACCCCCTCCTCGCC----------GG--GGACGGGGGTGACGGATA  48
            ||||||||||||||||||||||||||||          ||  ||||||||||||||||| 
Sbjct  478  CGCATCGCGTCGCCACCCCCTCCTCGCCTTAGAAATTTGGACGGACGGGGGTGACGGATG  537

Query  49   TTGGCCTCCCGTGCCCTCGCGGCGCGGCCGGCCCAAATTCGAGTCCCCGGCACGGGACGT  108
            |||||||||||||| ||||||||||||||||||||||| ||||||| |||| ||||||||
Sbjct  538  TTGGCCTCCCGTGCTCTCGCGGCGCGGCCGGCCCAAATGCGAGTCCTCGGCCCGGGACGT  597

Query  109  CGCGACGAGTGGTGGTTGAACTCTTCGACTCGAGCGCTATCGCGACGACGCCCGACGGGG  168
            | ||||||||||||||||||||||||  |||||| ||| |||||||||||||||||| ||
Sbjct  598  CACGACGAGTGGTGGTTGAACTCTTCAGCTCGAGTGCTGTCGCGACGACGCCCGACGTGG  657

Query  169  AGC-CTTCCGACCCCGGAGCCG-CGGACCCCGAGAGGAGTCCGGG-GCCCTCGACCG  222
            | | || |||||||  | ||   ||| |||||||||||| ||| | ||| |||||||
Sbjct  658  AACTCTACCGACCCTAGGGCTATCGG-CCCCGAGAGGAG-CCGCGAGCCTTCGACCG  712


>MH714873.1 Gynochthodes officinalis isolate Benen, Thanhhoa small subunit 
ribosomal RNA gene, partial sequence; internal transcribed 
spacer 1, 5.8S ribosomal RNA gene, and internal transcribed 
spacer 2, complete sequence; and large subunit ribosomal RNA 
gene, partial sequence
Length=696

 Score = 211 bits (114),  Expect = 8e-51
 Identities = 199/237 (84%), Gaps = 17/237 (7%)
 Strand=Plus/Plus

Query  1    CGCATCGCGTCGCCACCCCCTCCTCGCC----------GG--GGACGGGGGTGACGGATA  48
            ||||||||||||||||||||||||||||          ||  ||||||||||||||||| 
Sbjct  413  CGCATCGCGTCGCCACCCCCTCCTCGCCTTAGGAATTCGGACGGACGGGGGTGACGGATG  472

Query  49   TTGGCCTCCCGTGCCCTCGCGGCGCGGCCGGCCCAAATTCGAGTCCCCGGCACGGGACGT  108
            ||||||||||||||||||||||||||||||||| |||| ||||||| |||| ||||||||
Sbjct  473  TTGGCCTCCCGTGCCCTCGCGGCGCGGCCGGCCTAAATGCGAGTCCTCGGCCCGGGACGT  532

Query  109  CGCGACGAGTGGTGGTTGAACTCTTCGACTCGAGCGCTATCGCGACGACGCCCGACGGGG  168
            | ||||||||||||||||||| |||| ||||||| ||  ||| |||||||||||||||||
Sbjct  533  CACGACGAGTGGTGGTTGAACCCTTCAACTCGAGAGCCGTCGAGACGACGCCCGACGGGG  592

Query  169  AGC-CTTCCGACCCCGGAGCCG-CGGACCCCGAGAGGAGTCCGGG-GCCCTCGACCG  222
            | | ||  ||||||  | || | ||| |||||||||||| ||| | ||| |||||||
Sbjct  593  AACTCTAACGACCCTAGGGCTGTCGG-CCCCGAGAGGAG-CCGCGAGCCTTCGACCG  647


>MH714872.1 Gynochthodes officinalis isolate Puluong, Thanhhoa small subunit 
ribosomal RNA gene, partial sequence; internal transcribed 
spacer 1, 5.8S ribosomal RNA gene, and internal transcribed 
spacer 2, complete sequence; and large subunit ribosomal 
RNA gene, partial sequence
Length=696

 Score = 211 bits (114),  Expect = 8e-51
 Identities = 199/237 (84%), Gaps = 17/237 (7%)
 Strand=Plus/Plus

Query  1    CGCATCGCGTCGCCACCCCCTCCTCGCC----------GG--GGACGGGGGTGACGGATA  48
            ||||||||||||||||||||||||||||          ||  ||||||||||||||||| 
Sbjct  413  CGCATCGCGTCGCCACCCCCTCCTCGCCTTAGGAATTCGGACGGACGGGGGTGACGGATG  472

Query  49   TTGGCCTCCCGTGCCCTCGCGGCGCGGCCGGCCCAAATTCGAGTCCCCGGCACGGGACGT  108
            ||||||||||||||||||||||||||||||||| |||| ||||||| |||| ||||||||
Sbjct  473  TTGGCCTCCCGTGCCCTCGCGGCGCGGCCGGCCTAAATGCGAGTCCTCGGCCCGGGACGT  532

Query  109  CGCGACGAGTGGTGGTTGAACTCTTCGACTCGAGCGCTATCGCGACGACGCCCGACGGGG  168
            | ||||||||||||||||||| |||| ||||||| ||  ||| |||||||||||||||||
Sbjct  533  CACGACGAGTGGTGGTTGAACCCTTCAACTCGAGAGCCGTCGAGACGACGCCCGACGGGG  592

Query  169  AGC-CTTCCGACCCCGGAGCCG-CGGACCCCGAGAGGAGTCCGGG-GCCCTCGACCG  222
            | | ||  ||||||  | || | ||| |||||||||||| ||| | ||| |||||||
Sbjct  593  AACTCTAACGACCCTAGGGCTGTCGG-CCCCGAGAGGAG-CCGCGAGCCTTCGACCG  647


>MF178664.1 Schradera montana isolate cx38 small subunit ribosomal RNA gene, 
partial sequence; internal transcribed spacer 1, 5.8S ribosomal 
RNA gene, and internal transcribed spacer 2, complete 
sequence; and large subunit ribosomal RNA gene, partial sequence
Length=635

 Score = 211 bits (114),  Expect = 8e-51
 Identities = 188/224 (84%), Gaps = 4/224 (2%)
 Strand=Plus/Plus

Query  1    CGCATCGCGTCGCCACCCCCTCC--TCGCCGGGGACGGGGGTGACGGATATTGGCCTCCC  58
            ||||||||||||||||||| |||  ||| |  ||||||||||| ||||| ||||||||||
Sbjct  386  CGCATCGCGTCGCCACCCCTTCCCATCGTC--GGACGGGGGTGGCGGATGTTGGCCTCCC  443

Query  59   GTGCCCTCGCGGCGCGGCCGGCCCAAATTCGAGTCCCCGGCACGGGACGTCGCGACGAGT  118
            ||||||||||||||||||||||| |||| ||||||| |||||||||||||| || |  ||
Sbjct  444  GTGCCCTCGCGGCGCGGCCGGCCTAAATGCGAGTCCTCGGCACGGGACGTCACGGCACGT  503

Query  119  GGTGGTTGAACTCTTCGACTCGAGCGCTATCGCGACGACGCCCGACGGGGAGCCTTCCGA  178
            |||||| |||||| |  ||||||| ||  |||||||||||||||||| |||  || ||||
Sbjct  504  GGTGGTCGAACTCGTGAACTCGAGTGCCGTCGCGACGACGCCCGACGCGGACTCTCCCGA  563

Query  179  CCCCGGAGCCGCGGACCCCGAGAGGAGTCCGGGGCCCTCGACCG  222
            |||| ||||||  |||||||   ||||||   |||| |||||||
Sbjct  564  CCCCAGAGCCGTCGACCCCGCACGGAGTCATCGGCCTTCGACCG  607


>KX709847.1 Gynochthodes officinalis isolate BK5 internal transcribed spacer 
1, partial sequence; 5.8S ribosomal RNA gene and internal 
transcribed spacer 2, complete sequence; and 28S ribosomal 
RNA gene, partial sequence
Length=615

 Score = 211 bits (114),  Expect = 8e-51
 Identities = 199/237 (84%), Gaps = 17/237 (7%)
 Strand=Plus/Plus

Query  1    CGCATCGCGTCGCCACCCCCTCCTCGCC----------GG--GGACGGGGGTGACGGATA  48
            ||||||||||||||||||||||||||||          ||  ||||||||||||||||| 
Sbjct  265  CGCATCGCGTCGCCACCCCCTCCTCGCCTTAGGAATTCGGACGGACGGGGGTGACGGATG  324

Query  49   TTGGCCTCCCGTGCCCTCGCGGCGCGGCCGGCCCAAATTCGAGTCCCCGGCACGGGACGT  108
            |||||| |||||||||||||||||||||||||| |||| ||||||| |||| ||||||||
Sbjct  325  TTGGCCCCCCGTGCCCTCGCGGCGCGGCCGGCCTAAATGCGAGTCCTCGGCCCGGGACGT  384

Query  109  CGCGACGAGTGGTGGTTGAACTCTTCGACTCGAGCGCTATCGCGACGACGCCCGACGGGG  168
            | ||||||||||||||||||| |||| ||||||| ||  ||| |||||||||||||||||
Sbjct  385  CACGACGAGTGGTGGTTGAACCCTTCAACTCGAGAGCCGTCGAGACGACGCCCGACGGGG  444

Query  169  AGC-CTTCCGACCCCGGAGCCG-CGGACCCCGAGAGGAGTCCGGG-GCCCTCGACCG  222
            | | ||  ||||||  | || | ||| |||||||||||| ||||| ||| |||||||
Sbjct  445  AACTCTAACGACCCTAGGGCTGTCGG-CCCCGAGAGGAG-CCGGGAGCCTTCGACCG  499


>FJ915617.1 Morinda officinalis isolate h14 18S ribosomal RNA gene, partial 
sequence; internal transcribed spacer 1, 5.8S ribosomal RNA 
gene, and internal transcribed spacer 2, complete sequence; 
and 28S ribosomal RNA gene, partial sequence
Length=620

 Score = 211 bits (114),  Expect = 8e-51
 Identities = 199/237 (84%), Gaps = 17/237 (7%)
 Strand=Plus/Plus

Query  1    CGCATCGCGTCGCCACCCCCTCCTCGCC----------GG--GGACGGGGGTGACGGATA  48
            ||||||||||||||||||||||||||||          ||  ||||||||||||||||| 
Sbjct  351  CGCATCGCGTCGCCACCCCCTCCTCGCCTTAGGAATTCGGACGGACGGGGGTGACGGATG  410

Query  49   TTGGCCTCCCGTGCCCTCGCGGCGCGGCCGGCCCAAATTCGAGTCCCCGGCACGGGACGT  108
            ||||||||||||||||||||||||||||||||| |||| ||||||| |||| ||||||||
Sbjct  411  TTGGCCTCCCGTGCCCTCGCGGCGCGGCCGGCCTAAATGCGAGTCCTCGGCCCGGGACGT  470

Query  109  CGCGACGAGTGGTGGTTGAACTCTTCGACTCGAGCGCTATCGCGACGACGCCCGACGGGG  168
            | ||||||||||||||||||| |||| ||||||| ||  ||| |||||||||||||||||
Sbjct  471  CACGACGAGTGGTGGTTGAACCCTTCAACTCGAGAGCCGTCGAGACGACGCCCGACGGGG  530

Query  169  AGC-CTTCCGACCCCGGAGCCG-CGGACCCCGAGAGGAGTCCGGG-GCCCTCGACCG  222
            | | ||  ||||||  | || | ||| |||||||||||| ||| | ||| |||||||
Sbjct  531  AACTCTAACGACCCTAGGGCTGTCGG-CCCCGAGAGGAG-CCGCGAGCCTTCGACCG  585


>FJ907093.1 Morinda umbellata voucher Wambeek & Wanntorp 2622 (S) 18S ribosomal 
RNA gene, partial sequence; internal transcribed spacer 
1, 5.8S ribosomal RNA gene, and internal transcribed spacer 
2, complete sequence; and 28S ribosomal RNA gene, partial 
sequence
Length=703

 Score = 209 bits (113),  Expect = 3e-50
 Identities = 159/181 (88%), Gaps = 4/181 (2%)
 Strand=Plus/Plus

Query  31   GGACGGGGGTGACGGATATTGGCCTCCCGTGCCCTCGCGGCGCGGCCGGCCCAAATTCGA  90
            ||||||||||| ||||| ||||||||||||||||||||||||||||||||| |||| |||
Sbjct  521  GGACGGGGGTGGCGGATGTTGGCCTCCCGTGCCCTCGCGGCGCGGCCGGCCTAAATGCGA  580

Query  91   GTCCCCGGCACGGGACGTCGCGACGAGTGGTGGTTGAACTCTTCGACTCGAGCGCTATCG  150
            |||| |||| ||||||||| ||||||||||||||||||||| || ||||||| ||| |||
Sbjct  581  GTCCTCGGCCCGGGACGTCACGACGAGTGGTGGTTGAACTCCTCAACTCGAGAGCTGTCG  640

Query  151  CGACGACGCCCGACGGGGAGC-CTTCCGACCCCGGAGCCG-CGGACCCCGAGAGGAGTCC  208
            ||||||||||||||||||||| ||  ||||||  | ||   ||| |||||||||||| ||
Sbjct  641  CGACGACGCCCGACGGGGAGCTCTAACGACCCTAGGGCTATCGG-CCCCGAGAGGAG-CC  698

Query  209  G  209
            |
Sbjct  699  G  699


>AM945194.1 Caelospermum monticola chloroplast internal transcribed spacer 
region, specimen voucher Johansson 87 (S)
Length=675

 Score = 207 bits (112),  Expect = 1e-49
 Identities = 169/194 (87%), Gaps = 13/194 (7%)
 Strand=Plus/Plus

Query  1    CGCATCGCGTCGCCACCCCCTCCTCGCC----------GG--GGACGGGGGTGACGGATA  48
            ||||||||||||||||||||||||||||          ||  ||||||||||||||||| 
Sbjct  477  CGCATCGCGTCGCCACCCCCTCCTCGCCTTAGAAATTTGGACGGACGGGGGTGACGGATG  536

Query  49   TTGGCCTCCCGTGCCCTCGCGGCGCGGCCGGCCCAAATTCGAGTCCCCGGCACGGGACGT  108
            ||||||||||||||||||||||||||||||||| |||| ||||||| |||| ||||||||
Sbjct  537  TTGGCCTCCCGTGCCCTCGCGGCGCGGCCGGCCTAAATGCGAGTCCTCGGCCCGGGACGT  596

Query  109  CGCGACGAGTGGTGGTTGAACTCTTCGACTCGAGCGCTATCGCGACGACGCCCGACGGGG  168
            | |||||||||||||||||||||||| ||||||| ||| |||||||||||||||||| ||
Sbjct  597  CACGACGAGTGGTGGTTGAACTCTTCAACTCGAGAGCTGTCGCGACGACGCCCGACGTGG  656

Query  169  AGC-CTTCCGACCC  181
            | | || |||||||
Sbjct  657  AACTCTACCGACCC  670


>MG730034.1 Gynochthodes officinalis voucher 1341 5.8S ribosomal RNA gene, 
partial sequence; internal transcribed spacer 2, complete 
sequence; and large subunit ribosomal RNA gene, partial sequence
Length=434

 Score = 206 bits (111),  Expect = 4e-49
 Identities = 198/237 (84%), Gaps = 17/237 (7%)
 Strand=Plus/Plus

Query  1    CGCATCGCGTCGCCACCCCCTCCTCGCC---GG-----GGA----CGGGGGTGACGGATA  48
            ||||||||||||||||||||||||||||   ||     |||    |||||||||||||| 
Sbjct  53   CGCATCGCGTCGCCACCCCCTCCTCGCCTTAGGAATTCGGACGGGCGGGGGTGACGGATG  112

Query  49   TTGGCCTCCCGTGCCCTCGCGGCGCGGCCGGCCCAAATTCGAGTCCCCGGCACGGGACGT  108
            |||||| |||||||||||||||||||||||||| |||| ||||||| |||| ||||||||
Sbjct  113  TTGGCCCCCCGTGCCCTCGCGGCGCGGCCGGCCTAAATGCGAGTCCTCGGCCCGGGACGT  172

Query  109  CGCGACGAGTGGTGGTTGAACTCTTCGACTCGAGCGCTATCGCGACGACGCCCGACGGGG  168
            | ||||||||||||||||||| |||| ||||||| ||  ||| |||||||||||||||||
Sbjct  173  CACGACGAGTGGTGGTTGAACCCTTCAACTCGAGAGCCGTCGAGACGACGCCCGACGGGG  232

Query  169  AGC-CTTCCGACCCCGGAGCCG-CGGACCCCGAGAGGAGTCCGGG-GCCCTCGACCG  222
            | | ||  ||||||  | || | ||| |||||||||||| ||| | ||| |||||||
Sbjct  233  AACTCTAACGACCCTAGGGCTGTCGG-CCCCGAGAGGAG-CCGCGAGCCTTCGACCG  287


>MG730033.1 Gynochthodes officinalis voucher 1340 5.8S ribosomal RNA gene, 
partial sequence; internal transcribed spacer 2, complete 
sequence; and large subunit ribosomal RNA gene, partial sequence
Length=434

 Score = 206 bits (111),  Expect = 4e-49
 Identities = 198/237 (84%), Gaps = 17/237 (7%)
 Strand=Plus/Plus

Query  1    CGCATCGCGTCGCCACCCCCTCCTCGCC---GG-----GGA----CGGGGGTGACGGATA  48
            ||||||||||||||||||||||||||||   ||     |||    |||||||||||||| 
Sbjct  53   CGCATCGCGTCGCCACCCCCTCCTCGCCTTAGGAATTCGGACGGGCGGGGGTGACGGATG  112

Query  49   TTGGCCTCCCGTGCCCTCGCGGCGCGGCCGGCCCAAATTCGAGTCCCCGGCACGGGACGT  108
            |||||| |||||||||||||||||||||||||| |||| ||||||| |||| ||||||||
Sbjct  113  TTGGCCCCCCGTGCCCTCGCGGCGCGGCCGGCCTAAATGCGAGTCCTCGGCCCGGGACGT  172

Query  109  CGCGACGAGTGGTGGTTGAACTCTTCGACTCGAGCGCTATCGCGACGACGCCCGACGGGG  168
            | ||||||||||||||||||| |||| ||||||| ||  ||| |||||||||||||||||
Sbjct  173  CACGACGAGTGGTGGTTGAACCCTTCAACTCGAGAGCCGTCGAGACGACGCCCGACGGGG  232

Query  169  AGC-CTTCCGACCCCGGAGCCG-CGGACCCCGAGAGGAGTCCGGG-GCCCTCGACCG  222
            | | ||  ||||||  | || | ||| |||||||||||| ||| | ||| |||||||
Sbjct  233  AACTCTAACGACCCTAGGGCTGTCGG-CCCCGAGAGGAG-CCGCGAGCCTTCGACCG  287


>MF375766.1 Gynochthodes officinalis isolate B7 5.8S ribosomal RNA gene, 
partial sequence; internal transcribed spacer 2, complete sequence; 
and large subunit ribosomal RNA gene, partial sequence
Length=497

 Score = 206 bits (111),  Expect = 4e-49
 Identities = 198/237 (84%), Gaps = 17/237 (7%)
 Strand=Plus/Plus

Query  1    CGCATCGCGTCGCCACCCCCTCCTCGCC---GG-----GGA----CGGGGGTGACGGATA  48
            ||||||||||||||||||||||||||||   ||     |||    |||||||||||||| 
Sbjct  102  CGCATCGCGTCGCCACCCCCTCCTCGCCTTAGGAATTCGGACGGGCGGGGGTGACGGATG  161

Query  49   TTGGCCTCCCGTGCCCTCGCGGCGCGGCCGGCCCAAATTCGAGTCCCCGGCACGGGACGT  108
            |||||| |||||||||||||||||||||||||| |||| ||||||| |||| ||||||||
Sbjct  162  TTGGCCCCCCGTGCCCTCGCGGCGCGGCCGGCCTAAATGCGAGTCCTCGGCCCGGGACGT  221

Query  109  CGCGACGAGTGGTGGTTGAACTCTTCGACTCGAGCGCTATCGCGACGACGCCCGACGGGG  168
            | ||||||||||||||||||| |||| ||||||| ||  ||| |||||||||||||||||
Sbjct  222  CACGACGAGTGGTGGTTGAACCCTTCAACTCGAGAGCCGTCGAGACGACGCCCGACGGGG  281

Query  169  AGC-CTTCCGACCCCGGAGCCG-CGGACCCCGAGAGGAGTCCGGG-GCCCTCGACCG  222
            | | ||  ||||||  | || | ||| |||||||||||| ||| | ||| |||||||
Sbjct  282  AACTCTAACGACCCTAGGGCTGTCGG-CCCCGAGAGGAG-CCGCGAGCCTTCGACCG  336


>MF375765.1 Gynochthodes officinalis isolate B5 5.8S ribosomal RNA gene, 
partial sequence; internal transcribed spacer 2, complete sequence; 
and large subunit ribosomal RNA gene, partial sequence
Length=495

 Score = 206 bits (111),  Expect = 4e-49
 Identities = 198/237 (84%), Gaps = 17/237 (7%)
 Strand=Plus/Plus

Query  1    CGCATCGCGTCGCCACCCCCTCCTCGCC---GG-----GGA----CGGGGGTGACGGATA  48
            ||||||||||||||||||||||||||||   ||     |||    |||||||||||||| 
Sbjct  102  CGCATCGCGTCGCCACCCCCTCCTCGCCTTAGGAATTCGGACGGGCGGGGGTGACGGATG  161

Query  49   TTGGCCTCCCGTGCCCTCGCGGCGCGGCCGGCCCAAATTCGAGTCCCCGGCACGGGACGT  108
            |||||| |||||||||||||||||||||||||| |||| ||||||| |||| ||||||||
Sbjct  162  TTGGCCCCCCGTGCCCTCGCGGCGCGGCCGGCCTAAATGCGAGTCCTCGGCCCGGGACGT  221

Query  109  CGCGACGAGTGGTGGTTGAACTCTTCGACTCGAGCGCTATCGCGACGACGCCCGACGGGG  168
            | ||||||||||||||||||| |||| ||||||| ||  ||| |||||||||||||||||
Sbjct  222  CACGACGAGTGGTGGTTGAACCCTTCAACTCGAGAGCCGTCGAGACGACGCCCGACGGGG  281

Query  169  AGC-CTTCCGACCCCGGAGCCG-CGGACCCCGAGAGGAGTCCGGG-GCCCTCGACCG  222
            | | ||  ||||||  | || | ||| |||||||||||| ||| | ||| |||||||
Sbjct  282  AACTCTAACGACCCTAGGGCTGTCGG-CCCCGAGAGGAG-CCGCGAGCCTTCGACCG  336


>MF375764.1 Gynochthodes officinalis isolate B3 5.8S ribosomal RNA gene, 
partial sequence; internal transcribed spacer 2, complete sequence; 
and large subunit ribosomal RNA gene, partial sequence
Length=502

 Score = 206 bits (111),  Expect = 4e-49
 Identities = 198/237 (84%), Gaps = 17/237 (7%)
 Strand=Plus/Plus

Query  1    CGCATCGCGTCGCCACCCCCTCCTCGCC---GG-----GGA----CGGGGGTGACGGATA  48
            ||||||||||||||||||||||||||||   ||     |||    |||||||||||||| 
Sbjct  105  CGCATCGCGTCGCCACCCCCTCCTCGCCTTAGGAATTCGGACGGGCGGGGGTGACGGATG  164

Query  49   TTGGCCTCCCGTGCCCTCGCGGCGCGGCCGGCCCAAATTCGAGTCCCCGGCACGGGACGT  108
            |||||| |||||||||||||||||||||||||| |||| ||||||| |||| ||||||||
Sbjct  165  TTGGCCCCCCGTGCCCTCGCGGCGCGGCCGGCCTAAATGCGAGTCCTCGGCCCGGGACGT  224

Query  109  CGCGACGAGTGGTGGTTGAACTCTTCGACTCGAGCGCTATCGCGACGACGCCCGACGGGG  168
            | ||||||||||||||||||| |||| ||||||| ||  ||| |||||||||||||||||
Sbjct  225  CACGACGAGTGGTGGTTGAACCCTTCAACTCGAGAGCCGTCGAGACGACGCCCGACGGGG  284

Query  169  AGC-CTTCCGACCCCGGAGCCG-CGGACCCCGAGAGGAGTCCGGG-GCCCTCGACCG  222
            | | ||  ||||||  | || | ||| |||||||||||| ||| | ||| |||||||
Sbjct  285  AACTCTAACGACCCTAGGGCTGTCGG-CCCCGAGAGGAG-CCGCGAGCCTTCGACCG  339


>MF375757.1 Gynochthodes officinalis isolate B6 5.8S ribosomal RNA gene, 
partial sequence; internal transcribed spacer 2, complete sequence; 
and large subunit ribosomal RNA gene, partial sequence
Length=503

 Score = 206 bits (111),  Expect = 4e-49
 Identities = 198/237 (84%), Gaps = 17/237 (7%)
 Strand=Plus/Plus

Query  1    CGCATCGCGTCGCCACCCCCTCCTCGCC---GG-----GGA----CGGGGGTGACGGATA  48
            ||||||||||||||||||||||||||||   ||     |||    |||||||||||||| 
Sbjct  105  CGCATCGCGTCGCCACCCCCTCCTCGCCTTAGGAATTCGGACGGGCGGGGGTGACGGATG  164

Query  49   TTGGCCTCCCGTGCCCTCGCGGCGCGGCCGGCCCAAATTCGAGTCCCCGGCACGGGACGT  108
            |||||| |||||||||||||||||||||||||| |||| ||||||| |||| ||||||||
Sbjct  165  TTGGCCCCCCGTGCCCTCGCGGCGCGGCCGGCCTAAATGCGAGTCCTCGGCCCGGGACGT  224

Query  109  CGCGACGAGTGGTGGTTGAACTCTTCGACTCGAGCGCTATCGCGACGACGCCCGACGGGG  168
            | ||||||||||||||||||| |||| ||||||| ||  ||| |||||||||||||||||
Sbjct  225  CACGACGAGTGGTGGTTGAACCCTTCAACTCGAGAGCCGTCGAGACGACGCCCGACGGGG  284

Query  169  AGC-CTTCCGACCCCGGAGCCG-CGGACCCCGAGAGGAGTCCGGG-GCCCTCGACCG  222
            | | ||  ||||||  | || | ||| |||||||||||| ||| | ||| |||||||
Sbjct  285  AACTCTAACGACCCTAGGGCTGTCGG-CCCCGAGAGGAG-CCGCGAGCCTTCGACCG  339


>MF375756.1 Gynochthodes officinalis isolate B4 5.8S ribosomal RNA gene, 
partial sequence; internal transcribed spacer 2, complete sequence; 
and large subunit ribosomal RNA gene, partial sequence
Length=503

 Score = 206 bits (111),  Expect = 4e-49
 Identities = 198/237 (84%), Gaps = 17/237 (7%)
 Strand=Plus/Plus

Query  1    CGCATCGCGTCGCCACCCCCTCCTCGCC---GG-----GGA----CGGGGGTGACGGATA  48
            ||||||||||||||||||||||||||||   ||     |||    |||||||||||||| 
Sbjct  106  CGCATCGCGTCGCCACCCCCTCCTCGCCTTAGGAATTCGGACGGGCGGGGGTGACGGATG  165

Query  49   TTGGCCTCCCGTGCCCTCGCGGCGCGGCCGGCCCAAATTCGAGTCCCCGGCACGGGACGT  108
            |||||| |||||||||||||||||||||||||| |||| ||||||| |||| ||||||||
Sbjct  166  TTGGCCCCCCGTGCCCTCGCGGCGCGGCCGGCCTAAATGCGAGTCCTCGGCCCGGGACGT  225

Query  109  CGCGACGAGTGGTGGTTGAACTCTTCGACTCGAGCGCTATCGCGACGACGCCCGACGGGG  168
            | ||||||||||||||||||| |||| ||||||| ||  ||| |||||||||||||||||
Sbjct  226  CACGACGAGTGGTGGTTGAACCCTTCAACTCGAGAGCCGTCGAGACGACGCCCGACGGGG  285

Query  169  AGC-CTTCCGACCCCGGAGCCG-CGGACCCCGAGAGGAGTCCGGG-GCCCTCGACCG  222
            | | ||  ||||||  | || | ||| |||||||||||| ||| | ||| |||||||
Sbjct  286  AACTCTAACGACCCTAGGGCTGTCGG-CCCCGAGAGGAG-CCGCGAGCCTTCGACCG  340


>MF375755.1 Gynochthodes officinalis isolate B2 5.8S ribosomal RNA gene, 
partial sequence; internal transcribed spacer 2, complete sequence; 
and large subunit ribosomal RNA gene, partial sequence
Length=502

 Score = 206 bits (111),  Expect = 4e-49
 Identities = 198/237 (84%), Gaps = 17/237 (7%)
 Strand=Plus/Plus

Query  1    CGCATCGCGTCGCCACCCCCTCCTCGCC---GG-----GGA----CGGGGGTGACGGATA  48
            ||||||||||||||||||||||||||||   ||     |||    |||||||||||||| 
Sbjct  109  CGCATCGCGTCGCCACCCCCTCCTCGCCTTAGGAATTCGGACGGGCGGGGGTGACGGATG  168

Query  49   TTGGCCTCCCGTGCCCTCGCGGCGCGGCCGGCCCAAATTCGAGTCCCCGGCACGGGACGT  108
            |||||| |||||||||||||||||||||||||| |||| ||||||| |||| ||||||||
Sbjct  169  TTGGCCCCCCGTGCCCTCGCGGCGCGGCCGGCCTAAATGCGAGTCCTCGGCCCGGGACGT  228

Query  109  CGCGACGAGTGGTGGTTGAACTCTTCGACTCGAGCGCTATCGCGACGACGCCCGACGGGG  168
            | ||||||||||||||||||| |||| ||||||| ||  ||| |||||||||||||||||
Sbjct  229  CACGACGAGTGGTGGTTGAACCCTTCAACTCGAGAGCCGTCGAGACGACGCCCGACGGGG  288

Query  169  AGC-CTTCCGACCCCGGAGCCG-CGGACCCCGAGAGGAGTCCGGG-GCCCTCGACCG  222
            | | ||  ||||||  | || | ||| |||||||||||| ||| | ||| |||||||
Sbjct  289  AACTCTAACGACCCTAGGGCTGTCGG-CCCCGAGAGGAG-CCGCGAGCCTTCGACCG  343


>MF096505.1 Gynochthodes officinalis isolate KMS0143A01 internal transcribed 
spacer 2, partial sequence
Length=235

 Score = 206 bits (111),  Expect = 4e-49
 Identities = 198/237 (84%), Gaps = 17/237 (7%)
 Strand=Plus/Plus

Query  1    CGCATCGCGTCGCCACCCCCTCCTCGCC---GG-----GGA----CGGGGGTGACGGATA  48
            ||||||||||||||||||||||||||||   ||     |||    |||||||||||||| 
Sbjct  1    CGCATCGCGTCGCCACCCCCTCCTCGCCTTAGGAATTCGGACGGGCGGGGGTGACGGATG  60

Query  49   TTGGCCTCCCGTGCCCTCGCGGCGCGGCCGGCCCAAATTCGAGTCCCCGGCACGGGACGT  108
            |||||| |||||||||||||||||||||||||| |||| ||||||| |||| ||||||||
Sbjct  61   TTGGCCCCCCGTGCCCTCGCGGCGCGGCCGGCCTAAATGCGAGTCCTCGGCCCGGGACGT  120

Query  109  CGCGACGAGTGGTGGTTGAACTCTTCGACTCGAGCGCTATCGCGACGACGCCCGACGGGG  168
            | ||||||||||||||||||| |||| ||||||| ||  ||| |||||||||||||||||
Sbjct  121  CACGACGAGTGGTGGTTGAACCCTTCAACTCGAGAGCCGTCGAGACGACGCCCGACGGGG  180

Query  169  AGC-CTTCCGACCCCGGAGCCG-CGGACCCCGAGAGGAGTCCGGG-GCCCTCGACCG  222
            | | ||  ||||||  | || | ||| |||||||||||| ||| | ||| |||||||
Sbjct  181  AACTCTAACGACCCTAGGGCTGTCGG-CCCCGAGAGGAG-CCGCGAGCCTTCGACCG  235


>MF096504.1 Gynochthodes officinalis isolate KMS0143A02 internal transcribed 
spacer 2, partial sequence
Length=235

 Score = 206 bits (111),  Expect = 4e-49
 Identities = 198/237 (84%), Gaps = 17/237 (7%)
 Strand=Plus/Plus

Query  1    CGCATCGCGTCGCCACCCCCTCCTCGCC---GG-----GGA----CGGGGGTGACGGATA  48
            ||||||||||||||||||||||||||||   ||     |||    |||||||||||||| 
Sbjct  1    CGCATCGCGTCGCCACCCCCTCCTCGCCTTAGGAATTCGGACGGGCGGGGGTGACGGATG  60

Query  49   TTGGCCTCCCGTGCCCTCGCGGCGCGGCCGGCCCAAATTCGAGTCCCCGGCACGGGACGT  108
            |||||| |||||||||||||||||||||||||| |||| ||||||| |||| ||||||||
Sbjct  61   TTGGCCCCCCGTGCCCTCGCGGCGCGGCCGGCCTAAATGCGAGTCCTCGGCCCGGGACGT  120

Query  109  CGCGACGAGTGGTGGTTGAACTCTTCGACTCGAGCGCTATCGCGACGACGCCCGACGGGG  168
            | ||||||||||||||||||| |||| ||||||| ||  ||| |||||||||||||||||
Sbjct  121  CACGACGAGTGGTGGTTGAACCCTTCAACTCGAGAGCCGTCGAGACGACGCCCGACGGGG  180

Query  169  AGC-CTTCCGACCCCGGAGCCG-CGGACCCCGAGAGGAGTCCGGG-GCCCTCGACCG  222
            | | ||  ||||||  | || | ||| |||||||||||| ||| | ||| |||||||
Sbjct  181  AACTCTAACGACCCTAGGGCTGTCGG-CCCCGAGAGGAG-CCGCGAGCCTTCGACCG  235


>MF096503.1 Gynochthodes officinalis isolate KMS0143A03 internal transcribed 
spacer 2, partial sequence
Length=235

 Score = 206 bits (111),  Expect = 4e-49
 Identities = 198/237 (84%), Gaps = 17/237 (7%)
 Strand=Plus/Plus

Query  1    CGCATCGCGTCGCCACCCCCTCCTCGCC---GG-----GGA----CGGGGGTGACGGATA  48
            ||||||||||||||||||||||||||||   ||     |||    |||||||||||||| 
Sbjct  1    CGCATCGCGTCGCCACCCCCTCCTCGCCTTAGGAATTCGGACGGGCGGGGGTGACGGATG  60

Query  49   TTGGCCTCCCGTGCCCTCGCGGCGCGGCCGGCCCAAATTCGAGTCCCCGGCACGGGACGT  108
            |||||| |||||||||||||||||||||||||| |||| ||||||| |||| ||||||||
Sbjct  61   TTGGCCCCCCGTGCCCTCGCGGCGCGGCCGGCCTAAATGCGAGTCCTCGGCCCGGGACGT  120

Query  109  CGCGACGAGTGGTGGTTGAACTCTTCGACTCGAGCGCTATCGCGACGACGCCCGACGGGG  168
            | ||||||||||||||||||| |||| ||||||| ||  ||| |||||||||||||||||
Sbjct  121  CACGACGAGTGGTGGTTGAACCCTTCAACTCGAGAGCCGTCGAGACGACGCCCGACGGGG  180

Query  169  AGC-CTTCCGACCCCGGAGCCG-CGGACCCCGAGAGGAGTCCGGG-GCCCTCGACCG  222
            | | ||  ||||||  | || | ||| |||||||||||| ||| | ||| |||||||
Sbjct  181  AACTCTAACGACCCTAGGGCTGTCGG-CCCCGAGAGGAG-CCGCGAGCCTTCGACCG  235


>MF096502.1 Gynochthodes officinalis isolate KPS0143A01 internal transcribed 
spacer 2, partial sequence
Length=235

 Score = 206 bits (111),  Expect = 4e-49
 Identities = 198/237 (84%), Gaps = 17/237 (7%)
 Strand=Plus/Plus

Query  1    CGCATCGCGTCGCCACCCCCTCCTCGCC---GG-----GGA----CGGGGGTGACGGATA  48
            ||||||||||||||||||||||||||||   ||     |||    |||||||||||||| 
Sbjct  1    CGCATCGCGTCGCCACCCCCTCCTCGCCTTAGGAATTCGGACGGGCGGGGGTGACGGATG  60

Query  49   TTGGCCTCCCGTGCCCTCGCGGCGCGGCCGGCCCAAATTCGAGTCCCCGGCACGGGACGT  108
            |||||| |||||||||||||||||||||||||| |||| ||||||| |||| ||||||||
Sbjct  61   TTGGCCCCCCGTGCCCTCGCGGCGCGGCCGGCCTAAATGCGAGTCCTCGGCCCGGGACGT  120

Query  109  CGCGACGAGTGGTGGTTGAACTCTTCGACTCGAGCGCTATCGCGACGACGCCCGACGGGG  168
            | ||||||||||||||||||| |||| ||||||| ||  ||| |||||||||||||||||
Sbjct  121  CACGACGAGTGGTGGTTGAACCCTTCAACTCGAGAGCCGTCGAGACGACGCCCGACGGGG  180

Query  169  AGC-CTTCCGACCCCGGAGCCG-CGGACCCCGAGAGGAGTCCGGG-GCCCTCGACCG  222
            | | ||  ||||||  | || | ||| |||||||||||| ||| | ||| |||||||
Sbjct  181  AACTCTAACGACCCTAGGGCTGTCGG-CCCCGAGAGGAG-CCGCGAGCCTTCGACCG  235


>MF096501.1 Gynochthodes officinalis isolate KPS0143A02 internal transcribed 
spacer 2, partial sequence
Length=235

 Score = 206 bits (111),  Expect = 4e-49
 Identities = 198/237 (84%), Gaps = 17/237 (7%)
 Strand=Plus/Plus

Query  1    CGCATCGCGTCGCCACCCCCTCCTCGCC---GG-----GGA----CGGGGGTGACGGATA  48
            ||||||||||||||||||||||||||||   ||     |||    |||||||||||||| 
Sbjct  1    CGCATCGCGTCGCCACCCCCTCCTCGCCTTAGGAATTCGGACGGGCGGGGGTGACGGATG  60

Query  49   TTGGCCTCCCGTGCCCTCGCGGCGCGGCCGGCCCAAATTCGAGTCCCCGGCACGGGACGT  108
            |||||| |||||||||||||||||||||||||| |||| ||||||| |||| ||||||||
Sbjct  61   TTGGCCCCCCGTGCCCTCGCGGCGCGGCCGGCCTAAATGCGAGTCCTCGGCCCGGGACGT  120

Query  109  CGCGACGAGTGGTGGTTGAACTCTTCGACTCGAGCGCTATCGCGACGACGCCCGACGGGG  168
            | ||||||||||||||||||| |||| ||||||| ||  ||| |||||||||||||||||
Sbjct  121  CACGACGAGTGGTGGTTGAACCCTTCAACTCGAGAGCCGTCGAGACGACGCCCGACGGGG  180

Query  169  AGC-CTTCCGACCCCGGAGCCG-CGGACCCCGAGAGGAGTCCGGG-GCCCTCGACCG  222
            | | ||  ||||||  | || | ||| |||||||||||| ||| | ||| |||||||
Sbjct  181  AACTCTAACGACCCTAGGGCTGTCGG-CCCCGAGAGGAG-CCGCGAGCCTTCGACCG  235


>MF096500.1 Gynochthodes officinalis isolate KPS0143A03 internal transcribed 
spacer 2, partial sequence
Length=235

 Score = 206 bits (111),  Expect = 4e-49
 Identities = 198/237 (84%), Gaps = 17/237 (7%)
 Strand=Plus/Plus

Query  1    CGCATCGCGTCGCCACCCCCTCCTCGCC---GG-----GGA----CGGGGGTGACGGATA  48
            ||||||||||||||||||||||||||||   ||     |||    |||||||||||||| 
Sbjct  1    CGCATCGCGTCGCCACCCCCTCCTCGCCTTAGGAATTCGGACGGGCGGGGGTGACGGATG  60

Query  49   TTGGCCTCCCGTGCCCTCGCGGCGCGGCCGGCCCAAATTCGAGTCCCCGGCACGGGACGT  108
            |||||| |||||||||||||||||||||||||| |||| ||||||| |||| ||||||||
Sbjct  61   TTGGCCCCCCGTGCCCTCGCGGCGCGGCCGGCCTAAATGCGAGTCCTCGGCCCGGGACGT  120

Query  109  CGCGACGAGTGGTGGTTGAACTCTTCGACTCGAGCGCTATCGCGACGACGCCCGACGGGG  168
            | ||||||||||||||||||| |||| ||||||| ||  ||| |||||||||||||||||
Sbjct  121  CACGACGAGTGGTGGTTGAACCCTTCAACTCGAGAGCCGTCGAGACGACGCCCGACGGGG  180

Query  169  AGC-CTTCCGACCCCGGAGCCG-CGGACCCCGAGAGGAGTCCGGG-GCCCTCGACCG  222
            | | ||  ||||||  | || | ||| |||||||||||| ||| | ||| |||||||
Sbjct  181  AACTCTAACGACCCTAGGGCTGTCGG-CCCCGAGAGGAG-CCGCGAGCCTTCGACCG  235


>KX709852.1 Gynochthodes officinalis isolate BK10 internal transcribed spacer 
1, partial sequence; 5.8S ribosomal RNA gene and internal 
transcribed spacer 2, complete sequence; and 28S ribosomal 
RNA gene, partial sequence
Length=615

 Score = 206 bits (111),  Expect = 4e-49
 Identities = 198/237 (84%), Gaps = 17/237 (7%)
 Strand=Plus/Plus

Query  1    CGCATCGCGTCGCCACCCCCTCCTCGCC---GG-----GGA----CGGGGGTGACGGATA  48
            ||||||||||||||||||||||||||||   ||     |||    |||||||||||||| 
Sbjct  265  CGCATCGCGTCGCCACCCCCTCCTCGCCTTAGGAATTCGGACGGGCGGGGGTGACGGATG  324

Query  49   TTGGCCTCCCGTGCCCTCGCGGCGCGGCCGGCCCAAATTCGAGTCCCCGGCACGGGACGT  108
            |||||| |||||||||||||||||||||||||| |||| ||||||| |||| ||||||||
Sbjct  325  TTGGCCCCCCGTGCCCTCGCGGCGCGGCCGGCCTAAATGCGAGTCCTCGGCCCGGGACGT  384

Query  109  CGCGACGAGTGGTGGTTGAACTCTTCGACTCGAGCGCTATCGCGACGACGCCCGACGGGG  168
            | ||||||||||||||||||| |||| ||||||| ||  ||| |||||||||||||||||
Sbjct  385  CACGACGAGTGGTGGTTGAACCCTTCAACTCGAGAGCCGTCGAGACGACGCCCGACGGGG  444

Query  169  AGC-CTTCCGACCCCGGAGCCG-CGGACCCCGAGAGGAGTCCGGG-GCCCTCGACCG  222
            | | ||  ||||||  | || | ||| |||||||||||| ||| | ||| |||||||
Sbjct  445  AACTCTAACGACCCTAGGGCTGTCGG-CCCCGAGAGGAG-CCGCGAGCCTTCGACCG  499


>KX709850.1 Gynochthodes officinalis isolate BK8 internal transcribed spacer 
1, partial sequence; 5.8S ribosomal RNA gene and internal 
transcribed spacer 2, complete sequence; and 28S ribosomal 
RNA gene, partial sequence
Length=615

 Score = 206 bits (111),  Expect = 4e-49
 Identities = 198/237 (84%), Gaps = 17/237 (7%)
 Strand=Plus/Plus

Query  1    CGCATCGCGTCGCCACCCCCTCCTCGCC----------GG--GGACGGGGGTGACGGATA  48
            ||||||||||||||||||||||||||||          ||  ||||||||||||||||| 
Sbjct  265  CGCATCGCGTCGCCACCCCCTCCTCGCCTTAGGAATTCGGACGGACGGGGGTGACGGATG  324

Query  49   TTGGCCTCCCGTGCCCTCGCGGCGCGGCCGGCCCAAATTCGAGTCCCCGGCACGGGACGT  108
            |||||| |||||||||||||||||||||||||| |||| ||||||| |||| ||||||||
Sbjct  325  TTGGCCCCCCGTGCCCTCGCGGCGCGGCCGGCCTAAATGCGAGTCCTCGGCCCGGGACGT  384

Query  109  CGCGACGAGTGGTGGTTGAACTCTTCGACTCGAGCGCTATCGCGACGACGCCCGACGGGG  168
            | ||||||||||||||||||| |||| ||||||| ||  ||| |||||||||||||||||
Sbjct  385  CACGACGAGTGGTGGTTGAACCCTTCAACTCGAGAGCCGTCGAGACGACGCCCGACGGGG  444

Query  169  AGC-CTTCCGACCCCGGAGCCG-CGGACCCCGAGAGGAGTCCGGG-GCCCTCGACCG  222
            | | ||  ||||||  | || | ||| |||||||||||| ||| | ||| |||||||
Sbjct  445  AACTCTAACGACCCTAGGGCTGTCGG-CCCCGAGAGGAG-CCGCGAGCCTTCGACCG  499


>KX709848.1 Gynochthodes officinalis isolate BK6 internal transcribed spacer 
1, partial sequence; 5.8S ribosomal RNA gene and internal 
transcribed spacer 2, complete sequence; and 28S ribosomal 
RNA gene, partial sequence
Length=615

 Score = 206 bits (111),  Expect = 4e-49
 Identities = 198/237 (84%), Gaps = 17/237 (7%)
 Strand=Plus/Plus

Query  1    CGCATCGCGTCGCCACCCCCTCCTCGCC----------GG--GGACGGGGGTGACGGATA  48
            ||||||||||||||||||||||||||||          ||  ||||||||||||||||| 
Sbjct  265  CGCATCGCGTCGCCACCCCCTCCTCGCCTTAGGAATTCGGACGGACGGGGGTGACGGATG  324

Query  49   TTGGCCTCCCGTGCCCTCGCGGCGCGGCCGGCCCAAATTCGAGTCCCCGGCACGGGACGT  108
            |||||| |||||||||||||||||||||||||| |||| ||||||| |||| ||||||||
Sbjct  325  TTGGCCCCCCGTGCCCTCGCGGCGCGGCCGGCCTAAATGCGAGTCCTCGGCCCGGGACGT  384

Query  109  CGCGACGAGTGGTGGTTGAACTCTTCGACTCGAGCGCTATCGCGACGACGCCCGACGGGG  168
            | ||||||||||||||||||| |||| ||||||| ||  ||| |||||||||||||||||
Sbjct  385  CACGACGAGTGGTGGTTGAACCCTTCAACTCGAGAGCCGTCGAGACGACGCCCGACGGGG  444

Query  169  AGC-CTTCCGACCCCGGAGCCG-CGGACCCCGAGAGGAGTCCGGG-GCCCTCGACCG  222
            | | ||  ||||||  | || | ||| |||||||||||| ||| | ||| |||||||
Sbjct  445  AACTCTAACGACCCTAGGGCTGTCGG-CCCCGAGAGGAG-CCGCGAGCCTTCGACCG  499


>KX709845.1 Gynochthodes officinalis isolate BK3 internal transcribed spacer 
1, partial sequence; 5.8S ribosomal RNA gene and internal 
transcribed spacer 2, complete sequence; and 28S ribosomal 
RNA gene, partial sequence
Length=615

 Score = 206 bits (111),  Expect = 4e-49
 Identities = 198/237 (84%), Gaps = 17/237 (7%)
 Strand=Plus/Plus

Query  1    CGCATCGCGTCGCCACCCCCTCCTCGCC----------GG--GGACGGGGGTGACGGATA  48
            ||||||||||||||||||||||||||||          ||  ||||||||||||||||| 
Sbjct  265  CGCATCGCGTCGCCACCCCCTCCTCGCCTTAGGAATTCGGACGGACGGGGGTGACGGATG  324

Query  49   TTGGCCTCCCGTGCCCTCGCGGCGCGGCCGGCCCAAATTCGAGTCCCCGGCACGGGACGT  108
            |||||| |||||||||||||||||||||||||| |||| ||||||| |||| ||||||||
Sbjct  325  TTGGCCCCCCGTGCCCTCGCGGCGCGGCCGGCCTAAATGCGAGTCCTCGGCCCGGGACGT  384

Query  109  CGCGACGAGTGGTGGTTGAACTCTTCGACTCGAGCGCTATCGCGACGACGCCCGACGGGG  168
            | ||||||||||||||||||| |||| ||||||| ||  ||| |||||||||||||||||
Sbjct  385  CACGACGAGTGGTGGTTGAACCCTTCAACTCGAGAGCCGTCGAGACGACGCCCGACGGGG  444

Query  169  AGC-CTTCCGACCCCGGAGCCG-CGGACCCCGAGAGGAGTCCGGG-GCCCTCGACCG  222
            | | ||  ||||||  | || | ||| |||||||||||| ||| | ||| |||||||
Sbjct  445  AACTCTAACGACCCTAGGGCTGTCGG-CCCCGAGAGGAG-CCGCGAGCCTTCGACCG  499


>KX709843.1 Gynochthodes officinalis isolate BK1 internal transcribed spacer 
1, partial sequence; 5.8S ribosomal RNA gene and internal 
transcribed spacer 2, complete sequence; and 28S ribosomal 
RNA gene, partial sequence
Length=615

 Score = 206 bits (111),  Expect = 4e-49
 Identities = 198/237 (84%), Gaps = 17/237 (7%)
 Strand=Plus/Plus

Query  1    CGCATCGCGTCGCCACCCCCTCCTCGCC----------GG--GGACGGGGGTGACGGATA  48
            ||||||||||||||||||||||||||||          ||  ||||||||||||||||| 
Sbjct  265  CGCATCGCGTCGCCACCCCCTCCTCGCCTTAGGAATTCGGACGGACGGGGGTGACGGATG  324

Query  49   TTGGCCTCCCGTGCCCTCGCGGCGCGGCCGGCCCAAATTCGAGTCCCCGGCACGGGACGT  108
            |||||| |||||||||||||||||||||||||| |||| ||||||| |||| ||||||||
Sbjct  325  TTGGCCCCCCGTGCCCTCGCGGCGCGGCCGGCCTAAATGCGAGTCCTCGGCCCGGGACGT  384

Query  109  CGCGACGAGTGGTGGTTGAACTCTTCGACTCGAGCGCTATCGCGACGACGCCCGACGGGG  168
            | ||||||||||||||||||| |||| ||||||| ||  ||| |||||||||||||||||
Sbjct  385  CACGACGAGTGGTGGTTGAACCCTTCAACTCGAGAGCCGTCGAGACGACGCCCGACGGGG  444

Query  169  AGC-CTTCCGACCCCGGAGCCG-CGGACCCCGAGAGGAGTCCGGG-GCCCTCGACCG  222
            | | ||  ||||||  | || | ||| |||||||||||| ||| | ||| |||||||
Sbjct  445  AACTCTAACGACCCTAGGGCTGTCGG-CCCCGAGAGGAG-CCGCGAGCCTTCGACCG  499


>KJ000534.1 Morinda officinalis voucher BJT02 internal transcribed spacer 
2 and 28S ribosomal RNA gene, partial sequence
Length=237

 Score = 206 bits (111),  Expect = 4e-49
 Identities = 198/237 (84%), Gaps = 17/237 (7%)
 Strand=Plus/Plus

Query  1    CGCATCGCGTCGCCACCCCCTCCTCGCC---GG-----GGA----CGGGGGTGACGGATA  48
            ||||||||||||||||||||||||||||   ||     |||    |||||||||||||| 
Sbjct  2    CGCATCGCGTCGCCACCCCCTCCTCGCCTTAGGAATTCGGACGGGCGGGGGTGACGGATG  61

Query  49   TTGGCCTCCCGTGCCCTCGCGGCGCGGCCGGCCCAAATTCGAGTCCCCGGCACGGGACGT  108
            |||||| |||||||||||||||||||||||||| |||| ||||||| |||| ||||||||
Sbjct  62   TTGGCCCCCCGTGCCCTCGCGGCGCGGCCGGCCTAAATGCGAGTCCTCGGCCCGGGACGT  121

Query  109  CGCGACGAGTGGTGGTTGAACTCTTCGACTCGAGCGCTATCGCGACGACGCCCGACGGGG  168
            | ||||||||||||||||||| |||| ||||||| ||  ||| |||||||||||||||||
Sbjct  122  CACGACGAGTGGTGGTTGAACCCTTCAACTCGAGAGCCGTCGAGACGACGCCCGACGGGG  181

Query  169  AGC-CTTCCGACCCCGGAGCCG-CGGACCCCGAGAGGAGTCCGGG-GCCCTCGACCG  222
            | | ||  ||||||  | || | ||| |||||||||||| ||| | ||| |||||||
Sbjct  182  AACTCTAACGACCCTAGGGCTGTCGG-CCCCGAGAGGAG-CCGCGAGCCTTCGACCG  236


>KJ000533.1 Morinda officinalis voucher BJT01 internal transcribed spacer 
2 and 28S ribosomal RNA gene, partial sequence
Length=237

 Score = 206 bits (111),  Expect = 4e-49
 Identities = 198/237 (84%), Gaps = 17/237 (7%)
 Strand=Plus/Plus

Query  1    CGCATCGCGTCGCCACCCCCTCCTCGCC----------GG--GGACGGGGGTGACGGATA  48
            ||||||||||||||||||||||||||||          ||  ||||||||||||||||| 
Sbjct  2    CGCATCGCGTCGCCACCCCCTCCTCGCCTTAGGAATTCGGACGGACGGGGGTGACGGATG  61

Query  49   TTGGCCTCCCGTGCCCTCGCGGCGCGGCCGGCCCAAATTCGAGTCCCCGGCACGGGACGT  108
            |||||| |||||||||||||||||||||||||| |||| ||||||| |||| ||||||||
Sbjct  62   TTGGCCCCCCGTGCCCTCGCGGCGCGGCCGGCCTAAATGCGAGTCCTCGGCCCGGGACGT  121

Query  109  CGCGACGAGTGGTGGTTGAACTCTTCGACTCGAGCGCTATCGCGACGACGCCCGACGGGG  168
            | ||||||||||||||||||| |||| ||||||| ||  ||| |||||||||||||||||
Sbjct  122  CACGACGAGTGGTGGTTGAACCCTTCAACTCGAGAGCCGTCGAGACGACGCCCGACGGGG  181

Query  169  AGC-CTTCCGACCCCGGAGCCG-CGGACCCCGAGAGGAGTCCGGG-GCCCTCGACCG  222
            | | ||  ||||||  | || | ||| |||||||||||| ||| | ||| |||||||
Sbjct  182  AACTCTAACGACCCTAGGGCTGTCGG-CCCCGAGAGGAG-CCGCGAGCCTTCGACCG  236


>KC441036.1 Morinda officinalis voucher YC_12030111_MT03 internal transcribed 
spacer 2, partial sequence
Length=460

 Score = 206 bits (111),  Expect = 4e-49
 Identities = 198/237 (84%), Gaps = 17/237 (7%)
 Strand=Plus/Plus

Query  1    CGCATCGCGTCGCCACCCCCTCCTCGCC---GG-----GGA----CGGGGGTGACGGATA  48
            ||||||||||||||||||||||||||||   ||     |||    |||||||||||||| 
Sbjct  86   CGCATCGCGTCGCCACCCCCTCCTCGCCTTAGGAATTCGGACGGGCGGGGGTGACGGATG  145

Query  49   TTGGCCTCCCGTGCCCTCGCGGCGCGGCCGGCCCAAATTCGAGTCCCCGGCACGGGACGT  108
            |||||| |||||||||||||||||||||||||| |||| ||||||| |||| ||||||||
Sbjct  146  TTGGCCCCCCGTGCCCTCGCGGCGCGGCCGGCCTAAATGCGAGTCCTCGGCCCGGGACGT  205

Query  109  CGCGACGAGTGGTGGTTGAACTCTTCGACTCGAGCGCTATCGCGACGACGCCCGACGGGG  168
            | ||||||||||||||||||| |||| ||||||| ||  ||| |||||||||||||||||
Sbjct  206  CACGACGAGTGGTGGTTGAACCCTTCAACTCGAGAGCCGTCGAGACGACGCCCGACGGGG  265

Query  169  AGC-CTTCCGACCCCGGAGCCG-CGGACCCCGAGAGGAGTCCGGG-GCCCTCGACCG  222
            | | ||  ||||||  | || | ||| |||||||||||| ||| | ||| |||||||
Sbjct  266  AACTCTAACGACCCTAGGGCTGTCGG-CCCCGAGAGGAG-CCGCGAGCCTTCGACCG  320


>AB715224.1 Morinda officinalis genes for 18S rRNA, ITS1, 5.8S rRNA, ITS2, 
26S rRNA, partial and complete sequence, specimen_voucher: 
MAK:396100
Length=724

 Score = 206 bits (111),  Expect = 4e-49
 Identities = 198/237 (84%), Gaps = 17/237 (7%)
 Strand=Plus/Plus

Query  1    CGCATCGCGTCGCCACCCCCTCCTCGCC---GG-----GGA----CGGGGGTGACGGATA  48
            ||||||||||||||||||||||||||||   ||     |||    |||||||||||||| 
Sbjct  433  CGCATCGCGTCGCCACCCCCTCCTCGCCTTAGGAATTCGGACGGGCGGGGGTGACGGATG  492

Query  49   TTGGCCTCCCGTGCCCTCGCGGCGCGGCCGGCCCAAATTCGAGTCCCCGGCACGGGACGT  108
            |||||| |||||||||||||||||||||||||| |||| ||||||| |||| ||||||||
Sbjct  493  TTGGCCCCCCGTGCCCTCGCGGCGCGGCCGGCCTAAATGCGAGTCCTCGGCCCGGGACGT  552

Query  109  CGCGACGAGTGGTGGTTGAACTCTTCGACTCGAGCGCTATCGCGACGACGCCCGACGGGG  168
            | ||||||||||||||||||| |||| ||||||| ||  ||| |||||||||||||||||
Sbjct  553  CACGACGAGTGGTGGTTGAACCCTTCAACTCGAGAGCCGTCGAGACGACGCCCGACGGGG  612

Query  169  AGC-CTTCCGACCCCGGAGCCG-CGGACCCCGAGAGGAGTCCGGG-GCCCTCGACCG  222
            | | ||  ||||||  | || | ||| |||||||||||| ||| | ||| |||||||
Sbjct  613  AACTCTAACGACCCTAGGGCTGTCGG-CCCCGAGAGGAG-CCGCGAGCCTTCGACCG  667


>KC533833.1 Morinda officinalis voucher PS0111MT02 5.8S ribosomal RNA gene, 
partial sequence; internal transcribed spacer 2, complete 
sequence; and 28S ribosomal RNA gene, partial sequence
Length=460

 Score = 206 bits (111),  Expect = 4e-49
 Identities = 198/237 (84%), Gaps = 17/237 (7%)
 Strand=Plus/Plus

Query  1    CGCATCGCGTCGCCACCCCCTCCTCGCC---GG-----GGA----CGGGGGTGACGGATA  48
            ||||||||||||||||||||||||||||   ||     |||    |||||||||||||| 
Sbjct  85   CGCATCGCGTCGCCACCCCCTCCTCGCCTTAGGAATTCGGACGGGCGGGGGTGACGGATG  144

Query  49   TTGGCCTCCCGTGCCCTCGCGGCGCGGCCGGCCCAAATTCGAGTCCCCGGCACGGGACGT  108
            |||||| |||||||||||||||||||||||||| |||| ||||||| |||| ||||||||
Sbjct  145  TTGGCCCCCCGTGCCCTCGCGGCGCGGCCGGCCTAAATGCGAGTCCTCGGCCCGGGACGT  204

Query  109  CGCGACGAGTGGTGGTTGAACTCTTCGACTCGAGCGCTATCGCGACGACGCCCGACGGGG  168
            | ||||||||||||||||||| |||| ||||||| ||  ||| |||||||||||||||||
Sbjct  205  CACGACGAGTGGTGGTTGAACCCTTCAACTCGAGAGCCGTCGAGACGACGCCCGACGGGG  264

Query  169  AGC-CTTCCGACCCCGGAGCCG-CGGACCCCGAGAGGAGTCCGGG-GCCCTCGACCG  222
            | | ||  ||||||  | || | ||| |||||||||||| ||| | ||| |||||||
Sbjct  265  AACTCTAACGACCCTAGGGCTGTCGG-CCCCGAGAGGAG-CCGCGAGCCTTCGACCG  319


>KC533832.1 Morinda officinalis voucher PS0111MT01 5.8S ribosomal RNA gene, 
partial sequence; internal transcribed spacer 2, complete 
sequence; and 28S ribosomal RNA gene, partial sequence
Length=458

 Score = 206 bits (111),  Expect = 4e-49
 Identities = 198/237 (84%), Gaps = 17/237 (7%)
 Strand=Plus/Plus

Query  1    CGCATCGCGTCGCCACCCCCTCCTCGCC---GG-----GGA----CGGGGGTGACGGATA  48
            ||||||||||||||||||||||||||||   ||     |||    |||||||||||||| 
Sbjct  84   CGCATCGCGTCGCCACCCCCTCCTCGCCTTAGGAATTCGGACGGGCGGGGGTGACGGATG  143

Query  49   TTGGCCTCCCGTGCCCTCGCGGCGCGGCCGGCCCAAATTCGAGTCCCCGGCACGGGACGT  108
            |||||| |||||||||||||||||||||||||| |||| ||||||| |||| ||||||||
Sbjct  144  TTGGCCCCCCGTGCCCTCGCGGCGCGGCCGGCCTAAATGCGAGTCCTCGGCCCGGGACGT  203

Query  109  CGCGACGAGTGGTGGTTGAACTCTTCGACTCGAGCGCTATCGCGACGACGCCCGACGGGG  168
            | ||||||||||||||||||| |||| ||||||| ||  ||| |||||||||||||||||
Sbjct  204  CACGACGAGTGGTGGTTGAACCCTTCAACTCGAGAGCCGTCGAGACGACGCCCGACGGGG  263

Query  169  AGC-CTTCCGACCCCGGAGCCG-CGGACCCCGAGAGGAGTCCGGG-GCCCTCGACCG  222
            | | ||  ||||||  | || | ||| |||||||||||| ||| | ||| |||||||
Sbjct  264  AACTCTAACGACCCTAGGGCTGTCGG-CCCCGAGAGGAG-CCGCGAGCCTTCGACCG  318


>KC533831.1 Morinda officinalis voucher PS0111MT03 5.8S ribosomal RNA gene, 
partial sequence; internal transcribed spacer 2, complete 
sequence; and 28S ribosomal RNA gene, partial sequence
Length=501

 Score = 206 bits (111),  Expect = 4e-49
 Identities = 198/237 (84%), Gaps = 17/237 (7%)
 Strand=Plus/Plus

Query  1    CGCATCGCGTCGCCACCCCCTCCTCGCC---GG-----GGA----CGGGGGTGACGGATA  48
            ||||||||||||||||||||||||||||   ||     |||    |||||||||||||| 
Sbjct  106  CGCATCGCGTCGCCACCCCCTCCTCGCCTTAGGAATTCGGACGGGCGGGGGTGACGGATG  165

Query  49   TTGGCCTCCCGTGCCCTCGCGGCGCGGCCGGCCCAAATTCGAGTCCCCGGCACGGGACGT  108
            |||||| |||||||||||||||||||||||||| |||| ||||||| |||| ||||||||
Sbjct  166  TTGGCCCCCCGTGCCCTCGCGGCGCGGCCGGCCTAAATGCGAGTCCTCGGCCCGGGACGT  225

Query  109  CGCGACGAGTGGTGGTTGAACTCTTCGACTCGAGCGCTATCGCGACGACGCCCGACGGGG  168
            | ||||||||||||||||||| |||| ||||||| ||  ||| |||||||||||||||||
Sbjct  226  CACGACGAGTGGTGGTTGAACCCTTCAACTCGAGAGCCGTCGAGACGACGCCCGACGGGG  285

Query  169  AGC-CTTCCGACCCCGGAGCCG-CGGACCCCGAGAGGAGTCCGGG-GCCCTCGACCG  222
            | | ||  ||||||  | || | ||| |||||||||||| ||| | ||| |||||||
Sbjct  286  AACTCTAACGACCCTAGGGCTGTCGG-CCCCGAGAGGAG-CCGCGAGCCTTCGACCG  340


>JF977048.1 Morinda officinalis voucher ZDX055 18S ribosomal RNA gene, partial 
sequence; internal transcribed spacer 1, 5.8S ribosomal 
RNA gene, and internal transcribed spacer 2, complete sequence; 
and 28S ribosomal RNA gene, partial sequence
Length=601

 Score = 206 bits (111),  Expect = 4e-49
 Identities = 198/237 (84%), Gaps = 17/237 (7%)
 Strand=Plus/Plus

Query  1    CGCATCGCGTCGCCACCCCCTCCTCGCC---GG-----GGA----CGGGGGTGACGGATA  48
            ||||||||||||||||||||||||||||   ||     |||    |||||||||||||| 
Sbjct  359  CGCATCGCGTCGCCACCCCCTCCTCGCCTTAGGAATTCGGACGGGCGGGGGTGACGGATG  418

Query  49   TTGGCCTCCCGTGCCCTCGCGGCGCGGCCGGCCCAAATTCGAGTCCCCGGCACGGGACGT  108
            |||||| |||||||||||||||||||||||||| |||| ||||||| |||| ||||||||
Sbjct  419  TTGGCCCCCCGTGCCCTCGCGGCGCGGCCGGCCTAAATGCGAGTCCTCGGCCCGGGACGT  478

Query  109  CGCGACGAGTGGTGGTTGAACTCTTCGACTCGAGCGCTATCGCGACGACGCCCGACGGGG  168
            | ||||||||||||||||||| |||| ||||||| ||  ||| |||||||||||||||||
Sbjct  479  CACGACGAGTGGTGGTTGAACCCTTCAACTCGAGAGCCGTCGAGACGACGCCCGACGGGG  538

Query  169  AGC-CTTCCGACCCCGGAGCCG-CGGACCCCGAGAGGAGTCCGGG-GCCCTCGACCG  222
            | | ||  ||||||  | || | ||| |||||||||||| ||| | ||| |||||||
Sbjct  539  AACTCTAACGACCCTAGGGCTGTCGG-CCCCGAGAGGAG-CCGCGAGCCTTCGACCG  593


>JF977047.1 Morinda officinalis voucher ZDX056 18S ribosomal RNA gene, partial 
sequence; internal transcribed spacer 1, 5.8S ribosomal 
RNA gene, and internal transcribed spacer 2, complete sequence; 
and 28S ribosomal RNA gene, partial sequence
Length=601

 Score = 206 bits (111),  Expect = 4e-49
 Identities = 198/237 (84%), Gaps = 17/237 (7%)
 Strand=Plus/Plus

Query  1    CGCATCGCGTCGCCACCCCCTCCTCGCC---GG-----GGA----CGGGGGTGACGGATA  48
            ||||||||||||||||||||||||||||   ||     |||    |||||||||||||| 
Sbjct  359  CGCATCGCGTCGCCACCCCCTCCTCGCCTTAGGAATTCGGACGGGCGGGGGTGACGGATG  418

Query  49   TTGGCCTCCCGTGCCCTCGCGGCGCGGCCGGCCCAAATTCGAGTCCCCGGCACGGGACGT  108
            |||||| |||||||||||||||||||||||||| |||| ||||||| |||| ||||||||
Sbjct  419  TTGGCCCCCCGTGCCCTCGCGGCGCGGCCGGCCTAAATGCGAGTCCTCGGCCCGGGACGT  478

Query  109  CGCGACGAGTGGTGGTTGAACTCTTCGACTCGAGCGCTATCGCGACGACGCCCGACGGGG  168
            | ||||||||||||||||||| |||| ||||||| ||  ||| |||||||||||||||||
Sbjct  479  CACGACGAGTGGTGGTTGAACCCTTCAACTCGAGAGCCGTCGAGACGACGCCCGACGGGG  538

Query  169  AGC-CTTCCGACCCCGGAGCCG-CGGACCCCGAGAGGAGTCCGGG-GCCCTCGACCG  222
            | | ||  ||||||  | || | ||| |||||||||||| ||| | ||| |||||||
Sbjct  539  AACTCTAACGACCCTAGGGCTGTCGG-CCCCGAGAGGAG-CCGCGAGCCTTCGACCG  593


>JF977043.1 Morinda callicarpifolia voucher ZDX068 18S ribosomal RNA gene, 
partial sequence; internal transcribed spacer 1, 5.8S ribosomal 
RNA gene, and internal transcribed spacer 2, complete 
sequence; and 28S ribosomal RNA gene, partial sequence
Length=601

 Score = 206 bits (111),  Expect = 4e-49
 Identities = 198/237 (84%), Gaps = 17/237 (7%)
 Strand=Plus/Plus

Query  1    CGCATCGCGTCGCCACCCCCTCCTCGCC----------GG--GGACGGGGGTGACGGATA  48
            ||||||||||||||||||||||||||||          ||  ||||||||||||||||| 
Sbjct  359  CGCATCGCGTCGCCACCCCCTCCTCGCCCTAGAAATTCGGACGGACGGGGGTGACGGATG  418

Query  49   TTGGCCTCCCGTGCCCTCGCGGCGCGGCCGGCCCAAATTCGAGTCCCCGGCACGGGACGT  108
            ||||||||||||||||||||||||||||||||| |||| ||||||| |||| ||||||||
Sbjct  419  TTGGCCTCCCGTGCCCTCGCGGCGCGGCCGGCCTAAATGCGAGTCCTCGGCCCGGGACGT  478

Query  109  CGCGACGAGTGGTGGTTGAACTCTTCGACTCGAGCGCTATCGCGACGACGCCCGACGGGG  168
            | ||||||||||||||||||| |||| ||||||| ||  ||| |||||||||||||||||
Sbjct  479  CACGACGAGTGGTGGTTGAACCCTTCAACTCGAGAGCCGTCGAGACGACGCCCGACGGGG  538

Query  169  AGC-CTTCCGACCCCGGAGCCG-CGGACCCCGAGAGGAGTCCGGG-GCCCTCGACCG  222
            | | ||  ||||||  | ||   ||| |||||||||||| ||| | ||| |||||||
Sbjct  539  AACTCTGACGACCCTAGGGCTATCGG-CCCCGAGAGGAG-CCGCGAGCCTTCGACCG  593


>JF977042.1 Morinda callicarpifolia voucher ZDX069 18S ribosomal RNA gene, 
partial sequence; internal transcribed spacer 1, 5.8S ribosomal 
RNA gene, and internal transcribed spacer 2, complete 
sequence; and 28S ribosomal RNA gene, partial sequence
Length=600

 Score = 206 bits (111),  Expect = 4e-49
 Identities = 198/237 (84%), Gaps = 17/237 (7%)
 Strand=Plus/Plus

Query  1    CGCATCGCGTCGCCACCCCCTCCTCGCC----------GG--GGACGGGGGTGACGGATA  48
            ||||||||||||||||||||||||||||          ||  ||||||||||||||||| 
Sbjct  358  CGCATCGCGTCGCCACCCCCTCCTCGCCCTAGAAATTCGGACGGACGGGGGTGACGGATG  417

Query  49   TTGGCCTCCCGTGCCCTCGCGGCGCGGCCGGCCCAAATTCGAGTCCCCGGCACGGGACGT  108
            ||||||||||||||||||||||||||||||||| |||| ||||||| |||| ||||||||
Sbjct  418  TTGGCCTCCCGTGCCCTCGCGGCGCGGCCGGCCTAAATGCGAGTCCTCGGCCCGGGACGT  477

Query  109  CGCGACGAGTGGTGGTTGAACTCTTCGACTCGAGCGCTATCGCGACGACGCCCGACGGGG  168
            | ||||||||||||||||||| |||| ||||||| ||  ||| |||||||||||||||||
Sbjct  478  CACGACGAGTGGTGGTTGAACCCTTCAACTCGAGAGCCGTCGAGACGACGCCCGACGGGG  537

Query  169  AGC-CTTCCGACCCCGGAGCCG-CGGACCCCGAGAGGAGTCCGGG-GCCCTCGACCG  222
            | | ||  ||||||  | ||   ||| |||||||||||| ||| | ||| |||||||
Sbjct  538  AACTCTGACGACCCTAGGGCTATCGG-CCCCGAGAGGAG-CCGCGAGCCTTCGACCG  592


>GQ434633.1 Morinda officinalis voucher PS1033MT01 internal transcribed spacer 
2, partial sequence
 GQ434634.1 Morinda officinalis voucher PS1033MT02 internal transcribed spacer 
2, partial sequence
 KT898207.1 Gynochthodes officinalis voucher YC0102MT17 internal transcribed 
spacer 2, partial sequence
Length=235

 Score = 206 bits (111),  Expect = 4e-49
 Identities = 198/237 (84%), Gaps = 17/237 (7%)
 Strand=Plus/Plus

Query  1    CGCATCGCGTCGCCACCCCCTCCTCGCC---GG-----GGA----CGGGGGTGACGGATA  48
            ||||||||||||||||||||||||||||   ||     |||    |||||||||||||| 
Sbjct  1    CGCATCGCGTCGCCACCCCCTCCTCGCCTTAGGAATTCGGACGGGCGGGGGTGACGGATG  60

Query  49   TTGGCCTCCCGTGCCCTCGCGGCGCGGCCGGCCCAAATTCGAGTCCCCGGCACGGGACGT  108
            |||||| |||||||||||||||||||||||||| |||| ||||||| |||| ||||||||
Sbjct  61   TTGGCCCCCCGTGCCCTCGCGGCGCGGCCGGCCTAAATGCGAGTCCTCGGCCCGGGACGT  120

Query  109  CGCGACGAGTGGTGGTTGAACTCTTCGACTCGAGCGCTATCGCGACGACGCCCGACGGGG  168
            | ||||||||||||||||||| |||| ||||||| ||  ||| |||||||||||||||||
Sbjct  121  CACGACGAGTGGTGGTTGAACCCTTCAACTCGAGAGCCGTCGAGACGACGCCCGACGGGG  180

Query  169  AGC-CTTCCGACCCCGGAGCCG-CGGACCCCGAGAGGAGTCCGGG-GCCCTCGACCG  222
            | | ||  ||||||  | || | ||| |||||||||||| ||| | ||| |||||||
Sbjct  181  AACTCTAACGACCCTAGGGCTGTCGG-CCCCGAGAGGAG-CCGCGAGCCTTCGACCG  235


>FJ915619.1 Morinda officinalis isolate h16 18S ribosomal RNA gene, partial 
sequence; internal transcribed spacer 1, 5.8S ribosomal RNA 
gene, and internal transcribed spacer 2, complete sequence; 
and 28S ribosomal RNA gene, partial sequence
Length=620

 Score = 206 bits (111),  Expect = 4e-49
 Identities = 198/237 (84%), Gaps = 17/237 (7%)
 Strand=Plus/Plus

Query  1    CGCATCGCGTCGCCACCCCCTCCTCGCC----------GG--GGACGGGGGTGACGGATA  48
            ||||||||||||||||||||||||||||          ||  ||||||||||||||||| 
Sbjct  351  CGCATCGCGTCGCCACCCCCTCCTCGCCTTAGGAATTCGGACGGACGGGGGTGACGGATG  410

Query  49   TTGGCCTCCCGTGCCCTCGCGGCGCGGCCGGCCCAAATTCGAGTCCCCGGCACGGGACGT  108
            |||||| |||||||||||||||||||||||||| |||| ||||||| |||| ||||||||
Sbjct  411  TTGGCCCCCCGTGCCCTCGCGGCGCGGCCGGCCTAAATGCGAGTCCTCGGCCCGGGACGT  470

Query  109  CGCGACGAGTGGTGGTTGAACTCTTCGACTCGAGCGCTATCGCGACGACGCCCGACGGGG  168
            | ||||||||||||||||||| |||| ||||||| ||  ||| |||||||||||||||||
Sbjct  471  CACGACGAGTGGTGGTTGAACCCTTCAACTCGAGAGCCGTCGAGACGACGCCCGACGGGG  530

Query  169  AGC-CTTCCGACCCCGGAGCCG-CGGACCCCGAGAGGAGTCCGGG-GCCCTCGACCG  222
            | | ||  ||||||  | || | ||| |||||||||||| ||| | ||| |||||||
Sbjct  531  AACTCTAACGACCCTAGGGCTGTCGG-CCCCGAGAGGAG-CCGCGAGCCTTCGACCG  585


>FJ915618.1 Morinda officinalis isolate h15 18S ribosomal RNA gene, partial 
sequence; internal transcribed spacer 1, 5.8S ribosomal RNA 
gene, and internal transcribed spacer 2, complete sequence; 
and 28S ribosomal RNA gene, partial sequence
Length=620

 Score = 206 bits (111),  Expect = 4e-49
 Identities = 198/237 (84%), Gaps = 17/237 (7%)
 Strand=Plus/Plus

Query  1    CGCATCGCGTCGCCACCCCCTCCTCGCC---GG-----GGA----CGGGGGTGACGGATA  48
            ||||||||||||||||||||||||||||   ||     |||    |||||||||||||| 
Sbjct  351  CGCATCGCGTCGCCACCCCCTCCTCGCCTTAGGAATTCGGACGGGCGGGGGTGACGGATG  410

Query  49   TTGGCCTCCCGTGCCCTCGCGGCGCGGCCGGCCCAAATTCGAGTCCCCGGCACGGGACGT  108
            |||||| |||||||||||||||||||||||||| |||| ||||||| |||| ||||||||
Sbjct  411  TTGGCCCCCCGTGCCCTCGCGGCGCGGCCGGCCTAAATGCGAGTCCTCGGCCCGGGACGT  470

Query  109  CGCGACGAGTGGTGGTTGAACTCTTCGACTCGAGCGCTATCGCGACGACGCCCGACGGGG  168
            | ||||||||||||||||||| |||| ||||||| ||  ||| |||||||||||||||||
Sbjct  471  CACGACGAGTGGTGGTTGAACCCTTCAACTCGAGAGCCGTCGAGACGACGCCCGACGGGG  530

Query  169  AGC-CTTCCGACCCCGGAGCCG-CGGACCCCGAGAGGAGTCCGGG-GCCCTCGACCG  222
            | | ||  ||||||  | || | ||| |||||||||||| ||| | ||| |||||||
Sbjct  531  AACTCTAACGACCCTAGGGCTGTCGG-CCCCGAGAGGAG-CCGCGAGCCTTCGACCG  585


>FJ915616.1 Morinda officinalis isolate h13 18S ribosomal RNA gene, partial 
sequence; internal transcribed spacer 1, 5.8S ribosomal RNA 
gene, and internal transcribed spacer 2, complete sequence; 
and 28S ribosomal RNA gene, partial sequence
Length=620

 Score = 206 bits (111),  Expect = 4e-49
 Identities = 198/237 (84%), Gaps = 17/237 (7%)
 Strand=Plus/Plus

Query  1    CGCATCGCGTCGCCACCCCCTCCTCGCC----------GG--GGACGGGGGTGACGGATA  48
            ||||||||||||||||||||||||||||          ||  ||||||||||||||||| 
Sbjct  351  CGCATCGCGTCGCCACCCCCTCCTCGCCTTAGGAATTCGGACGGACGGGGGTGACGGATG  410

Query  49   TTGGCCTCCCGTGCCCTCGCGGCGCGGCCGGCCCAAATTCGAGTCCCCGGCACGGGACGT  108
            |||||| |||||||||||||||||||||||||| |||| ||||||| |||| ||||||||
Sbjct  411  TTGGCCCCCCGTGCCCTCGCGGCGCGGCCGGCCTAAATGCGAGTCCTCGGCCCGGGACGT  470

Query  109  CGCGACGAGTGGTGGTTGAACTCTTCGACTCGAGCGCTATCGCGACGACGCCCGACGGGG  168
            | ||||||||||||||||||| |||| ||||||| ||  ||| |||||||||||||||||
Sbjct  471  CACGACGAGTGGTGGTTGAACCCTTCAACTCGAGAGCCGTCGAGACGACGCCCGACGGGG  530

Query  169  AGC-CTTCCGACCCCGGAGCCG-CGGACCCCGAGAGGAGTCCGGG-GCCCTCGACCG  222
            | | ||  ||||||  | || | ||| |||||||||||| ||| | ||| |||||||
Sbjct  531  AACTCTAACGACCCTAGGGCTGTCGG-CCCCGAGAGGAG-CCGCGAGCCTTCGACCG  585


>FJ915615.1 Morinda officinalis isolate h12 18S ribosomal RNA gene, partial 
sequence; internal transcribed spacer 1, 5.8S ribosomal RNA 
gene, and internal transcribed spacer 2, complete sequence; 
and 28S ribosomal RNA gene, partial sequence
Length=620

 Score = 206 bits (111),  Expect = 4e-49
 Identities = 198/237 (84%), Gaps = 17/237 (7%)
 Strand=Plus/Plus

Query  1    CGCATCGCGTCGCCACCCCCTCCTCGCC----------GG--GGACGGGGGTGACGGATA  48
            ||||||||||||||||||||||||||||          ||  ||||||||||||||||| 
Sbjct  351  CGCATCGCGTCGCCACCCCCTCCTCGCCTTAGGAATTCGGACGGACGGGGGTGACGGATG  410

Query  49   TTGGCCTCCCGTGCCCTCGCGGCGCGGCCGGCCCAAATTCGAGTCCCCGGCACGGGACGT  108
            |||||| |||||||||||||||||||||||||| |||| ||||||| |||| ||||||||
Sbjct  411  TTGGCCCCCCGTGCCCTCGCGGCGCGGCCGGCCTAAATGCGAGTCCTCGGCCCGGGACGT  470

Query  109  CGCGACGAGTGGTGGTTGAACTCTTCGACTCGAGCGCTATCGCGACGACGCCCGACGGGG  168
            | ||||||||||||||||||| |||| ||||||| ||  ||| |||||||||||||||||
Sbjct  471  CACGACGAGTGGTGGTTGAACCCTTCAACTCGAGAGCCGTCGAGACGACGCCCGACGGGG  530

Query  169  AGC-CTTCCGACCCCGGAGCCG-CGGACCCCGAGAGGAGTCCGGG-GCCCTCGACCG  222
            | | ||  ||||||  | || | ||| |||||||||||| ||| | ||| |||||||
Sbjct  531  AACTCTAACGACCCTAGGGCTGTCGG-CCCCGAGAGGAG-CCGCGAGCCTTCGACCG  585


>FJ915611.1 Morinda officinalis isolate h8 18S ribosomal RNA gene, partial 
sequence; internal transcribed spacer 1, 5.8S ribosomal RNA 
gene, and internal transcribed spacer 2, complete sequence; 
and 28S ribosomal RNA gene, partial sequence
Length=620

 Score = 206 bits (111),  Expect = 4e-49
 Identities = 198/237 (84%), Gaps = 17/237 (7%)
 Strand=Plus/Plus

Query  1    CGCATCGCGTCGCCACCCCCTCCTCGCC---GG-----GGA----CGGGGGTGACGGATA  48
            ||||||||||||||||||||||||||||   ||     |||    |||||||||||||| 
Sbjct  351  CGCATCGCGTCGCCACCCCCTCCTCGCCTTAGGAATTCGGACGGGCGGGGGTGACGGATG  410

Query  49   TTGGCCTCCCGTGCCCTCGCGGCGCGGCCGGCCCAAATTCGAGTCCCCGGCACGGGACGT  108
            |||||| |||||||||||||||||||||||||| |||| ||||||| |||| ||||||||
Sbjct  411  TTGGCCCCCCGTGCCCTCGCGGCGCGGCCGGCCTAAATGCGAGTCCTCGGCCCGGGACGT  470

Query  109  CGCGACGAGTGGTGGTTGAACTCTTCGACTCGAGCGCTATCGCGACGACGCCCGACGGGG  168
            | ||||||||||||||||||| |||| ||||||| ||  ||| |||||||||||||||||
Sbjct  471  CACGACGAGTGGTGGTTGAACCCTTCAACTCGAGAGCCGTCGAGACGACGCCCGACGGGG  530

Query  169  AGC-CTTCCGACCCCGGAGCCG-CGGACCCCGAGAGGAGTCCGGG-GCCCTCGACCG  222
            | | ||  ||||||  | || | ||| |||||||||||| ||| | ||| |||||||
Sbjct  531  AACTCTAACGACCCTAGGGCTGTCGG-CCCCGAGAGGAG-CCGCGAGCCTTCGACCG  585


>FJ915609.1 Morinda officinalis isolate h6 18S ribosomal RNA gene, partial 
sequence; internal transcribed spacer 1, 5.8S ribosomal RNA 
gene, and internal transcribed spacer 2, complete sequence; 
and 28S ribosomal RNA gene, partial sequence
Length=620

 Score = 206 bits (111),  Expect = 4e-49
 Identities = 198/237 (84%), Gaps = 17/237 (7%)
 Strand=Plus/Plus

Query  1    CGCATCGCGTCGCCACCCCCTCCTCGCC---GG-----GGA----CGGGGGTGACGGATA  48
            ||||||||||||||||||||||||||||   ||     |||    |||||||||||||| 
Sbjct  351  CGCATCGCGTCGCCACCCCCTCCTCGCCTTAGGAATTCGGACGGGCGGGGGTGACGGATG  410

Query  49   TTGGCCTCCCGTGCCCTCGCGGCGCGGCCGGCCCAAATTCGAGTCCCCGGCACGGGACGT  108
            |||||| |||||||||||||||||||||||||| |||| ||||||| |||| ||||||||
Sbjct  411  TTGGCCCCCCGTGCCCTCGCGGCGCGGCCGGCCTAAATGCGAGTCCTCGGCCCGGGACGT  470

Query  109  CGCGACGAGTGGTGGTTGAACTCTTCGACTCGAGCGCTATCGCGACGACGCCCGACGGGG  168
            | ||||||||||||||||||| |||| ||||||| ||  ||| |||||||||||||||||
Sbjct  471  CACGACGAGTGGTGGTTGAACCCTTCAACTCGAGAGCCGTCGAGACGACGCCCGACGGGG  530

Query  169  AGC-CTTCCGACCCCGGAGCCG-CGGACCCCGAGAGGAGTCCGGG-GCCCTCGACCG  222
            | | ||  ||||||  | || | ||| |||||||||||| ||| | ||| |||||||
Sbjct  531  AACTCTAACGACCCTAGGGCTGTCGG-CCCCGAGAGGAG-CCGCGAGCCTTCGACCG  585


>FJ915607.1 Morinda officinalis isolate h4 18S ribosomal RNA gene, partial 
sequence; internal transcribed spacer 1, 5.8S ribosomal RNA 
gene, and internal transcribed spacer 2, complete sequence; 
and 28S ribosomal RNA gene, partial sequence
Length=620

 Score = 206 bits (111),  Expect = 4e-49
 Identities = 198/237 (84%), Gaps = 17/237 (7%)
 Strand=Plus/Plus

Query  1    CGCATCGCGTCGCCACCCCCTCCTCGCC---GG-----GGA----CGGGGGTGACGGATA  48
            ||||||||||||||||||||||||||||   ||     |||    |||||||||||||| 
Sbjct  351  CGCATCGCGTCGCCACCCCCTCCTCGCCTTAGGAATTCGGACGGGCGGGGGTGACGGATG  410

Query  49   TTGGCCTCCCGTGCCCTCGCGGCGCGGCCGGCCCAAATTCGAGTCCCCGGCACGGGACGT  108
            |||||| |||||||||||||||||||||||||| |||| ||||||| |||| ||||||||
Sbjct  411  TTGGCCCCCCGTGCCCTCGCGGCGCGGCCGGCCTAAATGCGAGTCCTCGGCCCGGGACGT  470

Query  109  CGCGACGAGTGGTGGTTGAACTCTTCGACTCGAGCGCTATCGCGACGACGCCCGACGGGG  168
            | ||||||||||||||||||| |||| ||||||| ||  ||| |||||||||||||||||
Sbjct  471  CACGACGAGTGGTGGTTGAACCCTTCAACTCGAGAGCCGTCGAGACGACGCCCGACGGGG  530

Query  169  AGC-CTTCCGACCCCGGAGCCG-CGGACCCCGAGAGGAGTCCGGG-GCCCTCGACCG  222
            | | ||  ||||||  | || | ||| |||||||||||| ||| | ||| |||||||
Sbjct  531  AACTCTAACGACCCTAGGGCTGTCGG-CCCCGAGAGGAG-CCGCGAGCCTTCGACCG  585


>FJ915604.1 Morinda officinalis isolate h1 18S ribosomal RNA gene, partial 
sequence; internal transcribed spacer 1, 5.8S ribosomal RNA 
gene, and internal transcribed spacer 2, complete sequence; 
and 28S ribosomal RNA gene, partial sequence
Length=620

 Score = 206 bits (111),  Expect = 4e-49
 Identities = 198/237 (84%), Gaps = 17/237 (7%)
 Strand=Plus/Plus

Query  1    CGCATCGCGTCGCCACCCCCTCCTCGCC---GG-----GGA----CGGGGGTGACGGATA  48
            ||||||||||||||||||||||||||||   ||     |||    |||||||||||||| 
Sbjct  351  CGCATCGCGTCGCCACCCCCTCCTCGCCTTAGGAATTCGGACGGGCGGGGGTGACGGATG  410

Query  49   TTGGCCTCCCGTGCCCTCGCGGCGCGGCCGGCCCAAATTCGAGTCCCCGGCACGGGACGT  108
            |||||| |||||||||||||||||||||||||| |||| ||||||| |||| ||||||||
Sbjct  411  TTGGCCCCCCGTGCCCTCGCGGCGCGGCCGGCCTAAATGCGAGTCCTCGGCCCGGGACGT  470

Query  109  CGCGACGAGTGGTGGTTGAACTCTTCGACTCGAGCGCTATCGCGACGACGCCCGACGGGG  168
            | ||||||||||||||||||| |||| ||||||| ||  ||| |||||||||||||||||
Sbjct  471  CACGACGAGTGGTGGTTGAACCCTTCAACTCGAGAGCCGTCGAGACGACGCCCGACGGGG  530

Query  169  AGC-CTTCCGACCCCGGAGCCG-CGGACCCCGAGAGGAGTCCGGG-GCCCTCGACCG  222
            | | ||  ||||||  | || | ||| |||||||||||| ||| | ||| |||||||
Sbjct  531  AACTCTAACGACCCTAGGGCTGTCGG-CCCCGAGAGGAG-CCGCGAGCCTTCGACCG  585


>FJ907086.1 Morinda candollei voucher Mouly 190 (P) 18S ribosomal RNA gene, 
partial sequence; internal transcribed spacer 1, 5.8S ribosomal 
RNA gene, and internal transcribed spacer 2, complete 
sequence; and 28S ribosomal RNA gene, partial sequence
Length=706

 Score = 202 bits (109),  Expect = 5e-48
 Identities = 199/239 (83%), Gaps = 19/239 (8%)
 Strand=Plus/Plus

Query  1    CGCATCGCGTCGCCACCCCCTCCTCGCC----------GG--GGACGGGGGTGACGGATA  48
            ||||||||||||||||||||||||||||          ||  ||||||||||||||||| 
Sbjct  399  CGCATCGCGTCGCCACCCCCTCCTCGCCTCAGAAACTTGGATGGACGGGGGTGACGGATG  458

Query  49   TTGGCCTCCCGTGCCCTCGCGGCGCGGCCGGCCCAAATTCGAGTCCCCGGCACGGGACGT  108
            ||||||||||||||||||||||||||||||||| |||| ||||||| |||| ||||||||
Sbjct  459  TTGGCCTCCCGTGCCCTCGCGGCGCGGCCGGCCTAAATGCGAGTCCTCGGCCCGGGACGT  518

Query  109  CGCGACGAGTGGTGGTT-GAA-CTCTTCGACTCGAGCGCTATCGCGACGACGCCCGACGG  166
            | ||||||||||||||| ||| || ||| ||||||| ||| | |||||||||||||||| 
Sbjct  519  CACGACGAGTGGTGGTTTGAACCTTTTCAACTCGAGAGCTGTTGCGACGACGCCCGACGT  578

Query  167  GGAGC-CTTCCGACCCCGGAGCCG-CGGACCCCGAGAGGAGTCCGGG-GCCCTCGACCG  222
            ||| | || |||||||  | ||   ||| |||||||||||| ||| | ||| |||||||
Sbjct  579  GGAACTCTACCGACCCTAGGGCTATCGG-CCCCGAGAGGAG-CCGCGAGCCTTCGACCG  635


>FJ907078.1 Morinda podistra voucher AF4753 (BRI) 18S ribosomal RNA gene, 
partial sequence; internal transcribed spacer 1, 5.8S ribosomal 
RNA gene, and internal transcribed spacer 2, complete sequence; 
and 28S ribosomal RNA gene, partial sequence
Length=687

 Score = 202 bits (109),  Expect = 5e-48
 Identities = 168/194 (87%), Gaps = 13/194 (7%)
 Strand=Plus/Plus

Query  1    CGCATCGCGTCGCCACCCCCTCCTCGCC----------GG--GGACGGGGGTGACGGATA  48
            ||||||||||||||||||||||||||||          ||  |||| |||||||||||| 
Sbjct  478  CGCATCGCGTCGCCACCCCCTCCTCGCCTTAAAAATTTGGACGGACAGGGGTGACGGATG  537

Query  49   TTGGCCTCCCGTGCCCTCGCGGCGCGGCCGGCCCAAATTCGAGTCCCCGGCACGGGACGT  108
            ||||||||||||||||||||||||||||||||| |||| ||||||| |||| ||||||||
Sbjct  538  TTGGCCTCCCGTGCCCTCGCGGCGCGGCCGGCCTAAATGCGAGTCCTCGGCCCGGGACGT  597

Query  109  CGCGACGAGTGGTGGTTGAACTCTTCGACTCGAGCGCTATCGCGACGACGCCCGACGGGG  168
            | |||||||||||||||||||||||| ||||||| ||| |||||||||||||||||| ||
Sbjct  598  CACGACGAGTGGTGGTTGAACTCTTCAACTCGAGAGCTGTCGCGACGACGCCCGACGTGG  657

Query  169  AGC-CTTCCGACCC  181
            | | || |||||||
Sbjct  658  AACTCTACCGACCC  671


>AB103522.1 Mitchella undulata 5.8S ribosomal RNA, ITS2, 26S ribosomal RNA, 
partial and complete sequence, country:Japan: Miyagi, Sendai
 AB103534.1 Mitchella undulata 5.8S ribosomal RNA, ITS2, 26S ribosomal RNA, 
partial and complete sequence, country:Japan: Hokkaido, Samani
Length=329

 Score = 202 bits (109),  Expect = 5e-48
 Identities = 181/215 (84%), Gaps = 8/215 (4%)
 Strand=Plus/Plus

Query  1    CGCATCGCGTCGCCA-CCC-CCTCCT-C-GCCG-GG---GACGGGGGTGACGGATATTGG  52
            ||||||||||||||| ||| | || | | | || ||   |||||||||||||||||||||
Sbjct  94   CGCATCGCGTCGCCAACCCTCATCGTCCAGTCGTGGACCGACGGGGGTGACGGATATTGG  153

Query  53   CCTCCCGTGCCCTCGCGGCGCGGCCGGCCCAAATTCGAGTCCCCGGCACGGGACGTCGCG  112
            ||||||||||||||||||||||||||||| |||  ||||||| |||||||||||||| ||
Sbjct  154  CCTCCCGTGCCCTCGCGGCGCGGCCGGCCTAAACGCGAGTCCTCGGCACGGGACGTCACG  213

Query  113  ACGAGTGGTGGTTGAACTCTTCGACTCGAGCGCTATCGCGACGACGCCCGACGGGGAGCC  172
            || |||||||||||||||  || || |||| ||| || |||||||||||||||||||  |
Sbjct  214  ACAAGTGGTGGTTGAACTACTCAACACGAGTGCTGTCACGACGACGCCCGACGGGGACTC  273

Query  173  TTCCGACCCCGGAGCCGCGGACCCCGAGAGGAGTC  207
            | |||||||  ||| |   |||||||| |||||||
Sbjct  274  TACCGACCCTAGAGACCTTGACCCCGAAAGGAGTC  308


>MF178639.1 Gynochthodes umbellata isolate cx30 small subunit ribosomal RNA 
gene, partial sequence; internal transcribed spacer 1, 5.8S 
ribosomal RNA gene, and internal transcribed spacer 2, complete 
sequence; and large subunit ribosomal RNA gene, partial 
sequence
Length=652

 Score = 200 bits (108),  Expect = 2e-47
 Identities = 168/196 (86%), Gaps = 7/196 (4%)
 Strand=Plus/Plus

Query  31   GGACGGGGGTGACGGATATTGGCCTCCCGTGCCCTCGCGGCGCGGCCGGCCCAAATTCGA  90
            ||||||||||||||||| ||||||||||||||||||||||||||||||||| |||  |||
Sbjct  432  GGACGGGGGTGACGGATGTTGGCCTCCCGTGCCCTCGCGGCGCGGCCGGCCTAAACGCGA  491

Query  91   GTCCCCGGCACGGGACGTCGCGACGAGTGGTGGTTGAACTCTTCGACTCGAGCGCTATCG  150
            |||| |||| ||||||||| ||||||||||||||||||| |||| ||||||| ||  |||
Sbjct  492  GTCCTCGGCCCGGGACGTCACGACGAGTGGTGGTTGAACCCTTCAACTCGAGAGCCGTCG  551

Query  151  CGACGACGCCCGACGGGGAGCCTTC--CGACCCCGGAGCCG-CGGACCCCGAGAGGAGTC  207
            ||||||||||||||||||| | | |  ||||||  | ||   ||| |||||||||||| |
Sbjct  552  CGACGACGCCCGACGGGGAAC-TCCAACGACCCTAGGGCTATCGG-CCCCGAGAGGAG-C  608

Query  208  CGGG-GCCCTCGACCG  222
            || | ||| |||||||
Sbjct  609  CGCGAGCCTTCGACCG  624


>KX709851.1 Gynochthodes officinalis isolate BK9 internal transcribed spacer 
1, partial sequence; 5.8S ribosomal RNA gene and internal 
transcribed spacer 2, complete sequence; and 28S ribosomal 
RNA gene, partial sequence
Length=615

 Score = 200 bits (108),  Expect = 2e-47
 Identities = 197/237 (83%), Gaps = 17/237 (7%)
 Strand=Plus/Plus

Query  1    CGCATCGCGTCGCCACCCCCTCCTCGCC----------GG--GGACGGGGGTGACGGATA  48
            ||||||||||||||||||||||||||||          ||  ||||||||||||||||| 
Sbjct  265  CGCATCGCGTCGCCACCCCCTCCTCGCCTTAGGAATTCGGACGGACGGGGGTGACGGATG  324

Query  49   TTGGCCTCCCGTGCCCTCGCGGCGCGGCCGGCCCAAATTCGAGTCCCCGGCACGGGACGT  108
            |||||| |||||||||||||||||||||||||| |||| ||||||| |||| ||||||||
Sbjct  325  TTGGCCCCCCGTGCCCTCGCGGCGCGGCCGGCCTAAATGCGAGTCCTCGGCCCGGGACGT  384

Query  109  CGCGACGAGTGGTGGTTGAACTCTTCGACTCGAGCGCTATCGCGACGACGCCCGACGGGG  168
            | ||||||||||||||||||| |||| ||||||| ||  ||| || ||||||||||||||
Sbjct  385  CACGACGAGTGGTGGTTGAACCCTTCAACTCGAGAGCCGTCGAGATGACGCCCGACGGGG  444

Query  169  AGC-CTTCCGACCCCGGAGCCG-CGGACCCCGAGAGGAGTCCGGG-GCCCTCGACCG  222
            | | ||  ||||||  | || | ||| |||||||||||| ||| | ||| |||||||
Sbjct  445  AACTCTAACGACCCTAGGGCTGTCGG-CCCCGAGAGGAG-CCGCGAGCCTTCGACCG  499


>KJ804859.1 Craterispermum longipedunculatum isolate bn90 18S ribosomal RNA 
gene, partial sequence; internal transcribed spacer 1, 5.8S 
ribosomal RNA gene, and internal transcribed spacer 2, complete 
sequence; and 28S ribosomal RNA gene, partial sequence
Length=638

 Score = 200 bits (108),  Expect = 2e-47
 Identities = 185/223 (83%), Gaps = 1/223 (0%)
 Strand=Plus/Plus

Query  1    CGCATCGCGTCGCCACCCCCTCCTCGCC-GGGGACGGGGGTGACGGATATTGGCCTCCCG  59
            ||||||||||||||||||||||||| ||   ||| ||||||||||||  |||||||||||
Sbjct  389  CGCATCGCGTCGCCACCCCCTCCTCCCCTCCGGATGGGGGTGACGGAAGTTGGCCTCCCG  448

Query  60   TGCCCTCGCGGCGCGGCCGGCCCAAATTCGAGTCCCCGGCACGGGACGTCGCGACGAGTG  119
            |||||||||||||||||||||| |||| ||||||| |||| ||||||||| |||| | ||
Sbjct  449  TGCCCTCGCGGCGCGGCCGGCCTAAATGCGAGTCCTCGGCGCGGGACGTCACGACAATTG  508

Query  120  GTGGTTGAACTCTTCGACTCGAGCGCTATCGCGACGACGCCCGACGGGGAGCCTTCCGAC  179
            ||||||||||||||| ||||||  ||| ||| |||||||||||||  |||  |  |||||
Sbjct  509  GTGGTTGAACTCTTCAACTCGAATGCTGTCGAGACGACGCCCGACACGGACTCCCCCGAC  568

Query  180  CCCGGAGCCGCGGACCCCGAGAGGAGTCCGGGGCCCTCGACCG  222
            ||  |||||   | ||||||  |||| |  | ||| |||||||
Sbjct  569  CCTAGAGCCCTTGGCCCCGAACGGAGCCACGAGCCTTCGACCG  611


>FJ907057.1 Morinda candollei voucher McPherson & Munzinger 701 (UPS) 18S 
ribosomal RNA gene, partial sequence; internal transcribed 
spacer 1, 5.8S ribosomal RNA gene, and internal transcribed 
spacer 2, complete sequence; and 28S ribosomal RNA gene, partial 
sequence
Length=783

 Score = 200 bits (108),  Expect = 2e-47
 Identities = 197/237 (83%), Gaps = 17/237 (7%)
 Strand=Plus/Plus

Query  1    CGCATCGCGTCGCCACCCCCTCCTCGCC----------GG--GGACGGGGGTGACGGATA  48
            ||||||||||||||||||||||||||||          ||  ||||||||||||||||| 
Sbjct  478  CGCATCGCGTCGCCACCCCCTCCTCGCCTTAGAAATTTGGATGGACGGGGGTGACGGATG  537

Query  49   TTGGCCTCCCGTGCCCTCGCGGCGCGGCCGGCCCAAATTCGAGTCCCCGGCACGGGACGT  108
            ||||||||||||||||||| ||||||||||||| |||| ||||||| |||| ||||||||
Sbjct  538  TTGGCCTCCCGTGCCCTCGGGGCGCGGCCGGCCTAAATGCGAGTCCTCGGCCCGGGACGT  597

Query  109  CGCGACGAGTGGTGGTTGAACTCTTCGACTCGAGCGCTATCGCGACGACGCCCGACGGGG  168
            | |||||||||||||||||||  ||| ||||||| ||| | |||||||||||||||| ||
Sbjct  598  CACGACGAGTGGTGGTTGAACCTTTCAACTCGAGAGCTGTTGCGACGACGCCCGACGTGG  657

Query  169  AGC-CTTCCGACCCCGGAGCCG-CGGACCCCGAGAGGAGTCCGGG-GCCCTCGACCG  222
            | | || |||||||  | ||   ||| |||||||||||| ||| | ||| |||||||
Sbjct  658  AACTCTACCGACCCTAGGGCTATCGG-CCCCGAGAGGAG-CCGCGAGCCTTCGACCG  712


>FJ915620.1 Morinda officinalis isolate h17 18S ribosomal RNA gene, partial 
sequence; internal transcribed spacer 1, 5.8S ribosomal RNA 
gene, and internal transcribed spacer 2, complete sequence; 
and 28S ribosomal RNA gene, partial sequence
Length=616

 Score = 200 bits (108),  Expect = 2e-47
 Identities = 196/236 (83%), Gaps = 16/236 (7%)
 Strand=Plus/Plus

Query  1    CGCATCGCGTCGCCACCCCCTCCTCGCC---GG-----GGA----CGGGGGTGACGGATA  48
            ||||||||||||||||||||||||||||   ||     |||    |||||||||||||| 
Sbjct  348  CGCATCGCGTCGCCACCCCCTCCTCGCCTTAGGAATTCGGACGGGCGGGGGTGACGGATG  407

Query  49   TTGGCCTCCCGTGCCCTCGCGGCGCGGCCGGCCCAAATTCGAGTCCCCGGCACGGGACGT  108
            |||||| |||||||||||||||||||||||||| |||| ||||||| |||| ||||||||
Sbjct  408  TTGGCCCCCCGTGCCCTCGCGGCGCGGCCGGCCTAAATGCGAGTCCTCGGCCCGGGACGT  467

Query  109  CGCGACGAGTGGTGGTTGAACTCTTCGACTCGAGCGCTATCGCGACGACGCCCGACGGGG  168
            | ||||||||||||||||||| |||| ||||||| ||  ||| |||||||||||||||| 
Sbjct  468  CACGACGAGTGGTGGTTGAACCCTTCAACTCGAGAGCCGTCGAGACGACGCCCGACGGGA  527

Query  169  AGCCTTCCGACCCCGGAGCCG-CGGACCCCGAGAGGAGTCCGGG-GCCCTCGACCG  222
            |  ||  ||||||  | || | ||| |||||||||||| ||| | ||| |||||||
Sbjct  528  ACTCTAACGACCCTAGGGCTGTCGG-CCCCGAGAGGAG-CCGCGAGCCTTCGACCG  581


>FJ915614.1 Morinda officinalis isolate h11 18S ribosomal RNA gene, partial 
sequence; internal transcribed spacer 1, 5.8S ribosomal RNA 
gene, and internal transcribed spacer 2, complete sequence; 
and 28S ribosomal RNA gene, partial sequence
Length=620

 Score = 200 bits (108),  Expect = 2e-47
 Identities = 197/237 (83%), Gaps = 17/237 (7%)
 Strand=Plus/Plus

Query  1    CGCATCGCGTCGCCACCCCCTCCTCGCC----------GG--GGACGGGGGTGACGGATA  48
            ||||||||||||||||||||||||||||          ||  ||||||||||||||||| 
Sbjct  351  CGCATCGCGTCGCCACCCCCTCCTCGCCTTAGGAATTCGGACGGACGGGGGTGACGGATG  410

Query  49   TTGGCCTCCCGTGCCCTCGCGGCGCGGCCGGCCCAAATTCGAGTCCCCGGCACGGGACGT  108
            |||||| |||||||||||||||||||||||||| |||| ||||||| |||| ||||||||
Sbjct  411  TTGGCCCCCCGTGCCCTCGCGGCGCGGCCGGCCTAAATGCGAGTCCTCGGCCCGGGACGT  470

Query  109  CGCGACGAGTGGTGGTTGAACTCTTCGACTCGAGCGCTATCGCGACGACGCCCGACGGGG  168
            | ||||||||||||||||||| |||| ||||||| ||  ||| |||||||||||||||||
Sbjct  471  CACGACGAGTGGTGGTTGAACCCTTCAACTCGAGAGCCGTCGAGACGACGCCCGACGGGG  530

Query  169  AGC-CTTCCGACCCCGGAGCCG-CGGACCCCGAGAGGAGTCCGGG-GCCCTCGACCG  222
            | | ||  ||||||    || | ||| |||||||||||| ||| | ||| |||||||
Sbjct  531  AACTCTAACGACCCTAAGGCTGTCGG-CCCCGAGAGGAG-CCGCGAGCCTTCGACCG  585


>FJ915612.1 Morinda officinalis isolate h9 18S ribosomal RNA gene, partial 
sequence; internal transcribed spacer 1, 5.8S ribosomal RNA 
gene, and internal transcribed spacer 2, complete sequence; 
and 28S ribosomal RNA gene, partial sequence
Length=620

 Score = 200 bits (108),  Expect = 2e-47
 Identities = 197/237 (83%), Gaps = 17/237 (7%)
 Strand=Plus/Plus

Query  1    CGCATCGCGTCGCCACCCCCTCCTCGCC----------GG--GGACGGGGGTGACGGATA  48
            ||||||||||||||||||||||||||||          ||  ||||||||||||||||| 
Sbjct  351  CGCATCGCGTCGCCACCCCCTCCTCGCCTTAGGAATTCGGACGGACGGGGGTGACGGATG  410

Query  49   TTGGCCTCCCGTGCCCTCGCGGCGCGGCCGGCCCAAATTCGAGTCCCCGGCACGGGACGT  108
            |||||| |||||||||||||||||||||||||| |||| ||||||| |||| ||||||||
Sbjct  411  TTGGCCCCCCGTGCCCTCGCGGCGCGGCCGGCCTAAATGCGAGTCCTCGGCCCGGGACGT  470

Query  109  CGCGACGAGTGGTGGTTGAACTCTTCGACTCGAGCGCTATCGCGACGACGCCCGACGGGG  168
            | ||||||||||||||||||| |||| ||||||| ||  ||| |||||||||||||||||
Sbjct  471  CACGACGAGTGGTGGTTGAACCCTTCAACTCGAGAGCCGTCGAGACGACGCCCGACGGGG  530

Query  169  AGC-CTTCCGACCCCGGAGCCG-CGGACCCCGAGAGGAGTCCGGG-GCCCTCGACCG  222
            | | ||  ||||||    || | ||| |||||||||||| ||| | ||| |||||||
Sbjct  531  AACTCTAACGACCCTAAGGCTGTCGG-CCCCGAGAGGAG-CCGCGAGCCTTCGACCG  585


>FJ915610.1 Morinda officinalis isolate h7 18S ribosomal RNA gene, partial 
sequence; internal transcribed spacer 1, 5.8S ribosomal RNA 
gene, and internal transcribed spacer 2, complete sequence; 
and 28S ribosomal RNA gene, partial sequence
Length=620

 Score = 200 bits (108),  Expect = 2e-47
 Identities = 197/237 (83%), Gaps = 17/237 (7%)
 Strand=Plus/Plus

Query  1    CGCATCGCGTCGCCACCCCCTCCTCGCC---GG-----GGA----CGGGGGTGACGGATA  48
            ||||||||||||||||||||||||||||   ||     |||    |||||||||||||| 
Sbjct  351  CGCATCGCGTCGCCACCCCCTCCTCGCCTTAGGAATTCGGACGGGCGGGGGTGACGGATG  410

Query  49   TTGGCCTCCCGTGCCCTCGCGGCGCGGCCGGCCCAAATTCGAGTCCCCGGCACGGGACGT  108
            |||||| |||||||||||||||||||||||||| |||| ||||||| |||| ||||||||
Sbjct  411  TTGGCCCCCCGTGCCCTCGCGGCGCGGCCGGCCTAAATGCGAGTCCTCGGCCCGGGACGT  470

Query  109  CGCGACGAGTGGTGGTTGAACTCTTCGACTCGAGCGCTATCGCGACGACGCCCGACGGGG  168
            | ||||||||||||||||||| |||| |||| || ||  ||| |||||||||||||||||
Sbjct  471  CACGACGAGTGGTGGTTGAACCCTTCAACTCAAGAGCCGTCGAGACGACGCCCGACGGGG  530

Query  169  AGC-CTTCCGACCCCGGAGCCG-CGGACCCCGAGAGGAGTCCGGG-GCCCTCGACCG  222
            | | ||  ||||||  | || | ||| |||||||||||| ||| | ||| |||||||
Sbjct  531  AACTCTAACGACCCTAGGGCTGTCGG-CCCCGAGAGGAG-CCGCGAGCCTTCGACCG  585


>FJ915606.1 Morinda officinalis isolate h3 18S ribosomal RNA gene, partial 
sequence; internal transcribed spacer 1, 5.8S ribosomal RNA 
gene, and internal transcribed spacer 2, complete sequence; 
and 28S ribosomal RNA gene, partial sequence
Length=620

 Score = 200 bits (108),  Expect = 2e-47
 Identities = 197/237 (83%), Gaps = 17/237 (7%)
 Strand=Plus/Plus

Query  1    CGCATCGCGTCGCCACCCCCTCCTCGCC----------GG--GGACGGGGGTGACGGATA  48
            ||||||||||||||||||||||||||||          ||  ||||||||||||||||| 
Sbjct  351  CGCATCGCGTCGCCACCCCCTCCTCGCCTTAGGAATTCGGACGGACGGGGGTGACGGATG  410

Query  49   TTGGCCTCCCGTGCCCTCGCGGCGCGGCCGGCCCAAATTCGAGTCCCCGGCACGGGACGT  108
            |||||| |||||||||||||||||||||||||| |||| ||||||| |||| ||||||||
Sbjct  411  TTGGCCCCCCGTGCCCTCGCGGCGCGGCCGGCCTAAATGCGAGTCCTCGGCCCGGGACGT  470

Query  109  CGCGACGAGTGGTGGTTGAACTCTTCGACTCGAGCGCTATCGCGACGACGCCCGACGGGG  168
            | ||||||||||||||||||| |||| ||||||| ||  ||| |||||||||||||||||
Sbjct  471  CACGACGAGTGGTGGTTGAACCCTTCAACTCGAGAGCCGTCGAGACGACGCCCGACGGGG  530

Query  169  AGC-CTTCCGACCCCGGAGCCG-CGGACCCCGAGAGGAGTCCGGG-GCCCTCGACCG  222
            | | ||  ||||||  | || | ||| | |||||||||| ||| | ||| |||||||
Sbjct  531  AACTCTAACGACCCTAGGGCTGTCGG-CTCCGAGAGGAG-CCGCGAGCCTTCGACCG  585


>FJ915605.1 Morinda officinalis isolate h2 18S ribosomal RNA gene, partial 
sequence; internal transcribed spacer 1, 5.8S ribosomal RNA 
gene, and internal transcribed spacer 2, complete sequence; 
and 28S ribosomal RNA gene, partial sequence
Length=620

 Score = 200 bits (108),  Expect = 2e-47
 Identities = 197/237 (83%), Gaps = 17/237 (7%)
 Strand=Plus/Plus

Query  1    CGCATCGCGTCGCCACCCCCTCCTCGCC----------GG--GGACGGGGGTGACGGATA  48
            ||||||||||||||||||||||||||||          ||  ||||||||||||||||| 
Sbjct  351  CGCATCGCGTCGCCACCCCCTCCTCGCCTTAGGAATTCGGACGGACGGGGGTGACGGATG  410

Query  49   TTGGCCTCCCGTGCCCTCGCGGCGCGGCCGGCCCAAATTCGAGTCCCCGGCACGGGACGT  108
            |||||| ||||||||||||| |||||||||||| |||| ||||||| |||| ||||||||
Sbjct  411  TTGGCCCCCCGTGCCCTCGCAGCGCGGCCGGCCTAAATGCGAGTCCTCGGCCCGGGACGT  470

Query  109  CGCGACGAGTGGTGGTTGAACTCTTCGACTCGAGCGCTATCGCGACGACGCCCGACGGGG  168
            | ||||||||||||||||||| |||| ||||||| ||  ||| |||||||||||||||||
Sbjct  471  CACGACGAGTGGTGGTTGAACCCTTCAACTCGAGAGCCGTCGAGACGACGCCCGACGGGG  530

Query  169  AGC-CTTCCGACCCCGGAGCCG-CGGACCCCGAGAGGAGTCCGGG-GCCCTCGACCG  222
            | | ||  ||||||  | || | ||| |||||||||||| ||| | ||| |||||||
Sbjct  531  AACTCTAACGACCCTAGGGCTGTCGG-CCCCGAGAGGAG-CCGCGAGCCTTCGACCG  585


>FJ907056.1 Morinda bucidifolia voucher Smith 4645 (S) 18S ribosomal RNA 
gene, partial sequence; internal transcribed spacer 1, 5.8S 
ribosomal RNA gene, and internal transcribed spacer 2, complete 
sequence; and 28S ribosomal RNA gene, partial sequence
Length=703

 Score = 198 bits (107),  Expect = 6e-47
 Identities = 187/223 (84%), Gaps = 16/223 (7%)
 Strand=Plus/Plus

Query  1    CGCATCGCGTCGCCACCCCCTCCTCGCC----------GG--GGACGGGGGTGACGGATA  48
            ||||||||||||||||||||||||||||          ||  ||||||||||||||||| 
Sbjct  478  CGCATCGCGTCGCCACCCCCTCCTCGCCTCAGAAATTTGGACGGACGGGGGTGACGGATG  537

Query  49   TTGGCCTCCCGTGCCCTCGCGGCGCGGCCGGCCCAAATTCGAGTCCCCGGCACGGGACGT  108
            |||||||||||||||||||||||||||||||||||||| ||||||| |||| ||||||||
Sbjct  538  TTGGCCTCCCGTGCCCTCGCGGCGCGGCCGGCCCAAATGCGAGTCCTCGGCCCGGGACGT  597

Query  109  CGCGACGAGTGGTGGTTGAACTCTTCGACTCGAGCGCTATCGCGACGACGCCCGACGGGG  168
            | ||||||||||||||||||| |||| ||||||| ||  |||||||||||||||||| ||
Sbjct  598  CACGACGAGTGGTGGTTGAACCCTTCAACTCGAGAGCCGTCGCGACGACGCCCGACGTGG  657

Query  169  AGC-CTTCCGACCCCGGAGCCG-CGGACCCCGAGAGGAGTCCG  209
            | | |  |||||||    ||   ||| |||||||||||| |||
Sbjct  658  AACTCCACCGACCCTATGGCTATCGG-CCCCGAGAGGAG-CCG  698


>AB103520.1 Mitchella undulata 5.8S ribosomal RNA, ITS2, 26S ribosomal RNA, 
partial and complete sequence, country:Japan: Saga, Mt. Kyogadake
Length=329

 Score = 198 bits (107),  Expect = 6e-47
 Identities = 153/176 (87%), Gaps = 0/176 (0%)
 Strand=Plus/Plus

Query  32   GACGGGGGTGACGGATATTGGCCTCCCGTGCCCTCGCGGCGCGGCCGGCCCAAATTCGAG  91
            |||||||||||||||||||||||||||||||||||||||||||||||||| |||  ||||
Sbjct  133  GACGGGGGTGACGGATATTGGCCTCCCGTGCCCTCGCGGCGCGGCCGGCCTAAACGCGAG  192

Query  92   TCCCCGGCACGGGACGTCGCGACGAGTGGTGGTTGAACTCTTCGACTCGAGCGCTATCGC  151
            ||| |||||||||||||| |||| |||||||||||||||  || || |||| ||| || |
Sbjct  193  TCCTCGGCACGGGACGTCACGACAAGTGGTGGTTGAACTACTCAACACGAGTGCTGTCAC  252

Query  152  GACGACGCCCGACGGGGAGCCTTCCGACCCCGGAGCCGCGGACCCCGAGAGGAGTC  207
            ||||||||||||||||||  || |||||||  ||| |   |||||||| |||||||
Sbjct  253  GACGACGCCCGACGGGGACTCTACCGACCCTAGAGACCTTGACCCCGAAAGGAGTC  308


>AB103518.1 Mitchella undulata 5.8S ribosomal RNA, ITS2, 26S ribosomal RNA, 
partial and complete sequence, country:Japan: Kagoshima, 
Yakushima Isl. ca. 1400m alt
Length=329

 Score = 198 bits (107),  Expect = 6e-47
 Identities = 153/176 (87%), Gaps = 0/176 (0%)
 Strand=Plus/Plus

Query  32   GACGGGGGTGACGGATATTGGCCTCCCGTGCCCTCGCGGCGCGGCCGGCCCAAATTCGAG  91
            |||||||||||||||||||||||||||||||||||||||||||||||||| |||  ||||
Sbjct  133  GACGGGGGTGACGGATATTGGCCTCCCGTGCCCTCGCGGCGCGGCCGGCCTAAACGCGAG  192

Query  92   TCCCCGGCACGGGACGTCGCGACGAGTGGTGGTTGAACTCTTCGACTCGAGCGCTATCGC  151
            ||| |||||||||||||| |||| |||||||||||||||  || || |||| ||| || |
Sbjct  193  TCCTCGGCACGGGACGTCACGACAAGTGGTGGTTGAACTACTCAACACGAGTGCTGTCAC  252

Query  152  GACGACGCCCGACGGGGAGCCTTCCGACCCCGGAGCCGCGGACCCCGAGAGGAGTC  207
            ||||||||||||||||||  || |||||||  ||| |   |||||||| |||||||
Sbjct  253  GACGACGCCCGACGGGGACTCTACCGACCCTAGAGACCTTGACCCCGAAAGGAGTC  308


>MF178632.1 Gynochthodes parvifolia isolate ca02 small subunit ribosomal 
RNA gene, partial sequence; internal transcribed spacer 1, 5.8S 
ribosomal RNA gene, and internal transcribed spacer 2, complete 
sequence; and large subunit ribosomal RNA gene, partial 
sequence
Length=652

 Score = 196 bits (106),  Expect = 2e-46
 Identities = 167/196 (85%), Gaps = 5/196 (3%)
 Strand=Plus/Plus

Query  30   GGGACGGGGGTGACGGATATTGGCCTCCCGTGCCCTCGCGGCGCGGCCGGCCCAAATTCG  89
            ||| |||||||||||||| ||||||||||||||||||||||||||||||||| |||  ||
Sbjct  431  GGG-CGGGGGTGACGGATGTTGGCCTCCCGTGCCCTCGCGGCGCGGCCGGCCTAAACGCG  489

Query  90   AGTCCCCGGCACGGGACGTCGCGACGAGTGGTGGTTGAACTCTTCGACTCGAGCGCTATC  149
            |||||||||| ||||||||| ||||||||||||||||||| |||| ||||||| ||  ||
Sbjct  490  AGTCCCCGGCCCGGGACGTCACGACGAGTGGTGGTTGAACCCTTCAACTCGAGAGCCGTC  549

Query  150  GCGACGACGCCCGACGGGGAGC-CTTCCGACCCCGGAGCCG-CGGACCCCGAGAGGAGTC  207
            | |||||||||||||||||| | ||  ||||||  | || | |||   |||||||||| |
Sbjct  550  GAGACGACGCCCGACGGGGAACTCTAACGACCCTAGGGCTGTCGGCGGCCGAGAGGAG-C  608

Query  208  CGGG-GCCCTCGACCG  222
            || | ||| |||||||
Sbjct  609  CGCGAGCCTTCGACCG  624


>JF977046.1 Morinda hainanensis voucher ZDX060 18S ribosomal RNA gene, partial 
sequence; internal transcribed spacer 1, 5.8S ribosomal 
RNA gene, and internal transcribed spacer 2, complete sequence; 
and 28S ribosomal RNA gene, partial sequence
Length=600

 Score = 196 bits (106),  Expect = 2e-46
 Identities = 165/194 (85%), Gaps = 3/194 (2%)
 Strand=Plus/Plus

Query  31   GGACGGGGGTGACGGATATTGGCCTCCCGTGCCCTCGCGGCGCGGCCGGCCCAAATTCGA  90
            ||||||||||||||||| ||||||||||||||||||||||||||||||||| |||  |||
Sbjct  400  GGACGGGGGTGACGGATGTTGGCCTCCCGTGCCCTCGCGGCGCGGCCGGCCTAAACGCGA  459

Query  91   GTCCCCGGCACGGGACGTCGCGACGAGTGGTGGTTGAACTCTTCGACTCGAGCGCTATCG  150
            |||| || | ||||||||| ||||||||||||||||||| |||| ||||||| ||  |||
Sbjct  460  GTCCTCGKCCCGGGACGTCACGACGAGTGGTGGTTGAACCCTTCAACTCGAGAGCCGTCG  519

Query  151  CGACGACGCCCGACGGGGAGC-CTTCCGACCCCGGAGCCGCGGACCCCGAGAGGAGTCCG  209
             |||||||||||||||||| | ||  ||||||  | ||  | | |||||||||||| |||
Sbjct  520  AGACGACGCCCGACGGGGAACTCTAACGACCCTAGGGCTACCGGCCCCGAGAGGAG-CCG  578

Query  210  GG-GCCCTCGACCG  222
             | ||| |||||||
Sbjct  579  CGAGCCTTCGACCG  592


>FJ907069.1 Morinda grayi voucher Smith 1521 (S) 18S ribosomal RNA gene, 
partial sequence; internal transcribed spacer 1, 5.8S ribosomal 
RNA gene, and internal transcribed spacer 2, complete sequence; 
and 28S ribosomal RNA gene, partial sequence
Length=786

 Score = 196 bits (106),  Expect = 2e-46
 Identities = 167/196 (85%), Gaps = 6/196 (3%)
 Strand=Plus/Plus

Query  31   GGACGGGGGTGACGGATATTGGCCTCCCGTG-CCCTCGCGGCGCGGCCGGCCCAAATTCG  89
            ||| ||||||||||||||||||||||||||| ||| ||||||||||| |||| |||| ||
Sbjct  522  GGATGGGGGTGACGGATATTGGCCTCCCGTGCCCCCCGCGGCGCGGCTGGCCTAAATGCG  581

Query  90   AGTCCCCGGCACGGGACGTCGCGACGAGTGGTGGTTGAACTCTTCGACTCGAGCGCTATC  149
            ||||| |||||||||||||| ||||||||||||||||||||| || ||||||| ||| ||
Sbjct  582  AGTCCTCGGCACGGGACGTCACGACGAGTGGTGGTTGAACTCATCAACTCGAGAGCTGTC  641

Query  150  GCGACGACGCCCGACGGGGAGC-CTTCCGACCCCGGAGCCG-CGGACCCCGAGAGGAGTC  207
            ||||||||||||| || ||| | ||  ||||||| | || | ||| | |||| ||||| |
Sbjct  642  GCGACGACGCCCGCCGAGGAACTCTCTCGACCCCAGGGCTGTCGG-CACCGAAAGGAG-C  699

Query  208  CGGG-GCCCTCGACCG  222
            || | ||| |||||||
Sbjct  700  CGTGAGCCTTCGACCG  715


>AB103524.1 Mitchella undulata 5.8S ribosomal RNA, ITS2, 26S ribosomal RNA, 
partial and complete sequence, country:Japan: Aichi, Okazaki
Length=329

 Score = 196 bits (106),  Expect = 2e-46
 Identities = 180/215 (84%), Gaps = 8/215 (4%)
 Strand=Plus/Plus

Query  1    CGCATCGCGTCGCCA-CCC-CCTCCT-C-GCCG-GG---GACGGGGGTGACGGATATTGG  52
            ||||||||||||||| ||| | || | | | || ||   || ||||||||||||||||||
Sbjct  94   CGCATCGCGTCGCCAACCCTCATCGTCCAGTCGTGGACCGAGGGGGGTGACGGATATTGG  153

Query  53   CCTCCCGTGCCCTCGCGGCGCGGCCGGCCCAAATTCGAGTCCCCGGCACGGGACGTCGCG  112
            ||||||||||||||||||||||||||||| |||  ||||||| |||||||||||||| ||
Sbjct  154  CCTCCCGTGCCCTCGCGGCGCGGCCGGCCTAAACGCGAGTCCTCGGCACGGGACGTCACG  213

Query  113  ACGAGTGGTGGTTGAACTCTTCGACTCGAGCGCTATCGCGACGACGCCCGACGGGGAGCC  172
            || |||||||||||||||  || || |||| ||| || |||||||||||||||||||  |
Sbjct  214  ACAAGTGGTGGTTGAACTACTCAACACGAGTGCTGTCACGACGACGCCCGACGGGGACTC  273

Query  173  TTCCGACCCCGGAGCCGCGGACCCCGAGAGGAGTC  207
            | |||||||  ||| |   |||||||| |||||||
Sbjct  274  TACCGACCCTAGAGACCTTGACCCCGAAAGGAGTC  308


>MG730206.1 Gynochthodes cochinchinensis voucher 978 5.8S ribosomal RNA gene, 
partial sequence; internal transcribed spacer 2, complete 
sequence; and large subunit ribosomal RNA gene, partial sequence
Length=460

 Score = 195 bits (105),  Expect = 8e-46
 Identities = 197/238 (83%), Gaps = 19/238 (8%)
 Strand=Plus/Plus

Query  1    CGCATCGCGTCGCCACCCCCTCCTCGCC----------GG--GGACGGGGGTGACGGATA  48
            ||||||||||||||||||||||||||||          ||  ||||||||||||||||| 
Sbjct  85   CGCATCGCGTCGCCACCCCCTCCTCGCCTTAGGAATTCGGACGGACGGGGGTGACGGATG  144

Query  49   TTGGCCTCCCGTGCCCTCGCGGCGCGGCCGGCCCAAATTCGAGTCCCCGGCACGGGACGT  108
            ||||||||||||||||||||||||||||||||| |||| ||||||| |||| ||||||||
Sbjct  145  TTGGCCTCCCGTGCCCTCGCGGCGCGGCCGGCCTAAATGCGAGTCCTCGGCCCGGGACGT  204

Query  109  CGCGACGAGTGGTGGTTGAACTCTTCGACTCGAGCGCTATCGCGACGACGCCCGACGGGG  168
            | ||||||||||||||||||| |||| ||||||| ||  ||| |||||||||||||||||
Sbjct  205  CACGACGAGTGGTGGTTGAACCCTTCAACTCGAGAGCCGTCGAGACGACGCCCGACGGGG  264

Query  169  AGCCTTCCGAC--CCCGGAGCCG-CGGACCCCGAGAGGAGTCCGGGGCCCTC-GACCG  222
            | | | |||||  |||  || |  | | |||||||||||| ||| |  |||| |||||
Sbjct  265  AAC-T-CCGACGACCCTAAGGCTACCGGCCCCGAGAGGAG-CCGCGAGCCTCCGACCG  319


>MG730205.1 Gynochthodes cochinchinensis voucher 977 5.8S ribosomal RNA gene, 
partial sequence; internal transcribed spacer 2, complete 
sequence; and large subunit ribosomal RNA gene, partial sequence
Length=460

 Score = 195 bits (105),  Expect = 8e-46
 Identities = 197/238 (83%), Gaps = 19/238 (8%)
 Strand=Plus/Plus

Query  1    CGCATCGCGTCGCCACCCCCTCCTCGCC----------GG--GGACGGGGGTGACGGATA  48
            ||||||||||||||||||||||||||||          ||  ||||||||||||||||| 
Sbjct  85   CGCATCGCGTCGCCACCCCCTCCTCGCCTTAGGAATTCGGACGGACGGGGGTGACGGATG  144

Query  49   TTGGCCTCCCGTGCCCTCGCGGCGCGGCCGGCCCAAATTCGAGTCCCCGGCACGGGACGT  108
            ||||||||||||||||||||||||||||||||| |||| ||||||| |||| ||||||||
Sbjct  145  TTGGCCTCCCGTGCCCTCGCGGCGCGGCCGGCCTAAATGCGAGTCCTCGGCCCGGGACGT  204

Query  109  CGCGACGAGTGGTGGTTGAACTCTTCGACTCGAGCGCTATCGCGACGACGCCCGACGGGG  168
            | ||||||||||||||||||| |||| ||||||| ||  ||| |||||||||||||||||
Sbjct  205  CACGACGAGTGGTGGTTGAACCCTTCAACTCGAGAGCCGTCGAGACGACGCCCGACGGGG  264

Query  169  AGCCTTCCGAC--CCCGGAGCCG-CGGACCCCGAGAGGAGTCCGGGGCCCTC-GACCG  222
            | | | |||||  |||  || |  | | |||||||||||| ||| |  |||| |||||
Sbjct  265  AAC-T-CCGACGACCCTAAGGCTACCGGCCCCGAGAGGAG-CCGCGAGCCTCCGACCG  319


>MG730204.1 Gynochthodes cochinchinensis voucher 976 5.8S ribosomal RNA gene, 
partial sequence; internal transcribed spacer 2, complete 
sequence; and large subunit ribosomal RNA gene, partial sequence
Length=468

 Score = 195 bits (105),  Expect = 8e-46
 Identities = 197/238 (83%), Gaps = 19/238 (8%)
 Strand=Plus/Plus

Query  1    CGCATCGCGTCGCCACCCCCTCCTCGCC----------GG--GGACGGGGGTGACGGATA  48
            ||||||||||||||||||||||||||||          ||  ||||||||||||||||| 
Sbjct  107  CGCATCGCGTCGCCACCCCCTCCTCGCCTTAGGAATTCGGACGGACGGGGGTGACGGATG  166

Query  49   TTGGCCTCCCGTGCCCTCGCGGCGCGGCCGGCCCAAATTCGAGTCCCCGGCACGGGACGT  108
            ||||||||||||||||||||||||||||||||| |||| ||||||| |||| ||||||||
Sbjct  167  TTGGCCTCCCGTGCCCTCGCGGCGCGGCCGGCCTAAATGCGAGTCCTCGGCCCGGGACGT  226

Query  109  CGCGACGAGTGGTGGTTGAACTCTTCGACTCGAGCGCTATCGCGACGACGCCCGACGGGG  168
            | ||||||||||||||||||| |||| ||||||| ||  ||| |||||||||||||||||
Sbjct  227  CACGACGAGTGGTGGTTGAACCCTTCAACTCGAGAGCCGTCGAGACGACGCCCGACGGGG  286

Query  169  AGCCTTCCGAC--CCCGGAGCCG-CGGACCCCGAGAGGAGTCCGGGGCCCTC-GACCG  222
            | | | |||||  |||  || |  | | |||||||||||| ||| |  |||| |||||
Sbjct  287  AAC-T-CCGACGACCCTAAGGCTACCGGCCCCGAGAGGAG-CCGCGAGCCTCCGACCG  341


>MF375773.1 Gynochthodes umbellata isolate Y6 5.8S ribosomal RNA gene, partial 
sequence; internal transcribed spacer 2, complete sequence; 
and large subunit ribosomal RNA gene, partial sequence
Length=493

 Score = 195 bits (105),  Expect = 8e-46
 Identities = 198/239 (83%), Gaps = 21/239 (9%)
 Strand=Plus/Plus

Query  1    CGCATCGCGTCGCCACCCCCTCCTCGCC----------GG--GGACGGGGGTGACGGATA  48
            ||||||||||||||||||||||||||||          ||  ||||||||||||||||| 
Sbjct  107  CGCATCGCGTCGCCACCCCCTCCTCGCCCTAGAAATTCGGACGGACGGGGGTGACGGATG  166

Query  49   TTGGCCTCCCGTGCCCTCGCGGCGCGGCCGGCCCAAATTCGAGTCCCCGGCACGGGACGT  108
            |||||||||||||||| |||||||||||||||| |||| ||||||| |||| ||||||||
Sbjct  167  TTGGCCTCCCGTGCCCCCGCGGCGCGGCCGGCCTAAATGCGAGTCCTCGGCCCGGGACGT  226

Query  109  CGCGACGAGTGGTGGTTGAACTCTTCGACTCGAGCGCTATCGCGACGACGCCCGACGGGG  168
            | ||||||||||||||||||| |||| ||||||| ||  ||| |||||||||||||||||
Sbjct  227  CACGACGAGTGGTGGTTGAACCCTTCAACTCGAGAGCCGTCGAGACGACGCCCGACGGGG  286

Query  169  AGCCTTCCGAC--CCC-GGAGCCG-CGGACCCCGAGAGGAGTCCGGG-GCCCTCGACCG  222
            | | | |||||  |||  | ||   ||| |||||||||||| ||| | ||| |||||||
Sbjct  287  AAC-T-CCGACGACCCTAGGGCTATCGG-CCCCGAGAGGAG-CCGCGAGCCTTCGACCG  341


>MF375772.1 Gynochthodes umbellata isolate Y5 5.8S ribosomal RNA gene, partial 
sequence; internal transcribed spacer 2, complete sequence; 
and large subunit ribosomal RNA gene, partial sequence
Length=503

 Score = 195 bits (105),  Expect = 8e-46
 Identities = 198/239 (83%), Gaps = 21/239 (9%)
 Strand=Plus/Plus

Query  1    CGCATCGCGTCGCCACCCCCTCCTCGCC----------GG--GGACGGGGGTGACGGATA  48
            ||||||||||||||||||||||||||||          ||  ||||||||||||||||| 
Sbjct  106  CGCATCGCGTCGCCACCCCCTCCTCGCCCTAGAAATTCGGACGGACGGGGGTGACGGATG  165

Query  49   TTGGCCTCCCGTGCCCTCGCGGCGCGGCCGGCCCAAATTCGAGTCCCCGGCACGGGACGT  108
            |||||||||||||||| |||||||||||||||| |||| ||||||| |||| ||||||||
Sbjct  166  TTGGCCTCCCGTGCCCCCGCGGCGCGGCCGGCCTAAATGCGAGTCCTCGGCCCGGGACGT  225

Query  109  CGCGACGAGTGGTGGTTGAACTCTTCGACTCGAGCGCTATCGCGACGACGCCCGACGGGG  168
            | ||||||||||||||||||| |||| ||||||| ||  ||| |||||||||||||||||
Sbjct  226  CACGACGAGTGGTGGTTGAACCCTTCAACTCGAGAGCCGTCGAGACGACGCCCGACGGGG  285

Query  169  AGCCTTCCGAC--CCC-GGAGCCG-CGGACCCCGAGAGGAGTCCGGG-GCCCTCGACCG  222
            | | | |||||  |||  | ||   ||| |||||||||||| ||| | ||| |||||||
Sbjct  286  AAC-T-CCGACGACCCTAGGGCTATCGG-CCCCGAGAGGAG-CCGCGAGCCTTCGACCG  340


>MF375770.1 Gynochthodes umbellata isolate Y2 5.8S ribosomal RNA gene, partial 
sequence; internal transcribed spacer 2, complete sequence; 
and large subunit ribosomal RNA gene, partial sequence
Length=452

 Score = 195 bits (105),  Expect = 8e-46
 Identities = 198/239 (83%), Gaps = 21/239 (9%)
 Strand=Plus/Plus

Query  1    CGCATCGCGTCGCCACCCCCTCCTCGCC----------GG--GGACGGGGGTGACGGATA  48
            ||||||||||||||||||||||||||||          ||  ||||||||||||||||| 
Sbjct  88   CGCATCGCGTCGCCACCCCCTCCTCGCCCTAGAAATTCGGACGGACGGGGGTGACGGATG  147

Query  49   TTGGCCTCCCGTGCCCTCGCGGCGCGGCCGGCCCAAATTCGAGTCCCCGGCACGGGACGT  108
            |||||||||||||||| |||||||||||||||| |||| ||||||| |||| ||||||||
Sbjct  148  TTGGCCTCCCGTGCCCCCGCGGCGCGGCCGGCCTAAATGCGAGTCCTCGGCCCGGGACGT  207

Query  109  CGCGACGAGTGGTGGTTGAACTCTTCGACTCGAGCGCTATCGCGACGACGCCCGACGGGG  168
            | ||||||||||||||||||| |||| ||||||| ||  ||| |||||||||||||||||
Sbjct  208  CACGACGAGTGGTGGTTGAACCCTTCAACTCGAGAGCCGTCGAGACGACGCCCGACGGGG  267

Query  169  AGCCTTCCGAC--CCC-GGAGCCG-CGGACCCCGAGAGGAGTCCGGG-GCCCTCGACCG  222
            | | | |||||  |||  | ||   ||| |||||||||||| ||| | ||| |||||||
Sbjct  268  AAC-T-CCGACGACCCTAGGGCTATCGG-CCCCGAGAGGAG-CCGCGAGCCTTCGACCG  322


>MF375769.1 Gynochthodes umbellata isolate Y1 5.8S ribosomal RNA gene, partial 
sequence; internal transcribed spacer 2, complete sequence; 
and large subunit ribosomal RNA gene, partial sequence
Length=485

 Score = 195 bits (105),  Expect = 8e-46
 Identities = 198/239 (83%), Gaps = 21/239 (9%)
 Strand=Plus/Plus

Query  1    CGCATCGCGTCGCCACCCCCTCCTCGCC----------GG--GGACGGGGGTGACGGATA  48
            ||||||||||||||||||||||||||||          ||  ||||||||||||||||| 
Sbjct  94   CGCATCGCGTCGCCACCCCCTCCTCGCCCTAGAAATTCGGACGGACGGGGGTGACGGATG  153

Query  49   TTGGCCTCCCGTGCCCTCGCGGCGCGGCCGGCCCAAATTCGAGTCCCCGGCACGGGACGT  108
            |||||||||||||||| |||||||||||||||| |||| ||||||| |||| ||||||||
Sbjct  154  TTGGCCTCCCGTGCCCCCGCGGCGCGGCCGGCCTAAATGCGAGTCCTCGGCCCGGGACGT  213

Query  109  CGCGACGAGTGGTGGTTGAACTCTTCGACTCGAGCGCTATCGCGACGACGCCCGACGGGG  168
            | ||||||||||||||||||| |||| ||||||| ||  ||| |||||||||||||||||
Sbjct  214  CACGACGAGTGGTGGTTGAACCCTTCAACTCGAGAGCCGTCGAGACGACGCCCGACGGGG  273

Query  169  AGCCTTCCGAC--CCC-GGAGCCG-CGGACCCCGAGAGGAGTCCGGG-GCCCTCGACCG  222
            | | | |||||  |||  | ||   ||| |||||||||||| ||| | ||| |||||||
Sbjct  274  AAC-T-CCGACGACCCTAGGGCTATCGG-CCCCGAGAGGAG-CCGCGAGCCTTCGACCG  328


>MF375763.1 [Morinda] umbellata subsp. obovata isolate Y3 5.8S ribosomal 
RNA gene, partial sequence; internal transcribed spacer 2, complete 
sequence; and large subunit ribosomal RNA gene, partial 
sequence
Length=498

 Score = 195 bits (105),  Expect = 8e-46
 Identities = 198/239 (83%), Gaps = 21/239 (9%)
 Strand=Plus/Plus

Query  1    CGCATCGCGTCGCCACCCCCTCCTCGCC----------GG--GGACGGGGGTGACGGATA  48
            ||||||||||||||||||||||||||||          ||  ||||||||||||||||| 
Sbjct  102  CGCATCGCGTCGCCACCCCCTCCTCGCCCTAGAAATTCGGACGGACGGGGGTGACGGATG  161

Query  49   TTGGCCTCCCGTGCCCTCGCGGCGCGGCCGGCCCAAATTCGAGTCCCCGGCACGGGACGT  108
            |||||||||||||||| |||||||||||||||| |||| ||||||| |||| ||||||||
Sbjct  162  TTGGCCTCCCGTGCCCCCGCGGCGCGGCCGGCCTAAATGCGAGTCCTCGGCCCGGGACGT  221

Query  109  CGCGACGAGTGGTGGTTGAACTCTTCGACTCGAGCGCTATCGCGACGACGCCCGACGGGG  168
            | ||||||||||||||||||| |||| ||||||| ||  ||| |||||||||||||||||
Sbjct  222  CACGACGAGTGGTGGTTGAACCCTTCAACTCGAGAGCCGTCGAGACGACGCCCGACGGGG  281

Query  169  AGCCTTCCGAC--CCC-GGAGCCG-CGGACCCCGAGAGGAGTCCGGG-GCCCTCGACCG  222
            | | | |||||  |||  | ||   ||| |||||||||||| ||| | ||| |||||||
Sbjct  282  AAC-T-CCGACGACCCTAGGGCTATCGG-CCCCGAGAGGAG-CCGCGAGCCTTCGACCG  336


>AB715222.1 Morinda umbellata subsp. obovata genes for 18S rRNA, ITS1, 5.8S 
rRNA, ITS2, 26S rRNA, partial and complete sequence, specimen_voucher: 
MAK:396107
 AB715223.1 Morinda umbellata subsp. obovata genes for 18S rRNA, ITS1, 5.8S 
rRNA, ITS2, 26S rRNA, partial and complete sequence, specimen_voucher: 
MAK:396106
Length=724

 Score = 195 bits (105),  Expect = 8e-46
 Identities = 198/239 (83%), Gaps = 21/239 (9%)
 Strand=Plus/Plus

Query  1    CGCATCGCGTCGCCACCCCCTCCTCGCC----------GG--GGACGGGGGTGACGGATA  48
            ||||||||||||||||||||||||||||          ||  ||||||||||||||||| 
Sbjct  433  CGCATCGCGTCGCCACCCCCTCCTCGCCCTAGAAATTCGGACGGACGGGGGTGACGGATG  492

Query  49   TTGGCCTCCCGTGCCCTCGCGGCGCGGCCGGCCCAAATTCGAGTCCCCGGCACGGGACGT  108
            |||||||||||||||| |||||||||||||||| |||| ||||||| |||| ||||||||
Sbjct  493  TTGGCCTCCCGTGCCCCCGCGGCGCGGCCGGCCTAAATGCGAGTCCTCGGCCCGGGACGT  552

Query  109  CGCGACGAGTGGTGGTTGAACTCTTCGACTCGAGCGCTATCGCGACGACGCCCGACGGGG  168
            | ||||||||||||||||||| |||| ||||||| ||  ||| |||||||||||||||||
Sbjct  553  CACGACGAGTGGTGGTTGAACCCTTCAACTCGAGAGCCGTCGAGACGACGCCCGACGGGG  612

Query  169  AGCCTTCCGAC--CCC-GGAGCCG-CGGACCCCGAGAGGAGTCCGGG-GCCCTCGACCG  222
            | | | |||||  |||  | ||   ||| |||||||||||| ||| | ||| |||||||
Sbjct  613  AAC-T-CCGACGACCCTAGGGCTATCGG-CCCCGAGAGGAG-CCGCGAGCCTTCGACCG  667


>AB715220.1 Morinda cochinchinensis genes for 18S rRNA, ITS1, 5.8S rRNA, 
ITS2, 26S rRNA, partial and complete sequence, specimen_voucher: 
MAK:396098
 AB715221.1 Morinda cochinchinensis genes for 18S rRNA, ITS1, 5.8S rRNA, 
ITS2, 26S rRNA, partial and complete sequence, specimen_voucher: 
MAK:396099
Length=726

 Score = 195 bits (105),  Expect = 8e-46
 Identities = 197/238 (83%), Gaps = 19/238 (8%)
 Strand=Plus/Plus

Query  1    CGCATCGCGTCGCCACCCCCTCCTCGCC----------GG--GGACGGGGGTGACGGATA  48
            ||||||||||||||||||||||||||||          ||  ||||||||||||||||| 
Sbjct  435  CGCATCGCGTCGCCACCCCCTCCTCGCCTTAGGAATTCGGACGGACGGGGGTGACGGATG  494

Query  49   TTGGCCTCCCGTGCCCTCGCGGCGCGGCCGGCCCAAATTCGAGTCCCCGGCACGGGACGT  108
            ||||||||||||||||||||||||||||||||| |||| ||||||| |||| ||||||||
Sbjct  495  TTGGCCTCCCGTGCCCTCGCGGCGCGGCCGGCCTAAATGCGAGTCCTCGGCCCGGGACGT  554

Query  109  CGCGACGAGTGGTGGTTGAACTCTTCGACTCGAGCGCTATCGCGACGACGCCCGACGGGG  168
            | ||||||||||||||||||| |||| ||||||| ||  ||| |||||||||||||||||
Sbjct  555  CACGACGAGTGGTGGTTGAACCCTTCAACTCGAGAGCCGTCGAGACGACGCCCGACGGGG  614

Query  169  AGCCTTCCGAC--CCCGGAGCCG-CGGACCCCGAGAGGAGTCCGGGGCCCTC-GACCG  222
            | | | |||||  |||  || |  | | |||||||||||| ||| |  |||| |||||
Sbjct  615  AAC-T-CCGACGACCCTAAGGCTACCGGCCCCGAGAGGAG-CCGCGAGCCTCCGACCG  669


>AB715219.1 Morinda umbellata subsp. obovata genes for 18S rRNA, ITS1, 5.8S 
rRNA, ITS2, 26S rRNA, partial and complete sequence, specimen_voucher: 
MAK:402201
Length=724

 Score = 195 bits (105),  Expect = 8e-46
 Identities = 198/239 (83%), Gaps = 21/239 (9%)
 Strand=Plus/Plus

Query  1    CGCATCGCGTCGCCACCCCCTCCTCGCC----------GG--GGACGGGGGTGACGGATA  48
            ||||||||||||||||||||||||||||          ||  ||||||||||||||||| 
Sbjct  433  CGCATCGCGTCGCCACCCCCTCCTCGCCCTAGAAATTCGGACGGACGGGGGTGACGGATG  492

Query  49   TTGGCCTCCCGTGCCCTCGCGGCGCGGCCGGCCCAAATTCGAGTCCCCGGCACGGGACGT  108
            |||||||||||||||| |||||||||||||||| |||| ||||||| |||| ||||||||
Sbjct  493  TTGGCCTCCCGTGCCCCCGCGGCGCGGCCGGCCTAAATGCGAGTCCTCGGCCCGGGACGT  552

Query  109  CGCGACGAGTGGTGGTTGAACTCTTCGACTCGAGCGCTATCGCGACGACGCCCGACGGGG  168
            | ||||||||||||||||||| |||| ||||||| ||  ||| |||||||||||||||||
Sbjct  553  CACGACGAGTGGTGGTTGAACCCTTCAACTCGAGAGCCGTCGAGACGACGCCCGACGGGG  612

Query  169  AGCCTTCCGAC--CCC-GGAGCCG-CGGACCCCGAGAGGAGTCCGGG-GCCCTCGACCG  222
            | | | |||||  |||  | ||   ||| |||||||||||| ||| | ||| |||||||
Sbjct  613  AAC-T-CCGACGACCCAAGGGCAATCGG-CCCCGAGAGGAG-CCGCGAGCCTTCGACCG  667


>AB715208.1 Gynochthodes umbellata subsp. umbellata genes for 18S rRNA, ITS1, 
5.8S rRNA, ITS2, 26S rRAN, partial and complete sequence, 
specimen_voucher: MAK:396103
 AB715209.1 Gynochthodes umbellata subsp. umbellata genes for 18S rRNA, ITS1, 
5.8S rRNA, ITS2, 26S rRAN, partial and complete sequence, 
specimen_voucher: MAK:39610
 AB715211.1 Gynochthodes umbellata subsp. umbellata genes for 18S rRNA, ITS1, 
5.8S rRNA, ITS2, 26S rRNA, partial and complete sequence, 
specimen_voucher: MAK:396105
 AB715212.1 Gynochthodes umbellata subsp. umbellata genes for 18S rRNA, ITS1, 
5.8S rRNA, ITS2, 26S rRNA, partial and complete sequence, 
specimen_voucher: MAK:362206
 AB715213.1 Gynochthodes umbellata subsp. umbellata genes for 18S rRNA, ITS1, 
5.8S rRNA, ITS2, 26S rRNA, partial and complete sequence, 
specimen_voucher: MAK:379694
 AB715214.1 Gynochthodes umbellata subsp. umbellata genes for 18S rRNA, ITS1, 
5.8S rRNA, ITS2, 26S rRNA, partial and complete sequence, 
specimen_voucher: MAK:380119
 AB715217.1 Gynochthodes umbellata subsp. umbellata genes for 18S rRNA, ITS1, 
5.8S rRNA, ITS2, 26S rRNA, partial and complete sequence, 
specimen_voucher: MAK:396102
 AB715218.1 Gynochthodes umbellata subsp. umbellata genes for 18S rRNA, ITS1, 
5.8S rRNA, ITS2, 26S rRNA, partial and complete sequence, 
specimen_voucher: MAK:400856
Length=724

 Score = 195 bits (105),  Expect = 8e-46
 Identities = 198/239 (83%), Gaps = 21/239 (9%)
 Strand=Plus/Plus

Query  1    CGCATCGCGTCGCCACCCCCTCCTCGCC----------GG--GGACGGGGGTGACGGATA  48
            ||||||||||||||||||||||||||||          ||  ||||||||||||||||| 
Sbjct  433  CGCATCGCGTCGCCACCCCCTCCTCGCCCTAGAAATTCGGACGGACGGGGGTGACGGATG  492

Query  49   TTGGCCTCCCGTGCCCTCGCGGCGCGGCCGGCCCAAATTCGAGTCCCCGGCACGGGACGT  108
            |||||||||||||||| |||||||||||||||| |||| ||||||| |||| ||||||||
Sbjct  493  TTGGCCTCCCGTGCCCCCGCGGCGCGGCCGGCCTAAATGCGAGTCCTCGGCCCGGGACGT  552

Query  109  CGCGACGAGTGGTGGTTGAACTCTTCGACTCGAGCGCTATCGCGACGACGCCCGACGGGG  168
            | ||||||||||||||||||| |||| ||||||| ||  ||| |||||||||||||||||
Sbjct  553  CACGACGAGTGGTGGTTGAACCCTTCAACTCGAGAGCCGTCGAGACGACGCCCGACGGGG  612

Query  169  AGCCTTCCGAC--CCC-GGAGCCG-CGGACCCCGAGAGGAGTCCGGG-GCCCTCGACCG  222
            | | | |||||  |||  | ||   ||| |||||||||||| ||| | ||| |||||||
Sbjct  613  AAC-T-CCGACGACCCTAGGGCTATCGG-CCCCGAGAGGAG-CCGCGAGCCTTCGACCG  667


>AB103526.1 Mitchella undulata 5.8S ribosomal RNA, ITS2, 26S ribosomal RNA, 
partial and complete sequence, country:Japan: Mie, Mt. Gozaisho-1
Length=329

 Score = 191 bits (103),  Expect = 1e-44
 Identities = 151/176 (86%), Gaps = 0/176 (0%)
 Strand=Plus/Plus

Query  32   GACGGGGGTGACGGATATTGGCCTCCCGTGCCCTCGCGGCGCGGCCGGCCCAAATTCGAG  91
            ||||||||||||||||||||||||||||||||||| |||||||||||||| |||  ||||
Sbjct  133  GACGGGGGTGACGGATATTGGCCTCCCGTGCCCTCRCGGCGCGGCCGGCCTAAACGCGAG  192

Query  92   TCCCCGGCACGGGACGTCGCGACGAGTGGTGGTTGAACTCTTCGACTCGAGCGCTATCGC  151
            ||| ||| |||||||||| |||| |||||||||||||||  || || |||| ||| || |
Sbjct  193  TCCTCGGMACGGGACGTCACGACAAGTGGTGGTTGAACTACTCAACACGAGTGCTGTCAC  252

Query  152  GACGACGCCCGACGGGGAGCCTTCCGACCCCGGAGCCGCGGACCCCGAGAGGAGTC  207
            ||||||||||||||||||  || |||||||  ||| |   |||||||| |||||||
Sbjct  253  GACGACGCCCGACGGGGACTCTACCGACCCTAGAGACCTTGACCCCGAAAGGAGTC  308


>AB103528.1 Mitchella undulata 5.8S ribosomal RNA, ITS2, 26S ribosomal RNA, 
partial and complete sequence, country:Japan: Mie, Mt. Kunimi-1
Length=329

 Score = 189 bits (102),  Expect = 4e-44
 Identities = 151/176 (86%), Gaps = 0/176 (0%)
 Strand=Plus/Plus

Query  32   GACGGGGGTGACGGATATTGGCCTCCCGTGCCCTCGCGGCGCGGCCGGCCCAAATTCGAG  91
            |||||||||||||||||||||||||||||||||||||||||||||||| | |||  ||||
Sbjct  133  GACGGGGGTGACGGATATTGGCCTCCCGTGCCCTCGCGGCGCGGCCGGYCTAAACGCGAG  192

Query  92   TCCCCGGCACGGGACGTCGCGACGAGTGGTGGTTGAACTCTTCGACTCGAGCGCTATCGC  151
            ||| |||||||||||||| |||| |||||||||||||||  || || |||| ||| || |
Sbjct  193  TCCTCGGCACGGGACGTCACGACAAGTGGTGGTTGAACTACTCAACACGAGTGCTGTCAC  252

Query  152  GACGACGCCCGACGGGGAGCCTTCCGACCCCGGAGCCGCGGACCCCGAGAGGAGTC  207
            ||||||||||||||||||  || |||||||  |||     |||||||| |||||||
Sbjct  253  GACGACGCCCGACGGGGACTCTACCGACCCTAGAGAACTTGACCCCGAAAGGAGTC  308


>AB103512.1 Mitchella undulata 5.8S ribosomal RNA, ITS2, 26S ribosomal RNA, 
partial and complete sequence, country:Japan: Gifu, Kani
Length=329

 Score = 189 bits (102),  Expect = 4e-44
 Identities = 151/176 (86%), Gaps = 0/176 (0%)
 Strand=Plus/Plus

Query  32   GACGGGGGTGACGGATATTGGCCTCCCGTGCCCTCGCGGCGCGGCCGGCCCAAATTCGAG  91
            ||||||||||||||||||||||||||||||||||| |||||||||||||| |||  ||||
Sbjct  133  GACGGGGGTGACGGATATTGGCCTCCCGTGCCCTCACGGCGCGGCCGGCCTAAACGCGAG  192

Query  92   TCCCCGGCACGGGACGTCGCGACGAGTGGTGGTTGAACTCTTCGACTCGAGCGCTATCGC  151
            ||| ||| |||||||||| |||| |||||||||||||||  || || |||| ||| || |
Sbjct  193  TCCTCGGMACGGGACGTCACGACAAGTGGTGGTTGAACTACTCAACACGAGTGCTGTCAC  252

Query  152  GACGACGCCCGACGGGGAGCCTTCCGACCCCGGAGCCGCGGACCCCGAGAGGAGTC  207
            ||||||||||||||||||  || |||||||  ||| |   |||||||| |||||||
Sbjct  253  GACGACGCCCGACGGGGACTCTACCGACCCTAGAGACCTTGACCCCGAAAGGAGTC  308


  Database: Nucleotide collection (nt)
    Posted date:  Jun 15, 2019  6:40 PM
  Number of letters in database: 218,532,353,722
  Number of sequences in database:  52,478,804

Lambda      K        H
    1.33    0.621     1.12 
Gapped
Lambda      K        H
    1.28    0.460    0.850 
Matrix: blastn matrix:1 -2
Gap Penalties: Existence: 0, Extension: 0
Number of Sequences: 52478804
Number of Hits to DB: 0
Number of extensions: 0
Number of successful extensions: 0
Number of sequences better than 10: 4
Number of HSP's better than 10 without gapping: 0
Number of HSP's gapped: 4
Number of HSP's successfully gapped: 4
Length of query: 222
Length of database: 218532353722
Length adjustment: 33
Effective length of query: 189
Effective length of database: 216800553190
Effective search space: 40975304552910
Effective search space used: 40975304552910
A: 0
X1: 13 (25.0 bits)
X2: 32 (59.1 bits)
X3: 54 (99.7 bits)
S1: 13 (25.1 bits)
S2: 23 (43.6 bits)
