# Supplementary material for: Assessing the Identity of Commercial Herbs From a Cambodian Market Using DNA Barcoding
Source: Front Pharmacol. 2020 Mar 24;11:244. doi: 10.3389/fphar.2020.00244 (PMC7105672; doi:10.3389/fphar.2020.00244)
Supplement: Supplementary file 2 [file Data_Sheet_2.zip › blast search result/ITS2/JPZ23.txt]

BLASTN 2.9.0+
Reference: Zheng Zhang, Scott Schwartz, Lukas Wagner, and
Webb Miller (2000), "A greedy algorithm for aligning DNA
sequences", J Comput Biol 2000; 7(1-2):203-14.


Reference for database indexing: Aleksandr Morgulis, George
Coulouris, Yan Raytselis, Thomas L. Madden, Richa Agarwala,
Alejandro A. Schaffer (2008), "Database Indexing for
Production MegaBLAST Searches", Bioinformatics 24:1757-1764.


RID: J5WWZXJB01N


Database: Nucleotide collection (nt)
           52,478,804 sequences; 218,532,353,722 total letters
Query= 23

Length=233


                                                                   Score        E      Max
Sequences producing significant alignments:                       (Bits)     Value   ident

KU139880.1 Cinnamomum rhynchophyllum voucher Huang J. F. et al...  411        8e-111  99%         
KU139852.1 Cinnamomum javanicum voucher Huang J. F. et al. 201...  411        8e-111  99%         
MF110053.1 Cinnamomum paiei voucher Christensen 1237 (AAU) sma...  409        3e-110  98%         
KU139877.1 Cinnamomum propinquum voucher Crayn D. 1156 (CNS) i...  399        2e-107  98%         
KU139876.1 Cinnamomum propinquum voucher Simpson L. 443A (CNS)...  399        2e-107  98%         
KU139855.1 Cinnamomum laubatii voucher Costion C. 1550 (CNS) i...  399        2e-107  98%         
KU139821.1 Cinnamomum baileyanum voucher Tng D. CSIRO38 (CNS) ...  394        8e-106  97%         
KU139820.1 Cinnamomum baileyanum voucher Tng D. CSIRO130 (CNS)...  394        8e-106  97%         
MF110044.1 Cinnamomum dictyoneuron voucher Lugas 885 (K) small...  385        5e-103  97%         
MH232487.1 Cinnamomum wightii isolate SR622-CW1 5.8S ribosomal...  383        2e-102  96%         
MH232479.1 Cinnamomum travancoricum isolate SR622-CT 5.8S ribo...  383        2e-102  96%         
MH232440.1 Cinnamomum chemungianum isolate SR622-CCh1 5.8S rib...  383        2e-102  96%         
KU139865.1 Cinnamomum oliveri voucher Tng D. 274 (CNS) interna...  383        2e-102  97%         
KU139835.1 Cinnamomum cordatum voucher Manickam S. sm347 (KLU)...  383        2e-102  97%         
MH232480.1 Cinnamomum tamala isolate SR622-CTa1 5.8S ribosomal...  377        8e-101  96%         
MH232470.1 Cinnamomum perrottetii isolate SR622-CP1 5.8S ribos...  377        8e-101  96%         
MH232461.1 Cinnamomum mathewianum isolate SR622-CMt1 5.8S ribo...  377        8e-101  96%         
MH232442.1 Cinnamomum dubium isolate SR622-CD 5.8S ribosomal R...  377        8e-101  96%         
MH232436.1 Cinnamomum agasthyamalayanum isolate SR622-CAg1 5.8...  377        8e-101  96%         
MK087863.1 Cinnamomum verum bio-material AHP_Lot_3837 5.8S rib...  377        8e-101  96%         
MF110060.1 Cinnamomum verum voucher Lauerer 41050 (HBG) small ...  377        8e-101  96%         
MF110059.1 Cinnamomum verum voucher Kirchner s.n. (HBG) small ...  377        8e-101  96%         
KX509827.1 Cinnamomum verum voucher Lobin 19349 18S ribosomal ...  377        8e-101  96%         
KY271513.1 Cinnamomum verum isolate C77 internal transcribed s...  377        8e-101  96%         
KX766399.1 Cinnamomum verum voucher WKUCC37 18S ribosomal RNA ...  377        8e-101  96%         
KU139903.1 Cinnamomum verum voucher Yong K. T. s.n. (KLU) inte...  374        1e-99   96%         
KU139902.1 Cinnamomum verum voucher Huang J. F. H-BN013 (HITBC...  374        1e-99   96%         
KU139862.1 Cinnamomum multiflorum voucher Huang J. F. 201303 (...  374        1e-99   96%         
MH232447.1 Cinnamomum heyneanum isolate SR658-CH1 5.8S ribosom...  372        4e-99   95%         
MH232446.1 Cinnamomum goaense isolate SR658-CG 5.8S ribosomal ...  372        4e-99   95%         
KU139882.1 Cinnamomum saxatile voucher Li J. 20070136 (HITBC) ...  372        4e-99   96%         
MH232449.1 Cinnamomum keralaense isolate SR622-CK1 5.8S riboso...  368        5e-98   95%         
KU139839.1 Cinnamomum cuspidatum voucher Yong K. T. SM346 (KLU...  368        5e-98   95%         
MH232485.1 Cinnamomum verum isolate SR622-CV4 5.8S ribosomal R...  366        2e-97   95%         
MH232475.1 Cinnamomum sulphuratum isolate SR622-CS1 5.8S ribos...  366        2e-97   95%         
MH232459.1 Cinnamomum macrocarpum isolate SR622-CMa1 5.8S ribo...  366        2e-97   95%         
MH232451.1 Cinnamomum litseifolium isolate SR622-CL1 5.8S ribo...  366        2e-97   95%         
KX766401.1 Cinnamomum pauciflorum voucher WKUCC27 18S ribosoma...  366        2e-97   95%         
KP092859.1 Cinnamomum pauciflorum isolate SCBGP506_1 18S ribos...  366        2e-97   95%         
KU139896.1 Cinnamomum tonkinense voucher Li J. W. LJW19 (HITBC...  364        6e-97   95%         
KU139819.1 Cinnamomum austroyunnanense voucher Huang X. C. et ...  364        6e-97   95%         
MH232486.1 Cinnamomum verum isolate SR858-CV5 5.8S ribosomal R...  361        8e-96   94%         
MH232484.1 Cinnamomum verum isolate SR858-CV3 5.8S ribosomal R...  361        8e-96   94%         
MH232455.1 Cinnamomum sp. SR622-Csp 5.8S ribosomal RNA gene, p...  361        8e-96   94%         
MF110043.1 Cinnamomum daphnoides voucher Leuenberger s.n. (HBG...  359        3e-95   94%         
MF110042.1 Cinnamomum daphnoides voucher Hoffmann s.n. (HBG) s...  359        3e-95   94%         
KU139895.1 Cinnamomum tonkinense voucher Deng M. DM01 (HITBC) ...  359        3e-95   94%         
FM957803.1 Cinnamomum daphnoides ITS1 (partial), 5.8S rRNA gen...  359        3e-95   94%         
MF110055.1 Cinnamomum pittosporoides voucher Li & Rohwer 2010-...  357        1e-94   94%         
KX546422.1 Cinnamomum pittosporoides isolate CXQ1338 internal ...  357        1e-94   94%         
DQ124269.1 Cinnamomum pittosporoides internal transcribed spac...  357        1e-94   94%         
KU139849.1 Cinnamomum iners voucher Li J. W. LJW02 (HITBC) int...  355        4e-94   94%         
KU139842.1 Cinnamomum doederleinii voucher Inoue K. 1533 (KUN)...  355        4e-94   94%         
KX546413.1 Cinnamomum bejolghota isolate GBOW0970 internal tra...  353        1e-93   94%         
KX766402.1 Cinnamomum iners voucher WKUCC60 18S ribosomal RNA ...  353        1e-93   94%         
KU139874.1 Cinnamomum pittosporoides voucher Ci X. Q. et al. C...  353        1e-93   94%         
KU139858.1 Cinnamomum longipetiolatum voucher Yang G. P. 567 (...  353        1e-93   94%         
KU139830.1 Cinnamomum chago voucher Yunda Expedition Team YL02...  353        1e-93   94%         
KJ189025.1 Ocotea kenyensis isolate SMNS-169 internal transcri...  353        1e-93   94%         
MK087892.1 Cinnamomum aromaticum bio-material Changsha_Lot_W16...  350        2e-92   94%         
MG731106.1 Cinnamomum burmannii voucher 547 5.8S ribosomal RNA...  350        2e-92   94%         
KX546430.1 Iteadaphne caudata isolate CXQ0057 internal transcr...  350        2e-92   94%         
KX766398.1 Cinnamomum aromaticum voucher WKUCC01 18S ribosomal...  350        2e-92   94%         
KU139841.1 Cinnamomum daphnoides voucher Leuenberger s.n. (HBG...  350        2e-92   94%         
MF110047.1 Cinnamomum iners voucher Lauerer 31089 (HBG) small ...  348        6e-92   93%         
KY238310.1 Cinnamomum aromaticum isolate vmt2 internal transcr...  348        6e-92   94%         
KY238309.1 Cinnamomum aromaticum isolate vmt1 internal transcr...  348        6e-92   94%         
MF110052.1 Cinnamomum osmophloeum voucher Duerbye s.n. (HBG) s...  346        2e-91   93%         
KY271542.1 Cinnamomum macrostemon isolate C46 internal transcr...  346        2e-91   93%         
KY271528.1 Cinnamomum osmophloeum isolate C68 internal transcr...  346        2e-91   93%         
KY271527.1 Cinnamomum osmophloeum isolate C66 internal transcr...  346        2e-91   93%         
KY271526.1 Cinnamomum osmophloeum isolate C55 internal transcr...  346        2e-91   93%         
KY271523.1 Cinnamomum osmophloeum isolate C19 internal transcr...  346        2e-91   93%         
KU139885.1 Cinnamomum sp. Huang et al. 201310 voucher Huang J....  346        2e-91   94%         
KU139848.1 Cinnamomum iners voucher Huang X. C. et al. JYL-428...  346        2e-91   93%         
KU139828.1 Cinnamomum aromaticum voucher Huang J. F. H-BN095 (...  346        2e-91   94%         
KU139827.1 Cinnamomum aromaticum voucher Huang J. F. H-BN021 (...  346        2e-91   94%         
KP092853.1 Cinnamomum appelianum isolate SCBGP148_1 internal t...  346        2e-91   93%         
GU598528.1 Cinnamomum subavenium voucher su-c internal transcr...  346        2e-91   93%         
GU598526.1 Cinnamomum osmophloeum voucher os-s internal transc...  346        2e-91   93%         
GU598524.1 Cinnamomum osmophloeum voucher os-d internal transc...  346        2e-91   93%         
MK087929.1 Cinnamomum burmannii bio-material ChromaDex_Lot_000...  344        8e-91   93%         
MG731107.1 Cinnamomum burmannii voucher 546 5.8S ribosomal RNA...  344        8e-91   93%         
MF110058.1 Cinnamomum tamala voucher Hansen 12882 (AAU) small ...  344        8e-91   93%         
MF110056.1 Cinnamomum polderi voucher Brambach 1574 (HBG) smal...  344        8e-91   93%         
MF110048.1 Cinnamomum iners voucher Rohwer s.n. (HBG) Garden n...  344        8e-91   93%         
MF110038.1 Cinnamomum burmannii voucher Li & Rohwer 2010-10 (H...  344        8e-91   93%         
MF110037.1 Cinnamomum burmannii voucher Leuenberger s.n. (HBG)...  344        8e-91   93%         
MF110036.1 Cinnamomum burmannii voucher Jakobi s.n. (HBG) smal...  344        8e-91   93%         
KY271541.1 Cinnamomum macrostemon isolate C39 internal transcr...  344        8e-91   93%         
KY271540.1 Cinnamomum macrostemon isolate C28 internal transcr...  344        8e-91   93%         
KY271525.1 Cinnamomum osmophloeum isolate C54 internal transcr...  344        8e-91   93%         
KY271524.1 Cinnamomum osmophloeum isolate C38 internal transcr...  344        8e-91   93%         
KX766400.1 Cinnamomum burmannii voucher WKUCC36 18S ribosomal ...  344        8e-91   93%         
KU139844.1 Cinnamomum grandifolium voucher Huang J. F. et al. ...  344        8e-91   93%         
KU139823.1 Cinnamomum bejolghota voucher Huang J. F. QSBG09 (H...  344        8e-91   93%         
KJ189017.1 Ocotea laevis isolate SMNS-145 internal transcribed...  344        8e-91   93%         
KP092857.1 Cinnamomum camphora isolate SCBGP173_2 internal tra...  344        8e-91   93%         
KP092855.1 Cinnamomum burmannii isolate SCBGP030_2 internal tr...  344        8e-91   93%         
KP092854.1 Cinnamomum burmannii isolate SCBGP030_1 internal tr...  344        8e-91   93%         

ALIGNMENTS
>KU139880.1 Cinnamomum rhynchophyllum voucher Huang J. F. et al. 201323 (HITBC) 
internal transcribed spacer 1, partial sequence; 5.8S 
ribosomal RNA gene, complete sequence; and internal transcribed 
spacer 2, partial sequence
Length=619

 Score = 411 bits (222),  Expect = 8e-111
 Identities = 229/232 (99%), Gaps = 1/232 (0%)
 Strand=Plus/Plus

Query  1    CGCCACCCATCG-cccccccGCGGCATTCACATGCCCCGCCGGGGAGCGGAGACTGGCCG  59
            |||||||||||| |||||||||||||||||||||||||||||||||||||||||||||||
Sbjct  388  CGCCACCCATCGCCCCCCCCGCGGCATTCACATGCCCCGCCGGGGAGCGGAGACTGGCCG  447

Query  60   TCCGTGCCCGGGTCATCGGCGCGCGGTCGGCGGAAAAGGAGGACACCGTGCGGCGCGGCG  119
            ||||||||||||||||||||||||||||||| ||||||||||||||||||||||||||||
Sbjct  448  TCCGTGCCCGGGTCATCGGCGCGCGGTCGGCAGAAAAGGAGGACACCGTGCGGCGCGGCG  507

Query  120  CGGCGTGTGGGGGTTGAGAGGCGACTCGTCGCCGATCGTACGCAGCGCCCGCATTCCGCC  179
            |||||||||||||||||||||||||||||||||||||||||||||||||||||||||| |
Sbjct  508  CGGCGTGTGGGGGTTGAGAGGCGACTCGTCGCCGATCGTACGCAGCGCCCGCATTCCGTC  567

Query  180  GCGCGGTGACACCCATGGGACCATACCCGCCCGCAGCCGCGGGCGCTCGGAC  231
            ||||||||||||||||||||||||||||||||||||||||||||||||||||
Sbjct  568  GCGCGGTGACACCCATGGGACCATACCCGCCCGCAGCCGCGGGCGCTCGGAC  619


>KU139852.1 Cinnamomum javanicum voucher Huang J. F. et al. 201301 (HITBC) 
internal transcribed spacer 1, partial sequence; 5.8S ribosomal 
RNA gene, complete sequence; and internal transcribed 
spacer 2, partial sequence
Length=609

 Score = 411 bits (222),  Expect = 8e-111
 Identities = 228/231 (99%), Gaps = 0/231 (0%)
 Strand=Plus/Plus

Query  1    CGCCACCCATCGcccccccGCGGCATTCACATGCCCCGCCGGGGAGCGGAGACTGGCCGT  60
            ||||||||||||||||||||||||||||||||||||||||||||||||||||||||||||
Sbjct  379  CGCCACCCATCGCCCCCCCGCGGCATTCACATGCCCCGCCGGGGAGCGGAGACTGGCCGT  438

Query  61   CCGTGCCCGGGTCATCGGCGCGCGGTCGGCGGAAAAGGAGGACACCGTGCGGCGCGGCGC  120
            |||||||||||||||||||||||||||||| |||||||||||||||||||||||||||||
Sbjct  439  CCGTGCCCGGGTCATCGGCGCGCGGTCGGCAGAAAAGGAGGACACCGTGCGGCGCGGCGC  498

Query  121  GGCGTGTGGGGGTTGAGAGGCGACTCGTCGCCGATCGTACGCAGCGCCCGCATTCCGCCG  180
            ||||||||||||||||||||||||||||||||||||||||||||||||||||||||||||
Sbjct  499  GGCGTGTGGGGGTTGAGAGGCGACTCGTCGCCGATCGTACGCAGCGCCCGCATTCCGCCG  558

Query  181  CGCGGTGACACCCATGGGACCATACCCGCCCGCAGCCGCGGGCGCTCGGAC  231
            ||||||| ||||| |||||||||||||||||||||||||||||||||||||
Sbjct  559  CGCGGTGCCACCCGTGGGACCATACCCGCCCGCAGCCGCGGGCGCTCGGAC  609


>MF110053.1 Cinnamomum paiei voucher Christensen 1237 (AAU) small subunit 
ribosomal RNA gene, partial sequence; internal transcribed 
spacer 1, 5.8S ribosomal RNA gene, and internal transcribed 
spacer 2, complete sequence; and large subunit ribosomal RNA 
gene, partial sequence
Length=767

 Score = 409 bits (221),  Expect = 3e-110
 Identities = 230/234 (98%), Gaps = 1/234 (0%)
 Strand=Plus/Plus

Query  1    CGCCACCCATCG-cccccccGCGGCATTCACATGCCCCGCCGGGGAGCGGAGACTGGCCG  59
            |||||||||||| |||||||||||||||||||||||||||||||||||||||||||||||
Sbjct  454  CGCCACCCATCGCCCCCCCCGCGGCATTCACATGCCCCGCCGGGGAGCGGAGACTGGCCG  513

Query  60   TCCGTGCCCGGGTCATCGGCGCGCGGTCGGCGGAAAAGGAGGACACCGTGCGGCGCGGCG  119
            |||||||||||||| |||||||||||||||| ||||||||||||||||||||||||||||
Sbjct  514  TCCGTGCCCGGGTCCTCGGCGCGCGGTCGGCAGAAAAGGAGGACACCGTGCGGCGCGGCG  573

Query  120  CGGCGTGTGGGGGTTGAGAGGCGACTCGTCGCCGATCGTACGCAGCGCCCGCATTCCGCC  179
            ||||||||||||||||||||||||||||||||||||||||||||||||||||||||||||
Sbjct  574  CGGCGTGTGGGGGTTGAGAGGCGACTCGTCGCCGATCGTACGCAGCGCCCGCATTCCGCC  633

Query  180  GCGCGGTGACACCCATGGGACCATACCCGCCCGCAGCCGCGGGCGCTCGGACCG  233
            |||||||| |||||||||||||||||||||||||||||||||||||||||||||
Sbjct  634  GCGCGGTGCCACCCATGGGACCATACCCGCCCGCAGCCGCGGGCGCTCGGACCG  687


>KU139877.1 Cinnamomum propinquum voucher Crayn D. 1156 (CNS) internal transcribed 
spacer 1, partial sequence; 5.8S ribosomal RNA gene, 
complete sequence; and internal transcribed spacer 2, partial 
sequence
Length=617

 Score = 399 bits (216),  Expect = 2e-107
 Identities = 226/231 (98%), Gaps = 0/231 (0%)
 Strand=Plus/Plus

Query  1    CGCCACCCATCGcccccccGCGGCATTCACATGCCCCGCCGGGGAGCGGAGACTGGCCGT  60
            |||||||||||||||||||| |||||||||||||||||||||||||||||||||||||||
Sbjct  387  CGCCACCCATCGCCCCCCCGTGGCATTCACATGCCCCGCCGGGGAGCGGAGACTGGCCGT  446

Query  61   CCGTGCCCGGGTCATCGGCGCGCGGTCGGCGGAAAAGGAGGACACCGTGCGGCGCGGCGC  120
            |||||||||||||||||||||||||||||| ||||||||||||||||||||||||| |||
Sbjct  447  CCGTGCCCGGGTCATCGGCGCGCGGTCGGCAGAAAAGGAGGACACCGTGCGGCGCGACGC  506

Query  121  GGCGTGTGGGGGTTGAGAGGCGACTCGTCGCCGATCGTACGCAGCGCCCGCATTCCGCCG  180
            ||||||||||||||||||||||||||||||||||||||||||||||||||||||||||||
Sbjct  507  GGCGTGTGGGGGTTGAGAGGCGACTCGTCGCCGATCGTACGCAGCGCCCGCATTCCGCCG  566

Query  181  CGCGGTGACACCCATGGGACCATACCCGCCCGCAGCCGCGGGCGCTCGGAC  231
            ||||||| | |||||||||||||||||||||||||||||||||||||||||
Sbjct  567  CGCGGTGCCGCCCATGGGACCATACCCGCCCGCAGCCGCGGGCGCTCGGAC  617


>KU139876.1 Cinnamomum propinquum voucher Simpson L. 443A (CNS) internal 
transcribed spacer 1, partial sequence; 5.8S ribosomal RNA gene, 
complete sequence; and internal transcribed spacer 2, partial 
sequence
Length=617

 Score = 399 bits (216),  Expect = 2e-107
 Identities = 226/231 (98%), Gaps = 0/231 (0%)
 Strand=Plus/Plus

Query  1    CGCCACCCATCGcccccccGCGGCATTCACATGCCCCGCCGGGGAGCGGAGACTGGCCGT  60
            |||||||||||||||||||| |||||||||||||||||||||||||||||||||||||||
Sbjct  387  CGCCACCCATCGCCCCCCCGTGGCATTCACATGCCCCGCCGGGGAGCGGAGACTGGCCGT  446

Query  61   CCGTGCCCGGGTCATCGGCGCGCGGTCGGCGGAAAAGGAGGACACCGTGCGGCGCGGCGC  120
            |||||||||||||||||||||||||||||| ||||||||||||||||||||||||| |||
Sbjct  447  CCGTGCCCGGGTCATCGGCGCGCGGTCGGCAGAAAAGGAGGACACCGTGCGGCGCGACGC  506

Query  121  GGCGTGTGGGGGTTGAGAGGCGACTCGTCGCCGATCGTACGCAGCGCCCGCATTCCGCCG  180
            ||||||||||||||||||||||||||||||||||||||||||||||||||||||||||||
Sbjct  507  GGCGTGTGGGGGTTGAGAGGCGACTCGTCGCCGATCGTACGCAGCGCCCGCATTCCGCCG  566

Query  181  CGCGGTGACACCCATGGGACCATACCCGCCCGCAGCCGCGGGCGCTCGGAC  231
            ||||||| | |||||||||||||||||||||||||||||||||||||||||
Sbjct  567  CGCGGTGCCGCCCATGGGACCATACCCGCCCGCAGCCGCGGGCGCTCGGAC  617


>KU139855.1 Cinnamomum laubatii voucher Costion C. 1550 (CNS) internal transcribed 
spacer 1, partial sequence; 5.8S ribosomal RNA gene, 
complete sequence; and internal transcribed spacer 2, partial 
sequence
Length=605

 Score = 399 bits (216),  Expect = 2e-107
 Identities = 226/231 (98%), Gaps = 0/231 (0%)
 Strand=Plus/Plus

Query  1    CGCCACCCATCGcccccccGCGGCATTCACATGCCCCGCCGGGGAGCGGAGACTGGCCGT  60
            |||||||||||||||||||| |||||||||||||||||||||||||||||||||||||||
Sbjct  375  CGCCACCCATCGCCCCCCCGTGGCATTCACATGCCCCGCCGGGGAGCGGAGACTGGCCGT  434

Query  61   CCGTGCCCGGGTCATCGGCGCGCGGTCGGCGGAAAAGGAGGACACCGTGCGGCGCGGCGC  120
            |||||||||||||||||||||||||||||| ||||||||||||||||||||||||| |||
Sbjct  435  CCGTGCCCGGGTCATCGGCGCGCGGTCGGCAGAAAAGGAGGACACCGTGCGGCGCGACGC  494

Query  121  GGCGTGTGGGGGTTGAGAGGCGACTCGTCGCCGATCGTACGCAGCGCCCGCATTCCGCCG  180
            ||||||||||||||||||||||||||||||||||||||||||||||||||||||||||||
Sbjct  495  GGCGTGTGGGGGTTGAGAGGCGACTCGTCGCCGATCGTACGCAGCGCCCGCATTCCGCCG  554

Query  181  CGCGGTGACACCCATGGGACCATACCCGCCCGCAGCCGCGGGCGCTCGGAC  231
            ||||||| | |||||||||||||||||||||||||||||||||||||||||
Sbjct  555  CGCGGTGCCGCCCATGGGACCATACCCGCCCGCAGCCGCGGGCGCTCGGAC  605


>KU139821.1 Cinnamomum baileyanum voucher Tng D. CSIRO38 (CNS) internal transcribed 
spacer 1, partial sequence; 5.8S ribosomal RNA gene, 
complete sequence; and internal transcribed spacer 2, partial 
sequence
Length=617

 Score = 394 bits (213),  Expect = 8e-106
 Identities = 225/231 (97%), Gaps = 0/231 (0%)
 Strand=Plus/Plus

Query  1    CGCCACCCATCGcccccccGCGGCATTCACATGCCCCGCCGGGGAGCGGAGACTGGCCGT  60
            |||||||||||||||||||| |||||||||||||||||||||||||||||||||||||||
Sbjct  387  CGCCACCCATCGCCCCCCCGTGGCATTCACATGCCCCGCCGGGGAGCGGAGACTGGCCGT  446

Query  61   CCGTGCCCGGGTCATCGGCGCGCGGTCGGCGGAAAAGGAGGACACCGTGCGGCGCGGCGC  120
            |||||||||||||||||||||||||||||| ||||||||||||||||||||||||| | |
Sbjct  447  CCGTGCCCGGGTCATCGGCGCGCGGTCGGCAGAAAAGGAGGACACCGTGCGGCGCGACAC  506

Query  121  GGCGTGTGGGGGTTGAGAGGCGACTCGTCGCCGATCGTACGCAGCGCCCGCATTCCGCCG  180
            ||||||||||||||||||||||||||||||||||||||||||||||||||||||||| ||
Sbjct  507  GGCGTGTGGGGGTTGAGAGGCGACTCGTCGCCGATCGTACGCAGCGCCCGCATTCCGTCG  566

Query  181  CGCGGTGACACCCATGGGACCATACCCGCCCGCAGCCGCGGGCGCTCGGAC  231
            ||||||| |||||||||||||||||||||||||||||||||||||||||||
Sbjct  567  CGCGGTGCCACCCATGGGACCATACCCGCCCGCAGCCGCGGGCGCTCGGAC  617


>KU139820.1 Cinnamomum baileyanum voucher Tng D. CSIRO130 (CNS) internal 
transcribed spacer 1, partial sequence; 5.8S ribosomal RNA gene, 
complete sequence; and internal transcribed spacer 2, partial 
sequence
Length=617

 Score = 394 bits (213),  Expect = 8e-106
 Identities = 225/231 (97%), Gaps = 0/231 (0%)
 Strand=Plus/Plus

Query  1    CGCCACCCATCGcccccccGCGGCATTCACATGCCCCGCCGGGGAGCGGAGACTGGCCGT  60
            |||||||||||||||||||| |||||||||||||||||||||||||||||||||||||||
Sbjct  387  CGCCACCCATCGCCCCCCCGTGGCATTCACATGCCCCGCCGGGGAGCGGAGACTGGCCGT  446

Query  61   CCGTGCCCGGGTCATCGGCGCGCGGTCGGCGGAAAAGGAGGACACCGTGCGGCGCGGCGC  120
            |||||||||||||||||||||||||||||| ||||||||||||||||||||||||| | |
Sbjct  447  CCGTGCCCGGGTCATCGGCGCGCGGTCGGCAGAAAAGGAGGACACCGTGCGGCGCGACAC  506

Query  121  GGCGTGTGGGGGTTGAGAGGCGACTCGTCGCCGATCGTACGCAGCGCCCGCATTCCGCCG  180
            ||||||||||||||||||||||||||||||||||||||||||||||||||||||||| ||
Sbjct  507  GGCGTGTGGGGGTTGAGAGGCGACTCGTCGCCGATCGTACGCAGCGCCCGCATTCCGTCG  566

Query  181  CGCGGTGACACCCATGGGACCATACCCGCCCGCAGCCGCGGGCGCTCGGAC  231
            ||||||| |||||||||||||||||||||||||||||||||||||||||||
Sbjct  567  CGCGGTGCCACCCATGGGACCATACCCGCCCGCAGCCGCGGGCGCTCGGAC  617


>MF110044.1 Cinnamomum dictyoneuron voucher Lugas 885 (K) small subunit ribosomal 
RNA gene, partial sequence; internal transcribed spacer 
1, 5.8S ribosomal RNA gene, and internal transcribed spacer 
2, complete sequence; and large subunit ribosomal RNA gene, 
partial sequence
Length=751

 Score = 385 bits (208),  Expect = 5e-103
 Identities = 225/233 (97%), Gaps = 1/233 (0%)
 Strand=Plus/Plus

Query  1    CGCCACCCATCGcccccccGCGGCATTCACATGCCCCGCCGGGGAGCGGAGACTGGCCGT  60
            ||||||||||||||||||| ||||||||||||||||||||||||||||||||||||||||
Sbjct  454  CGCCACCCATCGCCCCCCC-CGGCATTCACATGCCCCGCCGGGGAGCGGAGACTGGCCGT  512

Query  61   CCGTGCCCGGGTCATCGGCGCGCGGTCGGCGGAAAAGGAGGACACCGTGCGGCGCGGCGC  120
            |||||||||||||||||||||||||||||| ||||||||||||||||||||||||| | |
Sbjct  513  CCGTGCCCGGGTCATCGGCGCGCGGTCGGCAGAAAAGGAGGACACCGTGCGGCGCGACAC  572

Query  121  GGCGTGTGGGGGTTGAGAGGCGACTCGTCGCCGATCGTACGCAGCGCCCGCATTCCGCCG  180
            ||||||||||||||||||||||||||||||||||||||||||||||||||||||||||||
Sbjct  573  GGCGTGTGGGGGTTGAGAGGCGACTCGTCGCCGATCGTACGCAGCGCCCGCATTCCGCCG  632

Query  181  CGCGGTGACACCCATGGGACCATACCCGCCCGCAGCCGCGGGCGCTCGGACCG  233
             |||||| ||||||||||||||||| ||||||||||||||||||| |||||||
Sbjct  633  TGCGGTGCCACCCATGGGACCATACACGCCCGCAGCCGCGGGCGCCCGGACCG  685


>MH232487.1 Cinnamomum wightii isolate SR622-CW1 5.8S ribosomal RNA gene, 
partial sequence; internal transcribed spacer 2, complete sequence; 
and large subunit ribosomal RNA gene, partial sequence
 MH232488.1 Cinnamomum wightii isolate SR622-CW2 5.8S ribosomal RNA gene, 
partial sequence; internal transcribed spacer 2, complete sequence; 
and large subunit ribosomal RNA gene, partial sequence
 MH232489.1 Cinnamomum wightii isolate SR622-CW3 5.8S ribosomal RNA gene, 
partial sequence; internal transcribed spacer 2, complete sequence; 
and large subunit ribosomal RNA gene, partial sequence
Length=368

 Score = 383 bits (207),  Expect = 2e-102
 Identities = 226/235 (96%), Gaps = 2/235 (1%)
 Strand=Plus/Plus

Query  1    CGCCACCCATCGcccccccGCGGCATTCACATGCCC--CGCCGGGGAGCGGAGACTGGCC  58
            ||||||||||||||||||||||||||||||||||||  ||||||||||||||||||||||
Sbjct  31   CGCCACCCATCGCCCCCCCGCGGCATTCACATGCCCCGCGCCGGGGAGCGGAGACTGGCC  90

Query  59   GTCCGTGCCCGGGTCATCGGCGCGCGGTCGGCGGAAAAGGAGGACACCGTGCGGCGCGGC  118
            |||||||||||||||||||||||||||||||| ||||||||||||||||||||||||| |
Sbjct  91   GTCCGTGCCCGGGTCATCGGCGCGCGGTCGGCAGAAAAGGAGGACACCGTGCGGCGCGAC  150

Query  119  GCGGCGTGTGGGGGTTGAGAGGCGACTCGTCGCCGATCGTACGCAGCGCCCGCATTCCGC  178
            |||||||||||||  ||||||||||||||||||||||||||||| |||||||||||||||
Sbjct  151  GCGGCGTGTGGGGAATGAGAGGCGACTCGTCGCCGATCGTACGCGGCGCCCGCATTCCGC  210

Query  179  CGCGCGGTGACACCCATGGGACCATACCCGCCCGCAGCCGCGGGCGCTCGGACCG  233
            ||||||||| ||||| |||||||||||||||||||||||||||||||||||||||
Sbjct  211  CGCGCGGTGCCACCCGTGGGACCATACCCGCCCGCAGCCGCGGGCGCTCGGACCG  265


>MH232479.1 Cinnamomum travancoricum isolate SR622-CT 5.8S ribosomal RNA 
gene, partial sequence; internal transcribed spacer 2, complete 
sequence; and large subunit ribosomal RNA gene, partial 
sequence
Length=369

 Score = 383 bits (207),  Expect = 2e-102
 Identities = 227/236 (96%), Gaps = 3/236 (1%)
 Strand=Plus/Plus

Query  1    CGCCACCCATCGcccccccGCGGCATTCACATGCCC--CGCCGGGGAGCGGAGACTGGCC  58
            ||||||||||||||||||||||||||||||||||||  ||||||||||||||||||||||
Sbjct  31   CGCCACCCATCGCCCCCCCGCGGCATTCACATGCCCCGCGCCGGGGAGCGGAGACTGGCC  90

Query  59   GTCCGTGCCCGGGTCATCGGCGCGCGGTCGGCGGAAAAGGAGGACACCGTGCGGCGCGGC  118
            |||||||||||||||||||||||||||||||| ||||||||||||||||||||||||| |
Sbjct  91   GTCCGTGCCCGGGTCATCGGCGCGCGGTCGGCAGAAAAGGAGGACACCGTGCGGCGCGAC  150

Query  119  GCGGCGTGTGGGGGT-TGAGAGGCGACTCGTCGCCGATCGTACGCAGCGCCCGCATTCCG  177
            ||||||||||||||  |||||||||||||||||||||||| |||||||||||||||||||
Sbjct  151  GCGGCGTGTGGGGGAATGAGAGGCGACTCGTCGCCGATCGCACGCAGCGCCCGCATTCCG  210

Query  178  CCGCGCGGTGACACCCATGGGACCATACCCGCCCGCAGCCGCGGGCGCTCGGACCG  233
            |||||||||| ||||| |||||||||||||||||||||||||||||||||||||||
Sbjct  211  CCGCGCGGTGCCACCCGTGGGACCATACCCGCCCGCAGCCGCGGGCGCTCGGACCG  266


>MH232440.1 Cinnamomum chemungianum isolate SR622-CCh1 5.8S ribosomal RNA 
gene, partial sequence; internal transcribed spacer 2, complete 
sequence; and large subunit ribosomal RNA gene, partial 
sequence
 MH232441.1 Cinnamomum chemungianum isolate SR622-CCh2 5.8S ribosomal RNA 
gene, partial sequence; internal transcribed spacer 2, complete 
sequence; and large subunit ribosomal RNA gene, partial 
sequence
 MH232443.1 Cinnamomum filipedicellatum isolate SR622-CF1 5.8S ribosomal 
RNA gene, partial sequence; internal transcribed spacer 2, complete 
sequence; and large subunit ribosomal RNA gene, partial 
sequence
 MH232444.1 Cinnamomum filipedicellatum isolate SR622-CF2 5.8S ribosomal 
RNA gene, partial sequence; internal transcribed spacer 2, complete 
sequence; and large subunit ribosomal RNA gene, partial 
sequence
 MH232445.1 Cinnamomum filipedicellatum isolate SR622-CF3 5.8S ribosomal 
RNA gene, partial sequence; internal transcribed spacer 2, complete 
sequence; and large subunit ribosomal RNA gene, partial 
sequence
 MH232471.1 Cinnamomum perrottetii isolate SR622-CP2 5.8S ribosomal RNA gene, 
partial sequence; internal transcribed spacer 2, complete 
sequence; and large subunit ribosomal RNA gene, partial sequence
 MH232472.1 Cinnamomum perrottetii isolate SR858-CP3 5.8S ribosomal RNA gene, 
partial sequence; internal transcribed spacer 2, complete 
sequence; and large subunit ribosomal RNA gene, partial sequence
Length=368

 Score = 383 bits (207),  Expect = 2e-102
 Identities = 226/235 (96%), Gaps = 2/235 (1%)
 Strand=Plus/Plus

Query  1    CGCCACCCATCGcccccccGCGGCATTCACATGCCC--CGCCGGGGAGCGGAGACTGGCC  58
            ||||||||||||||||||||||||||||||||||||  ||||||||||||||||||||||
Sbjct  31   CGCCACCCATCGCCCCCCCGCGGCATTCACATGCCCCGCGCCGGGGAGCGGAGACTGGCC  90

Query  59   GTCCGTGCCCGGGTCATCGGCGCGCGGTCGGCGGAAAAGGAGGACACCGTGCGGCGCGGC  118
            |||||||||||||||||||||||||||||||| ||||||||||||||||||||||||| |
Sbjct  91   GTCCGTGCCCGGGTCATCGGCGCGCGGTCGGCAGAAAAGGAGGACACCGTGCGGCGCGAC  150

Query  119  GCGGCGTGTGGGGGTTGAGAGGCGACTCGTCGCCGATCGTACGCAGCGCCCGCATTCCGC  178
            |||||||||||||  |||||||||||||||||||||||| ||||||||||||||||||||
Sbjct  151  GCGGCGTGTGGGGAATGAGAGGCGACTCGTCGCCGATCGCACGCAGCGCCCGCATTCCGC  210

Query  179  CGCGCGGTGACACCCATGGGACCATACCCGCCCGCAGCCGCGGGCGCTCGGACCG  233
            ||||||||| ||||| |||||||||||||||||||||||||||||||||||||||
Sbjct  211  CGCGCGGTGCCACCCGTGGGACCATACCCGCCCGCAGCCGCGGGCGCTCGGACCG  265


>KU139865.1 Cinnamomum oliveri voucher Tng D. 274 (CNS) internal transcribed 
spacer 1, partial sequence; 5.8S ribosomal RNA gene, complete 
sequence; and internal transcribed spacer 2, partial sequence
Length=569

 Score = 383 bits (207),  Expect = 2e-102
 Identities = 224/232 (97%), Gaps = 1/232 (0%)
 Strand=Plus/Plus

Query  1    CGCCACCCATCGcccccccGCGGCATTCACATGCCCCGCCGGGGAGCGGAGACTGGCCGT  60
            |||||||| ||||||||||| |||||||||||||||||||||||||||||||||||||||
Sbjct  338  CGCCACCCGTCGCCCCCCCGTGGCATTCACATGCCCCGCCGGGGAGCGGAGACTGGCCGT  397

Query  61   CCGTGCCCGGGTCATCGGCGCGCGGTCGGCGGAAAAGGAGGACACCGTGCGGCGCGGCGC  120
            |||||||||||||||||||||||||||||| ||||||||||||||||||||||||| | |
Sbjct  398  CCGTGCCCGGGTCATCGGCGCGCGGTCGGCAGAAAAGGAGGACACCGTGCGGCGCGACAC  457

Query  121  GGCGTGTGGGGGTTGAGAGGCGACTCGTCGCCGATCGTACGCAGCGCCCGCATTCCGCCG  180
            ||||||||||||||||||||||||||||||||||||||||||||||||||||||||||||
Sbjct  458  GGCGTGTGGGGGTTGAGAGGCGACTCGTCGCCGATCGTACGCAGCGCCCGCATTCCGCCG  517

Query  181  CGCGGTGACACCCATGGGACCATACCCGCC-CGCAGCCGCGGGCGCTCGGAC  231
            ||||||| | |||||||||||||||||||| |||||||||||||||||||||
Sbjct  518  CGCGGTGCCGCCCATGGGACCATACCCGCCTCGCAGCCGCGGGCGCTCGGAC  569


>KU139835.1 Cinnamomum cordatum voucher Manickam S. sm347 (KLU) internal 
transcribed spacer 1, partial sequence; 5.8S ribosomal RNA gene, 
complete sequence; and internal transcribed spacer 2, partial 
sequence
Length=610

 Score = 383 bits (207),  Expect = 2e-102
 Identities = 224/232 (97%), Gaps = 1/232 (0%)
 Strand=Plus/Plus

Query  1    CGCCACCCATCG-cccccccGCGGCATTCACATGCCCCGCCGGGGAGCGGAGACTGGCCG  59
            |||||||||||| |||||||||||||||||||||||||||||||||||||||||||||||
Sbjct  379  CGCCACCCATCGCCCCCCCCGCGGCATTCACATGCCCCGCCGGGGAGCGGAGACTGGCCG  438

Query  60   TCCGTGCCCGGGTCATCGGCGCGCGGTCGGCGGAAAAGGAGGACACCGTGCGGCGCGGCG  119
            ||||||||||||||||||||||||||||||| ||||||||||||||||||||||||| | 
Sbjct  439  TCCGTGCCCGGGTCATCGGCGCGCGGTCGGCAGAAAAGGAGGACACCGTGCGGCGCGACA  498

Query  120  CGGCGTGTGGGGGTTGAGAGGCGACTCGTCGCCGATCGTACGCAGCGCCCGCATTCCGCC  179
            ||||||||||||||||||||||||||||||||||||||||||||||||||||||||||||
Sbjct  499  CGGCGTGTGGGGGTTGAGAGGCGACTCGTCGCCGATCGTACGCAGCGCCCGCATTCCGCC  558

Query  180  GCGCGGTGACACCCATGGGACCATACCCGCCCGCAGCCGCGGGCGCTCGGAC  231
            |||||||| | ||| |||||||||||||||||||||||||||||| ||||||
Sbjct  559  GCGCGGTGCCGCCCGTGGGACCATACCCGCCCGCAGCCGCGGGCGATCGGAC  610


>MH232480.1 Cinnamomum tamala isolate SR622-CTa1 5.8S ribosomal RNA gene, 
partial sequence; internal transcribed spacer 2, complete sequence; 
and large subunit ribosomal RNA gene, partial sequence
 MH232481.1 Cinnamomum tamala isolate SR858-CTa2 5.8S ribosomal RNA gene, 
partial sequence; internal transcribed spacer 2, complete sequence; 
and large subunit ribosomal RNA gene, partial sequence
Length=369

 Score = 377 bits (204),  Expect = 8e-101
 Identities = 226/236 (96%), Gaps = 3/236 (1%)
 Strand=Plus/Plus

Query  1    CGCCACCCATCGcccccccGCGGCATTCACATGCCC--CGCCGGGGAGCGGAGACTGGCC  58
            ||||||||||||||||||||||||||||||||||||  ||||||||||||||||||||||
Sbjct  31   CGCCACCCATCGCCCCCCCGCGGCATTCACATGCCCCGCGCCGGGGAGCGGAGACTGGCC  90

Query  59   GTCCGTGCCCGGGTCATCGGCGCGCGGTCGGCGGAAAAGGAGGACACCGTGCGGCGCGGC  118
            |||||||||||||||||||||||||||||||| ||||||||||||||||||||||||| |
Sbjct  91   GTCCGTGCCCGGGTCATCGGCGCGCGGTCGGCAGAAAAGGAGGACACCGTGCGGCGCGAC  150

Query  119  GCGGCGTGTGGGGGT-TGAGAGGCGACTCGTCGCCGATCGTACGCAGCGCCCGCATTCCG  177
            ||||||||||||||  |||||||||||||||||||||||| |||||||||||||||||||
Sbjct  151  GCGGCGTGTGGGGGAATGAGAGGCGACTCGTCGCCGATCGCACGCAGCGCCCGCATTCCG  210

Query  178  CCGCGCGGTGACACCCATGGGACCATACCCGCCCGCAGCCGCGGGCGCTCGGACCG  233
            ||| |||||| ||||| |||||||||||||||||||||||||||||||||||||||
Sbjct  211  CCGAGCGGTGCCACCCGTGGGACCATACCCGCCCGCAGCCGCGGGCGCTCGGACCG  266


>MH232470.1 Cinnamomum perrottetii isolate SR622-CP1 5.8S ribosomal RNA gene, 
partial sequence; internal transcribed spacer 2, complete 
sequence; and large subunit ribosomal RNA gene, partial sequence
Length=368

 Score = 377 bits (204),  Expect = 8e-101
 Identities = 225/235 (96%), Gaps = 2/235 (1%)
 Strand=Plus/Plus

Query  1    CGCCACCCATCGcccccccGCGGCATTCACATGCCC--CGCCGGGGAGCGGAGACTGGCC  58
            ||||||||||||||||||||||||||||||||||||  ||||||||||||||||||||||
Sbjct  31   CGCCACCCATCGCCCCCCCGCGGCATTCACATGCCCCGCGCCGGGGAGCGGAGACTGGCC  90

Query  59   GTCCGTGCCCGGGTCATCGGCGCGCGGTCGGCGGAAAAGGAGGACACCGTGCGGCGCGGC  118
            |||||||||||||||||||||||||||||||| ||||||||||||||||||||||||| |
Sbjct  91   GTCCGTGCCCGGGTCATCGGCGCGCGGTCGGCAGAAAAGGAGGACACCGTGCGGCGCGAC  150

Query  119  GCGGCGTGTGGGGGTTGAGAGGCGACTCGTCGCCGATCGTACGCAGCGCCCGCATTCCGC  178
            |||||||||||||  |||||||||||||||||||||||| ||||||||||||||||||||
Sbjct  151  GCGGCGTGTGGGGAATGAGAGGCGACTCGTCGCCGATCGCACGCAGCGCCCGCATTCCGC  210

Query  179  CGCGCGGTGACACCCATGGGACCATACCCGCCCGCAGCCGCGGGCGCTCGGACCG  233
            ||||||||| ||||| |||||||||||||||||||||||||||||| ||||||||
Sbjct  211  CGCGCGGTGCCACCCGTGGGACCATACCCGCCCGCAGCCGCGGGCGATCGGACCG  265


>MH232461.1 Cinnamomum mathewianum isolate SR622-CMt1 5.8S ribosomal RNA 
gene, partial sequence; internal transcribed spacer 2, complete 
sequence; and large subunit ribosomal RNA gene, partial 
sequence
 MH232462.1 Cinnamomum mathewianum isolate SR622-CMt2 5.8S ribosomal RNA 
gene, partial sequence; internal transcribed spacer 2, complete 
sequence; and large subunit ribosomal RNA gene, partial 
sequence
 MH232463.1 Cinnamomum mathewianum isolate SR622-CMt3 5.8S ribosomal RNA 
gene, partial sequence; internal transcribed spacer 2, complete 
sequence; and large subunit ribosomal RNA gene, partial 
sequence
 MH232464.1 Cinnamomum sp. RK-2019a isolate SR622-CMtP1 5.8S ribosomal RNA 
gene, partial sequence; internal transcribed spacer 2, complete 
sequence; and large subunit ribosomal RNA gene, partial 
sequence
 MH232465.1 Cinnamomum sp. RK-2019a isolate SR622-CMtP2 5.8S ribosomal RNA 
gene, partial sequence; internal transcribed spacer 2, complete 
sequence; and large subunit ribosomal RNA gene, partial 
sequence
Length=368

 Score = 377 bits (204),  Expect = 8e-101
 Identities = 225/235 (96%), Gaps = 2/235 (1%)
 Strand=Plus/Plus

Query  1    CGCCACCCATCGcccccccGCGGCATTCACATGCCC--CGCCGGGGAGCGGAGACTGGCC  58
            ||||||||||||||||||||||||||||||||||||  ||||||||||||||||||||||
Sbjct  31   CGCCACCCATCGCCCCCCCGCGGCATTCACATGCCCCGCGCCGGGGAGCGGAGACTGGCC  90

Query  59   GTCCGTGCCCGGGTCATCGGCGCGCGGTCGGCGGAAAAGGAGGACACCGTGCGGCGCGGC  118
            |||||||||||||||||||||||||||||||| ||||||||||||||||| ||||||| |
Sbjct  91   GTCCGTGCCCGGGTCATCGGCGCGCGGTCGGCAGAAAAGGAGGACACCGTTCGGCGCGAC  150

Query  119  GCGGCGTGTGGGGGTTGAGAGGCGACTCGTCGCCGATCGTACGCAGCGCCCGCATTCCGC  178
            |||||||||||||  |||||||||||||||||||||||| ||||||||||||||||||||
Sbjct  151  GCGGCGTGTGGGGAATGAGAGGCGACTCGTCGCCGATCGCACGCAGCGCCCGCATTCCGC  210

Query  179  CGCGCGGTGACACCCATGGGACCATACCCGCCCGCAGCCGCGGGCGCTCGGACCG  233
            ||||||||| ||||| |||||||||||||||||||||||||||||||||||||||
Sbjct  211  CGCGCGGTGCCACCCGTGGGACCATACCCGCCCGCAGCCGCGGGCGCTCGGACCG  265


>MH232442.1 Cinnamomum dubium isolate SR622-CD 5.8S ribosomal RNA gene, partial 
sequence; internal transcribed spacer 2, complete sequence; 
and large subunit ribosomal RNA gene, partial sequence
 MH232476.1 Cinnamomum sulphuratum isolate SR622-CS2 5.8S ribosomal RNA gene, 
partial sequence; internal transcribed spacer 2, complete 
sequence; and large subunit ribosomal RNA gene, partial sequence
 MH232477.1 Cinnamomum sulphuratum isolate SR622-CS3 5.8S ribosomal RNA gene, 
partial sequence; internal transcribed spacer 2, complete 
sequence; and large subunit ribosomal RNA gene, partial sequence
 MH232478.1 Cinnamomum sulphuratum isolate SR622-CS4 5.8S ribosomal RNA gene, 
partial sequence; internal transcribed spacer 2, complete 
sequence; and large subunit ribosomal RNA gene, partial sequence
Length=368

 Score = 377 bits (204),  Expect = 8e-101
 Identities = 225/235 (96%), Gaps = 2/235 (1%)
 Strand=Plus/Plus

Query  1    CGCCACCCATCGcccccccGCGGCATTCACATGCCC--CGCCGGGGAGCGGAGACTGGCC  58
            ||||||||||||||||||||||||||||||||||||  ||||||||||||||||||||||
Sbjct  31   CGCCACCCATCGCCCCCCCGCGGCATTCACATGCCCCGCGCCGGGGAGCGGAGACTGGCC  90

Query  59   GTCCGTGCCCGGGTCATCGGCGCGCGGTCGGCGGAAAAGGAGGACACCGTGCGGCGCGGC  118
            |||||||||||||||||||||||||||||||| ||||||||||||||||||||||||| |
Sbjct  91   GTCCGTGCCCGGGTCATCGGCGCGCGGTCGGCAGAAAAGGAGGACACCGTGCGGCGCGAC  150

Query  119  GCGGCGTGTGGGGGTTGAGAGGCGACTCGTCGCCGATCGTACGCAGCGCCCGCATTCCGC  178
            |||||||||||||  |||||||||||||||||||||||| ||||||||||||||||||||
Sbjct  151  GCGGCGTGTGGGGAATGAGAGGCGACTCGTCGCCGATCGCACGCAGCGCCCGCATTCCGC  210

Query  179  CGCGCGGTGACACCCATGGGACCATACCCGCCCGCAGCCGCGGGCGCTCGGACCG  233
            || |||||| ||||| |||||||||||||||||||||||||||||||||||||||
Sbjct  211  CGAGCGGTGCCACCCGTGGGACCATACCCGCCCGCAGCCGCGGGCGCTCGGACCG  265


>MH232436.1 Cinnamomum agasthyamalayanum isolate SR622-CAg1 5.8S ribosomal 
RNA gene, partial sequence; internal transcribed spacer 2, 
complete sequence; and large subunit ribosomal RNA gene, partial 
sequence
 MH232437.1 Cinnamomum agasthyamalayanum isolate SR858-CAg2 5.8S ribosomal 
RNA gene, partial sequence; internal transcribed spacer 2, 
complete sequence; and large subunit ribosomal RNA gene, partial 
sequence
 MH232469.1 Cinnamomum nilagiricum isolate SR622-CNg 5.8S ribosomal RNA gene, 
partial sequence; internal transcribed spacer 2, complete 
sequence; and large subunit ribosomal RNA gene, partial sequence
 MH232473.1 Cinnamomum riparium isolate SR622-CR1 5.8S ribosomal RNA gene, 
partial sequence; internal transcribed spacer 2, complete 
sequence; and large subunit ribosomal RNA gene, partial sequence
 MH232474.1 Cinnamomum riparium isolate SR622-CR2 5.8S ribosomal RNA gene, 
partial sequence; internal transcribed spacer 2, complete 
sequence; and large subunit ribosomal RNA gene, partial sequence
 MH232482.1 Cinnamomum verum isolate SR622-CV1 5.8S ribosomal RNA gene, partial 
sequence; internal transcribed spacer 2, complete sequence; 
and large subunit ribosomal RNA gene, partial sequence
 MH232483.1 Cinnamomum verum isolate SR622-CV2 5.8S ribosomal RNA gene, partial 
sequence; internal transcribed spacer 2, complete sequence; 
and large subunit ribosomal RNA gene, partial sequence
Length=368

 Score = 377 bits (204),  Expect = 8e-101
 Identities = 225/235 (96%), Gaps = 2/235 (1%)
 Strand=Plus/Plus

Query  1    CGCCACCCATCGcccccccGCGGCATTCACATGCCC--CGCCGGGGAGCGGAGACTGGCC  58
            ||||||||||||||||||||||||||||||||||||  ||||||||||||||||||||||
Sbjct  31   CGCCACCCATCGCCCCCCCGCGGCATTCACATGCCCCGCGCCGGGGAGCGGAGACTGGCC  90

Query  59   GTCCGTGCCCGGGTCATCGGCGCGCGGTCGGCGGAAAAGGAGGACACCGTGCGGCGCGGC  118
            |||||||||||||||||||||||||||||||| ||||||||||||||||||||||||| |
Sbjct  91   GTCCGTGCCCGGGTCATCGGCGCGCGGTCGGCAGAAAAGGAGGACACCGTGCGGCGCGAC  150

Query  119  GCGGCGTGTGGGGGTTGAGAGGCGACTCGTCGCCGATCGTACGCAGCGCCCGCATTCCGC  178
            |||||||||||||  ||||||||| |||||||||||||||||||||||||||||||||||
Sbjct  151  GCGGCGTGTGGGGAATGAGAGGCGGCTCGTCGCCGATCGTACGCAGCGCCCGCATTCCGC  210

Query  179  CGCGCGGTGACACCCATGGGACCATACCCGCCCGCAGCCGCGGGCGCTCGGACCG  233
            ||||||||| | ||| |||||||||||||||||||||||||||||||||||||||
Sbjct  211  CGCGCGGTGCCGCCCGTGGGACCATACCCGCCCGCAGCCGCGGGCGCTCGGACCG  265


>MK087863.1 Cinnamomum verum bio-material AHP_Lot_3837 5.8S ribosomal RNA 
gene, partial sequence; internal transcribed spacer 2, complete 
sequence; and large subunit ribosomal RNA gene, partial 
sequence
Length=460

 Score = 377 bits (204),  Expect = 8e-101
 Identities = 225/235 (96%), Gaps = 2/235 (1%)
 Strand=Plus/Plus

Query  1    CGCCACCCATCGcccccccGCGGCATTCACATGCCC--CGCCGGGGAGCGGAGACTGGCC  58
            ||||||||||||||||||||||||||||||||||||  ||||||||||||||||||||||
Sbjct  85   CGCCACCCATCGCCCCCCCGCGGCATTCACATGCCCCGCGCCGGGGAGCGGAGACTGGCC  144

Query  59   GTCCGTGCCCGGGTCATCGGCGCGCGGTCGGCGGAAAAGGAGGACACCGTGCGGCGCGGC  118
            |||||||||||||||||||||||||||||||| ||||||||||||||||||||||||| |
Sbjct  145  GTCCGTGCCCGGGTCATCGGCGCGCGGTCGGCAGAAAAGGAGGACACCGTGCGGCGCGAC  204

Query  119  GCGGCGTGTGGGGGTTGAGAGGCGACTCGTCGCCGATCGTACGCAGCGCCCGCATTCCGC  178
            |||||||||||||  ||||||||| |||||||||||||||||||||||||||||||||||
Sbjct  205  GCGGCGTGTGGGGAATGAGAGGCGGCTCGTCGCCGATCGTACGCAGCGCCCGCATTCCGC  264

Query  179  CGCGCGGTGACACCCATGGGACCATACCCGCCCGCAGCCGCGGGCGCTCGGACCG  233
            ||||||||| | ||| |||||||||||||||||||||||||||||||||||||||
Sbjct  265  CGCGCGGTGCCGCCCGTGGGACCATACCCGCCCGCAGCCGCGGGCGCTCGGACCG  319


>MF110060.1 Cinnamomum verum voucher Lauerer 41050 (HBG) small subunit ribosomal 
RNA gene, partial sequence; internal transcribed spacer 
1, 5.8S ribosomal RNA gene, and internal transcribed spacer 
2, complete sequence; and large subunit ribosomal RNA gene, 
partial sequence
 MF110061.1 Cinnamomum verum voucher Rohwer 162 (MJG) small subunit ribosomal 
RNA gene, partial sequence; internal transcribed spacer 
1, 5.8S ribosomal RNA gene, and internal transcribed spacer 
2, complete sequence; and large subunit ribosomal RNA gene, 
partial sequence
Length=768

 Score = 377 bits (204),  Expect = 8e-101
 Identities = 225/235 (96%), Gaps = 2/235 (1%)
 Strand=Plus/Plus

Query  1    CGCCACCCATCGcccccccGCGGCATTCACATGCCC--CGCCGGGGAGCGGAGACTGGCC  58
            ||||||||||||||||||||||||||||||||||||  ||||||||||||||||||||||
Sbjct  454  CGCCACCCATCGCCCCCCCGCGGCATTCACATGCCCCGCGCCGGGGAGCGGAGACTGGCC  513

Query  59   GTCCGTGCCCGGGTCATCGGCGCGCGGTCGGCGGAAAAGGAGGACACCGTGCGGCGCGGC  118
            |||||||||||||||||||||||||||||||| ||||||||||||||||||||||||| |
Sbjct  514  GTCCGTGCCCGGGTCATCGGCGCGCGGTCGGCAGAAAAGGAGGACACCGTGCGGCGCGAC  573

Query  119  GCGGCGTGTGGGGGTTGAGAGGCGACTCGTCGCCGATCGTACGCAGCGCCCGCATTCCGC  178
            |||||||||||||  ||||||||| |||||||||||||||||||||||||||||||||||
Sbjct  574  GCGGCGTGTGGGGAATGAGAGGCGGCTCGTCGCCGATCGTACGCAGCGCCCGCATTCCGC  633

Query  179  CGCGCGGTGACACCCATGGGACCATACCCGCCCGCAGCCGCGGGCGCTCGGACCG  233
            ||||||||| | ||| |||||||||||||||||||||||||||||||||||||||
Sbjct  634  CGCGCGGTGCCGCCCGTGGGACCATACCCGCCCGCAGCCGCGGGCGCTCGGACCG  688


>MF110059.1 Cinnamomum verum voucher Kirchner s.n. (HBG) small subunit ribosomal 
RNA gene, partial sequence; internal transcribed spacer 
1, 5.8S ribosomal RNA gene, and internal transcribed spacer 
2, complete sequence; and large subunit ribosomal RNA gene, 
partial sequence
Length=721

 Score = 377 bits (204),  Expect = 8e-101
 Identities = 225/235 (96%), Gaps = 2/235 (1%)
 Strand=Plus/Plus

Query  1    CGCCACCCATCGcccccccGCGGCATTCACATGCCC--CGCCGGGGAGCGGAGACTGGCC  58
            ||||||||||||||||||||||||||||||||||||  ||||||||||||||||||||||
Sbjct  427  CGCCACCCATCGCCCCCCCGCGGCATTCACATGCCCCGCGCCGGGGAGCGGAGACTGGCC  486

Query  59   GTCCGTGCCCGGGTCATCGGCGCGCGGTCGGCGGAAAAGGAGGACACCGTGCGGCGCGGC  118
            |||||||||||||||||||||||||||||||| ||||||||||||||||||||||||| |
Sbjct  487  GTCCGTGCCCGGGTCATCGGCGCGCGGTCGGCAGAAAAGGAGGACACCGTGCGGCGCGAC  546

Query  119  GCGGCGTGTGGGGGTTGAGAGGCGACTCGTCGCCGATCGTACGCAGCGCCCGCATTCCGC  178
            |||||||||||||  ||||||||| |||||||||||||||||||||||||||||||||||
Sbjct  547  GCGGCGTGTGGGGAATGAGAGGCGGCTCGTCGCCGATCGTACGCAGCGCCCGCATTCCGC  606

Query  179  CGCGCGGTGACACCCATGGGACCATACCCGCCCGCAGCCGCGGGCGCTCGGACCG  233
            ||||||||| | ||| |||||||||||||||||||||||||||||||||||||||
Sbjct  607  CGCGCGGTGCCGCCCGTGGGACCATACCCGCCCGCAGCCGCGGGCGCTCGGACCG  661


>KX509827.1 Cinnamomum verum voucher Lobin 19349 18S ribosomal RNA gene, 
partial sequence; internal transcribed spacer 1, 5.8S ribosomal 
RNA gene, and internal transcribed spacer 2, complete sequence; 
and 26S ribosomal RNA gene, partial sequence
Length=794

 Score = 377 bits (204),  Expect = 8e-101
 Identities = 225/235 (96%), Gaps = 2/235 (1%)
 Strand=Plus/Plus

Query  1    CGCCACCCATCGcccccccGCGGCATTCACATGCCC--CGCCGGGGAGCGGAGACTGGCC  58
            ||||||||||||||||||||||||||||||||||||  ||||||||||||||||||||||
Sbjct  480  CGCCACCCATCGCCCCCCCGCGGCATTCACATGCCCCGCGCCGGGGAGCGGAGACTGGCC  539

Query  59   GTCCGTGCCCGGGTCATCGGCGCGCGGTCGGCGGAAAAGGAGGACACCGTGCGGCGCGGC  118
            |||||||||||||||||||||||||||||||| ||||||||||||||||||||||||| |
Sbjct  540  GTCCGTGCCCGGGTCATCGGCGCGCGGTCGGCAGAAAAGGAGGACACCGTGCGGCGCGAC  599

Query  119  GCGGCGTGTGGGGGTTGAGAGGCGACTCGTCGCCGATCGTACGCAGCGCCCGCATTCCGC  178
            |||||||||||||  ||||||||| |||||||||||||||||||||||||||||||||||
Sbjct  600  GCGGCGTGTGGGGAATGAGAGGCGGCTCGTCGCCGATCGTACGCAGCGCCCGCATTCCGC  659

Query  179  CGCGCGGTGACACCCATGGGACCATACCCGCCCGCAGCCGCGGGCGCTCGGACCG  233
            ||||||||| | ||| |||||||||||||||||||||||||||||||||||||||
Sbjct  660  CGCGCGGTGCCGCCCGTGGGACCATACCCGCCCGCAGCCGCGGGCGCTCGGACCG  714


>KY271513.1 Cinnamomum verum isolate C77 internal transcribed spacer 1, partial 
sequence; 5.8S ribosomal RNA gene, complete sequence; 
and internal transcribed spacer 2, partial sequence
Length=603

 Score = 377 bits (204),  Expect = 8e-101
 Identities = 225/235 (96%), Gaps = 2/235 (1%)
 Strand=Plus/Plus

Query  1    CGCCACCCATCGcccccccGCGGCATTCACATGCCC--CGCCGGGGAGCGGAGACTGGCC  58
            ||||||||||||||||||||||||||||||||||||  ||||||||||||||||||||||
Sbjct  357  CGCCACCCATCGCCCCCCCGCGGCATTCACATGCCCCGCGCCGGGGAGCGGAGACTGGCC  416

Query  59   GTCCGTGCCCGGGTCATCGGCGCGCGGTCGGCGGAAAAGGAGGACACCGTGCGGCGCGGC  118
            |||||||||||||||||||||||||||||||| ||||||||||||||||||||||||| |
Sbjct  417  GTCCGTGCCCGGGTCATCGGCGCGCGGTCGGCAGAAAAGGAGGACACCGTGCGGCGCGAC  476

Query  119  GCGGCGTGTGGGGGTTGAGAGGCGACTCGTCGCCGATCGTACGCAGCGCCCGCATTCCGC  178
            |||||||||||||  ||||||||| |||||||||||||||||||||||||||||||||||
Sbjct  477  GCGGCGTGTGGGGAATGAGAGGCGGCTCGTCGCCGATCGTACGCAGCGCCCGCATTCCGC  536

Query  179  CGCGCGGTGACACCCATGGGACCATACCCGCCCGCAGCCGCGGGCGCTCGGACCG  233
            ||||||||| | ||| |||||||||||||||||||||||||||||||||||||||
Sbjct  537  CGCGCGGTGCCGCCCGTGGGACCATACCCGCCCGCAGCCGCGGGCGCTCGGACCG  591


>KX766399.1 Cinnamomum verum voucher WKUCC37 18S ribosomal RNA gene, partial 
sequence; internal transcribed spacer 1, 5.8S ribosomal 
RNA gene, and internal transcribed spacer 2, complete sequence; 
and 28S ribosomal RNA gene, partial sequence
Length=717

 Score = 377 bits (204),  Expect = 8e-101
 Identities = 225/235 (96%), Gaps = 2/235 (1%)
 Strand=Plus/Plus

Query  1    CGCCACCCATCGcccccccGCGGCATTCACATGCCC--CGCCGGGGAGCGGAGACTGGCC  58
            ||||||||||||||||||||||||||||||||||||  ||||||||||||||||||||||
Sbjct  426  CGCCACCCATCGCCCCCCCGCGGCATTCACATGCCCCGCGCCGGGGAGCGGAGACTGGCC  485

Query  59   GTCCGTGCCCGGGTCATCGGCGCGCGGTCGGCGGAAAAGGAGGACACCGTGCGGCGCGGC  118
            |||||||||||||||||||||||||||||||| ||||||||||||||||||||||||| |
Sbjct  486  GTCCGTGCCCGGGTCATCGGCGCGCGGTCGGCAGAAAAGGAGGACACCGTGCGGCGCGAC  545

Query  119  GCGGCGTGTGGGGGTTGAGAGGCGACTCGTCGCCGATCGTACGCAGCGCCCGCATTCCGC  178
            |||||||||||||  ||||||||| |||||||||||||||||||||||||||||||||||
Sbjct  546  GCGGCGTGTGGGGAATGAGAGGCGGCTCGTCGCCGATCGTACGCAGCGCCCGCATTCCGC  605

Query  179  CGCGCGGTGACACCCATGGGACCATACCCGCCCGCAGCCGCGGGCGCTCGGACCG  233
            ||||||||| | ||| |||||||||||||||||||||||||||||||||||||||
Sbjct  606  CGCGCGGTGCCGCCCGTGGGACCATACCCGCCCGCAGCCGCGGGCGCTCGGACCG  660


>KU139903.1 Cinnamomum verum voucher Yong K. T. s.n. (KLU) internal transcribed 
spacer 1, partial sequence; 5.8S ribosomal RNA gene, 
complete sequence; and internal transcribed spacer 2, partial 
sequence
Length=617

 Score = 374 bits (202),  Expect = 1e-99
 Identities = 223/233 (96%), Gaps = 2/233 (1%)
 Strand=Plus/Plus

Query  1    CGCCACCCATCGcccccccGCGGCATTCACATGCCC--CGCCGGGGAGCGGAGACTGGCC  58
            ||||||||||||||||||||||||||||||||||||  ||||||||||||||||||||||
Sbjct  385  CGCCACCCATCGCCCCCCCGCGGCATTCACATGCCCCGCGCCGGGGAGCGGAGACTGGCC  444

Query  59   GTCCGTGCCCGGGTCATCGGCGCGCGGTCGGCGGAAAAGGAGGACACCGTGCGGCGCGGC  118
            |||||||||||||||||||||||||||||||| ||||||||||||||||||||||||| |
Sbjct  445  GTCCGTGCCCGGGTCATCGGCGCGCGGTCGGCAGAAAAGGAGGACACCGTGCGGCGCGAC  504

Query  119  GCGGCGTGTGGGGGTTGAGAGGCGACTCGTCGCCGATCGTACGCAGCGCCCGCATTCCGC  178
            |||||||||||||  ||||||||| |||||||||||||||||||||||||||||||||||
Sbjct  505  GCGGCGTGTGGGGAATGAGAGGCGGCTCGTCGCCGATCGTACGCAGCGCCCGCATTCCGC  564

Query  179  CGCGCGGTGACACCCATGGGACCATACCCGCCCGCAGCCGCGGGCGCTCGGAC  231
            ||||||||| | ||| |||||||||||||||||||||||||||||||||||||
Sbjct  565  CGCGCGGTGCCGCCCGTGGGACCATACCCGCCCGCAGCCGCGGGCGCTCGGAC  617


>KU139902.1 Cinnamomum verum voucher Huang J. F. H-BN013 (HITBC) internal 
transcribed spacer 1, partial sequence; 5.8S ribosomal RNA 
gene, complete sequence; and internal transcribed spacer 2, 
partial sequence
Length=605

 Score = 374 bits (202),  Expect = 1e-99
 Identities = 223/233 (96%), Gaps = 2/233 (1%)
 Strand=Plus/Plus

Query  1    CGCCACCCATCGcccccccGCGGCATTCACATGCCC--CGCCGGGGAGCGGAGACTGGCC  58
            ||||||||||||||||||||||||||||||||||||  ||||||||||||||||||||||
Sbjct  373  CGCCACCCATCGCCCCCCCGCGGCATTCACATGCCCCGCGCCGGGGAGCGGAGACTGGCC  432

Query  59   GTCCGTGCCCGGGTCATCGGCGCGCGGTCGGCGGAAAAGGAGGACACCGTGCGGCGCGGC  118
            |||||||||||||||||||||||||||||||| ||||||||||||||||||||||||| |
Sbjct  433  GTCCGTGCCCGGGTCATCGGCGCGCGGTCGGCAGAAAAGGAGGACACCGTGCGGCGCGAC  492

Query  119  GCGGCGTGTGGGGGTTGAGAGGCGACTCGTCGCCGATCGTACGCAGCGCCCGCATTCCGC  178
            |||||||||||||  ||||||||| |||||||||||||||||||||||||||||||||||
Sbjct  493  GCGGCGTGTGGGGAATGAGAGGCGGCTCGTCGCCGATCGTACGCAGCGCCCGCATTCCGC  552

Query  179  CGCGCGGTGACACCCATGGGACCATACCCGCCCGCAGCCGCGGGCGCTCGGAC  231
            ||||||||| | ||| |||||||||||||||||||||||||||||||||||||
Sbjct  553  CGCGCGGTGCCGCCCGTGGGACCATACCCGCCCGCAGCCGCGGGCGCTCGGAC  605


>KU139862.1 Cinnamomum multiflorum voucher Huang J. F. 201303 (HITBC) internal 
transcribed spacer 1, partial sequence; 5.8S ribosomal 
RNA gene, complete sequence; and internal transcribed spacer 
2, partial sequence
Length=617

 Score = 374 bits (202),  Expect = 1e-99
 Identities = 223/233 (96%), Gaps = 2/233 (1%)
 Strand=Plus/Plus

Query  1    CGCCACCCATCGcccccccGCGGCATTCACATGCCC--CGCCGGGGAGCGGAGACTGGCC  58
            ||||||||||||||||||||||||||||||||||||  ||||||||||||||||||||||
Sbjct  385  CGCCACCCATCGCCCCCCCGCGGCATTCACATGCCCCGCGCCGGGGAGCGGAGACTGGCC  444

Query  59   GTCCGTGCCCGGGTCATCGGCGCGCGGTCGGCGGAAAAGGAGGACACCGTGCGGCGCGGC  118
            |||||||||||||||||||||||||||||||| ||||||||||||||||||||||||| |
Sbjct  445  GTCCGTGCCCGGGTCATCGGCGCGCGGTCGGCAGAAAAGGAGGACACCGTGCGGCGCGAC  504

Query  119  GCGGCGTGTGGGGGTTGAGAGGCGACTCGTCGCCGATCGTACGCAGCGCCCGCATTCCGC  178
            |||||||||||||  ||||||||| |||||||||||||||||||||||||||||||||||
Sbjct  505  GCGGCGTGTGGGGAATGAGAGGCGGCTCGTCGCCGATCGTACGCAGCGCCCGCATTCCGC  564

Query  179  CGCGCGGTGACACCCATGGGACCATACCCGCCCGCAGCCGCGGGCGCTCGGAC  231
            ||||||||| | ||| |||||||||||||||||||||||||||||||||||||
Sbjct  565  CGCGCGGTGCCGCCCGTGGGACCATACCCGCCCGCAGCCGCGGGCGCTCGGAC  617


>MH232447.1 Cinnamomum heyneanum isolate SR658-CH1 5.8S ribosomal RNA gene, 
partial sequence; internal transcribed spacer 2, complete 
sequence; and large subunit ribosomal RNA gene, partial sequence
 MH232448.1 Cinnamomum heyneanum isolate SR858-CH2 5.8S ribosomal RNA gene, 
partial sequence; internal transcribed spacer 2, complete 
sequence; and large subunit ribosomal RNA gene, partial sequence
 MH232466.1 Cinnamomum sp. RK-2019b isolate SR622-CMo1 5.8S ribosomal RNA 
gene, partial sequence; internal transcribed spacer 2, complete 
sequence; and large subunit ribosomal RNA gene, partial 
sequence
 MH232467.1 Cinnamomum sp. RK-2019b isolate SR622-CMo2 5.8S ribosomal RNA 
gene, partial sequence; internal transcribed spacer 2, complete 
sequence; and large subunit ribosomal RNA gene, partial 
sequence
Length=369

 Score = 372 bits (201),  Expect = 4e-99
 Identities = 225/236 (95%), Gaps = 3/236 (1%)
 Strand=Plus/Plus

Query  1    CGCCACCCATCG-cccccccGCGGCATTCACATGCCC--CGCCGGGGAGCGGAGACTGGC  57
            |||||||||||| ||||||||||||||||||||||||  |||||||||||||||||||||
Sbjct  31   CGCCACCCATCGCCCCCCCCGCGGCATTCACATGCCCCGCGCCGGGGAGCGGAGACTGGC  90

Query  58   CGTCCGTGCCCGGGTCATCGGCGCGCGGTCGGCGGAAAAGGAGGACACCGTGCGGCGCGG  117
            ||||||||||||||||||||||||||||||||| ||||||||||||||||||||||||| 
Sbjct  91   CGTCCGTGCCCGGGTCATCGGCGCGCGGTCGGCAGAAAAGGAGGACACCGTGCGGCGCGA  150

Query  118  CGCGGCGTGTGGGGGTTGAGAGGCGACTCGTCGCCGATCGTACGCAGCGCCCGCATTCCG  177
            ||||||||||||||  ||||||||| ||||||||||||||||||||||||||||||||||
Sbjct  151  CGCGGCGTGTGGGGAATGAGAGGCGGCTCGTCGCCGATCGTACGCAGCGCCCGCATTCCG  210

Query  178  CCGCGCGGTGACACCCATGGGACCATACCCGCCCGCAGCCGCGGGCGCTCGGACCG  233
            |||||||||| | ||| |||||||||||||||||||||||||||||||||||||||
Sbjct  211  CCGCGCGGTGCCGCCCGTGGGACCATACCCGCCCGCAGCCGCGGGCGCTCGGACCG  266


>MH232446.1 Cinnamomum goaense isolate SR658-CG 5.8S ribosomal RNA gene, 
partial sequence; internal transcribed spacer 2, complete sequence; 
and large subunit ribosomal RNA gene, partial sequence
 MH232453.1 Cinnamomum malabatrum isolate SR622-CM1 5.8S ribosomal RNA gene, 
partial sequence; internal transcribed spacer 2, complete 
sequence; and large subunit ribosomal RNA gene, partial sequence
 MH232454.1 Cinnamomum malabatrum isolate SR622-CM2 5.8S ribosomal RNA gene, 
partial sequence; internal transcribed spacer 2, complete 
sequence; and large subunit ribosomal RNA gene, partial sequence
 MH232456.1 Cinnamomum malabatrum isolate SR622-CM3 5.8S ribosomal RNA gene, 
partial sequence; internal transcribed spacer 2, complete 
sequence; and large subunit ribosomal RNA gene, partial sequence
 MH232457.1 Cinnamomum malabatrum isolate SR858-CM4 5.8S ribosomal RNA gene, 
partial sequence; internal transcribed spacer 2, complete 
sequence; and large subunit ribosomal RNA gene, partial sequence
 MH232458.1 Cinnamomum malabatrum isolate SR858-CM5 5.8S ribosomal RNA gene, 
partial sequence; internal transcribed spacer 2, complete 
sequence; and large subunit ribosomal RNA gene, partial sequence
 MH232468.1 Cinnamomum nicolsonianum isolate SR622-CN 5.8S ribosomal RNA 
gene, partial sequence; internal transcribed spacer 2, complete 
sequence; and large subunit ribosomal RNA gene, partial 
sequence
 MH232490.1 Cinnamomum walaiwarense isolate SR622-CWa 5.8S ribosomal RNA 
gene, partial sequence; internal transcribed spacer 2, complete 
sequence; and large subunit ribosomal RNA gene, partial 
sequence
Length=369

 Score = 372 bits (201),  Expect = 4e-99
 Identities = 225/236 (95%), Gaps = 3/236 (1%)
 Strand=Plus/Plus

Query  1    CGCCACCCATCGcccccccGCGGCATTCACATGCCC--CGCCGGGGAGCGGAGACTGGCC  58
            ||||||||||||||||||||||||||||||||||||  ||||||||||||||||||||||
Sbjct  31   CGCCACCCATCGCCCCCCCGCGGCATTCACATGCCCCGCGCCGGGGAGCGGAGACTGGCC  90

Query  59   GTCCGTGCCCGGGTCATCGGCGCGCGGTCGGCGGAAAAGGAGGACACCGTGCGGCGCGGC  118
            ||||||||||| |||||||||||||||||||| ||||||||||||||||||||||||| |
Sbjct  91   GTCCGTGCCCGAGTCATCGGCGCGCGGTCGGCAGAAAAGGAGGACACCGTGCGGCGCGAC  150

Query  119  GCGGCGTGTGGGGG-TTGAGAGGCGACTCGTCGCCGATCGTACGCAGCGCCCGCATTCCG  177
            ||||||||||||||  |||||||||||||||||||||||| |||||||||||||||||||
Sbjct  151  GCGGCGTGTGGGGGAATGAGAGGCGACTCGTCGCCGATCGCACGCAGCGCCCGCATTCCG  210

Query  178  CCGCGCGGTGACACCCATGGGACCATACCCGCCCGCAGCCGCGGGCGCTCGGACCG  233
            ||| |||||| ||||| |||||||||||||||||||||||||||||||||||||||
Sbjct  211  CCGAGCGGTGCCACCCGTGGGACCATACCCGCCCGCAGCCGCGGGCGCTCGGACCG  266


>KU139882.1 Cinnamomum saxatile voucher Li J. 20070136 (HITBC) internal transcribed 
spacer 1, partial sequence; 5.8S ribosomal RNA gene, 
complete sequence; and internal transcribed spacer 2, partial 
sequence
Length=581

 Score = 372 bits (201),  Expect = 4e-99
 Identities = 222/232 (96%), Gaps = 1/232 (0%)
 Strand=Plus/Plus

Query  1    CGCCACCCATCGc-ccccccGCGGCATTCACATGCCCCGCCGGGGAGCGGAGACTGGCCG  59
            ||||||||||||| ||||||||||||||| ||||||||||||||||||||||||||||||
Sbjct  350  CGCCACCCATCGCACCCCCCGCGGCATTCCCATGCCCCGCCGGGGAGCGGAGACTGGCCG  409

Query  60   TCCGTGCCCGGGTCATCGGCGCGCGGTCGGCGGAAAAGGAGGACACCGTGCGGCGCGGCG  119
            ||||||||||||||||||||||||||||||| ||||||||||||||||||||||||||| 
Sbjct  410  TCCGTGCCCGGGTCATCGGCGCGCGGTCGGCAGAAAAGGAGGACACCGTGCGGCGCGGCA  469

Query  120  CGGCGTGTGGGGGTTGAGAGGCGACTCGTCGCCGATCGTACGCAGCGCCCGCATTCCGCC  179
            ||||| ||||||||||||||||||||||||||||||||||||  ||||||||| ||||||
Sbjct  470  CGGCGCGTGGGGGTTGAGAGGCGACTCGTCGCCGATCGTACGTCGCGCCCGCAATCCGCC  529

Query  180  GCGCGGTGACACCCATGGGACCATACCCGCCCGCAGCCGCGGGCGCTCGGAC  231
            |||||||| ||||| |||||||||||||||||||||||||||||||||||||
Sbjct  530  GCGCGGTGCCACCCGTGGGACCATACCCGCCCGCAGCCGCGGGCGCTCGGAC  581


>MH232449.1 Cinnamomum keralaense isolate SR622-CK1 5.8S ribosomal RNA gene, 
partial sequence; internal transcribed spacer 2, complete 
sequence; and large subunit ribosomal RNA gene, partial sequence
 MH232450.1 Cinnamomum keralaense isolate SR622-CK2 5.8S ribosomal RNA gene, 
partial sequence; internal transcribed spacer 2, complete 
sequence; and large subunit ribosomal RNA gene, partial sequence
Length=370

 Score = 368 bits (199),  Expect = 5e-98
 Identities = 225/237 (95%), Gaps = 4/237 (2%)
 Strand=Plus/Plus

Query  1    CGCCACCCATCG-cccccccGCGGCATTCACATGCCC--CGCCGGGGAGCGGAGACTGGC  57
            |||||||||||| ||||||||||||||||||||||||  |||||||||||||||||||||
Sbjct  31   CGCCACCCATCGCCCCCCCCGCGGCATTCACATGCCCCGCGCCGGGGAGCGGAGACTGGC  90

Query  58   CGTCCGTGCCCGGGTCATCGGCGCGCGGTCGGCGGAAAAGGAGGACACCGTGCGGCGCGG  117
            ||||||||||||||||||||||||||||||||| ||||||||||||||||||||||||| 
Sbjct  91   CGTCCGTGCCCGGGTCATCGGCGCGCGGTCGGCAGAAAAGGAGGACACCGTGCGGCGCGA  150

Query  118  CGCGGCGTGTGGGGGTTGAGAGGCGACTCGTCGCCGATCGTACGCAGCGCCCGCATTCCG  177
            ||||||||||||||  |||||||||||||||||||||||| |||||||||||||||||||
Sbjct  151  CGCGGCGTGTGGGGAATGAGAGGCGACTCGTCGCCGATCGCACGCAGCGCCCGCATTCCG  210

Query  178  CCGCGCGGTGACA-CCCATGGGACCATACCCGCCCGCAGCCGCGGGCGCTCGGACCG  233
            |||||||||| |  ||| |||||||||||||||||||||||||||||||||||||||
Sbjct  211  CCGCGCGGTGCCCGCCCGTGGGACCATACCCGCCCGCAGCCGCGGGCGCTCGGACCG  267


>KU139839.1 Cinnamomum cuspidatum voucher Yong K. T. SM346 (KLU) internal 
transcribed spacer 1, partial sequence; 5.8S ribosomal RNA 
gene, complete sequence; and internal transcribed spacer 2, 
partial sequence
Length=547

 Score = 368 bits (199),  Expect = 5e-98
 Identities = 223/234 (95%), Gaps = 3/234 (1%)
 Strand=Plus/Plus

Query  1    CGCCACCCATCG---cccccccGCGGCATTCACATGCCCCGCCGGGGAGCGGAGACTGGC  57
            ||||||||||||   |||||||||||||||| ||||||||||||||||||||||||||||
Sbjct  314  CGCCACCCATCGCACCCCCCCCGCGGCATTCCCATGCCCCGCCGGGGAGCGGAGACTGGC  373

Query  58   CGTCCGTGCCCGGGTCATCGGCGCGCGGTCGGCGGAAAAGGAGGACACCGTGCGGCGCGG  117
            ||||||||||||||||||||||||||||||||| ||||||||||||||||||||||||||
Sbjct  374  CGTCCGTGCCCGGGTCATCGGCGCGCGGTCGGCAGAAAAGGAGGACACCGTGCGGCGCGG  433

Query  118  CGCGGCGTGTGGGGGTTGAGAGGCGACTCGTCGCCGATCGTACGCAGCGCCCGCATTCCG  177
            | ||||||||||||||||||||||||||| ||||||||||||||  ||||||||||||||
Sbjct  434  CACGGCGTGTGGGGGTTGAGAGGCGACTCCTCGCCGATCGTACGTCGCGCCCGCATTCCG  493

Query  178  CCGCGCGGTGACACCCATGGGACCATACCCGCCCGCAGCCGCGGGCGCTCGGAC  231
            |||||||||| ||||| |||||||||||||||||||||||||||||||||||||
Sbjct  494  CCGCGCGGTGCCACCCGTGGGACCATACCCGCCCGCAGCCGCGGGCGCTCGGAC  547


>MH232485.1 Cinnamomum verum isolate SR622-CV4 5.8S ribosomal RNA gene, partial 
sequence; internal transcribed spacer 2, complete sequence; 
and large subunit ribosomal RNA gene, partial sequence
Length=369

 Score = 366 bits (198),  Expect = 2e-97
 Identities = 224/236 (95%), Gaps = 3/236 (1%)
 Strand=Plus/Plus

Query  1    CGCCACCCATCGcccccccGCGGCATTCACATGCCC--CGCCGGGGAGCGGAGACTGGCC  58
            ||||||||||||||||||||||||||||||||||||  ||||||||||||||||||||||
Sbjct  31   CGCCACCCATCGCCCCCCCGCGGCATTCACATGCCCCGCGCCGGGGAGCGGAGACTGGCC  90

Query  59   GTCCGTGCCCGGGTCATCGGCGCGCGGTCGGCGGAAAAGGAGGACACCGTGCGGCGCGGC  118
            ||||||||||| |||||||||||||||||||| ||||||||||||||||||||||||| |
Sbjct  91   GTCCGTGCCCGAGTCATCGGCGCGCGGTCGGCAGAAAAGGAGGACACCGTGCGGCGCGAC  150

Query  119  GCGGCGTGTGGGGG-TTGAGAGGCGACTCGTCGCCGATCGTACGCAGCGCCCGCATTCCG  177
            ||||||||||||||  |||||||||||||||||||||||| |||||||||||||||||||
Sbjct  151  GCGGCGTGTGGGGGAATGAGAGGCGACTCGTCGCCGATCGCACGCAGCGCCCGCATTCCG  210

Query  178  CCGCGCGGTGACACCCATGGGACCATACCCGCCCGCAGCCGCGGGCGCTCGGACCG  233
            ||| |||||| ||||| |||||||||||||||||||||||||||||||||| ||||
Sbjct  211  CCGAGCGGTGCCACCCGTGGGACCATACCCGCCCGCAGCCGCGGGCGCTCGAACCG  266


>MH232475.1 Cinnamomum sulphuratum isolate SR622-CS1 5.8S ribosomal RNA gene, 
partial sequence; internal transcribed spacer 2, complete 
sequence; and large subunit ribosomal RNA gene, partial sequence
Length=369

 Score = 366 bits (198),  Expect = 2e-97
 Identities = 224/236 (95%), Gaps = 3/236 (1%)
 Strand=Plus/Plus

Query  1    CGCCACCCATCG-cccccccGCGGCATTCACATGCCC--CGCCGGGGAGCGGAGACTGGC  57
            |||||||||||| ||||||||||||||||||||||||  |||||||||||||||||||||
Sbjct  31   CGCCACCCATCGCCCCCCCCGCGGCATTCACATGCCCCGCGCCGGGGAGCGGAGACTGGC  90

Query  58   CGTCCGTGCCCGGGTCATCGGCGCGCGGTCGGCGGAAAAGGAGGACACCGTGCGGCGCGG  117
            |||||||||||| |||||||||||||||||||| ||||||||||||||||||||||||| 
Sbjct  91   CGTCCGTGCCCGAGTCATCGGCGCGCGGTCGGCAGAAAAGGAGGACACCGTGCGGCGCGA  150

Query  118  CGCGGCGTGTGGGGGTTGAGAGGCGACTCGTCGCCGATCGTACGCAGCGCCCGCATTCCG  177
            ||||||||||||||  |||||||||||||||||||||||| |||||||||||||||||||
Sbjct  151  CGCGGCGTGTGGGGAATGAGAGGCGACTCGTCGCCGATCGCACGCAGCGCCCGCATTCCG  210

Query  178  CCGCGCGGTGACACCCATGGGACCATACCCGCCCGCAGCCGCGGGCGCTCGGACCG  233
            ||| |||||| ||||| |||||||||||||||||||||||||||||||||||||||
Sbjct  211  CCGAGCGGTGCCACCCGTGGGACCATACCCGCCCGCAGCCGCGGGCGCTCGGACCG  266


>MH232459.1 Cinnamomum macrocarpum isolate SR622-CMa1 5.8S ribosomal RNA 
gene, partial sequence; internal transcribed spacer 2, complete 
sequence; and large subunit ribosomal RNA gene, partial 
sequence
 MH232460.1 Cinnamomum macrocarpum isolate SR858-CMa2 5.8S ribosomal RNA 
gene, partial sequence; internal transcribed spacer 2, complete 
sequence; and large subunit ribosomal RNA gene, partial 
sequence
Length=368

 Score = 366 bits (198),  Expect = 2e-97
 Identities = 223/235 (95%), Gaps = 2/235 (1%)
 Strand=Plus/Plus

Query  1    CGCCACCCATCGcccccccGCGGCATTCACATGCC-C-CGCCGGGGAGCGGAGACTGGCC  58
            |||||||| |||||||||||||||||||||||||| | ||||||||| ||||||||||||
Sbjct  31   CGCCACCCGTCGCCCCCCCGCGGCATTCACATGCCTCGCGCCGGGGATCGGAGACTGGCC  90

Query  59   GTCCGTGCCCGGGTCATCGGCGCGCGGTCGGCGGAAAAGGAGGACACCGTGCGGCGCGGC  118
            |||||||||||||||||||||||||||||||| ||||||||||||||||||||||||| |
Sbjct  91   GTCCGTGCCCGGGTCATCGGCGCGCGGTCGGCAGAAAAGGAGGACACCGTGCGGCGCGAC  150

Query  119  GCGGCGTGTGGGGGTTGAGAGGCGACTCGTCGCCGATCGTACGCAGCGCCCGCATTCCGC  178
            |||||||||||||  |||||||||||||||||||||||| ||||||||||||||||||||
Sbjct  151  GCGGCGTGTGGGGAATGAGAGGCGACTCGTCGCCGATCGCACGCAGCGCCCGCATTCCGC  210

Query  179  CGCGCGGTGACACCCATGGGACCATACCCGCCCGCAGCCGCGGGCGCTCGGACCG  233
            ||||||||| ||||| |||||||||||||||||||||| ||||||||||||||||
Sbjct  211  CGCGCGGTGCCACCCGTGGGACCATACCCGCCCGCAGCAGCGGGCGCTCGGACCG  265


>MH232451.1 Cinnamomum litseifolium isolate SR622-CL1 5.8S ribosomal RNA 
gene, partial sequence; internal transcribed spacer 2, complete 
sequence; and large subunit ribosomal RNA gene, partial 
sequence
 MH232452.1 Cinnamomum litseifolium isolate SR858-CL2 5.8S ribosomal RNA 
gene, partial sequence; internal transcribed spacer 2, complete 
sequence; and large subunit ribosomal RNA gene, partial 
sequence
Length=368

 Score = 366 bits (198),  Expect = 2e-97
 Identities = 223/235 (95%), Gaps = 2/235 (1%)
 Strand=Plus/Plus

Query  1    CGCCACCCATCGcccccccGCGGCATTCACATGCCC--CGCCGGGGAGCGGAGACTGGCC  58
            ||||||||||||||||||||||||||||||||||||  ||||||||||||||||||||||
Sbjct  31   CGCCACCCATCGCCCCCCCGCGGCATTCACATGCCCCGCGCCGGGGAGCGGAGACTGGCC  90

Query  59   GTCCGTGCCCGGGTCATCGGCGCGCGGTCGGCGGAAAAGGAGGACACCGTGCGGCGCGGC  118
            |||||||||||||||||||||||||||||||| ||||||||||||||||||||||||| |
Sbjct  91   GTCCGTGCCCGGGTCATCGGCGCGCGGTCGGCAGAAAAGGAGGACACCGTGCGGCGCGAC  150

Query  119  GCGGCGTGTGGGGGTTGAGAGGCGACTCGTCGCCGATCGTACGCAGCGCCCGCATTCCGC  178
            |||||||||||||  |||||||||||||||||||||||| |||||||||||||||| |||
Sbjct  151  GCGGCGTGTGGGGAATGAGAGGCGACTCGTCGCCGATCGCACGCAGCGCCCGCATTACGC  210

Query  179  CGCGCGGTGACACCCATGGGACCATACCCGCCCGCAGCCGCGGGCGCTCGGACCG  233
            ||||||||| | ||| |||||||||||||||||||||||||||||||||| ||||
Sbjct  211  CGCGCGGTGCCGCCCGTGGGACCATACCCGCCCGCAGCCGCGGGCGCTCGTACCG  265


>KX766401.1 Cinnamomum pauciflorum voucher WKUCC27 18S ribosomal RNA gene, 
partial sequence; internal transcribed spacer 1, 5.8S ribosomal 
RNA gene, and internal transcribed spacer 2, complete 
sequence; and 28S ribosomal RNA gene, partial sequence
Length=712

 Score = 366 bits (198),  Expect = 2e-97
 Identities = 224/236 (95%), Gaps = 3/236 (1%)
 Strand=Plus/Plus

Query  1    CGCCACCCATCGcccccccGCGGCATTCACATGCCCCGCCGGGGAGCGGAGACTGGCCGT  60
            |||||||||||||||||||| |||||||||||||||||||||||||||||||||||||||
Sbjct  420  CGCCACCCATCGCCCCCCCGGGGCATTCACATGCCCCGCCGGGGAGCGGAGACTGGCCGT  479

Query  61   CCGTGCCCGGGTCATCGGCGCGCGGTCGGCGGAAAAGGAGGACACCGTGCGGCGCGGCGC  120
            |||||||||||||||||||||||||||||| ||||||||||||||||||||||||| | |
Sbjct  480  CCGTGCCCGGGTCATCGGCGCGCGGTCGGCAGAAAAGGAGGACACCGTGCGGCGCGACAC  539

Query  121  GGCGTGTGGGGGTTGAGAGGCGACTCGTCGCCGATCGTACGCAGCGCCCGCATTCCGCCG  180
            ||||||||||||||||||||||||||||||||||||||||||||||||||||||||||||
Sbjct  540  GGCGTGTGGGGGTTGAGAGGCGACTCGTCGCCGATCGTACGCAGCGCCCGCATTCCGCCG  599

Query  181  CGCGGTGACACCCATGGGACCATACC---CGCCCGCAGCCGCGGGCGCTCGGACCG  233
            ||||||  ||||| ||||||||||     |||||||||||||||||||||||||||
Sbjct  600  CGCGGTCCCACCCGTGGGACCATATATAACGCCCGCAGCCGCGGGCGCTCGGACCG  655


>KP092859.1 Cinnamomum pauciflorum isolate SCBGP506_1 18S ribosomal RNA gene, 
partial sequence; internal transcribed spacer 1, 5.8S ribosomal 
RNA gene, and internal transcribed spacer 2, complete 
sequence; and 28S ribosomal RNA gene, partial sequence
Length=722

 Score = 366 bits (198),  Expect = 2e-97
 Identities = 224/236 (95%), Gaps = 3/236 (1%)
 Strand=Plus/Plus

Query  1    CGCCACCCATCGcccccccGCGGCATTCACATGCCCCGCCGGGGAGCGGAGACTGGCCGT  60
            |||||||||||||||||||| |||||||||||||||||||||||||||||||||||||||
Sbjct  451  CGCCACCCATCGCCCCCCCGGGGCATTCACATGCCCCGCCGGGGAGCGGAGACTGGCCGT  510

Query  61   CCGTGCCCGGGTCATCGGCGCGCGGTCGGCGGAAAAGGAGGACACCGTGCGGCGCGGCGC  120
            |||||||||||||||||||||||||||||| ||||||||||||||||||||||||| | |
Sbjct  511  CCGTGCCCGGGTCATCGGCGCGCGGTCGGCAGAAAAGGAGGACACCGTGCGGCGCGACAC  570

Query  121  GGCGTGTGGGGGTTGAGAGGCGACTCGTCGCCGATCGTACGCAGCGCCCGCATTCCGCCG  180
            ||||||||||||||||||||||||||||||||||||||||||||||||||||||||||||
Sbjct  571  GGCGTGTGGGGGTTGAGAGGCGACTCGTCGCCGATCGTACGCAGCGCCCGCATTCCGCCG  630

Query  181  CGCGGTGACACCCATGGGACCATACC---CGCCCGCAGCCGCGGGCGCTCGGACCG  233
            ||||||  ||||| ||||||||||     |||||||||||||||||||||||||||
Sbjct  631  CGCGGTCCCACCCGTGGGACCATATATAACGCCCGCAGCCGCGGGCGCTCGGACCG  686


>KU139896.1 Cinnamomum tonkinense voucher Li J. W. LJW19 (HITBC) internal 
transcribed spacer 1, partial sequence; 5.8S ribosomal RNA 
gene, complete sequence; and internal transcribed spacer 2, 
partial sequence
Length=617

 Score = 364 bits (197),  Expect = 6e-97
 Identities = 223/235 (95%), Gaps = 4/235 (2%)
 Strand=Plus/Plus

Query  1    CGCCACCCATCGcccccccGCGGCATTCACATGCCCCGCCGGGGAGCGGAGACTGGCCGT  60
            ||||||||||||||||||||||||||||||||||||||||||||||||||||||||||||
Sbjct  383  CGCCACCCATCGCCCCCCCGCGGCATTCACATGCCCCGCCGGGGAGCGGAGACTGGCCGT  442

Query  61   CCGTGCCCGGGTCATCGGCGCGCGGTCGGCGGAAAAGGAGGACACCGTGCGGCGCGGCGC  120
            |||||||||||||||||||||||||||||| ||||||||||||||||||||||||| | |
Sbjct  443  CCGTGCCCGGGTCATCGGCGCGCGGTCGGCAGAAAAGGAGGACACCGTGCGGCGCGACAC  502

Query  121  GGCGTGTGGGGGTTGAGAGGCGACTCGTCGCCGATCGTACGCAGCGCCCGCATTCCGCCG  180
            ||||||||||||||||||||||||||||||||||||||||||||||||||||||||||||
Sbjct  503  GGCGTGTGGGGGTTGAGAGGCGACTCGTCGCCGATCGTACGCAGCGCCCGCATTCCGCCG  562

Query  181  CGCGGTGACACCCATGGGACCATACC----CGCCCGCAGCCGCGGGCGCTCGGAC  231
            ||||||| | ||| ||||||||||      |||||||||||||||||||||||||
Sbjct  563  CGCGGTGCCGCCCGTGGGACCATATATAAACGCCCGCAGCCGCGGGCGCTCGGAC  617


>KU139819.1 Cinnamomum austroyunnanense voucher Huang X. C. et al. JYL-2694 
(HITBC) internal transcribed spacer 1, partial sequence; 
5.8S ribosomal RNA gene, complete sequence; and internal transcribed 
spacer 2, partial sequence
Length=553

 Score = 364 bits (197),  Expect = 6e-97
 Identities = 223/235 (95%), Gaps = 4/235 (2%)
 Strand=Plus/Plus

Query  1    CGCCACCCATCGcccccccGCGGCATTCACATGCCCCGCCGGGGAGCGGAGACTGGCCGT  60
            ||||||||||||||||||||||||||||||||||||||||||||||||||||||||||||
Sbjct  319  CGCCACCCATCGCCCCCCCGCGGCATTCACATGCCCCGCCGGGGAGCGGAGACTGGCCGT  378

Query  61   CCGTGCCCGGGTCATCGGCGCGCGGTCGGCGGAAAAGGAGGACACCGTGCGGCGCGGCGC  120
            |||||||||||||||||||||||||||||| ||||||||||||||||||||||||| | |
Sbjct  379  CCGTGCCCGGGTCATCGGCGCGCGGTCGGCAGAAAAGGAGGACACCGTGCGGCGCGACAC  438

Query  121  GGCGTGTGGGGGTTGAGAGGCGACTCGTCGCCGATCGTACGCAGCGCCCGCATTCCGCCG  180
            ||||||||||||||||||||||||||||||||||||||||||||||||||||||||||||
Sbjct  439  GGCGTGTGGGGGTTGAGAGGCGACTCGTCGCCGATCGTACGCAGCGCCCGCATTCCGCCG  498

Query  181  CGCGGTGACACCCATGGGACCATACCC----GCCCGCAGCCGCGGGCGCTCGGAC  231
            ||||||| ||||| ||||||||||       ||||||||||||||||||||||||
Sbjct  499  CGCGGTGCCACCCGTGGGACCATATATAAAAGCCCGCAGCCGCGGGCGCTCGGAC  553


>MH232486.1 Cinnamomum verum isolate SR858-CV5 5.8S ribosomal RNA gene, partial 
sequence; internal transcribed spacer 2, complete sequence; 
and large subunit ribosomal RNA gene, partial sequence
Length=366

 Score = 361 bits (195),  Expect = 8e-96
 Identities = 222/235 (94%), Gaps = 2/235 (1%)
 Strand=Plus/Plus

Query  1    CGCCACCCATCGcccccccGCGGCATTCACATGCCC--CGCCGGGGAGCGGAGACTGGCC  58
            ||||||||||||||||||| ||||||||||||||||  ||||||||||||||||||||||
Sbjct  31   CGCCACCCATCGCCCCCCCCCGGCATTCACATGCCCCGCGCCGGGGAGCGGAGACTGGCC  90

Query  59   GTCCGTGCCCGGGTCATCGGCGCGCGGTCGGCGGAAAAGGAGGACACCGTGCGGCGCGGC  118
            |||||||||||||||||||||||||||||||| ||||||||||||||||||||||||| |
Sbjct  91   GTCCGTGCCCGGGTCATCGGCGCGCGGTCGGCAGAAAAGGAGGACACCGTGCGGCGCGAC  150

Query  119  GCGGCGTGTGGGGGTTGAGAGGCGACTCGTCGCCGATCGTACGCAGCGCCCGCATTCCGC  178
            |||||||||||||  ||||||| |  | ||||||||||||||||||||||||||||||||
Sbjct  151  GCGGCGTGTGGGGAATGAGAGGGGGATGGTCGCCGATCGTACGCAGCGCCCGCATTCCGC  210

Query  179  CGCGCGGTGACACCCATGGGACCATACCCGCCCGCAGCCGCGGGCGCTCGGACCG  233
            ||||||||| ||||| |||||||||||||||||||||||||||||||||||||||
Sbjct  211  CGCGCGGTGCCACCCGTGGGACCATACCCGCCCGCAGCCGCGGGCGCTCGGACCG  265


>MH232484.1 Cinnamomum verum isolate SR858-CV3 5.8S ribosomal RNA gene, partial 
sequence; internal transcribed spacer 2, complete sequence; 
and large subunit ribosomal RNA gene, partial sequence
Length=369

 Score = 361 bits (195),  Expect = 8e-96
 Identities = 223/236 (94%), Gaps = 3/236 (1%)
 Strand=Plus/Plus

Query  1    CGCCACCCATCGcccccccGCGGCATTCACATGCCC--CGCCGGGGAGCGGAGACTGGCC  58
            ||||||||||||||||||||||||||||||||||||  ||||||||||||||||||||||
Sbjct  31   CGCCACCCATCGCCCCCCCGCGGCATTCACATGCCCCGCGCCGGGGAGCGGAGACTGGCC  90

Query  59   GTCCGTGCCCGGGTCATCGGCGCGCGGTCGGCGGAAAAGGAGGACACCGTGCGGCGCGGC  118
            ||||||||||| |||||||||||||||||||| ||||||||||||||||||||||||| |
Sbjct  91   GTCCGTGCCCGAGTCATCGGCGCGCGGTCGGCAGAAAAGGAGGACACCGTGCGGCGCGAC  150

Query  119  GCGGCGTGTGGGGGTTG-AGAGGCGACTCGTCGCCGATCGTACGCAGCGCCCGCATTCCG  177
            |||||||||||||| || | |||||||| ||||||||||| |||||||||||||||||||
Sbjct  151  GCGGCGTGTGGGGGATGAAAAGGCGACTGGTCGCCGATCGCACGCAGCGCCCGCATTCCG  210

Query  178  CCGCGCGGTGACACCCATGGGACCATACCCGCCCGCAGCCGCGGGCGCTCGGACCG  233
            ||| |||||| ||||| |||||||||||||||||||||||||||||||||||||||
Sbjct  211  CCGAGCGGTGCCACCCGTGGGACCATACCCGCCCGCAGCCGCGGGCGCTCGGACCG  266


>MH232455.1 Cinnamomum sp. SR622-Csp 5.8S ribosomal RNA gene, partial sequence; 
internal transcribed spacer 2, complete sequence; and 
large subunit ribosomal RNA gene, partial sequence
Length=369

 Score = 361 bits (195),  Expect = 8e-96
 Identities = 223/236 (94%), Gaps = 3/236 (1%)
 Strand=Plus/Plus

Query  1    CGCCACCCATCGcccccccGCGGCATTCACATGCCC--CGCCGGGGAGCGGAGACTGGCC  58
            ||||||||||||||||||||||||||||||||||||  ||||||||||||||||||||||
Sbjct  31   CGCCACCCATCGCCCCCCCGCGGCATTCACATGCCCCGCGCCGGGGAGCGGAGACTGGCC  90

Query  59   GTCCGTGCCCGGGTCATCGGCGCGCGGTCGGCGGAAAAGGAGGACACCGTGCGGCGCGGC  118
            ||||||||||| |||||||||||||||||||| ||||||||||||||||||||||||| |
Sbjct  91   GTCCGTGCCCGAGTCATCGGCGCGCGGTCGGCAGAAAAGGAGGACACCGTGCGGCGCGAC  150

Query  119  GCGGCGTGTGGGGG-TTGAGAGGCGACTCGTCGCCGATCGTACGCAGCGCCCGCATTCCG  177
            ||||||||||||||  ||||||||||||||||| |||||| |||||||||||||||||||
Sbjct  151  GCGGCGTGTGGGGGAATGAGAGGCGACTCGTCGTCGATCGCACGCAGCGCCCGCATTCCG  210

Query  178  CCGCGCGGTGACACCCATGGGACCATACCCGCCCGCAGCCGCGGGCGCTCGGACCG  233
             || |||||| ||||| |||||||||||||||||||||||||||||||||||||||
Sbjct  211  TCGAGCGGTGCCACCCGTGGGACCATACCCGCCCGCAGCCGCGGGCGCTCGGACCG  266


>MF110043.1 Cinnamomum daphnoides voucher Leuenberger s.n. (HBG) Iso1454 
small subunit ribosomal RNA gene, partial sequence; internal 
transcribed spacer 1, 5.8S ribosomal RNA gene, and internal 
transcribed spacer 2, complete sequence; and large subunit 
ribosomal RNA gene, partial sequence
Length=723

 Score = 359 bits (194),  Expect = 3e-95
 Identities = 221/234 (94%), Gaps = 1/234 (0%)
 Strand=Plus/Plus

Query  1    CGCCACCCATCGcccccccGCGGCATTCACATGCCCCGCCGGGGAGCGGAGACTGGCCGT  60
            |||||||||||||||||||||||||||| ||||||||| |||||||||||||||||||||
Sbjct  431  CGCCACCCATCGCCCCCCCGCGGCATTCCCATGCCCCGTCGGGGAGCGGAGACTGGCCGT  490

Query  61   CCGTGCCCGGGTCATCGGCGCGCGGTCGGCGGAAAAGGAGGACACCGTGCGGCGCGGCGC  120
            |||||||||||| | ||||||||||||||| ||||||||||||||||||||||||| | |
Sbjct  491  CCGTGCCCGGGTGACCGGCGCGCGGTCGGCAGAAAAGGAGGACACCGTGCGGCGCGACAC  550

Query  121  GGCGTGTGGGGGTTGAGAGGCGACTCGTCGCCGATCGTACGCAGCGCCCGCATTCCGCCG  180
            |||||||||||||||||||||||||||||||||||||||||  ||||||||| |||||||
Sbjct  551  GGCGTGTGGGGGTTGAGAGGCGACTCGTCGCCGATCGTACGTCGCGCCCGCAATCCGCCG  610

Query  181  CGCGGTGACA-CCCATGGGACCATACCCGCCCGCAGCCGCGGGCGCTCGGACCG  233
            ||||||| || ||| |||||||||||||||||||||||||||||||||||||||
Sbjct  611  CGCGGTGCCAGCCCGTGGGACCATACCCGCCCGCAGCCGCGGGCGCTCGGACCG  664


>MF110042.1 Cinnamomum daphnoides voucher Hoffmann s.n. (HBG) small subunit 
ribosomal RNA gene, partial sequence; internal transcribed 
spacer 1, 5.8S ribosomal RNA gene, and internal transcribed 
spacer 2, complete sequence; and large subunit ribosomal RNA 
gene, partial sequence
Length=744

 Score = 359 bits (194),  Expect = 3e-95
 Identities = 221/234 (94%), Gaps = 1/234 (0%)
 Strand=Plus/Plus

Query  1    CGCCACCCATCGcccccccGCGGCATTCACATGCCCCGCCGGGGAGCGGAGACTGGCCGT  60
            |||||||||||||||||||||||||||| ||||||||| |||||||||||||||||||||
Sbjct  431  CGCCACCCATCGCCCCCCCGCGGCATTCCCATGCCCCGTCGGGGAGCGGAGACTGGCCGT  490

Query  61   CCGTGCCCGGGTCATCGGCGCGCGGTCGGCGGAAAAGGAGGACACCGTGCGGCGCGGCGC  120
            |||||||||||| | ||||||||||||||| ||||||||||||||||||||||||| | |
Sbjct  491  CCGTGCCCGGGTGACCGGCGCGCGGTCGGCAGAAAAGGAGGACACCGTGCGGCGCGACAC  550

Query  121  GGCGTGTGGGGGTTGAGAGGCGACTCGTCGCCGATCGTACGCAGCGCCCGCATTCCGCCG  180
            |||||||||||||||||||||||||||||||||||||||||  ||||||||| |||||||
Sbjct  551  GGCGTGTGGGGGTTGAGAGGCGACTCGTCGCCGATCGTACGTCGCGCCCGCAATCCGCCG  610

Query  181  CGCGGTGACA-CCCATGGGACCATACCCGCCCGCAGCCGCGGGCGCTCGGACCG  233
            ||||||| || ||| |||||||||||||||||||||||||||||||||||||||
Sbjct  611  CGCGGTGCCAGCCCGTGGGACCATACCCGCCCGCAGCCGCGGGCGCTCGGACCG  664


>KU139895.1 Cinnamomum tonkinense voucher Deng M. DM01 (HITBC) internal transcribed 
spacer 1, partial sequence; 5.8S ribosomal RNA gene, 
complete sequence; and internal transcribed spacer 2, partial 
sequence
Length=586

 Score = 359 bits (194),  Expect = 3e-95
 Identities = 222/235 (94%), Gaps = 4/235 (2%)
 Strand=Plus/Plus

Query  1    CGCCACCCATCGcccccccGCGGCATTCACATGCCCCGCCGGGGAGCGGAGACTGGCCGT  60
            |||||||||||||||||||| |||||||||||||||||||||||||||||||||||||||
Sbjct  352  CGCCACCCATCGCCCCCCCGGGGCATTCACATGCCCCGCCGGGGAGCGGAGACTGGCCGT  411

Query  61   CCGTGCCCGGGTCATCGGCGCGCGGTCGGCGGAAAAGGAGGACACCGTGCGGCGCGGCGC  120
            |||||||||||||||||||||||||||||| ||||||||||||||||||||||||| | |
Sbjct  412  CCGTGCCCGGGTCATCGGCGCGCGGTCGGCAGAAAAGGAGGACACCGTGCGGCGCGACAC  471

Query  121  GGCGTGTGGGGGTTGAGAGGCGACTCGTCGCCGATCGTACGCAGCGCCCGCATTCCGCCG  180
            ||||||||||||||||||||||||||||||||||||||||||||||||||||||||||||
Sbjct  472  GGCGTGTGGGGGTTGAGAGGCGACTCGTCGCCGATCGTACGCAGCGCCCGCATTCCGCCG  531

Query  181  CGCGGTGACACCCATGGGACCATACC----CGCCCGCAGCCGCGGGCGCTCGGAC  231
            ||||||  ||||| ||||||||||      |||||||||||||||||||||||||
Sbjct  532  CGCGGTCCCACCCGTGGGACCATATATAAACGCCCGCAGCCGCGGGCGCTCGGAC  586


>FM957803.1 Cinnamomum daphnoides ITS1 (partial), 5.8S rRNA gene, ITS2 and 
26S rRNA gene (partial), specimen voucher HBG:Leuenberger 
s.n
Length=618

 Score = 359 bits (194),  Expect = 3e-95
 Identities = 221/234 (94%), Gaps = 1/234 (0%)
 Strand=Plus/Plus

Query  1    CGCCACCCATCGcccccccGCGGCATTCACATGCCCCGCCGGGGAGCGGAGACTGGCCGT  60
            |||||||||||||||||||||||||||| ||||||||| |||||||||||||||||||||
Sbjct  368  CGCCACCCATCGCCCCCCCGCGGCATTCCCATGCCCCGTCGGGGAGCGGAGACTGGCCGT  427

Query  61   CCGTGCCCGGGTCATCGGCGCGCGGTCGGCGGAAAAGGAGGACACCGTGCGGCGCGGCGC  120
            |||||||||||| | ||||||||||||||| ||||||||||||||||||||||||| | |
Sbjct  428  CCGTGCCCGGGTGACCGGCGCGCGGTCGGCAGAAAAGGAGGACACCGTGCGGCGCGACAC  487

Query  121  GGCGTGTGGGGGTTGAGAGGCGACTCGTCGCCGATCGTACGCAGCGCCCGCATTCCGCCG  180
            |||||||||||||||||||||||||||||||||||||||||  ||||||||| |||||||
Sbjct  488  GGCGTGTGGGGGTTGAGAGGCGACTCGTCGCCGATCGTACGTCGCGCCCGCAATCCGCCG  547

Query  181  CGCGGTGACA-CCCATGGGACCATACCCGCCCGCAGCCGCGGGCGCTCGGACCG  233
            ||||||| || ||| |||||||||||||||||||||||||||||||||||||||
Sbjct  548  CGCGGTGCCAGCCCGTGGGACCATACCCGCCCGCAGCCGCGGGCGCTCGGACCG  601


>MF110055.1 Cinnamomum pittosporoides voucher Li & Rohwer 2010-11 (HBG) small 
subunit ribosomal RNA gene, partial sequence; internal 
transcribed spacer 1, 5.8S ribosomal RNA gene, and internal 
transcribed spacer 2, complete sequence; and large subunit ribosomal 
RNA gene, partial sequence
Length=750

 Score = 357 bits (193),  Expect = 1e-94
 Identities = 221/234 (94%), Gaps = 3/234 (1%)
 Strand=Plus/Plus

Query  1    CGCCACCCATCGcccccccGCGGCATTCACA-TGCCCCGCCGGGGAGCGGAGACTGGCCG  59
            |||||||||||||||||| ||||||||| || ||||||||||||||||||||||||||||
Sbjct  439  CGCCACCCATCGCCCCCC-GCGGCATTC-CATTGCCCCGCCGGGGAGCGGAGACTGGCCG  496

Query  60   TCCGTGCCCGGGTCATCGGCGCGCGGTCGGCGGAAAAGGAGGACACCGTGCGGCGCGGCG  119
            ||||||||||||||||||||||||||||||| ||||||||||||||||||||||||| | 
Sbjct  497  TCCGTGCCCGGGTCATCGGCGCGCGGTCGGCAGAAAAGGAGGACACCGTGCGGCGCGACA  556

Query  120  CGGCGTGTGGGGGTTGAGAGGCGACTCGTCGCCGATCGTACGCAGCGCCCGCATTCCGCC  179
            ||||||||||||||||||||||||||||||||||||||||||  ||||||||| ||||||
Sbjct  557  CGGCGTGTGGGGGTTGAGAGGCGACTCGTCGCCGATCGTACGTCGCGCCCGCAATCCGCC  616

Query  180  GCGCGGTGACACCCATGGGACCATACCCGCCCGCAGCCGCGGGCGCTCGGACCG  233
            |||||||| ||||  ||||||||||| |||||||||||||||||||||||||||
Sbjct  617  GCGCGGTGCCACCATTGGGACCATACGCGCCCGCAGCCGCGGGCGCTCGGACCG  670


>KX546422.1 Cinnamomum pittosporoides isolate CXQ1338 internal transcribed 
spacer 1, partial sequence; 5.8S ribosomal RNA gene, complete 
sequence; and internal transcribed spacer 2, partial sequence
Length=615

 Score = 357 bits (193),  Expect = 1e-94
 Identities = 221/234 (94%), Gaps = 3/234 (1%)
 Strand=Plus/Plus

Query  1    CGCCACCCATCGcccccccGCGGCATTCACA-TGCCCCGCCGGGGAGCGGAGACTGGCCG  59
            |||||||||||||||||| ||||||||| || ||||||||||||||||||||||||||||
Sbjct  365  CGCCACCCATCGCCCCCC-GCGGCATTC-CATTGCCCCGCCGGGGAGCGGAGACTGGCCG  422

Query  60   TCCGTGCCCGGGTCATCGGCGCGCGGTCGGCGGAAAAGGAGGACACCGTGCGGCGCGGCG  119
            ||||||||||||||||||||||||||||||| ||||||||||||||||||||||||| | 
Sbjct  423  TCCGTGCCCGGGTCATCGGCGCGCGGTCGGCAGAAAAGGAGGACACCGTGCGGCGCGACA  482

Query  120  CGGCGTGTGGGGGTTGAGAGGCGACTCGTCGCCGATCGTACGCAGCGCCCGCATTCCGCC  179
            ||||||||||||||||||||||||||||||||||||||||||  ||||||||| ||||||
Sbjct  483  CGGCGTGTGGGGGTTGAGAGGCGACTCGTCGCCGATCGTACGTCGCGCCCGCAATCCGCC  542

Query  180  GCGCGGTGACACCCATGGGACCATACCCGCCCGCAGCCGCGGGCGCTCGGACCG  233
            |||||||| ||||  ||||||||||| |||||||||||||||||||||||||||
Sbjct  543  GCGCGGTGCCACCATTGGGACCATACGCGCCCGCAGCCGCGGGCGCTCGGACCG  596


>DQ124269.1 Cinnamomum pittosporoides internal transcribed spacer 1, partial 
sequence; 5.8S ribosomal RNA gene and internal transcribed 
spacer 2, complete sequence; and 26S ribosomal RNA gene, 
partial sequence
Length=610

 Score = 357 bits (193),  Expect = 1e-94
 Identities = 221/234 (94%), Gaps = 3/234 (1%)
 Strand=Plus/Plus

Query  1    CGCCACCCATCGcccccccGCGGCATTCACA-TGCCCCGCCGGGGAGCGGAGACTGGCCG  59
            |||||||||||||||||| ||||||||| || ||||||||||||||||||||||||||||
Sbjct  342  CGCCACCCATCGCCCCCC-GCGGCATTC-CATTGCCCCGCCGGGGAGCGGAGACTGGCCG  399

Query  60   TCCGTGCCCGGGTCATCGGCGCGCGGTCGGCGGAAAAGGAGGACACCGTGCGGCGCGGCG  119
            ||||||||||||||||||||||||||||||| ||||||||||||||||||||||||| | 
Sbjct  400  TCCGTGCCCGGGTCATCGGCGCGCGGTCGGCAGAAAAGGAGGACACCGTGCGGCGCGACA  459

Query  120  CGGCGTGTGGGGGTTGAGAGGCGACTCGTCGCCGATCGTACGCAGCGCCCGCATTCCGCC  179
            ||||||||||||||||||||||||||||||||||||||||||  ||||||||| ||||||
Sbjct  460  CGGCGTGTGGGGGTTGAGAGGCGACTCGTCGCCGATCGTACGTCGCGCCCGCAATCCGCC  519

Query  180  GCGCGGTGACACCCATGGGACCATACCCGCCCGCAGCCGCGGGCGCTCGGACCG  233
            |||||||| ||||  ||||||||||| |||||||||||||||||||||||||||
Sbjct  520  GCGCGGTGCCACCATTGGGACCATACGCGCCCGCAGCCGCGGGCGCTCGGACCG  573


>KU139849.1 Cinnamomum iners voucher Li J. W. LJW02 (HITBC) internal transcribed 
spacer 1, partial sequence; 5.8S ribosomal RNA gene, 
complete sequence; and internal transcribed spacer 2, partial 
sequence
Length=455

 Score = 355 bits (192),  Expect = 4e-94
 Identities = 223/237 (94%), Gaps = 6/237 (3%)
 Strand=Plus/Plus

Query  1    CGCCACCCATCGcccc----cccGCGGCATTCACATGCCCCGC--CGGGGAGCGGAGACT  54
            ||||||||||||||||    |||||||||||||||||||||||  |||||||||||||||
Sbjct  219  CGCCACCCATCGCCCCCCCTCCCGCGGCATTCACATGCCCCGCGTCGGGGAGCGGAGACT  278

Query  55   GGCCGTCCGTGCCCGGGTCATCGGCGCGCGGTCGGCGGAAAAGGAGGACACCGTGCGGCG  114
            |||||||||||||||||||||||||||||||||||| |||||||||||||||||||||||
Sbjct  279  GGCCGTCCGTGCCCGGGTCATCGGCGCGCGGTCGGCAGAAAAGGAGGACACCGTGCGGCG  338

Query  115  CGGCGCGGCGTGTGGGGGTTGAGAGGCGACTCGTCGCCGATCGTACGCAGCGCCCGCATT  174
            || ||||||||||||||  |||||||||||||||||||||||||||||||||||||||||
Sbjct  339  CGACGCGGCGTGTGGGGAATGAGAGGCGACTCGTCGCCGATCGTACGCAGCGCCCGCATT  398

Query  175  CCGCCGCGCGGTGACACCCATGGGACCATACCCGCCCGCAGCCGCGGGCGCTCGGAC  231
            ||||||||||||| | ||| |||||||||| ||||||||||||||||||||||||||
Sbjct  399  CCGCCGCGCGGTGCCGCCCGTGGGACCATATCCGCCCGCAGCCGCGGGCGCTCGGAC  455


>KU139842.1 Cinnamomum doederleinii voucher Inoue K. 1533 (KUN) 5.8S ribosomal 
RNA gene and internal transcribed spacer 2, partial sequence
Length=359

 Score = 355 bits (192),  Expect = 4e-94
 Identities = 219/232 (94%), Gaps = 1/232 (0%)
 Strand=Plus/Plus

Query  1    CGCCACCCATCGcccccccGCGGCATTCACATGCCCCGCCGGGGAGCGGAGACTGGCCGT  60
            |||||||||||||||||||||||||||| ||||||||| |||||||||||||||||||||
Sbjct  128  CGCCACCCATCGCCCCCCCGCGGCATTCCCATGCCCCGTCGGGGAGCGGAGACTGGCCGT  187

Query  61   CCGTGCCCGGGTCATCGGCGCGCGGTCGGCGGAAAAGGAGGACACCGTGCGGCGCGGCGC  120
            |||||||||||| | ||||||||||||||| ||||||||||||||||||||||||| | |
Sbjct  188  CCGTGCCCGGGTGACCGGCGCGCGGTCGGCAGAAAAGGAGGACACCGTGCGGCGCGACAC  247

Query  121  GGCGTGTGGGGGTTGAGAGGCGACTCGTCGCCGATCGTACGCAGCGCCCGCATTCCGCCG  180
            |||||||||||||||||||||||||||||||||||||||||  ||||||||| |||||||
Sbjct  248  GGCGTGTGGGGGTTGAGAGGCGACTCGTCGCCGATCGTACGTCGCGCCCGCAATCCGCCG  307

Query  181  CGCGGTGACA-CCCATGGGACCATACCCGCCCGCAGCCGCGGGCGCTCGGAC  231
            ||||||| || ||| |||||||||||||||||||||||||||||||||||||
Sbjct  308  CGCGGTGCCAGCCCGTGGGACCATACCCGCCCGCAGCCGCGGGCGCTCGGAC  359


>KX546413.1 Cinnamomum bejolghota isolate GBOW0970 internal transcribed spacer 
1, partial sequence; 5.8S ribosomal RNA gene, complete 
sequence; and internal transcribed spacer 2, partial sequence
Length=599

 Score = 353 bits (191),  Expect = 1e-93
 Identities = 224/239 (94%), Gaps = 6/239 (3%)
 Strand=Plus/Plus

Query  1    CGCCACCCATCGcccc----cccGCGGCATTCACATGCCCCGC--CGGGGAGCGGAGACT  54
            ||||||||||||||||    |||||||||||||||||||||||  |||||||||||||||
Sbjct  343  CGCCACCCATCGCCCCCCCTCCCGCGGCATTCACATGCCCCGCGTCGGGGAGCGGAGACT  402

Query  55   GGCCGTCCGTGCCCGGGTCATCGGCGCGCGGTCGGCGGAAAAGGAGGACACCGTGCGGCG  114
            |||||||||||||||||||||||||||||||||||| |||||||||||||||||||||||
Sbjct  403  GGCCGTCCGTGCCCGGGTCATCGGCGCGCGGTCGGCAGAAAAGGAGGACACCGTGCGGCG  462

Query  115  CGGCGCGGCGTGTGGGGGTTGAGAGGCGACTCGTCGCCGATCGTACGCAGCGCCCGCATT  174
            || ||||||||||||||  |||||||||||||||||||||||| ||||||||||||||||
Sbjct  463  CGACGCGGCGTGTGGGGAATGAGAGGCGACTCGTCGCCGATCGCACGCAGCGCCCGCATT  522

Query  175  CCGCCGCGCGGTGACACCCATGGGACCATACCCGCCCGCAGCCGCGGGCGCTCGGACCG  233
            ||||||||||||| | ||| |||||||||| ||||||||||||||||||||||||||||
Sbjct  523  CCGCCGCGCGGTGCCGCCCGTGGGACCATATCCGCCCGCAGCCGCGGGCGCTCGGACCG  581


>KX766402.1 Cinnamomum iners voucher WKUCC60 18S ribosomal RNA gene, partial 
sequence; internal transcribed spacer 1, 5.8S ribosomal 
RNA gene, and internal transcribed spacer 2, complete sequence; 
and 28S ribosomal RNA gene, partial sequence
Length=717

 Score = 353 bits (191),  Expect = 1e-93
 Identities = 224/239 (94%), Gaps = 6/239 (3%)
 Strand=Plus/Plus

Query  1    CGCCACCCATCGcccc----cccGCGGCATTCACATGCCCCGC--CGGGGAGCGGAGACT  54
            ||||||||||||||||    |||||||||||||||||||||||  |||||||||||||||
Sbjct  422  CGCCACCCATCGCCCCCCCTCCCGCGGCATTCACATGCCCCGCGTCGGGGAGCGGAGACT  481

Query  55   GGCCGTCCGTGCCCGGGTCATCGGCGCGCGGTCGGCGGAAAAGGAGGACACCGTGCGGCG  114
            |||||||||||||||||||||||||||||||||||| |||||||||||||||||||||||
Sbjct  482  GGCCGTCCGTGCCCGGGTCATCGGCGCGCGGTCGGCAGAAAAGGAGGACACCGTGCGGCG  541

Query  115  CGGCGCGGCGTGTGGGGGTTGAGAGGCGACTCGTCGCCGATCGTACGCAGCGCCCGCATT  174
            || ||||||||||||||  |||||||||||||||||||||||| ||||||||||||||||
Sbjct  542  CGACGCGGCGTGTGGGGAATGAGAGGCGACTCGTCGCCGATCGCACGCAGCGCCCGCATT  601

Query  175  CCGCCGCGCGGTGACACCCATGGGACCATACCCGCCCGCAGCCGCGGGCGCTCGGACCG  233
            ||||||||||||| | ||| |||||||||| ||||||||||||||||||||||||||||
Sbjct  602  CCGCCGCGCGGTGCCGCCCGTGGGACCATATCCGCCCGCAGCCGCGGGCGCTCGGACCG  660


>KU139874.1 Cinnamomum pittosporoides voucher Ci X. Q. et al. CXQ1338 (HITBC) 
internal transcribed spacer 1, partial sequence; 5.8S ribosomal 
RNA gene, complete sequence; and internal transcribed 
spacer 2, partial sequence
Length=605

 Score = 353 bits (191),  Expect = 1e-93
 Identities = 219/232 (94%), Gaps = 3/232 (1%)
 Strand=Plus/Plus

Query  1    CGCCACCCATCGcccccccGCGGCATTCACA-TGCCCCGCCGGGGAGCGGAGACTGGCCG  59
            |||||||||||||||||| ||||||||| || ||||||||||||||||||||||||||||
Sbjct  376  CGCCACCCATCGCCCCCC-GCGGCATTC-CATTGCCCCGCCGGGGAGCGGAGACTGGCCG  433

Query  60   TCCGTGCCCGGGTCATCGGCGCGCGGTCGGCGGAAAAGGAGGACACCGTGCGGCGCGGCG  119
            ||||||||||||||||||||||||||||||| ||||||||||||||||||||||||| | 
Sbjct  434  TCCGTGCCCGGGTCATCGGCGCGCGGTCGGCAGAAAAGGAGGACACCGTGCGGCGCGACA  493

Query  120  CGGCGTGTGGGGGTTGAGAGGCGACTCGTCGCCGATCGTACGCAGCGCCCGCATTCCGCC  179
            ||||||||||||||||||||||||||||||||||||||||||  ||||||||| ||||||
Sbjct  494  CGGCGTGTGGGGGTTGAGAGGCGACTCGTCGCCGATCGTACGTCGCGCCCGCAATCCGCC  553

Query  180  GCGCGGTGACACCCATGGGACCATACCCGCCCGCAGCCGCGGGCGCTCGGAC  231
            |||||||| ||||  ||||||||||| |||||||||||||||||||||||||
Sbjct  554  GCGCGGTGCCACCATTGGGACCATACGCGCCCGCAGCCGCGGGCGCTCGGAC  605


>KU139858.1 Cinnamomum longipetiolatum voucher Yang G. P. 567 (HITBC) internal 
transcribed spacer 1, partial sequence; 5.8S ribosomal 
RNA gene, complete sequence; and internal transcribed spacer 
2, partial sequence
Length=594

 Score = 353 bits (191),  Expect = 1e-93
 Identities = 218/231 (94%), Gaps = 1/231 (0%)
 Strand=Plus/Plus

Query  1    CGCCACCCATCGcccccccGCGGCATTCACATGCCCCGCCGGGGAGCGGAGACTGGCCGT  60
            |||||||||||| ||||||||||||||| |||||||||||||||||||||||||||||||
Sbjct  365  CGCCACCCATCG-CCCCCCGCGGCATTCCCATGCCCCGCCGGGGAGCGGAGACTGGCCGT  423

Query  61   CCGTGCCCGGGTCATCGGCGCGCGGTCGGCGGAAAAGGAGGACACCGTGCGGCGCGGCGC  120
            ||||||||||| || ||||||||||||||| ||||||||||||||||||||||||| | |
Sbjct  424  CCGTGCCCGGGCCACCGGCGCGCGGTCGGCAGAAAAGGAGGACACCGTGCGGCGCGACAC  483

Query  121  GGCGTGTGGGGGTTGAGAGGCGACTCGTCGCCGATCGTACGCAGCGCCCGCATTCCGCCG  180
            |||||||||||||||||||||||||||||||||||||||||  ||||||||| |||||||
Sbjct  484  GGCGTGTGGGGGTTGAGAGGCGACTCGTCGCCGATCGTACGTCGCGCCCGCAATCCGCCG  543

Query  181  CGCGGTGACACCCATGGGACCATACCCGCCCGCAGCCGCGGGCGCTCGGAC  231
            ||||||| ||||  |||||||||||||||||||||||||||||||||||||
Sbjct  544  CGCGGTGCCACCGTTGGGACCATACCCGCCCGCAGCCGCGGGCGCTCGGAC  594


>KU139830.1 Cinnamomum chago voucher Yunda Expedition Team YL029 (YUKU) internal 
transcribed spacer 1, partial sequence; 5.8S ribosomal 
RNA gene, complete sequence; and internal transcribed spacer 
2, partial sequence
Length=605

 Score = 353 bits (191),  Expect = 1e-93
 Identities = 218/231 (94%), Gaps = 1/231 (0%)
 Strand=Plus/Plus

Query  1    CGCCACCCATCGcccccccGCGGCATTCACATGCCCCGCCGGGGAGCGGAGACTGGCCGT  60
            |||||||||||| ||||||||||||||| |||||||||||||||||||||||||||||||
Sbjct  376  CGCCACCCATCG-CCCCCCGCGGCATTCTCATGCCCCGCCGGGGAGCGGAGACTGGCCGT  434

Query  61   CCGTGCCCGGGTCATCGGCGCGCGGTCGGCGGAAAAGGAGGACACCGTGCGGCGCGGCGC  120
            |||||||||||||||||||||||||||||| ||||||||||||||||||||||||| | |
Sbjct  435  CCGTGCCCGGGTCATCGGCGCGCGGTCGGCAGAAAAGGAGGACACCGTGCGGCGCGACAC  494

Query  121  GGCGTGTGGGGGTTGAGAGGCGACTCGTCGCCGATCGTACGCAGCGCCCGCATTCCGCCG  180
            |||||||||||||||||||||||||||||||||||||||||  ||||||||| |||||||
Sbjct  495  GGCGTGTGGGGGTTGAGAGGCGACTCGTCGCCGATCGTACGTCGCGCCCGCAATCCGCCG  554

Query  181  CGCGGTGACACCCATGGGACCATACCCGCCCGCAGCCGCGGGCGCTCGGAC  231
            ||||||| | ||  |||||||||||||||||||||||||||||| ||||||
Sbjct  555  CGCGGTGCCGCCATTGGGACCATACCCGCCCGCAGCCGCGGGCGTTCGGAC  605


>KJ189025.1 Ocotea kenyensis isolate SMNS-169 internal transcribed spacer 
1, partial sequence; 5.8S ribosomal RNA gene and internal transcribed 
spacer 2, complete sequence; and 26S ribosomal RNA 
gene, partial sequence
Length=617

 Score = 353 bits (191),  Expect = 1e-93
 Identities = 220/234 (94%), Gaps = 1/234 (0%)
 Strand=Plus/Plus

Query  1    CGCCACCCATCGcccccccGCGGCATTCACATGCCCCGCCGGGGAGCGGAGACTGGCCGT  60
            |||||||||||||||||||||||||||| |||||||||||||||||||||||||||||||
Sbjct  376  CGCCACCCATCGCCCCCCCGCGGCATTCCCATGCCCCGCCGGGGAGCGGAGACTGGCCGT  435

Query  61   CCGTGCCCGGGTCATCGGCGCGCGGTCGGCGGAAAAGGAGGACACCGTGCGGCGCGGCGC  120
            ||||||||| | | ||||||||||||||||||||||||||| |||||||||||||||| |
Sbjct  436  CCGTGCCCGAGCCCTCGGCGCGCGGTCGGCGGAAAAGGAGGGCACCGTGCGGCGCGGCAC  495

Query  121  GGCGTGTGGGGGTTGAGAGGCGACTCGTCGCCGATCGTACGCAGCGCCCGCATTCCGCCG  180
            |||||||||||||||||||||||  ||||||||||||||||  |||||||||||||||||
Sbjct  496  GGCGTGTGGGGGTTGAGAGGCGATCCGTCGCCGATCGTACGTCGCGCCCGCATTCCGCCG  555

Query  181  CGCGGTGACACCCATGGGACCATAC-CCGCCCGCAGCCGCGGGCGCTCGGACCG  233
            ||||||||| ||| |||||||| || ||||||||||||||||||||||||||||
Sbjct  556  CGCGGTGACGCCCGTGGGACCAGACTCCGCCCGCAGCCGCGGGCGCTCGGACCG  609


>MK087892.1 Cinnamomum aromaticum bio-material Changsha_Lot_W1600190 5.8S 
ribosomal RNA gene, partial sequence; internal transcribed 
spacer 2, complete sequence; and large subunit ribosomal RNA 
gene, partial sequence
Length=460

 Score = 350 bits (189),  Expect = 2e-92
 Identities = 220/235 (94%), Gaps = 2/235 (1%)
 Strand=Plus/Plus

Query  1    CGCCACCCATCG-cccccccGCGGCATTCACATGCCCCGCCGGGGAGCGGAGACTGGCCG  59
            |||||||||||| |||||||||||||||| ||||||||||||||||||||||||||||||
Sbjct  85   CGCCACCCATCGCCCCCCCCGCGGCATTCCCATGCCCCGCCGGGGAGCGGAGACTGGCCG  144

Query  60   TCCGTGCCCGGGTCATCGGCGCGCGGTCGGCGGAAAAGGAGGACACCGTGCGGCGCGGCG  119
            ||||||||||||| | ||||||||||||||| ||||||||||||||||||||||||| | 
Sbjct  145  TCCGTGCCCGGGTGACCGGCGCGCGGTCGGCAGAAAAGGAGGACACCGTGCGGCGCGACA  204

Query  120  CGGCGTGTGGGGGTTGAGAGGCGACTCGTCGCCGATCGTACGCAGCGCCCGCATTCCGCC  179
            ||||||||||||||||||||||||| ||||||||||||||||  ||||||||| ||||||
Sbjct  205  CGGCGTGTGGGGGTTGAGAGGCGACCCGTCGCCGATCGTACGTCGCGCCCGCAATCCGCC  264

Query  180  GCGCGGTGACA-CCCATGGGACCATACCCGCCCGCAGCCGCGGGCGCTCGGACCG  233
            ||||||||  | ||| |||||||||||||||||||||||||||||||||||||||
Sbjct  265  GCGCGGTGCAAGCCCGTGGGACCATACCCGCCCGCAGCCGCGGGCGCTCGGACCG  319


>MG731106.1 Cinnamomum burmannii voucher 547 5.8S ribosomal RNA gene and 
internal transcribed spacer 2, partial sequence
Length=349

 Score = 350 bits (189),  Expect = 2e-92
 Identities = 221/236 (94%), Gaps = 3/236 (1%)
 Strand=Plus/Plus

Query  1    CGCCACCCATCGcccccc-cGCGGCATTCACATGCCCCGCCGGGGAGCGGAGACTGGCCG  59
            |||||||||||||||||| |||||||||| ||||||||||||||||||||||||||||||
Sbjct  85   CGCCACCCATCGCCCCCCGCGCGGCATTCCCATGCCCCGCCGGGGAGCGGAGACTGGCCG  144

Query  60   TCCGTGCCCGGGTCATCGGCGCGCGGTCGGCGGAAAAGGAGGACACCGTGCGGCGCGGCG  119
            |||||||||| |  ||||||||||||||||| ||||||||||||||||||||||||| | 
Sbjct  145  TCCGTGCCCGAGCGATCGGCGCGCGGTCGGCAGAAAAGGAGGACACCGTGCGGCGCGACA  204

Query  120  CGGCGTGTGGGGGT--TGAGAGGCGACTCGTCGCCGATCGTACGCAGCGCCCGCATTCCG  177
            ||||||||||||||  ||||||||||||||||||||||||||||  ||||||||| ||||
Sbjct  205  CGGCGTGTGGGGGTTGTGAGAGGCGACTCGTCGCCGATCGTACGTCGCGCCCGCAATCCG  264

Query  178  CCGCGCGGTGACACCCATGGGACCATACCCGCCCGCAGCCGCGGGCGCTCGGACCG  233
            |||||||||| ||||| |||||||||||||||||||||||||||||||||||||||
Sbjct  265  CCGCGCGGTGCCACCCGTGGGACCATACCCGCCCGCAGCCGCGGGCGCTCGGACCG  320


>KX546430.1 Iteadaphne caudata isolate CXQ0057 internal transcribed spacer 
1, partial sequence; 5.8S ribosomal RNA gene, complete sequence; 
and internal transcribed spacer 2, partial sequence
Length=616

 Score = 350 bits (189),  Expect = 2e-92
 Identities = 220/235 (94%), Gaps = 2/235 (1%)
 Strand=Plus/Plus

Query  1    CGCCACCCATCGcccccccGCGGCATTCACATGCCCCGCCGGGGAGCGGAGACTGGCCGT  60
            |||||||||||||||||||| ||||| | |||||||||||||||||||||||||||||||
Sbjct  373  CGCCACCCATCGCCCCCCCGAGGCATGCCCATGCCCCGCCGGGGAGCGGAGACTGGCCGT  432

Query  61   CCGTGCCCGGGTCATCGGCGCGCGGTCGGCGGAAAAGGAGGACACCGTGCGGCGCGGCGC  120
            ||||||||| ||| |||||||||||||||||||||||||||||||||||||||||| | |
Sbjct  433  CCGTGCCCGAGTCCTCGGCGCGCGGTCGGCGGAAAAGGAGGACACCGTGCGGCGCGACAC  492

Query  121  GGCGTGTGGGGGTTGAGAGGCGACTCGTCGCCGATCGTACGCAGCGCCCGCATTCCGCCG  180
            ||||||||||||||||||||||  ||||||||| |||||||| |||||||||||||||||
Sbjct  493  GGCGTGTGGGGGTTGAGAGGCGGTTCGTCGCCGTTCGTACGCCGCGCCCGCATTCCGCCG  552

Query  181  CGCG--GTGACACCCATGGGACCATACCCGCCCGCAGCCGCGGGCGCTCGGACCG  233
            ||||  ||| ||||| |||||||||||||||||||||||||||||||||||||||
Sbjct  553  CGCGYAGTGTCACCCGTGGGACCATACCCGCCCGCAGCCGCGGGCGCTCGGACCG  607


>KX766398.1 Cinnamomum aromaticum voucher WKUCC01 18S ribosomal RNA gene, 
partial sequence; internal transcribed spacer 1, 5.8S ribosomal 
RNA gene, and internal transcribed spacer 2, complete sequence; 
and 28S ribosomal RNA gene, partial sequence
Length=726

 Score = 350 bits (189),  Expect = 2e-92
 Identities = 220/235 (94%), Gaps = 2/235 (1%)
 Strand=Plus/Plus

Query  1    CGCCACCCATCG-cccccccGCGGCATTCACATGCCCCGCCGGGGAGCGGAGACTGGCCG  59
            |||||||||||| |||||||||||||||| ||||||||||||||||||||||||||||||
Sbjct  435  CGCCACCCATCGCCCCCCCCGCGGCATTCCCATGCCCCGCCGGGGAGCGGAGACTGGCCG  494

Query  60   TCCGTGCCCGGGTCATCGGCGCGCGGTCGGCGGAAAAGGAGGACACCGTGCGGCGCGGCG  119
            ||||||||||||| | ||||||||||||||| ||||||||||||||||||||||||| | 
Sbjct  495  TCCGTGCCCGGGTGACCGGCGCGCGGTCGGCAGAAAAGGAGGACACCGTGCGGCGCGACA  554

Query  120  CGGCGTGTGGGGGTTGAGAGGCGACTCGTCGCCGATCGTACGCAGCGCCCGCATTCCGCC  179
            ||||||||||||||||||||||||| ||||||||||||||||  ||||||||| ||||||
Sbjct  555  CGGCGTGTGGGGGTTGAGAGGCGACCCGTCGCCGATCGTACGTCGCGCCCGCAATCCGCC  614

Query  180  GCGCGGTGACA-CCCATGGGACCATACCCGCCCGCAGCCGCGGGCGCTCGGACCG  233
            ||||||||  | ||| |||||||||||||||||||||||||||||||||||||||
Sbjct  615  GCGCGGTGCAAGCCCGTGGGACCATACCCGCCCGCAGCCGCGGGCGCTCGGACCG  669


>KU139841.1 Cinnamomum daphnoides voucher Leuenberger s.n. (HBG) internal 
transcribed spacer 1, partial sequence; 5.8S ribosomal RNA 
gene, complete sequence; and internal transcribed spacer 2, 
partial sequence
Length=555

 Score = 350 bits (189),  Expect = 2e-92
 Identities = 218/232 (94%), Gaps = 1/232 (0%)
 Strand=Plus/Plus

Query  1    CGCCACCCATCGcccccccGCGGCATTCACATGCCCCGCCGGGGAGCGGAGACTGGCCGT  60
            |||||||||||||||||||||||||||| ||||||||| |||||||||||||||||||||
Sbjct  324  CGCCACCCATCGCCCCCCCGCGGCATTCCCATGCCCCGTCGGGGAGCGGAGACTGGCCGT  383

Query  61   CCGTGCCCGGGTCATCGGCGCGCGGTCGGCGGAAAAGGAGGACACCGTGCGGCGCGGCGC  120
            |||||||||||| | ||||||||||||||| ||||||||||||||||||||||||| | |
Sbjct  384  CCGTGCCCGGGTGACCGGCGCGCGGTCGGCAGAAAAGGAGGACACCGTGCGGCGCGACAC  443

Query  121  GGCGTGTGGGGGTTGAGAGGCGACTCGTCGCCGATCGTACGCAGCGCCCGCATTCCGCCG  180
            |||||||||||||||||||||||||||||||||||||||||  ||||||||| |||||||
Sbjct  444  GGCGTGTGGGGGTTGAGAGGCGACTCGTCGCCGATCGTACGTCGCGCCCGCAATCCGCCG  503

Query  181  CGCGGTGACA-CCCATGGGACCATACCCGCCCGCAGCCGCGGGCGCTCGGAC  231
            ||||||| || ||| |||||||||| ||||||||||||||||||||||||||
Sbjct  504  CGCGGTGCCAGCCCGTGGGACCATATCCGCCCGCAGCCGCGGGCGCTCGGAC  555


>MF110047.1 Cinnamomum iners voucher Lauerer 31089 (HBG) small subunit ribosomal 
RNA gene, partial sequence; internal transcribed spacer 
1, 5.8S ribosomal RNA gene, and internal transcribed spacer 
2, complete sequence; and large subunit ribosomal RNA gene, 
partial sequence
Length=741

 Score = 348 bits (188),  Expect = 6e-92
 Identities = 223/239 (93%), Gaps = 6/239 (3%)
 Strand=Plus/Plus

Query  1    CGCCACCCATCGcccc----cccGCGGCATTCACATGCCCCGC--CGGGGAGCGGAGACT  54
            ||||||||||||||||    |||||||||||||||||||||||  |||||||||||||||
Sbjct  437  CGCCACCCATCGCCCCCCCTCCCGCGGCATTCACATGCCCCGCGTCGGGGAGCGGAGACT  496

Query  55   GGCCGTCCGTGCCCGGGTCATCGGCGCGCGGTCGGCGGAAAAGGAGGACACCGTGCGGCG  114
            |||||||||||||||||||||||||||||||||||| |||||||||| ||||||||||||
Sbjct  497  GGCCGTCCGTGCCCGGGTCATCGGCGCGCGGTCGGCAGAAAAGGAGGGCACCGTGCGGCG  556

Query  115  CGGCGCGGCGTGTGGGGGTTGAGAGGCGACTCGTCGCCGATCGTACGCAGCGCCCGCATT  174
            || ||||||||||||||  |||||||||||||||||||||||| ||||||||||||||||
Sbjct  557  CGACGCGGCGTGTGGGGAATGAGAGGCGACTCGTCGCCGATCGCACGCAGCGCCCGCATT  616

Query  175  CCGCCGCGCGGTGACACCCATGGGACCATACCCGCCCGCAGCCGCGGGCGCTCGGACCG  233
            ||||||||||||| | ||| |||||||||| ||||||||||||||||||||||||||||
Sbjct  617  CCGCCGCGCGGTGCCGCCCGTGGGACCATATCCGCCCGCAGCCGCGGGCGCTCGGACCG  675


>KY238310.1 Cinnamomum aromaticum isolate vmt2 internal transcribed spacer 
1, partial sequence; 5.8S ribosomal RNA gene, complete sequence; 
and internal transcribed spacer 2, partial sequence
Length=612

 Score = 348 bits (188),  Expect = 6e-92
 Identities = 219/234 (94%), Gaps = 2/234 (1%)
 Strand=Plus/Plus

Query  1    CGCCACCCATCG-cccccccGCGGCATTCACATGCCCCGCCGGGGAGCGGAGACTGGCCG  59
            |||||||||||| |||||||||||||||| ||||||||||||||||||||||||||||||
Sbjct  366  CGCCACCCATCGCCCCCCCCGCGGCATTCCCATGCCCCGCCGGGGAGCGGAGACTGGCCG  425

Query  60   TCCGTGCCCGGGTCATCGGCGCGCGGTCGGCGGAAAAGGAGGACACCGTGCGGCGCGGCG  119
            ||||||||||||| | ||||||||||||||| ||||||||||||||||||||||||| | 
Sbjct  426  TCCGTGCCCGGGTGACCGGCGCGCGGTCGGCAGAAAAGGAGGACACCGTGCGGCGCGACA  485

Query  120  CGGCGTGTGGGGGTTGAGAGGCGACTCGTCGCCGATCGTACGCAGCGCCCGCATTCCGCC  179
            ||||||||||||||||||||||||| ||||||||||||||||  ||||||||| ||||||
Sbjct  486  CGGCGTGTGGGGGTTGAGAGGCGACCCGTCGCCGATCGTACGTCGCGCCCGCAATCCGCC  545

Query  180  GCGCGGTGACA-CCCATGGGACCATACCCGCCCGCAGCCGCGGGCGCTCGGACC  232
            ||||||||  | ||| ||||||||||||||||||||||||||||||||||||||
Sbjct  546  GCGCGGTGCAAGCCCGTGGGACCATACCCGCCCGCAGCCGCGGGCGCTCGGACC  599


>KY238309.1 Cinnamomum aromaticum isolate vmt1 internal transcribed spacer 
1, partial sequence; 5.8S ribosomal RNA gene, complete sequence; 
and internal transcribed spacer 2, partial sequence
Length=611

 Score = 348 bits (188),  Expect = 6e-92
 Identities = 219/234 (94%), Gaps = 2/234 (1%)
 Strand=Plus/Plus

Query  1    CGCCACCCATCG-cccccccGCGGCATTCACATGCCCCGCCGGGGAGCGGAGACTGGCCG  59
            |||||||||||| |||||||||||||||| ||||||||||||||||||||||||||||||
Sbjct  366  CGCCACCCATCGCCCCCCCCGCGGCATTCCCATGCCCCGCCGGGGAGCGGAGACTGGCCG  425

Query  60   TCCGTGCCCGGGTCATCGGCGCGCGGTCGGCGGAAAAGGAGGACACCGTGCGGCGCGGCG  119
            ||||||||||||| | ||||||||||||||| ||||||||||||||||||||||||| | 
Sbjct  426  TCCGTGCCCGGGTGACCGGCGCGCGGTCGGCAGAAAAGGAGGACACCGTGCGGCGCGACA  485

Query  120  CGGCGTGTGGGGGTTGAGAGGCGACTCGTCGCCGATCGTACGCAGCGCCCGCATTCCGCC  179
            ||||||||||||||||||||||||| ||||||||||||||||  ||||||||| ||||||
Sbjct  486  CGGCGTGTGGGGGTTGAGAGGCGACCCGTCGCCGATCGTACGTCGCGCCCGCAATCCGCC  545

Query  180  GCGCGGTGACA-CCCATGGGACCATACCCGCCCGCAGCCGCGGGCGCTCGGACC  232
            ||||||||  | ||| ||||||||||||||||||||||||||||||||||||||
Sbjct  546  GCGCGGTGCAAGCCCGTGGGACCATACCCGCCCGCAGCCGCGGGCGCTCGGACC  599


>MF110052.1 Cinnamomum osmophloeum voucher Duerbye s.n. (HBG) small subunit 
ribosomal RNA gene, partial sequence; internal transcribed 
spacer 1, 5.8S ribosomal RNA gene, and internal transcribed 
spacer 2, complete sequence; and large subunit ribosomal RNA 
gene, partial sequence
Length=772

 Score = 346 bits (187),  Expect = 2e-91
 Identities = 221/237 (93%), Gaps = 4/237 (2%)
 Strand=Plus/Plus

Query  1    CGCCACCCATCGcccccc--cGCGGCATTCACATGCCCCGCCGGGGAGCGGAGACTGGCC  58
            ||||||||||||||||||  |||||||||| |||||||||||||||||||||||||||||
Sbjct  456  CGCCACCCATCGCCCCCCCGCGCGGCATTCCCATGCCCCGCCGGGGAGCGGAGACTGGCC  515

Query  59   GTCCGTGCCCGGGTCATCGGCGCGCGGTCGGCGGAAAAGGAGGACACCGTGCGGCGCGGC  118
            ||||||||||| |  ||||||||||||||||| ||||||||||||||||||||||||| |
Sbjct  516  GTCCGTGCCCGAGCGATCGGCGCGCGGTCGGCAGAAAAGGAGGACACCGTGCGGCGCGAC  575

Query  119  GCGGCGTGTGGGGGT--TGAGAGGCGACTCGTCGCCGATCGTACGCAGCGCCCGCATTCC  176
             ||||||||||||||  ||||||||||||||||||||||||||||  ||||||||| |||
Sbjct  576  ACGGCGTGTGGGGGTCGTGAGAGGCGACTCGTCGCCGATCGTACGTCGCGCCCGCAATCC  635

Query  177  GCCGCGCGGTGACACCCATGGGACCATACCCGCCCGCAGCCGCGGGCGCTCGGACCG  233
            ||||||||||| ||||| |||||||||||||||||||||||||||||||||||||||
Sbjct  636  GCCGCGCGGTGCCACCCGTGGGACCATACCCGCCCGCAGCCGCGGGCGCTCGGACCG  692


>KY271542.1 Cinnamomum macrostemon isolate C46 internal transcribed spacer 
1, partial sequence; 5.8S ribosomal RNA gene, complete sequence; 
and internal transcribed spacer 2, partial sequence
Length=613

 Score = 346 bits (187),  Expect = 2e-91
 Identities = 221/237 (93%), Gaps = 4/237 (2%)
 Strand=Plus/Plus

Query  1    CGCCACCCATCGcccccc--cGCGGCATTCACATGCCCCGCCGGGGAGCGGAGACTGGCC  58
            ||||||||||||||||||  |||||||||| |||||||||||||||||||||||||||||
Sbjct  364  CGCCACCCATCGCCCCCCCGCGCGGCATTCCCATGCCCCGCCGGGGAGCGGAGACTGGCC  423

Query  59   GTCCGTGCCCGGGTCATCGGCGCGCGGTCGGCGGAAAAGGAGGACACCGTGCGGCGCGGC  118
            ||||||||||| |  ||||||||||||||||| ||||||||||||||||||||||||| |
Sbjct  424  GTCCGTGCCCGAGCGATCGGCGCGCGGTCGGCAGAAAAGGAGGACACCGTGCGGCGCGAC  483

Query  119  GCGGCGTGTGGGGGT--TGAGAGGCGACTCGTCGCCGATCGTACGCAGCGCCCGCATTCC  176
             ||||||||||||||  ||||||||||||||||||||||||||||  ||||||||| |||
Sbjct  484  ACGGCGTGTGGGGGTTGTGAGAGGCGACTCGTCGCCGATCGTACGTCGCGCCCGCAATCC  543

Query  177  GCCGCGCGGTGACACCCATGGGACCATACCCGCCCGCAGCCGCGGGCGCTCGGACCG  233
            ||||||||||| ||||| |||||||||||||||||||||||||||||||||||||||
Sbjct  544  GCCGCGCGGTGCCACCCGTGGGACCATACCCGCCCGCAGCCGCGGGCGCTCGGACCG  600


>KY271528.1 Cinnamomum osmophloeum isolate C68 internal transcribed spacer 
1, partial sequence; 5.8S ribosomal RNA gene, complete sequence; 
and internal transcribed spacer 2, partial sequence
Length=614

 Score = 346 bits (187),  Expect = 2e-91
 Identities = 221/237 (93%), Gaps = 4/237 (2%)
 Strand=Plus/Plus

Query  1    CGCCACCCATCGcccccc--cGCGGCATTCACATGCCCCGCCGGGGAGCGGAGACTGGCC  58
            ||||||||||||||||||  |||||||||| |||||||||||||||||||||||||||||
Sbjct  367  CGCCACCCATCGCCCCCCCGCGCGGCATTCCCATGCCCCGCCGGGGAGCGGAGACTGGCC  426

Query  59   GTCCGTGCCCGGGTCATCGGCGCGCGGTCGGCGGAAAAGGAGGACACCGTGCGGCGCGGC  118
            ||||||||||| |  ||||||||||||||||| ||||||||||||||||||||||||| |
Sbjct  427  GTCCGTGCCCGAGCGATCGGCGCGCGGTCGGCAGAAAAGGAGGACACCGTGCGGCGCGAC  486

Query  119  GCGGCGTGTGGGGGT--TGAGAGGCGACTCGTCGCCGATCGTACGCAGCGCCCGCATTCC  176
             ||||||||||||||  ||||||||||||||||||||||||||||  ||||||||| |||
Sbjct  487  ACGGCGTGTGGGGGTTGTGAGAGGCGACTCGTCGCCGATCGTACGTCGCGCCCGCAATCC  546

Query  177  GCCGCGCGGTGACACCCATGGGACCATACCCGCCCGCAGCCGCGGGCGCTCGGACCG  233
            ||||||||||| ||||| |||||||||||||||||||||||||||||||||||||||
Sbjct  547  GCCGCGCGGTGCCACCCGTGGGACCATACCCGCCCGCAGCCGCGGGCGCTCGGACCG  603


>KY271527.1 Cinnamomum osmophloeum isolate C66 internal transcribed spacer 
1, partial sequence; 5.8S ribosomal RNA gene, complete sequence; 
and internal transcribed spacer 2, partial sequence
Length=614

 Score = 346 bits (187),  Expect = 2e-91
 Identities = 221/237 (93%), Gaps = 4/237 (2%)
 Strand=Plus/Plus

Query  1    CGCCACCCATCGcccccc--cGCGGCATTCACATGCCCCGCCGGGGAGCGGAGACTGGCC  58
            ||||||||||||||||||  |||||||||| |||||||||||||||||||||||||||||
Sbjct  367  CGCCACCCATCGCCCCCCCGCGCGGCATTCCCATGCCCCGCCGGGGAGCGGAGACTGGCC  426

Query  59   GTCCGTGCCCGGGTCATCGGCGCGCGGTCGGCGGAAAAGGAGGACACCGTGCGGCGCGGC  118
            ||||||||||| |  ||||||||||||||||| ||||||||||||||||||||||||| |
Sbjct  427  GTCCGTGCCCGAGCGATCGGCGCGCGGTCGGCAGAAAAGGAGGACACCGTGCGGCGCGAC  486

Query  119  GCGGCGTGTGGGGGT--TGAGAGGCGACTCGTCGCCGATCGTACGCAGCGCCCGCATTCC  176
             ||||||||||||||  ||||||||||||||||||||||||||||  ||||||||| |||
Sbjct  487  ACGGCGTGTGGGGGTCGTGAGAGGCGACTCGTCGCCGATCGTACGTCGCGCCCGCAATCC  546

Query  177  GCCGCGCGGTGACACCCATGGGACCATACCCGCCCGCAGCCGCGGGCGCTCGGACCG  233
            ||||||||||| ||||| |||||||||||||||||||||||||||||||||||||||
Sbjct  547  GCCGCGCGGTGCCACCCGTGGGACCATACCCGCCCGCAGCCGCGGGCGCTCGGACCG  603


>KY271526.1 Cinnamomum osmophloeum isolate C55 internal transcribed spacer 
1, partial sequence; 5.8S ribosomal RNA gene, complete sequence; 
and internal transcribed spacer 2, partial sequence
Length=614

 Score = 346 bits (187),  Expect = 2e-91
 Identities = 221/237 (93%), Gaps = 4/237 (2%)
 Strand=Plus/Plus

Query  1    CGCCACCCATCGcccccc--cGCGGCATTCACATGCCCCGCCGGGGAGCGGAGACTGGCC  58
            ||||||||||||||||||  |||||||||| |||||||||||||||||||||||||||||
Sbjct  366  CGCCACCCATCGCCCCCCCGCGCGGCATTCCCATGCCCCGCCGGGGAGCGGAGACTGGCC  425

Query  59   GTCCGTGCCCGGGTCATCGGCGCGCGGTCGGCGGAAAAGGAGGACACCGTGCGGCGCGGC  118
            ||||||||||| |  ||||||||||||||||| ||||||||||||||||||||||||| |
Sbjct  426  GTCCGTGCCCGAGCGATCGGCGCGCGGTCGGCAGAAAAGGAGGACACCGTGCGGCGCGAC  485

Query  119  GCGGCGTGTGGGGGT--TGAGAGGCGACTCGTCGCCGATCGTACGCAGCGCCCGCATTCC  176
             ||||||||||||||  ||||||||||||||||||||||||||||  ||||||||| |||
Sbjct  486  ACGGCGTGTGGGGGTCGTGAGAGGCGACTCGTCGCCGATCGTACGTCGCGCCCGCAATCC  545

Query  177  GCCGCGCGGTGACACCCATGGGACCATACCCGCCCGCAGCCGCGGGCGCTCGGACCG  233
            ||||||||||| ||||| |||||||||||||||||||||||||||||||||||||||
Sbjct  546  GCCGCGCGGTGCCACCCGTGGGACCATACCCGCCCGCAGCCGCGGGCGCTCGGACCG  602


>KY271523.1 Cinnamomum osmophloeum isolate C19 internal transcribed spacer 
1, partial sequence; 5.8S ribosomal RNA gene, complete sequence; 
and internal transcribed spacer 2, partial sequence
Length=613

 Score = 346 bits (187),  Expect = 2e-91
 Identities = 221/237 (93%), Gaps = 4/237 (2%)
 Strand=Plus/Plus

Query  1    CGCCACCCATCGcccccc--cGCGGCATTCACATGCCCCGCCGGGGAGCGGAGACTGGCC  58
            ||||||||||||||||||  |||||||||| |||||||||||||||||||||||||||||
Sbjct  365  CGCCACCCATCGCCCCCCCGCGCGGCATTCCCATGCCCCGCCGGGGAGCGGAGACTGGCC  424

Query  59   GTCCGTGCCCGGGTCATCGGCGCGCGGTCGGCGGAAAAGGAGGACACCGTGCGGCGCGGC  118
            ||||||||||| |  ||||||||||||||||| ||||||||||||||||||||||||| |
Sbjct  425  GTCCGTGCCCGAGCGATCGGCGCGCGGTCGGCAGAAAAGGAGGACACCGTGCGGCGCGAC  484

Query  119  GCGGCGTGTGGGGGT--TGAGAGGCGACTCGTCGCCGATCGTACGCAGCGCCCGCATTCC  176
             ||||||||||||||  ||||||||||||||||||||||||||||  ||||||||| |||
Sbjct  485  ACGGCGTGTGGGGGTTGTGAGAGGCGACTCGTCGCCGATCGTACGTCGCGCCCGCAATCC  544

Query  177  GCCGCGCGGTGACACCCATGGGACCATACCCGCCCGCAGCCGCGGGCGCTCGGACCG  233
            ||||||||||| ||||| |||||||||||||||||||||||||||||||||||||||
Sbjct  545  GCCGCGCGGTGCCACCCGTGGGACCATACCCGCCCGCAGCCGCGGGCGCTCGGACCG  601


>KU139885.1 Cinnamomum sp. Huang et al. 201310 voucher Huang J. F. et al. 
201310 (HITBC) internal transcribed spacer 1, partial sequence; 
5.8S ribosomal RNA gene, complete sequence; and internal 
transcribed spacer 2, partial sequence
Length=625

 Score = 346 bits (187),  Expect = 2e-91
 Identities = 220/235 (94%), Gaps = 5/235 (2%)
 Strand=Plus/Plus

Query  1    CGCCACCCATCG--cccccccGCGGCATTCACATGCCCCGCCGGGGAGCGGAGACTGGCC  58
            ||||||||||||  |||||||||||||||| |||||||||||||||||||||||||||||
Sbjct  392  CGCCACCCATCGCACCCCCCCGCGGCATTCCCATGCCCCGCCGGGGAGCGGAGACTGGCC  451

Query  59   GTCCGTGCCCGGGTCATCGGCGCGCGGTCGGCGGAAAAGGAGGACACCGTGCGGCGCGGC  118
            |||||||||||||| | ||||||||||||||| ||||||||||||||||||||||||| |
Sbjct  452  GTCCGTGCCCGGGTGACCGGCGCGCGGTCGGCAGAAAAGGAGGACACCGTGCGGCGCGAC  511

Query  119  GCGGCGTGTGGGGGTTGAGAGGCGACTCGTCGCCGATCGTACGCAGCGCCCGCATTCCGC  178
             ||||||||||||||||||||||||||||||||||||||||||  ||||||||| |||||
Sbjct  512  ACGGCGTGTGGGGGTTGAGAGGCGACTCGTCGCCGATCGTACGTCGCGCCCGCAATCCGC  571

Query  179  CGCGCGGTGACA-CCCATGGGACCATA-CCCGCCCGCAGCCGCGGGCGCTCGGAC  231
            ||||||||| || ||| |||||||||| |||||||||||||||||||||||||||
Sbjct  572  CGCGCGGTG-CAGCCCGTGGGACCATACCCCGCCCGCAGCCGCGGGCGCTCGGAC  625


>KU139848.1 Cinnamomum iners voucher Huang X. C. et al. JYL-4285 (HITBC) 
internal transcribed spacer 1, partial sequence; 5.8S ribosomal 
RNA gene, complete sequence; and internal transcribed spacer 
2, partial sequence
Length=605

 Score = 346 bits (187),  Expect = 2e-91
 Identities = 221/237 (93%), Gaps = 6/237 (3%)
 Strand=Plus/Plus

Query  1    CGCCACCCATCGcccc----cccGCGGCATTCACATGCCCCGC--CGGGGAGCGGAGACT  54
            ||||||||||||||||    |||||||||||||||||||||||  |||||||||||||||
Sbjct  369  CGCCACCCATCGCCCCCCCTCCCGCGGCATTCACATGCCCCGCGTCGGGGAGCGGAGACT  428

Query  55   GGCCGTCCGTGCCCGGGTCATCGGCGCGCGGTCGGCGGAAAAGGAGGACACCGTGCGGCG  114
            |||||||||||||||||||||||||||||||||||| |||||||||||||||||||||||
Sbjct  429  GGCCGTCCGTGCCCGGGTCATCGGCGCGCGGTCGGCAGAAAAGGAGGACACCGTGCGGCG  488

Query  115  CGGCGCGGCGTGTGGGGGTTGAGAGGCGACTCGTCGCCGATCGTACGCAGCGCCCGCATT  174
            || ||||||||||||||  ||||||||| |||||||||||||| ||||||||||||||||
Sbjct  489  CGACGCGGCGTGTGGGGAATGAGAGGCGRCTCGTCGCCGATCGCACGCAGCGCCCGCATT  548

Query  175  CCGCCGCGCGGTGACACCCATGGGACCATACCCGCCCGCAGCCGCGGGCGCTCGGAC  231
            ||||||||||||| | ||| |||||||||| ||||||||||||||||||||||||||
Sbjct  549  CCGCCGCGCGGTGCCGCCCGTGGGACCATATCCGCCCGCAGCCGCGGGCGCTCGGAC  605


>KU139828.1 Cinnamomum aromaticum voucher Huang J. F. H-BN095 (HITBC) internal 
transcribed spacer 1, partial sequence; 5.8S ribosomal 
RNA gene, complete sequence; and internal transcribed spacer 
2, partial sequence
Length=617

 Score = 346 bits (187),  Expect = 2e-91
 Identities = 218/233 (94%), Gaps = 2/233 (1%)
 Strand=Plus/Plus

Query  1    CGCCACCCATCG-cccccccGCGGCATTCACATGCCCCGCCGGGGAGCGGAGACTGGCCG  59
            |||||||||||| |||||||||||||||| ||||||||||||||||||||||||||||||
Sbjct  385  CGCCACCCATCGCCCCCCCCGCGGCATTCCCATGCCCCGCCGGGGAGCGGAGACTGGCCG  444

Query  60   TCCGTGCCCGGGTCATCGGCGCGCGGTCGGCGGAAAAGGAGGACACCGTGCGGCGCGGCG  119
            ||||||||||||| | ||||||||||||||| ||||||||||||||||||||||||| | 
Sbjct  445  TCCGTGCCCGGGTGACCGGCGCGCGGTCGGCAGAAAAGGAGGACACCGTGCGGCGCGACA  504

Query  120  CGGCGTGTGGGGGTTGAGAGGCGACTCGTCGCCGATCGTACGCAGCGCCCGCATTCCGCC  179
            ||||||||||||||||||||||||| ||||||||||||||||  ||||||||| ||||||
Sbjct  505  CGGCGTGTGGGGGTTGAGAGGCGACCCGTCGCCGATCGTACGTCGCGCCCGCAATCCGCC  564

Query  180  GCGCGGTGACA-CCCATGGGACCATACCCGCCCGCAGCCGCGGGCGCTCGGAC  231
            ||||||||  | ||| |||||||||||||||||||||||||||||||||||||
Sbjct  565  GCGCGGTGCAAGCCCGTGGGACCATACCCGCCCGCAGCCGCGGGCGCTCGGAC  617


>KU139827.1 Cinnamomum aromaticum voucher Huang J. F. H-BN021 (HITBC) internal 
transcribed spacer 1, partial sequence; 5.8S ribosomal 
RNA gene, complete sequence; and internal transcribed spacer 
2, partial sequence
Length=615

 Score = 346 bits (187),  Expect = 2e-91
 Identities = 218/233 (94%), Gaps = 2/233 (1%)
 Strand=Plus/Plus

Query  1    CGCCACCCATCG-cccccccGCGGCATTCACATGCCCCGCCGGGGAGCGGAGACTGGCCG  59
            |||||||||||| |||||||||||||||| ||||||||||||||||||||||||||||||
Sbjct  383  CGCCACCCATCGCCCCCCCCGCGGCATTCCCATGCCCCGCCGGGGAGCGGAGACTGGCCG  442

Query  60   TCCGTGCCCGGGTCATCGGCGCGCGGTCGGCGGAAAAGGAGGACACCGTGCGGCGCGGCG  119
            ||||||||||||| | ||||||||||||||| ||||||||||||||||||||||||| | 
Sbjct  443  TCCGTGCCCGGGTGACCGGCGCGCGGTCGGCAGAAAAGGAGGACACCGTGCGGCGCGACA  502

Query  120  CGGCGTGTGGGGGTTGAGAGGCGACTCGTCGCCGATCGTACGCAGCGCCCGCATTCCGCC  179
            ||||||||||||||||||||||||| ||||||||||||||||  ||||||||| ||||||
Sbjct  503  CGGCGTGTGGGGGTTGAGAGGCGACCCGTCGCCGATCGTACGTCGCGCCCGCAATCCGCC  562

Query  180  GCGCGGTGACA-CCCATGGGACCATACCCGCCCGCAGCCGCGGGCGCTCGGAC  231
            ||||||||  | ||| |||||||||||||||||||||||||||||||||||||
Sbjct  563  GCGCGGTGCAAGCCCGTGGGACCATACCCGCCCGCAGCCGCGGGCGCTCGGAC  615


>KP092853.1 Cinnamomum appelianum isolate SCBGP148_1 internal transcribed 
spacer 1, partial sequence; 5.8S ribosomal RNA gene, complete 
sequence; and internal transcribed spacer 2, partial sequence
Length=578

 Score = 346 bits (187),  Expect = 2e-91
 Identities = 221/237 (93%), Gaps = 4/237 (2%)
 Strand=Plus/Plus

Query  1    CGCCACCCATCGcccccc--cGCGGCATTCACATGCCCCGCCGGGGAGCGGAGACTGGCC  58
            ||||||||||||||||||  |||||||||| |||||||||||||||||||||||||||||
Sbjct  337  CGCCACCCATCGCCCCCCCGCGCGGCATTCCCATGCCCCGCCGGGGAGCGGAGACTGGCC  396

Query  59   GTCCGTGCCCGGGTCATCGGCGCGCGGTCGGCGGAAAAGGAGGACACCGTGCGGCGCGGC  118
            ||||||||||| |  ||||||||||||||||| ||||||||||||||||||||||||| |
Sbjct  397  GTCCGTGCCCGAGCGATCGGCGCGCGGTCGGCAGAAAAGGAGGACACCGTGCGGCGCGAC  456

Query  119  GCGGCGTGTGGGGGT--TGAGAGGCGACTCGTCGCCGATCGTACGCAGCGCCCGCATTCC  176
             ||||||||||||||  ||||||||||||||||||||||||||||  ||||||||| |||
Sbjct  457  ACGGCGTGTGGGGGTTGTGAGAGGCGACTCGTCGCCGATCGTACGTCGCGCCCGCAATCC  516

Query  177  GCCGCGCGGTGACACCCATGGGACCATACCCGCCCGCAGCCGCGGGCGCTCGGACCG  233
            ||||||||||| ||||| |||||||||||||||||||||||||||||||||||||||
Sbjct  517  GCCGCGCGGTGCCACCCGTGGGACCATACCCGCCCGCAGCCGCGGGCGCTCGGACCG  573


>GU598528.1 Cinnamomum subavenium voucher su-c internal transcribed spacer 
1, partial sequence; and 5.8S ribosomal RNA gene and internal 
transcribed spacer 2, complete sequence
Length=565

 Score = 346 bits (187),  Expect = 2e-91
 Identities = 222/238 (93%), Gaps = 6/238 (3%)
 Strand=Plus/Plus

Query  1    CGCCACCCATCG--cccccccGCGGCATTCACATGCCCCGCCGGGGAGCGGAGACTGGCC  58
            ||||||||||||  |||||||||||||||| |||||||||||||||||||||||||||||
Sbjct  328  CGCCACCCATCGCACCCCCCCGCGGCATTCCCATGCCCCGCCGGGGAGCGGAGACTGGCC  387

Query  59   GTCCGTGCCCGGGTCATCGGCGCGCGGTCGGCGGAAAAGGAGGACACCGTGCGGCGCGGC  118
            |||||||||||||||| ||||||||||||||| ||||||||||||||||||||||||| |
Sbjct  388  GTCCGTGCCCGGGTCACCGGCGCGCGGTCGGCAGAAAAGGAGGACACCGTGCGGCGCGAC  447

Query  119  GCGGCGTGTGGGGGTTGAGAGGCGACTCGTCGCCGATCGTACGCAGCGCCCGCATTCCGC  178
             ||||||||||||||||||||||||||||||||||||||||||  ||||||||| |||||
Sbjct  448  ACGGCGTGTGGGGGTTGAGAGGCGACTCGTCGCCGATCGTACGTCGCGCCCGCAATCCGC  507

Query  179  CGCGCGGTGACA-CCCATGGGACCAT--ACCCGCCCGCAGCCGCGGGCGCTCGGACCG  233
            ||||||||| || ||| ||||||| |  ||||||||||||||||||||||||||||||
Sbjct  508  CGCGCGGTG-CAGCCCGTGGGACCGTACACCCGCCCGCAGCCGCGGGCGCTCGGACCG  564


>GU598526.1 Cinnamomum osmophloeum voucher os-s internal transcribed spacer 
1, partial sequence; and 5.8S ribosomal RNA gene and internal 
transcribed spacer 2, complete sequence
Length=565

 Score = 346 bits (187),  Expect = 2e-91
 Identities = 221/237 (93%), Gaps = 4/237 (2%)
 Strand=Plus/Plus

Query  1    CGCCACCCATCGcccccc--cGCGGCATTCACATGCCCCGCCGGGGAGCGGAGACTGGCC  58
            ||||||||||||||||||  |||||||||| |||||||||||||||||||||||||||||
Sbjct  328  CGCCACCCATCGCCCCCCCGCGCGGCATTCCCATGCCCCGCCGGGGAGCGGAGACTGGCC  387

Query  59   GTCCGTGCCCGGGTCATCGGCGCGCGGTCGGCGGAAAAGGAGGACACCGTGCGGCGCGGC  118
            ||||||||||| |  ||||||||||||||||| ||||||||||||||||||||||||| |
Sbjct  388  GTCCGTGCCCGAGCGATCGGCGCGCGGTCGGCAGAAAAGGAGGACACCGTGCGGCGCGAC  447

Query  119  GCGGCGTGTGGGGGT--TGAGAGGCGACTCGTCGCCGATCGTACGCAGCGCCCGCATTCC  176
             ||||||||||||||  ||||||||||||||||||||||||||||  ||||||||| |||
Sbjct  448  ACGGCGTGTGGGGGTCGTGAGAGGCGACTCGTCGCCGATCGTACGTCGCGCCCGCAATCC  507

Query  177  GCCGCGCGGTGACACCCATGGGACCATACCCGCCCGCAGCCGCGGGCGCTCGGACCG  233
            ||||||||||| ||||| |||||||||||||||||||||||||||||||||||||||
Sbjct  508  GCCGCGCGGTGCCACCCGTGGGACCATACCCGCCCGCAGCCGCGGGCGCTCGGACCG  564


>GU598524.1 Cinnamomum osmophloeum voucher os-d internal transcribed spacer 
1, partial sequence; and 5.8S ribosomal RNA gene and internal 
transcribed spacer 2, complete sequence
 GU598525.1 Cinnamomum osmophloeum voucher os-g internal transcribed spacer 
1, partial sequence; and 5.8S ribosomal RNA gene and internal 
transcribed spacer 2, complete sequence
 GU598527.1 Cinnamomum osmophloeum voucher os-t internal transcribed spacer 
1, partial sequence; and 5.8S ribosomal RNA gene and internal 
transcribed spacer 2, complete sequence
Length=565

 Score = 346 bits (187),  Expect = 2e-91
 Identities = 221/237 (93%), Gaps = 4/237 (2%)
 Strand=Plus/Plus

Query  1    CGCCACCCATCGcccccc--cGCGGCATTCACATGCCCCGCCGGGGAGCGGAGACTGGCC  58
            ||||||||||||||||||  |||||||||| |||||||||||||||||||||||||||||
Sbjct  328  CGCCACCCATCGCCCCCCCGCGCGGCATTCCCATGCCCCGCCGGGGAGCGGAGACTGGCC  387

Query  59   GTCCGTGCCCGGGTCATCGGCGCGCGGTCGGCGGAAAAGGAGGACACCGTGCGGCGCGGC  118
            ||||||||||| |  ||||||||||||||||| ||||||||||||||||||||||||| |
Sbjct  388  GTCCGTGCCCGAGCGATCGGCGCGCGGTCGGCAGAAAAGGAGGACACCGTGCGGCGCGAC  447

Query  119  GCGGCGTGTGGGGGT--TGAGAGGCGACTCGTCGCCGATCGTACGCAGCGCCCGCATTCC  176
             ||||||||||||||  ||||||||||||||||||||||||||||  ||||||||| |||
Sbjct  448  ACGGCGTGTGGGGGTTGTGAGAGGCGACTCGTCGCCGATCGTACGTCGCGCCCGCAATCC  507

Query  177  GCCGCGCGGTGACACCCATGGGACCATACCCGCCCGCAGCCGCGGGCGCTCGGACCG  233
            ||||||||||| ||||| |||||||||||||||||||||||||||||||||||||||
Sbjct  508  GCCGCGCGGTGCCACCCGTGGGACCATACCCGCCCGCAGCCGCGGGCGCTCGGACCG  564


>MK087929.1 Cinnamomum burmannii bio-material ChromaDex_Lot_00031013-438 
5.8S ribosomal RNA gene, partial sequence; internal transcribed 
spacer 2, complete sequence; and large subunit ribosomal 
RNA gene, partial sequence
Length=464

 Score = 344 bits (186),  Expect = 8e-91
 Identities = 220/236 (93%), Gaps = 3/236 (1%)
 Strand=Plus/Plus

Query  1    CGCCACCCATCGcccccc-cGCGGCATTCACATGCCCCGCCGGGGAGCGGAGACTGGCCG  59
            |||||||||||||||||| |||||||||| ||||||||||||||||||||||||||||||
Sbjct  85   CGCCACCCATCGCCCCCCGCGCGGCATTCCCATGCCCCGCCGGGGAGCGGAGACTGGCCG  144

Query  60   TCCGTGCCCGGGTCATCGGCGCGCGGTCGGCGGAAAAGGAGGACACCGTGCGGCGCGGCG  119
            |||||||||| |  ||||||||||||||||| ||||||||||||||||||||||||| | 
Sbjct  145  TCCGTGCCCGAGCGATCGGCGCGCGGTCGGCAGAAAAGGAGGACACCGTGCGGCGCGACA  204

Query  120  CGGCGTGTGGGGGT--TGAGAGGCGACTCGTCGCCGATCGTACGCAGCGCCCGCATTCCG  177
            ||||||||||||||  ||||||||||| ||||||||||||||||  ||||||||| ||||
Sbjct  205  CGGCGTGTGGGGGTTGTGAGAGGCGACCCGTCGCCGATCGTACGTCGCGCCCGCAATCCG  264

Query  178  CCGCGCGGTGACACCCATGGGACCATACCCGCCCGCAGCCGCGGGCGCTCGGACCG  233
            |||||||||| ||||| |||||||||||||||||||||||||||||||||||||||
Sbjct  265  CCGCGCGGTGCCACCCGTGGGACCATACCCGCCCGCAGCCGCGGGCGCTCGGACCG  320


>MG731107.1 Cinnamomum burmannii voucher 546 5.8S ribosomal RNA gene and 
internal transcribed spacer 2, partial sequence
Length=348

 Score = 344 bits (186),  Expect = 8e-91
 Identities = 220/236 (93%), Gaps = 3/236 (1%)
 Strand=Plus/Plus

Query  1    CGCCACCCATCGcccccc-cGCGGCATTCACATGCCCCGCCGGGGAGCGGAGACTGGCCG  59
            |||||||||||||||||| |||||||||| ||||||||||||||||||||||||||||||
Sbjct  85   CGCCACCCATCGCCCCCCGCGCGGCATTCCCATGCCCCGCCGGGGAGCGGAGACTGGCCG  144

Query  60   TCCGTGCCCGGGTCATCGGCGCGCGGTCGGCGGAAAAGGAGGACACCGTGCGGCGCGGCG  119
            |||||||||| |  ||||||||||||||||| ||||||||||||||||||||||||| | 
Sbjct  145  TCCGTGCCCGAGCGATCGGCGCGCGGTCGGCAGAAAAGGAGGACACCGTGCGGCGCGACA  204

Query  120  CGGCGTGTGGGGGT--TGAGAGGCGACTCGTCGCCGATCGTACGCAGCGCCCGCATTCCG  177
            ||||||||||||||  ||||||||||| ||||||||||||||||  ||||||||| ||||
Sbjct  205  CGGCGTGTGGGGGTTGTGAGAGGCGACCCGTCGCCGATCGTACGTCGCGCCCGCAATCCG  264

Query  178  CCGCGCGGTGACACCCATGGGACCATACCCGCCCGCAGCCGCGGGCGCTCGGACCG  233
            |||||||||| ||||| |||||||||||||||||||||||||||||||||||||||
Sbjct  265  CCGCGCGGTGCCACCCGTGGGACCATACCCGCCCGCAGCCGCGGGCGCTCGGACCG  320


>MF110058.1 Cinnamomum tamala voucher Hansen 12882 (AAU) small subunit ribosomal 
RNA gene, partial sequence; internal transcribed spacer 
1, 5.8S ribosomal RNA gene, and internal transcribed spacer 
2, complete sequence; and large subunit ribosomal RNA gene, 
partial sequence
Length=771

 Score = 344 bits (186),  Expect = 8e-91
 Identities = 220/236 (93%), Gaps = 3/236 (1%)
 Strand=Plus/Plus

Query  1    CGCCACCCATCGcccccc-cGCGGCATTCACATGCCCCGCCGGGGAGCGGAGACTGGCCG  59
            |||||||||||||||||| |||||||||| ||||||||||||||||||||||||||||||
Sbjct  456  CGCCACCCATCGCCCCCCGCGCGGCATTCCCATGCCCCGCCGGGGAGCGGAGACTGGCCG  515

Query  60   TCCGTGCCCGGGTCATCGGCGCGCGGTCGGCGGAAAAGGAGGACACCGTGCGGCGCGGCG  119
            |||||||||| |  ||||||||||||||||| ||||||||||||||||||||||||| | 
Sbjct  516  TCCGTGCCCGAGCGATCGGCGCGCGGTCGGCAGAAAAGGAGGACACCGTGCGGCGCGACA  575

Query  120  CGGCGTGTGGGGGT--TGAGAGGCGACTCGTCGCCGATCGTACGCAGCGCCCGCATTCCG  177
            ||||||||||||||  ||||||||||| ||||||||||||||||  ||||||||| ||||
Sbjct  576  CGGCGTGTGGGGGTTGTGAGAGGCGACCCGTCGCCGATCGTACGTCGCGCCCGCAATCCG  635

Query  178  CCGCGCGGTGACACCCATGGGACCATACCCGCCCGCAGCCGCGGGCGCTCGGACCG  233
            |||||||||| ||||| |||||||||||||||||||||||||||||||||||||||
Sbjct  636  CCGCGCGGTGCCACCCGTGGGACCATACCCGCCCGCAGCCGCGGGCGCTCGGACCG  691


>MF110056.1 Cinnamomum polderi voucher Brambach 1574 (HBG) small subunit 
ribosomal RNA gene, partial sequence; internal transcribed spacer 
1, 5.8S ribosomal RNA gene, and internal transcribed spacer 
2, complete sequence; and large subunit ribosomal RNA 
gene, partial sequence
Length=773

 Score = 344 bits (186),  Expect = 8e-91
 Identities = 220/236 (93%), Gaps = 3/236 (1%)
 Strand=Plus/Plus

Query  1    CGCCACCCATCG--cccccccGCGGCATTCACATGCCCCGCCGGGGAGCGGAGACTGGCC  58
            ||||||||||||  |||||||||||||||| ||||||||||||||||||||||| |||||
Sbjct  460  CGCCACCCATCGCACCCCCCCGCGGCATTCCCATGCCCCGCCGGGGAGCGGAGATTGGCC  519

Query  59   GTCCGTGCCCGGGTCATCGGCGCGCGGTCGGCGGAAAAGGAGGACACCGTGCGGCGCGGC  118
            |||||||||||||| | ||||||||||||||| ||||||||||||||||||||||||| |
Sbjct  520  GTCCGTGCCCGGGTGACCGGCGCGCGGTCGGCAGAAAAGGAGGACACCGTGCGGCGCGAC  579

Query  119  GCGGCGTGTGGGGGTTGAGAGGCGACTCGTCGCCGATCGTACGCAGCGCCCGCATTCCGC  178
             ||||||||||||||||||||||||||||||||||||||||||  ||||||||| |||||
Sbjct  580  ACGGCGTGTGGGGGTTGAGAGGCGACTCGTCGCCGATCGTACGTCGCGCCCGCAATCCGC  639

Query  179  CGCGCGGTGACA-CCCATGGGACCATACCCGCCCGCAGCCGCGGGCGCTCGGACCG  233
            |||||||||  | ||| |||||||||||||||||||||||||||||||||||||||
Sbjct  640  CGCGCGGTGCAAGCCCGTGGGACCATACCCGCCCGCAGCCGCGGGCGCTCGGACCG  695


>MF110048.1 Cinnamomum iners voucher Rohwer s.n. (HBG) Garden no. 2009-G-30 
small subunit ribosomal RNA gene, partial sequence; internal 
transcribed spacer 1, 5.8S ribosomal RNA gene, and internal 
transcribed spacer 2, complete sequence; and large subunit 
ribosomal RNA gene, partial sequence
Length=754

 Score = 344 bits (186),  Expect = 8e-91
 Identities = 223/240 (93%), Gaps = 7/240 (3%)
 Strand=Plus/Plus

Query  1    CGCCACCCATCGccccccc-----GCGGCATTCACATGCCCCGC--CGGGGAGCGGAGAC  53
            |||||||||||||||||||     ||||||||||||||||||||  ||||||||||||||
Sbjct  435  CGCCACCCATCGCCCCCCCATCCGGCGGCATTCACATGCCCCGCGTCGGGGAGCGGAGAC  494

Query  54   TGGCCGTCCGTGCCCGGGTCATCGGCGCGCGGTCGGCGGAAAAGGAGGACACCGTGCGGC  113
            ||||||||||||||||||||||||||||||||||||| ||||||||||||||||||||||
Sbjct  495  TGGCCGTCCGTGCCCGGGTCATCGGCGCGCGGTCGGCAGAAAAGGAGGACACCGTGCGGC  554

Query  114  GCGGCGCGGCGTGTGGGGGTTGAGAGGCGACTCGTCGCCGATCGTACGCAGCGCCCGCAT  173
            ||| ||||||||||||||  ||||||||| ||||||||||||||||||||||||||||||
Sbjct  555  GCGACGCGGCGTGTGGGGAATGAGAGGCGCCTCGTCGCCGATCGTACGCAGCGCCCGCAT  614

Query  174  TCCGCCGCGCGGTGACACCCATGGGACCATACCCGCCCGCAGCCGCGGGCGCTCGGACCG  233
            |||||||||||||| | | | |||||||||| ||||||||||||||||||||||||||||
Sbjct  615  TCCGCCGCGCGGTGCCGCTCGTGGGACCATAMCCGCCCGCAGCCGCGGGCGCTCGGACCG  674


>MF110038.1 Cinnamomum burmannii voucher Li & Rohwer 2010-10 (HBG) small 
subunit ribosomal RNA gene, partial sequence; internal transcribed 
spacer 1, 5.8S ribosomal RNA gene, and internal transcribed 
spacer 2, complete sequence; and large subunit ribosomal 
RNA gene, partial sequence
Length=749

 Score = 344 bits (186),  Expect = 8e-91
 Identities = 220/236 (93%), Gaps = 3/236 (1%)
 Strand=Plus/Plus

Query  1    CGCCACCCATCGcccccc-cGCGGCATTCACATGCCCCGCCGGGGAGCGGAGACTGGCCG  59
            |||||||||||||||||| |||||||||| ||||||||||||||||||||||||||||||
Sbjct  457  CGCCACCCATCGCCCCCCGCGCGGCATTCCCATGCCCCGCCGGGGAGCGGAGACTGGCCG  516

Query  60   TCCGTGCCCGGGTCATCGGCGCGCGGTCGGCGGAAAAGGAGGACACCGTGCGGCGCGGCG  119
            |||||||||| |  ||||||||||||||||| ||||||||||||||||||||||||| | 
Sbjct  517  TCCGTGCCCGAGCGATCGGCGCGCGGTCGGCAGAAAAGGAGGACACCGTGCGGCGCGACA  576

Query  120  CGGCGTGTGGGGGT--TGAGAGGCGACTCGTCGCCGATCGTACGCAGCGCCCGCATTCCG  177
            ||||||||||||||  ||||||||||| ||||||||||||||||  ||||||||| ||||
Sbjct  577  CGGCGTGTGGGGGTTGTGAGAGGCGACCCGTCGCCGATCGTACGTCGCGCCCGCAATCCG  636

Query  178  CCGCGCGGTGACACCCATGGGACCATACCCGCCCGCAGCCGCGGGCGCTCGGACCG  233
            |||||||||| ||||| |||||||||||||||||||||||||||||||||||||||
Sbjct  637  CCGCGCGGTGCCACCCGTGGGACCATACCCGCCCGCAGCCGCGGGCGCTCGGACCG  692


>MF110037.1 Cinnamomum burmannii voucher Leuenberger s.n. (HBG) Iso1285 small 
subunit ribosomal RNA gene, partial sequence; internal 
transcribed spacer 1, 5.8S ribosomal RNA gene, and internal 
transcribed spacer 2, complete sequence; and large subunit ribosomal 
RNA gene, partial sequence
Length=772

 Score = 344 bits (186),  Expect = 8e-91
 Identities = 220/236 (93%), Gaps = 3/236 (1%)
 Strand=Plus/Plus

Query  1    CGCCACCCATCGcccccc-cGCGGCATTCACATGCCCCGCCGGGGAGCGGAGACTGGCCG  59
            |||||||||||||||||| |||||||||| ||||||||||||||||||||||||||||||
Sbjct  457  CGCCACCCATCGCCCCCCGCGCGGCATTCCCATGCCCCGCCGGGGAGCGGAGACTGGCCG  516

Query  60   TCCGTGCCCGGGTCATCGGCGCGCGGTCGGCGGAAAAGGAGGACACCGTGCGGCGCGGCG  119
            |||||||||| |  ||||||||||||||||| ||||||||||||||||||||||||| | 
Sbjct  517  TCCGTGCCCGAGCGATCGGCGCGCGGTCGGCAGAAAAGGAGGACACCGTGCGGCGCGACA  576

Query  120  CGGCGTGTGGGGGT--TGAGAGGCGACTCGTCGCCGATCGTACGCAGCGCCCGCATTCCG  177
            ||||||||||||||  ||||||||||| ||||||||||||||||  ||||||||| ||||
Sbjct  577  CGGCGTGTGGGGGTTGTGAGAGGCGACCCGTCGCCGATCGTACGTCGCGCCCGCAATCCG  636

Query  178  CCGCGCGGTGACACCCATGGGACCATACCCGCCCGCAGCCGCGGGCGCTCGGACCG  233
            |||||||||| ||||| |||||||||||||||||||||||||||||||||||||||
Sbjct  637  CCGCGCGGTGCCACCCGTGGGACCATACCCGCCCGCAGCCGCGGGCGCTCGGACCG  692


>MF110036.1 Cinnamomum burmannii voucher Jakobi s.n. (HBG) small subunit 
ribosomal RNA gene, partial sequence; internal transcribed spacer 
1, 5.8S ribosomal RNA gene, and internal transcribed spacer 
2, complete sequence; and large subunit ribosomal RNA 
gene, partial sequence
Length=725

 Score = 344 bits (186),  Expect = 8e-91
 Identities = 220/236 (93%), Gaps = 3/236 (1%)
 Strand=Plus/Plus

Query  1    CGCCACCCATCGcccccc-cGCGGCATTCACATGCCCCGCCGGGGAGCGGAGACTGGCCG  59
            |||||||||||||||||| |||||||||| ||||||||||||||||||||||||||||||
Sbjct  457  CGCCACCCATCGCCCCCCGCGCGGCATTCCCATGCCCCGCCGGGGAGCGGAGACTGGCCG  516

Query  60   TCCGTGCCCGGGTCATCGGCGCGCGGTCGGCGGAAAAGGAGGACACCGTGCGGCGCGGCG  119
            |||||||||| |  ||||||||||||||||| ||||||||||||||||||||||||| | 
Sbjct  517  TCCGTGCCCGAGCGATCGGCGCGCGGTCGGCAGAAAAGGAGGACACCGTGCGGCGCGACA  576

Query  120  CGGCGTGTGGGGGT--TGAGAGGCGACTCGTCGCCGATCGTACGCAGCGCCCGCATTCCG  177
            ||||||||||||||  ||||||||||| ||||||||||||||||  ||||||||| ||||
Sbjct  577  CGGCGTGTGGGGGTTGTGAGAGGCGACCCGTCGCCGATCGTACGTCGCGCCCGCAATCCG  636

Query  178  CCGCGCGGTGACACCCATGGGACCATACCCGCCCGCAGCCGCGGGCGCTCGGACCG  233
            |||||||||| ||||| |||||||||||||||||||||||||||||||||||||||
Sbjct  637  CCGCGCGGTGCCACCCGTGGGACCATACCCGCCCGCAGCCGCGGGCGCTCGGACCG  692


>KY271541.1 Cinnamomum macrostemon isolate C39 internal transcribed spacer 
1, partial sequence; 5.8S ribosomal RNA gene, complete sequence; 
and internal transcribed spacer 2, partial sequence
Length=612

 Score = 344 bits (186),  Expect = 8e-91
 Identities = 220/236 (93%), Gaps = 4/236 (2%)
 Strand=Plus/Plus

Query  1    CGCCACCCATCGcccccc--cGCGGCATTCACATGCCCCGCCGGGGAGCGGAGACTGGCC  58
            ||||||||||||||||||  |||||||||| |||||||||||||||||||||||||||||
Sbjct  364  CGCCACCCATCGCCCCCCCGCGCGGCATTCCCATGCCCCGCCGGGGAGCGGAGACTGGCC  423

Query  59   GTCCGTGCCCGGGTCATCGGCGCGCGGTCGGCGGAAAAGGAGGACACCGTGCGGCGCGGC  118
            ||||||||||| |  ||||||||||||||||| ||||||||||||||||||||||||| |
Sbjct  424  GTCCGTGCCCGAGCGATCGGCGCGCGGTCGGCAGAAAAGGAGGACACCGTGCGGCGCGAC  483

Query  119  GCGGCGTGTGGGGGT--TGAGAGGCGACTCGTCGCCGATCGTACGCAGCGCCCGCATTCC  176
             ||||||||||||||  ||||||||||||||||||||||||||||  ||||||||| |||
Sbjct  484  ACGGCGTGTGGGGGTTGTGAGAGGCGACTCGTCGCCGATCGTACGTCGCGCCCGCAATCC  543

Query  177  GCCGCGCGGTGACACCCATGGGACCATACCCGCCCGCAGCCGCGGGCGCTCGGACC  232
            ||||||||||| ||||| ||||||||||||||||||||||||||||||||||||||
Sbjct  544  GCCGCGCGGTGCCACCCGTGGGACCATACCCGCCCGCAGCCGCGGGCGCTCGGACC  599


>KY271540.1 Cinnamomum macrostemon isolate C28 internal transcribed spacer 
1, partial sequence; 5.8S ribosomal RNA gene, complete sequence; 
and internal transcribed spacer 2, partial sequence
Length=610

 Score = 344 bits (186),  Expect = 8e-91
 Identities = 220/236 (93%), Gaps = 4/236 (2%)
 Strand=Plus/Plus

Query  1    CGCCACCCATCGcccccc--cGCGGCATTCACATGCCCCGCCGGGGAGCGGAGACTGGCC  58
            ||||||||||||||||||  |||||||||| |||||||||||||||||||||||||||||
Sbjct  361  CGCCACCCATCGCCCCCCCGCGCGGCATTCCCATGCCCCGCCGGGGAGCGGAGACTGGCC  420

Query  59   GTCCGTGCCCGGGTCATCGGCGCGCGGTCGGCGGAAAAGGAGGACACCGTGCGGCGCGGC  118
            ||||||||||| |  ||||||||||||||||| ||||||||||||||||||||||||| |
Sbjct  421  GTCCGTGCCCGAGCGATCGGCGCGCGGTCGGCAGAAAAGGAGGACACCGTGCGGCGCGAC  480

Query  119  GCGGCGTGTGGGGGT--TGAGAGGCGACTCGTCGCCGATCGTACGCAGCGCCCGCATTCC  176
             ||||||||||||||  ||||||||||||||||||||||||||||  ||||||||| |||
Sbjct  481  ACGGCGTGTGGGGGTTGTGAGAGGCGACTCGTCGCCGATCGTACGTCGCGCCCGCAATCC  540

Query  177  GCCGCGCGGTGACACCCATGGGACCATACCCGCCCGCAGCCGCGGGCGCTCGGACC  232
            ||||||||||| ||||| ||||||||||||||||||||||||||||||||||||||
Sbjct  541  GCCGCGCGGTGCCACCCGTGGGACCATACCCGCCCGCAGCCGCGGGCGCTCGGACC  596


>KY271525.1 Cinnamomum osmophloeum isolate C54 internal transcribed spacer 
1, partial sequence; 5.8S ribosomal RNA gene, complete sequence; 
and internal transcribed spacer 2, partial sequence
Length=612

 Score = 344 bits (186),  Expect = 8e-91
 Identities = 220/236 (93%), Gaps = 4/236 (2%)
 Strand=Plus/Plus

Query  1    CGCCACCCATCGcccccc--cGCGGCATTCACATGCCCCGCCGGGGAGCGGAGACTGGCC  58
            ||||||||||||||||||  |||||||||| |||||||||||||||||||||||||||||
Sbjct  365  CGCCACCCATCGCCCCCCCGCGCGGCATTCCCATGCCCCGCCGGGGAGCGGAGACTGGCC  424

Query  59   GTCCGTGCCCGGGTCATCGGCGCGCGGTCGGCGGAAAAGGAGGACACCGTGCGGCGCGGC  118
            ||||||||||| |  ||||||||||||||||| ||||||||||||||||||||||||| |
Sbjct  425  GTCCGTGCCCGAGCGATCGGCGCGCGGTCGGCAGAAAAGGAGGACACCGTGCGGCGCGAC  484

Query  119  GCGGCGTGTGGGGGT--TGAGAGGCGACTCGTCGCCGATCGTACGCAGCGCCCGCATTCC  176
             ||||||||||||||  ||||||||||||||||||||||||||||  ||||||||| |||
Sbjct  485  ACGGCGTGTGGGGGTTGTGAGAGGCGACTCGTCGCCGATCGTACGTCGCGCCCGCAATCC  544

Query  177  GCCGCGCGGTGACACCCATGGGACCATACCCGCCCGCAGCCGCGGGCGCTCGGACC  232
            ||||||||||| ||||| ||||||||||||||||||||||||||||||||||||||
Sbjct  545  GCCGCGCGGTGCCACCCGTGGGACCATACCCGCCCGCAGCCGCGGGCGCTCGGACC  600


>KY271524.1 Cinnamomum osmophloeum isolate C38 internal transcribed spacer 
1, partial sequence; 5.8S ribosomal RNA gene, complete sequence; 
and internal transcribed spacer 2, partial sequence
Length=611

 Score = 344 bits (186),  Expect = 8e-91
 Identities = 220/236 (93%), Gaps = 4/236 (2%)
 Strand=Plus/Plus

Query  1    CGCCACCCATCGcccccc--cGCGGCATTCACATGCCCCGCCGGGGAGCGGAGACTGGCC  58
            ||||||||||||||||||  |||||||||| |||||||||||||||||||||||||||||
Sbjct  364  CGCCACCCATCGCCCCCCCGCGCGGCATTCCCATGCCCCGCCGGGGAGCGGAGACTGGCC  423

Query  59   GTCCGTGCCCGGGTCATCGGCGCGCGGTCGGCGGAAAAGGAGGACACCGTGCGGCGCGGC  118
            ||||||||||| |  ||||||||||||||||| ||||||||||||||||||||||||| |
Sbjct  424  GTCCGTGCCCGAGCGATCGGCGCGCGGTCGGCAGAAAAGGAGGACACCGTGCGGCGCGAC  483

Query  119  GCGGCGTGTGGGGGT--TGAGAGGCGACTCGTCGCCGATCGTACGCAGCGCCCGCATTCC  176
             ||||||||||||||  ||||||||||||||||||||||||||||  ||||||||| |||
Sbjct  484  ACGGCGTGTGGGGGTTGTGAGAGGCGACTCGTCGCCGATCGTACGTCGCGCCCGCAATCC  543

Query  177  GCCGCGCGGTGACACCCATGGGACCATACCCGCCCGCAGCCGCGGGCGCTCGGACC  232
            ||||||||||| ||||| ||||||||||||||||||||||||||||||||||||||
Sbjct  544  GCCGCGCGGTGCCACCCGTGGGACCATACCCGCCCGCAGCCGCGGGCGCTCGGACC  599


>KX766400.1 Cinnamomum burmannii voucher WKUCC36 18S ribosomal RNA gene, 
partial sequence; internal transcribed spacer 1, 5.8S ribosomal 
RNA gene, and internal transcribed spacer 2, complete sequence; 
and 28S ribosomal RNA gene, partial sequence
Length=729

 Score = 344 bits (186),  Expect = 8e-91
 Identities = 220/236 (93%), Gaps = 3/236 (1%)
 Strand=Plus/Plus

Query  1    CGCCACCCATCGcccccc-cGCGGCATTCACATGCCCCGCCGGGGAGCGGAGACTGGCCG  59
            |||||||||||||||||| |||||||||| ||||||||||||||||||||||||||||||
Sbjct  437  CGCCACCCATCGCCCCCCGCGCGGCATTCCCATGCCCCGCCGGGGAGCGGAGACTGGCCG  496

Query  60   TCCGTGCCCGGGTCATCGGCGCGCGGTCGGCGGAAAAGGAGGACACCGTGCGGCGCGGCG  119
            |||||||||| |  ||||||||||||||||| ||||||||||||||||||||||||| | 
Sbjct  497  TCCGTGCCCGAGCGATCGGCGCGCGGTCGGCAGAAAAGGAGGACACCGTGCGGCGCGACA  556

Query  120  CGGCGTGTGGGGGT--TGAGAGGCGACTCGTCGCCGATCGTACGCAGCGCCCGCATTCCG  177
            ||||||||||||||  ||||||||||| ||||||||||||||||  ||||||||| ||||
Sbjct  557  CGGCGTGTGGGGGTTGTGAGAGGCGACCCGTCGCCGATCGTACGTCGCGCCCGCAATCCG  616

Query  178  CCGCGCGGTGACACCCATGGGACCATACCCGCCCGCAGCCGCGGGCGCTCGGACCG  233
            |||||||||| ||||| |||||||||||||||||||||||||||||||||||||||
Sbjct  617  CCGCGCGGTGCCACCCGTGGGACCATACCCGCCCGCAGCCGCGGGCGCTCGGACCG  672


>KU139844.1 Cinnamomum grandifolium voucher Huang J. F. et al. 201314 (HITBC) 
internal transcribed spacer 1, partial sequence; 5.8S ribosomal 
RNA gene, complete sequence; and internal transcribed 
spacer 2, partial sequence
Length=600

 Score = 344 bits (186),  Expect = 8e-91
 Identities = 221/237 (93%), Gaps = 6/237 (3%)
 Strand=Plus/Plus

Query  1    CGCCACCCATCGcccc----cccGCGGCATTCACATGCCCCGC--CGGGGAGCGGAGACT  54
            |||||||| |||||||    |||||||||||||||||||||||  |||||||||||||||
Sbjct  364  CGCCACCCCTCGCCCCCCCTCCCGCGGCATTCACATGCCCCGCGTCGGGGAGCGGAGACT  423

Query  55   GGCCGTCCGTGCCCGGGTCATCGGCGCGCGGTCGGCGGAAAAGGAGGACACCGTGCGGCG  114
            |||||||||||||||||||||||||||||||||||| |||||||||||||||||||||||
Sbjct  424  GGCCGTCCGTGCCCGGGTCATCGGCGCGCGGTCGGCAGAAAAGGAGGACACCGTGCGGCG  483

Query  115  CGGCGCGGCGTGTGGGGGTTGAGAGGCGACTCGTCGCCGATCGTACGCAGCGCCCGCATT  174
            || ||||||||||||||  |||||||||||||||||||||||| ||||||||||||||||
Sbjct  484  CGACGCGGCGTGTGGGGAATGAGAGGCGACTCGTCGCCGATCGCACGCAGCGCCCGCATT  543

Query  175  CCGCCGCGCGGTGACACCCATGGGACCATACCCGCCCGCAGCCGCGGGCGCTCGGAC  231
            ||||||||||||| | ||| |||||||||| ||||||||||||||||||||||||||
Sbjct  544  CCGCCGCGCGGTGCCGCCCGTGGGACCATATCCGCCCGCAGCCGCGGGCGCTCGGAC  600


>KU139823.1 Cinnamomum bejolghota voucher Huang J. F. QSBG09 (HITBC) internal 
transcribed spacer 1, partial sequence; 5.8S ribosomal 
RNA gene, complete sequence; and internal transcribed spacer 
2, partial sequence
Length=588

 Score = 344 bits (186),  Expect = 8e-91
 Identities = 221/237 (93%), Gaps = 6/237 (3%)
 Strand=Plus/Plus

Query  1    CGCCACCCATCGcccc----cccGCGGCATTCACATGCCCCGC--CGGGGAGCGGAGACT  54
            ||||||||||||||||    |||||||||||||||||||||||  |||||||||||||||
Sbjct  352  CGCCACCCATCGCCCCCCCTCCCGCGGCATTCACATGCCCCGCGTCGGGGAGCGGAGACT  411

Query  55   GGCCGTCCGTGCCCGGGTCATCGGCGCGCGGTCGGCGGAAAAGGAGGACACCGTGCGGCG  114
            |||||||||||||||||||||||||||||||||||| |||||||||| ||||||||||||
Sbjct  412  GGCCGTCCGTGCCCGGGTCATCGGCGCGCGGTCGGCAGAAAAGGAGGGCACCGTGCGGCG  471

Query  115  CGGCGCGGCGTGTGGGGGTTGAGAGGCGACTCGTCGCCGATCGTACGCAGCGCCCGCATT  174
            || ||||||||||||||  |||||||||||||||||||||||| ||||||||||||||||
Sbjct  472  CGACGCGGCGTGTGGGGAATGAGAGGCGACTCGTCGCCGATCGCACGCAGCGCCCGCATT  531

Query  175  CCGCCGCGCGGTGACACCCATGGGACCATACCCGCCCGCAGCCGCGGGCGCTCGGAC  231
            ||||||||||||| | ||| |||||||||| ||||||||||||||||||||||||||
Sbjct  532  CCGCCGCGCGGTGCCGCCCGTGGGACCATATCCGCCCGCAGCCGCGGGCGCTCGGAC  588


>KJ189017.1 Ocotea laevis isolate SMNS-145 internal transcribed spacer 1, 
partial sequence; 5.8S ribosomal RNA gene and internal transcribed 
spacer 2, complete sequence; and 26S ribosomal RNA gene, 
partial sequence
Length=619

 Score = 344 bits (186),  Expect = 8e-91
 Identities = 219/235 (93%), Gaps = 2/235 (1%)
 Strand=Plus/Plus

Query  1    CGCCACCCATCG-cccccccGCGGCATTCACATGCCCCGCCGGGGAGCGGAGACTGGCCG  59
            |||||||||||| |||||||||||||||| ||||||||||||||||||||||||||||||
Sbjct  377  CGCCACCCATCGCCCCCCCCGCGGCATTCCCATGCCCCGCCGGGGAGCGGAGACTGGCCG  436

Query  60   TCCGTGCCCGGGTCATCGGCGCGCGGTCGGCGGAAAAGGAGGACACCGTGCGGCGCGGCG  119
            |||||||||| | | ||||||||||||||||||||||||||| |||||||||||||| | 
Sbjct  437  TCCGTGCCCGAGCCCTCGGCGCGCGGTCGGCGGAAAAGGAGGGCACCGTGCGGCGCGACA  496

Query  120  CGGCGTGTGGGGGTTGAGAGGCGACTCGTCGCCGATCGTACGCAGCGCCCGCATTCCGCC  179
            ||||||||||||||||||||||||  ||||||||||||||||  ||||||||||||||||
Sbjct  497  CGGCGTGTGGGGGTTGAGAGGCGATCCGTCGCCGATCGTACGTCGCGCCCGCATTCCGCC  556

Query  180  GCGCGGTGACACCCATGGGACCATAC-CCGCCCGCAGCCGCGGGCGCTCGGACCG  233
            |||||||||| ||| |||||||| || ||||||||||||||||||||||||||||
Sbjct  557  GCGCGGTGACGCCCGTGGGACCAGACTCCGCCCGCAGCCGCGGGCGCTCGGACCG  611


>KP092857.1 Cinnamomum camphora isolate SCBGP173_2 internal transcribed spacer 
1, partial sequence; 5.8S ribosomal RNA gene, complete 
sequence; and internal transcribed spacer 2, partial sequence
Length=587

 Score = 344 bits (186),  Expect = 8e-91
 Identities = 220/236 (93%), Gaps = 3/236 (1%)
 Strand=Plus/Plus

Query  1    CGCCACCCATCGcccccc-cGCGGCATTCACATGCCCCGCCGGGGAGCGGAGACTGGCCG  59
            |||||||||||||||||| |||||||||| ||||||||||||||||||||||||||||||
Sbjct  337  CGCCACCCATCGCCCCCCGCGCGGCATTCCCATGCCCCGCCGGGGAGCGGAGACTGGCCG  396

Query  60   TCCGTGCCCGGGTCATCGGCGCGCGGTCGGCGGAAAAGGAGGACACCGTGCGGCGCGGCG  119
            |||||||||| |  ||||||||||||||||| ||||||||||||||||||||||||| | 
Sbjct  397  TCCGTGCCCGAGCGATCGGCGCGCGGTCGGCAGAAAAGGAGGACACCGTGCGGCGCGACA  456

Query  120  CGGCGTGTGGGGGT--TGAGAGGCGACTCGTCGCCGATCGTACGCAGCGCCCGCATTCCG  177
            ||||||||||||||  ||||||||||| ||||||||||||||||  ||||||||| ||||
Sbjct  457  CGGCGTGTGGGGGTTGTGAGAGGCGACCCGTCGCCGATCGTACGTCGCGCCCGCAATCCG  516

Query  178  CCGCGCGGTGACACCCATGGGACCATACCCGCCCGCAGCCGCGGGCGCTCGGACCG  233
            |||||||||| ||||| |||||||||||||||||||||||||||||||||||||||
Sbjct  517  CCGCGCGGTGCCACCCGTGGGACCATACCCGCCCGCAGCCGCGGGCGCTCGGACCG  572


>KP092855.1 Cinnamomum burmannii isolate SCBGP030_2 internal transcribed 
spacer 1, partial sequence; 5.8S ribosomal RNA gene, complete 
sequence; and internal transcribed spacer 2, partial sequence
Length=587

 Score = 344 bits (186),  Expect = 8e-91
 Identities = 220/236 (93%), Gaps = 3/236 (1%)
 Strand=Plus/Plus

Query  1    CGCCACCCATCGcccccc-cGCGGCATTCACATGCCCCGCCGGGGAGCGGAGACTGGCCG  59
            |||||||||||||||||| |||||||||| ||||||||||||||||||||||||||||||
Sbjct  337  CGCCACCCATCGCCCCCCGCGCGGCATTCCCATGCCCCGCCGGGGAGCGGAGACTGGCCG  396

Query  60   TCCGTGCCCGGGTCATCGGCGCGCGGTCGGCGGAAAAGGAGGACACCGTGCGGCGCGGCG  119
            |||||||||| |  ||||||||||||||||| ||||||||||||||||||||||||| | 
Sbjct  397  TCCGTGCCCGAGCGATCGGCGCGCGGTCGGCAGAAAAGGAGGACACCGTGCGGCGCGACA  456

Query  120  CGGCGTGTGGGGGT--TGAGAGGCGACTCGTCGCCGATCGTACGCAGCGCCCGCATTCCG  177
            ||||||||||||||  ||||||||||| ||||||||||||||||  ||||||||| ||||
Sbjct  457  CGGCGTGTGGGGGTTGTGAGAGGCGACCCGTCGCCGATCGTACGTCGCGCCCGCAATCCG  516

Query  178  CCGCGCGGTGACACCCATGGGACCATACCCGCCCGCAGCCGCGGGCGCTCGGACCG  233
            |||||||||| ||||| |||||||||||||||||||||||||||||||||||||||
Sbjct  517  CCGCGCGGTGCCACCCGTGGGACCATACCCGCCCGCAGCCGCGGGCGCTCGGACCG  572


>KP092854.1 Cinnamomum burmannii isolate SCBGP030_1 internal transcribed 
spacer 1, partial sequence; 5.8S ribosomal RNA gene, complete 
sequence; and internal transcribed spacer 2, partial sequence
Length=587

 Score = 344 bits (186),  Expect = 8e-91
 Identities = 220/236 (93%), Gaps = 3/236 (1%)
 Strand=Plus/Plus

Query  1    CGCCACCCATCGcccccc-cGCGGCATTCACATGCCCCGCCGGGGAGCGGAGACTGGCCG  59
            |||||||||||||||||| |||||||||| ||||||||||||||||||||||||||||||
Sbjct  337  CGCCACCCATCGCCCCCCGCGCGGCATTCCCATGCCCCGCCGGGGAGCGGAGACTGGCCG  396

Query  60   TCCGTGCCCGGGTCATCGGCGCGCGGTCGGCGGAAAAGGAGGACACCGTGCGGCGCGGCG  119
            |||||||||| |  ||||||||||||||||| ||||||||||||||||||||||||| | 
Sbjct  397  TCCGTGCCCGAGCGATCGGCGCGCGGTCGGCAGAAAAGGAGGACACCGTGCGGCGCGACA  456

Query  120  CGGCGTGTGGGGGT--TGAGAGGCGACTCGTCGCCGATCGTACGCAGCGCCCGCATTCCG  177
            ||||||||||||||  ||||||||||| ||||||||||||||||  ||||||||| ||||
Sbjct  457  CGGCGTGTGGGGGTTGTGAGAGGCGACCCGTCGCCGATCGTACGTCGCGCCCGCAATCCG  516

Query  178  CCGCGCGGTGACACCCATGGGACCATACCCGCCCGCAGCCGCGGGCGCTCGGACCG  233
            |||||||||| ||||| |||||||||||||||||||||||||||||||||||||||
Sbjct  517  CCGCGCGGTGCCACCCGTGGGACCATACCCGCCCGCAGCCGCGGGCGCTCGGACCG  572


  Database: Nucleotide collection (nt)
    Posted date:  Jun 15, 2019  6:40 PM
  Number of letters in database: -510,978,370
  Number of sequences in database:  52,478,804

Lambda      K        H
    1.33    0.621     1.12 
Gapped
Lambda      K        H
    1.28    0.460    0.850 
Matrix: blastn matrix:1 -2
Gap Penalties: Existence: 0, Extension: 0
Number of Sequences: 52478804
Number of Hits to DB: 2744239
Number of extensions: 161
Number of successful extensions: 161
Number of sequences better than 10: 120
Number of HSP's better than 10 without gapping: 0
Number of HSP's gapped: 120
Number of HSP's successfully gapped: 120
Length of query: 233
Length of database: 218532353722
Length adjustment: 33
Effective length of query: 200
Effective length of database: 216800553190
Effective search space: 43360110638000
Effective search space used: 43360110638000
A: 0
X1: 13 (25.0 bits)
X2: 32 (59.1 bits)
X3: 54 (99.7 bits)
S1: 13 (25.1 bits)
S2: 23 (43.6 bits)
