# Supplementary material for: Assessing the Identity of Commercial Herbs From a Cambodian Market Using DNA Barcoding
Source: Front Pharmacol. 2020 Mar 24;11:244. doi: 10.3389/fphar.2020.00244 (PMC7105672; doi:10.3389/fphar.2020.00244)
Supplement: Supplementary file 2 [file Data_Sheet_2.zip › blast search result/ITS2/JPZ35.txt]

BLASTN 2.9.0+
Reference: Zheng Zhang, Scott Schwartz, Lukas Wagner, and
Webb Miller (2000), "A greedy algorithm for aligning DNA
sequences", J Comput Biol 2000; 7(1-2):203-14.


Reference for database indexing: Aleksandr Morgulis, George
Coulouris, Yan Raytselis, Thomas L. Madden, Richa Agarwala,
Alejandro A. Schaffer (2008), "Database Indexing for
Production MegaBLAST Searches", Bioinformatics 24:1757-1764.


RID: J5XM08UA015


Database: Nucleotide collection (nt)
           52,478,804 sequences; 218,532,353,722 total letters
Query= 35

Length=238


                                                                   Score        E     Max
Sequences producing significant alignments:                       (Bits)     Value  ident

KC878584.1 Holarrhena pubescens voucher HPS_217_MTO1 5.8S ribo...  348        6e-92  93%         
KT758180.1 Holarrhena pubescens voucher ABRC-TCM-001201 intern...  342        3e-90  93%         
MK426887.1 Holarrhena pubescens voucher DB055 internal transcr...  337        1e-88  92%         
MK426886.1 Holarrhena pubescens voucher DB056 internal transcr...  337        1e-88  92%         
KX277712.1 Holarrhena pubescens isolate SBB-1529 internal tran...  307        1e-79  93%         

ALIGNMENTS
>KC878584.1 Holarrhena pubescens voucher HPS_217_MTO1 5.8S ribosomal RNA 
gene, partial sequence; internal transcribed spacer 2, complete 
sequence; and 28S ribosomal RNA gene, partial sequence
Length=465

 Score = 348 bits (188),  Expect = 6e-92
 Identities = 223/240 (93%), Gaps = 2/240 (1%)
 Strand=Plus/Plus

Query  1    CGCATCGCGTCGCCCCCCGCACGCCTCGCCCCGAACGGGACGACAGTTGCGCACGGGGGC  60
            |||||||||||||||||||||||||||||||||||||||||||| || ||||||||||||
Sbjct  85   CGCATCGCGTCGCCCCCCGCACGCCTCGCCCCGAACGGGACGACGGTCGCGCACGGGGGC  144

Query  61   GGAAAATGGCCTCCCGTACTTTGCTTGCGGTTGGCCAAAACCCGAGTCC--CTCGTCACG  118
            |||||||||||||||||||| ||||||||||||||| ||||||||||||  |||||||||
Sbjct  145  GGAAAATGGCCTCCCGTACTCTGCTTGCGGTTGGCCCAAACCCGAGTCCCTCTCGTCACG  204

Query  119  GACGTCACGACAAGTGGTAGCAGAAACCCTGAACTCGAACGCGGGTCGTGCGCACCTCGT  178
            ||||||||||||||||||||||||||||  ||||||||||||| ||||||||||||||||
Sbjct  205  GACGTCACGACAAGTGGTAGCAGAAACCTCGAACTCGAACGCGAGTCGTGCGCACCTCGT  264

Query  179  GGCTGAGGAGACCCCCGGACCCTACGACGAGTCCCTCTCAAGGGACGCTCGCAACGACTG  238
            ||| ||||||||||   |||||||||  |||||||||||  |||||||||||||||||||
Sbjct  265  GGCCGAGGAGACCCTTAGACCCTACGCTGAGTCCCTCTCCGGGGACGCTCGCAACGACTG  324


>KT758180.1 Holarrhena pubescens voucher ABRC-TCM-001201 internal transcribed 
spacer 2, partial sequence
 KU508340.1 Holarrhena pubescens isolate 134 internal transcribed spacer 
2, partial sequence
 KU508341.1 Holarrhena pubescens isolate 264 internal transcribed spacer 
2, partial sequence
 KU508342.1 Holarrhena pubescens isolate 363 internal transcribed spacer 
2, partial sequence
Length=240

 Score = 342 bits (185),  Expect = 3e-90
 Identities = 222/240 (93%), Gaps = 2/240 (1%)
 Strand=Plus/Plus

Query  1    CGCATCGCGTCGCCCCCCGCACGCCTCGCCCCGAACGGGACGACAGTTGCGCACGGGGGC  60
            |||||||||||||||||||||||||||||||||||||||||||| || ||||||||||||
Sbjct  1    CGCATCGCGTCGCCCCCCGCACGCCTCGCCCCGAACGGGACGACGGTCGCGCACGGGGGC  60

Query  61   GGAAAATGGCCTCCCGTACTTTGCTTGCGGTTGGCCAAAACCCGAGTCC--CTCGTCACG  118
            |||||||||||||||||||| ||||||||||||||| ||||||||||||  |||||||||
Sbjct  61   GGAAAATGGCCTCCCGTACTCTGCTTGCGGTTGGCCCAAACCCGAGTCCCTCTCGTCACG  120

Query  119  GACGTCACGACAAGTGGTAGCAGAAACCCTGAACTCGAACGCGGGTCGTGCGCACCTCGT  178
            ||||||||||||||||||||| ||||||  ||||||||||||| ||||||||||||||||
Sbjct  121  GACGTCACGACAAGTGGTAGCGGAAACCTCGAACTCGAACGCGAGTCGTGCGCACCTCGT  180

Query  179  GGCTGAGGAGACCCCCGGACCCTACGACGAGTCCCTCTCAAGGGACGCTCGCAACGACTG  238
            ||| ||||||||||   |||||||||  |||||||||||  |||||||||||||||||||
Sbjct  181  GGCCGAGGAGACCCTTAGACCCTACGCTGAGTCCCTCTCCGGGGACGCTCGCAACGACTG  240


>MK426887.1 Holarrhena pubescens voucher DB055 internal transcribed spacer 
2, partial sequence
Length=240

 Score = 337 bits (182),  Expect = 1e-88
 Identities = 221/240 (92%), Gaps = 2/240 (1%)
 Strand=Plus/Plus

Query  1    CGCATCGCGTCGCCCCCCGCACGCCTCGCCCCGAACGGGACGACAGTTGCGCACGGGGGC  60
            |||||||||||||||||||||||||||||||||||||||||||| || ||||||||||||
Sbjct  1    CGCATCGCGTCGCCCCCCGCACGCCTCGCCCCGAACGGGACGACGGTCGCGCACGGGGGC  60

Query  61   GGAAAATGGCCTCCCGTACTTTGCTTGCGGTTGGCCAAAACCCGAGTCC--CTCGTCACG  118
            |||||||||||||||||||| ||||||||||||||| ||||||||||||  |||||| ||
Sbjct  61   GGAAAATGGCCTCCCGTACTCTGCTTGCGGTTGGCCCAAACCCGAGTCCCTCTCGTCGCG  120

Query  119  GACGTCACGACAAGTGGTAGCAGAAACCCTGAACTCGAACGCGGGTCGTGCGCACCTCGT  178
            ||||||||||||||||||||| ||||||  ||||||||||||| ||||||||||||||||
Sbjct  121  GACGTCACGACAAGTGGTAGCGGAAACCTCGAACTCGAACGCGAGTCGTGCGCACCTCGT  180

Query  179  GGCTGAGGAGACCCCCGGACCCTACGACGAGTCCCTCTCAAGGGACGCTCGCAACGACTG  238
            ||| ||||||||||   |||||||||  |||||||||||  |||||||||||||||||||
Sbjct  181  GGCCGAGGAGACCCTTAGACCCTACGCTGAGTCCCTCTCCGGGGACGCTCGCAACGACTG  240


>MK426886.1 Holarrhena pubescens voucher DB056 internal transcribed spacer 
2, partial sequence
Length=240

 Score = 337 bits (182),  Expect = 1e-88
 Identities = 221/240 (92%), Gaps = 2/240 (1%)
 Strand=Plus/Plus

Query  1    CGCATCGCGTCGCCCCCCGCACGCCTCGCCCCGAACGGGACGACAGTTGCGCACGGGGGC  60
            |||||||||||||||||||||||||||||||||||||||||||| || ||||||||||||
Sbjct  1    CGCATCGCGTCGCCCCCCGCACGCCTCGCCCCGAACGGGACGACGGTCGCGCACGGGGGC  60

Query  61   GGAAAATGGCCTCCCGTACTTTGCTTGCGGTTGGCCAAAACCCGAGTCC--CTCGTCACG  118
            |||||||||||||||||||| ||||||||||||||| ||||||||||||  |||||| ||
Sbjct  61   GGAAAATGGCCTCCCGTACTCTGCTTGCGGTTGGCCCAAACCCGAGTCCCTCTCGTCGCG  120

Query  119  GACGTCACGACAAGTGGTAGCAGAAACCCTGAACTCGAACGCGGGTCGTGCGCACCTCGT  178
            ||||||||||||||||||||| ||||||  ||||||||||||| ||||||||||||||||
Sbjct  121  GACGTCACGACAAGTGGTAGCGGAAACCTCGAACTCGAACGCGAGTCGTGCGCACCTCGT  180

Query  179  GGCTGAGGAGACCCCCGGACCCTACGACGAGTCCCTCTCAAGGGACGCTCGCAACGACTG  238
            ||| ||||||||||   |||||||||  |||||||||||  |||||||||||||||||||
Sbjct  181  GGCCGAGGAGACCCTTAGACCCTACGCTGAGTCCCTCTCCGGGGACGCTCGCAACGACTG  240


>KX277712.1 Holarrhena pubescens isolate SBB-1529 internal transcribed spacer 
1, partial sequence; 5.8S ribosomal RNA gene, complete 
sequence; and internal transcribed spacer 2, partial sequence
Length=584

 Score = 307 bits (166),  Expect = 1e-79
 Identities = 199/215 (93%), Gaps = 2/215 (1%)
 Strand=Plus/Plus

Query  1    CGCATCGCGTCGCCCCCCGCACGCCTCGCCCCGAACGGGACGACAGTTGCGCACGGGGGC  60
            |||||||||||||||||||||||||||||||||||||||||||| || ||||||||||||
Sbjct  370  CGCATCGCGTCGCCCCCCGCACGCCTCGCCCCGAACGGGACGACGGTCGCGCACGGGGGC  429

Query  61   GGAAAATGGCCTCCCGTACTTTGCTTGCGGTTGGCCAAAACCCGAGTCC--CTCGTCACG  118
            |||||||||||||||||||| ||||||||||||||| ||||||||||||  |||||| ||
Sbjct  430  GGAAAATGGCCTCCCGTACTCTGCTTGCGGTTGGCCCAAACCCGAGTCCCTCTCGTCGCG  489

Query  119  GACGTCACGACAAGTGGTAGCAGAAACCCTGAACTCGAACGCGGGTCGTGCGCACCTCGT  178
            ||||||||||||||||||||||||||||  ||||||||||||| ||||||||||||||||
Sbjct  490  GACGTCACGACAAGTGGTAGCAGAAACCTCGAACTCGAACGCGAGTCGTGCGCACCTCGT  549

Query  179  GGCTGAGGAGACCCCCGGACCCTACGACGAGTCCC  213
            ||| ||||||||||   |||||||||  |||||||
Sbjct  550  GGCCGAGGAGACCCTTAGACCCTACGCTGAGTCCC  584


  Database: Nucleotide collection (nt)
    Posted date:  Jun 15, 2019  6:40 PM
  Number of letters in database: 218,532,353,722
  Number of sequences in database:  52,478,804

Lambda      K        H
    1.33    0.621     1.12 
Gapped
Lambda      K        H
    1.28    0.460    0.850 
Matrix: blastn matrix:1 -2
Gap Penalties: Existence: 0, Extension: 0
Number of Sequences: 52478804
Number of Hits to DB: 0
Number of extensions: 0
Number of successful extensions: 0
Number of sequences better than 10: 0
Number of HSP's better than 10 without gapping: 0
Number of HSP's gapped: 0
Number of HSP's successfully gapped: 0
Length of query: 238
Length of database: 218532353722
Length adjustment: 33
Effective length of query: 205
Effective length of database: 216800553190
Effective search space: 44444113403950
Effective search space used: 44444113403950
A: 0
X1: 13 (25.0 bits)
X2: 32 (59.1 bits)
X3: 54 (99.7 bits)
S1: 13 (25.1 bits)
S2: 23 (43.6 bits)
