# Supplementary material for: Assessing the Identity of Commercial Herbs From a Cambodian Market Using DNA Barcoding
Source: Front Pharmacol. 2020 Mar 24;11:244. doi: 10.3389/fphar.2020.00244 (PMC7105672; doi:10.3389/fphar.2020.00244)
Supplement: Supplementary file 2 [file Data_Sheet_2.zip › blast search result/ITS2/JPZ21.txt]

BLASTN 2.9.0+
Reference: Zheng Zhang, Scott Schwartz, Lukas Wagner, and
Webb Miller (2000), "A greedy algorithm for aligning DNA
sequences", J Comput Biol 2000; 7(1-2):203-14.


Reference for database indexing: Aleksandr Morgulis, George
Coulouris, Yan Raytselis, Thomas L. Madden, Richa Agarwala,
Alejandro A. Schaffer (2008), "Database Indexing for
Production MegaBLAST Searches", Bioinformatics 24:1757-1764.


RID: J5WRG9YB014


Database: Nucleotide collection (nt)
           52,478,804 sequences; 218,532,353,722 total letters
Query= 21

Length=223


                                                                   Score        E     Max
Sequences producing significant alignments:                       (Bits)     Value  ident

KF265364.1 Puya venusta voucher R. Jabaily 203 5.8S ribosomal ...  353        1e-93  96%         
KF265363.1 Puya ferruginea voucher R. Jabaily 146 internal tra...  348        6e-92  95%         
EU126834.1 Catopsis nutans 5.8S ribosomal RNA gene and interna...  296        2e-76  91%         
FJ666954.1 Tillandsia bulbosa 5.8S ribosomal RNA and internal ...  263        2e-66  89%         

ALIGNMENTS
>KF265364.1 Puya venusta voucher R. Jabaily 203 5.8S ribosomal RNA gene, 
partial sequence; internal transcribed spacer 2, complete sequence; 
and 28S ribosomal RNA gene, partial sequence
Length=378

 Score = 353 bits (191),  Expect = 1e-93
 Identities = 213/223 (96%), Gaps = 3/223 (1%)
 Strand=Plus/Plus

Query  1    CGCATCGCGACGCTccgcgccccgcccgcccgaacggcggagcgggcgccgcggacgcgg  60
            |||||||||||||||||||||||||||||||||||||||||||| |||||||||||||||
Sbjct  87   CGCATCGCGACGCTCCGCGCCCCGCCCGCCCGAACGGCGGAGCGTGCGCCGCGGACGCGG  146

Query  61   agactggccccccgcgcctccggcgcggcgggccgaagagcgggccgcccgcgcgggccg  120
            ||||||||||||||||||||||||||||||||||||||||||||||||||||||||||||
Sbjct  147  AGACTGGCCCCCCGCGCCTCCGGCGCGGCGGGCCGAAGAGCGGGCCGCCCGCGCGGGCCG  206

Query  121  ggcacggcgAGTGGTGGACGCGACCGCGAGCCGAGCGCCGTGCCTCCGGCCCCAGCGGCG  180
            |||||||||||||||||||||| | |||||||||||||||||||||||||||||||||||
Sbjct  207  GGCACGGCGAGTGGTGGACGCGCCAGCGAGCCGAGCGCCGTGCCTCCGGCCCCAGCGGCG  266

Query  181  A-ACGGCCCCCGAGAGGACCCCCACCCCGAGCG-CGCGCCTCC  221
            | |  | |||  ||||||||||||||||||||| |||||||||
Sbjct  267  AGAGAGGCCCA-AGAGGACCCCCACCCCGAGCGGCGCGCCTCC  308


>KF265363.1 Puya ferruginea voucher R. Jabaily 146 internal transcribed spacer 
1, partial sequence; 5.8S ribosomal RNA gene and internal 
transcribed spacer 2, complete sequence; and 28S ribosomal 
RNA gene, partial sequence
Length=680

 Score = 348 bits (188),  Expect = 6e-92
 Identities = 212/223 (95%), Gaps = 3/223 (1%)
 Strand=Plus/Plus

Query  1    CGCATCGCGACGCTccgcgccccgcccgcccgaacggcggagcgggcgccgcggacgcgg  60
            |||||||||||||||||||||||||||||||||||||||||| ||| |||||||||||||
Sbjct  389  CGCATCGCGACGCTCCGCGCCCCGCCCGCCCGAACGGCGGAGTGGGTGCCGCGGACGCGG  448

Query  61   agactggccccccgcgcctccggcgcggcgggccgaagagcgggccgcccgcgcgggccg  120
            ||||||||||||||||||||||||||||||||||||||||||||||||||||||||||||
Sbjct  449  AGACTGGCCCCCCGCGCCTCCGGCGCGGCGGGCCGAAGAGCGGGCCGCCCGCGCGGGCCG  508

Query  121  ggcacggcgAGTGGTGGACGCGACCGCGAGCCGAGCGCCGTGCCTCCGGCCCCAGCGGCG  180
            |||||||||||||||||||||| | |||||||||||||||||||||||||||||||||||
Sbjct  509  GGCACGGCGAGTGGTGGACGCGCCAGCGAGCCGAGCGCCGTGCCTCCGGCCCCAGCGGCG  568

Query  181  A-ACGGCCCCCGAGAGGACCCCCACCCCGAGCG-CGCGCCTCC  221
            | |  | |||  ||||||||||||||||||||| |||||||||
Sbjct  569  AGAGAGGCCCA-AGAGGACCCCCACCCCGAGCGGCGCGCCTCC  610


>EU126834.1 Catopsis nutans 5.8S ribosomal RNA gene and internal transcribed 
spacer 2, partial sequence
Length=346

 Score = 296 bits (160),  Expect = 2e-76
 Identities = 202/221 (91%), Gaps = 8/221 (4%)
 Strand=Plus/Plus

Query  1    CGCATCGCGACGCTccgcgccccgccc-gcccgaacggcggagcgggcgccgcggacgcg  59
            ||||||||||||||||||||||||||| ||||||| ||||||||||| | ||||||||||
Sbjct  72   CGCATCGCGACGCTCCGCGCCCCGCCCCGCCCGAA-GGCGGAGCGGGAGGCGCGGACGCG  130

Query  60   gagactggccccccgcgcctccggcgcggcgggccgaagagcgggccgcccgcgcgggcc  119
            |||||||||||||||||||||||||||||||||||||||||||||||||| |||||||||
Sbjct  131  GAGACTGGCCCCCCGCGCCTCCGGCGCGGCGGGCCGAAGAGCGGGCCGCCGGCGCGGGCC  190

Query  120  gggcacggcgAGTGGTGGACGCGACC-GCGAGCCGAGCGCCGTGCCTCCGGCCCCAGCGG  178
            |||||||||||||||||||||| ||  |||||||||||||||||||||||||||| || |
Sbjct  191  GGGCACGGCGAGTGGTGGACGC-ACGGGCGAGCCGAGCGCCGTGCCTCCGGCCCCGGCCG  249

Query  179  CGA-AC-GGCCCCCGAGAGGACCCCCACCCCGAGCGCGCGC  217
            ||| |  || ||||  ||||||||||  |||||| ||||||
Sbjct  250  CGAGAGAGGGCCCC--GAGGACCCCCGTCCCGAGAGCGCGC  288


>FJ666954.1 Tillandsia bulbosa 5.8S ribosomal RNA and internal transcribed 
spacer 2, region
Length=352

 Score = 263 bits (142),  Expect = 2e-66
 Identities = 190/214 (89%), Gaps = 10/214 (5%)
 Strand=Plus/Plus

Query  10   ACGCTccgcgccccgcccgcccgaacggcggagcgggcgccgcggacgcggagact-ggc  68
            |||||||||||||| |||||||||  ||| |||||||| |||||||||||||||||    
Sbjct  82   ACGCTCCGCGCCCCCCCCGCCCGAGAGGCAGAGCGGGCNCCGCGGACGCGGAGACTNNNN  141

Query  69   cccccgcgcctccggcgcggcgggccgaagagcgggccgcccgcgcgggccgggcacggc  128
            ||||||||||||||||||||||||||||||||||||||||| ||| ||||||||||||||
Sbjct  142  CCCCCGCGCCTCCGGCGCGGCGGGCCGAAGAGCGGGCCGCCGGCGAGGGCCGGGCACGGC  201

Query  129  gAGTGGTGGACG-CG-ACC-GCGAGCCGAGCGCCGTGCCTCCGGCCCCAGCGGC--GA-A  182
            |||||||||||  || ||  ||||||||||||||||||||||||||||||||||  || |
Sbjct  202  GAGTGGTGGACNACGCACGGGCGAGCCGAGCGCCGTGCCTCCGGCCCCAGCGGCAAGAGA  261

Query  183  CG-GCCCCCGAGAGGACCCCCACCCCGAGCGCGC  215
             | ||||||  ||||||||| |||||||||||||
Sbjct  262  GGAGCCCCC--GAGGACCCCAACCCCGAGCGCGC  293


  Database: Nucleotide collection (nt)
    Posted date:  Jun 15, 2019  6:40 PM
  Number of letters in database: 218,532,353,722
  Number of sequences in database:  52,478,804

Lambda      K        H
    1.33    0.621     1.12 
Gapped
Lambda      K        H
    1.28    0.460    0.850 
Matrix: blastn matrix:1 -2
Gap Penalties: Existence: 0, Extension: 0
Number of Sequences: 52478804
Number of Hits to DB: 0
Number of extensions: 0
Number of successful extensions: 0
Number of sequences better than 10: 0
Number of HSP's better than 10 without gapping: 0
Number of HSP's gapped: 0
Number of HSP's successfully gapped: 0
Length of query: 223
Length of database: 218532353722
Length adjustment: 33
Effective length of query: 190
Effective length of database: 216800553190
Effective search space: 41192105106100
Effective search space used: 41192105106100
A: 0
X1: 13 (25.0 bits)
X2: 32 (59.1 bits)
X3: 54 (99.7 bits)
S1: 13 (25.1 bits)
S2: 23 (43.6 bits)
