# Supplementary material for: Assessing the Identity of Commercial Herbs From a Cambodian Market Using DNA Barcoding
Source: Front Pharmacol. 2020 Mar 24;11:244. doi: 10.3389/fphar.2020.00244 (PMC7105672; doi:10.3389/fphar.2020.00244)
Supplement: Supplementary file 2 [file Data_Sheet_2.zip › blast search result/ITS2/JPZ09.txt]

BLASTN 2.9.0+
Reference: Zheng Zhang, Scott Schwartz, Lukas Wagner, and
Webb Miller (2000), "A greedy algorithm for aligning DNA
sequences", J Comput Biol 2000; 7(1-2):203-14.


Reference for database indexing: Aleksandr Morgulis, George
Coulouris, Yan Raytselis, Thomas L. Madden, Richa Agarwala,
Alejandro A. Schaffer (2008), "Database Indexing for
Production MegaBLAST Searches", Bioinformatics 24:1757-1764.


RID: H8SZKHME014


Database: Nucleotide collection (nt)
           52,478,804 sequences; 218,532,353,722 total letters
Query= JPZ09

Length=230


                                                                   Score        E      Max
Sequences producing significant alignments:                       (Bits)     Value   ident

MF629751.1 Ceiba pentandra isolate B internal transcribed spac...  425        3e-115  100%        
KM453169.1 Ceiba pentandra voucher Carvalho-Sobrinho, J.G. s.n...  425        3e-115  100%        
HQ658386.1 Ceiba pentandra 18S ribosomal RNA gene, partial seq...  425        3e-115  100%        
EF432374.1 Ceiba pentandra voucher No. 1200 18S ribosomal RNA ...  425        3e-115  100%        
DQ284851.1 Ceiba pentandra 18S ribosomal RNA gene, partial seq...  425        3e-115  100%        
DQ284850.1 Ceiba pentandra 18S ribosomal RNA gene, partial seq...  425        3e-115  100%        
DQ284848.1 Ceiba pentandra 18S ribosomal RNA gene, partial seq...  425        3e-115  100%        
DQ284847.1 Ceiba pentandra 18S ribosomal RNA gene, partial seq...  425        3e-115  100%        
DQ284844.1 Ceiba pentandra 18S ribosomal RNA gene, partial seq...  425        3e-115  100%        
DQ284841.1 Ceiba pentandra 18S ribosomal RNA gene, partial seq...  425        3e-115  100%        
DQ284837.1 Ceiba pentandra 18S ribosomal RNA gene, partial seq...  425        3e-115  100%        
DQ284833.1 Ceiba pentandra 18S ribosomal RNA gene, partial seq...  425        3e-115  100%        
DQ284830.1 Ceiba pentandra 18S ribosomal RNA gene, partial seq...  425        3e-115  100%        
DQ284829.1 Ceiba pentandra 18S ribosomal RNA gene, partial seq...  425        3e-115  100%        
DQ284827.1 Ceiba pentandra 18S ribosomal RNA gene, partial seq...  425        3e-115  100%        
DQ284825.1 Ceiba pentandra 18S ribosomal RNA gene, partial seq...  425        3e-115  100%        
DQ284820.1 Ceiba pentandra 18S ribosomal RNA gene, partial seq...  425        3e-115  100%        
DQ284819.1 Ceiba pentandra 18S ribosomal RNA gene, partial seq...  425        3e-115  100%        
DQ284818.1 Ceiba pentandra 18S ribosomal RNA gene, partial seq...  425        3e-115  100%        
AY635505.1 Celtis schippii CWD-E77 18S ribosomal RNA gene, par...  425        3e-115  100%        
AY635504.1 Ceiba pentandra CWD-Br1088 18S ribosomal RNA gene, ...  425        3e-115  100%        
AY635502.1 Ceiba pentandra CWD-A61 18S ribosomal RNA gene, par...  425        3e-115  100%        
AY635500.1 Ceiba pentandra CWD-Y65 18S ribosomal RNA gene, par...  425        3e-115  100%        
AY635499.1 Ceiba pentandra CWD-PR662 18S ribosomal RNA gene, p...  425        3e-115  100%        
AY635497.1 Ceiba pentandra CWD-P518 18S ribosomal RNA gene, pa...  425        3e-115  100%        
AY635496.1 Ceiba pentandra CWD-F469 18S ribosomal RNA gene, pa...  425        3e-115  100%        
AY635494.1 Ceiba pentandra CWD-E298 18S ribosomal RNA gene, pa...  425        3e-115  100%        
AY635493.1 Ceiba pentandra CWD-Br915 18S ribosomal RNA gene, p...  425        3e-115  100%        
EF432375.1 Ceiba pentandra voucher No. 1199 18S ribosomal RNA ...  422        4e-114  100%        
DQ284823.1 Ceiba pentandra 18S ribosomal RNA gene, partial seq...  412        2e-111  100%        
DQ284849.1 Ceiba pentandra 18S ribosomal RNA gene, partial seq...  399        2e-107  100%        
KM488629.1 Ceiba insignis 18S ribosomal RNA gene, partial sequ...  387        1e-103  97%         
KM453172.1 Ceiba ventricosa voucher Carvalho-Sobrinho, J.G. 31...  387        1e-103  97%         
KM453170.1 Ceiba pubiflora voucher Carvalho-Sobrinho, J.G. 306...  387        1e-103  97%         
KF760364.1 Ceiba speciosa isolate KLB130 internal transcribed ...  387        1e-103  97%         
HQ658388.1 Ceiba speciosa 18S ribosomal RNA gene, partial sequ...  387        1e-103  97%         
HQ658387.1 Ceiba crispiflora 18S ribosomal RNA gene, partial s...  387        1e-103  97%         
AF460191.1 Chorisia speciosa internal transcribed spacer 1, 5....  383        2e-102  97%         
HQ658389.1 Ceiba schottii 18S ribosomal RNA gene, partial sequ...  375        3e-100  96%         
AY635503.1 Ceiba pentandra CWD-A62 18S ribosomal RNA gene, par...  374        1e-99   100%        
AY635495.1 Ceiba pentandra CWD-E63 18S ribosomal RNA gene, par...  370        1e-98   100%        
KM453167.1 Ceiba erianthos voucher Souza, E.R. 710 (HUEFS) 18S...  364        6e-97   95%         
AY635501.1 Ceiba pentandra CWD-Y66 18S ribosomal RNA gene, par...  361        8e-96   95%         
HQ658384.1 Ceiba aesculifolia 18S ribosomal RNA gene, partial ...  359        3e-95   95%         
HQ658385.1 Ceiba acuminata 18S ribosomal RNA gene, partial seq...  357        1e-94   94%         
KM453168.1 Ceiba jasminodora voucher Carvalho-Sobrinho, J.G. 3...  353        1e-93   94%         
MG603734.1 Cf. Ceiba sp. ShS-2018 internal transcribed spacer ...  324        1e-84   92%         
KM453171.1 Ceiba rubriflora voucher Carvalho-Sobrinho, J.G. 57...  324        1e-84   96%         
KM453193.1 Pseudobombax grandiflorum voucher Carvalho-Sobrinho...  267        2e-67   88%         
KM453185.1 Pseudobombax sp. Carvalho-Sobrinho 3171 voucher Car...  261        8e-66   87%         
HQ658383.1 Pseudobombax grandiflorum 18S ribosomal RNA gene, p...  257        1e-64   87%         
KM453205.1 Pseudobombax sp. Carvalho-Sobrinho 3080 voucher Car...  255        4e-64   87%         
KM453203.1 Pseudobombax petropolitanum voucher Carvalho-Sobrin...  255        4e-64   87%         
KM453196.1 Pseudobombax grandiflorum var. majus voucher Carval...  255        4e-64   87%         
KM453195.1 Pseudobombax grandiflorum var. majus voucher Carval...  255        4e-64   87%         
KM453194.1 Pseudobombax longiflorum voucher Carvalho-Sobrinho,...  255        4e-64   87%         
KM453188.1 Pseudobombax campestre voucher Carvalho-Sobrinho, J...  255        4e-64   87%         
KM453191.1 Pseudobombax grandiflorum voucher Carvalho-Sobrinho...  252        5e-63   87%         
KM453200.1 Pseudobombax munguba voucher Carvalho-Sobrinho, J.G...  243        3e-60   88%         
KM453192.1 Pseudobombax grandiflorum voucher Carvalho-Sobrinho...  241        1e-59   87%         
KM453204.1 Pseudobombax simplicifolium voucher Carvalho-Sobrin...  237        1e-58   87%         
KM453201.1 Pseudobombax parvifolium voucher Carvalho-Sobrinho,...  237        1e-58   87%         
KM453187.1 Pseudobombax calcicola voucher Carvalho-Sobrinho, J...  237        1e-58   87%         
KM453161.1 Aguiaria excelsa voucher Cardoso, D. 3383 (HUEFS) 1...  237        1e-58   85%         
KM453198.1 Pseudobombax millei voucher Carvalho-Sobrinho, J.G....  231        6e-57   87%         
KM453186.1 Pseudobombax andicola voucher Antezana, C. 1122 18S...  231        6e-57   87%         
MG757324.1 Bombax ceiba voucher 1358 5.8S ribosomal RNA gene, ...  226        3e-55   85%         
MG757323.1 Bombax ceiba voucher 275 5.8S ribosomal RNA gene, p...  226        3e-55   85%         
MG757322.1 Bombax ceiba voucher 274 5.8S ribosomal RNA gene, p...  226        3e-55   85%         
MG757321.1 Bombax ceiba voucher 273 5.8S ribosomal RNA gene, p...  226        3e-55   85%         
KM453206.1 Pseudobombax tomentosum voucher Carvalho-Sobrinho, ...  226        3e-55   86%         
KM453197.1 Pseudobombax marginatum voucher Queiroz, L.P. 14753...  226        3e-55   86%         
KM453163.1 Bombax ceiba voucher Carvalho-Sobrinho, J.G. 3073 (...  226        3e-55   85%         
KT285160.1 Bombax ceiba isolate PB013MT3 internal transcribed ...  226        3e-55   85%         
KT285159.1 Bombax ceiba isolate PB013MT2 internal transcribed ...  226        3e-55   85%         
KT285158.1 Bombax ceiba isolate PB013MT1 internal transcribed ...  226        3e-55   85%         
KJ419303.1 Bombax malabaricum voucher YC0292MT02 internal tran...  226        3e-55   85%         
JN115017.1 Bombax ceiba voucher SBB-1144 internal transcribed ...  226        3e-55   85%         
HQ658381.1 Pseudobombax marginatum 18S ribosomal RNA gene, par...  226        3e-55   86%         
HQ658377.1 Bombax ceiba 18S ribosomal RNA gene, partial sequen...  226        3e-55   85%         
DQ826447.1 Bombax malabaricum 18S ribosomal RNA gene, partial ...  226        3e-55   85%         
AF028521.1 Pseudobombax marginatum internal transcribed spacer...  226        3e-55   86%         
HQ658376.1 Bombax buonopozense 18S ribosomal RNA gene, partial...  222        4e-54   84%         
DQ284854.1 Ceiba pentandra 18S ribosomal RNA gene, partial seq...  222        4e-54   84%         
AF460192.1 Bombax malabaricum internal transcribed spacer 1, 5...  222        4e-54   84%         
KM453202.1 Pseudobombax parvifolium voucher Carvalho-Sobrinho,...  200        2e-47   85%         
AJ277466.1 Fremontodendron californicum 5.8S rRNA gene, intern...  196        2e-46   82%         
KM453207.1 Pseudobombax tomentosum voucher Carvalho-Sobrinho, ...  195        8e-46   90%         
KM245241.1 Cavanillesia platanifolia voucher Fairchild Tropica...  193        3e-45   82%         
KM245240.1 Cavanillesia platanifolia voucher Fairchild Tropica...  193        3e-45   82%         
KM245239.1 Cavanillesia platanifolia voucher D. Diaz 418 (HUA)...  193        3e-45   82%         
KM245238.1 Cavanillesia platanifolia voucher D. Diaz 409 (HUA)...  193        3e-45   82%         
KF760362.1 Chiranthodendron pentadactylon isolate KLB129 inter...  187        1e-43   82%         
HQ658356.1 Chiranthodendron pentadactylon 18S ribosomal RNA ge...  187        1e-43   82%         
KM453208.1 Spirotheca elegans voucher Carvalho-Sobrinho, J.G. ...  182        7e-42   83%         
HQ658371.1 Cavanillesia platanifolia 18S ribosomal RNA gene, p...  182        7e-42   82%         
HQ658378.1 Spirotheca rosea 18S ribosomal RNA gene, partial se...  169        5e-38   81%         
KM453209.1 Spirotheca rivieri voucher Carvalho-Sobrinho, J.G. ...  147        2e-31   84%         
AY631914.1 Rhadinothamnus anceps internal transcribed spacer 1...  121        1e-23   91%         
MH807467.1 Trema domingense voucher SIU:Garwood 5 10 small sub...  102        5e-18   87%         

ALIGNMENTS
>MF629751.1 Ceiba pentandra isolate B internal transcribed spacer 1, partial 
sequence; 5.8S ribosomal RNA gene and internal transcribed 
spacer 2, complete sequence; and large subunit ribosomal 
RNA gene, partial sequence
Length=740

 Score = 425 bits (230),  Expect = 3e-115
 Identities = 230/230 (100%), Gaps = 0/230 (0%)
 Strand=Plus/Plus

Query  1    CGCATCGTCGCCCCTCCCCATCCCTGGCCCCTCGGGGCTCCGGGTGAGGCGGGGGGCGGA  60
            ||||||||||||||||||||||||||||||||||||||||||||||||||||||||||||
Sbjct  461  CGCATCGTCGCCCCTCCCCATCCCTGGCCCCTCGGGGCTCCGGGTGAGGCGGGGGGCGGA  520

Query  61   AAATGGCCTCCCGTGAGCTCCGCGCTCGCGGTTGGCCTAAAATCGGGTCCTCGGCGACGA  120
            ||||||||||||||||||||||||||||||||||||||||||||||||||||||||||||
Sbjct  521  AAATGGCCTCCCGTGAGCTCCGCGCTCGCGGTTGGCCTAAAATCGGGTCCTCGGCGACGA  580

Query  121  TAGCGCCGCGACAATCGGTGGTCATGCCTCGAGCGCTCCGGTCGCGTGCGTTTTCGTTCG  180
            ||||||||||||||||||||||||||||||||||||||||||||||||||||||||||||
Sbjct  581  TAGCGCCGCGACAATCGGTGGTCATGCCTCGAGCGCTCCGGTCGCGTGCGTTTTCGTTCG  640

Query  181  TTCGGACCCTTCGAGACCCTACTCGCGTCGCACGAGCGATGCTCGCATCG  230
            ||||||||||||||||||||||||||||||||||||||||||||||||||
Sbjct  641  TTCGGACCCTTCGAGACCCTACTCGCGTCGCACGAGCGATGCTCGCATCG  690


>KM453169.1 Ceiba pentandra voucher Carvalho-Sobrinho, J.G. s.n. (HUEFS) 
18S ribosomal RNA gene, partial sequence; internal transcribed 
spacer 1, 5.8S ribosomal RNA gene, and internal transcribed 
spacer 2, complete sequence; and 26S ribosomal RNA gene, 
partial sequence
Length=704

 Score = 425 bits (230),  Expect = 3e-115
 Identities = 230/230 (100%), Gaps = 0/230 (0%)
 Strand=Plus/Plus

Query  1    CGCATCGTCGCCCCTCCCCATCCCTGGCCCCTCGGGGCTCCGGGTGAGGCGGGGGGCGGA  60
            ||||||||||||||||||||||||||||||||||||||||||||||||||||||||||||
Sbjct  449  CGCATCGTCGCCCCTCCCCATCCCTGGCCCCTCGGGGCTCCGGGTGAGGCGGGGGGCGGA  508

Query  61   AAATGGCCTCCCGTGAGCTCCGCGCTCGCGGTTGGCCTAAAATCGGGTCCTCGGCGACGA  120
            ||||||||||||||||||||||||||||||||||||||||||||||||||||||||||||
Sbjct  509  AAATGGCCTCCCGTGAGCTCCGCGCTCGCGGTTGGCCTAAAATCGGGTCCTCGGCGACGA  568

Query  121  TAGCGCCGCGACAATCGGTGGTCATGCCTCGAGCGCTCCGGTCGCGTGCGTTTTCGTTCG  180
            ||||||||||||||||||||||||||||||||||||||||||||||||||||||||||||
Sbjct  569  TAGCGCCGCGACAATCGGTGGTCATGCCTCGAGCGCTCCGGTCGCGTGCGTTTTCGTTCG  628

Query  181  TTCGGACCCTTCGAGACCCTACTCGCGTCGCACGAGCGATGCTCGCATCG  230
            ||||||||||||||||||||||||||||||||||||||||||||||||||
Sbjct  629  TTCGGACCCTTCGAGACCCTACTCGCGTCGCACGAGCGATGCTCGCATCG  678


>HQ658386.1 Ceiba pentandra 18S ribosomal RNA gene, partial sequence; internal 
transcribed spacer 1, 5.8S ribosomal RNA gene, and internal 
transcribed spacer 2, complete sequence; and 28S ribosomal 
RNA gene, partial sequence
Length=706

 Score = 425 bits (230),  Expect = 3e-115
 Identities = 230/230 (100%), Gaps = 0/230 (0%)
 Strand=Plus/Plus

Query  1    CGCATCGTCGCCCCTCCCCATCCCTGGCCCCTCGGGGCTCCGGGTGAGGCGGGGGGCGGA  60
            ||||||||||||||||||||||||||||||||||||||||||||||||||||||||||||
Sbjct  451  CGCATCGTCGCCCCTCCCCATCCCTGGCCCCTCGGGGCTCCGGGTGAGGCGGGGGGCGGA  510

Query  61   AAATGGCCTCCCGTGAGCTCCGCGCTCGCGGTTGGCCTAAAATCGGGTCCTCGGCGACGA  120
            ||||||||||||||||||||||||||||||||||||||||||||||||||||||||||||
Sbjct  511  AAATGGCCTCCCGTGAGCTCCGCGCTCGCGGTTGGCCTAAAATCGGGTCCTCGGCGACGA  570

Query  121  TAGCGCCGCGACAATCGGTGGTCATGCCTCGAGCGCTCCGGTCGCGTGCGTTTTCGTTCG  180
            ||||||||||||||||||||||||||||||||||||||||||||||||||||||||||||
Sbjct  571  TAGCGCCGCGACAATCGGTGGTCATGCCTCGAGCGCTCCGGTCGCGTGCGTTTTCGTTCG  630

Query  181  TTCGGACCCTTCGAGACCCTACTCGCGTCGCACGAGCGATGCTCGCATCG  230
            ||||||||||||||||||||||||||||||||||||||||||||||||||
Sbjct  631  TTCGGACCCTTCGAGACCCTACTCGCGTCGCACGAGCGATGCTCGCATCG  680


>EF432374.1 Ceiba pentandra voucher No. 1200 18S ribosomal RNA gene, partial 
sequence; internal transcribed spacer 1, 5.8S ribosomal 
RNA gene, and internal transcribed spacer 2, complete sequence; 
and 26S ribosomal RNA gene, partial sequence
Length=777

 Score = 425 bits (230),  Expect = 3e-115
 Identities = 230/230 (100%), Gaps = 0/230 (0%)
 Strand=Plus/Plus

Query  1    CGCATCGTCGCCCCTCCCCATCCCTGGCCCCTCGGGGCTCCGGGTGAGGCGGGGGGCGGA  60
            ||||||||||||||||||||||||||||||||||||||||||||||||||||||||||||
Sbjct  491  CGCATCGTCGCCCCTCCCCATCCCTGGCCCCTCGGGGCTCCGGGTGAGGCGGGGGGCGGA  550

Query  61   AAATGGCCTCCCGTGAGCTCCGCGCTCGCGGTTGGCCTAAAATCGGGTCCTCGGCGACGA  120
            ||||||||||||||||||||||||||||||||||||||||||||||||||||||||||||
Sbjct  551  AAATGGCCTCCCGTGAGCTCCGCGCTCGCGGTTGGCCTAAAATCGGGTCCTCGGCGACGA  610

Query  121  TAGCGCCGCGACAATCGGTGGTCATGCCTCGAGCGCTCCGGTCGCGTGCGTTTTCGTTCG  180
            ||||||||||||||||||||||||||||||||||||||||||||||||||||||||||||
Sbjct  611  TAGCGCCGCGACAATCGGTGGTCATGCCTCGAGCGCTCCGGTCGCGTGCGTTTTCGTTCG  670

Query  181  TTCGGACCCTTCGAGACCCTACTCGCGTCGCACGAGCGATGCTCGCATCG  230
            ||||||||||||||||||||||||||||||||||||||||||||||||||
Sbjct  671  TTCGGACCCTTCGAGACCCTACTCGCGTCGCACGAGCGATGCTCGCATCG  720


>DQ284851.1 Ceiba pentandra 18S ribosomal RNA gene, partial sequence; internal 
transcribed spacer 1, 5.8S ribosomal RNA gene, and internal 
transcribed spacer 2, complete sequence; and 26S ribosomal 
RNA gene, partial sequence
 DQ284855.1 Ceiba pentandra 18S ribosomal RNA gene, partial sequence; internal 
transcribed spacer 1, 5.8S ribosomal RNA gene, and internal 
transcribed spacer 2, complete sequence; and 26S ribosomal 
RNA gene, partial sequence
Length=761

 Score = 425 bits (230),  Expect = 3e-115
 Identities = 230/230 (100%), Gaps = 0/230 (0%)
 Strand=Plus/Plus

Query  1    CGCATCGTCGCCCCTCCCCATCCCTGGCCCCTCGGGGCTCCGGGTGAGGCGGGGGGCGGA  60
            ||||||||||||||||||||||||||||||||||||||||||||||||||||||||||||
Sbjct  524  CGCATCGTCGCCCCTCCCCATCCCTGGCCCCTCGGGGCTCCGGGTGAGGCGGGGGGCGGA  583

Query  61   AAATGGCCTCCCGTGAGCTCCGCGCTCGCGGTTGGCCTAAAATCGGGTCCTCGGCGACGA  120
            ||||||||||||||||||||||||||||||||||||||||||||||||||||||||||||
Sbjct  584  AAATGGCCTCCCGTGAGCTCCGCGCTCGCGGTTGGCCTAAAATCGGGTCCTCGGCGACGA  643

Query  121  TAGCGCCGCGACAATCGGTGGTCATGCCTCGAGCGCTCCGGTCGCGTGCGTTTTCGTTCG  180
            ||||||||||||||||||||||||||||||||||||||||||||||||||||||||||||
Sbjct  644  TAGCGCCGCGACAATCGGTGGTCATGCCTCGAGCGCTCCGGTCGCGTGCGTTTTCGTTCG  703

Query  181  TTCGGACCCTTCGAGACCCTACTCGCGTCGCACGAGCGATGCTCGCATCG  230
            ||||||||||||||||||||||||||||||||||||||||||||||||||
Sbjct  704  TTCGGACCCTTCGAGACCCTACTCGCGTCGCACGAGCGATGCTCGCATCG  753


>DQ284850.1 Ceiba pentandra 18S ribosomal RNA gene, partial sequence; internal 
transcribed spacer 1, 5.8S ribosomal RNA gene, and internal 
transcribed spacer 2, complete sequence; and 26S ribosomal 
RNA gene, partial sequence
 DQ284852.1 Ceiba pentandra 18S ribosomal RNA gene, partial sequence; internal 
transcribed spacer 1, 5.8S ribosomal RNA gene, and internal 
transcribed spacer 2, complete sequence; and 26S ribosomal 
RNA gene, partial sequence
 DQ284853.1 Ceiba pentandra 18S ribosomal RNA gene, partial sequence; internal 
transcribed spacer 1, 5.8S ribosomal RNA gene, and internal 
transcribed spacer 2, complete sequence; and 26S ribosomal 
RNA gene, partial sequence
Length=761

 Score = 425 bits (230),  Expect = 3e-115
 Identities = 230/230 (100%), Gaps = 0/230 (0%)
 Strand=Plus/Plus

Query  1    CGCATCGTCGCCCCTCCCCATCCCTGGCCCCTCGGGGCTCCGGGTGAGGCGGGGGGCGGA  60
            ||||||||||||||||||||||||||||||||||||||||||||||||||||||||||||
Sbjct  524  CGCATCGTCGCCCCTCCCCATCCCTGGCCCCTCGGGGCTCCGGGTGAGGCGGGGGGCGGA  583

Query  61   AAATGGCCTCCCGTGAGCTCCGCGCTCGCGGTTGGCCTAAAATCGGGTCCTCGGCGACGA  120
            ||||||||||||||||||||||||||||||||||||||||||||||||||||||||||||
Sbjct  584  AAATGGCCTCCCGTGAGCTCCGCGCTCGCGGTTGGCCTAAAATCGGGTCCTCGGCGACGA  643

Query  121  TAGCGCCGCGACAATCGGTGGTCATGCCTCGAGCGCTCCGGTCGCGTGCGTTTTCGTTCG  180
            ||||||||||||||||||||||||||||||||||||||||||||||||||||||||||||
Sbjct  644  TAGCGCCGCGACAATCGGTGGTCATGCCTCGAGCGCTCCGGTCGCGTGCGTTTTCGTTCG  703

Query  181  TTCGGACCCTTCGAGACCCTACTCGCGTCGCACGAGCGATGCTCGCATCG  230
            ||||||||||||||||||||||||||||||||||||||||||||||||||
Sbjct  704  TTCGGACCCTTCGAGACCCTACTCGCGTCGCACGAGCGATGCTCGCATCG  753


>DQ284848.1 Ceiba pentandra 18S ribosomal RNA gene, partial sequence; internal 
transcribed spacer 1, 5.8S ribosomal RNA gene, and internal 
transcribed spacer 2, complete sequence; and 26S ribosomal 
RNA gene, partial sequence
Length=728

 Score = 425 bits (230),  Expect = 3e-115
 Identities = 230/230 (100%), Gaps = 0/230 (0%)
 Strand=Plus/Plus

Query  1    CGCATCGTCGCCCCTCCCCATCCCTGGCCCCTCGGGGCTCCGGGTGAGGCGGGGGGCGGA  60
            ||||||||||||||||||||||||||||||||||||||||||||||||||||||||||||
Sbjct  491  CGCATCGTCGCCCCTCCCCATCCCTGGCCCCTCGGGGCTCCGGGTGAGGCGGGGGGCGGA  550

Query  61   AAATGGCCTCCCGTGAGCTCCGCGCTCGCGGTTGGCCTAAAATCGGGTCCTCGGCGACGA  120
            ||||||||||||||||||||||||||||||||||||||||||||||||||||||||||||
Sbjct  551  AAATGGCCTCCCGTGAGCTCCGCGCTCGCGGTTGGCCTAAAATCGGGTCCTCGGCGACGA  610

Query  121  TAGCGCCGCGACAATCGGTGGTCATGCCTCGAGCGCTCCGGTCGCGTGCGTTTTCGTTCG  180
            ||||||||||||||||||||||||||||||||||||||||||||||||||||||||||||
Sbjct  611  TAGCGCCGCGACAATCGGTGGTCATGCCTCGAGCGCTCCGGTCGCGTGCGTTTTCGTTCG  670

Query  181  TTCGGACCCTTCGAGACCCTACTCGCGTCGCACGAGCGATGCTCGCATCG  230
            ||||||||||||||||||||||||||||||||||||||||||||||||||
Sbjct  671  TTCGGACCCTTCGAGACCCTACTCGCGTCGCACGAGCGATGCTCGCATCG  720


>DQ284847.1 Ceiba pentandra 18S ribosomal RNA gene, partial sequence; internal 
transcribed spacer 1, 5.8S ribosomal RNA gene, and internal 
transcribed spacer 2, complete sequence; and 26S ribosomal 
RNA gene, partial sequence
Length=723

 Score = 425 bits (230),  Expect = 3e-115
 Identities = 230/230 (100%), Gaps = 0/230 (0%)
 Strand=Plus/Plus

Query  1    CGCATCGTCGCCCCTCCCCATCCCTGGCCCCTCGGGGCTCCGGGTGAGGCGGGGGGCGGA  60
            ||||||||||||||||||||||||||||||||||||||||||||||||||||||||||||
Sbjct  486  CGCATCGTCGCCCCTCCCCATCCCTGGCCCCTCGGGGCTCCGGGTGAGGCGGGGGGCGGA  545

Query  61   AAATGGCCTCCCGTGAGCTCCGCGCTCGCGGTTGGCCTAAAATCGGGTCCTCGGCGACGA  120
            ||||||||||||||||||||||||||||||||||||||||||||||||||||||||||||
Sbjct  546  AAATGGCCTCCCGTGAGCTCCGCGCTCGCGGTTGGCCTAAAATCGGGTCCTCGGCGACGA  605

Query  121  TAGCGCCGCGACAATCGGTGGTCATGCCTCGAGCGCTCCGGTCGCGTGCGTTTTCGTTCG  180
            ||||||||||||||||||||||||||||||||||||||||||||||||||||||||||||
Sbjct  606  TAGCGCCGCGACAATCGGTGGTCATGCCTCGAGCGCTCCGGTCGCGTGCGTTTTCGTTCG  665

Query  181  TTCGGACCCTTCGAGACCCTACTCGCGTCGCACGAGCGATGCTCGCATCG  230
            ||||||||||||||||||||||||||||||||||||||||||||||||||
Sbjct  666  TTCGGACCCTTCGAGACCCTACTCGCGTCGCACGAGCGATGCTCGCATCG  715


>DQ284844.1 Ceiba pentandra 18S ribosomal RNA gene, partial sequence; internal 
transcribed spacer 1, 5.8S ribosomal RNA gene, and internal 
transcribed spacer 2, complete sequence; and 26S ribosomal 
RNA gene, partial sequence
Length=713

 Score = 425 bits (230),  Expect = 3e-115
 Identities = 230/230 (100%), Gaps = 0/230 (0%)
 Strand=Plus/Plus

Query  1    CGCATCGTCGCCCCTCCCCATCCCTGGCCCCTCGGGGCTCCGGGTGAGGCGGGGGGCGGA  60
            ||||||||||||||||||||||||||||||||||||||||||||||||||||||||||||
Sbjct  480  CGCATCGTCGCCCCTCCCCATCCCTGGCCCCTCGGGGCTCCGGGTGAGGCGGGGGGCGGA  539

Query  61   AAATGGCCTCCCGTGAGCTCCGCGCTCGCGGTTGGCCTAAAATCGGGTCCTCGGCGACGA  120
            ||||||||||||||||||||||||||||||||||||||||||||||||||||||||||||
Sbjct  540  AAATGGCCTCCCGTGAGCTCCGCGCTCGCGGTTGGCCTAAAATCGGGTCCTCGGCGACGA  599

Query  121  TAGCGCCGCGACAATCGGTGGTCATGCCTCGAGCGCTCCGGTCGCGTGCGTTTTCGTTCG  180
            ||||||||||||||||||||||||||||||||||||||||||||||||||||||||||||
Sbjct  600  TAGCGCCGCGACAATCGGTGGTCATGCCTCGAGCGCTCCGGTCGCGTGCGTTTTCGTTCG  659

Query  181  TTCGGACCCTTCGAGACCCTACTCGCGTCGCACGAGCGATGCTCGCATCG  230
            ||||||||||||||||||||||||||||||||||||||||||||||||||
Sbjct  660  TTCGGACCCTTCGAGACCCTACTCGCGTCGCACGAGCGATGCTCGCATCG  709


>DQ284841.1 Ceiba pentandra 18S ribosomal RNA gene, partial sequence; internal 
transcribed spacer 1, 5.8S ribosomal RNA gene, and internal 
transcribed spacer 2, complete sequence; and 26S ribosomal 
RNA gene, partial sequence
Length=706

 Score = 425 bits (230),  Expect = 3e-115
 Identities = 230/230 (100%), Gaps = 0/230 (0%)
 Strand=Plus/Plus

Query  1    CGCATCGTCGCCCCTCCCCATCCCTGGCCCCTCGGGGCTCCGGGTGAGGCGGGGGGCGGA  60
            ||||||||||||||||||||||||||||||||||||||||||||||||||||||||||||
Sbjct  476  CGCATCGTCGCCCCTCCCCATCCCTGGCCCCTCGGGGCTCCGGGTGAGGCGGGGGGCGGA  535

Query  61   AAATGGCCTCCCGTGAGCTCCGCGCTCGCGGTTGGCCTAAAATCGGGTCCTCGGCGACGA  120
            ||||||||||||||||||||||||||||||||||||||||||||||||||||||||||||
Sbjct  536  AAATGGCCTCCCGTGAGCTCCGCGCTCGCGGTTGGCCTAAAATCGGGTCCTCGGCGACGA  595

Query  121  TAGCGCCGCGACAATCGGTGGTCATGCCTCGAGCGCTCCGGTCGCGTGCGTTTTCGTTCG  180
            ||||||||||||||||||||||||||||||||||||||||||||||||||||||||||||
Sbjct  596  TAGCGCCGCGACAATCGGTGGTCATGCCTCGAGCGCTCCGGTCGCGTGCGTTTTCGTTCG  655

Query  181  TTCGGACCCTTCGAGACCCTACTCGCGTCGCACGAGCGATGCTCGCATCG  230
            ||||||||||||||||||||||||||||||||||||||||||||||||||
Sbjct  656  TTCGGACCCTTCGAGACCCTACTCGCGTCGCACGAGCGATGCTCGCATCG  705


>DQ284837.1 Ceiba pentandra 18S ribosomal RNA gene, partial sequence; internal 
transcribed spacer 1, 5.8S ribosomal RNA gene, and internal 
transcribed spacer 2, complete sequence; and 26S ribosomal 
RNA gene, partial sequence
Length=698

 Score = 425 bits (230),  Expect = 3e-115
 Identities = 230/230 (100%), Gaps = 0/230 (0%)
 Strand=Plus/Plus

Query  1    CGCATCGTCGCCCCTCCCCATCCCTGGCCCCTCGGGGCTCCGGGTGAGGCGGGGGGCGGA  60
            ||||||||||||||||||||||||||||||||||||||||||||||||||||||||||||
Sbjct  465  CGCATCGTCGCCCCTCCCCATCCCTGGCCCCTCGGGGCTCCGGGTGAGGCGGGGGGCGGA  524

Query  61   AAATGGCCTCCCGTGAGCTCCGCGCTCGCGGTTGGCCTAAAATCGGGTCCTCGGCGACGA  120
            ||||||||||||||||||||||||||||||||||||||||||||||||||||||||||||
Sbjct  525  AAATGGCCTCCCGTGAGCTCCGCGCTCGCGGTTGGCCTAAAATCGGGTCCTCGGCGACGA  584

Query  121  TAGCGCCGCGACAATCGGTGGTCATGCCTCGAGCGCTCCGGTCGCGTGCGTTTTCGTTCG  180
            ||||||||||||||||||||||||||||||||||||||||||||||||||||||||||||
Sbjct  585  TAGCGCCGCGACAATCGGTGGTCATGCCTCGAGCGCTCCGGTCGCGTGCGTTTTCGTTCG  644

Query  181  TTCGGACCCTTCGAGACCCTACTCGCGTCGCACGAGCGATGCTCGCATCG  230
            ||||||||||||||||||||||||||||||||||||||||||||||||||
Sbjct  645  TTCGGACCCTTCGAGACCCTACTCGCGTCGCACGAGCGATGCTCGCATCG  694


>DQ284833.1 Ceiba pentandra 18S ribosomal RNA gene, partial sequence; internal 
transcribed spacer 1, 5.8S ribosomal RNA gene, and internal 
transcribed spacer 2, complete sequence; and 26S ribosomal 
RNA gene, partial sequence
Length=704

 Score = 425 bits (230),  Expect = 3e-115
 Identities = 230/230 (100%), Gaps = 0/230 (0%)
 Strand=Plus/Plus

Query  1    CGCATCGTCGCCCCTCCCCATCCCTGGCCCCTCGGGGCTCCGGGTGAGGCGGGGGGCGGA  60
            ||||||||||||||||||||||||||||||||||||||||||||||||||||||||||||
Sbjct  467  CGCATCGTCGCCCCTCCCCATCCCTGGCCCCTCGGGGCTCCGGGTGAGGCGGGGGGCGGA  526

Query  61   AAATGGCCTCCCGTGAGCTCCGCGCTCGCGGTTGGCCTAAAATCGGGTCCTCGGCGACGA  120
            ||||||||||||||||||||||||||||||||||||||||||||||||||||||||||||
Sbjct  527  AAATGGCCTCCCGTGAGCTCCGCGCTCGCGGTTGGCCTAAAATCGGGTCCTCGGCGACGA  586

Query  121  TAGCGCCGCGACAATCGGTGGTCATGCCTCGAGCGCTCCGGTCGCGTGCGTTTTCGTTCG  180
            ||||||||||||||||||||||||||||||||||||||||||||||||||||||||||||
Sbjct  587  TAGCGCCGCGACAATCGGTGGTCATGCCTCGAGCGCTCCGGTCGCGTGCGTTTTCGTTCG  646

Query  181  TTCGGACCCTTCGAGACCCTACTCGCGTCGCACGAGCGATGCTCGCATCG  230
            ||||||||||||||||||||||||||||||||||||||||||||||||||
Sbjct  647  TTCGGACCCTTCGAGACCCTACTCGCGTCGCACGAGCGATGCTCGCATCG  696


>DQ284830.1 Ceiba pentandra 18S ribosomal RNA gene, partial sequence; internal 
transcribed spacer 1, 5.8S ribosomal RNA gene, and internal 
transcribed spacer 2, complete sequence; and 26S ribosomal 
RNA gene, partial sequence
Length=727

 Score = 425 bits (230),  Expect = 3e-115
 Identities = 230/230 (100%), Gaps = 0/230 (0%)
 Strand=Plus/Plus

Query  1    CGCATCGTCGCCCCTCCCCATCCCTGGCCCCTCGGGGCTCCGGGTGAGGCGGGGGGCGGA  60
            ||||||||||||||||||||||||||||||||||||||||||||||||||||||||||||
Sbjct  491  CGCATCGTCGCCCCTCCCCATCCCTGGCCCCTCGGGGCTCCGGGTGAGGCGGGGGGCGGA  550

Query  61   AAATGGCCTCCCGTGAGCTCCGCGCTCGCGGTTGGCCTAAAATCGGGTCCTCGGCGACGA  120
            ||||||||||||||||||||||||||||||||||||||||||||||||||||||||||||
Sbjct  551  AAATGGCCTCCCGTGAGCTCCGCGCTCGCGGTTGGCCTAAAATCGGGTCCTCGGCGACGA  610

Query  121  TAGCGCCGCGACAATCGGTGGTCATGCCTCGAGCGCTCCGGTCGCGTGCGTTTTCGTTCG  180
            ||||||||||||||||||||||||||||||||||||||||||||||||||||||||||||
Sbjct  611  TAGCGCCGCGACAATCGGTGGTCATGCCTCGAGCGCTCCGGTCGCGTGCGTTTTCGTTCG  670

Query  181  TTCGGACCCTTCGAGACCCTACTCGCGTCGCACGAGCGATGCTCGCATCG  230
            ||||||||||||||||||||||||||||||||||||||||||||||||||
Sbjct  671  TTCGGACCCTTCGAGACCCTACTCGCGTCGCACGAGCGATGCTCGCATCG  720


>DQ284829.1 Ceiba pentandra 18S ribosomal RNA gene, partial sequence; internal 
transcribed spacer 1, 5.8S ribosomal RNA gene, and internal 
transcribed spacer 2, complete sequence; and 26S ribosomal 
RNA gene, partial sequence
 DQ284832.1 Ceiba pentandra 18S ribosomal RNA gene, partial sequence; internal 
transcribed spacer 1, 5.8S ribosomal RNA gene, and internal 
transcribed spacer 2, complete sequence; and 26S ribosomal 
RNA gene, partial sequence
Length=726

 Score = 425 bits (230),  Expect = 3e-115
 Identities = 230/230 (100%), Gaps = 0/230 (0%)
 Strand=Plus/Plus

Query  1    CGCATCGTCGCCCCTCCCCATCCCTGGCCCCTCGGGGCTCCGGGTGAGGCGGGGGGCGGA  60
            ||||||||||||||||||||||||||||||||||||||||||||||||||||||||||||
Sbjct  489  CGCATCGTCGCCCCTCCCCATCCCTGGCCCCTCGGGGCTCCGGGTGAGGCGGGGGGCGGA  548

Query  61   AAATGGCCTCCCGTGAGCTCCGCGCTCGCGGTTGGCCTAAAATCGGGTCCTCGGCGACGA  120
            ||||||||||||||||||||||||||||||||||||||||||||||||||||||||||||
Sbjct  549  AAATGGCCTCCCGTGAGCTCCGCGCTCGCGGTTGGCCTAAAATCGGGTCCTCGGCGACGA  608

Query  121  TAGCGCCGCGACAATCGGTGGTCATGCCTCGAGCGCTCCGGTCGCGTGCGTTTTCGTTCG  180
            ||||||||||||||||||||||||||||||||||||||||||||||||||||||||||||
Sbjct  609  TAGCGCCGCGACAATCGGTGGTCATGCCTCGAGCGCTCCGGTCGCGTGCGTTTTCGTTCG  668

Query  181  TTCGGACCCTTCGAGACCCTACTCGCGTCGCACGAGCGATGCTCGCATCG  230
            ||||||||||||||||||||||||||||||||||||||||||||||||||
Sbjct  669  TTCGGACCCTTCGAGACCCTACTCGCGTCGCACGAGCGATGCTCGCATCG  718


>DQ284827.1 Ceiba pentandra 18S ribosomal RNA gene, partial sequence; internal 
transcribed spacer 1, 5.8S ribosomal RNA gene, and internal 
transcribed spacer 2, complete sequence; and 26S ribosomal 
RNA gene, partial sequence
Length=726

 Score = 425 bits (230),  Expect = 3e-115
 Identities = 230/230 (100%), Gaps = 0/230 (0%)
 Strand=Plus/Plus

Query  1    CGCATCGTCGCCCCTCCCCATCCCTGGCCCCTCGGGGCTCCGGGTGAGGCGGGGGGCGGA  60
            ||||||||||||||||||||||||||||||||||||||||||||||||||||||||||||
Sbjct  491  CGCATCGTCGCCCCTCCCCATCCCTGGCCCCTCGGGGCTCCGGGTGAGGCGGGGGGCGGA  550

Query  61   AAATGGCCTCCCGTGAGCTCCGCGCTCGCGGTTGGCCTAAAATCGGGTCCTCGGCGACGA  120
            ||||||||||||||||||||||||||||||||||||||||||||||||||||||||||||
Sbjct  551  AAATGGCCTCCCGTGAGCTCCGCGCTCGCGGTTGGCCTAAAATCGGGTCCTCGGCGACGA  610

Query  121  TAGCGCCGCGACAATCGGTGGTCATGCCTCGAGCGCTCCGGTCGCGTGCGTTTTCGTTCG  180
            ||||||||||||||||||||||||||||||||||||||||||||||||||||||||||||
Sbjct  611  TAGCGCCGCGACAATCGGTGGTCATGCCTCGAGCGCTCCGGTCGCGTGCGTTTTCGTTCG  670

Query  181  TTCGGACCCTTCGAGACCCTACTCGCGTCGCACGAGCGATGCTCGCATCG  230
            ||||||||||||||||||||||||||||||||||||||||||||||||||
Sbjct  671  TTCGGACCCTTCGAGACCCTACTCGCGTCGCACGAGCGATGCTCGCATCG  720


>DQ284825.1 Ceiba pentandra 18S ribosomal RNA gene, partial sequence; internal 
transcribed spacer 1, 5.8S ribosomal RNA gene, and internal 
transcribed spacer 2, complete sequence; and 26S ribosomal 
RNA gene, partial sequence
Length=728

 Score = 425 bits (230),  Expect = 3e-115
 Identities = 230/230 (100%), Gaps = 0/230 (0%)
 Strand=Plus/Plus

Query  1    CGCATCGTCGCCCCTCCCCATCCCTGGCCCCTCGGGGCTCCGGGTGAGGCGGGGGGCGGA  60
            ||||||||||||||||||||||||||||||||||||||||||||||||||||||||||||
Sbjct  491  CGCATCGTCGCCCCTCCCCATCCCTGGCCCCTCGGGGCTCCGGGTGAGGCGGGGGGCGGA  550

Query  61   AAATGGCCTCCCGTGAGCTCCGCGCTCGCGGTTGGCCTAAAATCGGGTCCTCGGCGACGA  120
            ||||||||||||||||||||||||||||||||||||||||||||||||||||||||||||
Sbjct  551  AAATGGCCTCCCGTGAGCTCCGCGCTCGCGGTTGGCCTAAAATCGGGTCCTCGGCGACGA  610

Query  121  TAGCGCCGCGACAATCGGTGGTCATGCCTCGAGCGCTCCGGTCGCGTGCGTTTTCGTTCG  180
            ||||||||||||||||||||||||||||||||||||||||||||||||||||||||||||
Sbjct  611  TAGCGCCGCGACAATCGGTGGTCATGCCTCGAGCGCTCCGGTCGCGTGCGTTTTCGTTCG  670

Query  181  TTCGGACCCTTCGAGACCCTACTCGCGTCGCACGAGCGATGCTCGCATCG  230
            ||||||||||||||||||||||||||||||||||||||||||||||||||
Sbjct  671  TTCGGACCCTTCGAGACCCTACTCGCGTCGCACGAGCGATGCTCGCATCG  720


>DQ284820.1 Ceiba pentandra 18S ribosomal RNA gene, partial sequence; internal 
transcribed spacer 1, 5.8S ribosomal RNA gene, and internal 
transcribed spacer 2, complete sequence; and 26S ribosomal 
RNA gene, partial sequence
 DQ284821.1 Ceiba pentandra 18S ribosomal RNA gene, partial sequence; internal 
transcribed spacer 1, 5.8S ribosomal RNA gene, and internal 
transcribed spacer 2, complete sequence; and 26S ribosomal 
RNA gene, partial sequence
 DQ284822.1 Ceiba pentandra 18S ribosomal RNA gene, partial sequence; internal 
transcribed spacer 1, 5.8S ribosomal RNA gene, and internal 
transcribed spacer 2, complete sequence; and 26S ribosomal 
RNA gene, partial sequence
 DQ284824.1 Ceiba pentandra 18S ribosomal RNA gene, partial sequence; internal 
transcribed spacer 1, 5.8S ribosomal RNA gene, and internal 
transcribed spacer 2, complete sequence; and 26S ribosomal 
RNA gene, partial sequence
 DQ284828.1 Ceiba pentandra 18S ribosomal RNA gene, partial sequence; internal 
transcribed spacer 1, 5.8S ribosomal RNA gene, and internal 
transcribed spacer 2, complete sequence; and 26S ribosomal 
RNA gene, partial sequence
 DQ284831.1 Ceiba pentandra 18S ribosomal RNA gene, partial sequence; internal 
transcribed spacer 1, 5.8S ribosomal RNA gene, and internal 
transcribed spacer 2, complete sequence; and 26S ribosomal 
RNA gene, partial sequence
 DQ284834.1 Ceiba pentandra 18S ribosomal RNA gene, partial sequence; internal 
transcribed spacer 1, 5.8S ribosomal RNA gene, and internal 
transcribed spacer 2, complete sequence; and 26S ribosomal 
RNA gene, partial sequence
 DQ284838.1 Ceiba pentandra 18S ribosomal RNA gene, partial sequence; internal 
transcribed spacer 1, 5.8S ribosomal RNA gene, and internal 
transcribed spacer 2, complete sequence; and 26S ribosomal 
RNA gene, partial sequence
 DQ284846.1 Ceiba pentandra 18S ribosomal RNA gene, partial sequence; internal 
transcribed spacer 1, 5.8S ribosomal RNA gene, and internal 
transcribed spacer 2, complete sequence; and 26S ribosomal 
RNA gene, partial sequence
 JX512554.1 Ceiba pentandra 18S ribosomal RNA gene, partial sequence; internal 
transcribed spacer 1, 5.8S ribosomal RNA gene, and internal 
transcribed spacer 2, complete sequence; and 28S ribosomal 
RNA gene, partial sequence
Length=728

 Score = 425 bits (230),  Expect = 3e-115
 Identities = 230/230 (100%), Gaps = 0/230 (0%)
 Strand=Plus/Plus

Query  1    CGCATCGTCGCCCCTCCCCATCCCTGGCCCCTCGGGGCTCCGGGTGAGGCGGGGGGCGGA  60
            ||||||||||||||||||||||||||||||||||||||||||||||||||||||||||||
Sbjct  491  CGCATCGTCGCCCCTCCCCATCCCTGGCCCCTCGGGGCTCCGGGTGAGGCGGGGGGCGGA  550

Query  61   AAATGGCCTCCCGTGAGCTCCGCGCTCGCGGTTGGCCTAAAATCGGGTCCTCGGCGACGA  120
            ||||||||||||||||||||||||||||||||||||||||||||||||||||||||||||
Sbjct  551  AAATGGCCTCCCGTGAGCTCCGCGCTCGCGGTTGGCCTAAAATCGGGTCCTCGGCGACGA  610

Query  121  TAGCGCCGCGACAATCGGTGGTCATGCCTCGAGCGCTCCGGTCGCGTGCGTTTTCGTTCG  180
            ||||||||||||||||||||||||||||||||||||||||||||||||||||||||||||
Sbjct  611  TAGCGCCGCGACAATCGGTGGTCATGCCTCGAGCGCTCCGGTCGCGTGCGTTTTCGTTCG  670

Query  181  TTCGGACCCTTCGAGACCCTACTCGCGTCGCACGAGCGATGCTCGCATCG  230
            ||||||||||||||||||||||||||||||||||||||||||||||||||
Sbjct  671  TTCGGACCCTTCGAGACCCTACTCGCGTCGCACGAGCGATGCTCGCATCG  720


>DQ284819.1 Ceiba pentandra 18S ribosomal RNA gene, partial sequence; internal 
transcribed spacer 1, 5.8S ribosomal RNA gene, and internal 
transcribed spacer 2, complete sequence; and 26S ribosomal 
RNA gene, partial sequence
Length=481

 Score = 425 bits (230),  Expect = 3e-115
 Identities = 230/230 (100%), Gaps = 0/230 (0%)
 Strand=Plus/Plus

Query  1    CGCATCGTCGCCCCTCCCCATCCCTGGCCCCTCGGGGCTCCGGGTGAGGCGGGGGGCGGA  60
            ||||||||||||||||||||||||||||||||||||||||||||||||||||||||||||
Sbjct  245  CGCATCGTCGCCCCTCCCCATCCCTGGCCCCTCGGGGCTCCGGGTGAGGCGGGGGGCGGA  304

Query  61   AAATGGCCTCCCGTGAGCTCCGCGCTCGCGGTTGGCCTAAAATCGGGTCCTCGGCGACGA  120
            ||||||||||||||||||||||||||||||||||||||||||||||||||||||||||||
Sbjct  305  AAATGGCCTCCCGTGAGCTCCGCGCTCGCGGTTGGCCTAAAATCGGGTCCTCGGCGACGA  364

Query  121  TAGCGCCGCGACAATCGGTGGTCATGCCTCGAGCGCTCCGGTCGCGTGCGTTTTCGTTCG  180
            ||||||||||||||||||||||||||||||||||||||||||||||||||||||||||||
Sbjct  365  TAGCGCCGCGACAATCGGTGGTCATGCCTCGAGCGCTCCGGTCGCGTGCGTTTTCGTTCG  424

Query  181  TTCGGACCCTTCGAGACCCTACTCGCGTCGCACGAGCGATGCTCGCATCG  230
            ||||||||||||||||||||||||||||||||||||||||||||||||||
Sbjct  425  TTCGGACCCTTCGAGACCCTACTCGCGTCGCACGAGCGATGCTCGCATCG  474


>DQ284818.1 Ceiba pentandra 18S ribosomal RNA gene, partial sequence; internal 
transcribed spacer 1, 5.8S ribosomal RNA gene, and internal 
transcribed spacer 2, complete sequence; and 26S ribosomal 
RNA gene, partial sequence
 DQ284835.1 Ceiba pentandra 18S ribosomal RNA gene, partial sequence; internal 
transcribed spacer 1, 5.8S ribosomal RNA gene, and internal 
transcribed spacer 2, complete sequence; and 26S ribosomal 
RNA gene, partial sequence
 DQ284836.1 Ceiba pentandra 18S ribosomal RNA gene, partial sequence; internal 
transcribed spacer 1, 5.8S ribosomal RNA gene, and internal 
transcribed spacer 2, complete sequence; and 26S ribosomal 
RNA gene, partial sequence
 DQ284839.1 Ceiba pentandra 18S ribosomal RNA gene, partial sequence; internal 
transcribed spacer 1, 5.8S ribosomal RNA gene, and internal 
transcribed spacer 2, complete sequence; and 26S ribosomal 
RNA gene, partial sequence
 DQ284840.1 Ceiba pentandra 18S ribosomal RNA gene, partial sequence; internal 
transcribed spacer 1, 5.8S ribosomal RNA gene, and internal 
transcribed spacer 2, complete sequence; and 26S ribosomal 
RNA gene, partial sequence
 DQ284842.1 Ceiba pentandra 18S ribosomal RNA gene, partial sequence; internal 
transcribed spacer 1, 5.8S ribosomal RNA gene, and internal 
transcribed spacer 2, complete sequence; and 26S ribosomal 
RNA gene, partial sequence
 DQ284843.1 Ceiba pentandra 18S ribosomal RNA gene, partial sequence; internal 
transcribed spacer 1, 5.8S ribosomal RNA gene, and internal 
transcribed spacer 2, complete sequence; and 26S ribosomal 
RNA gene, partial sequence
 DQ284845.1 Ceiba pentandra 18S ribosomal RNA gene, partial sequence; internal 
transcribed spacer 1, 5.8S ribosomal RNA gene, and internal 
transcribed spacer 2, complete sequence; and 26S ribosomal 
RNA gene, partial sequence
Length=728

 Score = 425 bits (230),  Expect = 3e-115
 Identities = 230/230 (100%), Gaps = 0/230 (0%)
 Strand=Plus/Plus

Query  1    CGCATCGTCGCCCCTCCCCATCCCTGGCCCCTCGGGGCTCCGGGTGAGGCGGGGGGCGGA  60
            ||||||||||||||||||||||||||||||||||||||||||||||||||||||||||||
Sbjct  491  CGCATCGTCGCCCCTCCCCATCCCTGGCCCCTCGGGGCTCCGGGTGAGGCGGGGGGCGGA  550

Query  61   AAATGGCCTCCCGTGAGCTCCGCGCTCGCGGTTGGCCTAAAATCGGGTCCTCGGCGACGA  120
            ||||||||||||||||||||||||||||||||||||||||||||||||||||||||||||
Sbjct  551  AAATGGCCTCCCGTGAGCTCCGCGCTCGCGGTTGGCCTAAAATCGGGTCCTCGGCGACGA  610

Query  121  TAGCGCCGCGACAATCGGTGGTCATGCCTCGAGCGCTCCGGTCGCGTGCGTTTTCGTTCG  180
            ||||||||||||||||||||||||||||||||||||||||||||||||||||||||||||
Sbjct  611  TAGCGCCGCGACAATCGGTGGTCATGCCTCGAGCGCTCCGGTCGCGTGCGTTTTCGTTCG  670

Query  181  TTCGGACCCTTCGAGACCCTACTCGCGTCGCACGAGCGATGCTCGCATCG  230
            ||||||||||||||||||||||||||||||||||||||||||||||||||
Sbjct  671  TTCGGACCCTTCGAGACCCTACTCGCGTCGCACGAGCGATGCTCGCATCG  720


>AY635505.1 Celtis schippii CWD-E77 18S ribosomal RNA gene, partial sequence; 
internal transcribed spacer 1, 5.8S ribosomal RNA gene, 
and internal transcribed spacer 2, complete sequence; and 26S 
ribosomal RNA gene, partial sequence
Length=698

 Score = 425 bits (230),  Expect = 3e-115
 Identities = 230/230 (100%), Gaps = 0/230 (0%)
 Strand=Plus/Plus

Query  1    CGCATCGTCGCCCCTCCCCATCCCTGGCCCCTCGGGGCTCCGGGTGAGGCGGGGGGCGGA  60
            ||||||||||||||||||||||||||||||||||||||||||||||||||||||||||||
Sbjct  465  CGCATCGTCGCCCCTCCCCATCCCTGGCCCCTCGGGGCTCCGGGTGAGGCGGGGGGCGGA  524

Query  61   AAATGGCCTCCCGTGAGCTCCGCGCTCGCGGTTGGCCTAAAATCGGGTCCTCGGCGACGA  120
            ||||||||||||||||||||||||||||||||||||||||||||||||||||||||||||
Sbjct  525  AAATGGCCTCCCGTGAGCTCCGCGCTCGCGGTTGGCCTAAAATCGGGTCCTCGGCGACGA  584

Query  121  TAGCGCCGCGACAATCGGTGGTCATGCCTCGAGCGCTCCGGTCGCGTGCGTTTTCGTTCG  180
            ||||||||||||||||||||||||||||||||||||||||||||||||||||||||||||
Sbjct  585  TAGCGCCGCGACAATCGGTGGTCATGCCTCGAGCGCTCCGGTCGCGTGCGTTTTCGTTCG  644

Query  181  TTCGGACCCTTCGAGACCCTACTCGCGTCGCACGAGCGATGCTCGCATCG  230
            ||||||||||||||||||||||||||||||||||||||||||||||||||
Sbjct  645  TTCGGACCCTTCGAGACCCTACTCGCGTCGCACGAGCGATGCTCGCATCG  694


>AY635504.1 Ceiba pentandra CWD-Br1088 18S ribosomal RNA gene, partial sequence; 
internal transcribed spacer 1, 5.8S ribosomal RNA gene, 
and internal transcribed spacer 2, complete sequence; and 
26S ribosomal RNA gene, partial sequence
Length=727

 Score = 425 bits (230),  Expect = 3e-115
 Identities = 230/230 (100%), Gaps = 0/230 (0%)
 Strand=Plus/Plus

Query  1    CGCATCGTCGCCCCTCCCCATCCCTGGCCCCTCGGGGCTCCGGGTGAGGCGGGGGGCGGA  60
            ||||||||||||||||||||||||||||||||||||||||||||||||||||||||||||
Sbjct  480  CGCATCGTCGCCCCTCCCCATCCCTGGCCCCTCGGGGCTCCGGGTGAGGCGGGGGGCGGA  539

Query  61   AAATGGCCTCCCGTGAGCTCCGCGCTCGCGGTTGGCCTAAAATCGGGTCCTCGGCGACGA  120
            ||||||||||||||||||||||||||||||||||||||||||||||||||||||||||||
Sbjct  540  AAATGGCCTCCCGTGAGCTCCGCGCTCGCGGTTGGCCTAAAATCGGGTCCTCGGCGACGA  599

Query  121  TAGCGCCGCGACAATCGGTGGTCATGCCTCGAGCGCTCCGGTCGCGTGCGTTTTCGTTCG  180
            ||||||||||||||||||||||||||||||||||||||||||||||||||||||||||||
Sbjct  600  TAGCGCCGCGACAATCGGTGGTCATGCCTCGAGCGCTCCGGTCGCGTGCGTTTTCGTTCG  659

Query  181  TTCGGACCCTTCGAGACCCTACTCGCGTCGCACGAGCGATGCTCGCATCG  230
            ||||||||||||||||||||||||||||||||||||||||||||||||||
Sbjct  660  TTCGGACCCTTCGAGACCCTACTCGCGTCGCACGAGCGATGCTCGCATCG  709


>AY635502.1 Ceiba pentandra CWD-A61 18S ribosomal RNA gene, partial sequence; 
internal transcribed spacer 1, 5.8S ribosomal RNA gene, 
and internal transcribed spacer 2, complete sequence; and 26S 
ribosomal RNA gene, partial sequence
Length=721

 Score = 425 bits (230),  Expect = 3e-115
 Identities = 230/230 (100%), Gaps = 0/230 (0%)
 Strand=Plus/Plus

Query  1    CGCATCGTCGCCCCTCCCCATCCCTGGCCCCTCGGGGCTCCGGGTGAGGCGGGGGGCGGA  60
            ||||||||||||||||||||||||||||||||||||||||||||||||||||||||||||
Sbjct  485  CGCATCGTCGCCCCTCCCCATCCCTGGCCCCTCGGGGCTCCGGGTGAGGCGGGGGGCGGA  544

Query  61   AAATGGCCTCCCGTGAGCTCCGCGCTCGCGGTTGGCCTAAAATCGGGTCCTCGGCGACGA  120
            ||||||||||||||||||||||||||||||||||||||||||||||||||||||||||||
Sbjct  545  AAATGGCCTCCCGTGAGCTCCGCGCTCGCGGTTGGCCTAAAATCGGGTCCTCGGCGACGA  604

Query  121  TAGCGCCGCGACAATCGGTGGTCATGCCTCGAGCGCTCCGGTCGCGTGCGTTTTCGTTCG  180
            ||||||||||||||||||||||||||||||||||||||||||||||||||||||||||||
Sbjct  605  TAGCGCCGCGACAATCGGTGGTCATGCCTCGAGCGCTCCGGTCGCGTGCGTTTTCGTTCG  664

Query  181  TTCGGACCCTTCGAGACCCTACTCGCGTCGCACGAGCGATGCTCGCATCG  230
            ||||||||||||||||||||||||||||||||||||||||||||||||||
Sbjct  665  TTCGGACCCTTCGAGACCCTACTCGCGTCGCACGAGCGATGCTCGCATCG  714


>AY635500.1 Ceiba pentandra CWD-Y65 18S ribosomal RNA gene, partial sequence; 
internal transcribed spacer 1, 5.8S ribosomal RNA gene, 
and internal transcribed spacer 2, complete sequence; and 26S 
ribosomal RNA gene, partial sequence
Length=755

 Score = 425 bits (230),  Expect = 3e-115
 Identities = 230/230 (100%), Gaps = 0/230 (0%)
 Strand=Plus/Plus

Query  1    CGCATCGTCGCCCCTCCCCATCCCTGGCCCCTCGGGGCTCCGGGTGAGGCGGGGGGCGGA  60
            ||||||||||||||||||||||||||||||||||||||||||||||||||||||||||||
Sbjct  502  CGCATCGTCGCCCCTCCCCATCCCTGGCCCCTCGGGGCTCCGGGTGAGGCGGGGGGCGGA  561

Query  61   AAATGGCCTCCCGTGAGCTCCGCGCTCGCGGTTGGCCTAAAATCGGGTCCTCGGCGACGA  120
            ||||||||||||||||||||||||||||||||||||||||||||||||||||||||||||
Sbjct  562  AAATGGCCTCCCGTGAGCTCCGCGCTCGCGGTTGGCCTAAAATCGGGTCCTCGGCGACGA  621

Query  121  TAGCGCCGCGACAATCGGTGGTCATGCCTCGAGCGCTCCGGTCGCGTGCGTTTTCGTTCG  180
            ||||||||||||||||||||||||||||||||||||||||||||||||||||||||||||
Sbjct  622  TAGCGCCGCGACAATCGGTGGTCATGCCTCGAGCGCTCCGGTCGCGTGCGTTTTCGTTCG  681

Query  181  TTCGGACCCTTCGAGACCCTACTCGCGTCGCACGAGCGATGCTCGCATCG  230
            ||||||||||||||||||||||||||||||||||||||||||||||||||
Sbjct  682  TTCGGACCCTTCGAGACCCTACTCGCGTCGCACGAGCGATGCTCGCATCG  731


>AY635499.1 Ceiba pentandra CWD-PR662 18S ribosomal RNA gene, partial sequence; 
internal transcribed spacer 1, 5.8S ribosomal RNA gene, 
and internal transcribed spacer 2, complete sequence; and 
26S ribosomal RNA gene, partial sequence
Length=731

 Score = 425 bits (230),  Expect = 3e-115
 Identities = 230/230 (100%), Gaps = 0/230 (0%)
 Strand=Plus/Plus

Query  1    CGCATCGTCGCCCCTCCCCATCCCTGGCCCCTCGGGGCTCCGGGTGAGGCGGGGGGCGGA  60
            ||||||||||||||||||||||||||||||||||||||||||||||||||||||||||||
Sbjct  479  CGCATCGTCGCCCCTCCCCATCCCTGGCCCCTCGGGGCTCCGGGTGAGGCGGGGGGCGGA  538

Query  61   AAATGGCCTCCCGTGAGCTCCGCGCTCGCGGTTGGCCTAAAATCGGGTCCTCGGCGACGA  120
            ||||||||||||||||||||||||||||||||||||||||||||||||||||||||||||
Sbjct  539  AAATGGCCTCCCGTGAGCTCCGCGCTCGCGGTTGGCCTAAAATCGGGTCCTCGGCGACGA  598

Query  121  TAGCGCCGCGACAATCGGTGGTCATGCCTCGAGCGCTCCGGTCGCGTGCGTTTTCGTTCG  180
            ||||||||||||||||||||||||||||||||||||||||||||||||||||||||||||
Sbjct  599  TAGCGCCGCGACAATCGGTGGTCATGCCTCGAGCGCTCCGGTCGCGTGCGTTTTCGTTCG  658

Query  181  TTCGGACCCTTCGAGACCCTACTCGCGTCGCACGAGCGATGCTCGCATCG  230
            ||||||||||||||||||||||||||||||||||||||||||||||||||
Sbjct  659  TTCGGACCCTTCGAGACCCTACTCGCGTCGCACGAGCGATGCTCGCATCG  708


>AY635497.1 Ceiba pentandra CWD-P518 18S ribosomal RNA gene, partial sequence; 
internal transcribed spacer 1, 5.8S ribosomal RNA gene, 
and internal transcribed spacer 2, complete sequence; and 
26S ribosomal RNA gene, partial sequence
 AY635498.1 Ceiba pentandra CWD-P519 18S ribosomal RNA gene, partial sequence; 
internal transcribed spacer 1, 5.8S ribosomal RNA gene, 
and internal transcribed spacer 2, complete sequence; and 
26S ribosomal RNA gene, partial sequence
Length=737

 Score = 425 bits (230),  Expect = 3e-115
 Identities = 230/230 (100%), Gaps = 0/230 (0%)
 Strand=Plus/Plus

Query  1    CGCATCGTCGCCCCTCCCCATCCCTGGCCCCTCGGGGCTCCGGGTGAGGCGGGGGGCGGA  60
            ||||||||||||||||||||||||||||||||||||||||||||||||||||||||||||
Sbjct  485  CGCATCGTCGCCCCTCCCCATCCCTGGCCCCTCGGGGCTCCGGGTGAGGCGGGGGGCGGA  544

Query  61   AAATGGCCTCCCGTGAGCTCCGCGCTCGCGGTTGGCCTAAAATCGGGTCCTCGGCGACGA  120
            ||||||||||||||||||||||||||||||||||||||||||||||||||||||||||||
Sbjct  545  AAATGGCCTCCCGTGAGCTCCGCGCTCGCGGTTGGCCTAAAATCGGGTCCTCGGCGACGA  604

Query  121  TAGCGCCGCGACAATCGGTGGTCATGCCTCGAGCGCTCCGGTCGCGTGCGTTTTCGTTCG  180
            ||||||||||||||||||||||||||||||||||||||||||||||||||||||||||||
Sbjct  605  TAGCGCCGCGACAATCGGTGGTCATGCCTCGAGCGCTCCGGTCGCGTGCGTTTTCGTTCG  664

Query  181  TTCGGACCCTTCGAGACCCTACTCGCGTCGCACGAGCGATGCTCGCATCG  230
            ||||||||||||||||||||||||||||||||||||||||||||||||||
Sbjct  665  TTCGGACCCTTCGAGACCCTACTCGCGTCGCACGAGCGATGCTCGCATCG  714


>AY635496.1 Ceiba pentandra CWD-F469 18S ribosomal RNA gene, partial sequence; 
internal transcribed spacer 1, 5.8S ribosomal RNA gene, 
and internal transcribed spacer 2, complete sequence; and 
26S ribosomal RNA gene, partial sequence
Length=735

 Score = 425 bits (230),  Expect = 3e-115
 Identities = 230/230 (100%), Gaps = 0/230 (0%)
 Strand=Plus/Plus

Query  1    CGCATCGTCGCCCCTCCCCATCCCTGGCCCCTCGGGGCTCCGGGTGAGGCGGGGGGCGGA  60
            ||||||||||||||||||||||||||||||||||||||||||||||||||||||||||||
Sbjct  485  CGCATCGTCGCCCCTCCCCATCCCTGGCCCCTCGGGGCTCCGGGTGAGGCGGGGGGCGGA  544

Query  61   AAATGGCCTCCCGTGAGCTCCGCGCTCGCGGTTGGCCTAAAATCGGGTCCTCGGCGACGA  120
            ||||||||||||||||||||||||||||||||||||||||||||||||||||||||||||
Sbjct  545  AAATGGCCTCCCGTGAGCTCCGCGCTCGCGGTTGGCCTAAAATCGGGTCCTCGGCGACGA  604

Query  121  TAGCGCCGCGACAATCGGTGGTCATGCCTCGAGCGCTCCGGTCGCGTGCGTTTTCGTTCG  180
            ||||||||||||||||||||||||||||||||||||||||||||||||||||||||||||
Sbjct  605  TAGCGCCGCGACAATCGGTGGTCATGCCTCGAGCGCTCCGGTCGCGTGCGTTTTCGTTCG  664

Query  181  TTCGGACCCTTCGAGACCCTACTCGCGTCGCACGAGCGATGCTCGCATCG  230
            ||||||||||||||||||||||||||||||||||||||||||||||||||
Sbjct  665  TTCGGACCCTTCGAGACCCTACTCGCGTCGCACGAGCGATGCTCGCATCG  714


>AY635494.1 Ceiba pentandra CWD-E298 18S ribosomal RNA gene, partial sequence; 
internal transcribed spacer 1, 5.8S ribosomal RNA gene, 
and internal transcribed spacer 2, complete sequence; and 
26S ribosomal RNA gene, partial sequence
Length=708

 Score = 425 bits (230),  Expect = 3e-115
 Identities = 230/230 (100%), Gaps = 0/230 (0%)
 Strand=Plus/Plus

Query  1    CGCATCGTCGCCCCTCCCCATCCCTGGCCCCTCGGGGCTCCGGGTGAGGCGGGGGGCGGA  60
            ||||||||||||||||||||||||||||||||||||||||||||||||||||||||||||
Sbjct  472  CGCATCGTCGCCCCTCCCCATCCCTGGCCCCTCGGGGCTCCGGGTGAGGCGGGGGGCGGA  531

Query  61   AAATGGCCTCCCGTGAGCTCCGCGCTCGCGGTTGGCCTAAAATCGGGTCCTCGGCGACGA  120
            ||||||||||||||||||||||||||||||||||||||||||||||||||||||||||||
Sbjct  532  AAATGGCCTCCCGTGAGCTCCGCGCTCGCGGTTGGCCTAAAATCGGGTCCTCGGCGACGA  591

Query  121  TAGCGCCGCGACAATCGGTGGTCATGCCTCGAGCGCTCCGGTCGCGTGCGTTTTCGTTCG  180
            ||||||||||||||||||||||||||||||||||||||||||||||||||||||||||||
Sbjct  592  TAGCGCCGCGACAATCGGTGGTCATGCCTCGAGCGCTCCGGTCGCGTGCGTTTTCGTTCG  651

Query  181  TTCGGACCCTTCGAGACCCTACTCGCGTCGCACGAGCGATGCTCGCATCG  230
            ||||||||||||||||||||||||||||||||||||||||||||||||||
Sbjct  652  TTCGGACCCTTCGAGACCCTACTCGCGTCGCACGAGCGATGCTCGCATCG  701


>AY635493.1 Ceiba pentandra CWD-Br915 18S ribosomal RNA gene, partial sequence; 
internal transcribed spacer 1, 5.8S ribosomal RNA gene, 
and internal transcribed spacer 2, complete sequence; and 
26S ribosomal RNA gene, partial sequence
Length=658

 Score = 425 bits (230),  Expect = 3e-115
 Identities = 230/230 (100%), Gaps = 0/230 (0%)
 Strand=Plus/Plus

Query  1    CGCATCGTCGCCCCTCCCCATCCCTGGCCCCTCGGGGCTCCGGGTGAGGCGGGGGGCGGA  60
            ||||||||||||||||||||||||||||||||||||||||||||||||||||||||||||
Sbjct  424  CGCATCGTCGCCCCTCCCCATCCCTGGCCCCTCGGGGCTCCGGGTGAGGCGGGGGGCGGA  483

Query  61   AAATGGCCTCCCGTGAGCTCCGCGCTCGCGGTTGGCCTAAAATCGGGTCCTCGGCGACGA  120
            ||||||||||||||||||||||||||||||||||||||||||||||||||||||||||||
Sbjct  484  AAATGGCCTCCCGTGAGCTCCGCGCTCGCGGTTGGCCTAAAATCGGGTCCTCGGCGACGA  543

Query  121  TAGCGCCGCGACAATCGGTGGTCATGCCTCGAGCGCTCCGGTCGCGTGCGTTTTCGTTCG  180
            ||||||||||||||||||||||||||||||||||||||||||||||||||||||||||||
Sbjct  544  TAGCGCCGCGACAATCGGTGGTCATGCCTCGAGCGCTCCGGTCGCGTGCGTTTTCGTTCG  603

Query  181  TTCGGACCCTTCGAGACCCTACTCGCGTCGCACGAGCGATGCTCGCATCG  230
            ||||||||||||||||||||||||||||||||||||||||||||||||||
Sbjct  604  TTCGGACCCTTCGAGACCCTACTCGCGTCGCACGAGCGATGCTCGCATCG  653


>EF432375.1 Ceiba pentandra voucher No. 1199 18S ribosomal RNA gene, partial 
sequence; internal transcribed spacer 1, 5.8S ribosomal 
RNA gene, and internal transcribed spacer 2, complete sequence; 
and 26S ribosomal RNA gene, partial sequence
Length=778

 Score = 422 bits (228),  Expect = 4e-114
 Identities = 229/230 (99%), Gaps = 0/230 (0%)
 Strand=Plus/Plus

Query  1    CGCATCGTCGCCCCTCCCCATCCCTGGCCCCTCGGGGCTCCGGGTGAGGCGGGGGGCGGA  60
            |||||||||||||||||||||||||||||||||||||||||||||||||||||||||| |
Sbjct  492  CGCATCGTCGCCCCTCCCCATCCCTGGCCCCTCGGGGCTCCGGGTGAGGCGGGGGGCGRA  551

Query  61   AAATGGCCTCCCGTGAGCTCCGCGCTCGCGGTTGGCCTAAAATCGGGTCCTCGGCGACGA  120
            ||||||||||||||||||||||||||||||||||||||||||||||||||||||||||||
Sbjct  552  AAATGGCCTCCCGTGAGCTCCGCGCTCGCGGTTGGCCTAAAATCGGGTCCTCGGCGACGA  611

Query  121  TAGCGCCGCGACAATCGGTGGTCATGCCTCGAGCGCTCCGGTCGCGTGCGTTTTCGTTCG  180
            ||||||||||||||||||||||||||||||||||||||||||||||||||||||||||||
Sbjct  612  TAGCGCCGCGACAATCGGTGGTCATGCCTCGAGCGCTCCGGTCGCGTGCGTTTTCGTTCG  671

Query  181  TTCGGACCCTTCGAGACCCTACTCGCGTCGCACGAGCGATGCTCGCATCG  230
            ||||||||||||||||||||||||||||||||||||||||||||||||||
Sbjct  672  TTCGGACCCTTCGAGACCCTACTCGCGTCGCACGAGCGATGCTCGCATCG  721


>DQ284823.1 Ceiba pentandra 18S ribosomal RNA gene, partial sequence; internal 
transcribed spacer 1, 5.8S ribosomal RNA gene, and internal 
transcribed spacer 2, complete sequence; and 26S ribosomal 
RNA gene, partial sequence
Length=495

 Score = 412 bits (223),  Expect = 2e-111
 Identities = 223/223 (100%), Gaps = 0/223 (0%)
 Strand=Plus/Plus

Query  1    CGCATCGTCGCCCCTCCCCATCCCTGGCCCCTCGGGGCTCCGGGTGAGGCGGGGGGCGGA  60
            ||||||||||||||||||||||||||||||||||||||||||||||||||||||||||||
Sbjct  273  CGCATCGTCGCCCCTCCCCATCCCTGGCCCCTCGGGGCTCCGGGTGAGGCGGGGGGCGGA  332

Query  61   AAATGGCCTCCCGTGAGCTCCGCGCTCGCGGTTGGCCTAAAATCGGGTCCTCGGCGACGA  120
            ||||||||||||||||||||||||||||||||||||||||||||||||||||||||||||
Sbjct  333  AAATGGCCTCCCGTGAGCTCCGCGCTCGCGGTTGGCCTAAAATCGGGTCCTCGGCGACGA  392

Query  121  TAGCGCCGCGACAATCGGTGGTCATGCCTCGAGCGCTCCGGTCGCGTGCGTTTTCGTTCG  180
            ||||||||||||||||||||||||||||||||||||||||||||||||||||||||||||
Sbjct  393  TAGCGCCGCGACAATCGGTGGTCATGCCTCGAGCGCTCCGGTCGCGTGCGTTTTCGTTCG  452

Query  181  TTCGGACCCTTCGAGACCCTACTCGCGTCGCACGAGCGATGCT  223
            |||||||||||||||||||||||||||||||||||||||||||
Sbjct  453  TTCGGACCCTTCGAGACCCTACTCGCGTCGCACGAGCGATGCT  495


>DQ284849.1 Ceiba pentandra 18S ribosomal RNA gene, partial sequence; internal 
transcribed spacer 1, 5.8S ribosomal RNA gene, and internal 
transcribed spacer 2, complete sequence; and 26S ribosomal 
RNA gene, partial sequence
Length=706

 Score = 399 bits (216),  Expect = 2e-107
 Identities = 216/216 (100%), Gaps = 0/216 (0%)
 Strand=Plus/Plus

Query  1    CGCATCGTCGCCCCTCCCCATCCCTGGCCCCTCGGGGCTCCGGGTGAGGCGGGGGGCGGA  60
            ||||||||||||||||||||||||||||||||||||||||||||||||||||||||||||
Sbjct  491  CGCATCGTCGCCCCTCCCCATCCCTGGCCCCTCGGGGCTCCGGGTGAGGCGGGGGGCGGA  550

Query  61   AAATGGCCTCCCGTGAGCTCCGCGCTCGCGGTTGGCCTAAAATCGGGTCCTCGGCGACGA  120
            ||||||||||||||||||||||||||||||||||||||||||||||||||||||||||||
Sbjct  551  AAATGGCCTCCCGTGAGCTCCGCGCTCGCGGTTGGCCTAAAATCGGGTCCTCGGCGACGA  610

Query  121  TAGCGCCGCGACAATCGGTGGTCATGCCTCGAGCGCTCCGGTCGCGTGCGTTTTCGTTCG  180
            ||||||||||||||||||||||||||||||||||||||||||||||||||||||||||||
Sbjct  611  TAGCGCCGCGACAATCGGTGGTCATGCCTCGAGCGCTCCGGTCGCGTGCGTTTTCGTTCG  670

Query  181  TTCGGACCCTTCGAGACCCTACTCGCGTCGCACGAG  216
            ||||||||||||||||||||||||||||||||||||
Sbjct  671  TTCGGACCCTTCGAGACCCTACTCGCGTCGCACGAG  706


>KM488629.1 Ceiba insignis 18S ribosomal RNA gene, partial sequence; internal 
transcribed spacer 1, 5.8S ribosomal RNA gene, and internal 
transcribed spacer 2, complete sequence; and 28S ribosomal 
RNA gene, partial sequence
Length=935

 Score = 387 bits (209),  Expect = 1e-103
 Identities = 223/230 (97%), Gaps = 0/230 (0%)
 Strand=Plus/Plus

Query  1    CGCATCGTCGCCCCTCCCCATCCCTGGCCCCTCGGGGCTCCGGGTGAGGCGGGGGGCGGA  60
            ||||||||||||||||||||||| ||||||||||||||||||||||||||||||||||||
Sbjct  596  CGCATCGTCGCCCCTCCCCATCCTTGGCCCCTCGGGGCTCCGGGTGAGGCGGGGGGCGGA  655

Query  61   AAATGGCCTCCCGTGAGCTCCGCGCTCGCGGTTGGCCTAAAATCGGGTCCTCGGCGACGA  120
            ||||||||||||||| ||||| ||||||||||||||||||||||| ||||||||||||||
Sbjct  656  AAATGGCCTCCCGTGCGCTCCCCGCTCGCGGTTGGCCTAAAATCGAGTCCTCGGCGACGA  715

Query  121  TAGCGCCGCGACAATCGGTGGTCATGCCTCGAGCGCTCCGGTCGCGTGCGTTTTCGTTCG  180
            |||||||||||| ||||||||||||||||||||||||||||||||||||| |||||||||
Sbjct  716  TAGCGCCGCGACGATCGGTGGTCATGCCTCGAGCGCTCCGGTCGCGTGCGCTTTCGTTCG  775

Query  181  TTCGGACCCTTCGAGACCCTACTCGCGTCGCACGAGCGATGCTCGCATCG  230
            ||||||||| ||||||||||||||||||||||||||||||||||||||||
Sbjct  776  TTCGGACCCATCGAGACCCTACTCGCGTCGCACGAGCGATGCTCGCATCG  825


>KM453172.1 Ceiba ventricosa voucher Carvalho-Sobrinho, J.G. 3124 (HUEFS) 
18S ribosomal RNA gene, partial sequence; internal transcribed 
spacer 1, 5.8S ribosomal RNA gene, and internal transcribed 
spacer 2, complete sequence; and 26S ribosomal RNA gene, 
partial sequence
Length=708

 Score = 387 bits (209),  Expect = 1e-103
 Identities = 223/230 (97%), Gaps = 0/230 (0%)
 Strand=Plus/Plus

Query  1    CGCATCGTCGCCCCTCCCCATCCCTGGCCCCTCGGGGCTCCGGGTGAGGCGGGGGGCGGA  60
            ||||||||||||||||||||||| ||||||||||||||||||||||||||||||||||||
Sbjct  453  CGCATCGTCGCCCCTCCCCATCCTTGGCCCCTCGGGGCTCCGGGTGAGGCGGGGGGCGGA  512

Query  61   AAATGGCCTCCCGTGAGCTCCGCGCTCGCGGTTGGCCTAAAATCGGGTCCTCGGCGACGA  120
            ||||||||||||||| ||||| ||||||||||||||||||||||| ||||||||||||||
Sbjct  513  AAATGGCCTCCCGTGCGCTCCCCGCTCGCGGTTGGCCTAAAATCGAGTCCTCGGCGACGA  572

Query  121  TAGCGCCGCGACAATCGGTGGTCATGCCTCGAGCGCTCCGGTCGCGTGCGTTTTCGTTCG  180
            |||||||||||| ||||||||||||||||||||||||||||||||||||| |||||||||
Sbjct  573  TAGCGCCGCGACGATCGGTGGTCATGCCTCGAGCGCTCCGGTCGCGTGCGCTTTCGTTCG  632

Query  181  TTCGGACCCTTCGAGACCCTACTCGCGTCGCACGAGCGATGCTCGCATCG  230
            ||||||||| ||||||||||||||||||||||||||||||||||||||||
Sbjct  633  TTCGGACCCATCGAGACCCTACTCGCGTCGCACGAGCGATGCTCGCATCG  682


>KM453170.1 Ceiba pubiflora voucher Carvalho-Sobrinho, J.G. 3066 (HUEFS) 
18S ribosomal RNA gene, partial sequence; internal transcribed 
spacer 1, 5.8S ribosomal RNA gene, and internal transcribed 
spacer 2, complete sequence; and 26S ribosomal RNA gene, 
partial sequence
Length=707

 Score = 387 bits (209),  Expect = 1e-103
 Identities = 223/230 (97%), Gaps = 0/230 (0%)
 Strand=Plus/Plus

Query  1    CGCATCGTCGCCCCTCCCCATCCCTGGCCCCTCGGGGCTCCGGGTGAGGCGGGGGGCGGA  60
            ||||||||||||||||||||||| ||||||||||||||||||||||||||||||||||||
Sbjct  452  CGCATCGTCGCCCCTCCCCATCCTTGGCCCCTCGGGGCTCCGGGTGAGGCGGGGGGCGGA  511

Query  61   AAATGGCCTCCCGTGAGCTCCGCGCTCGCGGTTGGCCTAAAATCGGGTCCTCGGCGACGA  120
            ||||||||||||||| ||||| ||||||||||||||||||||||| ||||||||||||||
Sbjct  512  AAATGGCCTCCCGTGCGCTCCCCGCTCGCGGTTGGCCTAAAATCGAGTCCTCGGCGACGA  571

Query  121  TAGCGCCGCGACAATCGGTGGTCATGCCTCGAGCGCTCCGGTCGCGTGCGTTTTCGTTCG  180
            |||||||||||| ||||||||||||||||||||||||||||||||||||| |||||||||
Sbjct  572  TAGCGCCGCGACGATCGGTGGTCATGCCTCGAGCGCTCCGGTCGCGTGCGCTTTCGTTCG  631

Query  181  TTCGGACCCTTCGAGACCCTACTCGCGTCGCACGAGCGATGCTCGCATCG  230
            ||||||||| ||||||||||||||||||||||||||||||||||||||||
Sbjct  632  TTCGGACCCATCGAGACCCTACTCGCGTCGCACGAGCGATGCTCGCATCG  681


>KF760364.1 Ceiba speciosa isolate KLB130 internal transcribed spacer 1, 
partial sequence; and 5.8S ribosomal RNA gene and internal transcribed 
spacer 2, complete sequence
Length=690

 Score = 387 bits (209),  Expect = 1e-103
 Identities = 223/230 (97%), Gaps = 0/230 (0%)
 Strand=Plus/Plus

Query  1    CGCATCGTCGCCCCTCCCCATCCCTGGCCCCTCGGGGCTCCGGGTGAGGCGGGGGGCGGA  60
            ||||||||||||||||||||||| ||||||||||||||||||||||||||||||||||||
Sbjct  454  CGCATCGTCGCCCCTCCCCATCCTTGGCCCCTCGGGGCTCCGGGTGAGGCGGGGGGCGGA  513

Query  61   AAATGGCCTCCCGTGAGCTCCGCGCTCGCGGTTGGCCTAAAATCGGGTCCTCGGCGACGA  120
            ||||||||||||||| ||||| ||||||||||||||||||||||| ||||||||||||||
Sbjct  514  AAATGGCCTCCCGTGCGCTCCCCGCTCGCGGTTGGCCTAAAATCGAGTCCTCGGCGACGA  573

Query  121  TAGCGCCGCGACAATCGGTGGTCATGCCTCGAGCGCTCCGGTCGCGTGCGTTTTCGTTCG  180
            |||||||||||| ||||||||||||||||||||||||||||||||||||| |||||||||
Sbjct  574  TAGCGCCGCGACGATCGGTGGTCATGCCTCGAGCGCTCCGGTCGCGTGCGCTTTCGTTCG  633

Query  181  TTCGGACCCTTCGAGACCCTACTCGCGTCGCACGAGCGATGCTCGCATCG  230
            ||||||||| ||||||||||||||||||||||||||||||||||||||||
Sbjct  634  TTCGGACCCATCGAGACCCTACTCGCGTCGCACGAGCGATGCTCGCATCG  683


>HQ658388.1 Ceiba speciosa 18S ribosomal RNA gene, partial sequence; internal 
transcribed spacer 1, 5.8S ribosomal RNA gene, and internal 
transcribed spacer 2, complete sequence; and 28S ribosomal 
RNA gene, partial sequence
Length=710

 Score = 387 bits (209),  Expect = 1e-103
 Identities = 223/230 (97%), Gaps = 0/230 (0%)
 Strand=Plus/Plus

Query  1    CGCATCGTCGCCCCTCCCCATCCCTGGCCCCTCGGGGCTCCGGGTGAGGCGGGGGGCGGA  60
            ||||||||||||||||||||||| ||||||||||||||||||||||||||||||||||||
Sbjct  454  CGCATCGTCGCCCCTCCCCATCCTTGGCCCCTCGGGGCTCCGGGTGAGGCGGGGGGCGGA  513

Query  61   AAATGGCCTCCCGTGAGCTCCGCGCTCGCGGTTGGCCTAAAATCGGGTCCTCGGCGACGA  120
            ||||||||||||||| ||||| ||||||||||||||||||||||| ||||||||||||||
Sbjct  514  AAATGGCCTCCCGTGCGCTCCCCGCTCGCGGTTGGCCTAAAATCGAGTCCTCGGCGACGA  573

Query  121  TAGCGCCGCGACAATCGGTGGTCATGCCTCGAGCGCTCCGGTCGCGTGCGTTTTCGTTCG  180
            |||||||||||| ||||||||||||||||||||||||||||||||||||| |||||||||
Sbjct  574  TAGCGCCGCGACGATCGGTGGTCATGCCTCGAGCGCTCCGGTCGCGTGCGCTTTCGTTCG  633

Query  181  TTCGGACCCTTCGAGACCCTACTCGCGTCGCACGAGCGATGCTCGCATCG  230
            ||||||||| ||||||||||||||||||||||||||||||||||||||||
Sbjct  634  TTCGGACCCATCGAGACCCTACTCGCGTCGCACGAGCGATGCTCGCATCG  683


>HQ658387.1 Ceiba crispiflora 18S ribosomal RNA gene, partial sequence; internal 
transcribed spacer 1, 5.8S ribosomal RNA gene, and internal 
transcribed spacer 2, complete sequence; and 28S ribosomal 
RNA gene, partial sequence
Length=709

 Score = 387 bits (209),  Expect = 1e-103
 Identities = 223/230 (97%), Gaps = 0/230 (0%)
 Strand=Plus/Plus

Query  1    CGCATCGTCGCCCCTCCCCATCCCTGGCCCCTCGGGGCTCCGGGTGAGGCGGGGGGCGGA  60
            ||||||||||||||||||||||| ||||||||||||||||||||||||||||||||||||
Sbjct  454  CGCATCGTCGCCCCTCCCCATCCTTGGCCCCTCGGGGCTCCGGGTGAGGCGGGGGGCGGA  513

Query  61   AAATGGCCTCCCGTGAGCTCCGCGCTCGCGGTTGGCCTAAAATCGGGTCCTCGGCGACGA  120
            ||||||||||||||| ||||| ||||||||||||||||||||||| ||||||||||||||
Sbjct  514  AAATGGCCTCCCGTGCGCTCCTCGCTCGCGGTTGGCCTAAAATCGAGTCCTCGGCGACGA  573

Query  121  TAGCGCCGCGACAATCGGTGGTCATGCCTCGAGCGCTCCGGTCGCGTGCGTTTTCGTTCG  180
            |||||||||||| ||||||||||||||||||||||||||||||||||||| |||||||||
Sbjct  574  TAGCGCCGCGACGATCGGTGGTCATGCCTCGAGCGCTCCGGTCGCGTGCGCTTTCGTTCG  633

Query  181  TTCGGACCCTTCGAGACCCTACTCGCGTCGCACGAGCGATGCTCGCATCG  230
            ||||||||| ||||||||||||||||||||||||||||||||||||||||
Sbjct  634  TTCGGACCCATCGAGACCCTACTCGCGTCGCACGAGCGATGCTCGCATCG  683


>AF460191.1 Chorisia speciosa internal transcribed spacer 1, 5.8S ribosomal 
RNA gene, and internal transcribed spacer 2, complete sequence
Length=687

 Score = 383 bits (207),  Expect = 2e-102
 Identities = 221/228 (97%), Gaps = 0/228 (0%)
 Strand=Plus/Plus

Query  1    CGCATCGTCGCCCCTCCCCATCCCTGGCCCCTCGGGGCTCCGGGTGAGGCGGGGGGCGGA  60
            ||||||||||||||||||||||| ||||||||||||||||||||||||||||||||||||
Sbjct  460  CGCATCGTCGCCCCTCCCCATCCTTGGCCCCTCGGGGCTCCGGGTGAGGCGGGGGGCGGA  519

Query  61   AAATGGCCTCCCGTGAGCTCCGCGCTCGCGGTTGGCCTAAAATCGGGTCCTCGGCGACGA  120
            ||||||||||||||| ||||| ||||||||||||||||||||||| ||||||||||||||
Sbjct  520  AAATGGCCTCCCGTGCGCTCCCCGCTCGCGGTTGGCCTAAAATCGAGTCCTCGGCGACGA  579

Query  121  TAGCGCCGCGACAATCGGTGGTCATGCCTCGAGCGCTCCGGTCGCGTGCGTTTTCGTTCG  180
            |||||||||||| ||||||||||||||||||||||||||||||||||||| |||||||||
Sbjct  580  TAGCGCCGCGACGATCGGTGGTCATGCCTCGAGCGCTCCGGTCGCGTGCGCTTTCGTTCG  639

Query  181  TTCGGACCCTTCGAGACCCTACTCGCGTCGCACGAGCGATGCTCGCAT  228
            ||||||||| ||||||||||||||||||||||||||||||||||||||
Sbjct  640  TTCGGACCCATCGAGACCCTACTCGCGTCGCACGAGCGATGCTCGCAT  687


>HQ658389.1 Ceiba schottii 18S ribosomal RNA gene, partial sequence; internal 
transcribed spacer 1, 5.8S ribosomal RNA gene, and internal 
transcribed spacer 2, complete sequence; and 28S ribosomal 
RNA gene, partial sequence
Length=707

 Score = 375 bits (203),  Expect = 3e-100
 Identities = 221/230 (96%), Gaps = 0/230 (0%)
 Strand=Plus/Plus

Query  1    CGCATCGTCGCCCCTCCCCATCCCTGGCCCCTCGGGGCTCCGGGTGAGGCGGGGGGCGGA  60
            ||||||||||||||||||||||||| ||||||||||||||||||||||||||||||||||
Sbjct  452  CGCATCGTCGCCCCTCCCCATCCCTAGCCCCTCGGGGCTCCGGGTGAGGCGGGGGGCGGA  511

Query  61   AAATGGCCTCCCGTGAGCTCCGCGCTCGCGGTTGGCCTAAAATCGGGTCCTCGGCGACGA  120
            ||||||||||||||| ||||| ||||||||||||||||||||||| ||||||||||||||
Sbjct  512  AAATGGCCTCCCGTGCGCTCCCCGCTCGCGGTTGGCCTAAAATCGAGTCCTCGGCGACGA  571

Query  121  TAGCGCCGCGACAATCGGTGGTCATGCCTCGAGCGCTCCGGTCGCGTGCGTTTTCGTTCG  180
            |||||||||||| |||||||||| ||||||| |||||||||||||||||| |||||||||
Sbjct  572  TAGCGCCGCGACGATCGGTGGTCGTGCCTCGGGCGCTCCGGTCGCGTGCGCTTTCGTTCG  631

Query  181  TTCGGACCCTTCGAGACCCTACTCGCGTCGCACGAGCGATGCTCGCATCG  230
            ||||||||| ||||||||||||||||||||||||||||||||||||||||
Sbjct  632  TTCGGACCCATCGAGACCCTACTCGCGTCGCACGAGCGATGCTCGCATCG  681


>AY635503.1 Ceiba pentandra CWD-A62 18S ribosomal RNA gene, partial sequence; 
internal transcribed spacer 1, 5.8S ribosomal RNA gene, 
and internal transcribed spacer 2, complete sequence; and 26S 
ribosomal RNA gene, partial sequence
Length=687

 Score = 374 bits (202),  Expect = 1e-99
 Identities = 202/202 (100%), Gaps = 0/202 (0%)
 Strand=Plus/Plus

Query  1    CGCATCGTCGCCCCTCCCCATCCCTGGCCCCTCGGGGCTCCGGGTGAGGCGGGGGGCGGA  60
            ||||||||||||||||||||||||||||||||||||||||||||||||||||||||||||
Sbjct  486  CGCATCGTCGCCCCTCCCCATCCCTGGCCCCTCGGGGCTCCGGGTGAGGCGGGGGGCGGA  545

Query  61   AAATGGCCTCCCGTGAGCTCCGCGCTCGCGGTTGGCCTAAAATCGGGTCCTCGGCGACGA  120
            ||||||||||||||||||||||||||||||||||||||||||||||||||||||||||||
Sbjct  546  AAATGGCCTCCCGTGAGCTCCGCGCTCGCGGTTGGCCTAAAATCGGGTCCTCGGCGACGA  605

Query  121  TAGCGCCGCGACAATCGGTGGTCATGCCTCGAGCGCTCCGGTCGCGTGCGTTTTCGTTCG  180
            ||||||||||||||||||||||||||||||||||||||||||||||||||||||||||||
Sbjct  606  TAGCGCCGCGACAATCGGTGGTCATGCCTCGAGCGCTCCGGTCGCGTGCGTTTTCGTTCG  665

Query  181  TTCGGACCCTTCGAGACCCTAC  202
            ||||||||||||||||||||||
Sbjct  666  TTCGGACCCTTCGAGACCCTAC  687


>AY635495.1 Ceiba pentandra CWD-E63 18S ribosomal RNA gene, partial sequence; 
internal transcribed spacer 1, 5.8S ribosomal RNA gene, 
and internal transcribed spacer 2, complete sequence; and 26S 
ribosomal RNA gene, partial sequence
Length=650

 Score = 370 bits (200),  Expect = 1e-98
 Identities = 201/202 (99%), Gaps = 0/202 (0%)
 Strand=Plus/Plus

Query  1    CGCATCGTCGCCCCTCCCCATCCCTGGCCCCTCGGGGCTCCGGGTGAGGCGGGGGGCGGA  60
            || |||||||||||||||||||||||||||||||||||||||||||||||||||||||||
Sbjct  449  CGNATCGTCGCCCCTCCCCATCCCTGGCCCCTCGGGGCTCCGGGTGAGGCGGGGGGCGGA  508

Query  61   AAATGGCCTCCCGTGAGCTCCGCGCTCGCGGTTGGCCTAAAATCGGGTCCTCGGCGACGA  120
            ||||||||||||||||||||||||||||||||||||||||||||||||||||||||||||
Sbjct  509  AAATGGCCTCCCGTGAGCTCCGCGCTCGCGGTTGGCCTAAAATCGGGTCCTCGGCGACGA  568

Query  121  TAGCGCCGCGACAATCGGTGGTCATGCCTCGAGCGCTCCGGTCGCGTGCGTTTTCGTTCG  180
            ||||||||||||||||||||||||||||||||||||||||||||||||||||||||||||
Sbjct  569  TAGCGCCGCGACAATCGGTGGTCATGCCTCGAGCGCTCCGGTCGCGTGCGTTTTCGTTCG  628

Query  181  TTCGGACCCTTCGAGACCCTAC  202
            ||||||||||||||||||||||
Sbjct  629  TTCGGACCCTTCGAGACCCTAC  650


>KM453167.1 Ceiba erianthos voucher Souza, E.R. 710 (HUEFS) 18S ribosomal 
RNA gene, partial sequence; internal transcribed spacer 1, 
5.8S ribosomal RNA gene, and internal transcribed spacer 2, 
complete sequence; and 26S ribosomal RNA gene, partial sequence
Length=683

 Score = 364 bits (197),  Expect = 6e-97
 Identities = 220/231 (95%), Gaps = 2/231 (1%)
 Strand=Plus/Plus

Query  1    CGCATCGTCGCCCCTCCCCATCCCTGGCCCCTCGGGGCTCCGGGTGAGGCGGGGGGCGGA  60
            ||||||||||||||||||||||| ||||||||||||||||||||||||||||||||||||
Sbjct  452  CGCATCGTCGCCCCTCCCCATCCTTGGCCCCTCGGGGCTCCGGGTGAGGCGGGGGGCGGA  511

Query  61   AAATGGCCTCCCGTGAGCTCCGCGCTCGCGGTTGGCCTAAAATCGGGTCCTCGGCGACGA  120
            ||||||||||||||| ||||| ||||||||||||||||||||||| ||||||||||||||
Sbjct  512  AAATGGCCTCCCGTGCGCTCCCCGCTCGCGGTTGGCCTAAAATCGAGTCCTCGGCGACGA  571

Query  121  TAGCGCCGCGACAATCGGTGGTCATG-CCTCGAGCGCTCCGGTCGCGTGCGTTTTCGTTC  179
            |||||||||||| ||||||||||||| |||||||||||||||||||||||| ||||||||
Sbjct  572  TAGCGCCGCGACGATCGGTGGTCATGCCCTCGAGCGCTCCGGTCGCGTGCGCTTTCGTTC  631

Query  180  GTTCGGACCCTTCGAGACCCTACTCGCGTCGCACGAGCGATGCTCGCATCG  230
            ||||   ||| ||||||||||||||||||||||||||||||||||||||||
Sbjct  632  GTTC-ACCCCATCGAGACCCTACTCGCGTCGCACGAGCGATGCTCGCATCG  681


>AY635501.1 Ceiba pentandra CWD-Y66 18S ribosomal RNA gene, partial sequence; 
internal transcribed spacer 1, 5.8S ribosomal RNA gene, 
and internal transcribed spacer 2, complete sequence; and 26S 
ribosomal RNA gene, partial sequence
Length=733

 Score = 361 bits (195),  Expect = 8e-96
 Identities = 221/233 (95%), Gaps = 3/233 (1%)
 Strand=Plus/Plus

Query  1    CGCATCGTCGCCCCTCCCCATCCC--TGGCCCCTCGGGGC-TCCGGGTGAGGCGGGGGGC  57
            ||||||||||||||||||||||||  | |||||||||||| | |||||||||||||||||
Sbjct  478  CGCATCGTCGCCCCTCCCCATCCCTATTGCCCCTCGGGGCTTTCGGGTGAGGCGGGGGGC  537

Query  58   GGAAAATGGCCTCCCGTGAGCTCCGCGCTCGCGGTTGGCCTAAAATCGGGTCCTCGGCGA  117
            ||||| |||||||||||| ||||| ||||||||||||||||||||||| |||||||||||
Sbjct  538  GGAAATTGGCCTCCCGTGCGCTCCCCGCTCGCGGTTGGCCTAAAATCGAGTCCTCGGCGA  597

Query  118  CGATAGCGCCGCGACAATCGGTGGTCATGCCTCGAGCGCTCCGGTCGCGTGCGTTTTCGT  177
            ||||||||||||||| |||||||||||||||||| |||||||||||||||||||||||||
Sbjct  598  CGATAGCGCCGCGACGATCGGTGGTCATGCCTCGGGCGCTCCGGTCGCGTGCGTTTTCGT  657

Query  178  TCGTTCGGACCCTTCGAGACCCTACTCGCGTCGCACGAGCGATGCTCGCATCG  230
            |||||||||||| ||||||||||||||||||||||||||||||||||||||||
Sbjct  658  TCGTTCGGACCCATCGAGACCCTACTCGCGTCGCACGAGCGATGCTCGCATCG  710


>HQ658384.1 Ceiba aesculifolia 18S ribosomal RNA gene, partial sequence; 
internal transcribed spacer 1, 5.8S ribosomal RNA gene, and 
internal transcribed spacer 2, complete sequence; and 28S ribosomal 
RNA gene, partial sequence
Length=709

 Score = 359 bits (194),  Expect = 3e-95
 Identities = 219/231 (95%), Gaps = 1/231 (0%)
 Strand=Plus/Plus

Query  1    CGCATCGTCGCCCCTCCCCATCCCTGGCCCCTCGGGGCTCCGGGTGAGGCGGGGGGCGGA  60
            ||||||||||||||||||||||||| ||||||||||||||||||||||| ||||||||||
Sbjct  453  CGCATCGTCGCCCCTCCCCATCCCTAGCCCCTCGGGGCTCCGGGTGAGGTGGGGGGCGGA  512

Query  61   AAATGGCCTCCCGTGAGCTCCGCGCTCGCGGTTGGCCTAAAATCGGGTCCTCGGCGACGA  120
            ||||||||||||||| ||||| ||| |||||||||| |||||||| ||||||||||||||
Sbjct  513  AAATGGCCTCCCGTGCGCTCCCCGCGCGCGGTTGGCTTAAAATCGAGTCCTCGGCGACGA  572

Query  121  TAGCGCCGCGACAATCGGTGGTCATGCCTCGAGCGCTCCGGTCGCGTGCGTTTTCGTTCG  180
            |||||||||||| |||||||||||||||||| |||||||||||||||||| |||||||||
Sbjct  573  TAGCGCCGCGACGATCGGTGGTCATGCCTCGGGCGCTCCGGTCGCGTGCGCTTTCGTTCG  632

Query  181  -TTCGGACCCTTCGAGACCCTACTCGCGTCGCACGAGCGATGCTCGCATCG  230
             ||||||||| ||||||||||||||||||||||||||||||||||||||||
Sbjct  633  TTTCGGACCCATCGAGACCCTACTCGCGTCGCACGAGCGATGCTCGCATCG  683


>HQ658385.1 Ceiba acuminata 18S ribosomal RNA gene, partial sequence; internal 
transcribed spacer 1, 5.8S ribosomal RNA gene, and internal 
transcribed spacer 2, complete sequence; and 28S ribosomal 
RNA gene, partial sequence
Length=708

 Score = 357 bits (193),  Expect = 1e-94
 Identities = 218/231 (94%), Gaps = 1/231 (0%)
 Strand=Plus/Plus

Query  1    CGCATCGTCGCCCCTCCCCATCCCTGGCCCCTCGGGGCTCCGGGTGAGGCGGGGGGCGGA  60
            ||||| || |||||||||||||||| ||||||||||||||||||||||||||||||||||
Sbjct  452  CGCATYGTYGCCCCTCCCCATCCCTAGCCCCTCGGGGCTCCGGGTGAGGCGGGGGGCGGA  511

Query  61   AAATGGCCTCCCGTGAGCTCCGCGCTCGCGGTTGGCCTAAAATCGGGTCCTCGGCGACGA  120
            ||||||||||||||| ||||| ||| |||||||||| |||||||| ||||||||||||||
Sbjct  512  AAATGGCCTCCCGTGCGCTCCCCGCGCGCGGTTGGCTTAAAATCGAGTCCTCGGCGACGA  571

Query  121  TAGCGCCGCGACAATCGGTGGTCATGCCTCGAGCGCTCCGGTCGCGTGCGTTTTCGTTCG  180
            |||||||||||| |||||||||||||||||| |||||||||||||||||| |||||||||
Sbjct  572  TAGCGCCGCGACGATCGGTGGTCATGCCTCGGGCGCTCCGGTCGCGTGCGCTTTCGTTCG  631

Query  181  -TTCGGACCCTTCGAGACCCTACTCGCGTCGCACGAGCGATGCTCGCATCG  230
             ||||||||| ||||||||||||||||||||||||||||||||||||||||
Sbjct  632  TTTCGGACCCATCGAGACCCTACTCGCGTCGCACGAGCGATGCTCGCATCG  682


>KM453168.1 Ceiba jasminodora voucher Carvalho-Sobrinho, J.G. 3070 (HUEFS) 
18S ribosomal RNA gene, partial sequence; internal transcribed 
spacer 1, 5.8S ribosomal RNA gene, and internal transcribed 
spacer 2, complete sequence; and 26S ribosomal RNA gene, 
partial sequence
Length=663

 Score = 353 bits (191),  Expect = 1e-93
 Identities = 218/231 (94%), Gaps = 2/231 (1%)
 Strand=Plus/Plus

Query  1    CGCATCGTCGCCCCTCCCCATCCCTGGCCCCTCGGGGCTCCGGGTGAGGCGGGGGGCGGA  60
            |||||||||||||||||||||||  |||||||||||||||||||||||||||||||||||
Sbjct  431  CGCATCGTCGCCCCTCCCCATCCTCGGCCCCTCGGGGCTCCGGGTGAGGCGGGGGGCGGA  490

Query  61   AAATGGCCTCCCGTGAGCTCCGCGCTCGCGGTTGGCCTAAAATCGGGTCCTCGGCGACGA  120
            ||||||||||||||| ||||| ||||||||||||||||||||||| ||||||||||||||
Sbjct  491  AAATGGCCTCCCGTGCGCTCCCCGCTCGCGGTTGGCCTAAAATCGAGTCCTCGGCGACGA  550

Query  121  TAGCGCCGCGACAATCGGTGGTCATGCC-TCGAGCGCTCCGGTCGCGTGCGTTTTCGTTC  179
            |||||||||||| ||||||||||||||| ||| |||||||||||||||||  ||||||||
Sbjct  551  TAGCGCCGCGACGATCGGTGGTCATGCCTTCGGGCGCTCCGGTCGCGTGCTCTTTCGTTC  610

Query  180  GTTCGGACCCTTCGAGACCCTACTCGCGTCGCACGAGCGATGCTCGCATCG  230
            |||||  ||| ||||||||||||||||||||||||||||||||||||||||
Sbjct  611  GTTCGT-CCCATCGAGACCCTACTCGCGTCGCACGAGCGATGCTCGCATCG  660


>MG603734.1 Cf. Ceiba sp. ShS-2018 internal transcribed spacer 1, partial 
sequence; 5.8S ribosomal RNA gene and internal transcribed 
spacer 2, complete sequence; and large subunit ribosomal RNA 
gene, partial sequence
Length=704

 Score = 324 bits (175),  Expect = 1e-84
 Identities = 211/229 (92%), Gaps = 0/229 (0%)
 Strand=Plus/Plus

Query  1    CGCATCGTCGCCCCTCCCCATCCCTGGCCCCTCGGGGCTCCGGGTGAGGCGGGGGGCGGA  60
            ||||||||||||||||| ||||||||||||||||||||||||||||||||| ||||||||
Sbjct  449  CGCATCGTCGCCCCTCCGCATCCCTGGCCCCTCGGGGCTCCGGGTGAGGCGTGGGGCGGA  508

Query  61   AAATGGCCTCCCGTGAGCTCCGCGCTCGCGGTTGGCCTAAAATCGGGTCCTCGGCGACGA  120
             ||||| ||||||||||||||||||||||||| |||||||||||||||||||||||||||
Sbjct  509  GAATGGTCTCCCGTGAGCTCCGCGCTCGCGGTCGGCCTAAAATCGGGTCCTCGGCGACGA  568

Query  121  TAGCGCCGCGACAATCGGTGGTCATGCCTCGAGCGCTCCGGTCGCGTGCGTTTTCGTTCG  180
            ||||||||||||||||||| |||||||||||||| ||||||||||||| || |  ||  |
Sbjct  569  TAGCGCCGCGACAATCGGTAGTCATGCCTCGAGCACTCCGGTCGCGTGTGTGTCAGTCAG  628

Query  181  TTCGGACCCTTCGAGACCCTACTCGCGTCGCACGAGCGATGCTCGCATC  229
            ||||||| || |||||| |||||||||||||||||  ||||||||||||
Sbjct  629  TTCGGACACTGCGAGACGCTACTCGCGTCGCACGATAGATGCTCGCATC  677


>KM453171.1 Ceiba rubriflora voucher Carvalho-Sobrinho, J.G. 574 (HUEFS) 
18S ribosomal RNA gene, partial sequence; internal transcribed 
spacer 1, 5.8S ribosomal RNA gene, and internal transcribed 
spacer 2, complete sequence; and 26S ribosomal RNA gene, 
partial sequence
Length=643

 Score = 324 bits (175),  Expect = 1e-84
 Identities = 194/203 (96%), Gaps = 2/203 (1%)
 Strand=Plus/Plus

Query  1    CGCATCGTCGCCCCTCCCCATCCCTGGCCCCTCGGGGCTCCGGGTGAGGCGGGGGGCGGA  60
            ||||||||||||||||||||||| ||||||||||||||||||||||||||||||||||||
Sbjct  441  CGCATCGTCGCCCCTCCCCATCCTTGGCCCCTCGGGGCTCCGGGTGAGGCGGGGGGCGGA  500

Query  61   AAATGGCCTCCCGTGAGCTCCGCGCTCGCGGTTGGCCTAAAATCGGGTCCTCGGCGACGA  120
            ||||||||||||||| ||||| ||||||||||||||||||||||| ||||||||||||||
Sbjct  501  AAATGGCCTCCCGTGCGCTCCCCGCTCGCGGTTGGCCTAAAATCGAGTCCTCGGCGACGA  560

Query  121  TAGCGCCGCGACAATCGGTGGTCATGCC-TCGAGCGCTCCGGTCGCGTGCGTTTTCGTTC  179
            |||||||||||| ||||||||||||||| |||||||||||||||||||||| ||||||||
Sbjct  561  TAGCGCCGCGACGATCGGTGGTCATGCCTTCGAGCGCTCCGGTCGCGTGCGCTTTCGTTC  620

Query  180  G-TTCGGACCCTTCGAGACCCTA  201
            | ||||||||| |||||||||||
Sbjct  621  GTTTCGGACCCATCGAGACCCTA  643


>KM453193.1 Pseudobombax grandiflorum voucher Carvalho-Sobrinho, J.G. 3198 
(HUEFS) 18S ribosomal RNA gene, partial sequence; internal 
transcribed spacer 1, 5.8S ribosomal RNA gene, and internal 
transcribed spacer 2, complete sequence; and 26S ribosomal 
RNA gene, partial sequence
Length=705

 Score = 267 bits (144),  Expect = 2e-67
 Identities = 203/231 (88%), Gaps = 6/231 (3%)
 Strand=Plus/Plus

Query  1    CGCATCGTCGCCCCTCCCCATCCCTGGCCCCTCGGGGCTCCGGGTGAGGCGGGGGGCGGA  60
            ||||  |||||||| | |||||||| ||||||||||||| ||| |||||| |||||||||
Sbjct  454  CGCAAAGTCGCCCC-CTCCATCCCTAGCCCCTCGGGGCTTCGGATGAGGC-GGGGGCGGA  511

Query  61   AAATGGCCTCCCGTGAGCTCCGCGCTCGCGGTTGGCCTAAAATCGGGTCCTCGGCGACGA  120
            ||||||||||||||| ||||| |||||||||||||| |||||||||||||||||||||||
Sbjct  512  AAATGGCCTCCCGTGCGCTCCCCGCTCGCGGTTGGCTTAAAATCGGGTCCTCGGCGACGA  571

Query  121  TAGCGCCGCGACAATCGGTGGTCATGCCTCGAGCGCTCCGGTCGCGTGCGTTTTCGTTCG  180
            |||||||||||| ||||||||| ||||||||  | | ||||||||||| | ||| |||||
Sbjct  572  TAGCGCCGCGACGATCGGTGGTGATGCCTCGT-C-C-CCGGTCGCGTGTGCTTTTGTTCG  628

Query  181  TTCGGACCCT-TCGAGACCCTACTCGCGTCGCACGAGCGATGCTCGCATCG  230
            | || ||||  |||||||||| ||||| ||||||||| |||||| ||||||
Sbjct  629  TCCGAACCCAATCGAGACCCTTCTCGCATCGCACGAGGGATGCTAGCATCG  679


>KM453185.1 Pseudobombax sp. Carvalho-Sobrinho 3171 voucher Carvalho-Sobrinho, 
J.G. 3171 (HUEFS) 18S ribosomal RNA gene, partial sequence; 
internal transcribed spacer 1, 5.8S ribosomal RNA gene, 
and internal transcribed spacer 2, complete sequence; and 
26S ribosomal RNA gene, partial sequence
Length=686

 Score = 261 bits (141),  Expect = 8e-66
 Identities = 202/231 (87%), Gaps = 6/231 (3%)
 Strand=Plus/Plus

Query  1    CGCATCGTCGCCCCTCCCCATCCCTGGCCCCTCGGGGCTCCGGGTGAGGCGGGGGGCGGA  60
            ||||  |||||||| | |||||||| ||||||||||||| ||| |||||| |||||||||
Sbjct  435  CGCAAAGTCGCCCC-CTCCATCCCTAGCCCCTCGGGGCTTCGGATGAGGC-GGGGGCGGA  492

Query  61   AAATGGCCTCCCGTGAGCTCCGCGCTCGCGGTTGGCCTAAAATCGGGTCCTCGGCGACGA  120
            ||||||||||||| | ||||| |||||||||||||| |||||||||||||||||||||||
Sbjct  493  AAATGGCCTCCCGCGCGCTCCCCGCTCGCGGTTGGCTTAAAATCGGGTCCTCGGCGACGA  552

Query  121  TAGCGCCGCGACAATCGGTGGTCATGCCTCGAGCGCTCCGGTCGCGTGCGTTTTCGTTCG  180
            |||||||||||| ||||||||| ||||||||  | | ||||||||||| | ||| |||||
Sbjct  553  TAGCGCCGCGACGATCGGTGGTGATGCCTCGT-C-C-CCGGTCGCGTGTGCTTTTGTTCG  609

Query  181  TTCGGACCCT-TCGAGACCCTACTCGCGTCGCACGAGCGATGCTCGCATCG  230
            | || ||||  |||||||||| ||||| ||||||||| |||||| ||||||
Sbjct  610  TCCGAACCCAATCGAGACCCTTCTCGCATCGCACGAGGGATGCTAGCATCG  660


>HQ658383.1 Pseudobombax grandiflorum 18S ribosomal RNA gene, partial sequence; 
internal transcribed spacer 1, 5.8S ribosomal RNA gene, 
and internal transcribed spacer 2, complete sequence; and 
28S ribosomal RNA gene, partial sequence
Length=707

 Score = 257 bits (139),  Expect = 1e-64
 Identities = 201/231 (87%), Gaps = 6/231 (3%)
 Strand=Plus/Plus

Query  1    CGCATCGTCGCCCCTCCCCATCCCTGGCCCCTCGGGGCTCCGGGTGAGGCGGGGGGCGGA  60
            ||||  |||||||| | ||| |||| ||||||||||||| ||| |||||| |||||||||
Sbjct  456  CGCAAWGTCGCCCC-CTCCAACCCTAGCCCCTCGGGGCTTCGGATGAGGC-GGGGGCGGA  513

Query  61   AAATGGCCTCCCGTGAGCTCCGCGCTCGCGGTTGGCCTAAAATCGGGTCCTCGGCGACGA  120
            ||||||||||||| | ||||| |||||||||||||| |||||||||||||||||||||||
Sbjct  514  AAATGGCCTCCCGYGCGCTCCCCGCTCGCGGTTGGCTTAAAATCGGGTCCTCGGCGACGA  573

Query  121  TAGCGCCGCGACAATCGGTGGTCATGCCTCGAGCGCTCCGGTCGCGTGCGTTTTCGTTCG  180
            |||||||||||| ||||||||| ||||||||  | | ||||||||||| | ||| |||||
Sbjct  574  TAGCGCCGCGACGATCGGTGGTGATGCCTCGT-C-C-CCGGTCGCGTGTGCTTTTGTTCG  630

Query  181  TTCGGACCCT-TCGAGACCCTACTCGCGTCGCACGAGCGATGCTCGCATCG  230
            | || ||||  |||||||||| ||||| ||||||||| |||||| ||||||
Sbjct  631  TCCGAACCCAATCGAGACCCTTCTCGCATCGCACGAGGGATGCTAGCATCG  681


>KM453205.1 Pseudobombax sp. Carvalho-Sobrinho 3080 voucher Carvalho-Sobrinho, 
J.G. 3080 (HUEFS) 18S ribosomal RNA gene, partial sequence; 
internal transcribed spacer 1, 5.8S ribosomal RNA gene, 
and internal transcribed spacer 2, complete sequence; and 
26S ribosomal RNA gene, partial sequence
Length=705

 Score = 255 bits (138),  Expect = 4e-64
 Identities = 201/231 (87%), Gaps = 6/231 (3%)
 Strand=Plus/Plus

Query  1    CGCATCGTCGCCCCTCCCCATCCCTGGCCCCTCGGGGCTCCGGGTGAGGCGGGGGGCGGA  60
            ||||  |||||||| | ||| |||| ||||||||||||| ||| |||||| |||||||||
Sbjct  454  CGCAAAGTCGCCCC-CTCCAACCCTAGCCCCTCGGGGCTTCGGATGAGGC-GGGGGCGGA  511

Query  61   AAATGGCCTCCCGTGAGCTCCGCGCTCGCGGTTGGCCTAAAATCGGGTCCTCGGCGACGA  120
            ||||||||||||| | ||||| |||||||||||||| |||||||||||||||||||||||
Sbjct  512  AAATGGCCTCCCGCGCGCTCCCCGCTCGCGGTTGGCTTAAAATCGGGTCCTCGGCGACGA  571

Query  121  TAGCGCCGCGACAATCGGTGGTCATGCCTCGAGCGCTCCGGTCGCGTGCGTTTTCGTTCG  180
            |||||||||||| ||||||||| ||||||||  | | ||||||||||| | ||| |||||
Sbjct  572  TAGCGCCGCGACGATCGGTGGTGATGCCTCGT-C-C-CCGGTCGCGTGTGCTTTTGTTCG  628

Query  181  TTCGGACCCT-TCGAGACCCTACTCGCGTCGCACGAGCGATGCTCGCATCG  230
            | || ||||  |||||||||| ||||| ||||||||| |||||| ||||||
Sbjct  629  TCCGAACCCAATCGAGACCCTTCTCGCATCGCACGAGGGATGCTAGCATCG  679


>KM453203.1 Pseudobombax petropolitanum voucher Carvalho-Sobrinho, J.G. 3173 
(HUEFS) 18S ribosomal RNA gene, partial sequence; internal 
transcribed spacer 1, 5.8S ribosomal RNA gene, and internal 
transcribed spacer 2, complete sequence; and 26S ribosomal 
RNA gene, partial sequence
Length=706

 Score = 255 bits (138),  Expect = 4e-64
 Identities = 201/231 (87%), Gaps = 6/231 (3%)
 Strand=Plus/Plus

Query  1    CGCATCGTCGCCCCTCCCCATCCCTGGCCCCTCGGGGCTCCGGGTGAGGCGGGGGGCGGA  60
            ||||  |||||||| | ||| |||| ||||||||||||| ||| |||||| |||||||||
Sbjct  455  CGCAAAGTCGCCCC-CTCCAACCCTAGCCCCTCGGGGCTTCGGATGAGGC-GGGGGCGGA  512

Query  61   AAATGGCCTCCCGTGAGCTCCGCGCTCGCGGTTGGCCTAAAATCGGGTCCTCGGCGACGA  120
            ||||||||||||| | ||||| |||||||||||||| |||||||||||||||||||||||
Sbjct  513  AAATGGCCTCCCGCGCGCTCCCCGCTCGCGGTTGGCTTAAAATCGGGTCCTCGGCGACGA  572

Query  121  TAGCGCCGCGACAATCGGTGGTCATGCCTCGAGCGCTCCGGTCGCGTGCGTTTTCGTTCG  180
            |||||||||||| ||||||||| ||||||||  | | ||||||||||| | ||| |||||
Sbjct  573  TAGCGCCGCGACGATCGGTGGTGATGCCTCGT-C-C-CCGGTCGCGTGTGCTTTTGTTCG  629

Query  181  TTCGGACCCT-TCGAGACCCTACTCGCGTCGCACGAGCGATGCTCGCATCG  230
            | || ||||  |||||||||| ||||| ||||||||| |||||| ||||||
Sbjct  630  TCCGAACCCAATCGAGACCCTTCTCGCATCGCACGAGGGATGCTAGCATCG  680


>KM453196.1 Pseudobombax grandiflorum var. majus voucher Carvalho-Sobrinho, 
J.G. 3139 (HUEFS) 18S ribosomal RNA gene, partial sequence; 
internal transcribed spacer 1, 5.8S ribosomal RNA gene, and 
internal transcribed spacer 2, complete sequence; and 26S 
ribosomal RNA gene, partial sequence
Length=705

 Score = 255 bits (138),  Expect = 4e-64
 Identities = 201/231 (87%), Gaps = 6/231 (3%)
 Strand=Plus/Plus

Query  1    CGCATCGTCGCCCCTCCCCATCCCTGGCCCCTCGGGGCTCCGGGTGAGGCGGGGGGCGGA  60
            ||||  |||||||| | ||| |||| ||||||||||||| ||| |||||| |||||||||
Sbjct  454  CGCAATGTCGCCCC-CTCCAACCCTAGCCCCTCGGGGCTTCGGATGAGGC-GGGGGCGGA  511

Query  61   AAATGGCCTCCCGTGAGCTCCGCGCTCGCGGTTGGCCTAAAATCGGGTCCTCGGCGACGA  120
            ||||||||||||| | ||||| |||||||||||||| |||||||||||||||||||||||
Sbjct  512  AAATGGCCTCCCGCGCGCTCCCCGCTCGCGGTTGGCTTAAAATCGGGTCCTCGGCGACGA  571

Query  121  TAGCGCCGCGACAATCGGTGGTCATGCCTCGAGCGCTCCGGTCGCGTGCGTTTTCGTTCG  180
            |||||||||||| ||||||||| ||||||||  | | ||||||||||| | ||| |||||
Sbjct  572  TAGCGCCGCGACGATCGGTGGTGATGCCTCGT-C-C-CCGGTCGCGTGTGCTTTTGTTCG  628

Query  181  TTCGGACCCT-TCGAGACCCTACTCGCGTCGCACGAGCGATGCTCGCATCG  230
            | || ||||  |||||||||| ||||| ||||||||| |||||| ||||||
Sbjct  629  TCCGAACCCAATCGAGACCCTTCTCGCATCGCACGAGGGATGCTAGCATCG  679


>KM453195.1 Pseudobombax grandiflorum var. majus voucher Carvalho-Sobrinho, 
J.G. 3069 (HUEFS) 18S ribosomal RNA gene, partial sequence; 
internal transcribed spacer 1, 5.8S ribosomal RNA gene, and 
internal transcribed spacer 2, complete sequence; and 26S 
ribosomal RNA gene, partial sequence
Length=705

 Score = 255 bits (138),  Expect = 4e-64
 Identities = 201/231 (87%), Gaps = 6/231 (3%)
 Strand=Plus/Plus

Query  1    CGCATCGTCGCCCCTCCCCATCCCTGGCCCCTCGGGGCTCCGGGTGAGGCGGGGGGCGGA  60
            ||||  |||||||| | ||| |||| ||||||||||||| ||| |||||| |||||||||
Sbjct  454  CGCAATGTCGCCCC-CTCCAACCCTAGCCCCTCGGGGCTTCGGATGAGGC-GGGGGCGGA  511

Query  61   AAATGGCCTCCCGTGAGCTCCGCGCTCGCGGTTGGCCTAAAATCGGGTCCTCGGCGACGA  120
            ||||||||||||| | ||||| |||||||||||||| |||||||||||||||||||||||
Sbjct  512  AAATGGCCTCCCGCGCGCTCCCCGCTCGCGGTTGGCTTAAAATCGGGTCCTCGGCGACGA  571

Query  121  TAGCGCCGCGACAATCGGTGGTCATGCCTCGAGCGCTCCGGTCGCGTGCGTTTTCGTTCG  180
            |||||||||||| ||||||||| ||||||||  | | ||||||||||| | ||| |||||
Sbjct  572  TAGCGCCGCGACGATCGGTGGTGATGCCTCGT-C-C-CCGGTCGCGTGTGCTTTTGTTCG  628

Query  181  TTCGGACCCT-TCGAGACCCTACTCGCGTCGCACGAGCGATGCTCGCATCG  230
            | || ||||  |||||||||| ||||| ||||||||| |||||| ||||||
Sbjct  629  TCCGAACCCAATCGAGACCCTTCTCGCATCGCACGAGGGATGCTAGCATCG  679


>KM453194.1 Pseudobombax longiflorum voucher Carvalho-Sobrinho, J.G. 2875 
(HUEFS) 18S ribosomal RNA gene, partial sequence; internal 
transcribed spacer 1, 5.8S ribosomal RNA gene, and internal 
transcribed spacer 2, complete sequence; and 26S ribosomal RNA 
gene, partial sequence
Length=688

 Score = 255 bits (138),  Expect = 4e-64
 Identities = 201/231 (87%), Gaps = 6/231 (3%)
 Strand=Plus/Plus

Query  1    CGCATCGTCGCCCCTCCCCATCCCTGGCCCCTCGGGGCTCCGGGTGAGGCGGGGGGCGGA  60
            ||||  |||||||| | ||| |||| ||||||||||||| ||| |||||| |||||||||
Sbjct  437  CGCAATGTCGCCCC-CTCCAACCCTAGCCCCTCGGGGCTTCGGATGAGGC-GGGGGCGGA  494

Query  61   AAATGGCCTCCCGTGAGCTCCGCGCTCGCGGTTGGCCTAAAATCGGGTCCTCGGCGACGA  120
            ||||||||||||| | ||||| |||||||||||||| |||||||||||||||||||||||
Sbjct  495  AAATGGCCTCCCGCGCGCTCCCCGCTCGCGGTTGGCTTAAAATCGGGTCCTCGGCGACGA  554

Query  121  TAGCGCCGCGACAATCGGTGGTCATGCCTCGAGCGCTCCGGTCGCGTGCGTTTTCGTTCG  180
            |||||||||||| ||||||||| ||||||||  | | ||||||||||| | ||| |||||
Sbjct  555  TAGCGCCGCGACGATCGGTGGTGATGCCTCGT-C-C-CCGGTCGCGTGTGCTTTTGTTCG  611

Query  181  TTCGGACCCT-TCGAGACCCTACTCGCGTCGCACGAGCGATGCTCGCATCG  230
            | || ||||  |||||||||| ||||| ||||||||| |||||| ||||||
Sbjct  612  TCCGAACCCAATCGAGACCCTTCTCGCATCGCACGAGGGATGCTAGCATCG  662


>KM453188.1 Pseudobombax campestre voucher Carvalho-Sobrinho, J.G. 2872 (HUEFS) 
18S ribosomal RNA gene, partial sequence; internal transcribed 
spacer 1, 5.8S ribosomal RNA gene, and internal transcribed 
spacer 2, complete sequence; and 26S ribosomal RNA 
gene, partial sequence
Length=705

 Score = 255 bits (138),  Expect = 4e-64
 Identities = 201/231 (87%), Gaps = 6/231 (3%)
 Strand=Plus/Plus

Query  1    CGCATCGTCGCCCCTCCCCATCCCTGGCCCCTCGGGGCTCCGGGTGAGGCGGGGGGCGGA  60
            ||||  |||||||| | ||| |||| ||||||||||||| ||| |||||| |||||||||
Sbjct  454  CGCAAAGTCGCCCC-CTCCAACCCTAGCCCCTCGGGGCTTCGGATGAGGC-GGGGGCGGA  511

Query  61   AAATGGCCTCCCGTGAGCTCCGCGCTCGCGGTTGGCCTAAAATCGGGTCCTCGGCGACGA  120
            ||||||||||||| | ||||| |||||||||||||| |||||||||||||||||||||||
Sbjct  512  AAATGGCCTCCCGCGCGCTCCCCGCTCGCGGTTGGCTTAAAATCGGGTCCTCGGCGACGA  571

Query  121  TAGCGCCGCGACAATCGGTGGTCATGCCTCGAGCGCTCCGGTCGCGTGCGTTTTCGTTCG  180
            |||||||||||| ||||||||| ||||||||  | | ||||||||||| | ||| |||||
Sbjct  572  TAGCGCCGCGACGATCGGTGGTGATGCCTCGT-C-C-CCGGTCGCGTGTGCTTTTGTTCG  628

Query  181  TTCGGACCCT-TCGAGACCCTACTCGCGTCGCACGAGCGATGCTCGCATCG  230
            | || ||||  |||||||||| ||||| ||||||||| |||||| ||||||
Sbjct  629  TCCGAACCCAATCGAGACCCTTCTCGCATCGCACGAGGGATGCTAGCATCG  679


>KM453191.1 Pseudobombax grandiflorum voucher Carvalho-Sobrinho, J.G. 2946 
(HUEFS) 18S ribosomal RNA gene, partial sequence; and internal 
transcribed spacer 1, 5.8S ribosomal RNA gene, internal 
transcribed spacer 2, and 26S ribosomal RNA gene, complete 
sequence
Length=675

 Score = 252 bits (136),  Expect = 5e-63
 Identities = 195/223 (87%), Gaps = 5/223 (2%)
 Strand=Plus/Plus

Query  1    CGCATCGTCGCCCCTCCCCATCCCTGGCCCCTCGGGGCTCCGGGTGAGGCGGGGGGCGGA  60
            ||||  |||||||| | |||||||| ||||||||||||| ||| |||||| |||||||||
Sbjct  455  CGCAAAGTCGCCCC-CTCCATCCCTAGCCCCTCGGGGCTTCGGATGAGGC-GGGGGCGGA  512

Query  61   AAATGGCCTCCCGTGAGCTCCGCGCTCGCGGTTGGCCTAAAATCGGGTCCTCGGCGACGA  120
            ||||||||||||||| ||||| |||||||||||||| |||||||||||||||||||||||
Sbjct  513  AAATGGCCTCCCGTGCGCTCCCCGCTCGCGGTTGGCTTAAAATCGGGTCCTCGGCGACGA  572

Query  121  TAGCGCCGCGACAATCGGTGGTCATGCCTCGAGCGCTCCGGTCGCGTGCGTTTTCGTTCG  180
            |||||||||||| ||||||||| ||||||||  | | ||||||||||| | ||| |||||
Sbjct  573  TAGCGCCGCGACGATCGGTGGTGATGCCTCGT-C-C-CCGGTCGCGTGTGCTTTTGTTCG  629

Query  181  TTCGGACCCTTCGAGACCCTACTCGCGTCGCACGAGCGATGCT  223
            | ||  ||  |||||||||| ||||| ||||||||| ||||||
Sbjct  630  TCCGTCCCAATCGAGACCCTTCTCGCATCGCACGAGGGATGCT  672


>KM453200.1 Pseudobombax munguba voucher Carvalho-Sobrinho, J.G. 3105 (HUEFS) 
18S ribosomal RNA gene, partial sequence; internal transcribed 
spacer 1, 5.8S ribosomal RNA gene, and internal transcribed 
spacer 2, complete sequence; and 26S ribosomal RNA gene, 
partial sequence
Length=736

 Score = 243 bits (131),  Expect = 3e-60
 Identities = 186/212 (88%), Gaps = 6/212 (3%)
 Strand=Plus/Plus

Query  1    CGCATCGTCGCCCCTCCCCATCCCTGGCCCCTCGGGGCTCCGGGTGAGGCGGGGGGCGGA  60
            ||||| |||||||| | ||| |||  ||||||||||||| ||| |||||| |||||||||
Sbjct  505  CGCATAGTCGCCCC-CTCCAACCCCAGCCCCTCGGGGCTTCGGATGAGGC-GGGGGCGGA  562

Query  61   AAATGGCCTCCCGTGAGCTCCGCGCTCGCGGTTGGCCTAAAATCGGGTCCTCGGCGACGA  120
            ||||||||||||||||||||| |||||||||||||| |||||||||||||||||||||||
Sbjct  563  AAATGGCCTCCCGTGAGCTCCCCGCTCGCGGTTGGCTTAAAATCGGGTCCTCGGCGACGA  622

Query  121  TAGCGCCGCGACAATCGGTGGTCATGCCTCGAGCGCTCCGGTCGCGTGCGTTTTCGTTCG  180
            ||||||||||||  ||| |||| ||||||||  | | ||||||||||||| |||||||||
Sbjct  623  TAGCGCCGCGACGGTCGTTGGTGATGCCTCGT-C-C-CCGGTCGCGTGCGCTTTCGTTCG  679

Query  181  TTCGG-ACCCTTCGAGACCCTACTCGCGTCGC  211
            | ||  |||| |||||||||| ||||| ||||
Sbjct  680  TCCGAAACCCATCGAGACCCTCCTCGCATCGC  711


>KM453192.1 Pseudobombax grandiflorum voucher Carvalho-Sobrinho, J.G. 3128 
(HUEFS) 18S ribosomal RNA gene, partial sequence; and internal 
transcribed spacer 1, 5.8S ribosomal RNA gene, internal 
transcribed spacer 2, and 26S ribosomal RNA gene, complete 
sequence
Length=674

 Score = 241 bits (130),  Expect = 1e-59
 Identities = 193/223 (87%), Gaps = 5/223 (2%)
 Strand=Plus/Plus

Query  1    CGCATCGTCGCCCCTCCCCATCCCTGGCCCCTCGGGGCTCCGGGTGAGGCGGGGGGCGGA  60
            ||||  |||||||| | ||| |||| ||||||||||||| ||| |||||| |||||||||
Sbjct  454  CGCAAAGTCGCCCC-CTCCAACCCTAGCCCCTCGGGGCTTCGGATGAGGC-GGGGGCGGA  511

Query  61   AAATGGCCTCCCGTGAGCTCCGCGCTCGCGGTTGGCCTAAAATCGGGTCCTCGGCGACGA  120
            ||||||||||||| | ||||| |||||||||||||| |||||||||||||||||||||||
Sbjct  512  AAATGGCCTCCCGCGCGCTCCCCGCTCGCGGTTGGCTTAAAATCGGGTCCTCGGCGACGA  571

Query  121  TAGCGCCGCGACAATCGGTGGTCATGCCTCGAGCGCTCCGGTCGCGTGCGTTTTCGTTCG  180
            |||||||||||| ||||||||| ||||||||  | | ||||||||||| | ||| |||||
Sbjct  572  TAGCGCCGCGACGATCGGTGGTGATGCCTCGT-C-C-CCGGTCGCGTGTGCTTTTGTTCG  628

Query  181  TTCGGACCCTTCGAGACCCTACTCGCGTCGCACGAGCGATGCT  223
            | ||  ||  |||||||||| ||||| ||||||||| ||||||
Sbjct  629  TCCGTCCCAATCGAGACCCTTCTCGCATCGCACGAGGGATGCT  671


>KM453204.1 Pseudobombax simplicifolium voucher Carvalho-Sobrinho, J.G. 3062 
(HUEFS) 18S ribosomal RNA gene, partial sequence; internal 
transcribed spacer 1, 5.8S ribosomal RNA gene, and internal 
transcribed spacer 2, complete sequence; and 26S ribosomal 
RNA gene, partial sequence
Length=684

 Score = 237 bits (128),  Expect = 1e-58
 Identities = 185/212 (87%), Gaps = 6/212 (3%)
 Strand=Plus/Plus

Query  1    CGCATCGTCGCCCCTCCCCATCCCTGGCCCCTCGGGGCTCCGGGTGAGGCGGGGGGCGGA  60
            ||||| |||||||| | ||| |||| ||||||||||||| ||| |||||  |||||||||
Sbjct  453  CGCATAGTCGCCCC-CTCCAACCCTAGCCCCTCGGGGCTTCGGATGAGG-TGGGGGCGGA  510

Query  61   AAATGGCCTCCCGTGAGCTCCGCGCTCGCGGTTGGCCTAAAATCGGGTCCTCGGCGACGA  120
            ||||||||||||||| ||||| |||||||||||||| |||||||||||||||||||||||
Sbjct  511  AAATGGCCTCCCGTGCGCTCCCCGCTCGCGGTTGGCTTAAAATCGGGTCCTCGGCGACGA  570

Query  121  TAGCGCCGCGACAATCGGTGGTCATGCCTCGAGCGCTCCGGTCGCGTGCGTTTTCGTTCG  180
            |||||||||||| ||||||||| ||||||||  | | |||||||||||||  || |||||
Sbjct  571  TAGCGCCGCGACGATCGGTGGTGATGCCTCGT-C-C-CCGGTCGCGTGCGCCTTTGTTCG  627

Query  181  TTCGG-ACCCTTCGAGACCCTACTCGCGTCGC  211
            | ||  |||| |||||||||| ||||| ||||
Sbjct  628  TCCGAAACCCATCGAGACCCTGCTCGCATCGC  659


>KM453201.1 Pseudobombax parvifolium voucher Carvalho-Sobrinho, J.G. 3029 
(HUEFS) 18S ribosomal RNA gene, partial sequence; internal 
transcribed spacer 1, 5.8S ribosomal RNA gene, and internal 
transcribed spacer 2, complete sequence; and 26S ribosomal RNA 
gene, partial sequence
Length=684

 Score = 237 bits (128),  Expect = 1e-58
 Identities = 185/212 (87%), Gaps = 6/212 (3%)
 Strand=Plus/Plus

Query  1    CGCATCGTCGCCCCTCCCCATCCCTGGCCCCTCGGGGCTCCGGGTGAGGCGGGGGGCGGA  60
            ||||| |||||||| | ||| |||| ||||||||||||| ||| |||||  |||||||||
Sbjct  453  CGCATAGTCGCCCC-CTCCAACCCTAGCCCCTCGGGGCTTCGGATGAGG-TGGGGGCGGA  510

Query  61   AAATGGCCTCCCGTGAGCTCCGCGCTCGCGGTTGGCCTAAAATCGGGTCCTCGGCGACGA  120
            ||||||||||||||| ||||| |||||||||||||| |||||||||||||||||||||||
Sbjct  511  AAATGGCCTCCCGTGCGCTCCCCGCTCGCGGTTGGCTTAAAATCGGGTCCTCGGCGACGA  570

Query  121  TAGCGCCGCGACAATCGGTGGTCATGCCTCGAGCGCTCCGGTCGCGTGCGTTTTCGTTCG  180
            |||||||||||| ||||||||| ||||||||  | | |||||||||||||  || |||||
Sbjct  571  TAGCGCCGCGACGATCGGTGGTGATGCCTCGT-C-C-CCGGTCGCGTGCGCCTTTGTTCG  627

Query  181  TTCGG-ACCCTTCGAGACCCTACTCGCGTCGC  211
            | ||  |||| |||||||||| ||||| ||||
Sbjct  628  TCCGAAACCCATCGAGACCCTGCTCGCATCGC  659


>KM453187.1 Pseudobombax calcicola voucher Carvalho-Sobrinho, J.G. 2993 (HUEFS) 
18S ribosomal RNA gene, partial sequence; internal transcribed 
spacer 1, 5.8S ribosomal RNA gene, and internal transcribed 
spacer 2, complete sequence; and 26S ribosomal RNA 
gene, partial sequence
Length=684

 Score = 237 bits (128),  Expect = 1e-58
 Identities = 185/212 (87%), Gaps = 6/212 (3%)
 Strand=Plus/Plus

Query  1    CGCATCGTCGCCCCTCCCCATCCCTGGCCCCTCGGGGCTCCGGGTGAGGCGGGGGGCGGA  60
            ||||| |||||||| | ||| |||| ||||||||||||| ||| |||||  |||||||||
Sbjct  453  CGCATAGTCGCCCC-CTCCAACCCTAGCCCCTCGGGGCTTCGGATGAGG-TGGGGGCGGA  510

Query  61   AAATGGCCTCCCGTGAGCTCCGCGCTCGCGGTTGGCCTAAAATCGGGTCCTCGGCGACGA  120
            ||||||||||||||| ||||| |||||||||||||| |||||||||||||||||||||||
Sbjct  511  AAATGGCCTCCCGTGCGCTCCCCGCTCGCGGTTGGCTTAAAATCGGGTCCTCGGCGACGA  570

Query  121  TAGCGCCGCGACAATCGGTGGTCATGCCTCGAGCGCTCCGGTCGCGTGCGTTTTCGTTCG  180
            |||||||||||| ||||||||| ||||||||  | | |||||||||||||  || |||||
Sbjct  571  TAGCGCCGCGACGATCGGTGGTGATGCCTCGT-C-C-CCGGTCGCGTGCGCCTTTGTTCG  627

Query  181  TTCGG-ACCCTTCGAGACCCTACTCGCGTCGC  211
            | ||  |||| |||||||||| ||||| ||||
Sbjct  628  TCCGAAACCCATCGAGACCCTGCTCGCATCGC  659


>KM453161.1 Aguiaria excelsa voucher Cardoso, D. 3383 (HUEFS) 18S ribosomal 
RNA gene, partial sequence; internal transcribed spacer 1, 
5.8S ribosomal RNA gene, and internal transcribed spacer 2, 
complete sequence; and 26S ribosomal RNA gene, partial sequence
Length=714

 Score = 237 bits (128),  Expect = 1e-58
 Identities = 206/241 (85%), Gaps = 15/241 (6%)
 Strand=Plus/Plus

Query  1    CGCATCGTCGCCCCTCCCCATCCC-TGGCCCCTCGGGGCTCCGGGTGAGGCGGGGGGCGG  59
            |||||||||||||| | ||| ||| ||| ||||  |||||||||||||||  ||||||||
Sbjct  453  CGCATCGTCGCCCC-CTCCAACCCTTGGACCCT-AGGGCTCCGGGTGAGG-TGGGGGCGG  509

Query  60   AAAATGGCCTCCCGTGAGCTCCGCGCTCGCGGTTGGCCTAAAATCGGGTCCTCGGCGACG  119
            |||||||||||||||| ||||  ||||||||||||||||||||||||||||||||| |||
Sbjct  510  AAAATGGCCTCCCGTGCGCTCATCGCTCGCGGTTGGCCTAAAATCGGGTCCTCGGCAACG  569

Query  120  ATAGCGCCGCGACAATCGGTGGTCA-TGCCTCGAGCGCTCC-GGT-CGCG-T-GCGTT--  172
            ||||||||||||| ||||||||| |  ||||||||||| ||  || | || | |||||  
Sbjct  570  ATAGCGCCGCGACGATCGGTGGTGACCGCCTCGAGCGCGCCTCGTCCCCGTTCGCGTTCG  629

Query  173  -TT-CGTTCGTTCGGACCCTTCGAGACCCTACTC-GCGTCGCACGAGCGATGCTCGCATC  229
             || |||||   ||||||| ||| ||||||| || |||||||||||||||||||||||||
Sbjct  630  CTTCCGTTCCGCCGGACCCATCGGGACCCTA-TCTGCGTCGCACGAGCGATGCTCGCATC  688

Query  230  G  230
            |
Sbjct  689  G  689


>KM453198.1 Pseudobombax millei voucher Carvalho-Sobrinho, J.G. s.n. (HUEFS) 
18S ribosomal RNA gene, partial sequence; internal transcribed 
spacer 1, 5.8S ribosomal RNA gene, and internal transcribed 
spacer 2, complete sequence; and 26S ribosomal RNA gene, 
partial sequence
Length=737

 Score = 231 bits (125),  Expect = 6e-57
 Identities = 184/212 (87%), Gaps = 6/212 (3%)
 Strand=Plus/Plus

Query  1    CGCATCGTCGCCCCTCCCCATCCCTGGCCCCTCGGGGCTCCGGGTGAGGCGGGGGGCGGA  60
            ||||| |||||||| | ||| |||| ||||||||||||| ||| |||||| |||||||||
Sbjct  506  CGCATAGTCGCCCC-CTCCAACCCTAGCCCCTCGGGGCTTCGGATGAGGC-GGGGGCGGA  563

Query  61   AAATGGCCTCCCGTGAGCTCCGCGCTCGCGGTTGGCCTAAAATCGGGTCCTCGGCGACGA  120
            ||||||||||||||| ||||| |||||||||||||| |||||||||||||||||||||||
Sbjct  564  AAATGGCCTCCCGTGCGCTCCCCGCTCGCGGTTGGCTTAAAATCGGGTCCTCGGCGACGA  623

Query  121  TAGCGCCGCGACAATCGGTGGTCATGCCTCGAGCGCTCCGGTCGCGTGCGTTTTCGTTCG  180
            ||||||||||||  |||||||| ||||||||  |||   ||||||||||| ||| || ||
Sbjct  624  TAGCGCCGCGACGGTCGGTGGTGATGCCTCGTCCGC---GGTCGCGTGCGCTTTTGTCCG  680

Query  181  TTCGG-ACCCTTCGAGACCCTACTCGCGTCGC  211
            | ||  |||| |||||||||| ||||| ||||
Sbjct  681  TCCGAAACCCATCGAGACCCTCCTCGCATCGC  712


>KM453186.1 Pseudobombax andicola voucher Antezana, C. 1122 18S ribosomal 
RNA gene, partial sequence; internal transcribed spacer 1, 
5.8S ribosomal RNA gene, and internal transcribed spacer 2, 
complete sequence; and 26S ribosomal RNA gene, partial sequence
Length=683

 Score = 231 bits (125),  Expect = 6e-57
 Identities = 184/212 (87%), Gaps = 6/212 (3%)
 Strand=Plus/Plus

Query  1    CGCATCGTCGCCCCTCCCCATCCCTGGCCCCTCGGGGCTCCGGGTGAGGCGGGGGGCGGA  60
            ||||| |||||||| | ||| |||| ||||||||||||| ||| |||||  |||||||||
Sbjct  452  CGCATAGTCGCCCC-CTCCAACCCTAGCCCCTCGGGGCTTCGGATGAGG-TGGGGGCGGA  509

Query  61   AAATGGCCTCCCGTGAGCTCCGCGCTCGCGGTTGGCCTAAAATCGGGTCCTCGGCGACGA  120
            ||||||||||||||| ||||| |||||||||||||| |||||||||||||||||||||||
Sbjct  510  AAATGGCCTCCCGTGCGCTCCCCGCTCGCGGTTGGCTTAAAATCGGGTCCTCGGCGACGA  569

Query  121  TAGCGCCGCGACAATCGGTGGTCATGCCTCGAGCGCTCCGGTCGCGTGCGTTTTCGTTCG  180
            |||||||||||| ||||||||| ||||||||  | | ||| ||||||||| | ||| |||
Sbjct  570  TAGCGCCGCGACGATCGGTGGTGATGCCTCGT-C-C-CCGTTCGCGTGCGCTCTCGCTCG  626

Query  181  TTCGG-ACCCTTCGAGACCCTACTCGCGTCGC  211
            | ||  |||| |||||||||| ||||| ||||
Sbjct  627  TCCGAAACCCATCGAGACCCTGCTCGCATCGC  658


>MG757324.1 Bombax ceiba voucher 1358 5.8S ribosomal RNA gene, partial sequence; 
internal transcribed spacer 2, complete sequence; and 
large subunit ribosomal RNA gene, partial sequence
Length=448

 Score = 226 bits (122),  Expect = 3e-55
 Identities = 202/239 (85%), Gaps = 11/239 (5%)
 Strand=Plus/Plus

Query  1    CGCATCGTCGCCCCTCCCCATCCC-TGGCCCCTCGGGGCTCCGGGTGAGGCGGGGGGCGG  59
            ||||||||||||||  || ||||| | ||||||||||||   ||  ||||  ||||||||
Sbjct  71   CGCATCGTCGCCCCCTCCAATCCCTTAGCCCCTCGGGGC-GGGGACGAGG-TGGGGGCGG  128

Query  60   AAAATGGCCTCCCGTGAGCTCCGCGCTCGCGGTTGGCCTAAAATCGGGTCCTCGGCGACG  119
            |||||||||||||||| ||||| ||||||||||||||||||||||||||||  |||| ||
Sbjct  129  AAAATGGCCTCCCGTGCGCTCCCCGCTCGCGGTTGGCCTAAAATCGGGTCCCGGGCGGCG  188

Query  120  ATAGCGCCGCGACAATCGGTGGTCATGCCTC--GAGCG---C--TC-CGGTCGCGTGCGT  171
            | |||| |||||| |||||||||  ||||||  | |||   |  || |||||||| ||| 
Sbjct  189  ACAGCGTCGCGACGATCGGTGGTGCTGCCTCGGGCGCGCCTCGTTCGCGGTCGCGCGCGC  248

Query  172  TTTCGTTCGTTCGGACCCTTCGAGACCCTACTCGCGTCGCACGAGCGATGCTCGCATCG  230
            ||||| |||  ||||||| ||||||||||||||||||||||||||||||||||||||||
Sbjct  249  TTTCGCTCGGCCGGACCCATCGAGACCCTACTCGCGTCGCACGAGCGATGCTCGCATCG  307


>MG757323.1 Bombax ceiba voucher 275 5.8S ribosomal RNA gene, partial sequence; 
internal transcribed spacer 2, complete sequence; and 
large subunit ribosomal RNA gene, partial sequence
Length=462

 Score = 226 bits (122),  Expect = 3e-55
 Identities = 202/239 (85%), Gaps = 11/239 (5%)
 Strand=Plus/Plus

Query  1    CGCATCGTCGCCCCTCCCCATCCC-TGGCCCCTCGGGGCTCCGGGTGAGGCGGGGGGCGG  59
            ||||||||||||||  || ||||| | ||||||||||||   ||  ||||  ||||||||
Sbjct  85   CGCATCGTCGCCCCCTCCAATCCCTTAGCCCCTCGGGGC-GGGGACGAGG-TGGGGGCGG  142

Query  60   AAAATGGCCTCCCGTGAGCTCCGCGCTCGCGGTTGGCCTAAAATCGGGTCCTCGGCGACG  119
            |||||||||||||||| ||||| ||||||||||||||||||||||||||||  |||| ||
Sbjct  143  AAAATGGCCTCCCGTGCGCTCCCCGCTCGCGGTTGGCCTAAAATCGGGTCCCGGGCGGCG  202

Query  120  ATAGCGCCGCGACAATCGGTGGTCATGCCTC--GAGCG---C--TC-CGGTCGCGTGCGT  171
            | |||| |||||| |||||||||  ||||||  | |||   |  || |||||||| ||| 
Sbjct  203  ACAGCGTCGCGACGATCGGTGGTGCTGCCTCGGGCGCGCCTCGTTCGCGGTCGCGCGCGC  262

Query  172  TTTCGTTCGTTCGGACCCTTCGAGACCCTACTCGCGTCGCACGAGCGATGCTCGCATCG  230
            ||||| |||  ||||||| ||||||||||||||||||||||||||||||||||||||||
Sbjct  263  TTTCGCTCGGCCGGACCCATCGAGACCCTACTCGCGTCGCACGAGCGATGCTCGCATCG  321


>MG757322.1 Bombax ceiba voucher 274 5.8S ribosomal RNA gene, partial sequence; 
internal transcribed spacer 2, complete sequence; and 
large subunit ribosomal RNA gene, partial sequence
Length=462

 Score = 226 bits (122),  Expect = 3e-55
 Identities = 202/239 (85%), Gaps = 11/239 (5%)
 Strand=Plus/Plus

Query  1    CGCATCGTCGCCCCTCCCCATCCC-TGGCCCCTCGGGGCTCCGGGTGAGGCGGGGGGCGG  59
            ||||||||||||||  || ||||| | ||||||||||||   ||  ||||  ||||||||
Sbjct  85   CGCATCGTCGCCCCCTCCAATCCCTTAGCCCCTCGGGGC-GGGGACGAGG-TGGGGGCGG  142

Query  60   AAAATGGCCTCCCGTGAGCTCCGCGCTCGCGGTTGGCCTAAAATCGGGTCCTCGGCGACG  119
            |||||||||||||||| ||||| ||||||||||||||||||||||||||||  |||| ||
Sbjct  143  AAAATGGCCTCCCGTGCGCTCCCCGCTCGCGGTTGGCCTAAAATCGGGTCCCGGGCGGCG  202

Query  120  ATAGCGCCGCGACAATCGGTGGTCATGCCTC--GAGCG---C--TC-CGGTCGCGTGCGT  171
            | |||| |||||| |||||||||  ||||||  | |||   |  || |||||||| ||| 
Sbjct  203  ACAGCGTCGCGACGATCGGTGGTGCTGCCTCGGGCGCGCCTCGTTCGCGGTCGCGCGCGC  262

Query  172  TTTCGTTCGTTCGGACCCTTCGAGACCCTACTCGCGTCGCACGAGCGATGCTCGCATCG  230
            ||||| |||  ||||||| ||||||||||||||||||||||||||||||||||||||||
Sbjct  263  TTTCGCTCGGCCGGACCCATCGAGACCCTACTCGCGTCGCACGAGCGATGCTCGCATCG  321


>MG757321.1 Bombax ceiba voucher 273 5.8S ribosomal RNA gene, partial sequence; 
internal transcribed spacer 2, complete sequence; and 
large subunit ribosomal RNA gene, partial sequence
Length=462

 Score = 226 bits (122),  Expect = 3e-55
 Identities = 202/239 (85%), Gaps = 11/239 (5%)
 Strand=Plus/Plus

Query  1    CGCATCGTCGCCCCTCCCCATCCC-TGGCCCCTCGGGGCTCCGGGTGAGGCGGGGGGCGG  59
            ||||||||||||||  || ||||| | ||||||||||||   ||  ||||  ||||||||
Sbjct  85   CGCATCGTCGCCCCCTCCAATCCCTTAGCCCCTCGGGGC-GGGGACGAGG-TGGGGGCGG  142

Query  60   AAAATGGCCTCCCGTGAGCTCCGCGCTCGCGGTTGGCCTAAAATCGGGTCCTCGGCGACG  119
            |||||||||||||||| ||||| ||||||||||||||||||||||||||||  |||| ||
Sbjct  143  AAAATGGCCTCCCGTGCGCTCCCCGCTCGCGGTTGGCCTAAAATCGGGTCCCGGGCGGCG  202

Query  120  ATAGCGCCGCGACAATCGGTGGTCATGCCTC--GAGCG---C--TC-CGGTCGCGTGCGT  171
            | |||| |||||| |||||||||  ||||||  | |||   |  || |||||||| ||| 
Sbjct  203  ACAGCGTCGCGACGATCGGTGGTGCTGCCTCGGGCGCGCCTCGTTCGCGGTCGCGCGCGC  262

Query  172  TTTCGTTCGTTCGGACCCTTCGAGACCCTACTCGCGTCGCACGAGCGATGCTCGCATCG  230
            ||||| |||  ||||||| ||||||||||||||||||||||||||||||||||||||||
Sbjct  263  TTTCGCTCGGCCGGACCCATCGAGACCCTACTCGCGTCGCACGAGCGATGCTCGCATCG  321


>KM453206.1 Pseudobombax tomentosum voucher Carvalho-Sobrinho, J.G. 2874 
(HUEFS) 18S ribosomal RNA gene, partial sequence; internal transcribed 
spacer 1, 5.8S ribosomal RNA gene, and internal transcribed 
spacer 2, complete sequence; and 26S ribosomal RNA 
gene, partial sequence
Length=683

 Score = 226 bits (122),  Expect = 3e-55
 Identities = 183/212 (86%), Gaps = 6/212 (3%)
 Strand=Plus/Plus

Query  1    CGCATCGTCGCCCCTCCCCATCCCTGGCCCCTCGGGGCTCCGGGTGAGGCGGGGGGCGGA  60
            ||||| |||||||| | ||| |||| |||||| |||||| ||| |||||  |||||||||
Sbjct  452  CGCATAGTCGCCCC-CTCCAACCCTAGCCCCTTGGGGCTTCGGATGAGG-TGGGGGCGGA  509

Query  61   AAATGGCCTCCCGTGAGCTCCGCGCTCGCGGTTGGCCTAAAATCGGGTCCTCGGCGACGA  120
            ||||||||||||||| ||||| |||||||||||||| |||||||||||||||||||||||
Sbjct  510  AAATGGCCTCCCGTGCGCTCCCCGCTCGCGGTTGGCTTAAAATCGGGTCCTCGGCGACGA  569

Query  121  TAGCGCCGCGACAATCGGTGGTCATGCCTCGAGCGCTCCGGTCGCGTGCGTTTTCGTTCG  180
            |||||||||||| ||||||||| ||||||||  | | ||||||||||||| | | | |||
Sbjct  570  TAGCGCCGCGACGATCGGTGGTGATGCCTCGT-C-C-CCGGTCGCGTGCGCTCTTGCTCG  626

Query  181  TTCGG-ACCCTTCGAGACCCTACTCGCGTCGC  211
            | ||  |||| |||||||||| ||||| ||||
Sbjct  627  TCCGAAACCCATCGAGACCCTGCTCGCATCGC  658


>KM453197.1 Pseudobombax marginatum voucher Queiroz, L.P. 14753 (HUEFS) 18S 
ribosomal RNA gene, partial sequence; internal transcribed 
spacer 1, 5.8S ribosomal RNA gene, and internal transcribed 
spacer 2, complete sequence; and 26S ribosomal RNA gene, partial 
sequence
Length=683

 Score = 226 bits (122),  Expect = 3e-55
 Identities = 183/212 (86%), Gaps = 6/212 (3%)
 Strand=Plus/Plus

Query  1    CGCATCGTCGCCCCTCCCCATCCCTGGCCCCTCGGGGCTCCGGGTGAGGCGGGGGGCGGA  60
            ||||| |||||||| | ||| |||| |||||| |||||| ||| |||||  |||||||||
Sbjct  452  CGCATAGTCGCCCC-CTCCAACCCTAGCCCCTTGGGGCTTCGGATGAGG-TGGGGGCGGA  509

Query  61   AAATGGCCTCCCGTGAGCTCCGCGCTCGCGGTTGGCCTAAAATCGGGTCCTCGGCGACGA  120
            ||||||||||||||| ||||| |||||||||||||| |||||||||||||||||||||||
Sbjct  510  AAATGGCCTCCCGTGCGCTCCCCGCTCGCGGTTGGCTTAAAATCGGGTCCTCGGCGACGA  569

Query  121  TAGCGCCGCGACAATCGGTGGTCATGCCTCGAGCGCTCCGGTCGCGTGCGTTTTCGTTCG  180
            |||||||||||| ||||||||| ||||||||  | | ||||||||||||| | | | |||
Sbjct  570  TAGCGCCGCGACGATCGGTGGTGATGCCTCGT-C-C-CCGGTCGCGTGCGCTCTTGCTCG  626

Query  181  TTCGG-ACCCTTCGAGACCCTACTCGCGTCGC  211
            | ||  |||| |||||||||| ||||| ||||
Sbjct  627  TCCGAAACCCATCGAGACCCTGCTCGCATCGC  658


>KM453163.1 Bombax ceiba voucher Carvalho-Sobrinho, J.G. 3073 (HUEFS) 18S 
ribosomal RNA gene, partial sequence; internal transcribed 
spacer 1, 5.8S ribosomal RNA gene, and internal transcribed 
spacer 2, complete sequence; and 26S ribosomal RNA gene, partial 
sequence
Length=692

 Score = 226 bits (122),  Expect = 3e-55
 Identities = 202/239 (85%), Gaps = 11/239 (5%)
 Strand=Plus/Plus

Query  1    CGCATCGTCGCCCCTCCCCATCCC-TGGCCCCTCGGGGCTCCGGGTGAGGCGGGGGGCGG  59
            ||||||||||||||  || ||||| | ||||||||||||   ||  ||||  ||||||||
Sbjct  430  CGCATCGTCGCCCCCTCCAATCCCTTAGCCCCTCGGGGC-GGGGACGAGG-TGGGGGCGG  487

Query  60   AAAATGGCCTCCCGTGAGCTCCGCGCTCGCGGTTGGCCTAAAATCGGGTCCTCGGCGACG  119
            |||||||||||||||| ||||| ||||||||||||||||||||||||||||  |||| ||
Sbjct  488  AAAATGGCCTCCCGTGCGCTCCCCGCTCGCGGTTGGCCTAAAATCGGGTCCCGGGCGGCG  547

Query  120  ATAGCGCCGCGACAATCGGTGGTCATGCCTC--GAGCG---C--TC-CGGTCGCGTGCGT  171
            | |||| |||||| |||||||||  ||||||  | |||   |  || |||||||| ||| 
Sbjct  548  ACAGCGTCGCGACGATCGGTGGTGCTGCCTCGGGCGCGCCTCGTTCGCGGTCGCGCGCGC  607

Query  172  TTTCGTTCGTTCGGACCCTTCGAGACCCTACTCGCGTCGCACGAGCGATGCTCGCATCG  230
            ||||| |||  ||||||| ||||||||||||||||||||||||||||||||||||||||
Sbjct  608  TTTCGCTCGGCCGGACCCATCGAGACCCTACTCGCGTCGCACGAGCGATGCTCGCATCG  666


>KT285160.1 Bombax ceiba isolate PB013MT3 internal transcribed spacer 2, 
partial sequence
Length=237

 Score = 226 bits (122),  Expect = 3e-55
 Identities = 202/239 (85%), Gaps = 11/239 (5%)
 Strand=Plus/Plus

Query  1    CGCATCGTCGCCCCTCCCCATCCC-TGGCCCCTCGGGGCTCCGGGTGAGGCGGGGGGCGG  59
            ||||||||||||||  || ||||| | ||||||||||||   ||  ||||  ||||||||
Sbjct  1    CGCATCGTCGCCCCCTCCAATCCCTTAGCCCCTCGGGGC-GGGGACGAGG-TGGGGGCGG  58

Query  60   AAAATGGCCTCCCGTGAGCTCCGCGCTCGCGGTTGGCCTAAAATCGGGTCCTCGGCGACG  119
            |||||||||||||||| ||||| ||||||||||||||||||||||||||||  |||| ||
Sbjct  59   AAAATGGCCTCCCGTGCGCTCCCCGCTCGCGGTTGGCCTAAAATCGGGTCCCGGGCGGCG  118

Query  120  ATAGCGCCGCGACAATCGGTGGTCATGCCTC--GAGCG---C--TC-CGGTCGCGTGCGT  171
            | |||| |||||| |||||||||  ||||||  | |||   |  || |||||||| ||| 
Sbjct  119  ACAGCGTCGCGACGATCGGTGGTGCTGCCTCGGGCGCGCCTCGTTCGCGGTCGCGCGCGC  178

Query  172  TTTCGTTCGTTCGGACCCTTCGAGACCCTACTCGCGTCGCACGAGCGATGCTCGCATCG  230
            ||||| |||  ||||||| ||||||||||||||||||||||||||||||||||||||||
Sbjct  179  TTTCGCTCGGCCGGACCCATCGAGACCCTACTCGCGTCGCACGAGCGATGCTCGCATCG  237


>KT285159.1 Bombax ceiba isolate PB013MT2 internal transcribed spacer 2, 
partial sequence
Length=237

 Score = 226 bits (122),  Expect = 3e-55
 Identities = 202/239 (85%), Gaps = 11/239 (5%)
 Strand=Plus/Plus

Query  1    CGCATCGTCGCCCCTCCCCATCCC-TGGCCCCTCGGGGCTCCGGGTGAGGCGGGGGGCGG  59
            ||||||||||||||  || ||||| | ||||||||||||   ||  ||||  ||||||||
Sbjct  1    CGCATCGTCGCCCCCTCCAATCCCTTAGCCCCTCGGGGC-GGGGACGAGG-TGGGGGCGG  58

Query  60   AAAATGGCCTCCCGTGAGCTCCGCGCTCGCGGTTGGCCTAAAATCGGGTCCTCGGCGACG  119
            |||||||||||||||| ||||| ||||||||||||||||||||||||||||  |||| ||
Sbjct  59   AAAATGGCCTCCCGTGCGCTCCCCGCTCGCGGTTGGCCTAAAATCGGGTCCCGGGCGGCG  118

Query  120  ATAGCGCCGCGACAATCGGTGGTCATGCCTC--GAGCG---C--TC-CGGTCGCGTGCGT  171
            | |||| |||||| |||||||||  ||||||  | |||   |  || |||||||| ||| 
Sbjct  119  ACAGCGTCGCGACGATCGGTGGTGCTGCCTCGGGCGCGCCTCGTTCGCGGTCGCGCGCGC  178

Query  172  TTTCGTTCGTTCGGACCCTTCGAGACCCTACTCGCGTCGCACGAGCGATGCTCGCATCG  230
            ||||| |||  ||||||| ||||||||||||||||||||||||||||||||||||||||
Sbjct  179  TTTCGCTCGGCCGGACCCATCGAGACCCTACTCGCGTCGCACGAGCGATGCTCGCATCG  237


>KT285158.1 Bombax ceiba isolate PB013MT1 internal transcribed spacer 2, 
partial sequence
Length=237

 Score = 226 bits (122),  Expect = 3e-55
 Identities = 202/239 (85%), Gaps = 11/239 (5%)
 Strand=Plus/Plus

Query  1    CGCATCGTCGCCCCTCCCCATCCC-TGGCCCCTCGGGGCTCCGGGTGAGGCGGGGGGCGG  59
            ||||||||||||||  || ||||| | ||||||||||||   ||  ||||  ||||||||
Sbjct  1    CGCATCGTCGCCCCCTCCAATCCCTTAGCCCCTCGGGGC-GGGGACGAGG-TGGGGGCGG  58

Query  60   AAAATGGCCTCCCGTGAGCTCCGCGCTCGCGGTTGGCCTAAAATCGGGTCCTCGGCGACG  119
            |||||||||||||||| ||||| ||||||||||||||||||||||||||||  |||| ||
Sbjct  59   AAAATGGCCTCCCGTGCGCTCCCCGCTCGCGGTTGGCCTAAAATCGGGTCCCGGGCGGCG  118

Query  120  ATAGCGCCGCGACAATCGGTGGTCATGCCTC--GAGCG---C--TC-CGGTCGCGTGCGT  171
            | |||| |||||| |||||||||  ||||||  | |||   |  || |||||||| ||| 
Sbjct  119  ACAGCGTCGCGACGATCGGTGGTGCTGCCTCGGGCGCGCCTCGTTCGCGGTCGCGCGCGC  178

Query  172  TTTCGTTCGTTCGGACCCTTCGAGACCCTACTCGCGTCGCACGAGCGATGCTCGCATCG  230
            ||||| |||  ||||||| ||||||||||||||||||||||||||||||||||||||||
Sbjct  179  TTTCGCTCGGCCGGACCCATCGAGACCCTACTCGCGTCGCACGAGCGATGCTCGCATCG  237


>KJ419303.1 Bombax malabaricum voucher YC0292MT02 internal transcribed spacer 
2, complete sequence
 KJ419304.1 Bombax malabaricum voucher YC0292MT03 internal transcribed spacer 
2, complete sequence
 KJ419305.1 Bombax malabaricum voucher YC0292MT04 internal transcribed spacer 
2, complete sequence
 KJ419306.1 Bombax malabaricum voucher YC0292MT05 internal transcribed spacer 
2, complete sequence
 KJ419307.1 Bombax malabaricum voucher YC0292MT06 internal transcribed spacer 
2, complete sequence
 KJ419308.1 Bombax malabaricum voucher YC0292MT07 internal transcribed spacer 
2, complete sequence
 KJ419309.1 Bombax malabaricum voucher YC0292MT08 internal transcribed spacer 
2, complete sequence
 KJ419310.1 Bombax malabaricum voucher YC0292MT09 internal transcribed spacer 
2, complete sequence
 KJ419311.1 Bombax malabaricum voucher YC0292MT10 internal transcribed spacer 
2, complete sequence
 KJ419312.1 Bombax malabaricum voucher YC0292MT11 internal transcribed spacer 
2, complete sequence
Length=237

 Score = 226 bits (122),  Expect = 3e-55
 Identities = 202/239 (85%), Gaps = 11/239 (5%)
 Strand=Plus/Plus

Query  1    CGCATCGTCGCCCCTCCCCATCCC-TGGCCCCTCGGGGCTCCGGGTGAGGCGGGGGGCGG  59
            ||||||||||||||  || ||||| | ||||||||||||   ||  ||||  ||||||||
Sbjct  1    CGCATCGTCGCCCCCTCCAATCCCTTAGCCCCTCGGGGC-GGGGACGAGG-TGGGGGCGG  58

Query  60   AAAATGGCCTCCCGTGAGCTCCGCGCTCGCGGTTGGCCTAAAATCGGGTCCTCGGCGACG  119
            |||||||||||||||| ||||| ||||||||||||||||||||||||||||  |||| ||
Sbjct  59   AAAATGGCCTCCCGTGCGCTCCCCGCTCGCGGTTGGCCTAAAATCGGGTCCCGGGCGGCG  118

Query  120  ATAGCGCCGCGACAATCGGTGGTCATGCCTC--GAGCG---C--TC-CGGTCGCGTGCGT  171
            | |||| |||||| |||||||||  ||||||  | |||   |  || |||||||| ||| 
Sbjct  119  ACAGCGTCGCGACGATCGGTGGTGCTGCCTCGGGCGCGCCTCGTTCGCGGTCGCGCGCGC  178

Query  172  TTTCGTTCGTTCGGACCCTTCGAGACCCTACTCGCGTCGCACGAGCGATGCTCGCATCG  230
            ||||| |||  ||||||| ||||||||||||||||||||||||||||||||||||||||
Sbjct  179  TTTCGCTCGGCCGGACCCATCGAGACCCTACTCGCGTCGCACGAGCGATGCTCGCATCG  237


>JN115017.1 Bombax ceiba voucher SBB-1144 internal transcribed spacer 1, 
partial sequence; 5.8S ribosomal RNA gene, complete sequence; 
and internal transcribed spacer 2, partial sequence
Length=679

 Score = 226 bits (122),  Expect = 3e-55
 Identities = 202/239 (85%), Gaps = 11/239 (5%)
 Strand=Plus/Plus

Query  1    CGCATCGTCGCCCCTCCCCATCCC-TGGCCCCTCGGGGCTCCGGGTGAGGCGGGGGGCGG  59
            ||||||||||||||  || ||||| | ||||||||||||   ||  ||||  ||||||||
Sbjct  434  CGCATCGTCGCCCCCTCCAATCCCTTAGCCCCTCGGGGC-GGGGACGAGG-TGGGGGCGG  491

Query  60   AAAATGGCCTCCCGTGAGCTCCGCGCTCGCGGTTGGCCTAAAATCGGGTCCTCGGCGACG  119
            |||||||||||||||| ||||| ||||||||||||||||||||||||||||  |||| ||
Sbjct  492  AAAATGGCCTCCCGTGCGCTCCCCGCTCGCGGTTGGCCTAAAATCGGGTCCCGGGCGGCG  551

Query  120  ATAGCGCCGCGACAATCGGTGGTCATGCCTC--GAGCG---C--TC-CGGTCGCGTGCGT  171
            | |||| |||||| |||||||||  ||||||  | |||   |  || |||||||| ||| 
Sbjct  552  ACAGCGTCGCGACGATCGGTGGTGCTGCCTCGGGCGCGCCTCGTTCGCGGTCGCGCGCGC  611

Query  172  TTTCGTTCGTTCGGACCCTTCGAGACCCTACTCGCGTCGCACGAGCGATGCTCGCATCG  230
            ||||| |||  ||||||| ||||||||||||||||||||||||||||||||||||||||
Sbjct  612  TTTCGCTCGGCCGGACCCATCGAGACCCTACTCGCGTCGCACGAGCGATGCTCGCATCG  670


>HQ658381.1 Pseudobombax marginatum 18S ribosomal RNA gene, partial sequence; 
internal transcribed spacer 1, 5.8S ribosomal RNA gene, 
and internal transcribed spacer 2, complete sequence; and 28S 
ribosomal RNA gene, partial sequence
Length=685

 Score = 226 bits (122),  Expect = 3e-55
 Identities = 183/212 (86%), Gaps = 6/212 (3%)
 Strand=Plus/Plus

Query  1    CGCATCGTCGCCCCTCCCCATCCCTGGCCCCTCGGGGCTCCGGGTGAGGCGGGGGGCGGA  60
            ||||| |||||||| | ||| |||| |||||| |||||| ||| |||||  |||||||||
Sbjct  454  CGCATAGTCGCCCC-CTCCAACCCTAGCCCCTTGGGGCTTCGGATGAGG-TGGGGGCGGA  511

Query  61   AAATGGCCTCCCGTGAGCTCCGCGCTCGCGGTTGGCCTAAAATCGGGTCCTCGGCGACGA  120
            ||||||||||||||| ||||| |||||||||||||| |||||||||||||||||||||||
Sbjct  512  AAATGGCCTCCCGTGCGCTCCCCGCTCGCGGTTGGCTTAAAATCGGGTCCTCGGCGACGA  571

Query  121  TAGCGCCGCGACAATCGGTGGTCATGCCTCGAGCGCTCCGGTCGCGTGCGTTTTCGTTCG  180
            |||||||||||| ||||||||| ||||||||  | | ||||||||||||| | | | |||
Sbjct  572  TAGCGCCGCGACGATCGGTGGTGATGCCTCGT-C-C-CCGGTCGCGTGCGCTCTTGCTCG  628

Query  181  TTCGG-ACCCTTCGAGACCCTACTCGCGTCGC  211
            | ||  |||| |||||||||| ||||| ||||
Sbjct  629  TCCGAAACCCATCGAGACCCTGCTCGCATCGC  660


>HQ658377.1 Bombax ceiba 18S ribosomal RNA gene, partial sequence; internal 
transcribed spacer 1, 5.8S ribosomal RNA gene, and internal 
transcribed spacer 2, complete sequence; and 28S ribosomal 
RNA gene, partial sequence
Length=711

 Score = 226 bits (122),  Expect = 3e-55
 Identities = 202/239 (85%), Gaps = 11/239 (5%)
 Strand=Plus/Plus

Query  1    CGCATCGTCGCCCCTCCCCATCCC-TGGCCCCTCGGGGCTCCGGGTGAGGCGGGGGGCGG  59
            ||||||||||||||  || ||||| | ||||||||||||   ||  ||||  ||||||||
Sbjct  449  CGCATCGTCGCCCCCTCCAATCCCTTAGCCCCTCGGGGC-GGGGACGAGG-TGGGGGCGG  506

Query  60   AAAATGGCCTCCCGTGAGCTCCGCGCTCGCGGTTGGCCTAAAATCGGGTCCTCGGCGACG  119
            |||||||||||||||| ||||| ||||||||||||||||||||||||||||  |||| ||
Sbjct  507  AAAATGGCCTCCCGTGCGCTCCCCGCTCGCGGTTGGCCTAAAATCGGGTCCCGGGCGGCG  566

Query  120  ATAGCGCCGCGACAATCGGTGGTCATGCCTC--GAGCG---C--TC-CGGTCGCGTGCGT  171
            | |||| |||||| |||||||||  ||||||  | |||   |  || |||||||| ||| 
Sbjct  567  ACAGCGTCGCGACGATCGGTGGTGCTGCCTCGGGCGCGCCTCGTTCGCGGTCGCGCGCGC  626

Query  172  TTTCGTTCGTTCGGACCCTTCGAGACCCTACTCGCGTCGCACGAGCGATGCTCGCATCG  230
            ||||| |||  ||||||| ||||||||||||||||||||||||||||||||||||||||
Sbjct  627  TTTCGCTCGGCCGGACCCATCGAGACCCTACTCGCGTCGCACGAGCGATGCTCGCATCG  685


>DQ826447.1 Bombax malabaricum 18S ribosomal RNA gene, partial sequence; 
internal transcribed spacer 1, 5.8S ribosomal RNA gene, and 
internal transcribed spacer 2, complete sequence; and 26S ribosomal 
RNA gene, partial sequence
Length=880

 Score = 226 bits (122),  Expect = 3e-55
 Identities = 202/239 (85%), Gaps = 11/239 (5%)
 Strand=Plus/Plus

Query  1    CGCATCGTCGCCCCTCCCCATCCC-TGGCCCCTCGGGGCTCCGGGTGAGGCGGGGGGCGG  59
            ||||||||||||||  || ||||| | ||||||||||||   ||  ||||  ||||||||
Sbjct  575  CGCATCGTCGCCCCCTCCAATCCCTTAGCCCCTCGGGGC-GGGGACGAGG-TGGGGGCGG  632

Query  60   AAAATGGCCTCCCGTGAGCTCCGCGCTCGCGGTTGGCCTAAAATCGGGTCCTCGGCGACG  119
            |||||||||||||||| ||||| ||||||||||||||||||||||||||||  |||| ||
Sbjct  633  AAAATGGCCTCCCGTGCGCTCCCCGCTCGCGGTTGGCCTAAAATCGGGTCCCGGGCGGCG  692

Query  120  ATAGCGCCGCGACAATCGGTGGTCATGCCTC--GAGCG---C--TC-CGGTCGCGTGCGT  171
            | |||| |||||| |||||||||  ||||||  | |||   |  || |||||||| ||| 
Sbjct  693  ACAGCGTCGCGACGATCGGTGGTGCTGCCTCGGGCGCGCCTCGTTCGCGGTCGCGCGCGC  752

Query  172  TTTCGTTCGTTCGGACCCTTCGAGACCCTACTCGCGTCGCACGAGCGATGCTCGCATCG  230
            ||||| |||  ||||||| ||||||||||||||||||||||||||||||||||||||||
Sbjct  753  TTTCGCTCGGCCGGACCCATCGAGACCCTACTCGCGTCGCACGAGCGATGCTCGCATCG  811


>AF028521.1 Pseudobombax marginatum internal transcribed spacer 1 and 5.8S 
ribosomal RNA gene, complete sequence; and internal transcribed 
spacer 2, partial sequence
Length=731

 Score = 226 bits (122),  Expect = 3e-55
 Identities = 183/212 (86%), Gaps = 6/212 (3%)
 Strand=Plus/Plus

Query  1    CGCATCGTCGCCCCTCCCCATCCCTGGCCCCTCGGGGCTCCGGGTGAGGCGGGGGGCGGA  60
            ||||| |||||||| | ||| |||| |||||| |||||| ||| |||||  |||||||||
Sbjct  499  CGCATAGTCGCCCC-CTCCAACCCTAGCCCCTTGGGGCTTCGGATGAGG-TGGGGGCGGA  556

Query  61   AAATGGCCTCCCGTGAGCTCCGCGCTCGCGGTTGGCCTAAAATCGGGTCCTCGGCGACGA  120
            ||||||||||||||| ||||| |||||||||||||| |||||||||||||||||||||||
Sbjct  557  AAATGGCCTCCCGTGCGCTCCCCGCTCGCGGTTGGCTTAAAATCGGGTCCTCGGCGACGA  616

Query  121  TAGCGCCGCGACAATCGGTGGTCATGCCTCGAGCGCTCCGGTCGCGTGCGTTTTCGTTCG  180
            |||||||||||| ||||||||| ||||||||  | | ||||||||||||| | | | |||
Sbjct  617  TAGCGCCGCGACGATCGGTGGTGATGCCTCGT-C-C-CCGGTCGCGTGCGCTCTTGCTCG  673

Query  181  TTCGG-ACCCTTCGAGACCCTACTCGCGTCGC  211
            | ||  |||| |||||||||| ||||| ||||
Sbjct  674  TCCGAAACCCATCGAGACCCTGCTCGCATCGC  705


>HQ658376.1 Bombax buonopozense 18S ribosomal RNA gene, partial sequence; 
internal transcribed spacer 1, 5.8S ribosomal RNA gene, and 
internal transcribed spacer 2, complete sequence; and 28S ribosomal 
RNA gene, partial sequence
Length=712

 Score = 222 bits (120),  Expect = 4e-54
 Identities = 201/239 (84%), Gaps = 10/239 (4%)
 Strand=Plus/Plus

Query  1    CGCATCGTCGCCCCTCCCCATCCC-TGGCCCCTCGGGGCTCCGGGTGAGGCGGGGGGCGG  59
            ||||||||||||||  || | ||| | |||| |||||||   ||  |||| |||||||||
Sbjct  449  CGCATCGTCGCCCCCTCCAAGCCCTTAGCCCTTCGGGGC-GGGGACGAGGTGGGGGGCGG  507

Query  60   AAAATGGCCTCCCGTGAGCTCCGCGCTCGCGGTTGGCCTAAAATCGGGTCCTCGGCGACG  119
            |||||||||||||||| ||||| |||||||||||||| |||||||||||||  |||| ||
Sbjct  508  AAAATGGCCTCCCGTGCGCTCCCCGCTCGCGGTTGGCTTAAAATCGGGTCCCGGGCGGCG  567

Query  120  ATAGCGCCGCGACAATCGGTGGTCATGCCTC--GAGCG---C--TC-CGGTCGCGTGCGT  171
            | ||||||||||| |||||||||  ||||||  | |||   |  || |||||||| ||| 
Sbjct  568  ACAGCGCCGCGACGATCGGTGGTGCTGCCTCGGGCGCGCCTCGTTCGCGGTCGCGCGCGC  627

Query  172  TTTCGTTCGTTCGGACCCTTCGAGACCCTACTCGCGTCGCACGAGCGATGCTCGCATCG  230
            ||||| |||  ||||||| ||||||||||||||||||||||||||||||||||||||||
Sbjct  628  TTTCGCTCGGCCGGACCCATCGAGACCCTACTCGCGTCGCACGAGCGATGCTCGCATCG  686


>DQ284854.1 Ceiba pentandra 18S ribosomal RNA gene, partial sequence; internal 
transcribed spacer 1, 5.8S ribosomal RNA gene, and internal 
transcribed spacer 2, complete sequence; and 26S ribosomal 
RNA gene, partial sequence
Length=807

 Score = 222 bits (120),  Expect = 4e-54
 Identities = 201/239 (84%), Gaps = 10/239 (4%)
 Strand=Plus/Plus

Query  1    CGCATCGTCGCCCCTCCCCATCCC-TGGCCCCTCGGGGCTCCGGGTGAGGCGGGGGGCGG  59
            ||||||||||||||  || | ||| | |||| |||||||   ||  |||| |||||||||
Sbjct  522  CGCATCGTCGCCCCCTCCAAGCCCTTAGCCCTTCGGGGC-GGGGACGAGGTGGGGGGCGG  580

Query  60   AAAATGGCCTCCCGTGAGCTCCGCGCTCGCGGTTGGCCTAAAATCGGGTCCTCGGCGACG  119
            |||||||||||||||| ||||| |||||||||||||| |||||||||||||  |||| ||
Sbjct  581  AAAATGGCCTCCCGTGCGCTCCCCGCTCGCGGTTGGCTTAAAATCGGGTCCCGGGCGGCG  640

Query  120  ATAGCGCCGCGACAATCGGTGGTCATGCCTC--GAGCG---C--TC-CGGTCGCGTGCGT  171
            | ||||||||||| |||||||||  ||||||  | |||   |  || |||||||| ||| 
Sbjct  641  ACAGCGCCGCGACGATCGGTGGTGCTGCCTCGGGCGCGCCTCGTTCGCGGTCGCGCGCGC  700

Query  172  TTTCGTTCGTTCGGACCCTTCGAGACCCTACTCGCGTCGCACGAGCGATGCTCGCATCG  230
            ||||| |||  ||||||| ||||||||||||||||||||||||||||||||||||||||
Sbjct  701  TTTCGCTCGGCCGGACCCATCGAGACCCTACTCGCGTCGCACGAGCGATGCTCGCATCG  759


>AF460192.1 Bombax malabaricum internal transcribed spacer 1, 5.8S ribosomal 
RNA gene, and internal transcribed spacer 2, complete sequence
Length=690

 Score = 222 bits (120),  Expect = 4e-54
 Identities = 200/237 (84%), Gaps = 11/237 (5%)
 Strand=Plus/Plus

Query  1    CGCATCGTCGCCCCTCCCCATCCC-TGGCCCCTCGGGGCTCCGGGTGAGGCGGGGGGCGG  59
            ||||||||||||||  || ||||| | ||||||||||||   ||  ||||  ||||||||
Sbjct  456  CGCATCGTCGCCCCCTCCAATCCCTTAGCCCCTCGGGGC-GGGGACGAGG-TGGGGGCGG  513

Query  60   AAAATGGCCTCCCGTGAGCTCCGCGCTCGCGGTTGGCCTAAAATCGGGTCCTCGGCGACG  119
            |||||||||||||||| ||||| ||||||||||||||||||||||||||||  |||| ||
Sbjct  514  AAAATGGCCTCCCGTGCGCTCCCCGCTCGCGGTTGGCCTAAAATCGGGTCCCGGGCGGCG  573

Query  120  ATAGCGCCGCGACAATCGGTGGTCATGCCTC--GAGCG---C--TC-CGGTCGCGTGCGT  171
            | |||| |||||| |||||||||  ||||||  | |||   |  || |||||||| ||| 
Sbjct  574  ACAGCGTCGCGACGATCGGTGGTGCTGCCTCGGGCGCGCCTCGTTCGCGGTCGCGCGCGC  633

Query  172  TTTCGTTCGTTCGGACCCTTCGAGACCCTACTCGCGTCGCACGAGCGATGCTCGCAT  228
            ||||| |||  ||||||| ||||||||||||||||||||||||||||||||||||||
Sbjct  634  TTTCGCTCGGCCGGACCCATCGAGACCCTACTCGCGTCGCACGAGCGATGCTCGCAT  690


>KM453202.1 Pseudobombax parvifolium voucher Carvalho-Sobrinho, J.G. 3039 
(HUEFS) 18S ribosomal RNA gene, partial sequence; internal 
transcribed spacer 1, 5.8S ribosomal RNA gene, and internal 
transcribed spacer 2, complete sequence; and 26S ribosomal RNA 
gene, partial sequence
Length=661

 Score = 200 bits (108),  Expect = 2e-47
 Identities = 181/214 (85%), Gaps = 13/214 (6%)
 Strand=Plus/Plus

Query  1    CGCATCGTCGCCCCTCCCCATCCCTGGCCCCTCGGGGCTCCGGGTGAGGCGGGGGGCGGA  60
            ||||| |||||||| | ||| |||| ||||||||||||| ||| |||||  |||||||||
Sbjct  452  CGCATAGTCGCCCC-CTCCAACCCTAGCCCCTCGGGGCTTCGGATGAGG-TGGGGGCGGA  509

Query  61   AAATGGCCTCCCGTGAG-CTCCGCGCTCGCGGTTGGCCTAAAATCGGGTCCTCGGCGACG  119
            ||||||||||||||| | |||| |||||||||||||| ||||||||||||||||||||||
Sbjct  510  AAATGGCCTCCCGTGCGCCTCCCCGCTCGCGGTTGGCTTAAAATCGGGTCCTCGGCGACG  569

Query  120  ATAGCGCCGCGACAATCGGTGGTCATG------CCTCGAGCGCTCCGGTCGCGTGCGTTT  173
            ||||||||||||| ||||||||| |||      |||||  | | |||||||||||||  |
Sbjct  570  ATAGCGCCGCGACGATCGGTGGTGATGGGAATGCCTCGT-C-C-CCGGTCGCGTGCGCCT  626

Query  174  TCGTTCGTTCGG-ACCCTTCGAGACCCTACTCGC  206
            | |||||| ||  |||| |||||||||| |||||
Sbjct  627  TTGTTCGTCCGAAACCCATCGAGACCCTGCTCGC  660


>AJ277466.1 Fremontodendron californicum 5.8S rRNA gene, internal transcribed 
spacer 1 (ITS1) and internal transcribed spacer 2 (ITS2)
Length=694

 Score = 196 bits (106),  Expect = 2e-46
 Identities = 201/244 (82%), Gaps = 17/244 (7%)
 Strand=Plus/Plus

Query  1    CGCATCGTCGCCCCTC-CCC--ATCCC-TGGCCCCTCGGGGCTCCGGGTGA-GGCGGGGG  55
            |||||||||||||| | |||  | ||| | |||| || |||||| || | |   ||||||
Sbjct  453  CGCATCGTCGCCCCCCMCCCAAAACCCTTAGCCCATC-GGGCTCTGGTTTATATCGGGGG  511

Query  56   GCGGAAAATGGCCTCCCGTGAGCTCCGCGCTCGCGGTTGGCCTAAAATCGGGTCCTCGGC  115
            ||||||| |||||||||||| ||||||||||||||||||||||||||||| |||||||||
Sbjct  512  GCGGAAATTGGCCTCCCGTGCGCTCCGCGCTCGCGGTTGGCCTAAAATCGAGTCCTCGGC  571

Query  116  GACGATAGCGCCGCGACAATCGGTGGTCATGCCTCGAGCG--C-TC--CG---GTCGCGT  167
             |||||||||||||||| ||||||||| |||| |||||||  | ||  |    |||||||
Sbjct  572  AACGATAGCGCCGCGACGATCGGTGGTAATGCTTCGAGCGTGCCTCGTCTCCAGTCGCGT  631

Query  168  GCGTT-TTCGTTCGTTCGGACCC-TTCGAGACCCTACTCGCGTCGCACGAGCGATGCTCG  225
            ||| |  | |||||| ||||||| ||||| ||||| || || || ||||| |||||||||
Sbjct  632  GCGCTCGTTGTTCGTCCGGACCCCTTCGA-ACCCTTCTGGCATCCCACGAACGATGCTCG  690

Query  226  CATC  229
            ||||
Sbjct  691  CATC  694


>KM453207.1 Pseudobombax tomentosum voucher Carvalho-Sobrinho, J.G. 2879 
(HUEFS) 18S ribosomal RNA gene, partial sequence; internal transcribed 
spacer 1, 5.8S ribosomal RNA gene, and internal transcribed 
spacer 2, complete sequence; and 26S ribosomal RNA 
gene, partial sequence
Length=669

 Score = 195 bits (105),  Expect = 8e-46
 Identities = 136/151 (90%), Gaps = 2/151 (1%)
 Strand=Plus/Plus

Query  1    CGCATCGTCGCCCCTCCCCATCCCTGGCCCCTCGGGGCTCCGGGTGAGGCGGGGGGCGGA  60
            ||||| |||||||| | ||| |||| |||||| |||||| ||| |||||  |||||||||
Sbjct  453  CGCATAGTCGCCCC-CTCCAACCCTAGCCCCTTGGGGCTTCGGATGAGG-TGGGGGCGGA  510

Query  61   AAATGGCCTCCCGTGAGCTCCGCGCTCGCGGTTGGCCTAAAATCGGGTCCTCGGCGACGA  120
            ||||||||||||||| ||||| |||||||||||||| |||||||||||||||||||||||
Sbjct  511  AAATGGCCTCCCGTGCGCTCCCCGCTCGCGGTTGGCTTAAAATCGGGTCCTCGGCGACGA  570

Query  121  TAGCGCCGCGACAATCGGTGGTCATGCCTCG  151
            |||||||||||| ||||||||| ||||||||
Sbjct  571  TAGCGCCGCGACGATCGGTGGTGATGCCTCG  601


>KM245241.1 Cavanillesia platanifolia voucher Fairchild Tropical Botanic 
Garden 94908A internal transcribed spacer 1, partial sequence; 
5.8S ribosomal RNA gene, complete sequence; and internal 
transcribed spacer 2, partial sequence
Length=633

 Score = 193 bits (104),  Expect = 3e-45
 Identities = 197/239 (82%), Gaps = 18/239 (8%)
 Strand=Plus/Plus

Query  1    CGCATCGTCGCCCCTCCCCATCCC-TGGCCCCTCGGGGCTCCGGGTGAGGCGGGGGGCGG  59
            |||||||||||||| | ||| ||| | ||||||| |||   |  |  |||| ||||||||
Sbjct  395  CGCATCGTCGCCCC-CTCCAGCCCTTTGCCCCTC-GGG---C--G-AAGGC-GGGGGCGG  445

Query  60   AAAATGGCCTCCCGTGAGCTCCGCGCTCGCGGTTGGCCTAAAATCGGGTCCTCGGCGACG  119
            |||||||||||||| | ||||| ||||||||||||||||||||||| ||||| ||| |||
Sbjct  446  AAAATGGCCTCCCGCGCGCTCCACGCTCGCGGTTGGCCTAAAATCGAGTCCTGGGCAACG  505

Query  120  ATAGCGCCGCGACAATCGGTGGTCATGCCTCGAGCGC--------TCCGGTCGCGTGCGT  171
            | | ||||||||| ||||||||| |||| ||||||||        ||| |||||  ||| 
Sbjct  506  ACAACGCCGCGACGATCGGTGGTGATGCTTCGAGCGCGCCTCGTCTCCCGTCGCCGGCGC  565

Query  172  TTTCGTTCGTTCGGACCCTTCGAGACCCTACTCGCGTCGCACGAGCGATGCTCGCATCG  230
            |||||||| | ||||||| ||| |||||| |||||||||||||||||||||||||||||
Sbjct  566  TTTCGTTCCTCCGGACCCATCGGGACCCTTCTCGCGTCGCACGAGCGATGCTCGCATCG  624


>KM245240.1 Cavanillesia platanifolia voucher Fairchild Tropical Botanic 
Garden Live Collection 85115C internal transcribed spacer 1, 
partial sequence; 5.8S ribosomal RNA gene, complete sequence; 
and internal transcribed spacer 2, partial sequence
Length=716

 Score = 193 bits (104),  Expect = 3e-45
 Identities = 197/239 (82%), Gaps = 18/239 (8%)
 Strand=Plus/Plus

Query  1    CGCATCGTCGCCCCTCCCCATCCC-TGGCCCCTCGGGGCTCCGGGTGAGGCGGGGGGCGG  59
            |||||||||||||| | ||| ||| | ||||||| |||   |  |  |||| ||||||||
Sbjct  482  CGCATCGTCGCCCC-CTCCAGCCCTTTGCCCCTC-GGG---C--G-AAGGC-GGGGGCGG  532

Query  60   AAAATGGCCTCCCGTGAGCTCCGCGCTCGCGGTTGGCCTAAAATCGGGTCCTCGGCGACG  119
            |||||||||||||| | ||||| ||||||||||||||||||||||| ||||| ||| |||
Sbjct  533  AAAATGGCCTCCCGCGCGCTCCACGCTCGCGGTTGGCCTAAAATCGAGTCCTGGGCAACG  592

Query  120  ATAGCGCCGCGACAATCGGTGGTCATGCCTCGAGCGC--------TCCGGTCGCGTGCGT  171
            | | ||||||||| ||||||||| |||| ||||||||        ||| |||||  ||| 
Sbjct  593  ACAACGCCGCGACGATCGGTGGTGATGCTTCGAGCGCGCCTCGTCTCCCGTCGCCGGCGC  652

Query  172  TTTCGTTCGTTCGGACCCTTCGAGACCCTACTCGCGTCGCACGAGCGATGCTCGCATCG  230
            |||||||| | ||||||| ||| |||||| |||||||||||||||||||||||||||||
Sbjct  653  TTTCGTTCCTCCGGACCCATCGGGACCCTTCTCGCGTCGCACGAGCGATGCTCGCATCG  711


>KM245239.1 Cavanillesia platanifolia voucher D. Diaz 418 (HUA) internal 
transcribed spacer 1, partial sequence; 5.8S ribosomal RNA gene 
and internal transcribed spacer 2, complete sequence; and 
28S ribosomal RNA gene, partial sequence
Length=753

 Score = 193 bits (104),  Expect = 3e-45
 Identities = 197/239 (82%), Gaps = 18/239 (8%)
 Strand=Plus/Plus

Query  1    CGCATCGTCGCCCCTCCCCATCCC-TGGCCCCTCGGGGCTCCGGGTGAGGCGGGGGGCGG  59
            |||||||||||||| | ||| ||| | ||||||| |||   |  |  |||| ||||||||
Sbjct  484  CGCATCGTCGCCCC-CTCCAGCCCTTTGCCCCTC-GGG---C--G-AAGGC-GGGGGCGG  534

Query  60   AAAATGGCCTCCCGTGAGCTCCGCGCTCGCGGTTGGCCTAAAATCGGGTCCTCGGCGACG  119
            |||||||||||||| | ||||| ||||||||||||||||||||||| ||||| ||| |||
Sbjct  535  AAAATGGCCTCCCGCGCGCTCCACGCTCGCGGTTGGCCTAAAATCGAGTCCTGGGCAACG  594

Query  120  ATAGCGCCGCGACAATCGGTGGTCATGCCTCGAGCGC--------TCCGGTCGCGTGCGT  171
            | | ||||||||| ||||||||| |||| ||||||||        ||| |||||  ||| 
Sbjct  595  ACAACGCCGCGACGATCGGTGGTGATGCTTCGAGCGCGCCTCGTCTCCCGTCGCCGGCGC  654

Query  172  TTTCGTTCGTTCGGACCCTTCGAGACCCTACTCGCGTCGCACGAGCGATGCTCGCATCG  230
            |||||||| | ||||||| ||| |||||| |||||||||||||||||||||||||||||
Sbjct  655  TTTCGTTCCTCCGGACCCATCGGGACCCTTCTCGCGTCGCACGAGCGATGCTCGCATCG  713


>KM245238.1 Cavanillesia platanifolia voucher D. Diaz 409 (HUA) 5.8S ribosomal 
RNA gene, partial sequence; internal transcribed spacer 
2, complete sequence; and 28S ribosomal RNA gene, partial 
sequence
Length=343

 Score = 193 bits (104),  Expect = 3e-45
 Identities = 197/239 (82%), Gaps = 18/239 (8%)
 Strand=Plus/Plus

Query  1    CGCATCGTCGCCCCTCCCCATCCC-TGGCCCCTCGGGGCTCCGGGTGAGGCGGGGGGCGG  59
            |||||||||||||| | ||| ||| | ||||||| |||   |  |  |||| ||||||||
Sbjct  66   CGCATCGTCGCCCC-CTCCAGCCCTTTGCCCCTC-GGG---C--G-AAGGC-GGGGGCGG  116

Query  60   AAAATGGCCTCCCGTGAGCTCCGCGCTCGCGGTTGGCCTAAAATCGGGTCCTCGGCGACG  119
            |||||||||||||| | ||||| ||||||||||||||||||||||| ||||| ||| |||
Sbjct  117  AAAATGGCCTCCCGCGCGCTCCACGCTCGCGGTTGGCCTAAAATCGAGTCCTGGGCAACG  176

Query  120  ATAGCGCCGCGACAATCGGTGGTCATGCCTCGAGCGC--------TCCGGTCGCGTGCGT  171
            | | ||||||||| ||||||||| |||| ||||||||        ||| |||||  ||| 
Sbjct  177  ACAACGCCGCGACGATCGGTGGTGATGCTTCGAGCGCGCCTCGTCTCCCGTCGCCGGCGC  236

Query  172  TTTCGTTCGTTCGGACCCTTCGAGACCCTACTCGCGTCGCACGAGCGATGCTCGCATCG  230
            |||||||| | ||||||| ||| |||||| |||||||||||||||||||||||||||||
Sbjct  237  TTTCGTTCCTCCGGACCCATCGGGACCCTTCTCGCGTCGCACGAGCGATGCTCGCATCG  295


>KF760362.1 Chiranthodendron pentadactylon isolate KLB129 internal transcribed 
spacer 1, partial sequence; and 5.8S ribosomal RNA gene 
and internal transcribed spacer 2, complete sequence
Length=700

 Score = 187 bits (101),  Expect = 1e-43
 Identities = 200/245 (82%), Gaps = 17/245 (7%)
 Strand=Plus/Plus

Query  1    CGCATCGTCGCCCCTCCC-CATCCCT-GGCCCCTCGGGGCTCCGG-GTG-A-GGCGGGGG  55
            |||||||||||||| ||   | |||| ||||| || |||||||||  || |  | |||||
Sbjct  451  CGCATCGTCGCCCCCCCTAAAACCCTCGGCCCGTC-GGGCTCCGGTTTGTATCGGGGGGG  509

Query  56   GCGGAAAATGGCCTCCCGTGAGCTCCGCGCTCGCGGTTGGCCTAAAATCGGGTCCTCGGC  115
            |||||||||||||||||| ||||||||||||||||||||||||||||||| |||||||||
Sbjct  510  GCGGAAAATGGCCTCCCGCGAGCTCCGCGCTCGCGGTTGGCCTAAAATCGAGTCCTCGGC  569

Query  116  GACGATAGCGCCGCGACAATCGGTGGTCATGCCTCGAGCG--C-T-----CCGGTCGCGT  167
             |||||||||||||||| ||||||||| | || ||| |||  | |     ||||||||||
Sbjct  570  AACGATAGCGCCGCGACGATCGGTGGTAACGCTTCGGGCGTGCCTCGTCCCCGGTCGCGT  629

Query  168  GCGTTT-TCGTTCGTTCGGACCC-TTCGAGACCCTACTCGCGTCGCACGAGCGATGCTCG  225
            ||| |  ||| |||| ||||||| ||||| ||||| |  || || | ||| |||||||||
Sbjct  630  GCGCTCGTCGCTCGTCCGGACCCCTTCGA-ACCCTTCCGGCATCCCCCGAACGATGCTCG  688

Query  226  CATCG  230
            | |||
Sbjct  689  CGTCG  693


>HQ658356.1 Chiranthodendron pentadactylon 18S ribosomal RNA gene, partial 
sequence; internal transcribed spacer 1, 5.8S ribosomal RNA 
gene, and internal transcribed spacer 2, complete sequence; 
and 28S ribosomal RNA gene, partial sequence
Length=703

 Score = 187 bits (101),  Expect = 1e-43
 Identities = 200/245 (82%), Gaps = 17/245 (7%)
 Strand=Plus/Plus

Query  1    CGCATCGTCGCCCCTCCC-CATCCCT-GGCCCCTCGGGGCTCCGG-GTG-A-GGCGGGGG  55
            |||||||||||||| ||   | |||| ||||| || |||||||||  || |  | |||||
Sbjct  449  CGCATCGTCGCCCCCCCTAAAACCCTCGGCCCGTC-GGGCTCCGGTTTGTATCGGGGGGG  507

Query  56   GCGGAAAATGGCCTCCCGTGAGCTCCGCGCTCGCGGTTGGCCTAAAATCGGGTCCTCGGC  115
            |||||||||||||||||| ||||||||||||||||||||||||||||||| |||||||||
Sbjct  508  GCGGAAAATGGCCTCCCGCGAGCTCCGCGCTCGCGGTTGGCCTAAAATCGAGTCCTCGGC  567

Query  116  GACGATAGCGCCGCGACAATCGGTGGTCATGCCTCGAGCG--C-T-----CCGGTCGCGT  167
             |||||||||||||||| ||||||||| | || ||| |||  | |     ||||||||||
Sbjct  568  AACGATAGCGCCGCGACGATCGGTGGTAACGCTTCGGGCGTGCCTCGTCCCCGGTCGCGT  627

Query  168  GCGTTT-TCGTTCGTTCGGACCC-TTCGAGACCCTACTCGCGTCGCACGAGCGATGCTCG  225
            ||| |  ||| |||| ||||||| ||||| ||||| |  || || | ||| |||||||||
Sbjct  628  GCGCTCGTCGCTCGTCCGGACCCCTTCGA-ACCCTTCCGGCATCCCCCGAACGATGCTCG  686

Query  226  CATCG  230
            | |||
Sbjct  687  CGTCG  691


>KM453208.1 Spirotheca elegans voucher Carvalho-Sobrinho, J.G. 2964 (HUEFS) 
18S ribosomal RNA gene, partial sequence; internal transcribed 
spacer 1, 5.8S ribosomal RNA gene, and internal transcribed 
spacer 2, complete sequence; and 26S ribosomal RNA gene, 
partial sequence
Length=707

 Score = 182 bits (98),  Expect = 7e-42
 Identities = 189/229 (83%), Gaps = 21/229 (9%)
 Strand=Plus/Plus

Query  1    CGCATCGTCG-CCCCTCC-CCATCCCT--GGCCCCTCGGGGCTCCGGG-TGAGGCGGGGG  55
            ||| |||||| ||||||| | | ||||  ||||||||||||| | ||| |||||| ||||
Sbjct  457  CGCTTCGTCGCCCCCTCCGCAACCCCTGCGGCCCCTCGGGGC-CGGGGATGAGGC-GGGG  514

Query  56   GCGGAAAATGGCCTCCCGTGAGCTCCGCGCTCGCGGTTGGCCTAAAATCGGGTCCTCGGC  115
            |||||||||||||||||||| ||||| |||||||||||||||||||||||||||||||||
Sbjct  515  GCGGAAAATGGCCTCCCGTGCGCTCCCCGCTCGCGGTTGGCCTAAAATCGGGTCCTCGGC  574

Query  116  GACGAT-A-G-CGCCGCGACAATCGGTGGTCATGCCTCGAGCGC---TC------CGGTC  163
            |||||  | | ||||||||| ||||||||| | |||||| ||||   ||      |||||
Sbjct  575  GACGACGACGACGCCGCGACGATCGGTGGTGACGCCTCGGGCGCGCCTCGTCCTTCGGTC  634

Query  164  GCGTGCGTTTTCGTTCGTT-CGGACCCTTCGAGACCCTACTCGCGTCGC  211
            |||||||    || ||| | ||||||| ||||||||||  |||||||||
Sbjct  635  GCGTGCGCCC-CGGTCGCTCCGGACCCATCGAGACCCTCATCGCGTCGC  682


>HQ658371.1 Cavanillesia platanifolia 18S ribosomal RNA gene, partial sequence; 
internal transcribed spacer 1, 5.8S ribosomal RNA gene, 
and internal transcribed spacer 2, complete sequence; and 
28S ribosomal RNA gene, partial sequence
Length=718

 Score = 182 bits (98),  Expect = 7e-42
 Identities = 195/239 (82%), Gaps = 19/239 (8%)
 Strand=Plus/Plus

Query  1    CGCATCGTCGCCCCTCCCCATCCC-TGGCCCCTCGGGGCTCCGGGTGAGGCGGGGGGCGG  59
            |||||||||||||| | ||| ||| | ||||||| |||   |  |  |||| ||||||||
Sbjct  464  CGCATCGTCGCCCC-CTCCAGCCCTTTGCCCCTC-GGG---C--G-AAGGC-GGGGGCGG  514

Query  60   AAAATGGCCTCCCGTGAGCTCCGCGCTCGCGGTTGGCCTAAAATCGGGTCCTCGGCGACG  119
            |||||||||||||| | ||||| |||||||||||| |||||||||| ||||| ||| |||
Sbjct  515  AAAATGGCCTCCCGCGCGCTCCACGCTCGCGGTTGNCCTAAAATCGAGTCCTGGGCAACG  574

Query  120  ATAGCGCCGCGACAATCGGTGGTCATGCCTCGAGCGCTCCG-GTCGC--GT-GC-GT---  171
            | | ||||||||| ||||||||| |||| |||||||| ||  ||| |  || || |    
Sbjct  575  ACAACGCCGCGACGATCGGTGGTGATGCTTCGAGCGCGCCTCGTCTCCCGTCGCCGGCGC  634

Query  172  TTTCGTTCGTTCGGACCCTTCGAGACCCTACTCGCGTCGCACGAGCGATGCTCGCATCG  230
            |||||||| | |||||||  || |||||| |||||||||||||||||||||||||||||
Sbjct  635  TTTCGTTCCTCCGGACCCA-CGGGACCCTTCTCGCGTCGCACGAGCGATGCTCGCATCG  692


>HQ658378.1 Spirotheca rosea 18S ribosomal RNA gene, partial sequence; internal 
transcribed spacer 1, 5.8S ribosomal RNA gene, and internal 
transcribed spacer 2, complete sequence; and 28S ribosomal 
RNA gene, partial sequence
Length=661

 Score = 169 bits (91),  Expect = 5e-38
 Identities = 185/227 (81%), Gaps = 19/227 (8%)
 Strand=Plus/Plus

Query  1    CGCATCGTCG-CCCCTCC-CCATCCC-T--GGCCCCTCGGGGCTCCGGG-TGAGGCGGGG  54
            ||| |||||| ||||||| | | ||| |  ||||| ||||||| | |||  ||||| |||
Sbjct  425  CGCTTCGTCGCCCCCTCCGCAACCCCTTACGGCCCGTCGGGGC-CGGGGACGAGGC-GGG  482

Query  55   GGCGGAAAATGGCCTCCCGTGAGCTCCGCGCTCGCGGTTGGCCTAAAATCGGGTCCTCGG  114
            ||||||||||||||||||||| || || ||||||||||||||||||||||||||||||||
Sbjct  483  GGCGGAAAATGGCCTCCCGTGCGCACCCCGCTCGCGGTTGGCCTAAAATCGGGTCCTCGG  542

Query  115  CGACGATAGCGCCGCGACAATCGGTGGTCATGCCTCGAGCGC---TC------CGGTCGC  165
            ||| ||   ||||||||| ||||||||| |||||||| ||||   ||      |||||||
Sbjct  543  CGATGACGACGCCGCGACGATCGGTGGTGATGCCTCGGGCGCGCCTCGTGCTTCGGTCGC  602

Query  166  GTGCGTTTTCGTTCGTT-CGGACCCTTCGAGACCCTACTCGCGTCGC  211
            |||||    ||| || | ||||||| |||||||||| ||||||||||
Sbjct  603  GTGCGCCCGCGT-CGCTCCGGACCCATCGAGACCCTTCTCGCGTCGC  648


>KM453209.1 Spirotheca rivieri voucher Carvalho-Sobrinho, J.G. s.n. (HUEFS) 
18S ribosomal RNA gene, partial sequence; internal transcribed 
spacer 1, 5.8S ribosomal RNA gene, and internal transcribed 
spacer 2, complete sequence; and 26S ribosomal RNA gene, 
partial sequence
Length=558

 Score = 147 bits (79),  Expect = 2e-31
 Identities = 133/158 (84%), Gaps = 7/158 (4%)
 Strand=Plus/Plus

Query  5    TCGTCG-CCCCTCC-CCATCCC-T--GGCCCCTCGGGGCTCCGGG-TGAGGCGGGGGGCG  58
            |||||| ||||||| | | ||| |  ||||| ||||||| | |||  | |||||||   |
Sbjct  318  TCGTCGCCCCCTCCGCAACCCCTTACGGCCCGTCGGGGC-CGGGGACGTGGCGGGGAAAG  376

Query  59   GAAAATGGCCTCCCGTGAGCTCCGCGCTCGCGGTTGGCCTAAAATCGGGTCCTCGGCGAC  118
            ||||||||||||||||| ||||| ||||||||||||||||||||||||||||||||||||
Sbjct  377  GAAAATGGCCTCCCGTGCGCTCCCCGCTCGCGGTTGGCCTAAAATCGGGTCCTCGGCGAC  436

Query  119  GATAGCGCCGCGACAATCGGTGGTCATGCCTCGAGCGC  156
            ||   | ||||| | ||||||||| |||||||||||||
Sbjct  437  GACGCCCCCGCGTCGATCGGTGGTGATGCCTCGAGCGC  474


>AY631914.1 Rhadinothamnus anceps internal transcribed spacer 1, partial 
sequence; 5.8S ribosomal RNA gene, complete sequence; and internal 
transcribed spacer 2, partial sequence
Length=588

 Score = 121 bits (65),  Expect = 1e-23
 Identities = 83/91 (91%), Gaps = 3/91 (3%)
 Strand=Plus/Plus

Query  52   GGGGGCGGAAAATGGCCTCCCGTGAGCTCCGCGCTCGCGGTTGGCCTAAAATCGGGTCCT  111
            |||||||||||||||||||||||||||| ||| ||||||||||||| ||||||| |||||
Sbjct  429  GGGGGCGGAAAATGGCCTCCCGTGAGCT-CGCACTCGCGGTTGGCCGAAAATCGAGTCCT  487

Query  112  CGGCGACGATAGCGCCGCGACAATCGGTGGT  142
            ||||||| |||  ||||||| ||||||||||
Sbjct  488  CGGCGAC-ATAA-GCCGCGATAATCGGTGGT  516


>MH807467.1 Trema domingense voucher SIU:Garwood 5 10 small subunit ribosomal 
RNA gene, partial sequence; internal transcribed spacer 
1, 5.8S ribosomal RNA gene, and internal transcribed spacer 
2, complete sequence; and large subunit ribosomal RNA gene, 
partial sequence
Length=633

 Score = 102 bits (55),  Expect = 5e-18
 Identities = 81/93 (87%), Gaps = 3/93 (3%)
 Strand=Plus/Plus

Query  51   GGGGGGCGGAAAATGGCCTCCCGTGAGCTCCGCG-CTCGCGGTTGGCCTAAAATCGGGTC  109
            ||||||||||||||||||||||||||||  | || ||||||||||||| |||| || |||
Sbjct  446  GGGGGGCGGAAAATGGCCTCCCGTGAGCGACTCGCCTCGCGGTTGGCCCAAAAACGAGTC  505

Query  110  CTCGGCGACGATAGCGCCGCGACAATCGGTGGT  142
            ||||||  |||| | ||||||||| ||||||||
Sbjct  506  CTCGGCTGCGAT-G-GCCGCGACATTCGGTGGT  536


  Database: Nucleotide collection (nt)
    Posted date:  Jun 15, 2019  6:40 PM
  Number of letters in database: 218,532,353,722
  Number of sequences in database:  52,478,804

Lambda      K        H
    1.33    0.621     1.12 
Gapped
Lambda      K        H
    1.28    0.460    0.850 
Matrix: blastn matrix:1 -2
Gap Penalties: Existence: 0, Extension: 0
Number of Sequences: 52478804
Number of Hits to DB: 0
Number of extensions: 0
Number of successful extensions: 0
Number of sequences better than 10: 24
Number of HSP's better than 10 without gapping: 0
Number of HSP's gapped: 24
Number of HSP's successfully gapped: 24
Length of query: 230
Length of database: 218532353722
Length adjustment: 33
Effective length of query: 197
Effective length of database: 216800553190
Effective search space: 42709708978430
Effective search space used: 42709708978430
A: 0
X1: 13 (25.0 bits)
X2: 32 (59.1 bits)
X3: 54 (99.7 bits)
S1: 13 (25.1 bits)
S2: 23 (43.6 bits)
