# Supplementary material for: Assessing the Identity of Commercial Herbs From a Cambodian Market Using DNA Barcoding
Source: Front Pharmacol. 2020 Mar 24;11:244. doi: 10.3389/fphar.2020.00244 (PMC7105672; doi:10.3389/fphar.2020.00244)
Supplement: Supplementary file 2 [file Data_Sheet_2.zip › blast search result/ITS2/JPZ20.txt]

BLASTN 2.9.0+
Reference: Zheng Zhang, Scott Schwartz, Lukas Wagner, and
Webb Miller (2000), "A greedy algorithm for aligning DNA
sequences", J Comput Biol 2000; 7(1-2):203-14.


Reference for database indexing: Aleksandr Morgulis, George
Coulouris, Yan Raytselis, Thomas L. Madden, Richa Agarwala,
Alejandro A. Schaffer (2008), "Database Indexing for
Production MegaBLAST Searches", Bioinformatics 24:1757-1764.


RID: J5WG39EK015


Database: Nucleotide collection (nt)
           52,478,804 sequences; 218,532,353,722 total letters
Query= 20

Length=231


                                                                   Score        E     Max
Sequences producing significant alignments:                       (Bits)     Value  ident

JN160936.1 Leea dentata voucher Wen 7498 internal transcribed ...  318        5e-83  98%         
JN160935.1 Leea dentata voucher Anderson 5149 internal transcr...  318        5e-83  98%         
JN160937.1 Leea aequata voucher Wen 7494 internal transcribed ...  309        3e-80  97%         
KR532271.1 Leea indica isolate J571 internal transcribed space...  307        1e-79  97%         
KR532270.1 Leea compactiflora isolate BB0111 internal transcri...  307        1e-79  97%         
JN160961.1 Leea javanica voucher Ramadhanil & Schultze 818 int...  307        1e-79  97%         
JN160932.1 Leea aequata voucher Kessler 3080 internal transcri...  307        1e-79  97%         
JN160926.1 Leea compactiflora voucher Hui 55103 internal trans...  303        1e-78  97%         
KR532269.1 Leea compactiflora isolate BB0110 5.8S ribosomal RN...  302        5e-78  97%         
KR532268.1 Leea asiatica isolate J354 internal transcribed spa...  302        5e-78  97%         
KR532267.1 Leea asiatica isolate J344 internal transcribed spa...  302        5e-78  97%         
KR532266.1 Leea asiatica isolate G218 internal transcribed spa...  302        5e-78  97%         
JN160973.1 Leea indica voucher Nicolson 2995 internal transcri...  302        5e-78  97%         
JN160960.1 Leea javanica voucher Lee 126 internal transcribed ...  302        5e-78  97%         
JN160958.1 Leea javanica voucher Wen 8341 internal transcribed...  302        5e-78  97%         
JN160949.1 Leea manillensis voucher Yap 7 internal transcribed...  302        5e-78  97%         
JN160938.1 Leea javanica voucher Wen 10237 internal transcribe...  302        5e-78  97%         
JN160930.1 Leea aequata voucher Yap 4 internal transcribed spa...  302        5e-78  99%         
JN160942.1 Leea manillensis voucher Molina 37 internal transcr...  298        6e-77  96%         
JN160931.1 Leea aequata voucher Davies et al 99069 internal tr...  298        6e-77  96%         
KF544872.1 Staphylea indica 18S ribosomal RNA gene, partial se...  296        2e-76  96%         
KF544871.1 Leea setuligera 18S ribosomal RNA gene, partial seq...  296        2e-76  96%         
JN160959.1 Leea javanica voucher Averyanov et al 1602 internal...  296        2e-76  96%         
JN160943.1 Leea manillensis voucher Molina 32 internal transcr...  296        2e-76  96%         
JN160940.1 Leea cumingii voucher Molina 7 internal transcribed...  296        2e-76  96%         
JN160939.1 Leea cumingii voucher Molina 6 internal transcribed...  296        2e-76  96%         
JN160950.1 Leea manillensis voucher Molina 31 internal transcr...  292        3e-75  96%         
JN160952.1 Leea manillensis voucher Molina 13 internal transcr...  291        1e-74  96%         
JN160948.1 Leea manillensis voucher Wen 8303 internal transcri...  291        1e-74  96%         
JN160945.1 Leea cumingii voucher Molina 8 internal transcribed...  291        1e-74  96%         
JN160925.1 Leea longifolia voucher Chow 78319 internal transcr...  291        1e-74  95%         
JN160964.1 Leea aff. setuligera Kress 37301 internal transcrib...  289        4e-74  95%         
KF544875.1 Leea rubra 18S ribosomal RNA gene, partial sequence...  287        1e-73  95%         
JN160953.1 Leea manillensis voucher Liao 1206 internal transcr...  287        1e-73  95%         
JN160944.1 Leea manillensis voucher Molina 18 internal transcr...  287        1e-73  97%         
KX951351.1 Leea guineensis voucher US:Wen 2010-091 internal tr...  278        8e-71  94%         
KT344614.1 Leea guineensis voucher Wen 8084 (US) internal tran...  278        8e-71  94%         
JN160968.1 Leea maculata voucher Alcool 7506 internal transcri...  278        8e-71  94%         
JN160927.1 Leea macrophylla voucher Wen 7415 internal transcri...  278        8e-71  94%         
JN160921.1 Leea guineensis voucher Jackes 2622 internal transc...  278        8e-71  94%         
JN160965.1 Leea coccinea voucher Bargen 264 internal transcrib...  274        1e-69  94%         
JN160962.1 Leea javanica voucher Bourell 2438 internal transcr...  274        1e-69  95%         
JN160971.1 Leea arborea voucher Lorence & Lecordier internal t...  272        4e-69  95%         
JN160970.1 Leea maculata voucher Gereau et al 5851 internal tr...  272        4e-69  93%         
JN160969.1 Leea maculata voucher Gobbo 119 internal transcribe...  272        4e-69  93%         
JN160928.1 Leea robusta voucher Wen 7417 internal transcribed ...  272        4e-69  95%         
JN160919.1 Leea guineensis voucher Takeuchi & Wiakabu 4320 int...  268        5e-68  93%         
JN160917.1 Leea guineensis voucher Smith 7773 internal transcr...  268        5e-68  93%         
JN160967.1 Leea cuspidifera voucher Gentry & Schatz 62078 inte...  267        2e-67  93%         
JN160966.1 Vitis monticola voucher Wen 9569 internal transcrib...  267        2e-67  93%         
JN160924.1 Leea guineensis voucher Fell & Stanton 3177 interna...  267        2e-67  92%         
KT344613.1 Leea cuspidifera voucher Wen 9621 (US) internal tra...  265        6e-67  93%         
JN160915.1 Leea guineensis voucher Regalado et al 705 internal...  265        6e-67  93%         
JN160955.1 Leea rubra voucher Lee 127 internal transcribed spa...  250        2e-62  94%         
JN160923.1 Leea guineensis voucher Takeuchi 4316 5.8S ribosoma...  224        1e-54  85%         
JN160963.1 Leea sp. Kress 975877 internal transcribed spacer 1...  222        4e-54  86%         
JN160954.1 Leea manillensis voucher Canfield 696 internal tran...  209        3e-50  88%         
KX951352.1 Parthenocissus laetevirens voucher US:Wen 9379 inte...  119        5e-23  83%         
KT344623.1 Rhoicissus tridentata voucher Luke & Luke 11453 (US...  91.6       1e-14  83%         
KT344622.1 Rhoicissus tomentosa voucher Wen 10076 (US) interna...  91.6       1e-14  83%         

ALIGNMENTS
>JN160936.1 Leea dentata voucher Wen 7498 internal transcribed spacer 1, 
partial sequence; 5.8S ribosomal RNA gene, complete sequence; 
and internal transcribed spacer 2, partial sequence
Length=764

 Score = 318 bits (172),  Expect = 5e-83
 Identities = 178/181 (98%), Gaps = 0/181 (0%)
 Strand=Plus/Plus

Query  1    CGCACCCGTCGcccccaagcccccccgccccccACGCGGGGCGGGCGGGGGCGGACGTTG  60
            ||||||||||||||||||||||||||||||||||||||||||||||||||||||||||||
Sbjct  528  CGCACCCGTCGCCCCCAAGCCCCCCCGCCCCCCACGCGGGGCGGGCGGGGGCGGACGTTG  587

Query  61   GCCTCCCGTGGGCGAGGACGCCCCCGGTTGGCCCAAAATCGTCCCCGCGGCGGCATGCGC  120
            ||||||||||||||||||||||||||||||||||||||||||||||||||||||||||||
Sbjct  588  GCCTCCCGTGGGCGAGGACGCCCCCGGTTGGCCCAAAATCGTCCCCGCGGCGGCATGCGC  647

Query  121  CACGACGAGCGGTGGTCGTCCACACACTCGAACCGCTCCCGGCGGGAGCTGTTTGGCATC  180
            ||||||||||||||||||||||||||||||||||||||||||||||||| | ||||| ||
Sbjct  648  CACGACGAGCGGTGGTCGTCCACACACTCGAACCGCTCCCGGCGGGAGCGGCTTGGCGTC  707

Query  181  G  181
            |
Sbjct  708  G  708


>JN160935.1 Leea dentata voucher Anderson 5149 internal transcribed spacer 
1, partial sequence; 5.8S ribosomal RNA gene, complete sequence; 
and internal transcribed spacer 2, partial sequence
Length=650

 Score = 318 bits (172),  Expect = 5e-83
 Identities = 178/181 (98%), Gaps = 0/181 (0%)
 Strand=Plus/Plus

Query  1    CGCACCCGTCGcccccaagcccccccgccccccACGCGGGGCGGGCGGGGGCGGACGTTG  60
            ||||||||||||||||||||||||||||||||||||||||||||||||||||||||||||
Sbjct  414  CGCACCCGTCGCCCCCAAGCCCCCCCGCCCCCCACGCGGGGCGGGCGGGGGCGGACGTTG  473

Query  61   GCCTCCCGTGGGCGAGGACGCCCCCGGTTGGCCCAAAATCGTCCCCGCGGCGGCATGCGC  120
            ||||||||||||||||||||||||||||||||||||||||||||||||||||||||||||
Sbjct  474  GCCTCCCGTGGGCGAGGACGCCCCCGGTTGGCCCAAAATCGTCCCCGCGGCGGCATGCGC  533

Query  121  CACGACGAGCGGTGGTCGTCCACACACTCGAACCGCTCCCGGCGGGAGCTGTTTGGCATC  180
            ||||||||||||||||||||||||||||||||||||||||||||||||| | ||||| ||
Sbjct  534  CACGACGAGCGGTGGTCGTCCACACACTCGAACCGCTCCCGGCGGGAGCGGCTTGGCGTC  593

Query  181  G  181
            |
Sbjct  594  G  594


>JN160937.1 Leea aequata voucher Wen 7494 internal transcribed spacer 1, 
partial sequence; 5.8S ribosomal RNA gene, complete sequence; 
and internal transcribed spacer 2, partial sequence
Length=687

 Score = 309 bits (167),  Expect = 3e-80
 Identities = 176/181 (97%), Gaps = 0/181 (0%)
 Strand=Plus/Plus

Query  1    CGCACCCGTCGcccccaagcccccccgccccccACGCGGGGCGGGCGGGGGCGGACGTTG  60
            |||||||||||||||||||||||||||| |||| ||||||||||||||||||||||||||
Sbjct  458  CGCACCCGTCGCCCCCAAGCCCCCCCGCMCCCCGCGCGGGGCGGGCGGGGGCGGACGTTG  517

Query  61   GCCTCCCGTGGGCGAGGACGCCCCCGGTTGGCCCAAAATCGTCCCCGCGGCGGCATGCGC  120
            ||||||||||||||||||||||||||||||||||||||||||||||||||||||||||||
Sbjct  518  GCCTCCCGTGGGCGAGGACGCCCCCGGTTGGCCCAAAATCGTCCCCGCGGCGGCATGCGC  577

Query  121  CACGACGAGCGGTGGTCGTCCACACACTCGAACCGCTCCCGGCGGGAGCTGTTTGGCATC  180
            ||||||||||||||||||||||||||||||||||||||||||||||||| | ||||| ||
Sbjct  578  CACGACGAGCGGTGGTCGTCCACACACTCGAACCGCTCCCGGCGGGAGCGGCTTGGCGTC  637

Query  181  G  181
            |
Sbjct  638  G  638


>KR532271.1 Leea indica isolate J571 internal transcribed spacer 1, partial 
sequence; 5.8S ribosomal RNA gene and internal transcribed 
spacer 2, complete sequence; and 28S ribosomal RNA gene, partial 
sequence
Length=473

 Score = 307 bits (166),  Expect = 1e-79
 Identities = 176/181 (97%), Gaps = 0/181 (0%)
 Strand=Plus/Plus

Query  1    CGCACCCGTCGcccccaagcccccccgccccccACGCGGGGCGGGCGGGGGCGGACGTTG  60
            ||||||||||||||||||||||||||||||||||||||||||||||||||||||||||||
Sbjct  161  CGCACCCGTCGCCCCCAAGCCCCCCCGCCCCCCACGCGGGGCGGGCGGGGGCGGACGTTG  220

Query  61   GCCTCCCGTGGGCGAGGACGCCCCCGGTTGGCCCAAAATCGTCCCCGCGGCGGCATGCGC  120
            ||||||||||| |||||| |||||||||||||||||||||||||||||||||||||||||
Sbjct  221  GCCTCCCGTGGACGAGGATGCCCCCGGTTGGCCCAAAATCGTCCCCGCGGCGGCATGCGC  280

Query  121  CACGACGAGCGGTGGTCGTCCACACACTCGAACCGCTCCCGGCGGGAGCTGTTTGGCATC  180
            ||||||||||||||||||||||||||||||||||||||||||||||||| | ||||| ||
Sbjct  281  CACGACGAGCGGTGGTCGTCCACACACTCGAACCGCTCCCGGCGGGAGCGGCTTGGCGTC  340

Query  181  G  181
            |
Sbjct  341  G  341


>KR532270.1 Leea compactiflora isolate BB0111 internal transcribed spacer 
1, partial sequence; 5.8S ribosomal RNA gene and internal transcribed 
spacer 2, complete sequence; and 28S ribosomal RNA 
gene, partial sequence
Length=501

 Score = 307 bits (166),  Expect = 1e-79
 Identities = 176/181 (97%), Gaps = 0/181 (0%)
 Strand=Plus/Plus

Query  1    CGCACCCGTCGcccccaagcccccccgccccccACGCGGGGCGGGCGGGGGCGGACGTTG  60
            ||||||||||||||||||||||||||||||||||||||||||||||||||||||||||||
Sbjct  161  CGCACCCGTCGCCCCCAAGCCCCCCCGCCCCCCACGCGGGGCGGGCGGGGGCGGACGTTG  220

Query  61   GCCTCCCGTGGGCGAGGACGCCCCCGGTTGGCCCAAAATCGTCCCCGCGGCGGCATGCGC  120
            ||||||||||| |||||| |||||||||||||||||||||||||||||||||||||||||
Sbjct  221  GCCTCCCGTGGACGAGGATGCCCCCGGTTGGCCCAAAATCGTCCCCGCGGCGGCATGCGC  280

Query  121  CACGACGAGCGGTGGTCGTCCACACACTCGAACCGCTCCCGGCGGGAGCTGTTTGGCATC  180
            ||||||||||||||||||||||||||||||||||||||||||||||||| | ||||| ||
Sbjct  281  CACGACGAGCGGTGGTCGTCCACACACTCGAACCGCTCCCGGCGGGAGCGGCTTGGCGTC  340

Query  181  G  181
            |
Sbjct  341  G  341


>JN160961.1 Leea javanica voucher Ramadhanil & Schultze 818 internal transcribed 
spacer 1, partial sequence; 5.8S ribosomal RNA gene, 
complete sequence; and internal transcribed spacer 2, partial 
sequence
Length=761

 Score = 307 bits (166),  Expect = 1e-79
 Identities = 176/181 (97%), Gaps = 0/181 (0%)
 Strand=Plus/Plus

Query  1    CGCACCCGTCGcccccaagcccccccgccccccACGCGGGGCGGGCGGGGGCGGACGTTG  60
            ||||||||||||||||||||||||||||||||||||||||||||||||||||||||||||
Sbjct  525  CGCACCCGTCGCCCCCAAGCCCCCCCGCCCCCCACGCGGGGCGGGCGGGGGCGGACGTTG  584

Query  61   GCCTCCCGTGGGCGAGGACGCCCCCGGTTGGCCCAAAATCGTCCCCGCGGCGGCATGCGC  120
            |||||||| ||||||||| |||||||||||||||||||||||||||||||||||||||||
Sbjct  585  GCCTCCCGCGGGCGAGGATGCCCCCGGTTGGCCCAAAATCGTCCCCGCGGCGGCATGCGC  644

Query  121  CACGACGAGCGGTGGTCGTCCACACACTCGAACCGCTCCCGGCGGGAGCTGTTTGGCATC  180
            ||||||||||||||||||||||||||||||||||||||||||||||||| | ||||| ||
Sbjct  645  CACGACGAGCGGTGGTCGTCCACACACTCGAACCGCTCCCGGCGGGAGCGGCTTGGCGTC  704

Query  181  G  181
            |
Sbjct  705  G  705


>JN160932.1 Leea aequata voucher Kessler 3080 internal transcribed spacer 
1, partial sequence; 5.8S ribosomal RNA gene, complete sequence; 
and internal transcribed spacer 2, partial sequence
Length=743

 Score = 307 bits (166),  Expect = 1e-79
 Identities = 176/181 (97%), Gaps = 0/181 (0%)
 Strand=Plus/Plus

Query  1    CGCACCCGTCGcccccaagcccccccgccccccACGCGGGGCGGGCGGGGGCGGACGTTG  60
            ||||||||||||||||||||||||||||||||| ||||||||||||||||||||||||||
Sbjct  507  CGCACCCGTCGCCCCCAAGCCCCCCCGCCCCCCGCGCGGGGCGGGCGGGGGCGGACGTTG  566

Query  61   GCCTCCCGTGGGCGAGGACGCCCCCGGTTGGCCCAAAATCGTCCCCGCGGCGGCATGCGC  120
            ||||||||||||||||||||||||||||||||||||||||||||||||||||||||||||
Sbjct  567  GCCTCCCGTGGGCGAGGACGCCCCCGGTTGGCCCAAAATCGTCCCCGCGGCGGCATGCGC  626

Query  121  CACGACGAGCGGTGGTCGTCCACACACTCGAACCGCTCCCGGCGGGAGCTGTTTGGCATC  180
            |||||||||||||||||||||||||||||||||| |||||||||||||| | ||||| ||
Sbjct  627  CACGACGAGCGGTGGTCGTCCACACACTCGAACCTCTCCCGGCGGGAGCGGCTTGGCGTC  686

Query  181  G  181
            |
Sbjct  687  G  687


>JN160926.1 Leea compactiflora voucher Hui 55103 internal transcribed spacer 
1, partial sequence; 5.8S ribosomal RNA gene, complete sequence; 
and internal transcribed spacer 2, partial sequence
Length=762

 Score = 303 bits (164),  Expect = 1e-78
 Identities = 175/181 (97%), Gaps = 0/181 (0%)
 Strand=Plus/Plus

Query  1    CGCACCCGTCGcccccaagcccccccgccccccACGCGGGGCGGGCGGGGGCGGACGTTG  60
            ||||||||||||||||||||||||||| ||||||||||||||||||||||||||||||||
Sbjct  526  CGCACCCGTCGCCCCCAAGCCCCCCCGMCCCCCACGCGGGGCGGGCGGGGGCGGACGTTG  585

Query  61   GCCTCCCGTGGGCGAGGACGCCCCCGGTTGGCCCAAAATCGTCCCCGCGGCGGCATGCGC  120
            ||||||||||| |||||| |||||||||||||||||||||||||||||||||||||||||
Sbjct  586  GCCTCCCGTGGACGAGGATGCCCCCGGTTGGCCCAAAATCGTCCCCGCGGCGGCATGCGC  645

Query  121  CACGACGAGCGGTGGTCGTCCACACACTCGAACCGCTCCCGGCGGGAGCTGTTTGGCATC  180
            ||||||||||||||||||||||||||||||||||||||||||||||||| | ||||| ||
Sbjct  646  CACGACGAGCGGTGGTCGTCCACACACTCGAACCGCTCCCGGCGGGAGCGGCTTGGCGTC  705

Query  181  G  181
            |
Sbjct  706  G  706


>KR532269.1 Leea compactiflora isolate BB0110 5.8S ribosomal RNA gene, partial 
sequence; internal transcribed spacer 2, complete sequence; 
and 28S ribosomal RNA gene, partial sequence
Length=408

 Score = 302 bits (163),  Expect = 5e-78
 Identities = 175/181 (97%), Gaps = 0/181 (0%)
 Strand=Plus/Plus

Query  1    CGCACCCGTCGcccccaagcccccccgccccccACGCGGGGCGGGCGGGGGCGGACGTTG  60
            ||||||||||||||||||||||||||||| ||||||||||||||||||||||||||||||
Sbjct  64   CGCACCCGTCGCCCCCAAGCCCCCCCGCCACCCACGCGGGGCGGGCGGGGGCGGACGTTG  123

Query  61   GCCTCCCGTGGGCGAGGACGCCCCCGGTTGGCCCAAAATCGTCCCCGCGGCGGCATGCGC  120
            ||||||||||| |||||| |||||||||||||||||||||||||||||||||||||||||
Sbjct  124  GCCTCCCGTGGACGAGGATGCCCCCGGTTGGCCCAAAATCGTCCCCGCGGCGGCATGCGC  183

Query  121  CACGACGAGCGGTGGTCGTCCACACACTCGAACCGCTCCCGGCGGGAGCTGTTTGGCATC  180
            ||||||||||||||||||||||||||||||||||||||||||||||||| | ||||| ||
Sbjct  184  CACGACGAGCGGTGGTCGTCCACACACTCGAACCGCTCCCGGCGGGAGCGGCTTGGCGTC  243

Query  181  G  181
            |
Sbjct  244  G  244


>KR532268.1 Leea asiatica isolate J354 internal transcribed spacer 1, partial 
sequence; 5.8S ribosomal RNA gene and internal transcribed 
spacer 2, complete sequence; and 28S ribosomal RNA gene, 
partial sequence
Length=491

 Score = 302 bits (163),  Expect = 5e-78
 Identities = 175/181 (97%), Gaps = 0/181 (0%)
 Strand=Plus/Plus

Query  1    CGCACCCGTCGcccccaagcccccccgccccccACGCGGGGCGGGCGGGGGCGGACGTTG  60
            ||||||||||||||||||||||||||||| ||||||||||||||||||||||||||||||
Sbjct  161  CGCACCCGTCGCCCCCAAGCCCCCCCGCCACCCACGCGGGGCGGGCGGGGGCGGACGTTG  220

Query  61   GCCTCCCGTGGGCGAGGACGCCCCCGGTTGGCCCAAAATCGTCCCCGCGGCGGCATGCGC  120
            ||||||||||| |||||| |||||||||||||||||||||||||||||||||||||||||
Sbjct  221  GCCTCCCGTGGACGAGGATGCCCCCGGTTGGCCCAAAATCGTCCCCGCGGCGGCATGCGC  280

Query  121  CACGACGAGCGGTGGTCGTCCACACACTCGAACCGCTCCCGGCGGGAGCTGTTTGGCATC  180
            ||||||||||||||||||||||||||||||||||||||||||||||||| | ||||| ||
Sbjct  281  CACGACGAGCGGTGGTCGTCCACACACTCGAACCGCTCCCGGCGGGAGCGGCTTGGCGTC  340

Query  181  G  181
            |
Sbjct  341  G  341


>KR532267.1 Leea asiatica isolate J344 internal transcribed spacer 1, partial 
sequence; 5.8S ribosomal RNA gene and internal transcribed 
spacer 2, complete sequence; and 28S ribosomal RNA gene, 
partial sequence
Length=488

 Score = 302 bits (163),  Expect = 5e-78
 Identities = 175/181 (97%), Gaps = 0/181 (0%)
 Strand=Plus/Plus

Query  1    CGCACCCGTCGcccccaagcccccccgccccccACGCGGGGCGGGCGGGGGCGGACGTTG  60
            ||||||||||||||||||||||||||||| ||||||||||||||||||||||||||||||
Sbjct  161  CGCACCCGTCGCCCCCAAGCCCCCCCGCCACCCACGCGGGGCGGGCGGGGGCGGACGTTG  220

Query  61   GCCTCCCGTGGGCGAGGACGCCCCCGGTTGGCCCAAAATCGTCCCCGCGGCGGCATGCGC  120
            ||||||||||| |||||| |||||||||||||||||||||||||||||||||||||||||
Sbjct  221  GCCTCCCGTGGACGAGGATGCCCCCGGTTGGCCCAAAATCGTCCCCGCGGCGGCATGCGC  280

Query  121  CACGACGAGCGGTGGTCGTCCACACACTCGAACCGCTCCCGGCGGGAGCTGTTTGGCATC  180
            ||||||||||||||||||||||||||||||||||||||||||||||||| | ||||| ||
Sbjct  281  CACGACGAGCGGTGGTCGTCCACACACTCGAACCGCTCCCGGCGGGAGCGGCTTGGCGTC  340

Query  181  G  181
            |
Sbjct  341  G  341


>KR532266.1 Leea asiatica isolate G218 internal transcribed spacer 1, partial 
sequence; 5.8S ribosomal RNA gene and internal transcribed 
spacer 2, complete sequence; and 28S ribosomal RNA gene, 
partial sequence
Length=498

 Score = 302 bits (163),  Expect = 5e-78
 Identities = 175/181 (97%), Gaps = 0/181 (0%)
 Strand=Plus/Plus

Query  1    CGCACCCGTCGcccccaagcccccccgccccccACGCGGGGCGGGCGGGGGCGGACGTTG  60
            ||||||||||||||||||||||||||||| ||||||||||||||||||||||||||||||
Sbjct  161  CGCACCCGTCGCCCCCAAGCCCCCCCGCCACCCACGCGGGGCGGGCGGGGGCGGACGTTG  220

Query  61   GCCTCCCGTGGGCGAGGACGCCCCCGGTTGGCCCAAAATCGTCCCCGCGGCGGCATGCGC  120
            ||||||||||| |||||| |||||||||||||||||||||||||||||||||||||||||
Sbjct  221  GCCTCCCGTGGACGAGGATGCCCCCGGTTGGCCCAAAATCGTCCCCGCGGCGGCATGCGC  280

Query  121  CACGACGAGCGGTGGTCGTCCACACACTCGAACCGCTCCCGGCGGGAGCTGTTTGGCATC  180
            ||||||||||||||||||||||||||||||||||||||||||||||||| | ||||| ||
Sbjct  281  CACGACGAGCGGTGGTCGTCCACACACTCGAACCGCTCCCGGCGGGAGCGGCTTGGCGTC  340

Query  181  G  181
            |
Sbjct  341  G  341


>JN160973.1 Leea indica voucher Nicolson 2995 internal transcribed spacer 
1, partial sequence; 5.8S ribosomal RNA gene, complete sequence; 
and internal transcribed spacer 2, partial sequence
Length=726

 Score = 302 bits (163),  Expect = 5e-78
 Identities = 175/181 (97%), Gaps = 0/181 (0%)
 Strand=Plus/Plus

Query  1    CGCACCCGTCGcccccaagcccccccgccccccACGCGGGGCGGGCGGGGGCGGACGTTG  60
            ||||||||||||||||||||||||||||| ||||||||||||||||||||||||||||||
Sbjct  490  CGCACCCGTCGCCCCCAAGCCCCCCCGCCACCCACGCGGGGCGGGCGGGGGCGGACGTTG  549

Query  61   GCCTCCCGTGGGCGAGGACGCCCCCGGTTGGCCCAAAATCGTCCCCGCGGCGGCATGCGC  120
            |||||||| ||||||||| |||||||||||||||||||||||||||||||||||||||||
Sbjct  550  GCCTCCCGCGGGCGAGGATGCCCCCGGTTGGCCCAAAATCGTCCCCGCGGCGGCATGCGC  609

Query  121  CACGACGAGCGGTGGTCGTCCACACACTCGAACCGCTCCCGGCGGGAGCTGTTTGGCATC  180
            ||||||||||||||||||||||||||||||||||||||||||||||||| | ||||| ||
Sbjct  610  CACGACGAGCGGTGGTCGTCCACACACTCGAACCGCTCCCGGCGGGAGCGGCTTGGCGTC  669

Query  181  G  181
            |
Sbjct  670  G  670


>JN160960.1 Leea javanica voucher Lee 126 internal transcribed spacer 1, 
partial sequence; 5.8S ribosomal RNA gene, complete sequence; 
and internal transcribed spacer 2, partial sequence
Length=759

 Score = 302 bits (163),  Expect = 5e-78
 Identities = 175/181 (97%), Gaps = 0/181 (0%)
 Strand=Plus/Plus

Query  1    CGCACCCGTCGcccccaagcccccccgccccccACGCGGGGCGGGCGGGGGCGGACGTTG  60
            ||||||||||||||||||||||||||||||||||||||||||||||||||||||||||||
Sbjct  523  CGCACCCGTCGCCCCCAAGCCCCCCCGCCCCCCACGCGGGGCGGGCGGGGGCGGACGTTG  582

Query  61   GCCTCCCGTGGGCGAGGACGCCCCCGGTTGGCCCAAAATCGTCCCCGCGGCGGCATGCGC  120
            ||||||||||| |||||| |||||||||||||||||||||||||||||||||||||||||
Sbjct  583  GCCTCCCGTGGACGAGGATGCCCCCGGTTGGCCCAAAATCGTCCCCGCGGCGGCATGCGC  642

Query  121  CACGACGAGCGGTGGTCGTCCACACACTCGAACCGCTCCCGGCGGGAGCTGTTTGGCATC  180
            |||||||||||||||| |||||||||||||||||||||||||||||||| | ||||| ||
Sbjct  643  CACGACGAGCGGTGGTAGTCCACACACTCGAACCGCTCCCGGCGGGAGCGGCTTGGCGTC  702

Query  181  G  181
            |
Sbjct  703  G  703


>JN160958.1 Leea javanica voucher Wen 8341 internal transcribed spacer 1, 
partial sequence; 5.8S ribosomal RNA gene, complete sequence; 
and internal transcribed spacer 2, partial sequence
Length=746

 Score = 302 bits (163),  Expect = 5e-78
 Identities = 175/181 (97%), Gaps = 0/181 (0%)
 Strand=Plus/Plus

Query  1    CGCACCCGTCGcccccaagcccccccgccccccACGCGGGGCGGGCGGGGGCGGACGTTG  60
            ||||||||||||||||||||||||||||||||||||||||||||||||||||||||||||
Sbjct  510  CGCACCCGTCGCCCCCAAGCCCCCCCGCCCCCCACGCGGGGCGGGCGGGGGCGGACGTTG  569

Query  61   GCCTCCCGTGGGCGAGGACGCCCCCGGTTGGCCCAAAATCGTCCCCGCGGCGGCATGCGC  120
            ||||||||||| |||||| |||||||||||||||||||||||||||||||||||||||||
Sbjct  570  GCCTCCCGTGGACGAGGATGCCCCCGGTTGGCCCAAAATCGTCCCCGCGGCGGCATGCGC  629

Query  121  CACGACGAGCGGTGGTCGTCCACACACTCGAACCGCTCCCGGCGGGAGCTGTTTGGCATC  180
            |||||||||||||||| |||||||||||||||||||||||||||||||| | ||||| ||
Sbjct  630  CACGACGAGCGGTGGTAGTCCACACACTCGAACCGCTCCCGGCGGGAGCGGCTTGGCGTC  689

Query  181  G  181
            |
Sbjct  690  G  690


>JN160949.1 Leea manillensis voucher Yap 7 internal transcribed spacer 1, 
partial sequence; 5.8S ribosomal RNA gene, complete sequence; 
and internal transcribed spacer 2, partial sequence
Length=772

 Score = 302 bits (163),  Expect = 5e-78
 Identities = 175/181 (97%), Gaps = 0/181 (0%)
 Strand=Plus/Plus

Query  1    CGCACCCGTCGcccccaagcccccccgccccccACGCGGGGCGGGCGGGGGCGGACGTTG  60
            |||||||||||||||||| |||||||||||||||||||||||||||||||||||||||||
Sbjct  536  CGCACCCGTCGCCCCCAAACCCCCCCGCCCCCCACGCGGGGCGGGCGGGGGCGGACGTTG  595

Query  61   GCCTCCCGTGGGCGAGGACGCCCCCGGTTGGCCCAAAATCGTCCCCGCGGCGGCATGCGC  120
            ||||||||||| |||||| |||||||||||||||||||||||||||||||||||||||||
Sbjct  596  GCCTCCCGTGGACGAGGATGCCCCCGGTTGGCCCAAAATCGTCCCCGCGGCGGCATGCGC  655

Query  121  CACGACGAGCGGTGGTCGTCCACACACTCGAACCGCTCCCGGCGGGAGCTGTTTGGCATC  180
            ||||||||||||||||||||||||||||||||||||||||||||||||| | ||||| ||
Sbjct  656  CACGACGAGCGGTGGTCGTCCACACACTCGAACCGCTCCCGGCGGGAGCGGCTTGGCGTC  715

Query  181  G  181
            |
Sbjct  716  G  716


>JN160938.1 Leea javanica voucher Wen 10237 internal transcribed spacer 1, 
partial sequence; 5.8S ribosomal RNA gene, complete sequence; 
and internal transcribed spacer 2, partial sequence
Length=726

 Score = 302 bits (163),  Expect = 5e-78
 Identities = 175/181 (97%), Gaps = 0/181 (0%)
 Strand=Plus/Plus

Query  1    CGCACCCGTCGcccccaagcccccccgccccccACGCGGGGCGGGCGGGGGCGGACGTTG  60
            ||||||||||||||||||||||||||||||||||||||||||||||||||||||||||||
Sbjct  510  CGCACCCGTCGCCCCCAAGCCCCCCCGCCCCCCACGCGGGGCGGGCGGGGGCGGACGTTG  569

Query  61   GCCTCCCGTGGGCGAGGACGCCCCCGGTTGGCCCAAAATCGTCCCCGCGGCGGCATGCGC  120
            ||||||||||| |||||| |||||||||||||||||||||||||||||||||||| ||||
Sbjct  570  GCCTCCCGTGGACGAGGATGCCCCCGGTTGGCCCAAAATCGTCCCCGCGGCGGCACGCGC  629

Query  121  CACGACGAGCGGTGGTCGTCCACACACTCGAACCGCTCCCGGCGGGAGCTGTTTGGCATC  180
            ||||||||||||||||||||||||||||||||||||||||||||||||| | ||||| ||
Sbjct  630  CACGACGAGCGGTGGTCGTCCACACACTCGAACCGCTCCCGGCGGGAGCGGCTTGGCGTC  689

Query  181  G  181
            |
Sbjct  690  G  690


>JN160930.1 Leea aequata voucher Yap 4 internal transcribed spacer 1, partial 
sequence; 5.8S ribosomal RNA gene, complete sequence; and 
internal transcribed spacer 2, partial sequence
Length=761

 Score = 302 bits (163),  Expect = 5e-78
 Identities = 167/169 (99%), Gaps = 0/169 (0%)
 Strand=Plus/Plus

Query  1    CGCACCCGTCGcccccaagcccccccgccccccACGCGGGGCGGGCGGGGGCGGACGTTG  60
            ||||| |||||||||||||||||||||| |||||||||||||||||||||||||||||||
Sbjct  525  CGCACTCGTCGCCCCCAAGCCCCCCCGCACCCCACGCGGGGCGGGCGGGGGCGGACGTTG  584

Query  61   GCCTCCCGTGGGCGAGGACGCCCCCGGTTGGCCCAAAATCGTCCCCGCGGCGGCATGCGC  120
            ||||||||||||||||||||||||||||||||||||||||||||||||||||||||||||
Sbjct  585  GCCTCCCGTGGGCGAGGACGCCCCCGGTTGGCCCAAAATCGTCCCCGCGGCGGCATGCGC  644

Query  121  CACGACGAGCGGTGGTCGTCCACACACTCGAACCGCTCCCGGCGGGAGC  169
            |||||||||||||||||||||||||||||||||||||||||||||||||
Sbjct  645  CACGACGAGCGGTGGTCGTCCACACACTCGAACCGCTCCCGGCGGGAGC  693


>JN160942.1 Leea manillensis voucher Molina 37 internal transcribed spacer 
1, partial sequence; 5.8S ribosomal RNA gene, complete sequence; 
and internal transcribed spacer 2, partial sequence
Length=710

 Score = 298 bits (161),  Expect = 6e-77
 Identities = 176/183 (96%), Gaps = 2/183 (1%)
 Strand=Plus/Plus

Query  1    CGCACCC-GTCGccccc-aagcccccccgccccccACGCGGGGCGGGCGGGGGCGGACGT  58
            ||||||| ||||||||| ||||||||||||||||||||||||||||||||||||||||||
Sbjct  480  CGCACCCGGTCGCCCCCAAAGCCCCCCCGCCCCCCACGCGGGGCGGGCGGGGGCGGACGT  539

Query  59   TGGCCTCCCGTGGGCGAGGACGCCCCCGGTTGGCCCAAAATCGTCCCCGCGGCGGCATGC  118
            ||||||||||||| |||||| |||||||||||||||||||||||||||||||||||||||
Sbjct  540  TGGCCTCCCGTGGACGAGGATGCCCCCGGTTGGCCCAAAATCGTCCCCGCGGCGGCATGC  599

Query  119  GCCACGACGAGCGGTGGTCGTCCACACACTCGAACCGCTCCCGGCGGGAGCTGTTTGGCA  178
            ||||||||||||||||||||||||||||||||||||||||||||||||||| | ||||| 
Sbjct  600  GCCACGACGAGCGGTGGTCGTCCACACACTCGAACCGCTCCCGGCGGGAGCGGCTTGGCG  659

Query  179  TCG  181
            |||
Sbjct  660  TCG  662


>JN160931.1 Leea aequata voucher Davies et al 99069 internal transcribed 
spacer 1, partial sequence; 5.8S ribosomal RNA gene, complete 
sequence; and internal transcribed spacer 2, partial sequence
Length=725

 Score = 298 bits (161),  Expect = 6e-77
 Identities = 173/181 (96%), Gaps = 0/181 (0%)
 Strand=Plus/Plus

Query  1    CGCACCCGTCGcccccaagcccccccgccccccACGCGGGGCGGGCGGGGGCGGACGTTG  60
            ||||| |||||||||||||||||||||| |||| ||||||||||||||||||||||||||
Sbjct  489  CGCACTCGTCGCCCCCAAGCCCCCCCGCMCCCCRCGCGGGGCGGGCGGGGGCGGACGTTG  548

Query  61   GCCTCCCGTGGGCGAGGACGCCCCCGGTTGGCCCAAAATCGTCCCCGCGGCGGCATGCGC  120
            ||||||||||||||||||||||||||| ||||||||||||||||||||||||||||||||
Sbjct  549  GCCTCCCGTGGGCGAGGACGCCCCCGGYTGGCCCAAAATCGTCCCCGCGGCGGCATGCGC  608

Query  121  CACGACGAGCGGTGGTCGTCCACACACTCGAACCGCTCCCGGCGGGAGCTGTTTGGCATC  180
            |||||||||||||||||||||||||||||||||| |||||||||||||| | ||||| ||
Sbjct  609  CACGACGAGCGGTGGTCGTCCACACACTCGAACCKCTCCCGGCGGGAGCGGCTTGGCGTC  668

Query  181  G  181
            |
Sbjct  669  G  669


>KF544872.1 Staphylea indica 18S ribosomal RNA gene, partial sequence; internal 
transcribed spacer 1, 5.8S ribosomal RNA gene, and internal 
transcribed spacer 2, complete sequence; and 28S ribosomal 
RNA gene, partial sequence
Length=769

 Score = 296 bits (160),  Expect = 2e-76
 Identities = 174/181 (96%), Gaps = 0/181 (0%)
 Strand=Plus/Plus

Query  1    CGCACCCGTCGcccccaagcccccccgccccccACGCGGGGCGGGCGGGGGCGGACGTTG  60
            ||||||||||||||||||||||||||| ||||||||||||||||||||||||||||||||
Sbjct  487  CGCACCCGTCGCCCCCAAGCCCCCCCGTCCCCCACGCGGGGCGGGCGGGGGCGGACGTTG  546

Query  61   GCCTCCCGTGGGCGAGGACGCCCCCGGTTGGCCCAAAATCGTCCCCGCGGCGGCATGCGC  120
            |||||||| ||||||||| |||||||||||||||||||||||||||||||||||||||||
Sbjct  547  GCCTCCCGCGGGCGAGGATGCCCCCGGTTGGCCCAAAATCGTCCCCGCGGCGGCATGCGC  606

Query  121  CACGACGAGCGGTGGTCGTCCACACACTCGAACCGCTCCCGGCGGGAGCTGTTTGGCATC  180
            ||||||||||||||||||||||||||||||||||||||||| ||||||| | ||||| ||
Sbjct  607  CACGACGAGCGGTGGTCGTCCACACACTCGAACCGCTCCCGTCGGGAGCGGCTTGGCGTC  666

Query  181  G  181
            |
Sbjct  667  G  667


>KF544871.1 Leea setuligera 18S ribosomal RNA gene, partial sequence; internal 
transcribed spacer 1, 5.8S ribosomal RNA gene, and internal 
transcribed spacer 2, complete sequence; and 28S ribosomal 
RNA gene, partial sequence
Length=769

 Score = 296 bits (160),  Expect = 2e-76
 Identities = 174/181 (96%), Gaps = 0/181 (0%)
 Strand=Plus/Plus

Query  1    CGCACCCGTCGcccccaagcccccccgccccccACGCGGGGCGGGCGGGGGCGGACGTTG  60
            ||||||||||||||||||||||||||| ||||||||||||||||||||||||||||||||
Sbjct  487  CGCACCCGTCGCCCCCAAGCCCCCCCGTCCCCCACGCGGGGCGGGCGGGGGCGGACGTTG  546

Query  61   GCCTCCCGTGGGCGAGGACGCCCCCGGTTGGCCCAAAATCGTCCCCGCGGCGGCATGCGC  120
            |||||||| ||||||||| |||||||||||||||||||||||||||||||||||||||||
Sbjct  547  GCCTCCCGCGGGCGAGGATGCCCCCGGTTGGCCCAAAATCGTCCCCGCGGCGGCATGCGC  606

Query  121  CACGACGAGCGGTGGTCGTCCACACACTCGAACCGCTCCCGGCGGGAGCTGTTTGGCATC  180
            ||||||||||||||||||||||||||||||||||||||||| ||||||| | ||||| ||
Sbjct  607  CACGACGAGCGGTGGTCGTCCACACACTCGAACCGCTCCCGTCGGGAGCGGCTTGGCGTC  666

Query  181  G  181
            |
Sbjct  667  G  667


>JN160959.1 Leea javanica voucher Averyanov et al 1602 internal transcribed 
spacer 1, partial sequence; 5.8S ribosomal RNA gene, complete 
sequence; and internal transcribed spacer 2, partial sequence
Length=747

 Score = 296 bits (160),  Expect = 2e-76
 Identities = 174/181 (96%), Gaps = 0/181 (0%)
 Strand=Plus/Plus

Query  1    CGCACCCGTCGcccccaagcccccccgccccccACGCGGGGCGGGCGGGGGCGGACGTTG  60
            ||||||||||||||||||||||||||| ||||||||||||||||||||||||||||||||
Sbjct  511  CGCACCCGTCGCCCCCAAGCCCCCCCGACCCCCACGCGGGGCGGGCGGGGGCGGACGTTG  570

Query  61   GCCTCCCGTGGGCGAGGACGCCCCCGGTTGGCCCAAAATCGTCCCCGCGGCGGCATGCGC  120
            ||||||||||| |||||| |||||||||||||||||||||||||||||||||||||||||
Sbjct  571  GCCTCCCGTGGACGAGGATGCCCCCGGTTGGCCCAAAATCGTCCCCGCGGCGGCATGCGC  630

Query  121  CACGACGAGCGGTGGTCGTCCACACACTCGAACCGCTCCCGGCGGGAGCTGTTTGGCATC  180
            |||||||||||||||| |||||||||||||||||||||||||||||||| | ||||| ||
Sbjct  631  CACGACGAGCGGTGGTTGTCCACACACTCGAACCGCTCCCGGCGGGAGCGGCTTGGCGTC  690

Query  181  G  181
            |
Sbjct  691  G  691


>JN160943.1 Leea manillensis voucher Molina 32 internal transcribed spacer 
1, partial sequence; 5.8S ribosomal RNA gene, complete sequence; 
and internal transcribed spacer 2, partial sequence
Length=754

 Score = 296 bits (160),  Expect = 2e-76
 Identities = 175/182 (96%), Gaps = 2/182 (1%)
 Strand=Plus/Plus

Query  1    CGCACCCGTCGccccc-aagcccccccgccccccACGCGGGGCGGGCGGGGGCGGACGTT  59
            |||||||||||||||| |||||||||||||||||||||||||||||||||||||||||||
Sbjct  522  CGCACCCGTCGCCCCCAAAGCCCCCCCGCCCCCCACGCGGGGCGGGCGGGGGCGGACGTT  581

Query  60   GGCCTCCCGTGGGCGAGGACGCCCCCGGTTGGCCCAAAATCGTCCCCGCGGCGGCATGCG  119
            |||||||||||| ||| || ||||||||||||||||||||||||||||||||||||||||
Sbjct  582  GGCCTCCCGTGGACGA-GATGCCCCCGGTTGGCCCAAAATCGTCCCCGCGGCGGCATGCG  640

Query  120  CCACGACGAGCGGTGGTCGTCCACACACTCGAACCGCTCCCGGCGGGAGCTGTTTGGCAT  179
            |||||||||||||||||||||||||||||||||||||||||||||||||| | ||||| |
Sbjct  641  CCACGACGAGCGGTGGTCGTCCACACACTCGAACCGCTCCCGGCGGGAGCGGCTTGGCGT  700

Query  180  CG  181
            ||
Sbjct  701  CG  702


>JN160940.1 Leea cumingii voucher Molina 7 internal transcribed spacer 1, 
partial sequence; 5.8S ribosomal RNA gene, complete sequence; 
and internal transcribed spacer 2, partial sequence
Length=771

 Score = 296 bits (160),  Expect = 2e-76
 Identities = 174/181 (96%), Gaps = 0/181 (0%)
 Strand=Plus/Plus

Query  1    CGCACCCGTCGcccccaagcccccccgccccccACGCGGGGCGGGCGGGGGCGGACGTTG  60
            ||||||||||||||||||||||||||| ||||||||||||||||||||||||||||||||
Sbjct  535  CGCACCCGTCGCCCCCAAGCCCCCCCGACCCCCACGCGGGGCGGGCGGGGGCGGACGTTG  594

Query  61   GCCTCCCGTGGGCGAGGACGCCCCCGGTTGGCCCAAAATCGTCCCCGCGGCGGCATGCGC  120
            |||||||| || |||||| |||||||||||||||||||||||||||||||||||||||||
Sbjct  595  GCCTCCCGCGGACGAGGAAGCCCCCGGTTGGCCCAAAATCGTCCCCGCGGCGGCATGCGC  654

Query  121  CACGACGAGCGGTGGTCGTCCACACACTCGAACCGCTCCCGGCGGGAGCTGTTTGGCATC  180
            ||||||||||||||||||||||||||||||||||||||||||||||||| | ||||| ||
Sbjct  655  CACGACGAGCGGTGGTCGTCCACACACTCGAACCGCTCCCGGCGGGAGCGGCTTGGCGTC  714

Query  181  G  181
            |
Sbjct  715  G  715


>JN160939.1 Leea cumingii voucher Molina 6 internal transcribed spacer 1, 
partial sequence; 5.8S ribosomal RNA gene, complete sequence; 
and internal transcribed spacer 2, partial sequence
Length=771

 Score = 296 bits (160),  Expect = 2e-76
 Identities = 174/181 (96%), Gaps = 0/181 (0%)
 Strand=Plus/Plus

Query  1    CGCACCCGTCGcccccaagcccccccgccccccACGCGGGGCGGGCGGGGGCGGACGTTG  60
            ||||||||||||||||||||||||||| ||||||||||||||||||||||||||||||||
Sbjct  535  CGCACCCGTCGCCCCCAAGCCCCCCCGACCCCCACGCGGGGCGGGCGGGGGCGGACGTTG  594

Query  61   GCCTCCCGTGGGCGAGGACGCCCCCGGTTGGCCCAAAATCGTCCCCGCGGCGGCATGCGC  120
            |||||||| || |||||| |||||||||||||||||||||||||||||||||||||||||
Sbjct  595  GCCTCCCGCGGACGAGGAAGCCCCCGGTTGGCCCAAAATCGTCCCCGCGGCGGCATGCGC  654

Query  121  CACGACGAGCGGTGGTCGTCCACACACTCGAACCGCTCCCGGCGGGAGCTGTTTGGCATC  180
            ||||||||||||||||||||||||||||||||||||||||||||||||| | ||||| ||
Sbjct  655  CACGACGAGCGGTGGTCGTCCACACACTCGAACCGCTCCCGGCGGGAGCGGCTTGGCGTC  714

Query  181  G  181
            |
Sbjct  715  G  715


>JN160950.1 Leea manillensis voucher Molina 31 internal transcribed spacer 
1, partial sequence; 5.8S ribosomal RNA gene, complete sequence; 
and internal transcribed spacer 2, partial sequence
Length=752

 Score = 292 bits (158),  Expect = 3e-75
 Identities = 173/181 (96%), Gaps = 0/181 (0%)
 Strand=Plus/Plus

Query  1    CGCACCCGTCGcccccaagcccccccgccccccACGCGGGGCGGGCGGGGGCGGACGTTG  60
            |||||||||| |||||||||||||||| ||||||||||||||||||||||||||||||||
Sbjct  516  CGCACCCGTCNCCCCCAAGCCCCCCCGACCCCCACGCGGGGCGGGCGGGGGCGGACGTTG  575

Query  61   GCCTCCCGTGGGCGAGGACGCCCCCGGTTGGCCCAAAATCGTCCCCGCGGCGGCATGCGC  120
            |||||||| || |||||| |||||||||||||||||||||||||||||||||||||||||
Sbjct  576  GCCTCCCGCGGACGAGGAAGCCCCCGGTTGGCCCAAAATCGTCCCCGCGGCGGCATGCGC  635

Query  121  CACGACGAGCGGTGGTCGTCCACACACTCGAACCGCTCCCGGCGGGAGCTGTTTGGCATC  180
            ||||||||||||||||||||||||||||||||||||||||||||||||| | ||||| ||
Sbjct  636  CACGACGAGCGGTGGTCGTCCACACACTCGAACCGCTCCCGGCGGGAGCGGCTTGGCGTC  695

Query  181  G  181
            |
Sbjct  696  G  696


>JN160952.1 Leea manillensis voucher Molina 13 internal transcribed spacer 
1, partial sequence; 5.8S ribosomal RNA gene, complete sequence; 
and internal transcribed spacer 2, partial sequence
Length=771

 Score = 291 bits (157),  Expect = 1e-74
 Identities = 173/181 (96%), Gaps = 0/181 (0%)
 Strand=Plus/Plus

Query  1    CGCACCCGTCGcccccaagcccccccgccccccACGCGGGGCGGGCGGGGGCGGACGTTG  60
            ||||||||||||||||||||||||||| ||||||||||||||||||||||||||||||||
Sbjct  535  CGCACCCGTCGCCCCCAAGCCCCCCCGACCCCCACGCGGGGCGGGCGGGGGCGGACGTTG  594

Query  61   GCCTCCCGTGGGCGAGGACGCCCCCGGTTGGCCCAAAATCGTCCCCGCGGCGGCATGCGC  120
            |||||||| ||||||||| |||||||||||||||||||||||||||||||||||||||||
Sbjct  595  GCCTCCCGCGGGCGAGGAAGCCCCCGGTTGGCCCAAAATCGTCCCCGCGGCGGCATGCGC  654

Query  121  CACGACGAGCGGTGGTCGTCCACACACTCGAACCGCTCCCGGCGGGAGCTGTTTGGCATC  180
            |||||||||||||||||||||||||||||||| |||||||| ||||||| | ||||| ||
Sbjct  655  CACGACGAGCGGTGGTCGTCCACACACTCGAATCGCTCCCGACGGGAGCGGCTTGGCGTC  714

Query  181  G  181
            |
Sbjct  715  G  715


>JN160948.1 Leea manillensis voucher Wen 8303 internal transcribed spacer 
1, partial sequence; 5.8S ribosomal RNA gene, complete sequence; 
and internal transcribed spacer 2, partial sequence
Length=756

 Score = 291 bits (157),  Expect = 1e-74
 Identities = 173/181 (96%), Gaps = 0/181 (0%)
 Strand=Plus/Plus

Query  1    CGCACCCGTCGcccccaagcccccccgccccccACGCGGGGCGGGCGGGGGCGGACGTTG  60
            ||||||||||||||||||||||||||| ||||||||||||||||||||||||||||||||
Sbjct  520  CGCACCCGTCGCCCCCAAGCCCCCCCGACCCCCACGCGGGGCGGGCGGGGGCGGACGTTG  579

Query  61   GCCTCCCGTGGGCGAGGACGCCCCCGGTTGGCCCAAAATCGTCCCCGCGGCGGCATGCGC  120
            |||||||| ||||||||| |||||||||||||||||||||||||||||||||||||||||
Sbjct  580  GCCTCCCGCGGGCGAGGAAGCCCCCGGTTGGCCCAAAATCGTCCCCGCGGCGGCATGCGC  639

Query  121  CACGACGAGCGGTGGTCGTCCACACACTCGAACCGCTCCCGGCGGGAGCTGTTTGGCATC  180
            |||||||||||||||||||||||||||||||| |||||||| ||||||| | ||||| ||
Sbjct  640  CACGACGAGCGGTGGTCGTCCACACACTCGAATCGCTCCCGACGGGAGCGGCTTGGCGTC  699

Query  181  G  181
            |
Sbjct  700  G  700


>JN160945.1 Leea cumingii voucher Molina 8 internal transcribed spacer 1, 
partial sequence; 5.8S ribosomal RNA gene, complete sequence; 
and internal transcribed spacer 2, partial sequence
Length=771

 Score = 291 bits (157),  Expect = 1e-74
 Identities = 173/181 (96%), Gaps = 0/181 (0%)
 Strand=Plus/Plus

Query  1    CGCACCCGTCGcccccaagcccccccgccccccACGCGGGGCGGGCGGGGGCGGACGTTG  60
            ||||||||||||||||||||||||||| |||||||||||||||||||||||||||| |||
Sbjct  535  CGCACCCGTCGCCCCCAAGCCCCCCCGACCCCCACGCGGGGCGGGCGGGGGCGGACATTG  594

Query  61   GCCTCCCGTGGGCGAGGACGCCCCCGGTTGGCCCAAAATCGTCCCCGCGGCGGCATGCGC  120
            |||||||| || |||||| |||||||||||||||||||||||||||||||||||||||||
Sbjct  595  GCCTCCCGCGGACGAGGAAGCCCCCGGTTGGCCCAAAATCGTCCCCGCGGCGGCATGCGC  654

Query  121  CACGACGAGCGGTGGTCGTCCACACACTCGAACCGCTCCCGGCGGGAGCTGTTTGGCATC  180
            ||||||||||||||||||||||||||||||||||||||||||||||||| | ||||| ||
Sbjct  655  CACGACGAGCGGTGGTCGTCCACACACTCGAACCGCTCCCGGCGGGAGCGGCTTGGCGTC  714

Query  181  G  181
            |
Sbjct  715  G  715


>JN160925.1 Leea longifolia voucher Chow 78319 internal transcribed spacer 
1, partial sequence; 5.8S ribosomal RNA gene, complete sequence; 
and internal transcribed spacer 2, partial sequence
Length=726

 Score = 291 bits (157),  Expect = 1e-74
 Identities = 173/182 (95%), Gaps = 1/182 (1%)
 Strand=Plus/Plus

Query  1    CGCACCCGTCGcccccaagcccccccgccccccACGCGGGGCGGGCGGGGGC-GGACGTT  59
            ||||||||||||||||||||||||||||| |||||||||||||||||||||| |||||||
Sbjct  500  CGCACCCGTCGCCCCCAAGCCCCCCCGCCACCCACGCGGGGCGGGCGGGGGCGGGACGTT  559

Query  60   GGCCTCCCGTGGGCGAGGACGCCCCCGGTTGGCCCAAAATCGTCCCCGCGGCGGCATGCG  119
            ||||||||| |||||||||||||||||||||||||||||||||||||||||||||  |||
Sbjct  560  GGCCTCCCGNGGGCGAGGACGCCCCCGGTTGGCCCAAAATCGTCCCCGCGGCGGCWCGCG  619

Query  120  CCACGACGAGCGGTGGTCGTCCACACACTCGAACCGCTCCCGGCGGGAGCTGTTTGGCAT  179
            |||||||||||||||||||||| ||||||||||||||||||||||||||| | ||||| |
Sbjct  620  CCACGACGAGCGGTGGTCGTCCWCACACTCGAACCGCTCCCGGCGGGAGCGGCTTGGCGT  679

Query  180  CG  181
            ||
Sbjct  680  CG  681


>JN160964.1 Leea aff. setuligera Kress 37301 internal transcribed spacer 
1, partial sequence; 5.8S ribosomal RNA gene, complete sequence; 
and internal transcribed spacer 2, partial sequence
Length=757

 Score = 289 bits (156),  Expect = 4e-74
 Identities = 176/185 (95%), Gaps = 4/185 (2%)
 Strand=Plus/Plus

Query  1    CGCACCCGTCGcccccaagcccccccgccccccACGCG----GGGCGGGCGGGGGCGGAC  56
            ||||||||||||||||||||||||||||||||||||||    ||||||||||||||||||
Sbjct  517  CGCACCCGTCGCCCCCAAGCCCCCCCGCCCCCCACGCGGGGCGGGCGGGCGGGGGCGGAC  576

Query  57   GTTGGCCTCCCGTGGGCGAGGACGCCCCCGGTTGGCCCAAAATCGTCCCCGCGGCGGCAT  116
            ||||||||||||||| |||||| |||||||||||||||||||||||||||||||||||||
Sbjct  577  GTTGGCCTCCCGTGGACGAGGATGCCCCCGGTTGGCCCAAAATCGTCCCCGCGGCGGCAT  636

Query  117  GCGCCACGACGAGCGGTGGTCGTCCACACACTCGAACCGCTCCCGGCGGGAGCTGTTTGG  176
            ||||||||||||||||||||||||||||||||||||||||||||||||||||| | ||||
Sbjct  637  GCGCCACGACGAGCGGTGGTCGTCCACACACTCGAACCGCTCCCGGCGGGAGCGGCTTGG  696

Query  177  CATCG  181
            | |||
Sbjct  697  CGTCG  701


>KF544875.1 Leea rubra 18S ribosomal RNA gene, partial sequence; internal 
transcribed spacer 1, 5.8S ribosomal RNA gene, and internal 
transcribed spacer 2, complete sequence; and 28S ribosomal 
RNA gene, partial sequence
Length=766

 Score = 287 bits (155),  Expect = 1e-73
 Identities = 176/185 (95%), Gaps = 5/185 (3%)
 Strand=Plus/Plus

Query  1    CGCACCCGTCGcccccaagcccccccgccccccACGC---G-GGGCGGGCGGGGGCGGAC  56
            ||||||||||||||||||||||||| |||||||||||   | ||||||||||||||||||
Sbjct  481  CGCACCCGTCGCCCCCAAGCCCCCC-GCCCCCCACGCGGGGCGGGCGGGCGGGGGCGGAC  539

Query  57   GTTGGCCTCCCGTGGGCGAGGACGCCCCCGGTTGGCCCAAAATCGTCCCCGCGGCGGCAT  116
            ||||||||||||||| ||||||||||||||||||||||||||||||||||||||||||||
Sbjct  540  GTTGGCCTCCCGTGGACGAGGACGCCCCCGGTTGGCCCAAAATCGTCCCCGCGGCGGCAT  599

Query  117  GCGCCACGACGAGCGGTGGTCGTCCACACACTCGAACCGCTCCCGGCGGGAGCTGTTTGG  176
            ||||||||||||||||||||||||||||||||||||||||||||||||||||| | ||||
Sbjct  600  GCGCCACGACGAGCGGTGGTCGTCCACACACTCGAACCGCTCCCGGCGGGAGCGGCTTGG  659

Query  177  CATCG  181
            | |||
Sbjct  660  CGTCG  664


>JN160953.1 Leea manillensis voucher Liao 1206 internal transcribed spacer 
1, partial sequence; 5.8S ribosomal RNA gene, complete sequence; 
and internal transcribed spacer 2, partial sequence
Length=762

 Score = 287 bits (155),  Expect = 1e-73
 Identities = 172/181 (95%), Gaps = 0/181 (0%)
 Strand=Plus/Plus

Query  1    CGCACCCGTCGcccccaagcccccccgccccccACGCGGGGCGGGCGGGGGCGGACGTTG  60
            ||||||||||||||||||||||||||| ||||||||||||||||||||||||||||||||
Sbjct  526  CGCACCCGTCGCCCCCAAGCCCCCCCGACCCCCACGCGGGGCGGGCGGGGGCGGACGTTG  585

Query  61   GCCTCCCGTGGGCGAGGACGCCCCCGGTTGGCCCAAAATCGTCCCCGCGGCGGCATGCGC  120
            |||||||| || |||||| |||||||||||||||||||||||||||||||||||||||||
Sbjct  586  GCCTCCCGCGGRCGAGGAAGCCCCCGGTTGGCCCAAAATCGTCCCCGCGGCGGCATGCGC  645

Query  121  CACGACGAGCGGTGGTCGTCCACACACTCGAACCGCTCCCGGCGGGAGCTGTTTGGCATC  180
            |||||||||||||||||||||||||||||||| |||||||| ||||||| | ||||| ||
Sbjct  646  CACGACGAGCGGTGGTCGTCCACACACTCGAATCGCTCCCGACGGGAGCGGCTTGGCGTC  705

Query  181  G  181
            |
Sbjct  706  G  706


>JN160944.1 Leea manillensis voucher Molina 18 internal transcribed spacer 
1, partial sequence; 5.8S ribosomal RNA gene, complete sequence; 
and internal transcribed spacer 2, partial sequence
Length=770

 Score = 287 bits (155),  Expect = 1e-73
 Identities = 165/170 (97%), Gaps = 0/170 (0%)
 Strand=Plus/Plus

Query  12   cccccaagcccccccgccccccACGCGGGGCGGGCGGGGGCGGACGTTGGCCTCCCGTGG  71
            ||||||||||||||||||||||||||||||||||||||||||||||||||||||||||||
Sbjct  545  CCCCCAAGCCCCCCCGCCCCCCACGCGGGGCGGGCGGGGGCGGACGTTGGCCTCCCGTGG  604

Query  72   GCGAGGACGCCCCCGGTTGGCCCAAAATCGTCCCCGCGGCGGCATGCGCCACGACGAGCG  131
             |||||| ||||||||||||||||||||||||||||||||||||||||||||||||||||
Sbjct  605  ACGAGGATGCCCCCGGTTGGCCCAAAATCGTCCCCGCGGCGGCATGCGCCACGACGAGCG  664

Query  132  GTGGTCGTCCACACACTCGAACCGCTCCCGGCGGGAGCTGTTTGGCATCG  181
            |||||||||||||||||||||||||||||||||||||| | ||||| |||
Sbjct  665  GTGGTCGTCCACACACTCGAACCGCTCCCGGCGGGAGCGGCTTGGCGTCG  714


>KX951351.1 Leea guineensis voucher US:Wen 2010-091 internal transcribed 
spacer 1, partial sequence; 5.8S ribosomal RNA gene, complete 
sequence; and internal transcribed spacer 2, partial sequence
Length=665

 Score = 278 bits (150),  Expect = 8e-71
 Identities = 175/186 (94%), Gaps = 5/186 (3%)
 Strand=Plus/Plus

Query  1    CGCACCCGTCGcccccaagcccccccgccccccACGCG----GGGCGGGCGGGGGCGGAC  56
            ||||||||||||||||||||||||||||||||||||||    ||||||||||||||||||
Sbjct  436  CGCACCCGTCGCCCCCAAGCCCCCCCGCCCCCCACGCGGGGCGGGCGGGCGGGGGCGGAC  495

Query  57   GTTGGCCTCCCGTGGGCGAGGACGCCC-CCGGTTGGCCCAAAATCGTCCCCGCGGCGGCA  115
            ||||||||||||||| |||||| ||||  |||||||||||||||||||||||||||||||
Sbjct  496  GTTGGCCTCCCGTGGACGAGGATGCCCATCGGTTGGCCCAAAATCGTCCCCGCGGCGGCA  555

Query  116  TGCGCCACGACGAGCGGTGGTCGTCCACACACTCGAACCGCTCCCGGCGGGAGCTGTTTG  175
            |||||||||||||||||||||||||||||||||||||||||||||||||||||| | |||
Sbjct  556  TGCGCCACGACGAGCGGTGGTCGTCCACACACTCGAACCGCTCCCGGCGGGAGCGGCTTG  615

Query  176  GCATCG  181
            || |||
Sbjct  616  GCGTCG  621


>KT344614.1 Leea guineensis voucher Wen 8084 (US) internal transcribed spacer 
1, partial sequence; and 5.8S ribsomal RNA gene, complete 
sequence
Length=650

 Score = 278 bits (150),  Expect = 8e-71
 Identities = 174/185 (94%), Gaps = 4/185 (2%)
 Strand=Plus/Plus

Query  1    CGCACCCGTCGcccccaagcccccccgccccccACGCG----GGGCGGGCGGGGGCGGAC  56
            ||||||||||||||||||||||||||||||||||||||    ||||||||||||||||||
Sbjct  421  CGCACCCGTCGCCCCCAAGCCCCCCCGCCCCCCACGCGGGGCGGGCGGGCGGGGGCGGAC  480

Query  57   GTTGGCCTCCCGTGGGCGAGGACGCCCCCGGTTGGCCCAAAATCGTCCCCGCGGCGGCAT  116
            ||||||||||||||| |||||| |||  ||||||||||||||||||||||||||||||||
Sbjct  481  GTTGGCCTCCCGTGGACGAGGATGCCATCGGTTGGCCCAAAATCGTCCCCGCGGCGGCAT  540

Query  117  GCGCCACGACGAGCGGTGGTCGTCCACACACTCGAACCGCTCCCGGCGGGAGCTGTTTGG  176
            ||||||||||||||||||||||||||||||||||||||||||||||||||||| | ||||
Sbjct  541  GCGCCACGACGAGCGGTGGTCGTCCACACACTCGAACCGCTCCCGGCGGGAGCGGCTTGG  600

Query  177  CATCG  181
            | |||
Sbjct  601  CGTCG  605


>JN160968.1 Leea maculata voucher Alcool 7506 internal transcribed spacer 
1, partial sequence; 5.8S ribosomal RNA gene, complete sequence; 
and internal transcribed spacer 2, partial sequence
Length=654

 Score = 278 bits (150),  Expect = 8e-71
 Identities = 173/185 (94%), Gaps = 4/185 (2%)
 Strand=Plus/Plus

Query  1    CGCACCCGTCGcccccaagcccccccgccccccACGCG----GGGCGGGCGGGGGCGGAC  56
            ||||||||||||||||||||||||||| ||| ||||||    ||||||||||||||||||
Sbjct  414  CGCACCCGTCGCCCCCAAGCCCCCCCGSCCCSCACGCGGGGCGGGCGGGCGGGGGCGGAC  473

Query  57   GTTGGCCTCCCGTGGGCGAGGACGCCCCCGGTTGGCCCAAAATCGTCCCCGCGGCGGCAT  116
             |||||||||||||| ||||||||||||||||||||||||||||||||||||||||||||
Sbjct  474  RTTGGCCTCCCGTGGACGAGGACGCCCCCGGTTGGCCCAAAATCGTCCCCGCGGCGGCAT  533

Query  117  GCGCCACGACGAGCGGTGGTCGTCCACACACTCGAACCGCTCCCGGCGGGAGCTGTTTGG  176
            |||||||||||||||||||||||||||||||||||||||||||||| |||||| | ||||
Sbjct  534  GCGCCACGACGAGCGGTGGTCGTCCACACACTCGAACCGCTCCCGGGGGGAGCGGCTTGG  593

Query  177  CATCG  181
            | |||
Sbjct  594  CGTCG  598


>JN160927.1 Leea macrophylla voucher Wen 7415 internal transcribed spacer 
1, partial sequence; 5.8S ribosomal RNA gene, complete sequence; 
and internal transcribed spacer 2, partial sequence
Length=701

 Score = 278 bits (150),  Expect = 8e-71
 Identities = 175/186 (94%), Gaps = 5/186 (3%)
 Strand=Plus/Plus

Query  1    CGCACCCGTCGcccccaagcccccccg-ccccccACGC---G-GGGCGGGCGGGGGCGGA  55
            |||| |||||||||||||||||||||| ||||||||||   | |||||||||||||||||
Sbjct  470  CGCAACCGTCGCCCCCAAGCCCCCCCGACCCCCCACGCGGGGCGGGCGGGCGGGGGCGGA  529

Query  56   CGTTGGCCTCCCGTGGGCGAGGACGCCCCCGGTTGGCCCAAAATCGTCCCCGCGGCGGCA  115
            |||||||||||||||| |||||||||||||||||||||||||||||||||||||||||||
Sbjct  530  CGTTGGCCTCCCGTGGACGAGGACGCCCCCGGTTGGCCCAAAATCGTCCCCGCGGCGGCA  589

Query  116  TGCGCCACGACGAGCGGTGGTCGTCCACACACTCGAACCGCTCCCGGCGGGAGCTGTTTG  175
            ||||||||||||||||||||||||||||||||||||||||||||||| |||||| | |||
Sbjct  590  TGCGCCACGACGAGCGGTGGTCGTCCACACACTCGAACCGCTCCCGGAGGGAGCGGCTTG  649

Query  176  GCATCG  181
            || |||
Sbjct  650  GCGTCG  655


>JN160921.1 Leea guineensis voucher Jackes 2622 internal transcribed spacer 
1, partial sequence; 5.8S ribosomal RNA gene, complete sequence; 
and internal transcribed spacer 2, partial sequence
Length=767

 Score = 278 bits (150),  Expect = 8e-71
 Identities = 174/185 (94%), Gaps = 4/185 (2%)
 Strand=Plus/Plus

Query  1    CGCACCCGTCGcccccaagcccccccgccccccACGCG----GGGCGGGCGGGGGCGGAC  56
            ||||| ||||||||||||||||||||||||||||||||    ||||||||||||||||||
Sbjct  527  CGCACACGTCGCCCCCAAGCCCCCCCGCCCCCCACGCGGGGCGGGCGGGCGGGGGCGGAC  586

Query  57   GTTGGCCTCCCGTGGGCGAGGACGCCCCCGGTTGGCCCAAAATCGTCCCCGCGGCGGCAT  116
            |||||||||||| ||||||||| |||||||||||||||||||||||||||||||||||| 
Sbjct  587  GTTGGCCTCCCGCGGGCGAGGATGCCCCCGGTTGGCCCAAAATCGTCCCCGCGGCGGCAC  646

Query  117  GCGCCACGACGAGCGGTGGTCGTCCACACACTCGAACCGCTCCCGGCGGGAGCTGTTTGG  176
            ||||||||||||||||||||||||||||||||||||||||||||||||||||| | ||||
Sbjct  647  GCGCCACGACGAGCGGTGGTCGTCCACACACTCGAACCGCTCCCGGCGGGAGCGGCTTGG  706

Query  177  CATCG  181
            | |||
Sbjct  707  CGTCG  711


>JN160965.1 Leea coccinea voucher Bargen 264 internal transcribed spacer 
1, partial sequence; 5.8S ribosomal RNA gene, complete sequence; 
and internal transcribed spacer 2, partial sequence
Length=770

 Score = 274 bits (148),  Expect = 1e-69
 Identities = 175/187 (94%), Gaps = 6/187 (3%)
 Strand=Plus/Plus

Query  1    CGCACCCGTCGcccccaagcccccccgccccccACGCGGGGCGGGC-----GGGGGCGGA  55
            ||||||||||||||||||||||||||||||||||||||||||||||     |||||||||
Sbjct  528  CGCACCCGTCGCCCCCAAGCCCCCCCGCCCCCCACGCGGGGCGGGCGGGCGGGGGGCGGA  587

Query  56   CGTTGGCCTCCCGTGGGCGAGGACGCCC-CCGGTTGGCCCAAAATCGTCCCCGCGGCGGC  114
            |||||||||||||||| |||||| ||||  ||||||||||||||||||||||||||||||
Sbjct  588  CGTTGGCCTCCCGTGGACGAGGATGCCCATCGGTTGGCCCAAAATCGTCCCCGCGGCGGC  647

Query  115  ATGCGCCACGACGAGCGGTGGTCGTCCACACACTCGAACCGCTCCCGGCGGGAGCTGTTT  174
            ||||||||||||||||||||||||||||||||||||||||||||||||||||||| | ||
Sbjct  648  ATGCGCCACGACGAGCGGTGGTCGTCCACACACTCGAACCGCTCCCGGCGGGAGCGGCTT  707

Query  175  GGCATCG  181
            ||| |||
Sbjct  708  GGCGTCG  714


>JN160962.1 Leea javanica voucher Bourell 2438 internal transcribed spacer 
1, partial sequence; 5.8S ribosomal RNA gene, complete sequence; 
and internal transcribed spacer 2, partial sequence
Length=745

 Score = 274 bits (148),  Expect = 1e-69
 Identities = 160/169 (95%), Gaps = 0/169 (0%)
 Strand=Plus/Plus

Query  1    CGCACCCGTCGcccccaagcccccccgccccccACGCGGGGCGGGCGGGGGCGGACGTTG  60
            ||||| |||||||||||||||||||||||||| |||||||||||||||||||||||||||
Sbjct  518  CGCACMCGTCGCCCCCAAGCCCCCCCGCCCCCSACGCGGGGCGGGCGGGGGCGGACGTTG  577

Query  61   GCCTCCCGTGGGCGAGGACGCCCCCGGTTGGCCCAAAATCGTCCCCGCGGCGGCATGCGC  120
             ||||||| ||||||||| || ||||||||||||||||||||  ||||||||||| ||||
Sbjct  578  CCCTCCCGCGGGCGAGGATGCSCCCGGTTGGCCCAAAATCGTNNCCGCGGCGGCAYGCGC  637

Query  121  CACGACGAGCGGTGGTCGTCCACACACTCGAACCGCTCCCGGCGGGAGC  169
            |||||||||||||||||||||||||||||||||||||||||||||||||
Sbjct  638  CACGACGAGCGGTGGTCGTCCACACACTCGAACCGCTCCCGGCGGGAGC  686


>JN160971.1 Leea arborea voucher Lorence & Lecordier internal transcribed 
spacer 1, partial sequence; 5.8S ribosomal RNA gene, complete 
sequence; and internal transcribed spacer 2, partial sequence
Length=733

 Score = 272 bits (147),  Expect = 4e-69
 Identities = 165/173 (95%), Gaps = 4/173 (2%)
 Strand=Plus/Plus

Query  1    CGCACCCGTCGcccccaagcccccccgccccccACGCG----GGGCGGGCGGGGGCGGAC  56
            ||||||||||||||||||||||||||||||||||||||    ||||||||||||||||||
Sbjct  528  CGCACCCGTCGCCCCCAAGCCCCCCCGCCCCCCACGCGGGGCGGGCGGGCGGGGGCGGAC  587

Query  57   GTTGGCCTCCCGTGGGCGAGGACGCCCCCGGTTGGCCCAAAATCGTCCCCGCGGCGGCAT  116
            ||||||||||||||| |||||| |||  ||||||||||||||||||||||||||||||||
Sbjct  588  GTTGGCCTCCCGTGGACGAGGATGCCATCGGTTGGCCCAAAATCGTCCCCGCGGCGGCAT  647

Query  117  GCGCCACGACGAGCGGTGGTCGTCCACACACTCGAACCGCTCCCGGCGGGAGC  169
            |||||||||||||||||||||||||||||||||||||||||||||||||||||
Sbjct  648  GCGCCACGACGAGCGGTGGTCGTCCACACACTCGAACCGCTCCCGGCGGGAGC  700


>JN160970.1 Leea maculata voucher Gereau et al 5851 internal transcribed 
spacer 1, partial sequence; 5.8S ribosomal RNA gene, complete 
sequence; and internal transcribed spacer 2, partial sequence
Length=748

 Score = 272 bits (147),  Expect = 4e-69
 Identities = 172/185 (93%), Gaps = 4/185 (2%)
 Strand=Plus/Plus

Query  1    CGCACCCGTCGcccccaagcccccccgccccccACGCG----GGGCGGGCGGGGGCGGAC  56
            ||||||||||||||||||||||| ||| ||| ||||||    ||||||||||||||||||
Sbjct  508  CGCACCCGTCGCCCCCAAGCCCCSCCGGCCCSCACGCGGGGCGGGCGGGCGGGGGCGGAC  567

Query  57   GTTGGCCTCCCGTGGGCGAGGACGCCCCCGGTTGGCCCAAAATCGTCCCCGCGGCGGCAT  116
             |||||||||||||| ||||||||||||||||||||||||||||||||||||||||||||
Sbjct  568  NTTGGCCTCCCGTGGACGAGGACGCCCCCGGTTGGCCCAAAATCGTCCCCGCGGCGGCAT  627

Query  117  GCGCCACGACGAGCGGTGGTCGTCCACACACTCGAACCGCTCCCGGCGGGAGCTGTTTGG  176
            |||||||||||||||||||||||||||||||||||||||||||||| |||||| | ||||
Sbjct  628  GCGCCACGACGAGCGGTGGTCGTCCACACACTCGAACCGCTCCCGGGGGGAGCGGCTTGG  687

Query  177  CATCG  181
            | |||
Sbjct  688  CGTCG  692


>JN160969.1 Leea maculata voucher Gobbo 119 internal transcribed spacer 1, 
partial sequence; 5.8S ribosomal RNA gene, complete sequence; 
and internal transcribed spacer 2, partial sequence
Length=758

 Score = 272 bits (147),  Expect = 4e-69
 Identities = 172/185 (93%), Gaps = 4/185 (2%)
 Strand=Plus/Plus

Query  1    CGCACCCGTCGcccccaagcccccccgccccccACGCG----GGGCGGGCGGGGGCGGAC  56
            ||||||||||||||||||||||| ||| ||||||||||    ||||||||||||||||||
Sbjct  518  CGCACCCGTCGCCCCCAAGCCCCSCCGGCCCCCACGCGGGGCGGGCGGGCGGGGGCGGAC  577

Query  57   GTTGGCCTCCCGTGGGCGAGGACGCCCCCGGTTGGCCCAAAATCGTCCCCGCGGCGGCAT  116
             |||||||||||||| ||||||||||||||||||||||||||||||||||||||||||||
Sbjct  578  ATTGGCCTCCCGTGGACGAGGACGCCCCCGGTTGGCCCAAAATCGTCCCCGCGGCGGCAT  637

Query  117  GCGCCACGACGAGCGGTGGTCGTCCACACACTCGAACCGCTCCCGGCGGGAGCTGTTTGG  176
            ||||||||||||||||||||||||||||||||||||||||||||||  ||||| | ||||
Sbjct  638  GCGCCACGACGAGCGGTGGTCGTCCACACACTCGAACCGCTCCCGGNNGGAGCGGCTTGG  697

Query  177  CATCG  181
            | |||
Sbjct  698  CGTCG  702


>JN160928.1 Leea robusta voucher Wen 7417 internal transcribed spacer 1, 
partial sequence; 5.8S ribosomal RNA gene, complete sequence; 
and internal transcribed spacer 2, partial sequence
Length=779

 Score = 272 bits (147),  Expect = 4e-69
 Identities = 165/173 (95%), Gaps = 4/173 (2%)
 Strand=Plus/Plus

Query  1    CGCACCCGTCGcccccaagcccccccgccccccACGCG----GGGCGGGCGGGGGCGGAC  56
            |||| ||||||||||||||| ||||| |||||||||||    ||||||||||||||||||
Sbjct  539  CGCAACCGTCGCCCCCAAGCACCCCCTCCCCCCACGCGGGGCGGGCGGGCGGGGGCGGAC  598

Query  57   GTTGGCCTCCCGTGGGCGAGGACGCCCCCGGTTGGCCCAAAATCGTCCCCGCGGCGGCAT  116
            ||||||||||||||| ||||||||||||||||||||||||||||||||||||||||||||
Sbjct  599  GTTGGCCTCCCGTGGACGAGGACGCCCCCGGTTGGCCCAAAATCGTCCCCGCGGCGGCAT  658

Query  117  GCGCCACGACGAGCGGTGGTCGTCCACACACTCGAACCGCTCCCGGCGGGAGC  169
            |||||||||||||||||||||||||||||||||||||||||||||||||||||
Sbjct  659  GCGCCACGACGAGCGGTGGTCGTCCACACACTCGAACCGCTCCCGGCGGGAGC  711


>JN160919.1 Leea guineensis voucher Takeuchi & Wiakabu 4320 internal transcribed 
spacer 1, partial sequence; 5.8S ribosomal RNA gene, 
complete sequence; and internal transcribed spacer 2, partial 
sequence
Length=780

 Score = 268 bits (145),  Expect = 5e-68
 Identities = 169/181 (93%), Gaps = 0/181 (0%)
 Strand=Plus/Plus

Query  1    CGCACCCGTCGcccccaagcccccccgccccccACGCGGGGCGGGCGGGGGCGGACGTTG  60
            ||||||||||||||||||||||||||| ||||||||||||||||||||||||||| ||||
Sbjct  544  CGCACCCGTCGCCCCCAAGCCCCCCCGTCCCCCACGCGGGGCGGGCGGGGGCGGATGTTG  603

Query  61   GCCTCCCGTGGGCGAGGACGCCCCCGGTTGGCCCAAAATCGTCCCCGCGGCGGCATGCGC  120
            ||||||||||| |||||| ||||||||||||||||||||||||||||||||| |  ||||
Sbjct  604  GCCTCCCGTGGACGAGGATGCCCCCGGTTGGCCCAAAATCGTCCCCGCGGCGACGCGCGC  663

Query  121  CACGACGAGCGGTGGTCGTCCACACACTCGAACCGCTCCCGGCGGGAGCTGTTTGGCATC  180
            ||||||||||||||||||||||||||||||||||||| ||| ||||||| | ||||| ||
Sbjct  664  CACGACGAGCGGTGGTCGTCCACACACTCGAACCGCTACCGTCGGGAGCGGCTTGGCGTC  723

Query  181  G  181
            |
Sbjct  724  G  724


>JN160917.1 Leea guineensis voucher Smith 7773 internal transcribed spacer 
1, partial sequence; 5.8S ribosomal RNA gene, complete sequence; 
and internal transcribed spacer 2, partial sequence
Length=746

 Score = 268 bits (145),  Expect = 5e-68
 Identities = 169/181 (93%), Gaps = 0/181 (0%)
 Strand=Plus/Plus

Query  1    CGCACCCGTCGcccccaagcccccccgccccccACGCGGGGCGGGCGGGGGCGGACGTTG  60
            ||||||||||||||||||||||||||| ||||||||||||||||||||||||||| ||||
Sbjct  510  CGCACCCGTCGCCCCCAAGCCCCCCCGTCCCCCACGCGGGGCGGGCGGGGGCGGATGTTG  569

Query  61   GCCTCCCGTGGGCGAGGACGCCCCCGGTTGGCCCAAAATCGTCCCCGCGGCGGCATGCGC  120
            ||||||||||| |||||| ||||||||||||||||||||||||||||||||| |  ||||
Sbjct  570  GCCTCCCGTGGACGAGGATGCCCCCGGTTGGCCCAAAATCGTCCCCGCGGCGACGCGCGC  629

Query  121  CACGACGAGCGGTGGTCGTCCACACACTCGAACCGCTCCCGGCGGGAGCTGTTTGGCATC  180
            ||||||||||||||||||||||||||||||||||||| ||| ||||||| | ||||| ||
Sbjct  630  CACGACGAGCGGTGGTCGTCCACACACTCGAACCGCTACCGTCGGGAGCGGCTTGGCGTC  689

Query  181  G  181
            |
Sbjct  690  G  690


>JN160967.1 Leea cuspidifera voucher Gentry & Schatz 62078 internal transcribed 
spacer 1, partial sequence; 5.8S ribosomal RNA gene, 
complete sequence; and internal transcribed spacer 2, partial 
sequence
Length=769

 Score = 267 bits (144),  Expect = 2e-67
 Identities = 171/183 (93%), Gaps = 6/183 (3%)
 Strand=Plus/Plus

Query  1    CGCACCCGTCGcccccaagcccccccgccccccACGCG----GGGCGGGCGGGGGCGGAC  56
            ||||||||||||||||||||||||||||||||||||||    ||||||||||||||||| 
Sbjct  527  CGCACCCGTCGCCCCCAAGCCCCCCCGCCCCCCACGCGGGGCGGGCGGGCGGGGGCGGAA  586

Query  57   GTTGGCCTCCCGTGG--GCGAGGACGCCCCCGGTTGGCCCAAAATCGTCCCCGCGGCGGC  114
            |||||||||||||||  | ||||| ||| |||||||||||||||||||||||||||||||
Sbjct  587  GTTGGCCTCCCGTGGACGAGAGGATGCCACCGGTTGGCCCAAAATCGTCCCCGCGGCGGC  646

Query  115  ATGCGCCACGACGAGCGGTGGTCGTCCACACACTCGAACCGCTCCCGGCGGGAGCTGTTT  174
            ||||||||||||||||||||||||||||||||||||||||||||||||||||||| | ||
Sbjct  647  ATGCGCCACGACGAGCGGTGGTCGTCCACACACTCGAACCGCTCCCGGCGGGAGCGGCTT  706

Query  175  GGC  177
            |||
Sbjct  707  GGC  709


>JN160966.1 Vitis monticola voucher Wen 9569 internal transcribed spacer 
1, partial sequence; 5.8S ribosomal RNA gene, complete sequence; 
and internal transcribed spacer 2, partial sequence
Length=766

 Score = 267 bits (144),  Expect = 2e-67
 Identities = 172/185 (93%), Gaps = 5/185 (3%)
 Strand=Plus/Plus

Query  1    CGCACCCGTCGcccccaagcccccccgccccccAC---GCG-GGGCGGGCGGGGGCGGAC  56
            ||||||||||||||||||||||||| | |||||||   | | ||||||||||||||||||
Sbjct  531  CGCACCCGTCGCCCCCAAGCCCCCC-GSCCCCCACGSGGGGCGGGCGGGCGGGGGCGGAC  589

Query  57   GTTGGCCTCCCGTGGGCGAGGACGCCCCCGGTTGGCCCAAAATCGTCCCCGCGGCGGCAT  116
            ||||||||||||||| |||||| ||| |||||||||||||||||||||||||||||||||
Sbjct  590  GTTGGCCTCCCGTGGACGAGGATGCCACCGGTTGGCCCAAAATCGTCCCCGCGGCGGCAT  649

Query  117  GCGCCACGACGAGCGGTGGTCGTCCACACACTCGAACCGCTCCCGGCGGGAGCTGTTTGG  176
            ||||||||||||||||||||||||||||||||||||||||||||||||||||| | ||||
Sbjct  650  GCGCCACGACGAGCGGTGGTCGTCCACACACTCGAACCGCTCCCGGCGGGAGCGGCTTGG  709

Query  177  CATCG  181
            | |||
Sbjct  710  CGTCG  714


>JN160924.1 Leea guineensis voucher Fell & Stanton 3177 internal transcribed 
spacer 1, partial sequence; 5.8S ribosomal RNA gene, complete 
sequence; and internal transcribed spacer 2, partial sequence
Length=751

 Score = 267 bits (144),  Expect = 2e-67
 Identities = 167/181 (92%), Gaps = 0/181 (0%)
 Strand=Plus/Plus

Query  1    CGCACCCGTCGcccccaagcccccccgccccccACGCGGGGCGGGCGGGGGCGGACGTTG  60
            ||||||||||||||||||||||||||| ||||||||||||||||||||||||||| ||||
Sbjct  523  CGCACCCGTCGCCCCCAAGCCCCCCCGYCCCCCACGCGGGGCGGGCGGGGGCGGATGTTG  582

Query  61   GCCTCCCGTGGGCGAGGACGCCCCCGGTTGGCCCAAAATCGTCCCCGCGGCGGCATGCGC  120
            |||||||| || |||||| |||||||||||||| |||||||||||||||||| |  ||||
Sbjct  583  GCCTCCCGYGGACGAGGATGCCCCCGGTTGGCCYAAAATCGTCCCCGCGGCGACRCGCGC  642

Query  121  CACGACGAGCGGTGGTCGTCCACACACTCGAACCGCTCCCGGCGGGAGCTGTTTGGCATC  180
            ||||||||||||||||||||||||||||||||||||| ||| ||||||| | ||||| ||
Sbjct  643  CACGACGAGCGGTGGTCGTCCACACACTCGAACCGCTNCCGTCGGGAGCGGCTTGGCGTC  702

Query  181  G  181
            |
Sbjct  703  G  703


>KT344613.1 Leea cuspidifera voucher Wen 9621 (US) internal transcribed spacer 
1, partial sequence; and 5.8S ribsomal RNA gene, complete 
sequence
Length=649

 Score = 265 bits (143),  Expect = 6e-67
 Identities = 172/185 (93%), Gaps = 5/185 (3%)
 Strand=Plus/Plus

Query  1    CGCACCCGTCGcccccaagcccccccgccccccACGC---G-GGGCGGGCGGGGGCGGAC  56
            ||||||||||||||||||||||||| |||||||||||   | ||||||||||||||||| 
Sbjct  421  CGCACCCGTCGCCCCCAAGCCCCCC-GCCCCCCACGCGGGGCGGGCGGGCGGGGGCGGAA  479

Query  57   GTTGGCCTCCCGTGGGCGAGGACGCCCCCGGTTGGCCCAAAATCGTCCCCGCGGCGGCAT  116
            ||||||||||||||| | |||| ||| |||||||||||||||||||||||||||||||||
Sbjct  480  GTTGGCCTCCCGTGGACCAGGATGCCACCGGTTGGCCCAAAATCGTCCCCGCGGCGGCAT  539

Query  117  GCGCCACGACGAGCGGTGGTCGTCCACACACTCGAACCGCTCCCGGCGGGAGCTGTTTGG  176
            ||||||||||||||||||||||||||||||||||||||||||||||||||||| | ||||
Sbjct  540  GCGCCACGACGAGCGGTGGTCGTCCACACACTCGAACCGCTCCCGGCGGGAGCGGCTTGG  599

Query  177  CATCG  181
            | |||
Sbjct  600  CGTCG  604


>JN160915.1 Leea guineensis voucher Regalado et al 705 internal transcribed 
spacer 1, partial sequence; 5.8S ribosomal RNA gene, complete 
sequence; and internal transcribed spacer 2, partial sequence
Length=778

 Score = 265 bits (143),  Expect = 6e-67
 Identities = 168/181 (93%), Gaps = 0/181 (0%)
 Strand=Plus/Plus

Query  1    CGCACCCGTCGcccccaagcccccccgccccccACGCGGGGCGGGCGGGGGCGGACGTTG  60
            ||||||||||||||||||||||||||| ||||||||||||||||||||||||||| ||||
Sbjct  542  CGCACCCGTCGCCCCCAAGCCCCCCCGTCCCCCACGCGGGGCGGGCGGGGGCGGATGTTG  601

Query  61   GCCTCCCGTGGGCGAGGACGCCCCCGGTTGGCCCAAAATCGTCCCCGCGGCGGCATGCGC  120
            ||||||||||| |||||| ||||||||||||||||||||||||||||||||| |  ||||
Sbjct  602  GCCTCCCGTGGACGAGGATGCCCCCGGTTGGCCCAAAATCGTCCCCGCGGCGACGCGCGC  661

Query  121  CACGACGAGCGGTGGTCGTCCACACACTCGAACCGCTCCCGGCGGGAGCTGTTTGGCATC  180
            ||||||||||||||||||||||||||||||||||| | ||| ||||||| | ||||| ||
Sbjct  662  CACGACGAGCGGTGGTCGTCCACACACTCGAACCGNTACCGTCGGGAGCGGCTTGGCGTC  721

Query  181  G  181
            |
Sbjct  722  G  722


>JN160955.1 Leea rubra voucher Lee 127 internal transcribed spacer 1, partial 
sequence; 5.8S ribosomal RNA gene, complete sequence; and 
internal transcribed spacer 2, partial sequence
Length=733

 Score = 250 bits (135),  Expect = 2e-62
 Identities = 154/163 (94%), Gaps = 1/163 (1%)
 Strand=Plus/Plus

Query  19   gcccccccgccccccACGCGGGGCGGGCGGGGGCGGACGTTGGCCTCCCGTGGGCGAGGA  78
            ||||||  ||||||| |||||||||||||||||||||||||||||||||| || ||||||
Sbjct  516  GCCCCCAAGCCCCCC-CGCGGGGCGGGCGGGGGCGGACGTTGGCCTCCCGCGGACGAGGA  574

Query  79   CGCCCCCGGTTGGCCCAAAATCGTCCCCGCGGCGGCATGCGCCACGACGAGCGGTGGTCG  138
            ||||||||||||||||||||||||||||||||||||||||||||||||||||||||||||
Sbjct  575  CGCCCCCGGTTGGCCCAAAATCGTCCCCGCGGCGGCATGCGCCACGACGAGCGGTGGTCG  634

Query  139  TCCACACACTCGAACCGCTCCCGGCGGGAGCTGTTTGGCATCG  181
            ||||||||||||||||||||||| ||||||| | ||||| |||
Sbjct  635  TCCACACACTCGAACCGCTCCCGTCGGGAGCGGCTTGGCGTCG  677


>JN160923.1 Leea guineensis voucher Takeuchi 4316 5.8S ribosomal RNA gene 
and internal transcribed spacer 2, partial sequence
Length=334

 Score = 224 bits (121),  Expect = 1e-54
 Identities = 154/181 (85%), Gaps = 0/181 (0%)
 Strand=Plus/Plus

Query  1    CGCACCCGTCGcccccaagcccccccgccccccACGCGGGGCGGGCGGGGGCGGACGTTG  60
            ||||||||||||||||||||||||||||||||||||||||                    
Sbjct  107  CGCACCCGTCGCCCCCAAGCCCCCCCGCCCCCCACGCGGGNNNNNNNNNNNNNNNNNNNN  166

Query  61   GCCTCCCGTGGGCGAGGACGCCCCCGGTTGGCCCAAAATCGTCCCCGCGGCGGCATGCGC  120
            |||||||| ||||||||| ||||||||||||||||||||||||||||||||| || ||||
Sbjct  167  GCCTCCCGCGGGCGAGGATGCCCCCGGTTGGCCCAAAATCGTCCCCGCGGCGNCACGCGC  226

Query  121  CACGACGAGCGGTGGTCGTCCACACACTCGAACCGCTCCCGGCGGGAGCTGTTTGGCATC  180
            ||||||||||||||||||||||||||||||||||||||||||||||||| | ||||| ||
Sbjct  227  CACGACGAGCGGTGGTCGTCCACACACTCGAACCGCTCCCGGCGGGAGCGGCTTGGCGTC  286

Query  181  G  181
            |
Sbjct  287  G  287


>JN160963.1 Leea sp. Kress 975877 internal transcribed spacer 1, partial 
sequence; 5.8S ribosomal RNA gene, complete sequence; and internal 
transcribed spacer 2, partial sequence
Length=761

 Score = 222 bits (120),  Expect = 4e-54
 Identities = 155/180 (86%), Gaps = 4/180 (2%)
 Strand=Plus/Plus

Query  1    CGCACCCGTCGcccccaagcccccccgccccccACGCG----GGGCGGGCGGGGGCGGAC  56
            |||||||||||||||| |||||||||||||||||||||    ||||||||||||||||||
Sbjct  525  CGCACCCGTCGCCCCCGAGCCCCCCCGCCCCCCACGCGGGGCGGGCGGGCGGGGGCGGAC  584

Query  57   GTTGGCCTCCCGTGGGCGAGGACGCCCCCGGTTGGCCCAAAATCGTCCCCGCGGCGGCAT  116
            || || || ||  ||  || |||||||||||  |||  ||||||||   || ||||||||
Sbjct  585  GTKGGSCTNCCNNGGANGAKGACGCCCCCGGKKGGCNNAAAATCGTMMYCGNGGCGGCAT  644

Query  117  GCGCCACGACGAGCGGTGGTCGTCCACACACTCGAACCGCTCCCGGCGGGAGCTGTTTGG  176
            || ||||||||||||||||||||||||||||| |||||||||||||||||||| | ||||
Sbjct  645  GCNCCACGACGAGCGGTGGTCGTCCACACACTNGAACCGCTCCCGGCGGGAGCGGCTTGG  704


>JN160954.1 Leea manillensis voucher Canfield 696 internal transcribed spacer 
1, partial sequence; 5.8S ribosomal R
