# Supplementary material for: Assessing the Identity of Commercial Herbs From a Cambodian Market Using DNA Barcoding
Source: Front Pharmacol. 2020 Mar 24;11:244. doi: 10.3389/fphar.2020.00244 (PMC7105672; doi:10.3389/fphar.2020.00244)
Supplement: Supplementary file 2 [file Data_Sheet_2.zip › blast search result/ITS2/JPZ34.txt]

BLASTN 2.9.0+
Reference: Zheng Zhang, Scott Schwartz, Lukas Wagner, and
Webb Miller (2000), "A greedy algorithm for aligning DNA
sequences", J Comput Biol 2000; 7(1-2):203-14.


Reference for database indexing: Aleksandr Morgulis, George
Coulouris, Yan Raytselis, Thomas L. Madden, Richa Agarwala,
Alejandro A. Schaffer (2008), "Database Indexing for
Production MegaBLAST Searches", Bioinformatics 24:1757-1764.


RID: J5XKH7YW014


Database: Nucleotide collection (nt)
           52,478,804 sequences; 218,532,353,722 total letters
Query= 34

Length=204


                                                                   Score        E      Max
Sequences producing significant alignments:                       (Bits)     Value   ident

AY971200.1 Croton crassifolius voucher Esser 98-157 (A) intern...  377        7e-101  100%        
AB375089.1 Croton crassifolius genes for ITS1, 5.8S rRNA, ITS2...  375        2e-100  100%        
KP878369.1 Croton multicaulis voucher BRI Forster PIF36717 int...  361        7e-96   99%         
KP878323.1 Croton arnhemicus voucher US KW576 internal transcr...  361        7e-96   99%         
KP878322.1 Croton arnhemicus voucher BRI Forster PIF29923 inte...  361        7e-96   99%         
KP878321.1 Croton arnhemicus voucher BRI Forster PIF28133 inte...  361        7e-96   99%         
KP878320.1 Croton arnhemicus voucher BRI Forster PIF25263 inte...  361        7e-96   99%         
KP878319.1 Croton arnhemicus voucher BRI Fell DGF10501 interna...  361        7e-96   99%         
KP878367.1 Croton minimus voucher BRI Forster PIF30796 interna...  357        9e-95   98%         
HM564090.1 Croton minimus voucher Forster 28146 (WIS) internal...  357        9e-95   98%         
KP878366.1 Croton minimus voucher BRI Ford 5661 internal trans...  355        3e-94   98%         
KP878318.1 Croton aridus voucher BRI Bailey LP1 internal trans...  355        3e-94   98%         
KP878317.1 Croton aridus voucher BRI Mitchell PRP1823 internal...  355        3e-94   98%         
AY971192.1 Croton caudatus voucher Soejarto 7728 (MO) internal...  344        7e-91   97%         
KP878378.1 Croton phebalioides voucher WIS Forster PIF28144 in...  340        9e-90   97%         
KP878373.1 Croton phebalioides voucher QRS Ford 2325 internal ...  340        9e-90   97%         
KP878355.1 Croton mamillatus voucher A Forster PIF28882 intern...  340        9e-90   97%         
KP878379.1 Croton phebalioides voucher WIS Forster PIF29182 in...  337        1e-88   97%         
KP878393.1 Croton stigmatosus voucher WIS Forster PIF28042 int...  335        4e-88   97%         
KP878377.1 Croton phebalioides voucher BRI Forster PIF23808 in...  335        4e-88   97%         
KP878376.1 Croton phebalioides voucher BRI Forster PIF33199 in...  335        4e-88   97%         
KP878375.1 Croton phebalioides voucher BRI Bean 25968 internal...  335        4e-88   97%         
KP878374.1 Croton phebalioides voucher BRI Smyrell GS83 intern...  333        1e-87   96%         
KP878334.1 Croton cordatulus voucher A McKee 39152 internal tr...  333        1e-87   97%         
KP878329.1 Croton caudatus voucher BRI Forster PIF13570 intern...  327        7e-86   96%         
KP878402.1 Croton triacros voucher WIS Forster PIF28160 intern...  324        9e-85   96%         
KP878394.1 Croton stockeri voucher BRI Forster PIF10580 intern...  324        9e-85   96%         
KP878336.1 Croton densivestitus voucher WIS Forster PIF28215 i...  324        9e-85   96%         
KP092920.1 Croton lachnocarpus isolate SCBGP220_1 18S ribosoma...  322        3e-84   95%         
KP878314.1 Croton acronychioides voucher WIS Forster PIF29213 ...  318        4e-83   95%         
KP878326.1 Croton capitis-york voucher BRI Forster PIF10331 in...  316        1e-82   95%         
KP092921.1 Croton lachnocarpus isolate SCBGP220_2 18S ribosoma...  316        1e-82   95%         
KP878387.1 Croton rheophyticus voucher KLU SAN 147988 internal...  313        2e-81   94%         
KP878353.1 Croton magneticus voucher A Forster PIF14863 intern...  313        2e-81   95%         
KP878333.1 Croton consanguineus voucher A Nickrent 5540 intern...  313        2e-81   95%         
KP878386.1 Croton levatii voucher GH Webster 19399 internal tr...  311        7e-81   94%         
KR531950.1 Croton sp. 1 XCH-2015 isolate BB0185 5.8S ribosomal...  311        7e-81   94%         
KR531949.1 Croton sp. 1 XCH-2015 isolate BB0184 5.8S ribosomal...  311        7e-81   94%         
KR531944.1 Croton kongensis isolate BB0875 5.8S ribosomal RNA ...  311        7e-81   94%         
KR531943.1 Croton kongensis isolate BB0205 5.8S ribosomal RNA ...  311        7e-81   94%         
HM564075.1 Croton argyratus voucher van Ee 790 (A) internal tr...  311        7e-81   94%         
AY971199.1 Croton coriifolius voucher Eerwog s.n. internal tra...  311        7e-81   94%         
KP878400.1 Croton tomentellus voucher BRI Brock 739 internal t...  307        9e-80   94%         
KP878382.1 Croton rarus voucher BRI Sankowsky 1446 internal tr...  307        9e-80   94%         
KP878364.1 Croton microtiglium voucher GH Webster 14092 intern...  307        9e-80   94%         
KP878330.1 Croton choristadenius voucher BRI Forster PIF21326 ...  307        9e-80   94%         
KP878390.1 Croton schultzii voucher BRI Russell-Smith 8123 int...  305        3e-79   94%         
KP878389.1 Croton schultzii voucher BRI Forster PIF5918 intern...  305        3e-79   94%         
KP878385.1 Croton fluviatilis voucher BKF Pooma 7386 internal ...  305        3e-79   94%         
KP878344.1 Croton ikopae voucher MICH Van Ee 804 internal tran...  305        3e-79   94%         
KR531954.1 Croton sp. 2 XCH-2015 isolate BB0877 5.8S ribosomal...  305        3e-79   94%         
KR531953.1 Croton sp. 2 XCH-2015 isolate BB0760 5.8S ribosomal...  305        3e-79   94%         
KR531952.1 Croton sp. 2 XCH-2015 isolate BB0207 5.8S ribosomal...  305        3e-79   94%         
KR531951.1 Croton sp. 2 XCH-2015 isolate BB0206 5.8S ribosomal...  305        3e-79   94%         
KR531948.1 Croton kongensis isolate J240 5.8S ribosomal RNA ge...  305        3e-79   94%         
KR531947.1 Croton kongensis isolate J201 5.8S ribosomal RNA ge...  305        3e-79   94%         
AB375093.1 Croton argyratus genes for ITS1, 5.8S rRNA, ITS2, c...  305        3e-79   94%         
AY971221.1 Croton kerrii voucher Esser 98-233 (WIS) internal t...  305        3e-79   94%         
KY039633.1 Croton salviformis voucher MICH:Van Ee et al. 905 1...  303        1e-78   97%         
KP878401.1 Croton tomentellus voucher BRI Russell-Smith 7779 i...  302        4e-78   94%         
KR531942.1 Croton kongensis isolate BB0204 5.8S ribosomal RNA ...  302        4e-78   94%         
KY039663.1 Croton trichotomus voucher MICH:Van Ee et al. 987 1...  300        2e-77   94%         
KY039631.1 Croton promunturii voucher MICH:Van Ee et al. 902 1...  300        2e-77   93%         
KY039621.1 Croton chlaenacicomes voucher MICH:Van Ee et al. 95...  300        2e-77   94%         
KP878398.1 Croton thorelii voucher MICH Middleton 3860 interna...  300        2e-77   94%         
KP878357.1 Croton megalobotrys voucher MICH Becker 1004 intern...  300        2e-77   93%         
KP878356.1 Croton megalobotrys voucher A Throughton 328 intern...  300        2e-77   93%         
KP878347.1 Croton insularis voucher BRI Forster PIF35064 inter...  300        2e-77   94%         
KP878345.1 Croton insularis voucher BRI Forster PIF28121 inter...  300        2e-77   94%         
KP878325.1 Croton brachypus voucher BRI Forster PIF15441 inter...  300        2e-77   94%         
KR531941.1 Croton crassifolius isolate L087 internal transcrib...  300        2e-77   93%         
HM044808.1 Croton trichotomus voucher MICH:van Ee et al. 991 i...  300        2e-77   94%         
AY971243.1 Croton ripensis voucher Rinehart LR19676 (US) inter...  300        2e-77   93%         
AY971220.1 Croton insularis voucher Berry 7682 (WIS), cultivat...  300        2e-77   94%         
AB375086.1 Croton poilanei genes for ITS1, 5.8S rRNA, ITS2, co...  298        5e-77   94%         
AB375085.1 Croton poilanei genes for ITS1, 5.8S rRNA, ITS2, co...  298        5e-77   94%         
KY039623.1 Croton louvelii voucher MICH:Van Ee et al. 992 18S ...  296        2e-76   97%         
KC758673.1 Croton euryphyllus voucher npccDNA10 internal trans...  296        2e-76   97%         
AB375079.1 Croton wallichii genes for ITS1, 5.8S rRNA, ITS2, c...  296        2e-76   97%         
AY971234.1 Croton microtiglium voucher Drake 375 (BISH) intern...  296        2e-76   93%         
KY039634.1 Croton salviformis var. rufopunctatus voucher MICH:...  294        7e-76   96%         
KY039614.1 Croton hildebrandtii voucher MICH:Van Ee et al. 113...  294        7e-76   93%         
KP878397.1 Croton talaeporos voucher K Alstrup 37 internal tra...  294        7e-76   93%         
AB375084.1 Croton kongkandanus genes for ITS1, 5.8S rRNA, ITS2...  294        7e-76   93%         
KY039600.1 Croton campenonii voucher MICH:Van Ee et al. 967 18...  292        3e-75   96%         
KY039656.1 Croton lasiopyrus voucher MICH:Van Ee et al. 978 18...  291        9e-75   96%         
KY039604.1 Croton decaryi voucher MICH:Van Ee et al. 915 18S r...  291        9e-75   96%         
KY039595.1 Croton barorum voucher MICH:Van Ee et al. 963 18S r...  291        9e-75   96%         
KY039590.1 Croton cf. appertii Phillipson 3699 voucher MO:Phil...  291        9e-75   96%         
KP878341.1 Croton farinosus voucher MICH Van Ee 917 internal t...  291        9e-75   96%         
KP878315.1 Croton acutifolius voucher WIS Esser 04-57 internal...  291        9e-75   96%         
AB428633.1 Croton roxburghii gene for ITS1, 5.8S rRNA, ITS2, c...  291        9e-75   96%         
AB375080.1 Croton columnaris genes for ITS1, 5.8S rRNA, ITS2, ...  291        9e-75   96%         
AB375078.1 Croton acutifolius genes for ITS1, 5.8S rRNA, ITS2,...  291        9e-75   96%         
AB375077.1 Croton robustus genes for ITS1, 5.8S rRNA, ITS2, co...  291        9e-75   96%         
AB375076.1 Croton decalvatus genes for ITS1, 5.8S rRNA, ITS2, ...  291        9e-75   96%         
KY039659.1 Croton adenophorus voucher MICH:Van Ee et al. 1141 ...  287        1e-73   96%         
KY039601.1 Croton catatii voucher MICH:Van Ee et al. 939 18S r...  287        1e-73   96%         
AB375082.1 Croton roxburghii genes for ITS1, 5.8S rRNA, ITS2, ...  287        1e-73   96%         
KY039587.1 Croton loucoubensis voucher MICH:Van Ee et al. 1138...  285        4e-73   95%         

ALIGNMENTS
>AY971200.1 Croton crassifolius voucher Esser 98-157 (A) internal transcribed 
spacer 1, 5.8S ribosomal RNA gene, and internal transcribed 
spacer 2, complete sequence
Length=670

 Score = 377 bits (204),  Expect = 7e-101
 Identities = 204/204 (100%), Gaps = 0/204 (0%)
 Strand=Plus/Plus

Query  1    CGCAACATCGCTCCCAACCCATTAGGGTGCGGAATATGGCCTCCCGTGCGATTCCCTCTC  60
            ||||||||||||||||||||||||||||||||||||||||||||||||||||||||||||
Sbjct  457  CGCAACATCGCTCCCAACCCATTAGGGTGCGGAATATGGCCTCCCGTGCGATTCCCTCTC  516

Query  61   GCGGTTGGCCGAAAAGAATGGTCCTCGGCTACGAATGCCGCGACAATCGGTGGTTGTAAG  120
            ||||||||||||||||||||||||||||||||||||||||||||||||||||||||||||
Sbjct  517  GCGGTTGGCCGAAAAGAATGGTCCTCGGCTACGAATGCCGCGACAATCGGTGGTTGTAAG  576

Query  121  ACCCTCGGACACGGTCGTGCGCACGTACGCCTCTGGACAACGAGACCCCTCTGCGTCCGC  180
            ||||||||||||||||||||||||||||||||||||||||||||||||||||||||||||
Sbjct  577  ACCCTCGGACACGGTCGTGCGCACGTACGCCTCTGGACAACGAGACCCCTCTGCGTCCGC  636

Query  181  GTCCTTCGCGGCGCGCTCACATCG  204
            ||||||||||||||||||||||||
Sbjct  637  GTCCTTCGCGGCGCGCTCACATCG  660


>AB375089.1 Croton crassifolius genes for ITS1, 5.8S rRNA, ITS2, complete 
sequence, isolate: 05002
Length=627

 Score = 375 bits (203),  Expect = 2e-100
 Identities = 203/203 (100%), Gaps = 0/203 (0%)
 Strand=Plus/Plus

Query  1    CGCAACATCGCTCCCAACCCATTAGGGTGCGGAATATGGCCTCCCGTGCGATTCCCTCTC  60
            ||||||||||||||||||||||||||||||||||||||||||||||||||||||||||||
Sbjct  425  CGCAACATCGCTCCCAACCCATTAGGGTGCGGAATATGGCCTCCCGTGCGATTCCCTCTC  484

Query  61   GCGGTTGGCCGAAAAGAATGGTCCTCGGCTACGAATGCCGCGACAATCGGTGGTTGTAAG  120
            ||||||||||||||||||||||||||||||||||||||||||||||||||||||||||||
Sbjct  485  GCGGTTGGCCGAAAAGAATGGTCCTCGGCTACGAATGCCGCGACAATCGGTGGTTGTAAG  544

Query  121  ACCCTCGGACACGGTCGTGCGCACGTACGCCTCTGGACAACGAGACCCCTCTGCGTCCGC  180
            ||||||||||||||||||||||||||||||||||||||||||||||||||||||||||||
Sbjct  545  ACCCTCGGACACGGTCGTGCGCACGTACGCCTCTGGACAACGAGACCCCTCTGCGTCCGC  604

Query  181  GTCCTTCGCGGCGCGCTCACATC  203
            |||||||||||||||||||||||
Sbjct  605  GTCCTTCGCGGCGCGCTCACATC  627


>KP878369.1 Croton multicaulis voucher BRI Forster PIF36717 internal transcribed 
spacer 1, partial sequence; 5.8S ribosomal RNA gene, 
complete sequence; and internal transcribed spacer 2, partial 
sequence
Length=742

 Score = 361 bits (195),  Expect = 7e-96
 Identities = 201/204 (99%), Gaps = 0/204 (0%)
 Strand=Plus/Plus

Query  1    CGCAACATCGCTCCCAACCCATTAGGGTGCGGAATATGGCCTCCCGTGCGATTCCCTCTC  60
            ||||||||||||||||||||||||||||||||||||||||||||||||||||||||||||
Sbjct  492  CGCAACATCGCTCCCAACCCATTAGGGTGCGGAATATGGCCTCCCGTGCGATTCCCTCTC  551

Query  61   GCGGTTGGCCGAAAAGAATGGTCCTCGGCTACGAATGCCGCGACAATCGGTGGTTGTAAG  120
            ||||||||||||||||||||||||||||||||||||||||||||||||||||||||||||
Sbjct  552  GCGGTTGGCCGAAAAGAATGGTCCTCGGCTACGAATGCCGCGACAATCGGTGGTTGTAAG  611

Query  121  ACCCTCGGACACGGTCGTGCGCACGTACGCCTCTGGACAACGAGACCCCTCTGCGTCCGC  180
            |||||||||||| ||||||||||||||||||| |||||||||||||||||| ||||||||
Sbjct  612  ACCCTCGGACACAGTCGTGCGCACGTACGCCTTTGGACAACGAGACCCCTCAGCGTCCGC  671

Query  181  GTCCTTCGCGGCGCGCTCACATCG  204
            ||||||||||||||||||||||||
Sbjct  672  GTCCTTCGCGGCGCGCTCACATCG  695


>KP878323.1 Croton arnhemicus voucher US KW576 internal transcribed spacer 
1, partial sequence; 5.8S ribosomal RNA gene, complete sequence; 
and internal transcribed spacer 2, partial sequence
Length=704

 Score = 361 bits (195),  Expect = 7e-96
 Identities = 201/204 (99%), Gaps = 0/204 (0%)
 Strand=Plus/Plus

Query  1    CGCAACATCGCTCCCAACCCATTAGGGTGCGGAATATGGCCTCCCGTGCGATTCCCTCTC  60
            ||||||||||||||||||||||||||||||||||||||||||||||||||||||||||||
Sbjct  491  CGCAACATCGCTCCCAACCCATTAGGGTGCGGAATATGGCCTCCCGTGCGATTCCCTCTC  550

Query  61   GCGGTTGGCCGAAAAGAATGGTCCTCGGCTACGAATGCCGCGACAATCGGTGGTTGTAAG  120
            ||||||||||||||||||||||||||||||||||||||||||||||||||||||||||||
Sbjct  551  GCGGTTGGCCGAAAAGAATGGTCCTCGGCTACGAATGCCGCGACAATCGGTGGTTGTAAG  610

Query  121  ACCCTCGGACACGGTCGTGCGCACGTACGCCTCTGGACAACGAGACCCCTCTGCGTCCGC  180
            |||||||||||| ||||||||||||||||||| |||||||||||||||||| ||||||||
Sbjct  611  ACCCTCGGACACAGTCGTGCGCACGTACGCCTTTGGACAACGAGACCCCTCAGCGTCCGC  670

Query  181  GTCCTTCGCGGCGCGCTCACATCG  204
            ||||||||||||||||||||||||
Sbjct  671  GTCCTTCGCGGCGCGCTCACATCG  694


>KP878322.1 Croton arnhemicus voucher BRI Forster PIF29923 internal transcribed 
spacer 1, partial sequence; 5.8S ribosomal RNA gene, 
complete sequence; and internal transcribed spacer 2, partial 
sequence
Length=738

 Score = 361 bits (195),  Expect = 7e-96
 Identities = 201/204 (99%), Gaps = 0/204 (0%)
 Strand=Plus/Plus

Query  1    CGCAACATCGCTCCCAACCCATTAGGGTGCGGAATATGGCCTCCCGTGCGATTCCCTCTC  60
            ||||||||||||||||||||||||||||||||||||||||||||||||||||||||||||
Sbjct  489  CGCAACATCGCTCCCAACCCATTAGGGTGCGGAATATGGCCTCCCGTGCGATTCCCTCTC  548

Query  61   GCGGTTGGCCGAAAAGAATGGTCCTCGGCTACGAATGCCGCGACAATCGGTGGTTGTAAG  120
            ||||||||||||||||||||||||||||||||||||||||||||||||||||||||||||
Sbjct  549  GCGGTTGGCCGAAAAGAATGGTCCTCGGCTACGAATGCCGCGACAATCGGTGGTTGTAAG  608

Query  121  ACCCTCGGACACGGTCGTGCGCACGTACGCCTCTGGACAACGAGACCCCTCTGCGTCCGC  180
            |||||||||||| ||||||||||||||||||| |||||||||||||||||| ||||||||
Sbjct  609  ACCCTCGGACACAGTCGTGCGCACGTACGCCTTTGGACAACGAGACCCCTCAGCGTCCGC  668

Query  181  GTCCTTCGCGGCGCGCTCACATCG  204
            ||||||||||||||||||||||||
Sbjct  669  GTCCTTCGCGGCGCGCTCACATCG  692


>KP878321.1 Croton arnhemicus voucher BRI Forster PIF28133 internal transcribed 
spacer 1, partial sequence; 5.8S ribosomal RNA gene, 
complete sequence; and internal transcribed spacer 2, partial 
sequence
Length=764

 Score = 361 bits (195),  Expect = 7e-96
 Identities = 201/204 (99%), Gaps = 0/204 (0%)
 Strand=Plus/Plus

Query  1    CGCAACATCGCTCCCAACCCATTAGGGTGCGGAATATGGCCTCCCGTGCGATTCCCTCTC  60
            ||||||||||||||||||||||||||||||||||||||||||||||||||||||||||||
Sbjct  503  CGCAACATCGCTCCCAACCCATTAGGGTGCGGAATATGGCCTCCCGTGCGATTCCCTCTC  562

Query  61   GCGGTTGGCCGAAAAGAATGGTCCTCGGCTACGAATGCCGCGACAATCGGTGGTTGTAAG  120
            ||||||||||||||||||||||||||||||||||||||||||||||||||||||||||||
Sbjct  563  GCGGTTGGCCGAAAAGAATGGTCCTCGGCTACGAATGCCGCGACAATCGGTGGTTGTAAG  622

Query  121  ACCCTCGGACACGGTCGTGCGCACGTACGCCTCTGGACAACGAGACCCCTCTGCGTCCGC  180
            |||||||||||| ||||||||||||||||||| |||||||||||||||||| ||||||||
Sbjct  623  ACCCTCGGACACAGTCGTGCGCACGTACGCCTTTGGACAACGAGACCCCTCAGCGTCCGC  682

Query  181  GTCCTTCGCGGCGCGCTCACATCG  204
            ||||||||||||||||||||||||
Sbjct  683  GTCCTTCGCGGCGCGCTCACATCG  706


>KP878320.1 Croton arnhemicus voucher BRI Forster PIF25263 internal transcribed 
spacer 1, partial sequence; 5.8S ribosomal RNA gene, 
complete sequence; and internal transcribed spacer 2, partial 
sequence
Length=683

 Score = 361 bits (195),  Expect = 7e-96
 Identities = 201/204 (99%), Gaps = 0/204 (0%)
 Strand=Plus/Plus

Query  1    CGCAACATCGCTCCCAACCCATTAGGGTGCGGAATATGGCCTCCCGTGCGATTCCCTCTC  60
            ||||||||||||||||||||||||||||||||||||||||||||||||||||||||||||
Sbjct  434  CGCAACATCGCTCCCAACCCATTAGGGTGCGGAATATGGCCTCCCGTGCGATTCCCTCTC  493

Query  61   GCGGTTGGCCGAAAAGAATGGTCCTCGGCTACGAATGCCGCGACAATCGGTGGTTGTAAG  120
            ||||||||||||||||||||||||||||||||||||||||||||||||||||||||||||
Sbjct  494  GCGGTTGGCCGAAAAGAATGGTCCTCGGCTACGAATGCCGCGACAATCGGTGGTTGTAAG  553

Query  121  ACCCTCGGACACGGTCGTGCGCACGTACGCCTCTGGACAACGAGACCCCTCTGCGTCCGC  180
            |||||||||||| ||||||||||||||||||| |||||||||||||||||| ||||||||
Sbjct  554  ACCCTCGGACACAGTCGTGCGCACGTACGCCTTTGGACAACGAGACCCCTCAGCGTCCGC  613

Query  181  GTCCTTCGCGGCGCGCTCACATCG  204
            ||||||||||||||||||||||||
Sbjct  614  GTCCTTCGCGGCGCGCTCACATCG  637


>KP878319.1 Croton arnhemicus voucher BRI Fell DGF10501 internal transcribed 
spacer 1, partial sequence; 5.8S ribosomal RNA gene, complete 
sequence; and internal transcribed spacer 2, partial sequence
Length=741

 Score = 361 bits (195),  Expect = 7e-96
 Identities = 201/204 (99%), Gaps = 0/204 (0%)
 Strand=Plus/Plus

Query  1    CGCAACATCGCTCCCAACCCATTAGGGTGCGGAATATGGCCTCCCGTGCGATTCCCTCTC  60
            ||||||||||||||||||||||||||||||||||||||||||||||||||||||||||||
Sbjct  491  CGCAACATCGCTCCCAACCCATTAGGGTGCGGAATATGGCCTCCCGTGCGATTCCCTCTC  550

Query  61   GCGGTTGGCCGAAAAGAATGGTCCTCGGCTACGAATGCCGCGACAATCGGTGGTTGTAAG  120
            ||||||||||||||||||||||||||||||||||||||||||||||||||||||||||||
Sbjct  551  GCGGTTGGCCGAAAAGAATGGTCCTCGGCTACGAATGCCGCGACAATCGGTGGTTGTAAG  610

Query  121  ACCCTCGGACACGGTCGTGCGCACGTACGCCTCTGGACAACGAGACCCCTCTGCGTCCGC  180
            |||||||||||| ||||||||||||||||||| |||||||||||||||||| ||||||||
Sbjct  611  ACCCTCGGACACAGTCGTGCGCACGTACGCCTTTGGACAACGAGACCCCTCAGCGTCCGC  670

Query  181  GTCCTTCGCGGCGCGCTCACATCG  204
            ||||||||||||||||||||||||
Sbjct  671  GTCCTTCGCGGCGCGCTCACATCG  694


>KP878367.1 Croton minimus voucher BRI Forster PIF30796 internal transcribed 
spacer 1, partial sequence; 5.8S ribosomal RNA gene, complete 
sequence; and internal transcribed spacer 2, partial sequence
Length=738

 Score = 357 bits (193),  Expect = 9e-95
 Identities = 200/204 (98%), Gaps = 0/204 (0%)
 Strand=Plus/Plus

Query  1    CGCAACATCGCTCCCAACCCATTAGGGTGCGGAATATGGCCTCCCGTGCGATTCCCTCTC  60
            ||||||||||||||||||||||||||||||||||||||||||||||||||||||||||||
Sbjct  490  CGCAACATCGCTCCCAACCCATTAGGGTGCGGAATATGGCCTCCCGTGCGATTCCCTCTC  549

Query  61   GCGGTTGGCCGAAAAGAATGGTCCTCGGCTACGAATGCCGCGACAATCGGTGGTTGTAAG  120
            ||||||||||||||||||||||||||||||||||||||||||||||||||||||||||||
Sbjct  550  GCGGTTGGCCGAAAAGAATGGTCCTCGGCTACGAATGCCGCGACAATCGGTGGTTGTAAG  609

Query  121  ACCCTCGGACACGGTCGTGCGCACGTACGCCTCTGGACAACGAGACCCCTCTGCGTCCGC  180
             ||||||||||| ||||||||||||||||||| |||||||||||||||||| ||||||||
Sbjct  610  RCCCTCGGACACAGTCGTGCGCACGTACGCCTTTGGACAACGAGACCCCTCAGCGTCCGC  669

Query  181  GTCCTTCGCGGCGCGCTCACATCG  204
            ||||||||||||||||||||||||
Sbjct  670  GTCCTTCGCGGCGCGCTCACATCG  693


>HM564090.1 Croton minimus voucher Forster 28146 (WIS) internal transcribed 
spacer 1, partial sequence; 5.8S ribosomal RNA gene, complete 
sequence; and internal transcribed spacer 2, partial sequence
Length=651

 Score = 357 bits (193),  Expect = 9e-95
 Identities = 200/204 (98%), Gaps = 0/204 (0%)
 Strand=Plus/Plus

Query  1    CGCAACATCGCTCCCAACCCATTAGGGTGCGGAATATGGCCTCCCGTGCGATTCCCTCTC  60
            ||||||||||||||||||||||||||||||||||||||||||||||||||||||||||||
Sbjct  442  CGCAACATCGCTCCCAACCCATTAGGGTGCGGAATATGGCCTCCCGTGCGATTCCCTCTC  501

Query  61   GCGGTTGGCCGAAAAGAATGGTCCTCGGCTACGAATGCCGCGACAATCGGTGGTTGTAAG  120
            ||||||||||||||||||||||||||||||||||||||||||||||||||||||||||||
Sbjct  502  GCGGTTGGCCGAAAAGAATGGTCCTCGGCTACGAATGCCGCGACAATCGGTGGTTGTAAG  561

Query  121  ACCCTCGGACACGGTCGTGCGCACGTACGCCTCTGGACAACGAGACCCCTCTGCGTCCGC  180
             ||||||||||| ||||||||||||||||||| |||||||||||||||||| ||||||||
Sbjct  562  NCCCTCGGACACAGTCGTGCGCACGTACGCCTTTGGACAACGAGACCCCTCAGCGTCCGC  621

Query  181  GTCCTTCGCGGCGCGCTCACATCG  204
            ||||||||||||||||||||||||
Sbjct  622  GTCCTTCGCGGCGCGCTCACATCG  645


>KP878366.1 Croton minimus voucher BRI Ford 5661 internal transcribed spacer 
1, partial sequence; 5.8S ribosomal RNA gene, complete sequence; 
and internal transcribed spacer 2, partial sequence
Length=741

 Score = 355 bits (192),  Expect = 3e-94
 Identities = 200/204 (98%), Gaps = 0/204 (0%)
 Strand=Plus/Plus

Query  1    CGCAACATCGCTCCCAACCCATTAGGGTGCGGAATATGGCCTCCCGTGCGATTCCCTCTC  60
            ||||||||||||||||||||||||||||||||||||||||||||||||||||||||||||
Sbjct  492  CGCAACATCGCTCCCAACCCATTAGGGTGCGGAATATGGCCTCCCGTGCGATTCCCTCTC  551

Query  61   GCGGTTGGCCGAAAAGAATGGTCCTCGGCTACGAATGCCGCGACAATCGGTGGTTGTAAG  120
            ||||||||||||||||||||||||||||||||||||||||||||||||||||||||||||
Sbjct  552  GCGGTTGGCCGAAAAGAATGGTCCTCGGCTACGAATGCCGCGACAATCGGTGGTTGTAAG  611

Query  121  ACCCTCGGACACGGTCGTGCGCACGTACGCCTCTGGACAACGAGACCCCTCTGCGTCCGC  180
             ||||||||||| ||||||||||||||||||| |||||||||||||||||| ||||||||
Sbjct  612  GCCCTCGGACACAGTCGTGCGCACGTACGCCTTTGGACAACGAGACCCCTCAGCGTCCGC  671

Query  181  GTCCTTCGCGGCGCGCTCACATCG  204
            ||||||||||||||||||||||||
Sbjct  672  GTCCTTCGCGGCGCGCTCACATCG  695


>KP878318.1 Croton aridus voucher BRI Bailey LP1 internal transcribed spacer 
1, partial sequence; 5.8S ribosomal RNA gene, complete sequence; 
and internal transcribed spacer 2, partial sequence
Length=740

 Score = 355 bits (192),  Expect = 3e-94
 Identities = 200/204 (98%), Gaps = 0/204 (0%)
 Strand=Plus/Plus

Query  1    CGCAACATCGCTCCCAACCCATTAGGGTGCGGAATATGGCCTCCCGTGCGATTCCCTCTC  60
            ||||||||||||||||||||||||||||||||||||||||||||||||||||||||||||
Sbjct  490  CGCAACATCGCTCCCAACCCATTAGGGTGCGGAATATGGCCTCCCGTGCGATTCCCTCTC  549

Query  61   GCGGTTGGCCGAAAAGAATGGTCCTCGGCTACGAATGCCGCGACAATCGGTGGTTGTAAG  120
            ||||||||||||||||||||||||||||||||||||||||||||||||||||||||||||
Sbjct  550  GCGGTTGGCCGAAAAGAATGGTCCTCGGCTACGAATGCCGCGACAATCGGTGGTTGTAAG  609

Query  121  ACCCTCGGACACGGTCGTGCGCACGTACGCCTCTGGACAACGAGACCCCTCTGCGTCCGC  180
            |||||||||||| ||||||||||||| ||||| |||||||||||||||||| ||||||||
Sbjct  610  ACCCTCGGACACAGTCGTGCGCACGTGCGCCTTTGGACAACGAGACCCCTCAGCGTCCGC  669

Query  181  GTCCTTCGCGGCGCGCTCACATCG  204
            ||||||||||||||||||||||||
Sbjct  670  GTCCTTCGCGGCGCGCTCACATCG  693


>KP878317.1 Croton aridus voucher BRI Mitchell PRP1823 internal transcribed 
spacer 1, partial sequence; 5.8S ribosomal RNA gene, complete 
sequence; and internal transcribed spacer 2, partial sequence
Length=731

 Score = 355 bits (192),  Expect = 3e-94
 Identities = 200/204 (98%), Gaps = 0/204 (0%)
 Strand=Plus/Plus

Query  1    CGCAACATCGCTCCCAACCCATTAGGGTGCGGAATATGGCCTCCCGTGCGATTCCCTCTC  60
            ||||||||||||||||||||||||||||||||||||||||||||||||||||||||||||
Sbjct  481  CGCAACATCGCTCCCAACCCATTAGGGTGCGGAATATGGCCTCCCGTGCGATTCCCTCTC  540

Query  61   GCGGTTGGCCGAAAAGAATGGTCCTCGGCTACGAATGCCGCGACAATCGGTGGTTGTAAG  120
            ||||||||||||||||||||||||||||||||||||||||||||||||||||||||||||
Sbjct  541  GCGGTTGGCCGAAAAGAATGGTCCTCGGCTACGAATGCCGCGACAATCGGTGGTTGTAAG  600

Query  121  ACCCTCGGACACGGTCGTGCGCACGTACGCCTCTGGACAACGAGACCCCTCTGCGTCCGC  180
            |||||||||||| ||||||||||||| ||||| |||||||||||||||||| ||||||||
Sbjct  601  ACCCTCGGACACAGTCGTGCGCACGTGCGCCTTTGGACAACGAGACCCCTCAGCGTCCGC  660

Query  181  GTCCTTCGCGGCGCGCTCACATCG  204
            ||||||||||||||||||||||||
Sbjct  661  GTCCTTCGCGGCGCGCTCACATCG  684


>AY971192.1 Croton caudatus voucher Soejarto 7728 (MO) internal transcribed 
spacer 1, 5.8S ribosomal RNA gene, and internal transcribed 
spacer 2, complete sequence
Length=670

 Score = 344 bits (186),  Expect = 7e-91
 Identities = 198/204 (97%), Gaps = 0/204 (0%)
 Strand=Plus/Plus

Query  1    CGCAACATCGCTCCCAACCCATTAGGGTGCGGAATATGGCCTCCCGTGCGATTCCCTCTC  60
            |||||||||||||||||||||| ||||||||||||||||||||||| |||||||||||||
Sbjct  457  CGCAACATCGCTCCCAACCCATCAGGGTGCGGAATATGGCCTCCCGCGCGATTCCCTCTC  516

Query  61   GCGGTTGGCCGAAAAGAATGGTCCTCGGCTACGAATGCCGCGACAATCGGTGGTTGTAAG  120
            ||||||||||||||||||||||||||||||||||||||||||||||||||||||||||||
Sbjct  517  GCGGTTGGCCGAAAAGAATGGTCCTCGGCTACGAATGCCGCGACAATCGGTGGTTGTAAG  576

Query  121  ACCCTCGGACACGGTCGTGCGCACGTACGCCTCTGGACAACGAGACCCCTCTGCGTCCGC  180
            |||||||||||| ||||||||||||||||||| |||| ||||||||||||||||||||||
Sbjct  577  ACCCTCGGACACAGTCGTGCGCACGTACGCCTTTGGATAACGAGACCCCTCTGCGTCCGC  636

Query  181  GTCCTTCGCGGCGCGCTCACATCG  204
            |||||||||||| |||||||||||
Sbjct  637  GTCCTTCGCGGCACGCTCACATCG  660


>KP878378.1 Croton phebalioides voucher WIS Forster PIF28144 internal transcribed 
spacer 1, partial sequence; 5.8S ribosomal RNA gene, 
complete sequence; and internal transcribed spacer 2, partial 
sequence
Length=715

 Score = 340 bits (184),  Expect = 9e-90
 Identities = 196/202 (97%), Gaps = 0/202 (0%)
 Strand=Plus/Plus

Query  1    CGCAACATCGCTCCCAACCCATTAGGGTGCGGAATATGGCCTCCCGTGCGATTCCCTCTC  60
            |||||||||||||||||||||||||||||||||||||| |||||||||||||||||||||
Sbjct  505  CGCAACATCGCTCCCAACCCATTAGGGTGCGGAATATGTCCTCCCGTGCGATTCCCTCTC  564

Query  61   GCGGTTGGCCGAAAAGAATGGTCCTCGGCTACGAATGCCGCGACAATCGGTGGTTGTAAG  120
            |||||||||||||||||||||||||||||| |||||||||||||||||||||||||||||
Sbjct  565  GCGGTTGGCCGAAAAGAATGGTCCTCGGCTGCGAATGCCGCGACAATCGGTGGTTGTAAG  624

Query  121  ACCCTCGGACACGGTCGTGCGCACGTACGCCTCTGGACAACGAGACCCCTCTGCGTCCGC  180
            ||||||||||||||||| |||||||||||||||||||  |||||||||||||||||||||
Sbjct  625  ACCCTCGGACACGGTCGCGCGCACGTACGCCTCTGGATGACGAGACCCCTCTGCGTCCGC  684

Query  181  GTCCTTCGCGGCGCGCTCACAT  202
            |||||||||||| |||||||||
Sbjct  685  GTCCTTCGCGGCACGCTCACAT  706


>KP878373.1 Croton phebalioides voucher QRS Ford 2325 internal transcribed 
spacer 1, partial sequence; 5.8S ribosomal RNA gene, complete 
sequence; and internal transcribed spacer 2, partial sequence
Length=738

 Score = 340 bits (184),  Expect = 9e-90
 Identities = 196/202 (97%), Gaps = 0/202 (0%)
 Strand=Plus/Plus

Query  1    CGCAACATCGCTCCCAACCCATTAGGGTGCGGAATATGGCCTCCCGTGCGATTCCCTCTC  60
            |||||||||||||||||||||||||||||||||||||| |||||||||||||||||||||
Sbjct  492  CGCAACATCGCTCCCAACCCATTAGGGTGCGGAATATGTCCTCCCGTGCGATTCCCTCTC  551

Query  61   GCGGTTGGCCGAAAAGAATGGTCCTCGGCTACGAATGCCGCGACAATCGGTGGTTGTAAG  120
            |||||||||||||||||||||||||||||| |||||||||||||||||||||||||||||
Sbjct  552  GCGGTTGGCCGAAAAGAATGGTCCTCGGCTGCGAATGCCGCGACAATCGGTGGTTGTAAG  611

Query  121  ACCCTCGGACACGGTCGTGCGCACGTACGCCTCTGGACAACGAGACCCCTCTGCGTCCGC  180
            ||||||||||||||||| |||||||||||||||||||  |||||||||||||||||||||
Sbjct  612  ACCCTCGGACACGGTCGCGCGCACGTACGCCTCTGGATGACGAGACCCCTCTGCGTCCGC  671

Query  181  GTCCTTCGCGGCGCGCTCACAT  202
            |||||||||||| |||||||||
Sbjct  672  GTCCTTCGCGGCACGCTCACAT  693


>KP878355.1 Croton mamillatus voucher A Forster PIF28882 internal transcribed 
spacer 1, partial sequence; 5.8S ribosomal RNA gene, complete 
sequence; and internal transcribed spacer 2, partial 
sequence
Length=741

 Score = 340 bits (184),  Expect = 9e-90
 Identities = 196/202 (97%), Gaps = 0/202 (0%)
 Strand=Plus/Plus

Query  1    CGCAACATCGCTCCCAACCCATTAGGGTGCGGAATATGGCCTCCCGTGCGATTCCCTCTC  60
            |||||||||||||||||||||||||||||||||||||| |||||||||||||||||||||
Sbjct  491  CGCAACATCGCTCCCAACCCATTAGGGTGCGGAATATGTCCTCCCGTGCGATTCCCTCTC  550

Query  61   GCGGTTGGCCGAAAAGAATGGTCCTCGGCTACGAATGCCGCGACAATCGGTGGTTGTAAG  120
            |||||||||||||||||||||||||||||| |||||||||||||||||||||||||||||
Sbjct  551  GCGGTTGGCCGAAAAGAATGGTCCTCGGCTGCGAATGCCGCGACAATCGGTGGTTGTAAG  610

Query  121  ACCCTCGGACACGGTCGTGCGCACGTACGCCTCTGGACAACGAGACCCCTCTGCGTCCGC  180
            ||||||||||||||||| |||||||||||||||||||  |||||||||||||||||||||
Sbjct  611  ACCCTCGGACACGGTCGCGCGCACGTACGCCTCTGGATGACGAGACCCCTCTGCGTCCGC  670

Query  181  GTCCTTCGCGGCGCGCTCACAT  202
            |||||||||||| |||||||||
Sbjct  671  GTCCTTCGCGGCACGCTCACAT  692


>KP878379.1 Croton phebalioides voucher WIS Forster PIF29182 internal transcribed 
spacer 1, partial sequence; 5.8S ribosomal RNA gene, 
complete sequence; and internal transcribed spacer 2, partial 
sequence
Length=739

 Score = 337 bits (182),  Expect = 1e-88
 Identities = 195/202 (97%), Gaps = 0/202 (0%)
 Strand=Plus/Plus

Query  1    CGCAACATCGCTCCCAACCCATTAGGGTGCGGAATATGGCCTCCCGTGCGATTCCCTCTC  60
            |||||||||||||||||||||||||||||||||||||| |||||||||||||||||||||
Sbjct  488  CGCAACATCGCTCCCAACCCATTAGGGTGCGGAATATGTCCTCCCGTGCGATTCCCTCTC  547

Query  61   GCGGTTGGCCGAAAAGAATGGTCCTCGGCTACGAATGCCGCGACAATCGGTGGTTGTAAG  120
            |||||||||||||||||||||||||||||| || ||||||||||||||||||||||||||
Sbjct  548  GCGGTTGGCCGAAAAGAATGGTCCTCGGCTGCGCATGCCGCGACAATCGGTGGTTGTAAG  607

Query  121  ACCCTCGGACACGGTCGTGCGCACGTACGCCTCTGGACAACGAGACCCCTCTGCGTCCGC  180
            ||||||||||||||||| |||||||||||||||||||  |||||||||||||||||||||
Sbjct  608  ACCCTCGGACACGGTCGCGCGCACGTACGCCTCTGGAYGACGAGACCCCTCTGCGTCCGC  667

Query  181  GTCCTTCGCGGCGCGCTCACAT  202
            |||||||||||| |||||||||
Sbjct  668  GTCCTTCGCGGCACGCTCACAT  689


>KP878393.1 Croton stigmatosus voucher WIS Forster PIF28042 internal transcribed 
spacer 1, partial sequence; 5.8S ribosomal RNA gene, 
complete sequence; and internal transcribed spacer 2, partial 
sequence
Length=760

 Score = 335 bits (181),  Expect = 4e-88
 Identities = 196/203 (97%), Gaps = 1/203 (0%)
 Strand=Plus/Plus

Query  1    CGCAACATCGCTCCCAACCCATTAGGGTGCGGAATATGGCCTCCCGTGCGATTCCCTCTC  60
            |||||||||||||||||||||||||||||||||||||| |||||||||||||||||||||
Sbjct  506  CGCAACATCGCTCCCAACCCATTAGGGTGCGGAATATGTCCTCCCGTGCGATTCCCTCTC  565

Query  61   GCGGTTGGCCGAAAAGAATGGTCCTCGGCTACGAATGCCGCGACAATCGGTGGTTGTAAG  120
            |||||||||||||||||||||||||||||| |||||||||||||||||||||||||||||
Sbjct  566  GCGGTTGGCCGAAAAGAATGGTCCTCGGCTGCGAATGCCGCGACAATCGGTGGTTGTAAG  625

Query  121  ACCCTCGGACACGGTCGTGCGCACGTACGCCTCTGGACAACGAGACCCCTCTGCGTCCGC  180
            ||||||||||||||||| |||||||||||||||||||  |||||||||||||||||||||
Sbjct  626  ACCCTCGGACACGGTCGCGCGCACGTACGCCTCTGGATGACGAGACCCCTCTGCGTCCGC  685

Query  181  GTCCTTCGCGG-CGCGCTCACAT  202
            ||||||||||| | |||||||||
Sbjct  686  GTCCTTCGCGGGCACGCTCACAT  708


>KP878377.1 Croton phebalioides voucher BRI Forster PIF23808 internal transcribed 
spacer 1, partial sequence; 5.8S ribosomal RNA gene, 
complete sequence; and internal transcribed spacer 2, partial 
sequence
Length=691

 Score = 335 bits (181),  Expect = 4e-88
 Identities = 195/202 (97%), Gaps = 0/202 (0%)
 Strand=Plus/Plus

Query  1    CGCAACATCGCTCCCAACCCATTAGGGTGCGGAATATGGCCTCCCGTGCGATTCCCTCTC  60
            |||||||||||||||||||||||||||||||||||||| |||||||||||||||||||||
Sbjct  442  CGCAACATCGCTCCCAACCCATTAGGGTGCGGAATATGTCCTCCCGTGCGATTCCCTCTC  501

Query  61   GCGGTTGGCCGAAAAGAATGGTCCTCGGCTACGAATGCCGCGACAATCGGTGGTTGTAAG  120
            |||||||||||||||||||||||||||||| || ||||||||||||||||||||||||||
Sbjct  502  GCGGTTGGCCGAAAAGAATGGTCCTCGGCTGCGGATGCCGCGACAATCGGTGGTTGTAAG  561

Query  121  ACCCTCGGACACGGTCGTGCGCACGTACGCCTCTGGACAACGAGACCCCTCTGCGTCCGC  180
            ||||||||||||||||| |||||||||||||||||||  |||||||||||||||||||||
Sbjct  562  ACCCTCGGACACGGTCGCGCGCACGTACGCCTCTGGATGACGAGACCCCTCTGCGTCCGC  621

Query  181  GTCCTTCGCGGCGCGCTCACAT  202
            |||||||||||| |||||||||
Sbjct  622  GTCCTTCGCGGCACGCTCACAT  643


>KP878376.1 Croton phebalioides voucher BRI Forster PIF33199 internal transcribed 
spacer 1, partial sequence; 5.8S ribosomal RNA gene, 
complete sequence; and internal transcribed spacer 2, partial 
sequence
Length=740

 Score = 335 bits (181),  Expect = 4e-88
 Identities = 195/202 (97%), Gaps = 0/202 (0%)
 Strand=Plus/Plus

Query  1    CGCAACATCGCTCCCAACCCATTAGGGTGCGGAATATGGCCTCCCGTGCGATTCCCTCTC  60
            |||||||||||||||||||||||||||||||||||||| |||||||||||||||||||||
Sbjct  492  CGCAACATCGCTCCCAACCCATTAGGGTGCGGAATATGTCCTCCCGTGCGATTCCCTCTC  551

Query  61   GCGGTTGGCCGAAAAGAATGGTCCTCGGCTACGAATGCCGCGACAATCGGTGGTTGTAAG  120
            |||||||||||||||||||||||||||||| || ||||||||||||||||||||||||||
Sbjct  552  GCGGTTGGCCGAAAAGAATGGTCCTCGGCTGCGCATGCCGCGACAATCGGTGGTTGTAAG  611

Query  121  ACCCTCGGACACGGTCGTGCGCACGTACGCCTCTGGACAACGAGACCCCTCTGCGTCCGC  180
            ||||||||||||||||| |||||||||||||||||||  |||||||||||||||||||||
Sbjct  612  ACCCTCGGACACGGTCGCGCGCACGTACGCCTCTGGATGACGAGACCCCTCTGCGTCCGC  671

Query  181  GTCCTTCGCGGCGCGCTCACAT  202
            |||||||||||| |||||||||
Sbjct  672  GTCCTTCGCGGCACGCTCACAT  693


>KP878375.1 Croton phebalioides voucher BRI Bean 25968 internal transcribed 
spacer 1, partial sequence; 5.8S ribosomal RNA gene, complete 
sequence; and internal transcribed spacer 2, partial sequence
Length=691

 Score = 335 bits (181),  Expect = 4e-88
 Identities = 195/202 (97%), Gaps = 0/202 (0%)
 Strand=Plus/Plus

Query  1    CGCAACATCGCTCCCAACCCATTAGGGTGCGGAATATGGCCTCCCGTGCGATTCCCTCTC  60
            |||||||||||||||||||||||||||||||||||||| |||||||||||||||||||||
Sbjct  443  CGCAACATCGCTCCCAACCCATTAGGGTGCGGAATATGTCCTCCCGTGCGATTCCCTCTC  502

Query  61   GCGGTTGGCCGAAAAGAATGGTCCTCGGCTACGAATGCCGCGACAATCGGTGGTTGTAAG  120
            |||||||||||||||||||||||||||||| || ||||||||||||||||||||||||||
Sbjct  503  GCGGTTGGCCGAAAAGAATGGTCCTCGGCTGCGCATGCCGCGACAATCGGTGGTTGTAAG  562

Query  121  ACCCTCGGACACGGTCGTGCGCACGTACGCCTCTGGACAACGAGACCCCTCTGCGTCCGC  180
            ||||||||||||||||| |||||||||||||||||||  |||||||||||||||||||||
Sbjct  563  ACCCTCGGACACGGTCGCGCGCACGTACGCCTCTGGATGACGAGACCCCTCTGCGTCCGC  622

Query  181  GTCCTTCGCGGCGCGCTCACAT  202
            |||||||||||| |||||||||
Sbjct  623  GTCCTTCGCGGCACGCTCACAT  644


>KP878374.1 Croton phebalioides voucher BRI Smyrell GS83 internal transcribed 
spacer 1, partial sequence; 5.8S ribosomal RNA gene, complete 
sequence; and internal transcribed spacer 2, partial 
sequence
Length=692

 Score = 333 bits (180),  Expect = 1e-87
 Identities = 194/202 (96%), Gaps = 0/202 (0%)
 Strand=Plus/Plus

Query  1    CGCAACATCGCTCCCAACCCATTAGGGTGCGGAATATGGCCTCCCGTGCGATTCCCTCTC  60
            |||||||||||||||||||||||| ||||||||||||| |||||||||||||||||||||
Sbjct  443  CGCAACATCGCTCCCAACCCATTARGGTGCGGAATATGTCCTCCCGTGCGATTCCCTCTC  502

Query  61   GCGGTTGGCCGAAAAGAATGGTCCTCGGCTACGAATGCCGCGACAATCGGTGGTTGTAAG  120
            |||||||||||||||||||||||||||||| || ||||||||||||||||||||||||||
Sbjct  503  GCGGTTGGCCGAAAAGAATGGTCCTCGGCTGCGRATGCCGCGACAATCGGTGGTTGTAAG  562

Query  121  ACCCTCGGACACGGTCGTGCGCACGTACGCCTCTGGACAACGAGACCCCTCTGCGTCCGC  180
            ||||||||||||||||| |||||||||||||||||||  |||||||||||||||||||||
Sbjct  563  ACCCTCGGACACGGTCGCGCGCACGTACGCCTCTGGATGACGAGACCCCTCTGCGTCCGC  622

Query  181  GTCCTTCGCGGCGCGCTCACAT  202
            |||||||||||| |||||||||
Sbjct  623  GTCCTTCGCGGCACGCTCACAT  644


>KP878334.1 Croton cordatulus voucher A McKee 39152 internal transcribed 
spacer 1, partial sequence; 5.8S ribosomal RNA gene, complete 
sequence; and internal transcribed spacer 2, partial sequence
Length=740

 Score = 333 bits (180),  Expect = 1e-87
 Identities = 194/201 (97%), Gaps = 0/201 (0%)
 Strand=Plus/Plus

Query  1    CGCAACATCGCTCCCAACCCATTAGGGTGCGGAATATGGCCTCCCGTGCGATTCCCTCTC  60
            ||||||||||||||||||||||||||||||||||||||||||||||||||||||||||||
Sbjct  489  CGCAACATCGCTCCCAACCCATTAGGGTGCGGAATATGGCCTCCCGTGCGATTCCCTCTC  548

Query  61   GCGGTTGGCCGAAAAGAATGGTCCTCGGCTACGAATGCCGCGACAATCGGTGGTTGTAAG  120
            |||||||||||||||||||||||||||||| |||||||||||||||||||||||||| ||
Sbjct  549  GCGGTTGGCCGAAAAGAATGGTCCTCGGCTGCGAATGCCGCGACAATCGGTGGTTGTGAG  608

Query  121  ACCCTCGGACACGGTCGTGCGCACGTACGCCTCTGGACAACGAGACCCCTCTGCGTCCGC  180
            |||||||||||| |||| ||||||||| ||||||||| ||||||||||||||||||||||
Sbjct  609  ACCCTCGGACACAGTCGCGCGCACGTATGCCTCTGGATAACGAGACCCCTCTGCGTCCGC  668

Query  181  GTCCTTCGCGGCGCGCTCACA  201
            |||||||||||| ||||||||
Sbjct  669  GTCCTTCGCGGCACGCTCACA  689


>KP878329.1 Croton caudatus voucher BRI Forster PIF13570 internal transcribed 
spacer 1, partial sequence; 5.8S ribosomal RNA gene, complete 
sequence; and internal transcribed spacer 2, partial 
sequence
Length=769

 Score = 327 bits (177),  Expect = 7e-86
 Identities = 193/201 (96%), Gaps = 0/201 (0%)
 Strand=Plus/Plus

Query  1    CGCAACATCGCTCCCAACCCATTAGGGTGCGGAATATGGCCTCCCGTGCGATTCCCTCTC  60
            ||||||||||||||||||||||||||||||||||||||||||||||||||||||||||| 
Sbjct  505  CGCAACATCGCTCCCAACCCATTAGGGTGCGGAATATGGCCTCCCGTGCGATTCCCTCTT  564

Query  61   GCGGTTGGCCGAAAAGAATGGTCCTCGGCTACGAATGCCGCGACAATCGGTGGTTGTAAG  120
            |||||||||||||||||||||||||||||| |||||||||||||||||||||||||||||
Sbjct  565  GCGGTTGGCCGAAAAGAATGGTCCTCGGCTGCGAATGCCGCGACAATCGGTGGTTGTAAG  624

Query  121  ACCCTCGGACACGGTCGTGCGCACGTACGCCTCTGGACAACGAGACCCCTCTGCGTCCGC  180
            |||||||||||| |||||||||||||||||||  ||| |||||||||||| |||||||||
Sbjct  625  ACCCTCGGACACAGTCGTGCGCACGTACGCCTTCGGATAACGAGACCCCTTTGCGTCCGC  684

Query  181  GTCCTTCGCGGCGCGCTCACA  201
            |||||||||||| ||||||||
Sbjct  685  GTCCTTCGCGGCACGCTCACA  705


>KP878402.1 Croton triacros voucher WIS Forster PIF28160 internal transcribed 
spacer 1, partial sequence; 5.8S ribosomal RNA gene, complete 
sequence; and internal transcribed spacer 2, partial 
sequence
Length=668

 Score = 324 bits (175),  Expect = 9e-85
 Identities = 193/202 (96%), Gaps = 0/202 (0%)
 Strand=Plus/Plus

Query  1    CGCAACATCGCTCCCAACCCATTAGGGTGCGGAATATGGCCTCCCGTGCGATTCCCTCTC  60
            ||||||||||||||||||||||||||||||||||||||||||||||||||||||||||||
Sbjct  456  CGCAACATCGCTCCCAACCCATTAGGGTGCGGAATATGGCCTCCCGTGCGATTCCCTCTC  515

Query  61   GCGGTTGGCCGAAAAGAATGGTCCTCGGCTACGAATGCCGCGACAATCGGTGGTTGTAAG  120
            |||||||||||||||||||||||||||||| |||| ||||||||||||||||||||||||
Sbjct  516  GCGGTTGGCCGAAAAGAATGGTCCTCGGCTGCGAACGCCGCGACAATCGGTGGTTGTAAG  575

Query  121  ACCCTCGGACACGGTCGTGCGCACGTACGCCTCTGGACAACGAGACCCCTCTGCGTCCGC  180
            |||||||||||| |||| ||||||||| |||| |||| ||||||||||||||||||| ||
Sbjct  576  ACCCTCGGACACAGTCGCGCGCACGTATGCCTTTGGATAACGAGACCCCTCTGCGTCTGC  635

Query  181  GTCCTTCGCGGCGCGCTCACAT  202
            |||||||||||| |||||||||
Sbjct  636  GTCCTTCGCGGCACGCTCACAT  657


>KP878394.1 Croton stockeri voucher BRI Forster PIF10580 internal transcribed 
spacer 1, partial sequence; 5.8S ribosomal RNA gene, complete 
sequence; and internal transcribed spacer 2, partial 
sequence
Length=767

 Score = 324 bits (175),  Expect = 9e-85
 Identities = 193/202 (96%), Gaps = 0/202 (0%)
 Strand=Plus/Plus

Query  1    CGCAACATCGCTCCCAACCCATTAGGGTGCGGAATATGGCCTCCCGTGCGATTCCCTCTC  60
            |||||||||||||||||||||||||||||||||||||||||||||||||| |||||||||
Sbjct  506  CGCAACATCGCTCCCAACCCATTAGGGTGCGGAATATGGCCTCCCGTGCGTTTCCCTCTC  565

Query  61   GCGGTTGGCCGAAAAGAATGGTCCTCGGCTACGAATGCCGCGACAATCGGTGGTTGTAAG  120
            |||||||||||||||||||||||||||||| ||||||||||||||||||||||||| |||
Sbjct  566  GCGGTTGGCCGAAAAGAATGGTCCTCGGCTGCGAATGCCGCGACAATCGGTGGTTGCAAG  625

Query  121  ACCCTCGGACACGGTCGTGCGCACGTACGCCTCTGGACAACGAGACCCCTCTGCGTCCGC  180
            |||||||||| | |||| |||||||||||||| |||| ||||||||||||||||||||||
Sbjct  626  ACCCTCGGACGCAGTCGCGCGCACGTACGCCTGTGGATAACGAGACCCCTCTGCGTCCGC  685

Query  181  GTCCTTCGCGGCGCGCTCACAT  202
            |||||||||||| |||||||||
Sbjct  686  GTCCTTCGCGGCACGCTCACAT  707


>KP878336.1 Croton densivestitus voucher WIS Forster PIF28215 internal transcribed 
spacer 1, partial sequence; 5.8S ribosomal RNA gene, 
complete sequence; and internal transcribed spacer 2, partial 
sequence
Length=741

 Score = 324 bits (175),  Expect = 9e-85
 Identities = 193/202 (96%), Gaps = 0/202 (0%)
 Strand=Plus/Plus

Query  1    CGCAACATCGCTCCCAACCCATTAGGGTGCGGAATATGGCCTCCCGTGCGATTCCCTCTC  60
            ||||||||||||||||||||||||||||||||||||||||||||||||||||||||||||
Sbjct  488  CGCAACATCGCTCCCAACCCATTAGGGTGCGGAATATGGCCTCCCGTGCGATTCCCTCTC  547

Query  61   GCGGTTGGCCGAAAAGAATGGTCCTCGGCTACGAATGCCGCGACAATCGGTGGTTGTAAG  120
            |||||||||||||||||||||||||||||| |||| ||||||||||||||||||||||||
Sbjct  548  GCGGTTGGCCGAAAAGAATGGTCCTCGGCTGCGAACGCCGCGACAATCGGTGGTTGTAAG  607

Query  121  ACCCTCGGACACGGTCGTGCGCACGTACGCCTCTGGACAACGAGACCCCTCTGCGTCCGC  180
            |||||||||||| |||| ||||||||| |||| |||| ||||||||||||||||||| ||
Sbjct  608  ACCCTCGGACACAGTCGCGCGCACGTATGCCTTTGGATAACGAGACCCCTCTGCGTCTGC  667

Query  181  GTCCTTCGCGGCGCGCTCACAT  202
            |||||||||||| |||||||||
Sbjct  668  GTCCTTCGCGGCACGCTCACAT  689


>KP092920.1 Croton lachnocarpus isolate SCBGP220_1 18S ribosomal RNA gene, 
partial sequence; internal transcribed spacer 1 and 5.8S ribosomal 
RNA gene, complete sequence; and internal transcribed 
spacer 2, partial sequence
Length=661

 Score = 322 bits (174),  Expect = 3e-84
 Identities = 194/204 (95%), Gaps = 0/204 (0%)
 Strand=Plus/Plus

Query  1    CGCAACATCGCTCCCAACCCATTAGGGTGCGGAATATGGCCTCCCGTGCGATTCCCTCTC  60
            ||||||||||||||||||||||||||||||||||||||||||||||||||||||||||||
Sbjct  452  CGCAACATCGCTCCCAACCCATTAGGGTGCGGAATATGGCCTCCCGTGCGATTCCCTCTC  511

Query  61   GCGGTTGGCCGAAAAGAATGGTCCTCGGCTACGAATGCCGCGACAATCGGTGGTTGTAAG  120
            |||||||||||||||||||||||||||||||||||||||||||||||||||||||| |||
Sbjct  512  GCGGTTGGCCGAAAAGAATGGTCCTCGGCTACGAATGCCGCGACAATCGGTGGTTGCAAG  571

Query  121  ACCCTCGGACACGGTCGTGCGCACGTACGCCTCTGGACAACGAGACCCCTCTGCGTCCGC  180
            |||||||||||| |||| ||||||||| |||| ||||  |||||||||||||||||| ||
Sbjct  572  ACCCTCGGACACAGTCGCGCGCACGTATGCCTTTGGATGACGAGACCCCTCTGCGTCTGC  631

Query  181  GTCCTTCGCGGCGCGCTCACATCG  204
            |||||||| ||| |||||||||||
Sbjct  632  GTCCTTCGTGGCACGCTCACATCG  655


>KP878314.1 Croton acronychioides voucher WIS Forster PIF29213 internal transcribed 
spacer 1, partial sequence; 5.8S ribosomal RNA gene, 
complete sequence; and internal transcribed spacer 2, partial 
sequence
Length=689

 Score = 318 bits (172),  Expect = 4e-83
 Identities = 193/203 (95%), Gaps = 1/203 (0%)
 Strand=Plus/Plus

Query  1    CGCAACATCGCTCCCAACCCATTAGGGTGCGGAATATGGCCTCCCGTGCGATTCCC-TCT  59
            |||||||||||||||||||||||||||||||||||||||||||||||||||||| | |||
Sbjct  464  CGCAACATCGCTCCCAACCCATTAGGGTGCGGAATATGGCCTCCCGTGCGATTCTCTTCT  523

Query  60   CGCGGTTGGCCGAAAAGAATGGTCCTCGGCTACGAATGCCGCGACAATCGGTGGTTGTAA  119
            ||||||||||||||||||||||||||||||| |||||||||||||||||||||||||| |
Sbjct  524  CGCGGTTGGCCGAAAAGAATGGTCCTCGGCTGCGAATGCCGCGACAATCGGTGGTTGTGA  583

Query  120  GACCCTCGGACACGGTCGTGCGCACGTACGCCTCTGGACAACGAGACCCCTCTGCGTCCG  179
            ||||||||||| | |||| | ||||||| |||||||||||||||||||||||||||||||
Sbjct  584  GACCCTCGGACGCAGTCGCGTGCACGTATGCCTCTGGACAACGAGACCCCTCTGCGTCCG  643

Query  180  CGTCCTTCGCGGCGCGCTCACAT  202
            ||||||||||||| |||||||||
Sbjct  644  CGTCCTTCGCGGCACGCTCACAT  666


>KP878326.1 Croton capitis-york voucher BRI Forster PIF10331 internal transcribed 
spacer 1, partial sequence; 5.8S ribosomal RNA gene, 
complete sequence; and internal transcribed spacer 2, partial 
sequence
Length=669

 Score = 316 bits (171),  Expect = 1e-82
 Identities = 192/202 (95%), Gaps = 1/202 (0%)
 Strand=Plus/Plus

Query  1    CGCAACATCGCTCCCAACCCATTAGGGTGCGGAATATGGCCTCCCGTGCGATTCCCTCTC  60
            ||||||||||||||||||||||||||||||||||||||||||||||||||||||||||||
Sbjct  457  CGCAACATCGCTCCCAACCCATTAGGGTGCGGAATATGGCCTCCCGTGCGATTCCCTCTC  516

Query  61   GCGGTTGGCCGAAAAGAATGGTCCTCGGCTACGAATGCCGCGACAATCGGTGGTTGTAAG  120
            ||||||||| |||||||||||||||||||| ||||||||||||||||||||||||| |||
Sbjct  517  GCGGTTGGCTGAAAAGAATGGTCCTCGGCTGCGAATGCCGCGACAATCGGTGGTTGCAAG  576

Query  121  ACCCTCGGACACGGTCGTGCGCACGTACGCCTCTGGACAACGAGACCCCTCTGCGTCCGC  180
            |||||||||| | |||| |||||||||||||| |||| ||||||| ||||||||||||||
Sbjct  577  ACCCTCGGACGCAGTCGCGCGCACGTACGCCTGTGGATAACGAGA-CCCTCTGCGTCCGC  635

Query  181  GTCCTTCGCGGCGCGCTCACAT  202
            |||||||||||| |||||||||
Sbjct  636  GTCCTTCGCGGCACGCTCACAT  657


>KP092921.1 Croton lachnocarpus isolate SCBGP220_2 18S ribosomal RNA gene, 
partial sequence; internal transcribed spacer 1, 5.8S ribosomal 
RNA gene, and internal transcribed spacer 2, complete 
sequence; and 28S ribosomal RNA gene, partial sequence
Length=724

 Score = 316 bits (171),  Expect = 1e-82
 Identities = 193/204 (95%), Gaps = 0/204 (0%)
 Strand=Plus/Plus

Query  1    CGCAACATCGCTCCCAACCCATTAGGGTGCGGAATATGGCCTCCCGTGCGATTCCCTCTC  60
            ||||||||||||||||||||||||||||||||||||||||||||||||||||||||||||
Sbjct  486  CGCAACATCGCTCCCAACCCATTAGGGTGCGGAATATGGCCTCCCGTGCGATTCCCTCTC  545

Query  61   GCGGTTGGCCGAAAAGAATGGTCCTCGGCTACGAATGCCGCGACAATCGGTGGTTGTAAG  120
            |||||||||||||||||||||||||||||||||||||||||||||||||||||||| |||
Sbjct  546  GCGGTTGGCCGAAAAGAATGGTCCTCGGCTACGAATGCCGCGACAATCGGTGGTTGCAAG  605

Query  121  ACCCTCGGACACGGTCGTGCGCACGTACGCCTCTGGACAACGAGACCCCTCTGCGTCCGC  180
            |||||||||||| |||| ||||||||| |||| ||||  |||||||||||||||||| ||
Sbjct  606  ACCCTCGGACACAGTCGCGCGCACGTATGCCTTTGGATGACGAGACCCCTCTGCGTCTGC  665

Query  181  GTCCTTCGCGGCGCGCTCACATCG  204
            |||||||| |||  ||||||||||
Sbjct  666  GTCCTTCGTGGCATGCTCACATCG  689


>KP878387.1 Croton rheophyticus voucher KLU SAN 147988 internal transcribed 
spacer 1, partial sequence; 5.8S ribosomal RNA gene, complete 
sequence; and internal transcribed spacer 2, partial sequence
Length=735

 Score = 313 bits (169),  Expect = 2e-81
 Identities = 192/204 (94%), Gaps = 0/204 (0%)
 Strand=Plus/Plus

Query  1    CGCAACATCGCTCCCAACCCATTAGGGTGCGGAATATGGCCTCCCGTGCGATTCCCTCTC  60
            ||||||||||||||||||||||||||||||||||||||||||||||||||||||| | ||
Sbjct  488  CGCAACATCGCTCCCAACCCATTAGGGTGCGGAATATGGCCTCCCGTGCGATTCCTTSTC  547

Query  61   GCGGTTGGCCGAAAAGAATGGTCCTCGGCTACGAATGCCGCGACAATCGGTGGTTGTAAG  120
            ||||||||||||||| ||||||||||||||||||||||||||||||||||||||||||||
Sbjct  548  GCGGTTGGCCGAAAAAAATGGTCCTCGGCTACGAATGCCGCGACAATCGGTGGTTGTAAG  607

Query  121  ACCCTCGGACACGGTCGTGCGCACGTACGCCTCTGGACAACGAGACCCCTCTGCGTCCGC  180
            |||||||||||| |||| ||||||||| |||| |||| ||||||||||||||||||| ||
Sbjct  608  ACCCTCGGACACAGTCGCGCGCACGTATGCCTTTGGATAACGAGACCCCTCTGCGTCTGC  667

Query  181  GTCCTTCGCGGCGCGCTCACATCG  204
            | |||||| ||| |||||||||||
Sbjct  668  GACCTTCGTGGCACGCTCACATCG  691


>KP878353.1 Croton magneticus voucher A Forster PIF14863 internal transcribed 
spacer 1, partial sequence; 5.8S ribosomal RNA gene, complete 
sequence; and internal transcribed spacer 2, partial 
sequence
Length=692

 Score = 313 bits (169),  Expect = 2e-81
 Identities = 191/202 (95%), Gaps = 0/202 (0%)
 Strand=Plus/Plus

Query  1    CGCAACATCGCTCCCAACCCATTAGGGTGCGGAATATGGCCTCCCGTGCGATTCCCTCTC  60
            ||||||||||| ||||||| ||||||| |||||||||||||||||||||||| |||||||
Sbjct  491  CGCAACATCGCCCCCAACCTATTAGGGCGCGGAATATGGCCTCCCGTGCGATCCCCTCTC  550

Query  61   GCGGTTGGCCGAAAAGAATGGTCCTCGGCTACGAATGCCGCGACAATCGGTGGTTGTAAG  120
            |||||||||||||||||||||||||||||| |||||||||||||||||||||||||||||
Sbjct  551  GCGGTTGGCCGAAAAGAATGGTCCTCGGCTGCGAATGCCGCGACAATCGGTGGTTGTAAG  610

Query  121  ACCCTCGGACACGGTCGTGCGCACGTACGCCTCTGGACAACGAGACCCCTCTGCGTCCGC  180
            |||||||| ||| |||| ||||||||| ||||| ||||||||||||||||||||||||||
Sbjct  611  ACCCTCGGGCACAGTCGCGCGCACGTATGCCTCCGGACAACGAGACCCCTCTGCGTCCGC  670

Query  181  GTCCTTCGCGGCGCGCTCACAT  202
            |||||||||||| |||||||||
Sbjct  671  GTCCTTCGCGGCACGCTCACAT  692


>KP878333.1 Croton consanguineus voucher A Nickrent 5540 internal transcribed 
spacer 1, partial sequence; 5.8S ribosomal RNA gene, complete 
sequence; and internal transcribed spacer 2, partial 
sequence
Length=653

 Score = 313 bits (169),  Expect = 2e-81
 Identities = 191/202 (95%), Gaps = 0/202 (0%)
 Strand=Plus/Plus

Query  1    CGCAACATCGCTCCCAACCCATTAGGGTGCGGAATATGGCCTCCCGTGCGATTCCCTCTC  60
            ||||||||||||||||||||||||||||||||||||||||||||||||||||||||||||
Sbjct  443  CGCAACATCGCTCCCAACCCATTAGGGTGCGGAATATGGCCTCCCGTGCGATTCCCTCTC  502

Query  61   GCGGTTGGCCGAAAAGAATGGTCCTCGGCTACGAATGCCGCGACAATCGGTGGTTGTAAG  120
            ||||||||||||||||||||||||| |||| |||| ||||||||||||||||||||||||
Sbjct  503  GCGGTTGGCCGAAAAGAATGGTCCTTGGCTGCGAACGCCGCGACAATCGGTGGTTGTAAG  562

Query  121  ACCCTCGGACACGGTCGTGCGCACGTACGCCTCTGGACAACGAGACCCCTCTGCGTCCGC  180
            |||||||||||| || | ||||||||| |||| |||| ||||||||||||||||||||||
Sbjct  563  ACCCTCGGACACAGTTGCGCGCACGTATGCCTTTGGATAACGAGACCCCTCTGCGTCCGC  622

Query  181  GTCCTTCGCGGCGCGCTCACAT  202
            |||| ||||||| |||||||||
Sbjct  623  GTCCATCGCGGCACGCTCACAT  644


>KP878386.1 Croton levatii voucher GH Webster 19399 internal transcribed 
spacer 1, partial sequence; 5.8S ribosomal RNA gene, complete 
sequence; and internal transcribed spacer 2, partial sequence
Length=743

 Score = 311 bits (168),  Expect = 7e-81
 Identities = 192/204 (94%), Gaps = 0/204 (0%)
 Strand=Plus/Plus

Query  1    CGCAACATCGCTCCCAACCCATTAGGGTGCGGAATATGGCCTCCCGTGCGATTCCCTCTC  60
            ||||||||||||||||||||||||||||||||||||||||||||||||||||||||||| 
Sbjct  495  CGCAACATCGCTCCCAACCCATTAGGGTGCGGAATATGGCCTCCCGTGCGATTCCCTCTT  554

Query  61   GCGGTTGGCCGAAAAGAATGGTCCTCGGCTACGAATGCCGCGACAATCGGTGGTTGTAAG  120
            |||||||||| |||| || |||||||||||||||||||||||||||||||||||||||||
Sbjct  555  GCGGTTGGCCTAAAAAAAAGGTCCTCGGCTACGAATGCCGCGACAATCGGTGGTTGTAAG  614

Query  121  ACCCTCGGACACGGTCGTGCGCACGTACGCCTCTGGACAACGAGACCCCTCTGCGTCCGC  180
            |||||||||||| |||| ||||||||| |||| |||| ||||||||||||||||||| ||
Sbjct  615  ACCCTCGGACACAGTCGCGCGCACGTATGCCTTTGGATAACGAGACCCCTCTGCGTCTGC  674

Query  181  GTCCTTCGCGGCGCGCTCACATCG  204
            |||||||| ||| |||||||||||
Sbjct  675  GTCCTTCGTGGCACGCTCACATCG  698


>KR531950.1 Croton sp. 1 XCH-2015 isolate BB0185 5.8S ribosomal RNA gene 
and internal transcribed spacer 2, partial sequence
Length=379

 Score = 311 bits (168),  Expect = 7e-81
 Identities = 192/204 (94%), Gaps = 0/204 (0%)
 Strand=Plus/Plus

Query  1    CGCAACATCGCTCCCAACCCATTAGGGTGCGGAATATGGCCTCCCGTGCGATTCCCTCTC  60
            ||||||||||||||||||| ||||||||||||||||||||||||||||||||||||||||
Sbjct  158  CGCAACATCGCTCCCAACCTATTAGGGTGCGGAATATGGCCTCCCGTGCGATTCCCTCTC  217

Query  61   GCGGTTGGCCGAAAAGAATGGTCCTCGGCTACGAATGCCGCGACAATCGGTGGTTGTAAG  120
            |||||||||||||||||||||||||||||| |||||||||||| ||||||||||||||||
Sbjct  218  GCGGTTGGCCGAAAAGAATGGTCCTCGGCTGCGAATGCCGCGATAATCGGTGGTTGTAAG  277

Query  121  ACCCTCGGACACGGTCGTGCGCACGTACGCCTCTGGACAACGAGACCCCTCTGCGTCCGC  180
            |||||||||||| |||| ||||||||| |||| ||||||||||||||||||||||||  |
Sbjct  278  ACCCTCGGACACAGTCGCGCGCACGTATGCCTTTGGACAACGAGACCCCTCTGCGTCTAC  337

Query  181  GTCCTTCGCGGCGCGCTCACATCG  204
            |||| ||| ||| |||||||||||
Sbjct  338  GTCCATCGTGGCACGCTCACATCG  361


>KR531949.1 Croton sp. 1 XCH-2015 isolate BB0184 5.8S ribosomal RNA gene 
and internal transcribed spacer 2, partial sequence
Length=370

 Score = 311 bits (168),  Expect = 7e-81
 Identities = 192/204 (94%), Gaps = 0/204 (0%)
 Strand=Plus/Plus

Query  1    CGCAACATCGCTCCCAACCCATTAGGGTGCGGAATATGGCCTCCCGTGCGATTCCCTCTC  60
            ||||||||||||||||||| ||||||||||||||||||||||||||||||||||||||||
Sbjct  158  CGCAACATCGCTCCCAACCTATTAGGGTGCGGAATATGGCCTCCCGTGCGATTCCCTCTC  217

Query  61   GCGGTTGGCCGAAAAGAATGGTCCTCGGCTACGAATGCCGCGACAATCGGTGGTTGTAAG  120
            |||||||||||||||||||||||||||||| |||||||||||| ||||||||||||||||
Sbjct  218  GCGGTTGGCCGAAAAGAATGGTCCTCGGCTGCGAATGCCGCGATAATCGGTGGTTGTAAG  277

Query  121  ACCCTCGGACACGGTCGTGCGCACGTACGCCTCTGGACAACGAGACCCCTCTGCGTCCGC  180
            |||||||||||| |||| ||||||||| |||| ||||||||||||||||||||||||  |
Sbjct  278  ACCCTCGGACACAGTCGCGCGCACGTATGCCTTTGGACAACGAGACCCCTCTGCGTCTAC  337

Query  181  GTCCTTCGCGGCGCGCTCACATCG  204
            |||| ||| ||| |||||||||||
Sbjct  338  GTCCATCGTGGCACGCTCACATCG  361


>KR531944.1 Croton kongensis isolate BB0875 5.8S ribosomal RNA gene, partial 
sequence; internal transcribed spacer 2, complete sequence; 
and 28S ribosomal RNA gene, partial sequence
Length=409

 Score = 311 bits (168),  Expect = 7e-81
 Identities = 192/204 (94%), Gaps = 0/204 (0%)
 Strand=Plus/Plus

Query  1    CGCAACATCGCTCCCAACCCATTAGGGTGCGGAATATGGCCTCCCGTGCGATTCCCTCTC  60
            ||||||||||||||||||| ||||||||||||||||||||||||||||||||||||||||
Sbjct  96   CGCAACATCGCTCCCAACCTATTAGGGTGCGGAATATGGCCTCCCGTGCGATTCCCTCTC  155

Query  61   GCGGTTGGCCGAAAAGAATGGTCCTCGGCTACGAATGCCGCGACAATCGGTGGTTGTAAG  120
            |||||||||||||||||||||||||||||| |||||||||||| ||||||||||||||||
Sbjct  156  GCGGTTGGCCGAAAAGAATGGTCCTCGGCTGCGAATGCCGCGATAATCGGTGGTTGTAAG  215

Query  121  ACCCTCGGACACGGTCGTGCGCACGTACGCCTCTGGACAACGAGACCCCTCTGCGTCCGC  180
            |||||||||||| |||| ||||||||| |||| ||||||||||||||||||||||||  |
Sbjct  216  ACCCTCGGACACAGTCGCGCGCACGTATGCCTTTGGACAACGAGACCCCTCTGCGTCTAC  275

Query  181  GTCCTTCGCGGCGCGCTCACATCG  204
            |||| ||| ||| |||||||||||
Sbjct  276  GTCCATCGTGGCACGCTCACATCG  299


>KR531943.1 Croton kongensis isolate BB0205 5.8S ribosomal RNA gene and internal 
transcribed spacer 2, partial sequence
Length=368

 Score = 311 bits (168),  Expect = 7e-81
 Identities = 192/204 (94%), Gaps = 0/204 (0%)
 Strand=Plus/Plus

Query  1    CGCAACATCGCTCCCAACCCATTAGGGTGCGGAATATGGCCTCCCGTGCGATTCCCTCTC  60
            ||||||||||||||||||| ||||||||||||||||||||||||||||||||||||||||
Sbjct  158  CGCAACATCGCTCCCAACCTATTAGGGTGCGGAATATGGCCTCCCGTGCGATTCCCTCTC  217

Query  61   GCGGTTGGCCGAAAAGAATGGTCCTCGGCTACGAATGCCGCGACAATCGGTGGTTGTAAG  120
            |||||||||||||||||||||||||||||| |||||||||||| ||||||||||||||||
Sbjct  218  GCGGTTGGCCGAAAAGAATGGTCCTCGGCTGCGAATGCCGCGATAATCGGTGGTTGTAAG  277

Query  121  ACCCTCGGACACGGTCGTGCGCACGTACGCCTCTGGACAACGAGACCCCTCTGCGTCCGC  180
            |||||||||||| |||| ||||||||| |||| ||||||||||||||||||||||||  |
Sbjct  278  ACCCTCGGACACAGTCGCGCGCACGTATGCCTTTGGACAACGAGACCCCTCTGCGTCTAC  337

Query  181  GTCCTTCGCGGCGCGCTCACATCG  204
            |||| ||| ||| |||||||||||
Sbjct  338  GTCCATCGTGGCACGCTCACATCG  361


>HM564075.1 Croton argyratus voucher van Ee 790 (A) internal transcribed 
spacer 1, partial sequence; 5.8S ribosomal RNA gene, complete 
sequence; and internal transcribed spacer 2, partial sequence
Length=651

 Score = 311 bits (168),  Expect = 7e-81
 Identities = 192/204 (94%), Gaps = 0/204 (0%)
 Strand=Plus/Plus

Query  1    CGCAACATCGCTCCCAACCCATTAGGGTGCGGAATATGGCCTCCCGTGCGATTCCCTCTC  60
            |||||||||||||||||||||||||||||||||||||||||||||||| |||||||||||
Sbjct  442  CGCAACATCGCTCCCAACCCATTAGGGTGCGGAATATGGCCTCCCGTGGGATTCCCTCTC  501

Query  61   GCGGTTGGCCGAAAAGAATGGTCCTCGGCTACGAATGCCGCGACAATCGGTGGTTGTAAG  120
            |||||||||||||||||||||||||||||| |||||||||||||||||||||||||||||
Sbjct  502  GCGGTTGGCCGAAAAGAATGGTCCTCGGCTGCGAATGCCGCGACAATCGGTGGTTGTAAG  561

Query  121  ACCCTCGGACACGGTCGTGCGCACGTACGCCTCTGGACAACGAGACCCCTCTGCGTCCGC  180
            |||||||||||| |||| ||||||||| ||||  |||||||||||||||||||||||  |
Sbjct  562  ACCCTCGGACACAGTCGCGCGCACGTATGCCTTGGGACAACGAGACCCCTCTGCGTCTAC  621

Query  181  GTCCTTCGCGGCGCGCTCACATCG  204
            |||| ||| ||| |||||||||||
Sbjct  622  GTCCATCGTGGCACGCTCACATCG  645


>AY971199.1 Croton coriifolius voucher Eerwog s.n. internal transcribed spacer 
1, 5.8S ribosomal RNA gene, and internal transcribed spacer 
2, complete sequence
 KP878383.1 Croton coriifolius voucher US Van Ee s.n. internal transcribed 
spacer 1, partial sequence; 5.8S ribosomal RNA gene, complete 
sequence; and internal transcribed spacer 2, partial sequence
Length=673

 Score = 311 bits (168),  Expect = 7e-81
 Identities = 192/204 (94%), Gaps = 0/204 (0%)
 Strand=Plus/Plus

Query  1    CGCAACATCGCTCCCAACCCATTAGGGTGCGGAATATGGCCTCCCGTGCGATTCCCTCTC  60
            ||||||||||||||||||||||||||||||||||||||||||||||||||||||| | ||
Sbjct  460  CGCAACATCGCTCCCAACCCATTAGGGTGCGGAATATGGCCTCCCGTGCGATTCCTTGTC  519

Query  61   GCGGTTGGCCGAAAAGAATGGTCCTCGGCTACGAATGCCGCGACAATCGGTGGTTGTAAG  120
            ||||||||||||||| ||||||||||||||||||||||||||||||||||||||||||||
Sbjct  520  GCGGTTGGCCGAAAAAAATGGTCCTCGGCTACGAATGCCGCGACAATCGGTGGTTGTAAG  579

Query  121  ACCCTCGGACACGGTCGTGCGCACGTACGCCTCTGGACAACGAGACCCCTCTGCGTCCGC  180
            |||||||||||| |||| ||||||||| |||| |||| ||||||||||||||||||| ||
Sbjct  580  ACCCTCGGACACAGTCGCGCGCACGTATGCCTTTGGATAACGAGACCCCTCTGCGTCTGC  639

Query  181  GTCCTTCGCGGCGCGCTCACATCG  204
            | |||||| ||| |||||||||||
Sbjct  640  GACCTTCGTGGCACGCTCACATCG  663


>KP878400.1 Croton tomentellus voucher BRI Brock 739 internal transcribed 
spacer 1, partial sequence; 5.8S ribosomal RNA gene, complete 
sequence; and internal transcribed spacer 2, partial sequence
Length=741

 Score = 307 bits (166),  Expect = 9e-80
 Identities = 190/202 (94%), Gaps = 0/202 (0%)
 Strand=Plus/Plus

Query  1    CGCAACATCGCTCCCAACCCATTAGGGTGCGGAATATGGCCTCCCGTGCGATTCCCTCTC  60
            ||||||||||||||||||||||||||||||||||||||||||||||||||||||||||||
Sbjct  491  CGCAACATCGCTCCCAACCCATTAGGGTGCGGAATATGGCCTCCCGTGCGATTCCCTCTC  550

Query  61   GCGGTTGGCCGAAAAGAATGGTCCTCGGCTACGAATGCCGCGACAATCGGTGGTTGTAAG  120
            |||||||||||||||||||||||||||||| |||||||||||||||||||||||||||||
Sbjct  551  GCGGTTGGCCGAAAAGAATGGTCCTCGGCTGCGAATGCCGCGACAATCGGTGGTTGTAAG  610

Query  121  ACCCTCGGACACGGTCGTGCGCACGTACGCCTCTGGACAACGAGACCCCTCTGCGTCCGC  180
            |||||||||||| |||| | ||||||| ||||  ||| ||||||||||||||||||| ||
Sbjct  611  ACCCTCGGACACAGTCGCGAGCACGTATGCCTTCGGATAACGAGACCCCTCTGCGTCTGC  670

Query  181  GTCCTTCGCGGCGCGCTCACAT  202
            |||| |||| || |||||||||
Sbjct  671  GTCCCTCGCAGCACGCTCACAT  692


>KP878382.1 Croton rarus voucher BRI Sankowsky 1446 internal transcribed 
spacer 1, partial sequence; 5.8S ribosomal RNA gene, complete 
sequence; and internal transcribed spacer 2, partial sequence
Length=742

 Score = 307 bits (166),  Expect = 9e-80
 Identities = 190/202 (94%), Gaps = 0/202 (0%)
 Strand=Plus/Plus

Query  1    CGCAACATCGCTCCCAACCCATTAGGGTGCGGAATATGGCCTCCCGTGCGATTCCCTCTC  60
            ||||||||||||||||||||||||||||||||||||||||||||||||||||||||||||
Sbjct  491  CGCAACATCGCTCCCAACCCATTAGGGTGCGGAATATGGCCTCCCGTGCGATTCCCTCTC  550

Query  61   GCGGTTGGCCGAAAAGAATGGTCCTCGGCTACGAATGCCGCGACAATCGGTGGTTGTAAG  120
            |||||||||||||||||||||||||||||| |||| ||||||||||||||||||||||||
Sbjct  551  GCGGTTGGCCGAAAAGAATGGTCCTCGGCTGCGAACGCCGCGACAATCGGTGGTTGTAAG  610

Query  121  ACCCTCGGACACGGTCGTGCGCACGTACGCCTCTGGACAACGAGACCCCTCTGCGTCCGC  180
            |||||||||||| |||| ||||||||| |||| |||| || |||||||||||||||| ||
Sbjct  611  ACCCTCGGACACAGTCGCGCGCACGTATGCCTTTGGATAATGAGACCCCTCTGCGTCTGC  670

Query  181  GTCCTTCGCGGCGCGCTCACAT  202
            | || ||||||| |||||||||
Sbjct  671  GACCCTCGCGGCACGCTCACAT  692


>KP878364.1 Croton microtiglium voucher GH Webster 14092 internal transcribed 
spacer 1, partial sequence; 5.8S ribosomal RNA gene, complete 
sequence; and internal transcribed spacer 2, partial 
sequence
Length=741

 Score = 307 bits (166),  Expect = 9e-80
 Identities = 190/202 (94%), Gaps = 0/202 (0%)
 Strand=Plus/Plus

Query  1    CGCAACATCGCTCCCAACCCATTAGGGTGCGGAATATGGCCTCCCGTGCGATTCCCTCTC  60
            ||||||||||||||||||||||||||||||||||||||||||||||||||||||||||||
Sbjct  491  CGCAACATCGCTCCCAACCCATTAGGGTGCGGAATATGGCCTCCCGTGCGATTCCCTCTC  550

Query  61   GCGGTTGGCCGAAAAGAATGGTCCTCGGCTACGAATGCCGCGACAATCGGTGGTTGTAAG  120
            |||||||||||||| ||||||||||||||| |||| | ||||||||||||||||||||||
Sbjct  551  GCGGTTGGCCGAAATGAATGGTCCTCGGCTGCGAACGTCGCGACAATCGGTGGTTGTAAG  610

Query  121  ACCCTCGGACACGGTCGTGCGCACGTACGCCTCTGGACAACGAGACCCCTCTGCGTCCGC  180
            |||||||||||| |||| ||||||||| |||| |||| ||||||||||||||||||| ||
Sbjct  611  ACCCTCGGACACAGTCGGGCGCACGTATGCCTTTGGATAACGAGACCCCTCTGCGTCTGC  670

Query  181  GTCCTTCGCGGCGCGCTCACAT  202
            |||| ||||||| |||||||||
Sbjct  671  GTCCCTCGCGGCACGCTCACAT  692


>KP878330.1 Croton choristadenius voucher BRI Forster PIF21326 internal transcribed 
spacer 1, partial sequence; 5.8S ribosomal RNA gene, 
complete sequence; and internal transcribed spacer 2, partial 
sequence
Length=769

 Score = 307 bits (166),  Expect = 9e-80
 Identities = 190/202 (94%), Gaps = 0/202 (0%)
 Strand=Plus/Plus

Query  1    CGCAACATCGCTCCCAACCCATTAGGGTGCGGAATATGGCCTCCCGTGCGATTCCCTCTC  60
            ||||||||||||||||||||||||||||||||||||||||||||||||||| ||||||||
Sbjct  505  CGCAACATCGCTCCCAACCCATTAGGGTGCGGAATATGGCCTCCCGTGCGAATCCCTCTC  564

Query  61   GCGGTTGGCCGAAAAGAATGGTCCTCGGCTACGAATGCCGCGACAATCGGTGGTTGTAAG  120
            | |||||||||||||||||||||||||||| |||||||||||||||||||||||||||||
Sbjct  565  GTGGTTGGCCGAAAAGAATGGTCCTCGGCTGCGAATGCCGCGACAATCGGTGGTTGTAAG  624

Query  121  ACCCTCGGACACGGTCGTGCGCACGTACGCCTCTGGACAACGAGACCCCTCTGCGTCCGC  180
            |||||||||||| |||| ||||||||| |||| |||| ||||||||||||||||||| ||
Sbjct  625  ACCCTCGGACACAGTCGCGCGCACGTATGCCTTTGGATAACGAGACCCCTCTGCGTCTGC  684

Query  181  GTCCTTCGCGGCGCGCTCACAT  202
            |||| |||| || |||||||||
Sbjct  685  GTCCCTCGCAGCACGCTCACAT  706


>KP878390.1 Croton schultzii voucher BRI Russell-Smith 8123 internal transcribed 
spacer 1, partial sequence; 5.8S ribosomal RNA gene, 
complete sequence; and internal transcribed spacer 2, partial 
sequence
Length=738

 Score = 305 bits (165),  Expect = 3e-79
 Identities = 191/204 (94%), Gaps = 0/204 (0%)
 Strand=Plus/Plus

Query  1    CGCAACATCGCTCCCAACCCATTAGGGTGCGGAATATGGCCTCCCGTGCGATTCCCTCTC  60
            |||||||| ||||||||||||||||||||||||||||||||||||||| |||||||||||
Sbjct  489  CGCAACATTGCTCCCAACCCATTAGGGTGCGGAATATGGCCTCCCGTGGGATTCCCTCTC  548

Query  61   GCGGTTGGCCGAAAAGAATGGTCCTCGGCTACGAATGCCGCGACAATCGGTGGTTGTAAG  120
            |||||||| ||||||||||||||||||||| |||||||||||||||||||||||||||||
Sbjct  549  GCGGTTGGTCGAAAAGAATGGTCCTCGGCTGCGAATGCCGCGACAATCGGTGGTTGTAAG  608

Query  121  ACCCTCGGACACGGTCGTGCGCACGTACGCCTCTGGACAACGAGACCCCTCTGCGTCCGC  180
            |||||||||||| |||| ||||||||| |||| ||||||||||||||||||||||||  |
Sbjct  609  ACCCTCGGACACAGTCGCGCGCACGTATGCCTTTGGACAACGAGACCCCTCTGCGTCTAC  668

Query  181  GTCCTTCGCGGCGCGCTCACATCG  204
            |||| ||| ||| |||||||||||
Sbjct  669  GTCCATCGTGGCACGCTCACATCG  692


>KP878389.1 Croton schultzii voucher BRI Forster PIF5918 internal transcribed 
spacer 1, partial sequence; 5.8S ribosomal RNA gene, complete 
sequence; and internal transcribed spacer 2, partial 
sequence
Length=739

 Score = 305 bits (165),  Expect = 3e-79
 Identities = 191/204 (94%), Gaps = 0/204 (0%)
 Strand=Plus/Plus

Query  1    CGCAACATCGCTCCCAACCCATTAGGGTGCGGAATATGGCCTCCCGTGCGATTCCCTCTC  60
            |||||||| ||||||||||||||||||||||||||||||||||||||| |||||||||||
Sbjct  489  CGCAACATTGCTCCCAACCCATTAGGGTGCGGAATATGGCCTCCCGTGGGATTCCCTCTC  548

Query  61   GCGGTTGGCCGAAAAGAATGGTCCTCGGCTACGAATGCCGCGACAATCGGTGGTTGTAAG  120
            |||||||| ||||||||||||||||||||| |||||||||||||||||||||||||||||
Sbjct  549  GCGGTTGGTCGAAAAGAATGGTCCTCGGCTGCGAATGCCGCGACAATCGGTGGTTGTAAG  608

Query  121  ACCCTCGGACACGGTCGTGCGCACGTACGCCTCTGGACAACGAGACCCCTCTGCGTCCGC  180
            |||||||||||| |||| ||||||||| |||| ||||||||||||||||||||||||  |
Sbjct  609  ACCCTCGGACACAGTCGCGCGCACGTATGCCTTTGGACAACGAGACCCCTCTGCGTCTAC  668

Query  181  GTCCTTCGCGGCGCGCTCACATCG  204
            |||| ||| ||| |||||||||||
Sbjct  669  GTCCATCGTGGCACGCTCACATCG  692


>KP878385.1 Croton fluviatilis voucher BKF Pooma 7386 internal transcribed 
spacer 1, partial sequence; 5.8S ribosomal RNA gene, complete 
sequence; and internal transcribed spacer 2, partial sequence
Length=745

 Score = 305 bits (165),  Expect = 3e-79
 Identities = 191/204 (94%), Gaps = 0/204 (0%)
 Strand=Plus/Plus

Query  1    CGCAACATCGCTCCCAACCCATTAGGGTGCGGAATATGGCCTCCCGTGCGATTCCCTCTC  60
            ||||||||||||||||||||||||||||||||||||||||||||||||||||||| ||||
Sbjct  495  CGCAACATCGCTCCCAACCCATTAGGGTGCGGAATATGGCCTCCCGTGCGATTCCTTCTC  554

Query  61   GCGGTTGGCCGAAAAGAATGGTCCTCGGCTACGAATGCCGCGACAATCGGTGGTTGTAAG  120
            ||||||||||||||| ||||||||||||||||||||||||||||||||||||||||||||
Sbjct  555  GCGGTTGGCCGAAAAAAATGGTCCTCGGCTACGAATGCCGCGACAATCGGTGGTTGTAAG  614

Query  121  ACCCTCGGACACGGTCGTGCGCACGTACGCCTCTGGACAACGAGACCCCTCTGCGTCCGC  180
            |||||||||||| |||| ||||||||| |||| ||||  |||||| ||||||||||| ||
Sbjct  615  ACCCTCGGACACAGTCGCGCGCACGTAGGCCTTTGGATGACGAGATCCCTCTGCGTCTGC  674

Query  181  GTCCTTCGCGGCGCGCTCACATCG  204
            | |||||| ||| |||||||||||
Sbjct  675  GACCTTCGTGGCACGCTCACATCG  698


>KP878344.1 Croton ikopae voucher MICH Van Ee 804 internal transcribed spacer 
1, partial sequence; 5.8S ribosomal RNA gene, complete 
sequence; and internal transcribed spacer 2, partial sequence
Length=647

 Score = 305 bits (165),  Expect = 3e-79
 Identities = 192/204 (94%), Gaps = 6/204 (3%)
 Strand=Plus/Plus

Query  1    CGCAACATCGCTCCCAACCCATTAGGGTGCGGAATATGGCCTCCCGTGCGATTCCCTCTC  60
            ||||||||||||||||||| ||||||||||||||||||||||||||||||||||||||||
Sbjct  443  CGCAACATCGCTCCCAACCTATTAGGGTGCGGAATATGGCCTCCCGTGCGATTCCCTCTC  502

Query  61   GCGGTTGGCCGAAAAGAATGGTCCTCGGCTACGAATGCCGCGACAATCGGTGGTTGTAAG  120
            ||||||||||||||||||||||||||||||||||||||||||||||||||||||||||||
Sbjct  503  GCGGTTGGCCGAAAAGAATGGTCCTCGGCTACGAATGCCGCGACAATCGGTGGTTGTAAG  562

Query  121  ACCCTCGGACACGGTCGTGCGCACGTACGCCTCTGGACAACGAGACCCCTCTGCGTCCGC  180
            |||||||||||||||||   ||||||||||||||||||| ||||||||||||||||||  
Sbjct  563  ACCCTCGGACACGGTCGCCGGCACGTACGCCTCTGGACAGCGAGACCCCTCTGCGTCC--  620

Query  181  GTCCTTCGCGGCGCGCTCACATCG  204
             || |  ||||| |||||||||||
Sbjct  621  -TC-T--GCGGCACGCTCACATCG  640


>KR531954.1 Croton sp. 2 XCH-2015 isolate BB0877 5.8S ribosomal RNA gene, 
partial sequence; internal transcribed spacer 2, complete sequence; 
and 28S ribosomal RNA gene, partial sequence
Length=362

 Score = 305 bits (165),  Expect = 3e-79
 Identities = 189/201 (94%), Gaps = 0/201 (0%)
 Strand=Plus/Plus

Query  1    CGCAACATCGCTCCCAACCCATTAGGGTGCGGAATATGGCCTCCCGTGCGATTCCCTCTC  60
            ||||||||||||||||||||||||||||||||||||||||||||||||||||||||||||
Sbjct  49   CGCAACATCGCTCCCAACCCATTAGGGTGCGGAATATGGCCTCCCGTGCGATTCCCTCTC  108

Query  61   GCGGTTGGCCGAAAAGAATGGTCCTCGGCTACGAATGCCGCGACAATCGGTGGTTGTAAG  120
            |||||||||||||||||||||||||||||| |||| ||||||||||||||||||||||||
Sbjct  109  GCGGTTGGCCGAAAAGAATGGTCCTCGGCTGCGAACGCCGCGACAATCGGTGGTTGTAAG  168

Query  121  ACCCTCGGACACGGTCGTGCGCACGTACGCCTCTGGACAACGAGACCCCTCTGCGTCCGC  180
            |||||||||||| |||| ||||||||  |||| |||| ||||||||||||||||||| ||
Sbjct  169  ACCCTCGGACACAGTCGCGCGCACGTTTGCCTTTGGATAACGAGACCCCTCTGCGTCTGC  228

Query  181  GTCCTTCGCGGCGCGCTCACA  201
            | || ||||||| ||||||||
Sbjct  229  GGCCCTCGCGGCACGCTCACA  249


>KR531953.1 Croton sp. 2 XCH-2015 isolate BB0760 5.8S ribosomal RNA gene, 
partial sequence; internal transcribed spacer 2, complete sequence; 
and 28S ribosomal RNA gene, partial sequence
Length=356

 Score = 305 bits (165),  Expect = 3e-79
 Identities = 189/201 (94%), Gaps = 0/201 (0%)
 Strand=Plus/Plus

Query  1    CGCAACATCGCTCCCAACCCATTAGGGTGCGGAATATGGCCTCCCGTGCGATTCCCTCTC  60
            ||||||||||||||||||||||||||||||||||||||||||||||||||||||||||||
Sbjct  43   CGCAACATCGCTCCCAACCCATTAGGGTGCGGAATATGGCCTCCCGTGCGATTCCCTCTC  102

Query  61   GCGGTTGGCCGAAAAGAATGGTCCTCGGCTACGAATGCCGCGACAATCGGTGGTTGTAAG  120
            |||||||||||||||||||||||||||||| |||| ||||||||||||||||||||||||
Sbjct  103  GCGGTTGGCCGAAAAGAATGGTCCTCGGCTGCGAACGCCGCGACAATCGGTGGTTGTAAG  162

Query  121  ACCCTCGGACACGGTCGTGCGCACGTACGCCTCTGGACAACGAGACCCCTCTGCGTCCGC  180
            |||||||||||| |||| ||||||||  |||| |||| ||||||||||||||||||| ||
Sbjct  163  ACCCTCGGACACAGTCGCGCGCACGTTTGCCTTTGGATAACGAGACCCCTCTGCGTCTGC  222

Query  181  GTCCTTCGCGGCGCGCTCACA  201
            | || ||||||| ||||||||
Sbjct  223  GGCCCTCGCGGCACGCTCACA  243


>KR531952.1 Croton sp. 2 XCH-2015 isolate BB0207 5.8S ribosomal RNA gene, 
partial sequence; internal transcribed spacer 2, complete sequence; 
and 28S ribosomal RNA gene, partial sequence
Length=363

 Score = 305 bits (165),  Expect = 3e-79
 Identities = 189/201 (94%), Gaps = 0/201 (0%)
 Strand=Plus/Plus

Query  1    CGCAACATCGCTCCCAACCCATTAGGGTGCGGAATATGGCCTCCCGTGCGATTCCCTCTC  60
            ||||||||||||||||||||||||||||||||||||||||||||||||||||||||||||
Sbjct  50   CGCAACATCGCTCCCAACCCATTAGGGTGCGGAATATGGCCTCCCGTGCGATTCCCTCTC  109

Query  61   GCGGTTGGCCGAAAAGAATGGTCCTCGGCTACGAATGCCGCGACAATCGGTGGTTGTAAG  120
            |||||||||||||||||||||||||||||| |||| ||||||||||||||||||||||||
Sbjct  110  GCGGTTGGCCGAAAAGAATGGTCCTCGGCTGCGAACGCCGCGACAATCGGTGGTTGTAAG  169

Query  121  ACCCTCGGACACGGTCGTGCGCACGTACGCCTCTGGACAACGAGACCCCTCTGCGTCCGC  180
            |||||||||||| |||| ||||||||  |||| |||| ||||||||||||||||||| ||
Sbjct  170  ACCCTCGGACACAGTCGCGCGCACGTTTGCCTTTGGATAACGAGACCCCTCTGCGTCTGC  229

Query  181  GTCCTTCGCGGCGCGCTCACA  201
            | || ||||||| ||||||||
Sbjct  230  GGCCCTCGCGGCACGCTCACA  250


>KR531951.1 Croton sp. 2 XCH-2015 isolate BB0206 5.8S ribosomal RNA gene 
and internal transcribed spacer 2, partial sequence
Length=375

 Score = 305 bits (165),  Expect = 3e-79
 Identities = 189/201 (94%), Gaps = 0/201 (0%)
 Strand=Plus/Plus

Query  1    CGCAACATCGCTCCCAACCCATTAGGGTGCGGAATATGGCCTCCCGTGCGATTCCCTCTC  60
            ||||||||||||||||||||||||||||||||||||||||||||||||||||||||||||
Sbjct  158  CGCAACATCGCTCCCAACCCATTAGGGTGCGGAATATGGCCTCCCGTGCGATTCCCTCTC  217

Query  61   GCGGTTGGCCGAAAAGAATGGTCCTCGGCTACGAATGCCGCGACAATCGGTGGTTGTAAG  120
            |||||||||||||||||||||||||||||| |||| ||||||||||||||||||||||||
Sbjct  218  GCGGTTGGCCGAAAAGAATGGTCCTCGGCTGCGAACGCCGCGACAATCGGTGGTTGTAAG  277

Query  121  ACCCTCGGACACGGTCGTGCGCACGTACGCCTCTGGACAACGAGACCCCTCTGCGTCCGC  180
            |||||||||||| |||| ||||||||  |||| |||| ||||||||||||||||||| ||
Sbjct  278  ACCCTCGGACACAGTCGCGCGCACGTTTGCCTTTGGATAACGAGACCCCTCTGCGTCTGC  337

Query  181  GTCCTTCGCGGCGCGCTCACA  201
            | || ||||||| ||||||||
Sbjct  338  GGCCCTCGCGGCACGCTCACA  358


>KR531948.1 Croton kongensis isolate J240 5.8S ribosomal RNA gene, partial 
sequence; internal transcribed spacer 2, complete sequence; 
and 28S ribosomal RNA gene, partial sequence
 KR531955.1 Croton tiglium isolate J339 5.8S ribosomal RNA gene, partial 
sequence; internal transcribed spacer 2, complete sequence; 
and 28S ribosomal RNA gene, partial sequence
Length=471

 Score = 305 bits (165),  Expect = 3e-79
 Identities = 189/201 (94%), Gaps = 0/201 (0%)
 Strand=Plus/Plus

Query  1    CGCAACATCGCTCCCAACCCATTAGGGTGCGGAATATGGCCTCCCGTGCGATTCCCTCTC  60
            ||||||||||||||||||||||||||||||||||||||||||||||||||||||||||||
Sbjct  158  CGCAACATCGCTCCCAACCCATTAGGGTGCGGAATATGGCCTCCCGTGCGATTCCCTCTC  217

Query  61   GCGGTTGGCCGAAAAGAATGGTCCTCGGCTACGAATGCCGCGACAATCGGTGGTTGTAAG  120
            |||||||||||||||||||||||||||||| |||| ||||||||||||||||||||||||
Sbjct  218  GCGGTTGGCCGAAAAGAATGGTCCTCGGCTGCGAACGCCGCGACAATCGGTGGTTGTAAG  277

Query  121  ACCCTCGGACACGGTCGTGCGCACGTACGCCTCTGGACAACGAGACCCCTCTGCGTCCGC  180
            |||||||||||| |||| ||||||||  |||| |||| ||||||||||||||||||| ||
Sbjct  278  ACCCTCGGACACAGTCGCGCGCACGTTTGCCTTTGGATAACGAGACCCCTCTGCGTCTGC  337

Query  181  GTCCTTCGCGGCGCGCTCACA  201
            | || ||||||| ||||||||
Sbjct  338  GGCCCTCGCGGCACGCTCACA  358


>KR531947.1 Croton kongensis isolate J201 5.8S ribosomal RNA gene, partial 
sequence; internal transcribed spacer 2, complete sequence; 
and 28S ribosomal RNA gene, partial sequence
Length=466

 Score = 305 bits (165),  Expect = 3e-79
 Identities = 189/201 (94%), Gaps = 0/201 (0%)
 Strand=Plus/Plus

Query  1    CGCAACATCGCTCCCAACCCATTAGGGTGCGGAATATGGCCTCCCGTGCGATTCCCTCTC  60
            ||||||||||||||||||||||||||||||||||||||||||||||||||||||||||||
Sbjct  158  CGCAACATCGCTCCCAACCCATTAGGGTGCGGAATATGGCCTCCCGTGCGATTCCCTCTC  217

Query  61   GCGGTTGGCCGAAAAGAATGGTCCTCGGCTACGAATGCCGCGACAATCGGTGGTTGTAAG  120
            |||||||||||||||||||||||||||||| |||| ||||||||||||||||||||||||
Sbjct  218  GCGGTTGGCCGAAAAGAATGGTCCTCGGCTGCGAACGCCGCGACAATCGGTGGTTGTAAG  277

Query  121  ACCCTCGGACACGGTCGTGCGCACGTACGCCTCTGGACAACGAGACCCCTCTGCGTCCGC  180
            |||||||||||| |||| ||||||||  |||| |||| ||||||||||||||||||| ||
Sbjct  278  ACCCTCGGACACAGTCGCGCGCACGTTTGCCTTTGGATAACGAGACCCCTCTGCGTCTGC  337

Query  181  GTCCTTCGCGGCGCGCTCACA  201
            | || ||||||| ||||||||
Sbjct  338  GGCCCTCGCGGCACGCTCACA  358


>AB375093.1 Croton argyratus genes for ITS1, 5.8S rRNA, ITS2, complete sequence, 
isolate: 1901
Length=626

 Score = 305 bits (165),  Expect = 3e-79
 Identities = 190/203 (94%), Gaps = 0/203 (0%)
 Strand=Plus/Plus

Query  1    CGCAACATCGCTCCCAACCCATTAGGGTGCGGAATATGGCCTCCCGTGCGATTCCCTCTC  60
            |||||||||||||||||||||||||||||||||||||||||||||||| ||||| |||||
Sbjct  424  CGCAACATCGCTCCCAACCCATTAGGGTGCGGAATATGGCCTCCCGTGGGATTCSCTCTC  483

Query  61   GCGGTTGGCCGAAAAGAATGGTCCTCGGCTACGAATGCCGCGACAATCGGTGGTTGTAAG  120
            |||||||||||||||||||||||||||||| |||||||||||||||||||||||||||||
Sbjct  484  GCGGTTGGCCGAAAAGAATGGTCCTCGGCTGCGAATGCCGCGACAATCGGTGGTTGTAAG  543

Query  121  ACCCTCGGACACGGTCGTGCGCACGTACGCCTCTGGACAACGAGACCCCTCTGCGTCCGC  180
            |||||||||||| |||| ||||||||| ||||  |||||||||||||||||||||||  |
Sbjct  544  ACCCTCGGACACAGTCGCGCGCACGTATGCCTTGGGACAACGAGACCCCTCTGCGTCTAC  603

Query  181  GTCCTTCGCGGCGCGCTCACATC  203
            |||| ||| ||| ||||||||||
Sbjct  604  GTCCATCGTGGCACGCTCACATC  626


>AY971221.1 Croton kerrii voucher Esser 98-233 (WIS) internal transcribed 
spacer 1, 5.8S ribosomal RNA gene, and internal transcribed 
spacer 2, complete sequence
Length=670

 Score = 305 bits (165),  Expect = 3e-79
 Identities = 189/201 (94%), Gaps = 0/201 (0%)
 Strand=Plus/Plus

Query  1    CGCAACATCGCTCCCAACCCATTAGGGTGCGGAATATGGCCTCCCGTGCGATTCCCTCTC  60
            ||||||||||||||||||||||||||||||||||||||||||||||||||||||||||||
Sbjct  457  CGCAACATCGCTCCCAACCCATTAGGGTGCGGAATATGGCCTCCCGTGCGATTCCCTCTC  516

Query  61   GCGGTTGGCCGAAAAGAATGGTCCTCGGCTACGAATGCCGCGACAATCGGTGGTTGTAAG  120
            |||||||||| ||||||||||||||||||| |||| ||||||||||||||||||||||||
Sbjct  517  GCGGTTGGCCTAAAAGAATGGTCCTCGGCTGCGAACGCCGCGACAATCGGTGGTTGTAAG  576

Query  121  ACCCTCGGACACGGTCGTGCGCACGTACGCCTCTGGACAACGAGACCCCTCTGCGTCCGC  180
            |||||||||||| |||| ||||||||| |||| |||| |||||||||| |||||||| ||
Sbjct  577  ACCCTCGGACACAGTCGCGCGCACGTATGCCTTTGGATAACGAGACCCTTCTGCGTCTGC  636

Query  181  GTCCTTCGCGGCGCGCTCACA  201
            |||| ||||||| ||||||||
Sbjct  637  GTCCCTCGCGGCACGCTCACA  657


>KY039633.1 Croton salviformis voucher MICH:Van Ee et al. 905 18S ribosomal 
RNA gene, partial sequence; internal transcribed spacer 1 
and 5.8S ribosomal RNA gene, complete sequence; and internal 
transcribed spacer 2, partial sequence
Length=637

 Score = 303 bits (164),  Expect = 1e-78
 Identities = 173/178 (97%), Gaps = 0/178 (0%)
 Strand=Plus/Plus

Query  1    CGCAACATCGCTCCCAACCCATTAGGGTGCGGAATATGGCCTCCCGTGCGATTCCCTCTC  60
            ||||||||||||||||||| ||||||||||||||||||||||||||||||||||||||||
Sbjct  443  CGCAACATCGCTCCCAACCTATTAGGGTGCGGAATATGGCCTCCCGTGCGATTCCCTCTC  502

Query  61   GCGGTTGGCCGAAAAGAATGGTCCTCGGCTACGAATGCCGCGACAATCGGTGGTTGTAAG  120
            ||||||||||||||||||||||||||||||||||||||||||||||||||||||||||||
Sbjct  503  GCGGTTGGCCGAAAAGAATGGTCCTCGGCTACGAATGCCGCGACAATCGGTGGTTGTAAG  562

Query  121  ACCCTCGGACACGGTCGTGCGCACGTACGCCTCTGGACAACGAGACCCCTCTGCGTCC  178
            |||||||||||| ||||   ||||||||||||||||||||||||||||||||||||||
Sbjct  563  ACCCTCGGACACRGTCGCCGGCACGTACGCCTCTGGACAACGAGACCCCTCTGCGTCC  620


>KP878401.1 Croton tomentellus voucher BRI Russell-Smith 7779 internal transcribed 
spacer 1, partial sequence; 5.8S ribosomal RNA gene, 
complete sequence; and internal transcribed spacer 2, partial 
sequence
Length=739

 Score = 302 bits (163),  Expect = 4e-78
 Identities = 189/202 (94%), Gaps = 0/202 (0%)
 Strand=Plus/Plus

Query  1    CGCAACATCGCTCCCAACCCATTAGGGTGCGGAATATGGCCTCCCGTGCGATTCCCTCTC  60
            ||||||||||||||||||||||||||||||||||||||||||||||||||||||||||||
Sbjct  490  CGCAACATCGCTCCCAACCCATTAGGGTGCGGAATATGGCCTCCCGTGCGATTCCCTCTC  549

Query  61   GCGGTTGGCCGAAAAGAATGGTCCTCGGCTACGAATGCCGCGACAATCGGTGGTTGTAAG  120
            ||||||||||||||| |||||||||||||| |||||||||||||||||||||||||||||
Sbjct  550  GCGGTTGGCCGAAAAAAATGGTCCTCGGCTGCGAATGCCGCGACAATCGGTGGTTGTAAG  609

Query  121  ACCCTCGGACACGGTCGTGCGCACGTACGCCTCTGGACAACGAGACCCCTCTGCGTCCGC  180
            |||||||||||| |||| | ||||||| ||||  ||| ||||||||||||||||||| ||
Sbjct  610  ACCCTCGGACACAGTCGCGAGCACGTATGCCTTCGGATAACGAGACCCCTCTGCGTCTGC  669

Query  181  GTCCTTCGCGGCGCGCTCACAT  202
            |||| |||| || |||||||||
Sbjct  670  GTCCCTCGCAGCACGCTCACAT  691


>KR531942.1 Croton kongensis isolate BB0204 5.8S ribosomal RNA gene and internal 
transcribed spacer 2, partial sequence
Length=356

 Score = 302 bits (163),  Expect = 4e-78
 Identities = 187/199 (94%), Gaps = 0/199 (0%)
 Strand=Plus/Plus

Query  1    CGCAACATCGCTCCCAACCCATTAGGGTGCGGAATATGGCCTCCCGTGCGATTCCCTCTC  60
            ||||||||||||||||||| ||||||||||||||||||||||||||||||||||||||||
Sbjct  158  CGCAACATCGCTCCCAACCTATTAGGGTGCGGAATATGGCCTCCCGTGCGATTCCCTCTC  217

Query  61   GCGGTTGGCCGAAAAGAATGGTCCTCGGCTACGAATGCCGCGACAATCGGTGGTTGTAAG  120
            |||||||||||||||||||||||||||||| |||||||||||| ||||||||||||||||
Sbjct  218  GCGGTTGGCCGAAAAGAATGGTCCTCGGCTGCGAATGCCGCGATAATCGGTGGTTGTAAG  277

Query  121  ACCCTCGGACACGGTCGTGCGCACGTACGCCTCTGGACAACGAGACCCCTCTGCGTCCGC  180
            |||||||||||| |||| ||||||||| |||| ||||||||||||||||||||||||  |
Sbjct  278  ACCCTCGGACACAGTCGCGCGCACGTATGCCTTTGGACAACGAGACCCCTCTGCGTCTAC  337

Query  181  GTCCTTCGCGGCGCGCTCA  199
            |||| ||| ||| ||||||
Sbjct  338  GTCCATCGTGGCACGCTCA  356


>KY039663.1 Croton trichotomus voucher MICH:Van Ee et al. 987 18S ribosomal 
RNA gene, partial sequence; internal transcribed spacer 1, 
5.8S ribosomal RNA gene, and internal transcribed spacer 2, 
complete sequence; and 28S ribosomal RNA gene, partial sequence
Length=732

 Score = 300 bits (162),  Expect = 2e-77
 Identities = 191/204 (94%), Gaps = 6/204 (3%)
 Strand=Plus/Plus

Query  1    CGCAACATCGCTCCCAACCCATTAGGGTGCGGAATATGGCCTCCCGTGCGATTCCCTCTC  60
            ||||||||||||||||||| ||||||||||||||||||||||||||||||||||||||||
Sbjct  490  CGCAACATCGCTCCCAACCTATTAGGGTGCGGAATATGGCCTCCCGTGCGATTCCCTCTC  549

Query  61   GCGGTTGGCCGAAAAGAATGGTCCTCGGCTACGAATGCCGCGACAATCGGTGGTTGTAAG  120
            ||||||||||||||||||||||||||||||||||||||||||||||||||||||||||||
Sbjct  550  GCGGTTGGCCGAAAAGAATGGTCCTCGGCTACGAATGCCGCGACAATCGGTGGTTGTAAG  609

Query  121  ACCCTCGGACACGGTCGTGCGCACGTACGCCTCTGGACAACGAGACCCCTCTGCGTCCGC  180
            |||||||||||| ||||   |||||||||||||||||| |||||||||||||||||||  
Sbjct  610  ACCCTCGGACACAGTCGCCGGCACGTACGCCTCTGGACTACGAGACCCCTCTGCGTCC--  667

Query  181  GTCCTTCGCGGCGCGCTCACATCG  204
             || |  ||||| |||||||||||
Sbjct  668  -TC-T--GCGGCACGCTCACATCG  687


>KY039631.1 Croton promunturii voucher MICH:Van Ee et al. 902 18S ribosomal 
RNA gene, partial sequence; internal transcribed spacer 1, 
5.8S ribosomal RNA gene, and internal transcribed spacer 2, 
complete sequence; and 28S ribosomal RNA gene, partial sequence
Length=729

 Score = 300 bits (162),  Expect = 2e-77
 Identities = 190/204 (93%), Gaps = 6/204 (3%)
 Strand=Plus/Plus

Query  1    CGCAACATCGCTCCCAACCCATTAGGGTGCGGAATATGGCCTCCCGTGCGATTCCCTCTC  60
            ||||||||||||||||||| | ||||||||||||||||||||||||||||||||||||||
Sbjct  488  CGCAACATCGCTCCCAACCTAWTAGGGTGCGGAATATGGCCTCCCGTGCGATTCCCTCTC  547

Query  61   GCGGTTGGCCGAAAAGAATGGTCCTCGGCTACGAATGCCGCGACAATCGGTGGTTGTAAG  120
            ||||||||||||||||||||||||||||||||||||||||||||||||||||||||||||
Sbjct  548  GCGGTTGGCCGAAAAGAATGGTCCTCGGCTACGAATGCCGCGACAATCGGTGGTTGTAAG  607

Query  121  ACCCTCGGACACGGTCGTGCGCACGTACGCCTCTGGACAACGAGACCCCTCTGCGTCCGC  180
            |||||||||| | ||||   ||||||||||||||||||||||||||||||||||||||  
Sbjct  608  ACCCTCGGACRCRGTCGCCGGCACGTACGCCTCTGGACAACGAGACCCCTCTGCGTCC--  665

Query  181  GTCCTTCGCGGCGCGCTCACATCG  204
             || |  ||||| |||||||||||
Sbjct  666  -TC-T--GCGGCACGCTCACATCG  685


>KY039621.1 Croton chlaenacicomes voucher MICH:Van Ee et al. 957 18S ribosomal 
RNA gene, partial sequence; internal transcribed spacer 
1, 5.8S ribosomal RNA gene, and internal transcribed spacer 
2, complete sequence; and 28S ribosomal RNA gene, partial 
sequence
Length=729

 Score = 300 bits (162),  Expect = 2e-77
 Identities = 191/204 (94%), Gaps = 6/204 (3%)
 Strand=Plus/Plus

Query  1    CGCAACATCGCTCCCAACCCATTAGGGTGCGGAATATGGCCTCCCGTGCGATTCCCTCTC  60
            ||||||||||||||||||||||||||||||||||||||||||||||||||||||||||||
Sbjct  488  CGCAACATCGCTCCCAACCCATTAGGGTGCGGAATATGGCCTCCCGTGCGATTCCCTCTC  547

Query  61   GCGGTTGGCCGAAAAGAATGGTCCTCGGCTACGAATGCCGCGACAATCGGTGGTTGTAAG  120
            |||||||||||||||||||||||||||||| |||| ||||||||||||||||||||||||
Sbjct  548  GCGGTTGGCCGAAAAGAATGGTCCTCGGCTGCGAACGCCGCGACAATCGGTGGTTGTAAG  607

Query  121  ACCCTCGGACACGGTCGTGCGCACGTACGCCTCTGGACAACGAGACCCCTCTGCGTCCGC  180
            |||||||||||| ||||   ||||||||||||||||||||||||||||||||||||||  
Sbjct  608  ACCCTCGGACACAGTCGCCGGCACGTACGCCTCTGGACAACGAGACCCCTCTGCGTCC--  665

Query  181  GTCCTTCGCGGCGCGCTCACATCG  204
             || |  ||||| |||||||||||
Sbjct  666  -TC-T--GCGGCACGCTCACATCG  685


>KP878398.1 Croton thorelii voucher MICH Middleton 3860 internal transcribed 
spacer 1, partial sequence; 5.8S ribosomal RNA gene, complete 
sequence; and internal transcribed spacer 2, partial sequence
Length=629

 Score = 300 bits (162),  Expect = 2e-77
 Identities = 191/204 (94%), Gaps = 6/204 (3%)
 Strand=Plus/Plus

Query  1    CGCAACATCGCTCCCAACCCATTAGGGTGCGGAATATGGCCTCCCGTGCGATTCCCTCTC  60
            ||||||||||||||||||||||||||||||||||||||||||||||||||||||||||||
Sbjct  428  CGCAACATCGCTCCCAACCCATTAGGGTGCGGAATATGGCCTCCCGTGCGATTCCCTCTC  487

Query  61   GCGGTTGGCCGAAAAGAATGGTCCTCGGCTACGAATGCCGCGACAATCGGTGGTTGTAAG  120
            |||||||||||||||||||||||||||||| |||||||||||||||||||||||||||||
Sbjct  488  GCGGTTGGCCGAAAAGAATGGTCCTCGGCTGCGAATGCCGCGACAATCGGTGGTTGTAAG  547

Query  121  ACCCTCGGACACGGTCGTGCGCACGTACGCCTCTGGACAACGAGACCCCTCTGCGTCCGC  180
            |||||||||||| |||| ||||||||| |||||||||| ||||||||||| |      ||
Sbjct  548  ACCCTCGGACACAGTCGCGCGCACGTATGCCTCTGGACGACGAGACCCCTAT------GC  601

Query  181  GTCCTTCGCGGCGCGCTCACATCG  204
            |||||||||||| |||||||||||
Sbjct  602  GTCCTTCGCGGCACGCTCACATCG  625


>KP878357.1 Croton megalobotrys voucher MICH Becker 1004 internal transcribed 
spacer 1, partial sequence; 5.8S ribosomal RNA gene, complete 
sequence; and internal transcribed spacer 2, partial 
sequence
Length=733

 Score = 300 bits (162),  Expect = 2e-77
 Identities = 190/204 (93%), Gaps = 0/204 (0%)
 Strand=Plus/Plus

Query  1    CGCAACATCGCTCCCAACCCATTAGGGTGCGGAATATGGCCTCCCGTGCGATTCCCTCTC  60
            |||||||||||||||||||||||||||||||||||||||||||||||||||||| |||||
Sbjct  487  CGCAACATCGCTCCCAACCCATTAGGGTGCGGAATATGGCCTCCCGTGCGATTCTCTCTC  546

Query  61   GCGGTTGGCCGAAAAGAATGGTCCTCGGCTACGAATGCCGCGACAATCGGTGGTTGTAAG  120
            ||||||||||||||||||||||||||||||||||||||||||||||||||||||||||||
Sbjct  547  GCGGTTGGCCGAAAAGAATGGTCCTCGGCTACGAATGCCGCGACAATCGGTGGTTGTAAG  606

Query  121  ACCCTCGGACACGGTCGTGCGCACGTACGCCTCTGGACAACGAGACCCCTCTGCGTCCGC  180
            ||| |||||| | |||| ||||||||| ||||  ||| | |||||||||||||||||  |
Sbjct  607  ACCTTCGGACGCAGTCGCGCGCACGTATGCCTTAGGATATCGAGACCCCTCTGCGTCTAC  666

Query  181  GTCCTTCGCGGCGCGCTCACATCG  204
            |||||||| ||| |||||||||||
Sbjct  667  GTCCTTCGTGGCACGCTCACATCG  690


>KP878356.1 Croton megalobotrys voucher A Throughton 328 internal transcribed 
spacer 1, partial sequence; 5.8S ribosomal RNA gene, complete 
sequence; and internal transcribed spacer 2, partial 
sequence
Length=740

 Score = 300 bits (162),  Expect = 2e-77
 Identities = 190/204 (93%), Gaps = 0/204 (0%)
 Strand=Plus/Plus

Query  1    CGCAACATCGCTCCCAACCCATTAGGGTGCGGAATATGGCCTCCCGTGCGATTCCCTCTC  60
            |||||||||||||||||||||||||||||||||||||||||||||||||||||| |||||
Sbjct  490  CGCAACATCGCTCCCAACCCATTAGGGTGCGGAATATGGCCTCCCGTGCGATTCTCTCTC  549

Query  61   GCGGTTGGCCGAAAAGAATGGTCCTCGGCTACGAATGCCGCGACAATCGGTGGTTGTAAG  120
            ||||||||||||||||||||||||||||||||||||||||||||||||||||||||||||
Sbjct  550  GCGGTTGGCCGAAAAGAATGGTCCTCGGCTACGAATGCCGCGACAATCGGTGGTTGTAAG  609

Query  121  ACCCTCGGACACGGTCGTGCGCACGTACGCCTCTGGACAACGAGACCCCTCTGCGTCCGC  180
            ||| |||||| | |||| ||||||||| ||||  ||| | |||||||||||||||||  |
Sbjct  610  ACCTTCGGACGCAGTCGCGCGCACGTATGCCTTAGGATATCGAGACCCCTCTGCGTCTAC  669

Query  181  GTCCTTCGCGGCGCGCTCACATCG  204
            |||||||| ||| |||||||||||
Sbjct  670  GTCCTTCGTGGCACGCTCACATCG  693


>KP878347.1 Croton insularis voucher BRI Forster PIF35064 internal transcribed 
spacer 1, partial sequence; 5.8S ribosomal RNA gene, complete 
sequence; and internal transcribed spacer 2, partial 
sequence
Length=740

 Score = 300 bits (162),  Expect = 2e-77
 Identities = 188/201 (94%), Gaps = 0/201 (0%)
 Strand=Plus/Plus

Query  1    CGCAACATCGCTCCCAACCCATTAGGGTGCGGAATATGGCCTCCCGTGCGATTCCCTCTC  60
            ||||||||||||||| |||||| |||| ||||||||||||||||||||||||||||||||
Sbjct  491  CGCAACATCGCTCCCGACCCATCAGGGCGCGGAATATGGCCTCCCGTGCGATTCCCTCTC  550

Query  61   GCGGTTGGCCGAAAAGAATGGTCCTCGGCTACGAATGCCGCGACAATCGGTGGTTGTAAG  120
            |||||||||||||||||||||||||||||| ||||||||||||||||||||||||| |||
Sbjct  551  GCGGTTGGCCGAAAAGAATGGTCCTCGGCTGCGAATGCCGCGACAATCGGTGGTTGCAAG  610

Query  121  ACCCTCGGACACGGTCGTGCGCACGTACGCCTCTGGACAACGAGACCCCTCTGCGTCCGC  180
            |||||||||| | |||| ||||||||||||||| ||| ||||||||||||  ||||||||
Sbjct  611  ACCCTCGGACCCAGTCGCGCGCACGTACGCCTCCGGATAACGAGACCCCTACGCGTCCGC  670

Query  181  GTCCTTCGCGGCGCGCTCACA  201
            |||||||||||| ||||||||
Sbjct  671  GTCCTTCGCGGCACGCTCACA  691


>KP878345.1 Croton insularis voucher BRI Forster PIF28121 internal transcribed 
spacer 1, partial sequence; 5.8S ribosomal RNA gene, complete 
sequence; and internal transcribed spacer 2, partial 
sequence
Length=766

 Score = 300 bits (162),  Expect = 2e-77
 Identities = 188/201 (94%), Gaps = 0/201 (0%)
 Strand=Plus/Plus

Query  1    CGCAACATCGCTCCCAACCCATTAGGGTGCGGAATATGGCCTCCCGTGCGATTCCCTCTC  60
            ||||||||||||||| |||||| |||| ||||||||||||||||||||||||||||||||
Sbjct  506  CGCAACATCGCTCCCGACCCATCAGGGCGCGGAATATGGCCTCCCGTGCGATTCCCTCTC  565

Query  61   GCGGTTGGCCGAAAAGAATGGTCCTCGGCTACGAATGCCGCGACAATCGGTGGTTGTAAG  120
            |||||||||||||||||||||||||||||| ||||||||||||||||||||||||| |||
Sbjct  566  GCGGTTGGCCGAAAAGAATGGTCCTCGGCTGCGAATGCCGCGACAATCGGTGGTTGCAAG  625

Query  121  ACCCTCGGACACGGTCGTGCGCACGTACGCCTCTGGACAACGAGACCCCTCTGCGTCCGC  180
            |||||||||| | |||| ||||||||||||||| ||| ||||||||||||  ||||||||
Sbjct  626  ACCCTCGGACCCAGTCGCGCGCACGTACGCCTCGGGATAACGAGACCCCTACGCGTCCGC  685

Query  181  GTCCTTCGCGGCGCGCTCACA  201
            |||||||||||| ||||||||
Sbjct  686  GTCCTTCGCGGCACGCTCACA  706


>KP878325.1 Croton brachypus voucher BRI Forster PIF15441 internal transcribed 
spacer 1, partial sequence; 5.8S ribosomal RNA gene, complete 
sequence; and internal transcribed spacer 2, partial 
sequence
Length=707

 Score = 300 bits (162),  Expect = 2e-77
 Identities = 189/202 (94%), Gaps = 2/202 (1%)
 Strand=Plus/Plus

Query  1    CGCAACATCGCTCCCAACCCATTAGGGTGCGGAATATGGCCTCCCGTGCGATTCCCTCTC  60
            |||||||||||||||||||||||||||||||||||||||||||||||||||||| |||||
Sbjct  458  CGCAACATCGCTCCCAACCCATTAGGGTGCGGAATATGGCCTCCCGTGCGATTCGCTCTC  517

Query  61   GCGGTTGGCCGAAAAGAATGGTCCTCGGCTACGAATGCCGCGACAATCGGTGGTTGTAAG  120
            |||||||||||||||||||||||||||||| |||| ||||||||||||||||||||||||
Sbjct  518  GCGGTTGGCCGAAAAGAATGGTCCTCGGCTGCGAACGCCGCGACAATCGGTGGTTGTAAG  577

Query  121  ACCCTCGGACACGGTCGTGCGCACGTACGCCTCTGGACAACGAGACCCCTCTGCGTCCGC  180
            |||||||||||| |||| ||||||||| ||||  ||| ||||||||||  ||||||| ||
Sbjct  578  ACCCTCGGACACAGTCGCGCGCACGTATGCCTTCGGATAACGAGACCC--CTGCGTCTGC  635

Query  181  GTCCTTCGCGGCGCGCTCACAT  202
            |||||||||||| |||||||||
Sbjct  636  GTCCTTCGCGGCACGCTCACAT  657


>KR531941.1 Croton crassifolius isolate L087 internal transcribed spacer 
1, partial sequence; 5.8S ribosomal RNA gene and internal transcribed 
spacer 2, complete sequence; and 28S ribosomal RNA 
gene, partial sequence
Length=474

 Score = 300 bits (162),  Expect = 2e-77
 Identities = 190/204 (93%), Gaps = 0/204 (0%)
 Strand=Plus/Plus

Query  1    CGCAACATCGCTCCCAACCCATTAGGGTGCGGAATATGGCCTCCCGTGCGATTCCCTCTC  60
            |||||||||||||||||||||||||||||||||| |||||||||||||||||||||||||
Sbjct  161  CGCAACATCGCTCCCAACCCATTAGGGTGCGGAACATGGCCTCCCGTGCGATTCCCTCTC  220

Query  61   GCGGTTGGCCGAAAAGAATGGTCCTCGGCTACGAATGCCGCGACAATCGGTGGTTGTAAG  120
            |||||||||||||||||||||||||||||| ||||||||||||||||||||||||| |||
Sbjct  221  GCGGTTGGCCGAAAAGAATGGTCCTCGGCTGCGAATGCCGCGACAATCGGTGGTTGAAAG  280

Query  121  ACCCTCGGACACGGTCGTGCGCACGTACGCCTCTGGACAACGAGACCCCTCTGCGTCCGC  180
            ||||| |||||| |||| ||||||||| ||||||||| |||||||||||  |||||| ||
Sbjct  281  ACCCTGGGACACAGTCGCGCGCACGTATGCCTCTGGATAACGAGACCCCCGTGCGTCTGC  340

Query  181  GTCCTTCGCGGCGCGCTCACATCG  204
            ||| |||| ||| |||||||||||
Sbjct  341  GTCTTTCGTGGCACGCTCACATCG  364


>HM044808.1 Croton trichotomus voucher MICH:van Ee et al. 991 internal transcribed 
spacer 1, partial sequence; 5.8S ribosomal RNA gene, 
complete sequence; and internal transcribed spacer 2, partial 
sequence
Length=708

 Score = 300 bits (162),  Expect = 2e-77
 Identities = 191/204 (94%), Gaps = 6/204 (3%)
 Strand=Plus/Plus

Query  1    CGCAACATCGCTCCCAACCCATTAGGGTGCGGAATATGGCCTCCCGTGCGATTCCCTCTC  60
            ||||||||||||||||||| ||||||||||||||||||||||||||||||||||||||||
Sbjct  472  CGCAACATCGCTCCCAACCTATTAGGGTGCGGAATATGGCCTCCCGTGCGATTCCCTCTC  531

Query  61   GCGGTTGGCCGAAAAGAATGGTCCTCGGCTACGAATGCCGCGACAATCGGTGGTTGTAAG  120
            ||||||||||||||||||||||||||||||||||||||||||||||||||||||||||||
Sbjct  532  GCGGTTGGCCGAAAAGAATGGTCCTCGGCTACGAATGCCGCGACAATCGGTGGTTGTAAG  591

Query  121  ACCCTCGGACACGGTCGTGCGCACGTACGCCTCTGGACAACGAGACCCCTCTGCGTCCGC  180
            |||||||||||| ||||   |||||||||||||||||| |||||||||||||||||||  
Sbjct  592  ACCCTCGGACACAGTCGCCGGCACGTACGCCTCTGGACTACGAGACCCCTCTGCGTCC--  649

Query  181  GTCCTTCGCGGCGCGCTCACATCG  204
             || |  ||||| |||||||||||
Sbjct  650  -TC-T--GCGGCACGCTCACATCG  669


>AY971243.1 Croton ripensis voucher Rinehart LR19676 (US) internal transcribed 
spacer 1, 5.8S ribosomal RNA gene, and internal transcribed 
spacer 2, complete sequence
Length=673

 Score = 300 bits (162),  Expect = 2e-77
 Identities = 190/204 (93%), Gaps = 0/204 (0%)
 Strand=Plus/Plus

Query  1    CGCAACATCGCTCCCAACCCATTAGGGTGCGGAATATGGCCTCCCGTGCGATTCCCTCTC  60
            ||||||||||||||||||||||||||||||||||||||||||||||||||||||| ||| 
Sbjct  460  CGCAACATCGCTCCCAACCCATTAGGGTGCGGAATATGGCCTCCCGTGCGATTCCTTCTT  519

Query  61   GCGGTTGGCCGAAAAGAATGGTCCTCGGCTACGAATGCCGCGACAATCGGTGGTTGTAAG  120
            ||||||||||||||| || ||||| |||||||||||||||||||||||||||||||||||
Sbjct  520  GCGGTTGGCCGAAAAAAAAGGTCCCCGGCTACGAATGCCGCGACAATCGGTGGTTGTAAG  579

Query  121  ACCCTCGGACACGGTCGTGCGCACGTACGCCTCTGGACAACGAGACCCCTCTGCGTCCGC  180
            |||||||||||| |||| ||||||||| |||| |||| |||||||||||| |||||| ||
Sbjct  580  ACCCTCGGACACAGTCGCGCGCACGTATGCCTTTGGATAACGAGACCCCTATGCGTCTGC  639

Query  181  GTCCTTCGCGGCGCGCTCACATCG  204
            |||||||| ||| |||||||||||
Sbjct  640  GTCCTTCGTGGCACGCTCACATCG  663


>AY971220.1 Croton insularis voucher Berry 7682 (WIS), cultivated at Sydney 
Botanical Garden internal transcribed spacer 1, 5.8S ribosomal 
RNA gene, and internal transcribed spacer 2, complete 
sequence
Length=671

 Score = 300 bits (162),  Expect = 2e-77
 Identities = 188/201 (94%), Gaps = 0/201 (0%)
 Strand=Plus/Plus

Query  1    CGCAACATCGCTCCCAACCCATTAGGGTGCGGAATATGGCCTCCCGTGCGATTCCCTCTC  60
            ||||||||||||||| |||||| |||| ||||||||||||||||||||||||||||||||
Sbjct  458  CGCAACATCGCTCCCGACCCATCAGGGCGCGGAATATGGCCTCCCGTGCGATTCCCTCTC  517

Query  61   GCGGTTGGCCGAAAAGAATGGTCCTCGGCTACGAATGCCGCGACAATCGGTGGTTGTAAG  120
            |||||||||||||||||||||||||||||| ||||||||||||||||||||||||| |||
Sbjct  518  GCGGTTGGCCGAAAAGAATGGTCCTCGGCTGCGAATGCCGCGACAATCGGTGGTTGCAAG  577

Query  121  ACCCTCGGACACGGTCGTGCGCACGTACGCCTCTGGACAACGAGACCCCTCTGCGTCCGC  180
            |||||||||| | |||| ||||||||||||||| ||| ||||||||||||  ||||||||
Sbjct  578  ACCCTCGGACCCAGTCGCGCGCACGTACGCCTCCGGATAACGAGACCCCTACGCGTCCGC  637

Query  181  GTCCTTCGCGGCGCGCTCACA  201
            |||||||||||| ||||||||
Sbjct  638  GTCCTTCGCGGCACGCTCACA  658


>AB375086.1 Croton poilanei genes for ITS1, 5.8S rRNA, ITS2, complete sequence, 
isolate: 06001
Length=625

 Score = 298 bits (161),  Expect = 5e-77
 Identities = 190/203 (94%), Gaps = 6/203 (3%)
 Strand=Plus/Plus

Query  1    CGCAACATCGCTCCCAACCCATTAGGGTGCGGAATATGGCCTCCCGTGCGATTCCCTCTC  60
            ||||||||||||||||||||||||||||||||||||||||||||||||||||||||||||
Sbjct  429  CGCAACATCGCTCCCAACCCATTAGGGTGCGGAATATGGCCTCCCGTGCGATTCCCTCTC  488

Query  61   GCGGTTGGCCGAAAAGAATGGTCCTCGGCTACGAATGCCGCGACAATCGGTGGTTGTAAG  120
            |||||||||||||||||||||||||||||| |||||||||||||||||||||||||||||
Sbjct  489  GCGGTTGGCCGAAAAGAATGGTCCTCGGCTGCGAATGCCGCGACAATCGGTGGTTGTAAG  548

Query  121  ACCCTCGGACACGGTCGTGCGCACGTACGCCTCTGGACAACGAGACCCCTCTGCGTCCGC  180
            |||||||||||| |||| ||||||||| |||||||||| ||||||||||| |      ||
Sbjct  549  ACCCTCGGACACAGTCGCGCGCACGTATGCCTCTGGACGACGAGACCCCTAT------GC  602

Query  181  GTCCTTCGCGGCGCGCTCACATC  203
            |||||||||||| ||||||||||
Sbjct  603  GTCCTTCGCGGCACGCTCACATC  625


>AB375085.1 Croton poilanei genes for ITS1, 5.8S rRNA, ITS2, complete sequence, 
isolate: 06002
Length=625

 Score = 298 bits (161),  Expect = 5e-77
 Identities = 190/203 (94%), Gaps = 6/203 (3%)
 Strand=Plus/Plus

Query  1    CGCAACATCGCTCCCAACCCATTAGGGTGCGGAATATGGCCTCCCGTGCGATTCCCTCTC  60
            ||||||||||||||||||||||||||||||||||||||||||||||||||||||||||||
Sbjct  429  CGCAACATCGCTCCCAACCCATTAGGGTGCGGAATATGGCCTCCCGTGCGATTCCCTCTC  488

Query  61   GCGGTTGGCCGAAAAGAATGGTCCTCGGCTACGAATGCCGCGACAATCGGTGGTTGTAAG  120
            |||||||||||||||||||||||||||||| |||||||||||||||||||||||||||||
Sbjct  489  GCGGTTGGCCGAAAAGAATGGTCCTCGGCTGCGAATGCCGCGACAATCGGTGGTTGTAAG  548

Query  121  ACCCTCGGACACGGTCGTGCGCACGTACGCCTCTGGACAACGAGACCCCTCTGCGTCCGC  180
            |||||||||||| |||| ||||||||| |||||||||| ||||||||||| |      ||
Sbjct  549  ACCCTCGGACACAGTCGCGCGCACGTATGCCTCTGGACGACGAGACCCCTAT------GC  602

Query  181  GTCCTTCGCGGCGCGCTCACATC  203
            |||||||||||| ||||||||||
Sbjct  603  GTCCTTCGCGGCACGCTCACATC  625


>KY039623.1 Croton louvelii voucher MICH:Van Ee et al. 992 18S ribosomal 
RNA gene, partial sequence; internal transcribed spacer 1, 5.8S 
ribosomal RNA gene, and internal transcribed spacer 2, complete 
sequence; and 28S ribosomal RNA gene, partial sequence
Length=729

 Score = 296 bits (160),  Expect = 2e-76
 Identities = 172/178 (97%), Gaps = 0/178 (0%)
 Strand=Plus/Plus

Query  1    CGCAACATCGCTCCCAACCCATTAGGGTGCGGAATATGGCCTCCCGTGCGATTCCCTCTC  60
            ||||||||||||||||||||||||||||||||||||||||||||||||||||||||||||
Sbjct  488  CGCAACATCGCTCCCAACCCATTAGGGTGCGGAATATGGCCTCCCGTGCGATTCCCTCTC  547

Query  61   GCGGTTGGCCGAAAAGAATGGTCCTCGGCTACGAATGCCGCGACAATCGGTGGTTGTAAG  120
            ||||||||||||||||||||||||||||||||||||||||||||||||||||||||||||
Sbjct  548  GCGGTTGGCCGAAAAGAATGGTCCTCGGCTACGAATGCCGCGACAATCGGTGGTTGTAAG  607

Query  121  ACCCTCGGACACGGTCGTGCGCACGTACGCCTCTGGACAACGAGACCCCTCTGCGTCC  178
            |||||||| ||| ||||   ||||||||||||||||| ||||||||||||||||||||
Sbjct  608  ACCCTCGGGCACAGTCGCCGGCACGTACGCCTCTGGATAACGAGACCCCTCTGCGTCC  665


>KC758673.1 Croton euryphyllus voucher npccDNA10 internal transcribed spacer 
1, partial sequence; 5.8S ribosomal RNA gene and internal 
transcribed spacer 2, complete sequence; and 28S ribosomal 
RNA gene, partial sequence
Length=700

 Score = 296 bits (160),  Expect = 2e-76
 Identities = 172/178 (97%), Gaps = 0/178 (0%)
 Strand=Plus/Plus

Query  1    CGCAACATCGCTCCCAACCCATTAGGGTGCGGAATATGGCCTCCCGTGCGATTCCCTCTC  60
            ||||||||||||||||||||||||||||||||||||||||||||||||||||||||||||
Sbjct  458  CGCAACATCGCTCCCAACCCATTAGGGTGCGGAATATGGCCTCCCGTGCGATTCCCTCTC  517

Query  61   GCGGTTGGCCGAAAAGAATGGTCCTCGGCTACGAATGCCGCGACAATCGGTGGTTGTAAG  120
            ||||||||||||||||||||||||||||||||||||||||||||||||||||||||||||
Sbjct  518  GCGGTTGGCCGAAAAGAATGGTCCTCGGCTACGAATGCCGCGACAATCGGTGGTTGTAAG  577

Query  121  ACCCTCGGACACGGTCGTGCGCACGTACGCCTCTGGACAACGAGACCCCTCTGCGTCC  178
            |||||||||||| |||| ||||||||| ||||  |||| |||||||||||||||||||
Sbjct  578  ACCCTCGGACACAGTCGCGCGCACGTATGCCTTGGGACGACGAGACCCCTCTGCGTCC  635


>AB375079.1 Croton wallichii genes for ITS1, 5.8S rRNA, ITS2, complete sequence, 
isolate: 2131
Length=622

 Score = 296 bits (160),  Expect = 2e-76
 Identities = 172/178 (97%), Gaps = 0/178 (0%)
 Strand=Plus/Plus

Query  1    CGCAACATCGCTCCCAACCCATTAGGGTGCGGAATATGGCCTCCCGTGCGATTCCCTCTC  60
            ||||||||||||||||||||||||||||||||||||||||||||||||||||||||||||
Sbjct  426  CGCAACATCGCTCCCAACCCATTAGGGTGCGGAATATGGCCTCCCGTGCGATTCCCTCTC  485

Query  61   GCGGTTGGCCGAAAAGAATGGTCCTCGGCTACGAATGCCGCGACAATCGGTGGTTGTAAG  120
            |||||||||||||||||||||||||||||| |||||||||||||||||||||||||||||
Sbjct  486  GCGGTTGGCCGAAAAGAATGGTCCTCGGCTGCGAATGCCGCGACAATCGGTGGTTGTAAG  545

Query  121  ACCCTCGGACACGGTCGTGCGCACGTACGCCTCTGGACAACGAGACCCCTCTGCGTCC  178
            |||||||||||| |||| ||||||||| |||||||||| ||||||||||| |||||||
Sbjct  546  ACCCTCGGACACAGTCGCGCGCACGTATGCCTCTGGACGACGAGACCCCTATGCGTCC  603


>AY971234.1 Croton microtiglium voucher Drake 375 (BISH) internal transcribed 
spacer 1, 5.8S ribosomal RNA gene, and internal transcribed 
spacer 2, complete sequence
Length=669

 Score = 296 bits (160),  Expect = 2e-76
 Identities = 188/202 (93%), Gaps = 0/202 (0%)
 Strand=Plus/Plus

Query  1    CGCAACATCGCTCCCAACCCATTAGGGTGCGGAATATGGCCTCCCGTGCGATTCCCTCTC  60
            ||||||||||||||||||||||||||||||||||||||||||||||||||||||||||||
Sbjct  456  CGCAACATCGCTCCCAACCCATTAGGGTGCGGAATATGGCCTCCCGTGCGATTCCCTCTC  515

Query  61   GCGGTTGGCCGAAAAGAATGGTCCTCGGCTACGAATGCCGCGACAATCGGTGGTTGTAAG  120
            |||||||||||||| ||||||||||||||| |||| ||| ||||||||||||||||||||
Sbjct  516  GCGGTTGGCCGAAATGAATGGTCCTCGGCTGCGAACGCCACGACAATCGGTGGTTGTAAG  575

Query  121  ACCCTCGGACACGGTCGTGCGCACGTACGCCTCTGGACAACGAGACCCCTCTGCGTCCGC  180
            |||||||||||| |||| ||||||||| |||| |||| || |||||||||||||||| ||
Sbjct  576  ACCCTCGGACACAGTCGGGCGCACGTATGCCTTTGGATAATGAGACCCCTCTGCGTCTGC  635

Query  181  GTCCTTCGCGGCGCGCTCACAT  202
            |||| |||| || |||||||||
Sbjct  636  GTCCCTCGCAGCACGCTCACAT  657


>KY039634.1 Croton salviformis var. rufopunctatus voucher MICH:Van Ee et 
al. 897 18S ribosomal RNA gene, partial sequence; internal transcribed 
spacer 1, 5.8S ribosomal RNA gene, and internal transcribed 
spacer 2, complete sequence; and 28S ribosomal RNA 
gene, partial sequence
Length=656

 Score = 294 bits (159),  Expect = 7e-76
 Identities = 171/178 (96%), Gaps = 0/178 (0%)
 Strand=Plus/Plus

Query  1    CGCAACATCGCTCCCAACCCATTAGGGTGCGGAATATGGCCTCCCGTGCGATTCCCTCTC  60
            ||||||||||||||||||| ||| |||||||||||||||||||||||| |||||||||||
Sbjct  452  CGCAACATCGCTCCCAACCTATTWGGGTGCGGAATATGGCCTCCCGTGMGATTCCCTCTC  511

Query  61   GCGGTTGGCCGAAAAGAATGGTCCTCGGCTACGAATGCCGCGACAATCGGTGGTTGTAAG  120
            ||||||||||||||||||||||||||||||||||||||||||||||||||||||||||||
Sbjct  512  GCGGTTGGCCGAAAAGAATGGTCCTCGGCTACGAATGCCGCGACAATCGGTGGTTGTAAG  571

Query  121  ACCCTCGGACACGGTCGTGCGCACGTACGCCTCTGGACAACGAGACCCCTCTGCGTCC  178
            |||||||||||| ||||   ||||||||||||||||||||||||||||||||||||||
Sbjct  572  ACCCTCGGACACAGTCGCCGGCACGTACGCCTCTGGACAACGAGACCCCTCTGCGTCC  629


>KY039614.1 Croton hildebrandtii voucher MICH:Van Ee et al. 1136 18S ribosomal 
RNA gene, partial sequence; internal transcribed spacer 
1, 5.8S ribosomal RNA gene, and internal transcribed spacer 
2, complete sequence; and 28S ribosomal RNA gene, partial 
sequence
Length=738

 Score = 294 bits (159),  Expect = 7e-76
 Identities = 190/204 (93%), Gaps = 6/204 (3%)
 Strand=Plus/Plus

Query  1    CGCAACATCGCTCCCAACCCATTAGGGTGCGGAATATGGCCTCCCGTGCGATTCCCTCTC  60
            ||||||||||||||||||||||||||||||||||||||||||||||||||||||||||||
Sbjct  494  CGCAACATCGCTCCCAACCCATTAGGGTGCGGAATATGGCCTCCCGTGCGATTCCCTCTC  553

Query  61   GCGGTTGGCCGAAAAGAATGGTCCTCGGCTACGAATGCCGCGACAATCGGTGGTTGTAAG  120
            |||||||||||||||||||||||||||||| |||||||||||||||||||||||||||||
Sbjct  554  GCGGTTGGCCGAAAAGAATGGTCCTCGGCTGCGAATGCCGCGACAATCGGTGGTTGTAAG  613

Query  121  ACCCTCGGACACGGTCGTGCGCACGTACGCCTCTGGACAACGAGACCCCTCTGCGTCCGC  180
            |||||||| ||| ||||   ||||||||||||||||| ||||||||||||||||||||  
Sbjct  614  ACCCTCGGGCACAGTCGCCGGCACGTACGCCTCTGGATAACGAGACCCCTCTGCGTCC--  671

Query  181  GTCCTTCGCGGCGCGCTCACATCG  204
             |  || ||||| |||||||||||
Sbjct  672  -T--TT-GCGGCACGCTCACATCG  691


>KP878397.1 Croton talaeporos voucher K Alstrup 37 internal transcribed spacer 
1, partial sequence; 5.8S ribosomal RNA gene, complete 
sequence; and internal transcribed spacer 2, partial sequence
Length=711

 Score = 294 bits (159),  Expect = 7e-76
 Identities = 187/201 (93%), Gaps = 0/201 (0%)
 Strand=Plus/Plus

Query  1    CGCAACATCGCTCCCAACCCATTAGGGTGCGGAATATGGCCTCCCGTGCGATTCCCTCTC  60
            |||||||||||||||||||||||||||||||||||||||||||||||||||||| |||||
Sbjct  463  CGCAACATCGCTCCCAACCCATTAGGGTGCGGAATATGGCCTCCCGTGCGATTCTCTCTC  522

Query  61   GCGGTTGGCCGAAAAGAATGGTCCTCGGCTACGAATGCCGCGACAATCGGTGGTTGTAAG  120
            ||||||||||||||||||||||||||||||||||||||||||||||||||||||||||||
Sbjct  523  GCGGTTGGCCGAAAAGAATGGTCCTCGGCTACGAATGCCGCGACAATCGGTGGTTGTAAG  582

Query  121  ACCCTCGGACACGGTCGTGCGCACGTACGCCTCTGGACAACGAGACCCCTCTGCGTCCGC  180
            ||| ||| || | |||| ||||||||| |||| |||| |||||||||||||||||||  |
Sbjct  583  ACCTTCGTACGCAGTCGCGCGCACGTATGCCTTTGGATAACGAGACCCCTCTGCGTCTAC  642

Query  181  GTCCTTCGCGGCGCGCTCACA  201
            ||| |||| ||| ||||||||
Sbjct  643  GTCTTTCGTGGCACGCTCACA  663


>AB375084.1 Croton kongkandanus genes for ITS1, 5.8S rRNA, ITS2, complete 
sequence, isolate: 11630
Length=624

 Score = 294 bits (159),  Expect = 7e-76
 Identities = 189/203 (93%), Gaps = 6/203 (3%)
 Strand=Plus/Plus

Query  1    CGCAACATCGCTCCCAACCCATTAGGGTGCGGAATATGGCCTCCCGTGCGATTCCCTCTC  60
            ||||||||||||||||||||||||||||||||||||||||||||||||||||||||||||
Sbjct  428  CGCAACATCGCTCCCAACCCATTAGGGTGCGGAATATGGCCTCCCGTGCGATTCCCTCTC  487

Query  61   GCGGTTGGCCGAAAAGAATGGTCCTCGGCTACGAATGCCGCGACAATCGGTGGTTGTAAG  120
            |||||||||||||||||||||||||||||| |||||||||||||||||||||||||||||
Sbjct  488  GCGGTTGGCCGAAAAGAATGGTCCTCGGCTGCGAATGCCGCGACAATCGGTGGTTGTAAG  547

Query  121  ACCCTCGGACACGGTCGTGCGCACGTACGCCTCTGGACAACGAGACCCCTCTGCGTCCGC  180
            |||||||||||| |||| ||||||||| |||||||||  ||||||||||| |      ||
Sbjct  548  ACCCTCGGACACAGTCGCGCGCACGTATGCCTCTGGAYGACGAGACCCCTAT------GC  601

Query  181  GTCCTTCGCGGCGCGCTCACATC  203
            |||||||||||| ||||||||||
Sbjct  602  GTCCTTCGCGGCACGCTCACATC  624


>KY039600.1 Croton campenonii voucher MICH:Van Ee et al. 967 18S ribosomal 
RNA gene, partial sequence; internal transcribed spacer 1 
and 5.8S ribosomal RNA gene, complete sequence; and internal 
transcribed spacer 2, partial sequence
Length=622

 Score = 292 bits (158),  Expect = 3e-75
 Identities = 171/178 (96%), Gaps = 0/178 (0%)
 Strand=Plus/Plus

Query  1    CGCAACATCGCTCCCAACCCATTAGGGTGCGGAATATGGCCTCCCGTGCGATTCCCTCTC  60
            |||||||||||||||||||||| |||||||||||||||||||||||||||||||||||||
Sbjct  444  CGCAACATCGCTCCCAACCCATYAGGGTGCGGAATATGGCCTCCCGTGCGATTCCCTCTC  503

Query  61   GCGGTTGGCCGAAAAGAATGGTCCTCGGCTACGAATGCCGCGACAATCGGTGGTTGTAAG  120
            |||||||||||||||||||||||||||||| |||||||||||||||||||||||||||||
Sbjct  504  GCGGTTGGCCGAAAAGAATGGTCCTCGGCTGCGAATGCCGCGACAATCGGTGGTTGTAAG  563

Query  121  ACCCTCGGACACGGTCGTGCGCACGTACGCCTCTGGACAACGAGACCCCTCTGCGTCC  178
            |||||||| ||||||||   ||||||||||||||||| ||||||||||||||||||||
Sbjct  564  ACCCTCGGGCACGGTCGCCGGCACGTACGCCTCTGGATAACGAGACCCCTCTGCGTCC  621


>KY039656.1 Croton lasiopyrus voucher MICH:Van Ee et al. 978 18S ribosomal 
RNA gene, partial sequence; internal transcribed spacer 1 
and 5.8S ribosomal RNA gene, complete sequence; and internal 
transcribed spacer 2, partial sequence
Length=636

 Score = 291 bits (157),  Expect = 9e-75
 Identities = 171/178 (96%), Gaps = 0/178 (0%)
 Strand=Plus/Plus

Query  1    CGCAACATCGCTCCCAACCCATTAGGGTGCGGAATATGGCCTCCCGTGCGATTCCCTCTC  60
            ||||||||||||||||||||||||||||||||||||||||||||||||||||||||||||
Sbjct  444  CGCAACATCGCTCCCAACCCATTAGGGTGCGGAATATGGCCTCCCGTGCGATTCCCTCTC  503

Query  61   GCGGTTGGCCGAAAAGAATGGTCCTCGGCTACGAATGCCGCGACAATCGGTGGTTGTAAG  120
            |||||||||||||||||||||||||||||| |||||||||||||||||||||||||||||
Sbjct  504  GCGGTTGGCCGAAAAGAATGGTCCTCGGCTGCGAATGCCGCGACAATCGGTGGTTGTAAG  563

Query  121  ACCCTCGGACACGGTCGTGCGCACGTACGCCTCTGGACAACGAGACCCCTCTGCGTCC  178
            |||||||| ||| ||||   ||||||||||||||||| ||||||||||||||||||||
Sbjct  564  ACCCTCGGGCACAGTCGCCGGCACGTACGCCTCTGGATAACGAGACCCCTCTGCGTCC  621


>KY039604.1 Croton decaryi voucher MICH:Van Ee et al. 915 18S ribosomal RNA 
gene, partial sequence; internal transcribed spacer 1, 5.8S 
ribosomal RNA gene, and internal transcribed spacer 2, complete 
sequence; and 28S ribosomal RNA gene, partial sequence
Length=728

 Score = 291 bits (157),  Expect = 9e-75
 Identities = 171/178 (96%), Gaps = 0/178 (0%)
 Strand=Plus/Plus

Query  1    CGCAACATCGCTCCCAACCCATTAGGGTGCGGAATATGGCCTCCCGTGCGATTCCCTCTC  60
            ||||||||||||||||||||||||||||||||||||||||||||||||||||||||||||
Sbjct  488  CGCAACATCGCTCCCAACCCATTAGGGTGCGGAATATGGCCTCCCGTGCGATTCCCTCTC  547

Query  61   GCGGTTGGCCGAAAAGAATGGTCCTCGGCTACGAATGCCGCGACAATCGGTGGTTGTAAG  120
            |||||||||||||||||||||||||||||| |||||||||||||||||||||||||||||
Sbjct  548  GCGGTTGGCCGAAAAGAATGGTCCTCGGCTGCGAATGCCGCGACAATCGGTGGTTGTAAG  607

Query  121  ACCCTCGGACACGGTCGTGCGCACGTACGCCTCTGGACAACGAGACCCCTCTGCGTCC  178
            |||||||| ||||||||   |||||||||||| |||| ||||||||||||||||||||
Sbjct  608  ACCCTCGGGCACGGTCGCCGGCACGTACGCCTTTGGATAACGAGACCCCTCTGCGTCC  665


>KY039595.1 Croton barorum voucher MICH:Van Ee et al. 963 18S ribosomal RNA 
gene, partial sequence; internal transcribed spacer 1 and 
5.8S ribosomal RNA gene, complete sequence; and internal transcribed 
spacer 2, partial sequence
Length=638

 Score = 291 bits (157),  Expect = 9e-75
 Identities = 171/178 (96%), Gaps = 0/178 (0%)
 Strand=Plus/Plus

Query  1    CGCAACATCGCTCCCAACCCATTAGGGTGCGGAATATGGCCTCCCGTGCGATTCCCTCTC  60
            ||||||||||||||||||||||||||||||||||||||||||||||||||||||||||||
Sbjct  444  CGCAACATCGCTCCCAACCCATTAGGGTGCGGAATATGGCCTCCCGTGCGATTCCCTCTC  503

Query  61   GCGGTTGGCCGAAAAGAATGGTCCTCGGCTACGAATGCCGCGACAATCGGTGGTTGTAAG  120
            |||||||||||||||||||||||||||||| |||||||||||||||||||||||||||||
Sbjct  504  GCGGTTGGCCGAAAAGAATGGTCCTCGGCTGCGAATGCCGCGACAATCGGTGGTTGTAAG  563

Query  121  ACCCTCGGACACGGTCGTGCGCACGTACGCCTCTGGACAACGAGACCCCTCTGCGTCC  178
            |||||||| ||||||||   |||||||||||| |||| ||||||||||||||||||||
Sbjct  564  ACCCTCGGGCACGGTCGCCGGCACGTACGCCTTTGGATAACGAGACCCCTCTGCGTCC  621


>KY039590.1 Croton cf. appertii Phillipson 3699 voucher MO:Phillipson 3699 
18S ribosomal RNA gene, partial sequence; internal transcribed 
spacer 1, 5.8S ribosomal RNA gene, and internal transcribed 
spacer 2, complete sequence; and 28S ribosomal RNA gene, 
partial sequence
Length=664

 Score = 291 bits (157),  Expect = 9e-75
 Identities = 171/178 (96%), Gaps = 0/178 (0%)
 Strand=Plus/Plus

Query  1    CGCAACATCGCTCCCAACCCATTAGGGTGCGGAATATGGCCTCCCGTGCGATTCCCTCTC  60
            ||||||||||||||||||||||||||||||||||||||||||||||||||||||||||||
Sbjct  457  CGCAACATCGCTCCCAACCCATTAGGGTGCGGAATATGGCCTCCCGTGCGATTCCCTCTC  516

Query  61   GCGGTTGGCCGAAAAGAATGGTCCTCGGCTACGAATGCCGCGACAATCGGTGGTTGTAAG  120
            |||||||||||||||||||||||||||||| |||||||||||||||||||||||||||||
Sbjct  517  GCGGTTGGCCGAAAAGAATGGTCCTCGGCTGCGAATGCCGCGACAATCGGTGGTTGTAAG  576

Query  121  ACCCTCGGACACGGTCGTGCGCACGTACGCCTCTGGACAACGAGACCCCTCTGCGTCC  178
            |||||||| ||||||||   |||||||||||| |||| ||||||||||||||||||||
Sbjct  577  ACCCTCGGGCACGGTCGCCGGCACGTACGCCTTTGGATAACGAGACCCCTCTGCGTCC  634


>KP878341.1 Croton farinosus voucher MICH Van Ee 917 internal transcribed 
spacer 1, partial sequence; 5.8S ribosomal RNA gene, complete 
sequence; and internal transcribed spacer 2, partial sequence
Length=647

 Score = 291 bits (157),  Expect = 9e-75
 Identities = 171/178 (96%), Gaps = 0/178 (0%)
 Strand=Plus/Plus

Query  1    CGCAACATCGCTCCCAACCCATTAGGGTGCGGAATATGGCCTCCCGTGCGATTCCCTCTC  60
            ||||||||||||||||||||||||||||||||||||||||||||||||||||||||||||
Sbjct  443  CGCAACATCGCTCCCAACCCATTAGGGTGCGGAATATGGCCTCCCGTGCGATTCCCTCTC  502

Query  61   GCGGTTGGCCGAAAAGAATGGTCCTCGGCTACGAATGCCGCGACAATCGGTGGTTGTAAG  120
            |||||||||||||||||||||||||||||| |||||||||||||||||||||||||||||
Sbjct  503  GCGGTTGGCCGAAAAGAATGGTCCTCGGCTGCGAATGCCGCGACAATCGGTGGTTGTAAG  562

Query  121  ACCCTCGGACACGGTCGTGCGCACGTACGCCTCTGGACAACGAGACCCCTCTGCGTCC  178
            |||||||| ||||||||   |||||||||||| |||| ||||||||||||||||||||
Sbjct  563  ACCCTCGGGCACGGTCGCCGGCACGTACGCCTTTGGATAACGAGACCCCTCTGCGTCC  620


>KP878315.1 Croton acutifolius voucher WIS Esser 04-57 internal transcribed 
spacer 1, partial sequence; 5.8S ribosomal RNA gene, complete 
sequence; and internal transcribed spacer 2, partial sequence
Length=660

 Score = 291 bits (157),  Expect = 9e-75
 Identities = 171/178 (96%), Gaps = 0/178 (0%)
 Strand=Plus/Plus

Query  1    CGCAACATCGCTCCCAACCCATTAGGGTGCGGAATATGGCCTCCCGTGCGATTCCCTCTC  60
            ||||||||||||||||||||||||||||||||||||||||||||||||||||||||||||
Sbjct  457  CGCAACATCGCTCCCAACCCATTAGGGTGCGGAATATGGCCTCCCGTGCGATTCCCTCTC  516

Query  61   GCGGTTGGCCGAAAAGAATGGTCCTCGGCTACGAATGCCGCGACAATCGGTGGTTGTAAG  120
            |||||||||||||||||||||||||||||| |||||||||||||||||||||||||||||
Sbjct  517  GCGGTTGGCCGAAAAGAATGGTCCTCGGCTGCGAATGCCGCGACAATCGGTGGTTGTAAG  576

Query  121  ACCCTCGGACACGGTCGTGCGCACGTACGCCTCTGGACAACGAGACCCCTCTGCGTCC  178
            |||||||||||| |||| ||||||||| |||||||||  ||||||||||| |||||||
Sbjct  577  ACCCTCGGACACAGTCGCGCGCACGTATGCCTCTGGATGACGAGACCCCTATGCGTCC  634


>AB428633.1 Croton roxburghii gene for ITS1, 5.8S rRNA, ITS2, complete sequence, 
isolate: Suddee 2155
Length=624

 Score = 291 bits (157),  Expect = 9e-75
 Identities = 171/178 (96%), Gaps = 0/178 (0%)
 Strand=Plus/Plus

Query  1    CGCAACATCGCTCCCAACCCATTAGGGTGCGGAATATGGCCTCCCGTGCGATTCCCTCTC  60
            ||||||||||||||||||||||||||||||||||||||||||||||||||||||||||||
Sbjct  428  CGCAACATCGCTCCCAACCCATTAGGGTGCGGAATATGGCCTCCCGTGCGATTCCCTCTC  487

Query  61   GCGGTTGGCCGAAAAGAATGGTCCTCGGCTACGAATGCCGCGACAATCGGTGGTTGTAAG  120
            |||||||||||||||||||||||||||||| |||||||||||||||||||||||||||||
Sbjct  488  GCGGTTGGCCGAAAAGAATGGTCCTCGGCTGCGAATGCCGCGACAATCGGTGGTTGTAAG  547

Query  121  ACCCTCGGACACGGTCGTGCGCACGTACGCCTCTGGACAACGAGACCCCTCTGCGTCC  178
            |||||||||||| |||| ||||||||| |||||||||  ||||||||||| |||||||
Sbjct  548  ACCCTCGGACACAGTCGCGCGCACGTATGCCTCTGGATGACGAGACCCCTATGCGTCC  605


>AB375080.1 Croton columnaris genes for ITS1, 5.8S rRNA, ITS2, complete sequence, 
isolate: 05001
Length=620

 Score = 291 bits (157),  Expect = 9e-75
 Identities = 171/178 (96%), Gaps = 0/178 (0%)
 Strand=Plus/Plus

Query  1    CGCAACATCGCTCCCAACCCATTAGGGTGCGGAATATGGCCTCCCGTGCGATTCCCTCTC  60
            ||||||||||||||||||||||||||||||||||||||||||||||||||||||||||||
Sbjct  424  CGCAACATCGCTCCCAACCCATTAGGGTGCGGAATATGGCCTCCCGTGCGATTCCCTCTC  483

Query  61   GCGGTTGGCCGAAAAGAATGGTCCTCGGCTACGAATGCCGCGACAATCGGTGGTTGTAAG  120
            |||||||||||||||||||||||||||||| |||||||||||||||||||||||||||||
Sbjct  484  GCGGTTGGCCGAAAAGAATGGTCCTCGGCTGCGAATGCCGCGACAATCGGTGGTTGTAAG  543

Query  121  ACCCTCGGACACGGTCGTGCGCACGTACGCCTCTGGACAACGAGACCCCTCTGCGTCC  178
            |||||||||||| |||| ||||||||| |||||||||  ||||||||||| |||||||
Sbjct  544  ACCCTCGGACACAGTCGCGCGCACGTATGCCTCTGGATGACGAGACCCCTATGCGTCC  601


>AB375078.1 Croton acutifolius genes for ITS1, 5.8S rRNA, ITS2, complete 
sequence, isolate: 0212-33
Length=625

 Score = 291 bits (157),  Expect = 9e-75
 Identities = 171/178 (96%), Gaps = 0/178 (0%)
 Strand=Plus/Plus

Query  1    CGCAACATCGCTCCCAACCCATTAGGGTGCGGAATATGGCCTCCCGTGCGATTCCCTCTC  60
            ||||||||||||||||||||||||||||||||||||||||||||||||||||||||||||
Sbjct  429  CGCAACATCGCTCCCAACCCATTAGGGTGCGGAATATGGCCTCCCGTGCGATTCCCTCTC  488

Query  61   GCGGTTGGCCGAAAAGAATGGTCCTCGGCTACGAATGCCGCGACAATCGGTGGTTGTAAG  120
            |||||||||||||||||||||||||||||| |||||||||||||||||||||||||||||
Sbjct  489  GCGGTTGGCCGAAAAGAATGGTCCTCGGCTGCGAATGCCGCGACAATCGGTGGTTGTAAG  548

Query  121  ACCCTCGGACACGGTCGTGCGCACGTACGCCTCTGGACAACGAGACCCCTCTGCGTCC  178
            |||||||||||| |||| ||||||||| |||||||||  ||||||||||| |||||||
Sbjct  549  ACCCTCGGACACAGTCGCGCGCACGTATGCCTCTGGATGACGAGACCCCTATGCGTCC  606


>AB375077.1 Croton robustus genes for ITS1, 5.8S rRNA, ITS2, complete sequence, 
isolate: 12008
Length=622

 Score = 291 bits (157),  Expect = 9e-75
 Identities = 171/178 (96%), Gaps = 0/178 (0%)
 Strand=Plus/Plus

Query  1    CGCAACATCGCTCCCAACCCATTAGGGTGCGGAATATGGCCTCCCGTGCGATTCCCTCTC  60
            ||||||||||||||||||||||||||||||||||||||||||||||||||||||||||||
Sbjct  426  CGCAACATCGCTCCCAACCCATTAGGGTGCGGAATATGGCCTCCCGTGCGATTCCCTCTC  485

Query  61   GCGGTTGGCCGAAAAGAATGGTCCTCGGCTACGAATGCCGCGACAATCGGTGGTTGTAAG  120
            |||||||||||||||||||||||||||||| |||||||||||||||||||||||||||||
Sbjct  486  GCGGTTGGCCGAAAAGAATGGTCCTCGGCTGCGAATGCCGCGACAATCGGTGGTTGTAAG  545

Query  121  ACCCTCGGACACGGTCGTGCGCACGTACGCCTCTGGACAACGAGACCCCTCTGCGTCC  178
            |||||||||||| |||| ||||||||| |||||||||  ||||||||||| |||||||
Sbjct  546  ACCCTCGGACACAGTCGCGCGCACGTATGCCTCTGGATGACGAGACCCCTATGCGTCC  603


>AB375076.1 Croton decalvatus genes for ITS1, 5.8S rRNA, ITS2, complete sequence, 
isolate: 70-98
Length=622

 Score = 291 bits (157),  Expect = 9e-75
 Identities = 171/178 (96%), Gaps = 0/178 (0%)
 Strand=Plus/Plus

Query  1    CGCAACATCGCTCCCAACCCATTAGGGTGCGGAATATGGCCTCCCGTGCGATTCCCTCTC  60
            ||||||||||||||||||||||||||||||||||||||||||||||||||||||||||||
Sbjct  426  CGCAACATCGCTCCCAACCCATTAGGGTGCGGAATATGGCCTCCCGTGCGATTCCCTCTC  485

Query  61   GCGGTTGGCCGAAAAGAATGGTCCTCGGCTACGAATGCCGCGACAATCGGTGGTTGTAAG  120
            |||||||||||||||||||||||||||||| |||||||||||||||||||||||||||||
Sbjct  486  GCGGTTGGCCGAAAAGAATGGTCCTCGGCTGCGAATGCCGCGACAATCGGTGGTTGTAAG  545

Query  121  ACCCTCGGACACGGTCGTGCGCACGTACGCCTCTGGACAACGAGACCCCTCTGCGTCC  178
            |||||||||||| |||| ||||||||| |||||||||  ||||||||||| |||||||
Sbjct  546  ACCCTCGGACACAGTCGCGCGCACGTATGCCTCTGGATGACGAGACCCCTATGCGTCC  603


>KY039659.1 Croton adenophorus voucher MICH:Van Ee et al. 1141 18S ribosomal 
RNA gene, partial sequence; internal transcribed spacer 
1, 5.8S ribosomal RNA gene, and internal transcribed spacer 
2, complete sequence; and 28S ribosomal RNA gene, partial sequence
Length=733

 Score = 287 bits (155),  Expect = 1e-73
 Identities = 170/178 (96%), Gaps = 0/178 (0%)
 Strand=Plus/Plus

Query  1    CGCAACATCGCTCCCAACCCATTAGGGTGCGGAATATGGCCTCCCGTGCGATTCCCTCTC  60
            ||||||||||||||||||||||||||||||||||||||||||||||||||||||||||||
Sbjct  491  CGCAACATCGCTCCCAACCCATTAGGGTGCGGAATATGGCCTCCCGTGCGATTCCCTCTC  550

Query  61   GCGGTTGGCCGAAAAGAATGGTCCTCGGCTACGAATGCCGCGACAATCGGTGGTTGTAAG  120
            |||||||||||||||||||||||||||||| |||||||||||||||||||||||||||||
Sbjct  551  GCGGTTGGCCGAAAAGAATGGTCCTCGGCTGCGAATGCCGCGACAATCGGTGGTTGTAAG  610

Query  121  ACCCTCGGACACGGTCGTGCGCACGTACGCCTCTGGACAACGAGACCCCTCTGCGTCC  178
            |||||||| ||||||||   ||||||| ||||||||| |||||||||||| |||||||
Sbjct  611  ACCCTCGGGCACGGTCGCCGGCACGTATGCCTCTGGATAACGAGACCCCTMTGCGTCC  668


>KY039601.1 Croton catatii voucher MICH:Van Ee et al. 939 18S ribosomal RNA 
gene, partial sequence; internal transcribed spacer 1, 5.8S 
ribosomal RNA gene, and internal transcribed spacer 2, complete 
sequence; and 28S ribosomal RNA gene, partial sequence
Length=733

 Score = 287 bits (155),  Expect = 1e-73
 Identities = 171/179 (96%), Gaps = 1/179 (1%)
 Strand=Plus/Plus

Query  1    CGCAACATCGCTCCCAACCCATTA-GGGTGCGGAATATGGCCTCCCGTGCGATTCCCTCT  59
            |||||||||||||||||||||||| |||||||||||||||||||||||||||||||||||
Sbjct  491  CGCAACATCGCTCCCAACCCATTAGGGGTGCGGAATATGGCCTCCCGTGCGATTCCCTCT  550

Query  60   CGCGGTTGGCCGAAAAGAATGGTCCTCGGCTACGAATGCCGCGACAATCGGTGGTTGTAA  119
            ||||||||||||||||||||||||||||||| ||||||||||||||||||||||||||||
Sbjct  551  CGCGGTTGGCCGAAAAGAATGGTCCTCGGCTGCGAATGCCGCGACAATCGGTGGTTGTAA  610

Query  120  GACCCTCGGACACGGTCGTGCGCACGTACGCCTCTGGACAACGAGACCCCTCTGCGTCC  178
            ||||||||||||| ||||   |||||||||||| |||| ||||||||||||||||||||
Sbjct  611  GACCCTCGGACACAGTCGCCGGCACGTACGCCTTTGGAYAACGAGACCCCTCTGCGTCC  669


>AB375082.1 Croton roxburghii genes for ITS1, 5.8S rRNA, ITS2, complete sequence, 
isolate: 05003
Length=624

 Score = 287 bits (155),  Expect = 1e-73
 Identities = 170/178 (96%), Gaps = 0/178 (0%)
 Strand=Plus/Plus

Query  1    CGCAACATCGCTCCCAACCCATTAGGGTGCGGAATATGGCCTCCCGTGCGATTCCCTCTC  60
            ||||||||||||||||||||||||||||||||||||||||||||||||||||||||||||
Sbjct  428  CGCAACATCGCTCCCAACCCATTAGGGTGCGGAATATGGCCTCCCGTGCGATTCCCTCTC  487

Query  61   GCGGTTGGCCGAAAAGAATGGTCCTCGGCTACGAATGCCGCGACAATCGGTGGTTGTAAG  120
            |||||||||||||||||||||||||||||| ||||||||||||||||||||||||||| |
Sbjct  488  GCGGTTGGCCGAAAAGAATGGTCCTCGGCTGCGAATGCCGCGACAATCGGTGGTTGTAWG  547

Query  121  ACCCTCGGACACGGTCGTGCGCACGTACGCCTCTGGACAACGAGACCCCTCTGCGTCC  178
            |||||||||||| |||| ||||||||| |||||||||  ||||||||||| |||||||
Sbjct  548  ACCCTCGGACACAGTCGCGCGCACGTATGCCTCTGGATGACGAGACCCCTATGCGTCC  605


>KY039587.1 Croton loucoubensis voucher MICH:Van Ee et al. 1138 18S ribosomal 
RNA gene, partial sequence; internal transcribed spacer 
1, 5.8S ribosomal RNA gene, and internal transcribed spacer 
2, complete sequence; and 28S ribosomal RNA gene, partial sequence
Length=651

 Score = 285 bits (154),  Expect = 4e-73
 Identities = 169/178 (95%), Gaps = 0/178 (0%)
 Strand=Plus/Plus

Query  1    CGCAACATCGCTCCCAACCCATTAGGGTGCGGAATATGGCCTCCCGTGCGATTCCCTCTC  60
            ||||||||||||||||||||||||||||||||||||||||||||||||||||||||||||
Sbjct  451  CGCAACATCGCTCCCAACCCATTAGGGTGCGGAATATGGCCTCCCGTGCGATTCCCTCTC  510

Query  61   GCGGTTGGCCGAAAAGAATGGTCCTCGGCTACGAATGCCGCGACAATCGGTGGTTGTAAG  120
            |||||||||||||||||||||||||||||| |||||||||||||||||||||||||||||
Sbjct  511  GCGGTTGGCCGAAAAGAATGGTCCTCGGCTGCGAATGCCGCGACAATCGGTGGTTGTAAG  570

Query  121  ACCCTCGGACACGGTCGTGCGCACGTACGCCTCTGGACAACGAGACCCCTCTGCGTCC  178
            |||||||| ||||||||   ||||||| |||| |||| || |||||||||||||||||
Sbjct  571  ACCCTCGGGCACGGTCGCCGGCACGTAYGCCTYTGGATAASGAGACCCCTCTGCGTCC  628


  Database: Nucleotide collection (nt)
    Posted date:  Jun 15, 2019  6:40 PM
  Number of letters in database: 218,532,353,722
  Number of sequences in database:  52,478,804

Lambda      K        H
    1.33    0.621     1.12 
Gapped
Lambda      K        H
    1.28    0.460    0.850 
Matrix: blastn matrix:1 -2
Gap Penalties: Existence: 0, Extension: 0
Number of Sequences: 52478804
Number of Hits to DB: 0
Number of extensions: 0
Number of successful extensions: 0
Number of sequences better than 10: 98
Number of HSP's better than 10 without gapping: 0
Number of HSP's gapped: 98
Number of HSP's successfully gapped: 98
Length of query: 204
Length of database: 218532353722
Length adjustment: 33
Effective length of query: 171
Effective length of database: 216800553190
Effective search space: 37072894595490
Effective search space used: 37072894595490
A: 0
X1: 13 (25.0 bits)
X2: 32 (59.1 bits)
X3: 54 (99.7 bits)
S1: 13 (25.1 bits)
S2: 23 (43.6 bits)
