# Supplementary material for: Assessing the Identity of Commercial Herbs From a Cambodian Market Using DNA Barcoding
Source: Front Pharmacol. 2020 Mar 24;11:244. doi: 10.3389/fphar.2020.00244 (PMC7105672; doi:10.3389/fphar.2020.00244)
Supplement: Supplementary file 2 [file Data_Sheet_2.zip › blast search result/ITS2/JPZ30.txt]

BLASTN 2.9.0+
Reference: Zheng Zhang, Scott Schwartz, Lukas Wagner, and
Webb Miller (2000), "A greedy algorithm for aligning DNA
sequences", J Comput Biol 2000; 7(1-2):203-14.


Reference for database indexing: Aleksandr Morgulis, George
Coulouris, Yan Raytselis, Thomas L. Madden, Richa Agarwala,
Alejandro A. Schaffer (2008), "Database Indexing for
Production MegaBLAST Searches", Bioinformatics 24:1757-1764.


RID: J5XDGBA2015


Database: Nucleotide collection (nt)
           52,478,804 sequences; 218,532,353,722 total letters
Query= 30

Length=223


                                                                   Score        E      Max
Sequences producing significant alignments:                       (Bits)     Value   ident

LC456402.1 Derris reticulata genes for 5.8S rRNA, ITS 2, 28S r...  412        2e-111  100%        
AB376677.1 Rauvolfia micrantha genes for ITS1, 5.8S rRNA, ITS2...  412        2e-111  100%        
JX506460.1 Derris reticulata voucher Sirichamorn YSM 2009-18 (...  407        1e-109  100%        
JX506462.1 Derris pubipetala voucher Maxwell 85-370 (L) small ...  390        1e-104  98%         
KR532404.1 Millettia pachycarpa isolate J698 internal transcri...  385        4e-103  98%         
JX506461.1 Derris ferruginea voucher Sirichamorn YSM 2009-13 (...  385        4e-103  98%         
JX506459.1 Derris tonkinensis voucher Sirichamorn YSM 2009-11 ...  385        4e-103  98%         
AF467046.1 Derris laxiflora specimen-voucher Hu 1081 (DAV) sma...  385        4e-103  98%         
JX506463.1 Derris glabra voucher Sirichamorn YSM 2009-23 (L) s...  381        6e-102  97%         
AF467045.1 Derris caudatilimba specimen-voucher Hu 1156 (DAV) ...  379        2e-101  97%         
GU217633.1 Derris trifoliata voucher PS0263MT01 internal trans...  375        3e-100  97%         
JX506467.1 Derris pseudomarginata voucher Maxwell 76-31 (L) sm...  329        2e-86   94%         
JX506477.1 Derris elliptica voucher Kosterman 260 (L) small su...  313        2e-81   92%         
JX506468.1 Derris sp. Maxwell 50-75 voucher Maxwell 50-75 (L) ...  313        2e-81   92%         
JX506464.1 Derris spanogheana voucher De Vogel 5788 (L) small ...  309        3e-80   92%         
KP092716.1 Paraderris hancei isolate SCBGP521_1 18S ribosomal ...  307        1e-79   92%         
HG004851.1 Millettia sp. 2 MR-2013 genomic DNA containing 18S ...  307        1e-79   92%         
JX506478.1 Paraderris cuneifolia voucher Lei 612 (L) small sub...  307        1e-79   92%         
JX506476.1 Derris elliptica voucher Kantchai 101 (L) small sub...  307        1e-79   92%         
JX506465.1 Derris monticola voucher Kerr 1731 (L) small subuni...  303        1e-78   91%         
LC461849.1 Acorus calamus gene for 5.8S rRNA, ITS 2 and 28S rR...  302        5e-78   91%         
KJ570975.1 Derris elliptica 18S ribosomal RNA gene, partial se...  302        5e-78   91%         
JX506482.1 Paraderris lianoides voucher Ridsdale SMHI 1863 (L)...  302        5e-78   91%         
JX506475.1 Derris elliptica small subunit ribosomal RNA gene, ...  302        5e-78   91%         
GQ434352.1 Fordia cauliflora voucher PS0230MT01 internal trans...  302        5e-78   91%         
JX506456.1 Derris amoena voucher Sirichamorn YSM 2009-20 (L) s...  298        6e-77   91%         
KJ579433.1 Paraderris lianoides isolate tuba tualang 18S ribos...  296        2e-76   91%         
JX506483.1 Paraderris luzoniensis voucher Baquiran et al. ISU5...  296        2e-76   91%         
JX506481.1 Paraderris oblongifolia voucher Sulit 21618 (L) sma...  296        2e-76   91%         
JX506480.1 Paraderris piscatoria voucher Sulit 14411 (L) small...  296        2e-76   91%         
JX506472.1 Derris rubrocalyx voucher Davis 567 (L) small subun...  296        2e-76   91%         
JX506469.1 Derris elegans var. elegans voucher Larsen K. & Lar...  296        2e-76   91%         
KJ579431.1 Derris elliptica isolate tuba putih 18S ribosomal R...  291        1e-74   91%         
JX506479.1 Paraderris montana voucher Sirichamorn YSM 2009-21 ...  291        1e-74   91%         
AF467486.1 Paraderris elliptica small subunit ribosomal RNA ge...  291        1e-74   91%         
AF467479.1 Millettia pulchra small subunit ribosomal RNA gene,...  285        5e-73   90%         
KJ579432.1 Derris elliptica isolate tuba susu 18S ribosomal RN...  281        6e-72   90%         
JX506457.1 Derris amoena voucher Kerr 13700 (L) small subunit ...  281        6e-72   90%         
MG731117.1 Millettia pulchra voucher 843 5.8S ribosomal RNA ge...  279        2e-71   90%         
MG731119.1 Millettia pulchra voucher 845 5.8S ribosomal RNA ge...  276        3e-70   89%         
MG731118.1 Millettia pulchra voucher 844 5.8S ribosomal RNA ge...  276        3e-70   89%         
KJ579427.1 Paraderris piscatoria isolate tuba bonsai 18S ribos...  276        3e-70   89%         
KP092735.1 Millettia pulchra isolate SCBGP127_1 internal trans...  274        1e-69   89%         
JX506471.1 Derris marginata voucher Pierre s.n. (L) small subu...  272        4e-69   89%         
AF467048.1 Fordia splendidissima specimen-voucher Tangah s.n. ...  272        4e-69   89%         
KJ579429.1 Derris elliptica isolate tuba merah 18S ribosomal R...  270        1e-68   89%         
AF467047.1 Derris trifoliata specimen-voucher Hu 1082 (DAV) sm...  270        1e-68   89%         
KJ161167.1 Dolichandrone spathacea voucher QA201312227 18S rib...  267        2e-67   89%         
HG004810.1 Millettia pachycarpa genomic DNA containing 18S rRN...  267        2e-67   89%         
JX506473.1 Paraderris laotica voucher Magnen et. al. s.n (P) s...  265        6e-67   88%         
MK880335.1 Millettia pinnata strain PYPP small subunit ribosom...  263        2e-66   88%         
KY700417.1 Millettia pinnata isolate MIPI_2_P.A_PM_3of3 5.8S r...  263        2e-66   88%         
KY700416.1 Millettia pinnata isolate MIPI_1_P.A_PM_2of3 5.8S r...  263        2e-66   88%         
KY700415.1 Millettia pinnata isolate MIPI_P.A_1of3 5.8S riboso...  263        2e-66   88%         
KF848293.1 Millettia pinnata voucher AUFMS255 internal transcr...  263        2e-66   88%         
KM514675.1 Millettia pinnata isolate SBB-0026F 5.8S ribosomal ...  263        2e-66   88%         
KC984647.1 Millettia pinnata isolate PP8 18S ribosomal RNA gen...  263        2e-66   88%         
AF467493.1 Pongamia pinnata small subunit ribosomal RNA gene, ...  263        2e-66   88%         
JX856492.1 Millettia pinnata isolate 532 internal transcribed ...  257        1e-64   88%         
KC984656.1 Drypetes roxburghii isolate PM617 internal transcri...  252        5e-63   87%         
KP092736.1 Millettia pulchra isolate SCBGP127_2 internal trans...  246        2e-61   92%         
KJ579430.1 Derris elliptica isolate tuba nerak 18S ribosomal R...  243        3e-60   87%         
KJ579428.1 Derris elliptica isolate tuba derris 18S ribosomal ...  239        4e-59   86%         
KJ411646.1 Hesperothamnus pentaphyllus voucher Tressens et al....  231        6e-57   86%         
KC779633.1 Lonchocarpus araripensis voucher Queiroz s.n. (HUEF...  228        8e-56   91%         
AF467066.1 Lonchocarpus subglaucescens specimen-voucher Hatsch...  219        5e-53   85%         
MH156227.1 Millettia pachycarpa voucher 9177 small subunit rib...  215        6e-52   89%         
JX506449.1 Derris thorelii voucher Sirichamorn YSM 2009-03 (L)...  213        2e-51   84%         
JX506455.1 Derris philippinensis voucher Elmer 14373 (L) small...  207        1e-49   84%         
KJ411647.1 Dahlstedtia floribunda voucher J.M. Silva et al. 17...  196        2e-46   89%         
AF467059.1 Lonchocarpus muehlbergianus specimen-voucher Tresse...  193        3e-45   83%         
KJ411684.1 Lonchocarpus michoacanicus voucher J.C. Soto 15608 ...  185        5e-43   82%         
KR046194.1 Tephrosia purpurea isolate 22503 18S ribosomal RNA ...  180        2e-41   82%         
AF467055.1 Lonchocarpus lanceolatus specimen-voucher Hughes 17...  176        3e-40   85%         
U50755.1 Tephrosia tenella internal transcribed spacer 2, comp...  174        1e-39   84%         
KY652846.1 Millettia pinnata isolate SBB-0058F internal transc...  171        1e-38   92%         
AF467058.1 Lonchocarpus minimiflorus specimen-voucher Hughes 1...  171        1e-38   84%         
KP092734.1 Millettia pachycarpa isolate SCBGP432_1 18S ribosom...  169        5e-38   85%         
KJ411706.1 Lonchocarpus yucatanensis voucher Martinez 37214 18...  169        5e-38   84%         
KJ411705.1 Lonchocarpus wendtii voucher Brigada Vazquez 363 18...  169        5e-38   84%         
HE681570.1 Tephrosia vogelii genomic DNA containing 18S rRNA g...  169        5e-38   81%         
HE681569.1 Tephrosia candida genomic DNA containing 18S rRNA g...  169        5e-38   81%         
AF467480.1 Millettia sp. Hu 1159 small subunit ribosomal RNA g...  169        5e-38   85%         
AF467478.1 Millettia pachyloba small subunit ribosomal RNA gen...  169        5e-38   85%         
KJ411656.1 Lonchocarpus brachyanthus voucher R. Torres C. 1684...  167        2e-37   81%         
KJ411704.1 Lonchocarpus vittatus voucher Breedlove 52112 18S r...  165        6e-37   80%         
KJ411692.1 Lonchocarpus punctatus voucher A. Gentry et al. 474...  165        6e-37   81%         
AF467052.1 Lonchocarpus emarginatus specimen-voucher Hughes 13...  165        6e-37   81%         
KJ411701.1 Lonchocarpus sumiderensis voucher N. Martinez 2991 ...  163        2e-36   84%         
KJ411690.1 Lonchocarpus oaxacensis voucher E. Martinez 41809 1...  163        2e-36   84%         
KJ411685.1 Lonchocarpus minimiflorus voucher Hughes 1223 18S r...  163        2e-36   84%         
KJ411664.1 Lonchocarpus epigaeus voucher M. Sousa 13279 18S ri...  163        2e-36   84%         
AF467057.1 Lonchocarpus lanceolatus specimen-voucher Hughes 14...  163        2e-36   84%         
AF467056.1 Lonchocarpus lanceolatus specimen-voucher Hughes 16...  163        2e-36   84%         
AY009141.1 Chadsia grevei internal transcribed spacer 1, 5.8S ...  163        2e-36   85%         
KJ411703.1 Lonchocarpus vallicola voucher J. Linares 4528 18S ...  161        8e-36   85%         
KJ411693.1 Lonchocarpus punctatus voucher R.P. Belemy Pinheiro...  161        8e-36   80%         
HG004803.1 Millettia pachyloba genomic DNA containing 18S rRNA...  161        8e-36   84%         
KX057906.1 Tephrosia linearis isolate AD146 small subunit ribo...  159        3e-35   84%         
KJ411662.1 Lonchocarpus cristatus voucher R.M. Rivas 178 5.8S ...  159        3e-35   83%         

ALIGNMENTS
>LC456402.1 Derris reticulata genes for 5.8S rRNA, ITS 2, 28S rRNA, partial 
and complete sequence, isolate: CHULA-058
Length=344

 Score = 412 bits (223),  Expect = 2e-111
 Identities = 223/223 (100%), Gaps = 0/223 (0%)
 Strand=Plus/Plus

Query  1    CAAATCGTTGCCCCAACGCCAATGCCTGACCAAACAAGGTGTTGACGGGGCGAATGTTGA  60
            ||||||||||||||||||||||||||||||||||||||||||||||||||||||||||||
Sbjct  85   CAAATCGTTGCCCCAACGCCAATGCCTGACCAAACAAGGTGTTGACGGGGCGAATGTTGA  144

Query  61   CCTCCCGCAAGCACTGCCTTGTGGTTGGTTGAAAAACGAGTCCTGCATGGAGAGCCCCAT  120
            ||||||||||||||||||||||||||||||||||||||||||||||||||||||||||||
Sbjct  145  CCTCCCGCAAGCACTGCCTTGTGGTTGGTTGAAAAACGAGTCCTGCATGGAGAGCCCCAT  204

Query  121  GATAAATGGTGGTTGAGTAACACTCGAGACCGATCATGTGTGGCCTTTCCTCAAGTCAAG  180
            ||||||||||||||||||||||||||||||||||||||||||||||||||||||||||||
Sbjct  205  GATAAATGGTGGTTGAGTAACACTCGAGACCGATCATGTGTGGCCTTTCCTCAAGTCAAG  264

Query  181  CAAGACTGACGTGACCCTCGTGTTCTTTTGAACGCTCATAACG  223
            |||||||||||||||||||||||||||||||||||||||||||
Sbjct  265  CAAGACTGACGTGACCCTCGTGTTCTTTTGAACGCTCATAACG  307


>AB376677.1 Rauvolfia micrantha genes for ITS1, 5.8S rRNA, ITS2, complete 
sequence
Length=615

 Score = 412 bits (223),  Expect = 2e-111
 Identities = 223/223 (100%), Gaps = 0/223 (0%)
 Strand=Plus/Plus

Query  1    CAAATCGTTGCCCCAACGCCAATGCCTGACCAAACAAGGTGTTGACGGGGCGAATGTTGA  60
            ||||||||||||||||||||||||||||||||||||||||||||||||||||||||||||
Sbjct  392  CAAATCGTTGCCCCAACGCCAATGCCTGACCAAACAAGGTGTTGACGGGGCGAATGTTGA  451

Query  61   CCTCCCGCAAGCACTGCCTTGTGGTTGGTTGAAAAACGAGTCCTGCATGGAGAGCCCCAT  120
            ||||||||||||||||||||||||||||||||||||||||||||||||||||||||||||
Sbjct  452  CCTCCCGCAAGCACTGCCTTGTGGTTGGTTGAAAAACGAGTCCTGCATGGAGAGCCCCAT  511

Query  121  GATAAATGGTGGTTGAGTAACACTCGAGACCGATCATGTGTGGCCTTTCCTCAAGTCAAG  180
            ||||||||||||||||||||||||||||||||||||||||||||||||||||||||||||
Sbjct  512  GATAAATGGTGGTTGAGTAACACTCGAGACCGATCATGTGTGGCCTTTCCTCAAGTCAAG  571

Query  181  CAAGACTGACGTGACCCTCGTGTTCTTTTGAACGCTCATAACG  223
            |||||||||||||||||||||||||||||||||||||||||||
Sbjct  572  CAAGACTGACGTGACCCTCGTGTTCTTTTGAACGCTCATAACG  614


>JX506460.1 Derris reticulata voucher Sirichamorn YSM 2009-18 (L) small subunit 
ribosomal RNA gene, partial sequence; internal transcribed 
spacer 1, 5.8S ribosomal RNA gene, and internal transcribed 
spacer 2, complete sequence; and large subunit ribosomal 
RNA gene, partial sequence
Length=638

 Score = 407 bits (220),  Expect = 1e-109
 Identities = 222/223 (99%), Gaps = 0/223 (0%)
 Strand=Plus/Plus

Query  1    CAAATCGTTGCCCCAACGCCAATGCCTGACCAAACAAGGTGTTGACGGGGCGAATGTTGA  60
            |||||||||||||||||||||||||||||||||| |||||||||||||||||||||||||
Sbjct  398  CAAATCGTTGCCCCAACGCCAATGCCTGACCAAATAAGGTGTTGACGGGGCGAATGTTGA  457

Query  61   CCTCCCGCAAGCACTGCCTTGTGGTTGGTTGAAAAACGAGTCCTGCATGGAGAGCCCCAT  120
            ||||||||||||||||||||||||||||||||||||||||||||||||||||||||||||
Sbjct  458  CCTCCCGCAAGCACTGCCTTGTGGTTGGTTGAAAAACGAGTCCTGCATGGAGAGCCCCAT  517

Query  121  GATAAATGGTGGTTGAGTAACACTCGAGACCGATCATGTGTGGCCTTTCCTCAAGTCAAG  180
            ||||||||||||||||||||||||||||||||||||||||||||||||||||||||||||
Sbjct  518  GATAAATGGTGGTTGAGTAACACTCGAGACCGATCATGTGTGGCCTTTCCTCAAGTCAAG  577

Query  181  CAAGACTGACGTGACCCTCGTGTTCTTTTGAACGCTCATAACG  223
            |||||||||||||||||||||||||||||||||||||||||||
Sbjct  578  CAAGACTGACGTGACCCTCGTGTTCTTTTGAACGCTCATAACG  620


>JX506462.1 Derris pubipetala voucher Maxwell 85-370 (L) small subunit ribosomal 
RNA gene, partial sequence; internal transcribed spacer 
1, 5.8S ribosomal RNA gene, and internal transcribed spacer 
2, complete sequence; and large subunit ribosomal RNA gene, 
partial sequence
Length=638

 Score = 390 bits (211),  Expect = 1e-104
 Identities = 219/223 (98%), Gaps = 0/223 (0%)
 Strand=Plus/Plus

Query  1    CAAATCGTTGCCCCAACGCCAATGCCTGACCAAACAAGGTGTTGACGGGGCGAATGTTGA  60
            |||||||||||||||| ||||||||||||||||| |||||||||||||||||||||||||
Sbjct  398  CAAATCGTTGCCCCAATGCCAATGCCTGACCAAATAAGGTGTTGACGGGGCGAATGTTGA  457

Query  61   CCTCCCGCAAGCACTGCCTTGTGGTTGGTTGAAAAACGAGTCCTGCATGGAGAGCCCCAT  120
            |||||||||||||||||||||||||||||||||||| ||||||||| |||||||||||||
Sbjct  458  CCTCCCGCAAGCACTGCCTTGTGGTTGGTTGAAAAATGAGTCCTGCGTGGAGAGCCCCAT  517

Query  121  GATAAATGGTGGTTGAGTAACACTCGAGACCGATCATGTGTGGCCTTTCCTCAAGTCAAG  180
            ||||||||||||||||||||||||||||||||||||||||||||||||||||||||||||
Sbjct  518  GATAAATGGTGGTTGAGTAACACTCGAGACCGATCATGTGTGGCCTTTCCTCAAGTCAAG  577

Query  181  CAAGACTGACGTGACCCTCGTGTTCTTTTGAACGCTCATAACG  223
            |||||||||||||||||||||||||||||||||||||||||||
Sbjct  578  CAAGACTGACGTGACCCTCGTGTTCTTTTGAACGCTCATAACG  620


>KR532404.1 Millettia pachycarpa isolate J698 internal transcribed spacer 
1, partial sequence; 5.8S ribosomal RNA gene and internal transcribed 
spacer 2, complete sequence; and 28S ribosomal RNA 
gene, partial sequence
Length=493

 Score = 385 bits (208),  Expect = 4e-103
 Identities = 218/223 (98%), Gaps = 0/223 (0%)
 Strand=Plus/Plus

Query  1    CAAATCGTTGCCCCAACGCCAATGCCTGACCAAACAAGGTGTTGACGGGGCGAATGTTGA  60
            |||||||||||||||| ||||||||||||| ||  |||||||||||||||||||||||||
Sbjct  161  CAAATCGTTGCCCCAATGCCAATGCCTGACTAAGTAAGGTGTTGACGGGGCGAATGTTGA  220

Query  61   CCTCCCGCAAGCACTGCCTTGTGGTTGGTTGAAAAACGAGTCCTGCATGGAGAGCCCCAT  120
            |||||||||||||||||||||||||||||||||||| |||||||||||||||||||||||
Sbjct  221  CCTCCCGCAAGCACTGCCTTGTGGTTGGTTGAAAAATGAGTCCTGCATGGAGAGCCCCAT  280

Query  121  GATAAATGGTGGTTGAGTAACACTCGAGACCGATCATGTGTGGCCTTTCCTCAAGTCAAG  180
            ||||||||||||||||||||||||||||||||||||||||||||||||||||||||||||
Sbjct  281  GATAAATGGTGGTTGAGTAACACTCGAGACCGATCATGTGTGGCCTTTCCTCAAGTCAAG  340

Query  181  CAAGACTGACGTGACCCTCGTGTTCTTTTGAACGCTCATAACG  223
            |||||||||||||||||||||||||||||||||||||||||||
Sbjct  341  CAAGACTGACGTGACCCTCGTGTTCTTTTGAACGCTCATAACG  383


>JX506461.1 Derris ferruginea voucher Sirichamorn YSM 2009-13 (L) small subunit 
ribosomal RNA gene, partial sequence; internal transcribed 
spacer 1, 5.8S ribosomal RNA gene, and internal transcribed 
spacer 2, complete sequence; and large subunit ribosomal 
RNA gene, partial sequence
Length=638

 Score = 385 bits (208),  Expect = 4e-103
 Identities = 218/223 (98%), Gaps = 0/223 (0%)
 Strand=Plus/Plus

Query  1    CAAATCGTTGCCCCAACGCCAATGCCTGACCAAACAAGGTGTTGACGGGGCGAATGTTGA  60
            |||||||||||||||| ||||||||||||| ||  |||||||||||||||||||||||||
Sbjct  398  CAAATCGTTGCCCCAATGCCAATGCCTGACTAAGTAAGGTGTTGACGGGGCGAATGTTGA  457

Query  61   CCTCCCGCAAGCACTGCCTTGTGGTTGGTTGAAAAACGAGTCCTGCATGGAGAGCCCCAT  120
            |||||||||||||||||||||||||||||||||||| |||||||||||||||||||||||
Sbjct  458  CCTCCCGCAAGCACTGCCTTGTGGTTGGTTGAAAAATGAGTCCTGCATGGAGAGCCCCAT  517

Query  121  GATAAATGGTGGTTGAGTAACACTCGAGACCGATCATGTGTGGCCTTTCCTCAAGTCAAG  180
            ||||||||||||||||||||||||||||||||||||||||||||||||||||||||||||
Sbjct  518  GATAAATGGTGGTTGAGTAACACTCGAGACCGATCATGTGTGGCCTTTCCTCAAGTCAAG  577

Query  181  CAAGACTGACGTGACCCTCGTGTTCTTTTGAACGCTCATAACG  223
            |||||||||||||||||||||||||||||||||||||||||||
Sbjct  578  CAAGACTGACGTGACCCTCGTGTTCTTTTGAACGCTCATAACG  620


>JX506459.1 Derris tonkinensis voucher Sirichamorn YSM 2009-11 (L) small 
subunit ribosomal RNA gene, partial sequence; internal transcribed 
spacer 1, 5.8S ribosomal RNA gene, and internal transcribed 
spacer 2, complete sequence; and large subunit ribosomal 
RNA gene, partial sequence
Length=638

 Score = 385 bits (208),  Expect = 4e-103
 Identities = 218/223 (98%), Gaps = 0/223 (0%)
 Strand=Plus/Plus

Query  1    CAAATCGTTGCCCCAACGCCAATGCCTGACCAAACAAGGTGTTGACGGGGCGAATGTTGA  60
            ||||||||||||||||||||||||||||||||||||||||||||||||||||||||||||
Sbjct  398  CAAATCGTTGCCCCAACGCCAATGCCTGACCAAACAAGGTGTTGACGGGGCGAATGTTGA  457

Query  61   CCTCCCGCAAGCACTGCCTTGTGGTTGGTTGAAAAACGAGTCCTGCATGGAGAGCCCCAT  120
            |||||| ||||||||||||||||||||||||||||| ||||||||||||||| |||||||
Sbjct  458  CCTCCCCCAAGCACTGCCTTGTGGTTGGTTGAAAAATGAGTCCTGCATGGAGTGCCCCAT  517

Query  121  GATAAATGGTGGTTGAGTAACACTCGAGACCGATCATGTGTGGCCTTTCCTCAAGTCAAG  180
            |||||||||||||||||||||||||||||||||||||||||||||||||||||||| |||
Sbjct  518  GATAAATGGTGGTTGAGTAACACTCGAGACCGATCATGTGTGGCCTTTCCTCAAGTGAAG  577

Query  181  CAAGACTGACGTGACCCTCGTGTTCTTTTGAACGCTCATAACG  223
            |||||||||||||||||| ||||||||||||||||||||||||
Sbjct  578  CAAGACTGACGTGACCCTTGTGTTCTTTTGAACGCTCATAACG  620


>AF467046.1 Derris laxiflora specimen-voucher Hu 1081 (DAV) small subunit 
ribosomal RNA gene, partial sequence; internal transcribed 
spacer 1, 5.8S ribosomal RNA gene and internal transcribed spacer 
2, complete sequence; and large subunit ribosomal RNA 
gene, partial sequence
 JX506466.1 Derris alborubra voucher Sirichamorn YSM 2009-14 (L) small subunit 
ribosomal RNA gene, partial sequence; internal transcribed 
spacer 1, 5.8S ribosomal RNA gene, and internal transcribed 
spacer 2, complete sequence; and large subunit ribosomal 
RNA gene, partial sequence
Length=638

 Score = 385 bits (208),  Expect = 4e-103
 Identities = 218/223 (98%), Gaps = 0/223 (0%)
 Strand=Plus/Plus

Query  1    CAAATCGTTGCCCCAACGCCAATGCCTGACCAAACAAGGTGTTGACGGGGCGAATGTTGA  60
            |||||||||||||||| ||||||||||||||||  |||||||||||||||||||||||||
Sbjct  398  CAAATCGTTGCCCCAATGCCAATGCCTGACCAAGTAAGGTGTTGACGGGGCGAATGTTGA  457

Query  61   CCTCCCGCAAGCACTGCCTTGTGGTTGGTTGAAAAACGAGTCCTGCATGGAGAGCCCCAT  120
            |||||||||||||||||||||||||||||||||||| |||||||||||||||||||||||
Sbjct  458  CCTCCCGCAAGCACTGCCTTGTGGTTGGTTGAAAAATGAGTCCTGCATGGAGAGCCCCAT  517

Query  121  GATAAATGGTGGTTGAGTAACACTCGAGACCGATCATGTGTGGCCTTTCCTCAAGTCAAG  180
            ||||||||||||||||||||||||||||||||||||||||||||||||||| ||||||||
Sbjct  518  GATAAATGGTGGTTGAGTAACACTCGAGACCGATCATGTGTGGCCTTTCCTGAAGTCAAG  577

Query  181  CAAGACTGACGTGACCCTCGTGTTCTTTTGAACGCTCATAACG  223
            |||||||||||||||||||||||||||||||||||||||||||
Sbjct  578  CAAGACTGACGTGACCCTCGTGTTCTTTTGAACGCTCATAACG  620


>JX506463.1 Derris glabra voucher Sirichamorn YSM 2009-23 (L) small subunit 
ribosomal RNA gene, partial sequence; internal transcribed 
spacer 1, 5.8S ribosomal RNA gene, and internal transcribed 
spacer 2, complete sequence; and large subunit ribosomal RNA 
gene, partial sequence
Length=638

 Score = 381 bits (206),  Expect = 6e-102
 Identities = 217/223 (97%), Gaps = 0/223 (0%)
 Strand=Plus/Plus

Query  1    CAAATCGTTGCCCCAACGCCAATGCCTGACCAAACAAGGTGTTGACGGGGCGAATGTTGA  60
            |||||||||||||||| ||||||||||||||||| |||||||||||||||||||||||||
Sbjct  398  CAAATCGTTGCCCCAATGCCAATGCCTGACCAAATAAGGTGTTGACGGGGCGAATGTTGA  457

Query  61   CCTCCCGCAAGCACTGCCTTGTGGTTGGTTGAAAAACGAGTCCTGCATGGAGAGCCCCAT  120
            |||||||||||||||||||||||||||||||||||| ||||||| |||||||||||||||
Sbjct  458  CCTCCCGCAAGCACTGCCTTGTGGTTGGTTGAAAAATGAGTCCTKCATGGAGAGCCCCAT  517

Query  121  GATAAATGGTGGTTGAGTAACACTCGAGACCGATCATGTGTGGCCTTTCCTCAAGTCAAG  180
            ||||||||||||||||||||||||||||||| ||||||||||||||||||||||||||||
Sbjct  518  GATAAATGGTGGTTGAGTAACACTCGAGACCAATCATGTGTGGCCTTTCCTCAAGTCAAG  577

Query  181  CAAGACTGACGTGACCCTCGTGTTCTTTTGAACGCTCATAACG  223
            || ||||||||||||||||||||||||||||||||||||||||
Sbjct  578  CACGACTGACGTGACCCTCGTGTTCTTTTGAACGCTCATAACG  620


>AF467045.1 Derris caudatilimba specimen-voucher Hu 1156 (DAV) small subunit 
ribosomal RNA gene, partial sequence; internal transcribed 
spacer 1, 5.8S ribosomal RNA gene and internal transcribed 
spacer 2, complete sequence; and large subunit ribosomal RNA 
gene, partial sequence
Length=639

 Score = 379 bits (205),  Expect = 2e-101
 Identities = 218/224 (97%), Gaps = 1/224 (0%)
 Strand=Plus/Plus

Query  1    CAAATCGTTGCCCCAACGCCAATGCCTGACCAAACAAGGTGTTGACGGGGCGAATGTTGA  60
            |||||||||||||||| ||||||||||||| ||  |||||||||||||||||||||||||
Sbjct  398  CAAATCGTTGCCCCAATGCCAATGCCTGACTAAGTAAGGTGTTGACGGGGCGAATGTTGA  457

Query  61   CCTCCCGCAAGCACTGCCTTGTGGTTGGTTGAAAAACGAGTCCTGCATGGAGAGCCCCAT  120
            |||||||||||||||||||||||||||||||||||| |||||||||||||||||||||||
Sbjct  458  CCTCCCGCAAGCACTGCCTTGTGGTTGGTTGAAAAATGAGTCCTGCATGGAGAGCCCCAT  517

Query  121  GATAAATGGTGGTTGAGTAACACTCGAGACCGATCATGTGTGGCCTTTCCTCAAGTCAAG  180
            ||||||||||||||||||||||||||||||||||||||||||||||||||||||||||||
Sbjct  518  GATAAATGGTGGTTGAGTAACACTCGAGACCGATCATGTGTGGCCTTTCCTCAAGTCAAG  577

Query  181  CAAGACTGACGTGA-CCCTCGTGTTCTTTTGAACGCTCATAACG  223
            |||||||||||||| |||||||||||||||||||||||||||||
Sbjct  578  CAAGACTGACGTGACCCCTCGTGTTCTTTTGAACGCTCATAACG  621


>GU217633.1 Derris trifoliata voucher PS0263MT01 internal transcribed spacer 
2, complete sequence
Length=222

 Score = 375 bits (203),  Expect = 3e-100
 Identities = 216/222 (97%), Gaps = 1/222 (0%)
 Strand=Plus/Plus

Query  1    CAAATCGTTGCCCCAACGCCAATGCCTGACCAAACAAGGTGTTGACGGGGCGAATGTTGA  60
            |||||||||||||||| ||||||||||||| ||  |||||||||||||||||||||||||
Sbjct  1    CAAATCGTTGCCCCAATGCCAATGCCTGACTAAGTAAGGTGTTGACGGGGCGAATGTTGA  60

Query  61   CCTCCCGCAAGCACTGCCTTGTGGTTGGTTGAAAAACGAGTCCTGCATGGAGAGCCCCAT  120
            |||||||||||||||||||||||||||||||||||| |||||||||||||||||||||||
Sbjct  61   CCTCCCGCAAGCACTGCCTTGTGGTTGGTTGAAAAATGAGTCCTGCATGGAGAGCCCCAT  120

Query  121  GATAAATGGTGGTTGAGTAACACTCGAGACCGATCATGTGTGGCCTTTCCTCAAGTCAAG  180
            ||||||||||||||||||||||||||||||||||||||||||||||||||||||||||||
Sbjct  121  GATAAATGGTGGTTGAGTAACACTCGAGACCGATCATGTGTGGCCTTTCCTCAAGTCAAG  180

Query  181  CAAGACTGACGTGA-CCCTCGTGTTCTTTTGAACGCTCATAA  221
            |||||||||||||| |||||||||||||||||||||||||||
Sbjct  181  CAAGACTGACGTGACCCCTCGTGTTCTTTTGAACGCTCATAA  222


>JX506467.1 Derris pseudomarginata voucher Maxwell 76-31 (L) small subunit 
ribosomal RNA gene, partial sequence; internal transcribed 
spacer 1, 5.8S ribosomal RNA gene, and internal transcribed 
spacer 2, complete sequence; and large subunit ribosomal RNA 
gene, partial sequence
Length=633

 Score = 329 bits (178),  Expect = 2e-86
 Identities = 209/223 (94%), Gaps = 5/223 (2%)
 Strand=Plus/Plus

Query  1    CAAATCGTTGCCCCAACGCCAATGCCTGACCAAACAAGGTGTTGACGGGGCGAATGTTGA  60
            |||| ||||||||||| | ||||||||||||||| |||||||||| ||||||||||||||
Sbjct  398  CAAACCGTTGCCCCAATGTCAATGCCTGACCAAATAAGGTGTTGAGGGGGCGAATGTTGA  457

Query  61   CCTCCCGCAAGCACTGCCTTGTGGTTGGTTGAAAAACGAGTCCTGCATGGAGAGCCCCAT  120
            |||||||||||||||||||||||||||||||||||| |||||||||||||||||||||||
Sbjct  458  CCTCCCGCAAGCACTGCCTTGTGGTTGGTTGAAAAATGAGTCCTGCATGGAGAGCCCCAT  517

Query  121  GATAAATGGTGGTTGAGTAACACTCGAGACCGATCATGTGTGGCCTTTCCTCAAGTCAAG  180
            ||||||||||||||||||||||||||||||| |||||||||||||||||||| || || |
Sbjct  518  GATAAATGGTGGTTGAGTAACACTCGAGACCAATCATGTGTGGCCTTTCCTCTAG-CACG  576

Query  181  CAAGACTGACGTGACCCTCGTGTTCTTTTGAACGCTCATAACG  223
               | ||||||||||||||||||||||||||||||||||||||
Sbjct  577  ---G-CTGACGTGACCCTCGTGTTCTTTTGAACGCTCATAACG  615


>JX506477.1 Derris elliptica voucher Kosterman 260 (L) small subunit ribosomal 
RNA gene, partial sequence; internal transcribed spacer 
1, 5.8S ribosomal RNA gene, and internal transcribed spacer 
2, complete sequence; and large subunit ribosomal RNA gene, 
partial sequence
Length=633

 Score = 313 bits (169),  Expect = 2e-81
 Identities = 206/223 (92%), Gaps = 5/223 (2%)
 Strand=Plus/Plus

Query  1    CAAATCGTTGCCCCAACGCCAATGCCTGACCAAACAAGGTGTTGACGGGGCGAATGTTGA  60
            |||||||||||||||| ||||| ||||||||||| |||||||||||||||||||||||||
Sbjct  398  CAAATCGTTGCCCCAAAGCCAACGCCTGACCAAATAAGGTGTTGACGGGGCGAATGTTGA  457

Query  61   CCTCCCGCAAGCACTGCCTTGTGGTTGGTTGAAAAACGAGTCCTGCATGGAGAGCCCCAT  120
            |||||||||||||||||| ||||||||||||||||| ||||||| |||||||||||||||
Sbjct  458  CCTCCCGCAAGCACTGCCCTGTGGTTGGTTGAAAAATGAGTCCTTCATGGAGAGCCCCAT  517

Query  121  GATAAATGGTGGTTGAGTAACACTCGAGACCGATCATGTGTGGCCTTTCCTCAAGTCAAG  180
            ||||||||||||||||||||||||||||||| |||||||||||||||||||| || ||  
Sbjct  518  GATAAATGGTGGTTGAGTAACACTCGAGACCAATCATGTGTGGCCTTTCCTCGAG-CA--  574

Query  181  CAAGACTGACGTGACCCTCGTGTTCTTTTGAACGCTCATAACG  223
            |  |||| |||||||||| | ||||||| ||||||||||||||
Sbjct  575  C--GACTCACGTGACCCTTGCGTTCTTTCGAACGCTCATAACG  615


>JX506468.1 Derris sp. Maxwell 50-75 voucher Maxwell 50-75 (L) small subunit 
ribosomal RNA gene, partial sequence; internal transcribed 
spacer 1, 5.8S ribosomal RNA gene, and internal transcribed 
spacer 2, complete sequence; and large subunit ribosomal 
RNA gene, partial sequence
Length=633

 Score = 313 bits (169),  Expect = 2e-81
 Identities = 206/223 (92%), Gaps = 5/223 (2%)
 Strand=Plus/Plus

Query  1    CAAATCGTTGCCCCAACGCCAATGCCTGACCAAACAAGGTGTTGACGGGGCGAATGTTGA  60
            |||||||||||||||| ||||||||||||||||| ||||||||||||||||||||| |||
Sbjct  398  CAAATCGTTGCCCCAATGCCAATGCCTGACCAAATAAGGTGTTGACGGGGCGAATGCTGA  457

Query  61   CCTCCCGCAAGCACTGCCTTGTGGTTGGTTGAAAAACGAGTCCTGCATGGAGAGCCCCAT  120
            |||||| |||||||||||| |||||||||||||||| |||||||||||||||||||||||
Sbjct  458  CCTCCCACAAGCACTGCCTCGTGGTTGGTTGAAAAATGAGTCCTGCATGGAGAGCCCCAT  517

Query  121  GATAAATGGTGGTTGAGTAACACTCGAGACCGATCATGTGTGGCCTTTCCTCAAGTCAAG  180
            |||||||||||||||||||||||||||||||||||||||||||||| ||||| || | | 
Sbjct  518  GATAAATGGTGGTTGAGTAACACTCGAGACCGATCATGTGTGGCCTCTCCTCGAG-CTA-  575

Query  181  CAAGACTGACGTGACCCTCGTGTTCTTTTGAACGCTCATAACG  223
             |  ||| |||||||||| | ||||||||||||||||||||||
Sbjct  576  -A--ACTCACGTGACCCTTGCGTTCTTTTGAACGCTCATAACG  615


>JX506464.1 Derris spanogheana voucher De Vogel 5788 (L) small subunit ribosomal 
RNA gene, partial sequence; internal transcribed spacer 
1, 5.8S ribosomal RNA gene, and internal transcribed spacer 
2, complete sequence; and large subunit ribosomal RNA gene, 
partial sequence
Length=634

 Score = 309 bits (167),  Expect = 3e-80
 Identities = 205/223 (92%), Gaps = 5/223 (2%)
 Strand=Plus/Plus

Query  1    CAAATCGTTGCCCCAACGCCAATGCCTGACCAAACAAGGTGTTGACGGGGCGAATGTTGA  60
            |||||||||||||||| | ||| ||||||||||| |||||||||| ||||||||||||||
Sbjct  399  CAAATCGTTGCCCCAATGTCAAYGCCTGACCAAATAAGGTGTTGAGGGGGCGAATGTTGA  458

Query  61   CCTCCCGCAAGCACTGCCTTGTGGTTGGTTGAAAAACGAGTCCTGCATGGAGAGCCCCAT  120
            |||||||||||||||||||||||||||||||||||| |||||||||||||||||||||||
Sbjct  459  CCTCCCGCAAGCACTGCCTTGTGGTTGGTTGAAAAATGAGTCCTGCATGGAGAGCCCCAT  518

Query  121  GATAAATGGTGGTTGAGTAACACTCGAGACCGATCATGTGTGGCCTTTCCTCAAGTCAAG  180
            |||||| |||||||||||||||||||||||| |||||||| ||||||||||| || ||||
Sbjct  519  GATAAACGGTGGTTGAGTAACACTCGAGACCAATCATGTGGGGCCTTTCCTCTAG-CAAG  577

Query  181  CAAGACTGACGTGACCCTCGTGTTCTTTTGAACGCTCATAACG  223
               | ||||||||||||| | ||||| ||||||||||||||||
Sbjct  578  ---G-CTGACGTGACCCTTGCGTTCTATTGAACGCTCATAACG  616


>KP092716.1 Paraderris hancei isolate SCBGP521_1 18S ribosomal RNA gene, 
partial sequence; internal transcribed spacer 1, 5.8S ribosomal 
RNA gene, and internal transcribed spacer 2, complete sequence; 
and 28S ribosomal RNA gene, partial sequence
Length=706

 Score = 307 bits (166),  Expect = 1e-79
 Identities = 205/223 (92%), Gaps = 5/223 (2%)
 Strand=Plus/Plus

Query  1    CAAATCGTTGCCCCAACGCCAATGCCTGACCAAACAAGGTGTTGACGGGGCGAATGTTGA  60
            |||||||||||||||| ||||| ||||||||||| ||||||||||| |||||||||||||
Sbjct  453  CAAATCGTTGCCCCAAAGCCAACGCCTGACCAAATAAGGTGTTGACAGGGCGAATGTTGA  512

Query  61   CCTCCCGCAAGCACTGCCTTGTGGTTGGTTGAAAAACGAGTCCTGCATGGAGAGCCCCAT  120
            |||||||||||||||||| ||||||||||||||||| ||||||| |||||||||||||||
Sbjct  513  CCTCCCGCAAGCACTGCCCTGTGGTTGGTTGAAAAATGAGTCCTTCATGGAGAGCCCCAT  572

Query  121  GATAAATGGTGGTTGAGTAACACTCGAGACCGATCATGTGTGGCCTTTCCTCAAGTCAAG  180
            ||||||||||||||||||||||||||||||| |||||||||||||||||||| || ||  
Sbjct  573  GATAAATGGTGGTTGAGTAACACTCGAGACCAATCATGTGTGGCCTTTCCTCGAG-CA--  629

Query  181  CAAGACTGACGTGACCCTCGTGTTCTTTTGAACGCTCATAACG  223
            |  |||| |||||||||| | ||||||| ||||||||||||||
Sbjct  630  C--GACTCACGTGACCCTTGCGTTCTTTCGAACGCTCATAACG  670


>HG004851.1 Millettia sp. 2 MR-2013 genomic DNA containing 18S rRNA gene, 
ITS1, 5.8S rRNA gene, ITS2 and 28S rRNA gene, specimen voucher 
HITBC:Liana Mengsong 372_8_33
Length=803

 Score = 307 bits (166),  Expect = 1e-79
 Identities = 205/223 (92%), Gaps = 6/223 (3%)
 Strand=Plus/Plus

Query  1    CAAATCGTTGCCCCAACGCCAATGCCTGACCAAACAAGGTGTTGACGGGGCGAATGTTGA  60
            |||||||||| ||||| ||||| ||||||||||| |||||||||||||||||||||||||
Sbjct  513  CAAATCGTTG-CCCAAAGCCAACGCCTGACCAAATAAGGTGTTGACGGGGCGAATGTTGA  571

Query  61   CCTCCCGCAAGCACTGCCTTGTGGTTGGTTGAAAAACGAGTCCTGCATGGAGAGCCCCAT  120
            |||||||||||||||||| ||||||||||||||||| ||||||| |||||||||||||||
Sbjct  572  CCTCCCGCAAGCACTGCCCTGTGGTTGGTTGAAAAATGAGTCCTCCATGGAGAGCCCCAT  631

Query  121  GATAAATGGTGGTTGAGTAACACTCGAGACCGATCATGTGTGGCCTTTCCTCAAGTCAAG  180
            ||||||||||||||||||||||||||||||| |||||||||||||||||||| || ||  
Sbjct  632  GATAAATGGTGGTTGAGTAACACTCGAGACCAATCATGTGTGGCCTTTCCTCGAG-CA--  688

Query  181  CAAGACTGACGTGACCCTCGTGTTCTTTTGAACGCTCATAACG  223
            |  |||| |||||||||| | ||||||| ||||||||||||||
Sbjct  689  C--GACTCACGTGACCCTTGCGTTCTTTCGAACGCTCATAACG  729


>JX506478.1 Paraderris cuneifolia voucher Lei 612 (L) small subunit ribosomal 
RNA gene, partial sequence; internal transcribed spacer 
1, 5.8S ribosomal RNA gene, and internal transcribed spacer 
2, complete sequence; and large subunit ribosomal RNA gene, 
partial sequence
Length=633

 Score = 307 bits (166),  Expect = 1e-79
 Identities = 205/223 (92%), Gaps = 5/223 (2%)
 Strand=Plus/Plus

Query  1    CAAATCGTTGCCCCAACGCCAATGCCTGACCAAACAAGGTGTTGACGGGGCGAATGTTGA  60
            |||||||||||||||| ||||| ||||||||||| ||||||||||| |||||||||||||
Sbjct  398  CAAATCGTTGCCCCAAAGCCAACGCCTGACCAAATAAGGTGTTGACAGGGCGAATGTTGA  457

Query  61   CCTCCCGCAAGCACTGCCTTGTGGTTGGTTGAAAAACGAGTCCTGCATGGAGAGCCCCAT  120
            |||||||||||||||||| ||||||||||||||||| ||||||| |||||||||||||||
Sbjct  458  CCTCCCGCAAGCACTGCCCTGTGGTTGGTTGAAAAATGAGTCCTTCATGGAGAGCCCCAT  517

Query  121  GATAAATGGTGGTTGAGTAACACTCGAGACCGATCATGTGTGGCCTTTCCTCAAGTCAAG  180
            ||||||||||||||||||||||||||||||| |||||||||||||||||||| || ||  
Sbjct  518  GATAAATGGTGGTTGAGTAACACTCGAGACCAATCATGTGTGGCCTTTCCTCGAG-CA--  574

Query  181  CAAGACTGACGTGACCCTCGTGTTCTTTTGAACGCTCATAACG  223
            |  |||| |||||||||| | ||||||| ||||||||||||||
Sbjct  575  C--GACTCACGTGACCCTTGCGTTCTTTCGAACGCTCATAACG  615


>JX506476.1 Derris elliptica voucher Kantchai 101 (L) small subunit ribosomal 
RNA gene, partial sequence; internal transcribed spacer 
1, 5.8S ribosomal RNA gene, and internal transcribed spacer 
2, complete sequence; and large subunit ribosomal RNA gene, 
partial sequence
Length=633

 Score = 307 bits (166),  Expect = 1e-79
 Identities = 205/223 (92%), Gaps = 5/223 (2%)
 Strand=Plus/Plus

Query  1    CAAATCGTTGCCCCAACGCCAATGCCTGACCAAACAAGGTGTTGACGGGGCGAATGTTGA  60
            |||||||||||||||| ||||| ||||||||||| |||||||||||||| ||||||||||
Sbjct  398  CAAATCGTTGCCCCAAAGCCAACGCCTGACCAAATAAGGTGTTGACGGGCCGAATGTTGA  457

Query  61   CCTCCCGCAAGCACTGCCTTGTGGTTGGTTGAAAAACGAGTCCTGCATGGAGAGCCCCAT  120
            |||||||||||||||||| ||||||||||||||||| ||||||| |||||||||||||||
Sbjct  458  CCTCCCGCAAGCACTGCCCTGTGGTTGGTTGAAAAATGAGTCCTTCATGGAGAGCCCCAT  517

Query  121  GATAAATGGTGGTTGAGTAACACTCGAGACCGATCATGTGTGGCCTTTCCTCAAGTCAAG  180
            ||||||||||||||||||||||||||||||| |||||||||||||||||||| || ||  
Sbjct  518  GATAAATGGTGGTTGAGTAACACTCGAGACCAATCATGTGTGGCCTTTCCTCGAG-CA--  574

Query  181  CAAGACTGACGTGACCCTCGTGTTCTTTTGAACGCTCATAACG  223
            |  |||| |||||||||| | ||||||| ||||||||||||||
Sbjct  575  C--GACTCACGTGACCCTTGCGTTCTTTCGAACGCTCATAACG  615


>JX506465.1 Derris monticola voucher Kerr 1731 (L) small subunit ribosomal 
RNA gene, partial sequence; internal transcribed spacer 1, 
5.8S ribosomal RNA gene, and internal transcribed spacer 2, 
complete sequence; and large subunit ribosomal RNA gene, partial 
sequence
Length=624

 Score = 303 bits (164),  Expect = 1e-78
 Identities = 204/223 (91%), Gaps = 5/223 (2%)
 Strand=Plus/Plus

Query  1    CAAATCGTTGCCCCAACGCCAATGCCTGACCAAACAAGGTGTTGACGGGGCGAATGTTGA  60
            |||||||||||||||| ||||| ||||||||||| |||||||||||||||||||||||||
Sbjct  389  CAAATCGTTGCCCCAAAGCCAACGCCTGACCAAATAAGGTGTTGACGGGGCGAATGTTGA  448

Query  61   CCTCCCGCAAGCACTGCCTTGTGGTTGGTTGAAAAACGAGTCCTGCATGGAGAGCCCCAT  120
            |||||||||||||||||| ||||||||||||||||||||||||| || ||||||||||||
Sbjct  449  CCTCCCGCAAGCACTGCCCTGTGGTTGGTTGAAAAACGAGTCCTTCAYGGAGAGCCCCAT  508

Query  121  GATAAATGGTGGTTGAGTAACACTCGAGACCGATCATGTGTGGCCTTTCCTCAAGTCAAG  180
            ||||||||||||||||||||||||||||||| |||||||||||||| ||||| || ||  
Sbjct  509  GATAAATGGTGGTTGAGTAACACTCGAGACCAATCATGTGTGGCCTGTCCTCGAG-CA--  565

Query  181  CAAGACTGACGTGACCCTCGTGTTCTTTTGAACGCTCATAACG  223
            |  |||| ||| |||||| | ||||||| ||||||||||||||
Sbjct  566  C--GACTCACGCGACCCTTGCGTTCTTTCGAACGCTCATAACG  606


>LC461849.1 Acorus calamus gene for 5.8S rRNA, ITS 2 and 28S rRNA, partial 
and complete sequence, isolate: CHULA-016
Length=339

 Score = 302 bits (163),  Expect = 5e-78
 Identities = 204/223 (91%), Gaps = 5/223 (2%)
 Strand=Plus/Plus

Query  1    CAAATCGTTGCCCCAACGCCAATGCCTGACCAAACAAGGTGTTGACGGGGCGAATGTTGA  60
            |||||||||||||||| ||||| ||||||||||| |||||||||| ||||||||||||||
Sbjct  85   CAAATCGTTGCCCCAAAGCCAACGCCTGACCAAATAAGGTGTTGATGGGGCGAATGTTGA  144

Query  61   CCTCCCGCAAGCACTGCCTTGTGGTTGGTTGAAAAACGAGTCCTGCATGGAGAGCCCCAT  120
            |||||||||||||||| | ||||||||||||||||| ||||||| |||||||||||||||
Sbjct  145  CCTCCCGCAAGCACTGGCCTGTGGTTGGTTGAAAAATGAGTCCTTCATGGAGAGCCCCAT  204

Query  121  GATAAATGGTGGTTGAGTAACACTCGAGACCGATCATGTGTGGCCTTTCCTCAAGTCAAG  180
            ||||||||||||||||||||||||||||||| |||||||||||||||||||| || ||  
Sbjct  205  GATAAATGGTGGTTGAGTAACACTCGAGACCAATCATGTGTGGCCTTTCCTCGAG-CA--  261

Query  181  CAAGACTGACGTGACCCTCGTGTTCTTTTGAACGCTCATAACG  223
            |  |||| |||||||||| | ||||||| ||||||||||||||
Sbjct  262  C--GACTCACGTGACCCTTGCGTTCTTTCGAACGCTCATAACG  302


>KJ570975.1 Derris elliptica 18S ribosomal RNA gene, partial sequence; internal 
transcribed spacer 1, 5.8S ribosomal RNA gene, and internal 
transcribed spacer 2, complete sequence; and 28S ribosomal 
RNA gene, partial sequence
Length=730

 Score = 302 bits (163),  Expect = 5e-78
 Identities = 204/223 (91%), Gaps = 5/223 (2%)
 Strand=Plus/Plus

Query  1    CAAATCGTTGCCCCAACGCCAATGCCTGACCAAACAAGGTGTTGACGGGGCGAATGTTGA  60
            |||||||||||||||| ||||| ||||||||||| |||||||||||||||||||||||||
Sbjct  451  CAAATCGTTGCCCCAAAGCCAACGCCTGACCAAATAAGGTGTTGACGGGGCGAATGTTGA  510

Query  61   CCTCCCGCAAGCACTGCCTTGTGGTTGGTTGAAAAACGAGTCCTGCATGGAGAGCCCCAT  120
            |||||||||||||||| | ||||||||||||||||| ||||||| |||||| ||||||||
Sbjct  511  CCTCCCGCAAGCACTGGCCTGTGGTTGGTTGAAAAATGAGTCCTTCATGGAAAGCCCCAT  570

Query  121  GATAAATGGTGGTTGAGTAACACTCGAGACCGATCATGTGTGGCCTTTCCTCAAGTCAAG  180
            ||||||||||||||||||||||||||||||| |||||||||||||||||||| || ||  
Sbjct  571  GATAAATGGTGGTTGAGTAACACTCGAGACCAATCATGTGTGGCCTTTCCTCGAG-CA--  627

Query  181  CAAGACTGACGTGACCCTCGTGTTCTTTTGAACGCTCATAACG  223
            |  |||| |||||||||| | ||||||| ||||||||||||||
Sbjct  628  C--GACTCACGTGACCCTTGCGTTCTTTCGAACGCTCATAACG  668


>JX506482.1 Paraderris lianoides voucher Ridsdale SMHI 1863 (L) small subunit 
ribosomal RNA gene, partial sequence; internal transcribed 
spacer 1, 5.8S ribosomal RNA gene, and internal transcribed 
spacer 2, complete sequence; and large subunit ribosomal 
RNA gene, partial sequence
Length=633

 Score = 302 bits (163),  Expect = 5e-78
 Identities = 204/223 (91%), Gaps = 5/223 (2%)
 Strand=Plus/Plus

Query  1    CAAATCGTTGCCCCAACGCCAATGCCTGACCAAACAAGGTGTTGACGGGGCGAATGTTGA  60
            |||||||||||||||| ||||| ||||||||||| |||||||||||||||||||||||||
Sbjct  398  CAAATCGTTGCCCCAAAGCCAACGCCTGACCAAATAAGGTGTTGACGGGGCGAATGTTGA  457

Query  61   CCTCCCGCAAGCACTGCCTTGTGGTTGGTTGAAAAACGAGTCCTGCATGGAGAGCCCCAT  120
            |||||||||||||||| | ||||||||||||||||| ||||| | |||||||||||||||
Sbjct  458  CCTCCCGCAAGCACTGGCCTGTGGTTGGTTGAAAAATGAGTCTTTCATGGAGAGCCCCAT  517

Query  121  GATAAATGGTGGTTGAGTAACACTCGAGACCGATCATGTGTGGCCTTTCCTCAAGTCAAG  180
            ||||||||||||||||||||||||||||||| |||||||||||||||||||| || ||  
Sbjct  518  GATAAATGGTGGTTGAGTAACACTCGAGACCAATCATGTGTGGCCTTTCCTCGAG-CA--  574

Query  181  CAAGACTGACGTGACCCTCGTGTTCTTTTGAACGCTCATAACG  223
            |  |||| |||||||||| | ||||||| ||||||||||||||
Sbjct  575  C--GACTCACGTGACCCTTGCGTTCTTTCGAACGCTCATAACG  615


>JX506475.1 Derris elliptica small subunit ribosomal RNA gene, partial sequence; 
internal transcribed spacer 1, 5.8S ribosomal RNA gene, 
and internal transcribed spacer 2, complete sequence; and 
large subunit ribosomal RNA gene, partial sequence
Length=633

 Score = 302 bits (163),  Expect = 5e-78
 Identities = 204/223 (91%), Gaps = 5/223 (2%)
 Strand=Plus/Plus

Query  1    CAAATCGTTGCCCCAACGCCAATGCCTGACCAAACAAGGTGTTGACGGGGCGAATGTTGA  60
            |||||||||||||||| ||||| ||||||||||| |||||||||| ||||||||||||||
Sbjct  398  CAAATCGTTGCCCCAAAGCCAACGCCTGACCAAATAAGGTGTTGATGGGGCGAATGTTGA  457

Query  61   CCTCCCGCAAGCACTGCCTTGTGGTTGGTTGAAAAACGAGTCCTGCATGGAGAGCCCCAT  120
            |||||||||||||||| | ||||||||||||||||| ||||||| |||||||||||||||
Sbjct  458  CCTCCCGCAAGCACTGGCCTGTGGTTGGTTGAAAAATGAGTCCTTCATGGAGAGCCCCAT  517

Query  121  GATAAATGGTGGTTGAGTAACACTCGAGACCGATCATGTGTGGCCTTTCCTCAAGTCAAG  180
            ||||||||||||||||||||||||||||||| |||||||||||||||||||| || ||  
Sbjct  518  GATAAATGGTGGTTGAGTAACACTCGAGACCAATCATGTGTGGCCTTTCCTCGAG-CA--  574

Query  181  CAAGACTGACGTGACCCTCGTGTTCTTTTGAACGCTCATAACG  223
            |  |||| |||||||||| | ||||||| ||||||||||||||
Sbjct  575  C--GACTCACGTGACCCTTGCGTTCTTTCGAACGCTCATAACG  615


>GQ434352.1 Fordia cauliflora voucher PS0230MT01 internal transcribed spacer 
2, partial sequence
Length=218

 Score = 302 bits (163),  Expect = 5e-78
 Identities = 204/223 (91%), Gaps = 5/223 (2%)
 Strand=Plus/Plus

Query  1    CAAATCGTTGCCCCAACGCCAATGCCTGACCAAACAAGGTGTTGACGGGGCGAATGTTGA  60
            |||||||||||||||| ||||||||||||||||| ||||||||| ||||| |||||||||
Sbjct  1    CAAATCGTTGCCCCAATGCCAATGCCTGACCAAAAAAGGTGTTGTCGGGGTGAATGTTGA  60

Query  61   CCTCCCGCAAGCACTGCCTTGTGGTTGGTTGAAAAACGAGTCCTGCATGGAGAGCCCCAT  120
            ||||||||||||||||||||  |||||||||||||||||||||| | |||||||||||||
Sbjct  61   CCTCCCGCAAGCACTGCCTTACGGTTGGTTGAAAAACGAGTCCTTCGTGGAGAGCCCCAT  120

Query  121  GATAAATGGTGGTTGAGTAACACTCGAGACCGATCATGTGTGGCCTTTCCTCAAGTCAAG  180
            ||||||||||||||||||||||||||||||| ||||||||||||||||| ||| | ||  
Sbjct  121  GATAAATGGTGGTTGAGTAACACTCGAGACCAATCATGTGTGGCCTTTCATCAGG-CA--  177

Query  181  CAAGACTGACGTGACCCTCGTGTTCTTTTGAACGCTCATAACG  223
            |  |||| |||||||||| | ||||||||||||||||||||||
Sbjct  178  C--GACTCACGTGACCCTTGCGTTCTTTTGAACGCTCATAACG  218


>JX506456.1 Derris amoena voucher Sirichamorn YSM 2009-20 (L) small subunit 
ribosomal RNA gene, partial sequence; internal transcribed 
spacer 1, 5.8S ribosomal RNA gene, and internal transcribed 
spacer 2, complete sequence; and large subunit ribosomal RNA 
gene, partial sequence
Length=634

 Score = 298 bits (161),  Expect = 6e-77
 Identities = 204/224 (91%), Gaps = 6/224 (3%)
 Strand=Plus/Plus

Query  1    CAAATCGTTGCCCCAACGCCAATGCCTGACCAAACAAGGTGTTGACGGGGCGAATGTTGA  60
            |||||||||||||||||||||  |||||||||||||||||||||||||||||||||||||
Sbjct  398  CAAATCGTTGCCCCAACGCCAGCGCCTGACCAAACAAGGTGTTGACGGGGCGAATGTTGA  457

Query  61   CCTCCCGCAAGCACTGCCTTGTGGTTGGTTGAAAAACGAGTCCTGCATGGAGAGCCCCAT  120
            ||||||||||||||||| |||||||||||||||||| ||||||| |||||||||||||||
Sbjct  458  CCTCCCGCAAGCACTGCTTTGTGGTTGGTTGAAAAATGAGTCCTTCATGGAGAGCCCCAT  517

Query  121  GATAAATGGTGGTTGAGTAACACTCGAGACCG-ATCATGTGTGGCCTTTCCTCAAGTCAA  179
            ||||||||||||||||||||| |||||||||  |||||| ||||||||||||| || || 
Sbjct  518  GATAAATGGTGGTTGAGTAACGCTCGAGACCAAATCATGCGTGGCCTTTCCTCGAG-CA-  575

Query  180  GCAAGACTGACGTGACCCTCGTGTTCTTTTGAACGCTCATAACG  223
             |  |||| |||||||||| | ||||| | ||||||||||||||
Sbjct  576  -C--GACTCACGTGACCCTTGCGTTCTCTCGAACGCTCATAACG  616


>KJ579433.1 Paraderris lianoides isolate tuba tualang 18S ribosomal RNA gene, 
partial sequence; internal transcribed spacer 1, 5.8S ribosomal 
RNA gene, and internal transcribed spacer 2, complete 
sequence; and 28S ribosomal RNA gene, partial sequence
Length=734

 Score = 296 bits (160),  Expect = 2e-76
 Identities = 203/223 (91%), Gaps = 5/223 (2%)
 Strand=Plus/Plus

Query  1    CAAATCGTTGCCCCAACGCCAATGCCTGACCAAACAAGGTGTTGACGGGGCGAATGTTGA  60
            |||||||||||||||| ||||| ||||||||||| ||||||| || ||||||||||||||
Sbjct  454  CAAATCGTTGCCCCAAAGCCAACGCCTGACCAAATAAGGTGTGGATGGGGCGAATGTTGA  513

Query  61   CCTCCCGCAAGCACTGCCTTGTGGTTGGTTGAAAAACGAGTCCTGCATGGAGAGCCCCAT  120
            |||||||||||||||| | ||||||||||||||||| ||||||| |||||||||||||||
Sbjct  514  CCTCCCGCAAGCACTGGCCTGTGGTTGGTTGAAAAATGAGTCCTTCATGGAGAGCCCCAT  573

Query  121  GATAAATGGTGGTTGAGTAACACTCGAGACCGATCATGTGTGGCCTTTCCTCAAGTCAAG  180
            ||||||||||||||||||||||||||||||| |||||||||||||||||||| || ||  
Sbjct  574  GATAAATGGTGGTTGAGTAACACTCGAGACCAATCATGTGTGGCCTTTCCTCGAG-CA--  630

Query  181  CAAGACTGACGTGACCCTCGTGTTCTTTTGAACGCTCATAACG  223
            |  |||| |||||||||| | ||||||| ||||||||||||||
Sbjct  631  C--GACTCACGTGACCCTTGCGTTCTTTCGAACGCTCATAACG  671


>JX506483.1 Paraderris luzoniensis voucher Baquiran et al. ISU564 (L) small 
subunit ribosomal RNA gene, partial sequence; internal transcribed 
spacer 1, 5.8S ribosomal RNA gene, and internal transcribed 
spacer 2, complete sequence; and large subunit ribosomal 
RNA gene, partial sequence
Length=633

 Score = 296 bits (160),  Expect = 2e-76
 Identities = 203/223 (91%), Gaps = 5/223 (2%)
 Strand=Plus/Plus

Query  1    CAAATCGTTGCCCCAACGCCAATGCCTGACCAAACAAGGTGTTGACGGGGCGAATGTTGA  60
            |||||||||||||||| ||||| ||||||||||| |||||||||| ||||||||||||||
Sbjct  398  CAAATCGTTGCCCCAAAGCCAACGCCTGACCAAATAAGGTGTTGATGGGGCGAATGTTGA  457

Query  61   CCTCCCGCAAGCACTGCCTTGTGGTTGGTTGAAAAACGAGTCCTGCATGGAGAGCCCCAT  120
            |||||| ||||||||| | ||||||||||||||||| ||||||| |||||||||||||||
Sbjct  458  CCTCCCACAAGCACTGGCCTGTGGTTGGTTGAAAAATGAGTCCTTCATGGAGAGCCCCAT  517

Query  121  GATAAATGGTGGTTGAGTAACACTCGAGACCGATCATGTGTGGCCTTTCCTCAAGTCAAG  180
            ||||||||||||||||||||||||||||||| |||||||||||||||||||| || ||  
Sbjct  518  GATAAATGGTGGTTGAGTAACACTCGAGACCAATCATGTGTGGCCTTTCCTCGAG-CA--  574

Query  181  CAAGACTGACGTGACCCTCGTGTTCTTTTGAACGCTCATAACG  223
            |  |||| |||||||||| | ||||||| ||||||||||||||
Sbjct  575  C--GACTCACGTGACCCTTGCGTTCTTTCGAACGCTCATAACG  615


>JX506481.1 Paraderris oblongifolia voucher Sulit 21618 (L) small subunit 
ribosomal RNA gene, partial sequence; internal transcribed 
spacer 1, 5.8S ribosomal RNA gene, and internal transcribed 
spacer 2, complete sequence; and large subunit ribosomal RNA 
gene, partial sequence
Length=633

 Score = 296 bits (160),  Expect = 2e-76
 Identities = 203/223 (91%), Gaps = 5/223 (2%)
 Strand=Plus/Plus

Query  1    CAAATCGTTGCCCCAACGCCAATGCCTGACCAAACAAGGTGTTGACGGGGCGAATGTTGA  60
            |||||||||||||||| ||||| ||||||||||| |||||||||| ||||||||||||||
Sbjct  398  CAAATCGTTGCCCCAAAGCCAACGCCTGACCAAATAAGGTGTTGATGGGGCGAATGTTGA  457

Query  61   CCTCCCGCAAGCACTGCCTTGTGGTTGGTTGAAAAACGAGTCCTGCATGGAGAGCCCCAT  120
            |||||| ||||||||| | ||||||||||||||||| ||||||| |||||||||||||||
Sbjct  458  CCTCCCACAAGCACTGGCCTGTGGTTGGTTGAAAAATGAGTCCTTCATGGAGAGCCCCAT  517

Query  121  GATAAATGGTGGTTGAGTAACACTCGAGACCGATCATGTGTGGCCTTTCCTCAAGTCAAG  180
            ||||||||||||||||||||||||||||||| |||||||||||||||||||| || || |
Sbjct  518  GATAAATGGTGGTTGAGTAACACTCGAGACCAATCATGTGTGGCCTTTCCTCGAG-CA-G  575

Query  181  CAAGACTGACGTGACCCTCGTGTTCTTTTGAACGCTCATAACG  223
               |||| |||||||||| | ||||||| ||||||||||||||
Sbjct  576  ---GACTCACGTGACCCTTGCGTTCTTTCGAACGCTCATAACG  615


>JX506480.1 Paraderris piscatoria voucher Sulit 14411 (L) small subunit ribosomal 
RNA gene, partial sequence; internal transcribed spacer 
1, 5.8S ribosomal RNA gene, and internal transcribed spacer 
2, complete sequence; and large subunit ribosomal RNA gene, 
partial sequence
Length=631

 Score = 296 bits (160),  Expect = 2e-76
 Identities = 203/223 (91%), Gaps = 5/223 (2%)
 Strand=Plus/Plus

Query  1    CAAATCGTTGCCCCAACGCCAATGCCTGACCAAACAAGGTGTTGACGGGGCGAATGTTGA  60
            |||||||||||||||| ||||| ||||||||||| |||||||||| ||||||||||||||
Sbjct  396  CAAATCGTTGCCCCAAAGCCAACGCCTGACCAAATAAGGTGTTGATGGGGCGAATGTTGA  455

Query  61   CCTCCCGCAAGCACTGCCTTGTGGTTGGTTGAAAAACGAGTCCTGCATGGAGAGCCCCAT  120
            |||||| ||||||||| | ||||||||||||||||| ||||||| |||||||||||||||
Sbjct  456  CCTCCCACAAGCACTGGCCTGTGGTTGGTTGAAAAATGAGTCCTTCATGGAGAGCCCCAT  515

Query  121  GATAAATGGTGGTTGAGTAACACTCGAGACCGATCATGTGTGGCCTTTCCTCAAGTCAAG  180
            ||||||||||||||||||||||||||||||| |||||||||||||||||||| || ||  
Sbjct  516  GATAAATGGTGGTTGAGTAACACTCGAGACCAATCATGTGTGGCCTTTCCTCGAG-CA--  572

Query  181  CAAGACTGACGTGACCCTCGTGTTCTTTTGAACGCTCATAACG  223
            |  |||| |||||||||| | ||||||| ||||||||||||||
Sbjct  573  C--GACTCACGTGACCCTTGCGTTCTTTCGAACGCTCATAACG  613


>JX506472.1 Derris rubrocalyx voucher Davis 567 (L) small subunit ribosomal 
RNA gene, partial sequence; internal transcribed spacer 1, 
5.8S ribosomal RNA gene, and internal transcribed spacer 2, 
complete sequence; and large subunit ribosomal RNA gene, partial 
sequence
Length=633

 Score = 296 bits (160),  Expect = 2e-76
 Identities = 203/223 (91%), Gaps = 6/223 (3%)
 Strand=Plus/Plus

Query  1    CAAATCGTTGCCCCAACGCCAATGCCTGACCAAACAAGGTGTTGACGGGGCGAATGTTGA  60
            |||||||||||||||| ||||| |||||| |||| |||||||||||||||||||||||||
Sbjct  399  CAAATCGTTGCCCCAAAGCCAACGCCTGAACAAATAAGGTGTTGACGGGGCGAATGTTGA  458

Query  61   CCTCCCGCAAGCACTGCCTTGTGGTTGGTTGAAAAACGAGTCCTGCATGGAGAGCCCCAT  120
            ||||||||||||||||||||||||||||||||||||||||||||||| ||| |||||| |
Sbjct  459  CCTCCCGCAAGCACTGCCTTGTGGTTGGTTGAAAAACGAGTCCTGCACGGAAAGCCCCGT  518

Query  121  GATAAATGGTGGTTGAGTAACACTCGAGACCGATCATGTGTGGCCTTTCCTCAAGTCAAG  180
            ||||||||||||||| |||||||||||||||||||||| | ||||||||||   || | |
Sbjct  519  GATAAATGGTGGTTGGGTAACACTCGAGACCGATCATGCGCGGCCTTTCCT---GT-A-G  573

Query  181  CAAGACTGACGTGACCCTCGTGTTCTTTTGAACGCTCATAACG  223
            || | |||| |||||||| | ||||||||||||||||||||||
Sbjct  574  CACGGCTGA-GTGACCCTGGCGTTCTTTTGAACGCTCATAACG  615


>JX506469.1 Derris elegans var. elegans voucher Larsen K. & Larsen S. KL 
32828 (L) small subunit ribosomal RNA gene, partial sequence; 
internal transcribed spacer 1, 5.8S ribosomal RNA gene, and 
internal transcribed spacer 2, complete sequence; and large 
subunit ribosomal RNA gene, partial sequence
Length=634

 Score = 296 bits (160),  Expect = 2e-76
 Identities = 203/223 (91%), Gaps = 5/223 (2%)
 Strand=Plus/Plus

Query  1    CAAATCGTTGCCCCAACGCCAATGCCTGACCAAACAAGGTGTTGACGGGGCGAATGTTGA  60
            |||||||||||||||| ||||||||||||||||| |||||||||||||||||||||||||
Sbjct  399  CAAATCGTTGCCCCAATGCCAATGCCTGACCAAATAAGGTGTTGACGGGGCGAATGTTGA  458

Query  61   CCTCCCGCAAGCACTGCCTTGTGGTTGGTTGAAAAACGAGTCCTGCATGGAGAGCCCCAT  120
            |||||||||||||| ||||||||||||||||||||||||||||| || |||||||||| |
Sbjct  459  CCTCCCGCAAGCACCGCCTTGTGGTTGGTTGAAAAACGAGTCCTTCACGGAGAGCCCCGT  518

Query  121  GATAAATGGTGGTTGAGTAACACTCGAGACCGATCATGTGTGGCCTTTCCTCAAGTCAAG  180
            ||||||||||||||||||||||||||||||| |||| | ||||||||||||| || ||  
Sbjct  519  GATAAATGGTGGTTGAGTAACACTCGAGACCAATCACGCGTGGCCTTTCCTCGAG-CA--  575

Query  181  CAAGACTGACGTGACCCTCGTGTTCTTTTGAACGCTCATAACG  223
            |  |||| |||||||||| | | ||||| ||||||||||||||
Sbjct  576  C--GACTCACGTGACCCTTGCGCTCTTTCGAACGCTCATAACG  616


>KJ579431.1 Derris elliptica isolate tuba putih 18S ribosomal RNA gene, partial 
sequence; internal transcribed spacer 1, 5.8S ribosomal 
RNA gene, and internal transcribed spacer 2, complete sequence; 
and 28S ribosomal RNA gene, partial sequence
Length=740

 Score = 291 bits (157),  Expect = 1e-74
 Identities = 202/223 (91%), Gaps = 5/223 (2%)
 Strand=Plus/Plus

Query  1    CAAATCGTTGCCCCAACGCCAATGCCTGACCAAACAAGGTGTTGACGGGGCGAATGTTGA  60
            |||||||||||||||| ||||| ||||||||||| ||||||| || ||||||||||||||
Sbjct  458  CAAATCGTTGCCCCAAAGCCAACGCCTGACCAAATAAGGTGTGGATGGGGCGAATGTTGA  517

Query  61   CCTCCCGCAAGCACTGCCTTGTGGTTGGTTGAAAAACGAGTCCTGCATGGAGAGCCCCAT  120
            |||||||||||||||| | ||||||||||||||||| ||||||| |||||||||||||||
Sbjct  518  CCTCCCGCAAGCACTGGCCTGTGGTTGGTTGAAAAATGAGTCCTTCATGGAGAGCCCCAT  577

Query  121  GATAAATGGTGGTTGAGTAACACTCGAGACCGATCATGTGTGGCCTTTCCTCAAGTCAAG  180
            |||||| |||||||||||||||||||||||| |||||||||||||||||||| || ||  
Sbjct  578  GATAAACGGTGGTTGAGTAACACTCGAGACCAATCATGTGTGGCCTTTCCTCGAG-CA--  634

Query  181  CAAGACTGACGTGACCCTCGTGTTCTTTTGAACGCTCATAACG  223
            |  |||| |||||||||| | ||||||| ||||||||||||||
Sbjct  635  C--GACTCACGTGACCCTTGCGTTCTTTCGAACGCTCATAACG  675


>JX506479.1 Paraderris montana voucher Sirichamorn YSM 2009-21 (L) small 
subunit ribosomal RNA gene, partial sequence; internal transcribed 
spacer 1, 5.8S ribosomal RNA gene, and internal transcribed 
spacer 2, complete sequence; and large subunit ribosomal 
RNA gene, partial sequence
Length=619

 Score = 291 bits (157),  Expect = 1e-74
 Identities = 202/223 (91%), Gaps = 5/223 (2%)
 Strand=Plus/Plus

Query  1    CAAATCGTTGCCCCAACGCCAATGCCTGACCAAACAAGGTGTTGACGGGGCGAATGTTGA  60
            |||||||||||||||| ||||| ||||||||||| |||||||||  ||||||||||||||
Sbjct  384  CAAATCGTTGCCCCAAAGCCAACGCCTGACCAAATAAGGTGTTGGTGGGGCGAATGTTGA  443

Query  61   CCTCCCGCAAGCACTGCCTTGTGGTTGGTTGAAAAACGAGTCCTGCATGGAGAGCCCCAT  120
            |||||||||||||||| | ||||||||||||||||| ||||| | |||||||||||||||
Sbjct  444  CCTCCCGCAAGCACTGGCCTGTGGTTGGTTGAAAAATGAGTCTTTCATGGAGAGCCCCAT  503

Query  121  GATAAATGGTGGTTGAGTAACACTCGAGACCGATCATGTGTGGCCTTTCCTCAAGTCAAG  180
            ||||||||||||||||||||||||||||||| |||||||||||||||||||| || ||  
Sbjct  504  GATAAATGGTGGTTGAGTAACACTCGAGACCAATCATGTGTGGCCTTTCCTCGAG-CA--  560

Query  181  CAAGACTGACGTGACCCTCGTGTTCTTTTGAACGCTCATAACG  223
            |  |||| |||||||||| | ||||||| ||||||||||||||
Sbjct  561  C--GACTCACGTGACCCTTGCGTTCTTTCGAACGCTCATAACG  601


>AF467486.1 Paraderris elliptica small subunit ribosomal RNA gene, partial 
sequence; internal transcribed spacer 1, 5.8S ribosomal RNA 
gene and internal transcribed spacer 2, complete sequence; 
and large subunit ribosomal RNA gene, partial sequence
 JX506474.1 Derris elliptica voucher Sirichamorn YSM 2009-19 (L) small subunit 
ribosomal RNA gene, partial sequence; internal transcribed 
spacer 1, 5.8S ribosomal RNA gene, and internal transcribed 
spacer 2, complete sequence; and large subunit ribosomal 
RNA gene, partial sequence
Length=633

 Score = 291 bits (157),  Expect = 1e-74
 Identities = 202/223 (91%), Gaps = 5/223 (2%)
 Strand=Plus/Plus

Query  1    CAAATCGTTGCCCCAACGCCAATGCCTGACCAAACAAGGTGTTGACGGGGCGAATGTTGA  60
            |||||||||||||||| ||||| ||||||||||| |||||||||  ||||||||||||||
Sbjct  398  CAAATCGTTGCCCCAAAGCCAACGCCTGACCAAATAAGGTGTTGGTGGGGCGAATGTTGA  457

Query  61   CCTCCCGCAAGCACTGCCTTGTGGTTGGTTGAAAAACGAGTCCTGCATGGAGAGCCCCAT  120
            |||||||||||||||| | ||||||||||||||||| ||||| | |||||||||||||||
Sbjct  458  CCTCCCGCAAGCACTGGCCTGTGGTTGGTTGAAAAATGAGTCTTTCATGGAGAGCCCCAT  517

Query  121  GATAAATGGTGGTTGAGTAACACTCGAGACCGATCATGTGTGGCCTTTCCTCAAGTCAAG  180
            ||||||||||||||||||||||||||||||| |||||||||||||||||||| || ||  
Sbjct  518  GATAAATGGTGGTTGAGTAACACTCGAGACCAATCATGTGTGGCCTTTCCTCGAG-CA--  574

Query  181  CAAGACTGACGTGACCCTCGTGTTCTTTTGAACGCTCATAACG  223
            |  |||| |||||||||| | ||||||| ||||||||||||||
Sbjct  575  C--GACTCACGTGACCCTTGCGTTCTTTCGAACGCTCATAACG  615


>AF467479.1 Millettia pulchra small subunit ribosomal RNA gene, partial sequence; 
internal transcribed spacer 1, 5.8S ribosomal RNA gene 
and internal transcribed spacer 2, complete sequence; and 
large subunit ribosomal RNA gene, partial sequence
Length=632

 Score = 285 bits (154),  Expect = 5e-73
 Identities = 201/223 (90%), Gaps = 5/223 (2%)
 Strand=Plus/Plus

Query  1    CAAATCGTTGCCCCAACGCCAATGCCTGACCAAACAAGGTGTTGACGGGGCGAATGTTGA  60
            |||||||||||||||||||||||||| ||||||| |||||||||||||||||||||||||
Sbjct  397  CAAATCGTTGCCCCAACGCCAATGCCCGACCAAAAAAGGTGTTGACGGGGCGAATGTTGA  456

Query  61   CCTCCCGCAAGCACTGCCTTGTGGTTGGTTGAAAAACGAGTCCTGCATGGAGAGCCCCAT  120
            |||||||| |||||||||| | |||||||||||||||||||||| | |||||||||||||
Sbjct  457  CCTCCCGCCAGCACTGCCTAGCGGTTGGTTGAAAAACGAGTCCTTCGTGGAGAGCCCCAT  516

Query  121  GATAAATGGTGGTTGAGTAACACTCGAGACCGATCATGTGTGGCCTTTCCTCAAGTCAAG  180
            ||||||||||||||||||||| |||||||||  ||||||| || ||||||||  | ||  
Sbjct  517  GATAAATGGTGGTTGAGTAACGCTCGAGACCAGTCATGTGCGGGCTTTCCTCGGG-CA--  573

Query  181  CAAGACTGACGTGACCCTCGTGTTCTTTTGAACGCTCATAACG  223
            |  |||| |||||||||| | ||||||||||||||||||||||
Sbjct  574  C--GACTCACGTGACCCTTGCGTTCTTTTGAACGCTCATAACG  614


>KJ579432.1 Derris elliptica isolate tuba susu 18S ribosomal RNA gene, partial 
sequence; internal transcribed spacer 1 and 5.8S ribosomal 
RNA gene, complete sequence; and internal transcribed spacer 
2, partial sequence
Length=694

 Score = 281 bits (152),  Expect = 6e-72
 Identities = 197/218 (90%), Gaps = 5/218 (2%)
 Strand=Plus/Plus

Query  1    CAAATCGTTGCCCCAACGCCAATGCCTGACCAAACAAGGTGTTGACGGGGCGAATGTTGA  60
            |||||||||||||||| ||||| ||||||||||| |||||||||| ||||||||||||||
Sbjct  450  CAAATCGTTGCCCCAAAGCCAACGCCTGACCAAATAAGGTGTTGATGGGGCGAATGTTGA  509

Query  61   CCTCCCGCAAGCACTGCCTTGTGGTTGGTTGAAAAACGAGTCCTGCATGGAGAGCCCCAT  120
            |||||||||||| ||| | ||||||||||||||||| ||||||| ||||||||||||| |
Sbjct  510  CCTCCCGCAAGCTCTGGCCTGTGGTTGGTTGAAAAATGAGTCCTTCATGGAGAGCCCCGT  569

Query  121  GATAAATGGTGGTTGAGTAACACTCGAGACCGATCATGTGTGGCCTTTCCTCAAGTCAAG  180
            ||||||||||||||||||||||||||||||| |||||||||||||||||||| || ||  
Sbjct  570  GATAAATGGTGGTTGAGTAACACTCGAGACCAATCATGTGTGGCCTTTCCTCGAG-CA--  626

Query  181  CAAGACTGACGTGACCCTCGTGTTCTTTTGAACGCTCA  218
            |  |||| |||||||||| | ||||||| |||||||||
Sbjct  627  C--GACTCACGTGACCCTTGCGTTCTTTCGAACGCTCA  662


>JX506457.1 Derris amoena voucher Kerr 13700 (L) small subunit ribosomal 
RNA gene, partial sequence; internal transcribed spacer 1, 5.8S 
ribosomal RNA gene, and internal transcribed spacer 2, complete 
sequence; and large subunit ribosomal RNA gene, partial 
sequence
 JX506458.1 Derris amoena voucher Maxwell 8311 (L) small subunit ribosomal 
RNA gene, partial sequence; internal transcribed spacer 1, 
5.8S ribosomal RNA gene, and internal transcribed spacer 2, 
complete sequence; and large subunit ribosomal RNA gene, partial 
sequence
Length=634

 Score = 281 bits (152),  Expect = 6e-72
 Identities = 201/224 (90%), Gaps = 6/224 (3%)
 Strand=Plus/Plus

Query  1    CAAATCGTTGCCCCAACGCCAATGCCTGACCAAACAAGGTGTTGACGGGGCGAATGTTGA  60
            |||||||||||||||||||||| ||| ||||||| |||||||||||||||||||||||||
Sbjct  398  CAAATCGTTGCCCCAACGCCAACGCCCGACCAAATAAGGTGTTGACGGGGCGAATGTTGA  457

Query  61   CCTCCCGCAAGCACTGCCTTGTGGTTGGTTGAAAAACGAGTCCTGCATGGAGAGCCCCAT  120
            ||||||||||||||||||||| |||||||||||||| ||||||| || ||||||||||||
Sbjct  458  CCTCCCGCAAGCACTGCCTTGCGGTTGGTTGAAAAATGAGTCCTTCACGGAGAGCCCCAT  517

Query  121  GATAAATGGTGGTTGAGTAACACTCGAGACCG-ATCATGTGTGGCCTTTCCTCAAGTCAA  179
            || ||| |||||||||||||| |||||||||  |||||||| ||||||||||| || || 
Sbjct  518  GACAAACGGTGGTTGAGTAACGCTCGAGACCAAATCATGTGCGGCCTTTCCTCGAG-CA-  575

Query  180  GCAAGACTGACGTGACCCTCGTGTTCTTTTGAACGCTCATAACG  223
             ||  ||| |||||||||| | ||||||| ||||||||||||||
Sbjct  576  -CA--ACTCACGTGACCCTTGCGTTCTTTGGAACGCTCATAACG  616


>MG731117.1 Millettia pulchra voucher 843 5.8S ribosomal RNA gene, partial 
sequence; internal transcribed spacer 2, complete sequence; 
and large subunit ribosomal RNA gene, partial sequence
Length=442

 Score = 279 bits (151),  Expect = 2e-71
 Identities = 200/223 (90%), Gaps = 5/223 (2%)
 Strand=Plus/Plus

Query  1    CAAATCGTTGCCCCAACGCCAATGCCTGACCAAACAAGGTGTTGACGGGGCGAATGTTGA  60
            |||||||||||||||||||||||||| ||||||| ||||||||||||||||||||| |||
Sbjct  84   CAAATCGTTGCCCCAACGCCAATGCCCGACCAAAAAAGGTGTTGACGGGGCGAATGCTGA  143

Query  61   CCTCCCGCAAGCACTGCCTTGTGGTTGGTTGAAAAACGAGTCCTGCATGGAGAGCCCCAT  120
            |||||||| |||||||||| | |||||||||||||||||||||| | |||||||||||||
Sbjct  144  CCTCCCGCCAGCACTGCCTAGCGGTTGGTTGAAAAACGAGTCCTTCGTGGAGAGCCCCAT  203

Query  121  GATAAATGGTGGTTGAGTAACACTCGAGACCGATCATGTGTGGCCTTTCCTCAAGTCAAG  180
            ||||||||||||||||||||| |||||||||  ||||||| || ||||||||  | ||  
Sbjct  204  GATAAATGGTGGTTGAGTAACGCTCGAGACCAGTCATGTGCGGGCTTTCCTCGGG-CA--  260

Query  181  CAAGACTGACGTGACCCTCGTGTTCTTTTGAACGCTCATAACG  223
            |  |||| |||||||||| | ||||||||||||||||||||||
Sbjct  261  C--GACTCACGTGACCCTTGCGTTCTTTTGAACGCTCATAACG  301


>MG731119.1 Millettia pulchra voucher 845 5.8S ribosomal RNA gene, partial 
sequence; internal transcribed spacer 2, complete sequence; 
and large subunit ribosomal RNA gene, partial sequence
Length=487

 Score = 276 bits (149),  Expect = 3e-70
 Identities = 200/224 (89%), Gaps = 6/224 (3%)
 Strand=Plus/Plus

Query  1    CAAATCGTTGCCCCAACGCCAATGCCTGACCAAACAAGGTGTTGACGGGGCGAATGTTGA  60
            |||||||||||||||||||||||||| ||||||| ||||||||||||||||||||| |||
Sbjct  105  CAAATCGTTGCCCCAACGCCAATGCCCGACCAAAAAAGGTGTTGACGGGGCGAATGCTGA  164

Query  61   CCTCCCGCAAGCACTGCCTTGTGGTTGGTTGAAAAACGAGTCCTGCATGGAGAGCCCCAT  120
            |||||||| |||||||||| | |||||||||||||||||||||| | |||||||||||||
Sbjct  165  CCTCCCGCCAGCACTGCCTAGCGGTTGGTTGAAAAACGAGTCCTTCGTGGAGAGCCCCAT  224

Query  121  GATAAATGGTGGTTGAGTAACACTCGAGACCGATCATGTGTGGCCTTTCCTCAAGTCAAG  180
            ||||||||||||||||||||| |||||||||  ||||||| || ||||||||  | ||  
Sbjct  225  GATAAATGGTGGTTGAGTAACGCTCGAGACCAGTCATGTGCGGGCTTTCCTCGGG-CA--  281

Query  181  CAAGACTGACGTG-ACCCTCGTGTTCTTTTGAACGCTCATAACG  223
            |  |||| ||||| ||||| | ||||||||||||||||||||||
Sbjct  282  C--GACTCACGTGAACCCTTGCGTTCTTTTGAACGCTCATAACG  323


>MG731118.1 Millettia pulchra voucher 844 5.8S ribosomal RNA gene, partial 
sequence; internal transcribed spacer 2, complete sequence; 
and large subunit ribosomal RNA gene, partial sequence
Length=485

 Score = 276 bits (149),  Expect = 3e-70
 Identities = 200/224 (89%), Gaps = 6/224 (3%)
 Strand=Plus/Plus

Query  1    CAAATCGTTGCCCCAACGCCAATGCCTGACCAAACAAGGTGTTGACGGGGCGAATGTTGA  60
            |||||||||||||||||||||||||| ||||||| ||||||||||||||||||||| |||
Sbjct  105  CAAATCGTTGCCCCAACGCCAATGCCCGACCAAAAAAGGTGTTGACGGGGCGAATGCTGA  164

Query  61   CCTCCCGCAAGCACTGCCTTGTGGTTGGTTGAAAAACGAGTCCTGCATGGAGAGCCCCAT  120
            |||||||| |||||||||| | |||||||||||||||||||||| | |||||||||||||
Sbjct  165  CCTCCCGCCAGCACTGCCTAGCGGTTGGTTGAAAAACGAGTCCTTCGTGGAGAGCCCCAT  224

Query  121  GATAAATGGTGGTTGAGTAACACTCGAGACCGATCATGTGTGGCCTTTCCTCAAGTCAAG  180
            ||||||||||||||||||||| |||||||||  ||||||| || ||||||||  | ||  
Sbjct  225  GATAAATGGTGGTTGAGTAACGCTCGAGACCAGTCATGTGCGGGCTTTCCTCGGG-CA--  281

Query  181  CAAGACTGACGTG-ACCCTCGTGTTCTTTTGAACGCTCATAACG  223
            |  |||| ||||| ||||| | ||||||||||||||||||||||
Sbjct  282  C--GACTCACGTGAACCCTTGCGTTCTTTTGAACGCTCATAACG  323


>KJ579427.1 Paraderris piscatoria isolate tuba bonsai 18S ribosomal RNA gene, 
partial sequence; internal transcribed spacer 1, 5.8S ribosomal 
RNA gene, and internal transcribed spacer 2, complete 
sequence; and 28S ribosomal RNA gene, partial sequence
Length=747

 Score = 276 bits (149),  Expect = 3e-70
 Identities = 203/227 (89%), Gaps = 11/227 (5%)
 Strand=Plus/Plus

Query  1    CAAATCGTTGCCCCAACGCCAATGCCTGACCAAACAAGGTGTTGACGGGGCGAATGTTGA  60
            |||||||||||||||| ||||| ||||||||||| |||||||||| ||||||||||||||
Sbjct  458  CAAATCGTTGCCCCAAAGCCAACGCCTGACCAAATAAGGTGTTGATGGGGCGAATGTTGA  517

Query  61   CCTCCCGCAAGCACTGCCTTGTGGTTGGTTGAAAAACGAGTCCTGCATGGAGAGCCCCAT  120
            |||||||||||||||| | ||||||||||||||||| ||||||| |||||||||||||||
Sbjct  518  CCTCCCGCAAGCACTGGCCTGTGGTTGGTTGAAAAATGAGTCCTTCATGGAGAGCCCCAT  577

Query  121  GATAAATGGTGGTTGAGTAACACTCGAGACCGATCATGTGTGGCCTTTCCTCAAGTCAAG  180
            ||||||||||||||||||||||||||||||| |||||||||||||||||||| || ||  
Sbjct  578  GATAAATGGTGGTTGAGTAACACTCGAGACCAATCATGTGTGGCCTTTCCTCGAG-CA--  634

Query  181  CAAGACTGACGTGACCCT--CGTGTTCTT-T-T-GAACGCTCATAAC  222
            |  |||| ||||||||||  ||||| ||  | | ||||||||| |||
Sbjct  635  C--GACTCACGTGACCCTGGCGTGT-CTGATGTCGAACGCTCAGAAC  678


>KP092735.1 Millettia pulchra isolate SCBGP127_1 internal transcribed spacer 
1, partial sequence; 5.8S ribosomal RNA gene, complete sequence; 
and internal transcribed spacer 2, partial sequence
Length=623

 Score = 274 bits (148),  Expect = 1e-69
 Identities = 199/223 (89%), Gaps = 6/223 (3%)
 Strand=Plus/Plus

Query  1    CAAATCGTTGCCCCAACGCCAATGCCTGACCAAACAAGGTGTTGACGGGGCGAATGTTGA  60
            |||||||||||||||||||||||||| ||||||| ||||||||||||||||||||| |||
Sbjct  406  CAAATCGTTGCCCCAACGCCAATGCCCGACCAAAAAAGGTGTTGACGGGGCGAATGCTGA  465

Query  61   CCTCCCGCAAGCACTGCCTTGTGGTTGGTTGAAAAACGAGTCCTGCATGGAGAGCCCCAT  120
            |||||||| |||||||||| | |||||||||||||||||||||| | |||||||||||||
Sbjct  466  CCTCCCGCCAGCACTGCCTAGCGGTTGGTTGAAAAACGAGTCCTTCGTGGAGAGCCCCAT  525

Query  121  GATAAATGGTGGTTGAGTAACACTCGAGACCGATCATGTGTGGCCTTTCCTCAAGTCAAG  180
            ||||||||||||||||||||| |||||||||  ||||||| || ||||||||  | ||  
Sbjct  526  GATAAATGGTGGTTGAGTAACGCTCGAGACCAGTCATGTGCGGGCTTTCCTCGGG-CA--  582

Query  181  CAAGACTGACGTGACCCTCGTGTTCTTTTGAACGCTCATAACG  223
            |  |||| |||||||||| | |||| |||||||||||||||||
Sbjct  583  C--GACTCACGTGACCCTTGCGTTC-TTTGAACGCTCATAACG  622


>JX506471.1 Derris marginata voucher Pierre s.n. (L) small subunit ribosomal 
RNA gene, partial sequence; internal transcribed spacer 
1, 5.8S ribosomal RNA gene, and internal transcribed spacer 
2, complete sequence; and large subunit ribosomal RNA gene, 
partial sequence
Length=644

 Score = 272 bits (147),  Expect = 4e-69
 Identities = 202/227 (89%), Gaps = 9/227 (4%)
 Strand=Plus/Plus

Query  1    CAAATCGTTGCCCCAACGCCAATGCCTGACCAAACAAGGTGTTGACGGGGCGAATGTTGA  60
            |||||||||||||||| |||||||||||||||||||||||||||||||||| ||||||||
Sbjct  405  CAAATCGTTGCCCCAATGCCAATGCCTGACCAAACAAGGTGTTGACGGGGCAAATGTTGA  464

Query  61   CCTCCCGCAAGCACTGCCTTGTGGTTGGTTGAAAAACGAGTCCTGCATGGAGAGCCCCAT  120
            |||||||||||||| ||||||||||||||||||||| ||||||| |   ||||||||| |
Sbjct  465  CCTCCCGCAAGCACCGCCTTGTGGTTGGTTGAAAAATGAGTCCTTCGCAGAGAGCCCCGT  524

Query  121  GATAAATGGTGGTTGAGTAACACTCGAGACCGATCATGTGTGGCCTTTCCTCAAGTCAAG  180
            ||||||||||||||||||||||||||||||| ||||  || ||||||||||| || ||  
Sbjct  525  GATAAATGGTGGTTGAGTAACACTCGAGACCAATCACTTGCGGCCTTTCCTCGAG-CA--  581

Query  181  CAAGACTGACGTGACCC-T-CG--TGTTCTTTTGAACGCTCATAACG  223
            |  ||||||| |||||| | ||  |||||||| ||||||||||||||
Sbjct  582  C--GACTGACATGACCCATGCGTTTGTTCTTTCGAACGCTCATAACG  626


>AF467048.1 Fordia splendidissima specimen-voucher Tangah s.n. small subunit 
ribosomal RNA gene, partial sequence; internal transcribed 
spacer 1, 5.8S ribosomal RNA gene and internal transcribed 
spacer 2, complete sequence; and large subunit ribosomal RNA 
gene, partial sequence
Length=632

 Score = 272 bits (147),  Expect = 4e-69
 Identities = 199/224 (89%), Gaps = 7/224 (3%)
 Strand=Plus/Plus

Query  1    CAAATCGTTGCCCCAACGCCAATGCCTGACCAAACAA-GGTGTTGACGGGGCGAATGTTG  59
            || ||||||||||||| ||||| ||||||||||| || ||||||||||||| ||||| ||
Sbjct  397  CACATCGTTGCCCCAATGCCAACGCCTGACCAAAGAACGGTGTTGACGGGGYGAATGYTG  456

Query  60   ACCTCCCGCAAGCACTGCCTTGTGGTTGGTTGAAAAACGAGTCCTGCATGGAGAGCCCCA  119
             ||||||||||||||||||||| |||||||||||||||||||||| | ||||||||||||
Sbjct  457  GCCTCCCGCAAGCACTGCCTTGCGGTTGGTTGAAAAACGAGTCCTTCGTGGAGAGCCCCA  516

Query  120  TGATAAATGGTGGTTGAGTAACACTCGAGACCGATCATGTGTGGCCTTTCCTCAAGTCAA  179
            |||||||||||||||||||||||||||||||| |||||| |||||||  |||| || || 
Sbjct  517  TGATAAATGGTGGTTGAGTAACACTCGAGACCAATCATGCGTGGCCTC-CCTCGAG-CA-  573

Query  180  GCAAGACTGACGTGACCCTCGTGTTCTTTTGAACGCTCATAACG  223
             |  |||| |||||||||| | | ||||||||||||||||||||
Sbjct  574  -C--GACTCACGTGACCCTTGCGATCTTTTGAACGCTCATAACG  614


>KJ579429.1 Derris elliptica isolate tuba merah 18S ribosomal RNA gene, partial 
sequence; internal transcribed spacer 1 and 5.8S ribosomal 
RNA gene, complete sequence; and internal transcribed 
spacer 2, partial sequence
Length=709

 Score = 270 bits (146),  Expect = 1e-68
 Identities = 199/224 (89%), Gaps = 6/224 (3%)
 Strand=Plus/Plus

Query  1    CAAATCGTTGCCCCAACGCCAATGCCTGACCAAACAAGGTGTTGACGGGGCGAATGTTGA  60
            |||||||||||||||| ||||| ||||||||||| |||||||||| ||||||||||||||
Sbjct  457  CAAATCGTTGCCCCAAAGCCAACGCCTGACCAAATAAGGTGTTGATGGGGCGAATGTTGA  516

Query  61   CCTCCCGCAAGCACTGCCTTGTGGTTGGTTGAAAAACGAGTCCTGCATGGAGAGCCCCAT  120
            |||||||||||||||| | ||||||||||||||||| ||||||| | |||||||||||||
Sbjct  517  CCTCCCGCAAGCACTGGCCTGTGGTTGGTTGAAAAATGAGTCCTTCGTGGAGAGCCCCAT  576

Query  121  GATAAATGGTGGTTGAGTAACACTCGAGACCGATCATGTGTGGCCTTTCCTCAAGTCAAG  180
            ||||||||||||||||||||||||||||| | |||||||||||||||||||| || ||  
Sbjct  577  GATAAATGGTGGTTGAGTAACACTCGAGATCAATCATGTGTGGCCTTTCCTCGAG-CA--  633

Query  181  CAAGACTGACGTGACCCTCGTGTTCTTTT-GAACGCTCATAACG  223
            |  |||| |||||||  | | |||||||  |||||||| |||||
Sbjct  634  C--GACTCACGTGACGTTTGCGTTCTTTCAGAACGCTCGTAACG  675


>AF467047.1 Derris trifoliata specimen-voucher Hu 1082 (DAV) small subunit 
ribosomal RNA gene, partial sequence; internal transcribed 
spacer 1, 5.8S ribosomal RNA gene and internal transcribed 
spacer 2, complete sequence; and large subunit ribosomal RNA 
gene, partial sequence
 JX506470.1 Derris trifoliata voucher Sirichamorn YSM 2009-06 (L) small subunit 
ribosomal RNA gene, partial sequence; internal transcribed 
spacer 1, 5.8S ribosomal RNA gene, and internal transcribed 
spacer 2, complete sequence; and large subunit ribosomal 
RNA gene, partial sequence
Length=621

 Score = 270 bits (146),  Expect = 1e-68
 Identities = 199/224 (89%), Gaps = 6/224 (3%)
 Strand=Plus/Plus

Query  1    CAAATCGTTGCCCCAACGCCAATGCCTGACCAAACAAGGTGTT-GACGGGGCGAATGTTG  59
            |||||||||||||||| | ||| ||||||||||| |||| ||| |  |||||||||||||
Sbjct  385  CAAATCGTTGCCCCAATGTCAACGCCTGACCAAATAAGGCGTTGGGGGGGGCGAATGTTG  444

Query  60   ACCTCCCGCAAGCACTGCCTTGTGGTTGGTTGAAAAACGAGTCCTGCATGGAGAGCCCCA  119
            ||||||||||||||| | |||| |||||||||||||||||||| ||||||||||||||||
Sbjct  445  ACCTCCCGCAAGCACCGACTTGCGGTTGGTTGAAAAACGAGTCTTGCATGGAGAGCCCCA  504

Query  120  TGATAAATGGTGGTTGAGTAACACTCGAGACCGATCATGTGTGGCCTTTCCTCAAGTCAA  179
            |||||||||| ||||||||||||||||||||| |||||||| ||||||||||| || || 
Sbjct  505  TGATAAATGGCGGTTGAGTAACACTCGAGACCAATCATGTGCGGCCTTTCCTCTAG-CAC  563

Query  180  GCAAGACTGACGTGACCCTCGTGTTCTTTTGAACGCTCATAACG  223
            |   | ||||||||||||| | |||| |||||||||||||||||
Sbjct  564  G---G-CTGACGTGACCCTTGCGTTCCTTTGAACGCTCATAACG  603


>KJ161167.1 Dolichandrone spathacea voucher QA201312227 18S ribosomal RNA 
gene, partial sequence; internal transcribed spacer 1, 5.8S 
ribosomal RNA gene, and internal transcribed spacer 2, complete 
sequence; and 28S ribosomal RNA gene, partial sequence
Length=707

 Score = 267 bits (144),  Expect = 2e-67
 Identities = 198/223 (89%), Gaps = 7/223 (3%)
 Strand=Plus/Plus

Query  1    CAAATCGTTGCCCCAACGCCAATGCCTGACCAAACAAGGTGTTGACGGGGCGAATGTTGA  60
            |||||||||||| ||| | ||| ||||||||||| |||| ||||  ||||||||||||||
Sbjct  434  CAAATCGTTGCCACAATGTCAACGCCTGACCAAATAAGGCGTTGGGGGGGCGAATGTTGA  493

Query  61   CCTCCCGCAAGCACTGCCTTGTGGTTGGTTGAAAAACGAGTCCTGCATGGAGAGCCCCAT  120
            ||||||||||||||  ||||| |||||||||||||||||||| |||||||||||||||||
Sbjct  494  CCTCCCGCAAGCAC--CCTTGCGGTTGGTTGAAAAACGAGTCTTGCATGGAGAGCCCCAT  551

Query  121  GATAAATGGTGGTTGAGTAACACTCGAGACCGATCATGTGTGGCCTTTCCTCAAGTCAAG  180
            ||||||||| ||||||||||||||||||||| |||||||| ||||||||||| || || |
Sbjct  552  GATAAATGGCGGTTGAGTAACACTCGAGACCAATCATGTGCGGCCTTTCCTCTAG-CACG  610

Query  181  CAAGACTGACGTGACCCTCGTGTTCTTTTGAACGCTCATAACG  223
               | ||||||||||||| | |||| |||||||||||||||||
Sbjct  611  ---G-CTGACGTGACCCTTGCGTTCCTTTGAACGCTCATAACG  649


>HG004810.1 Millettia pachycarpa genomic DNA containing 18S rRNA gene, ITS1, 
5.8S rRNA gene, ITS2 and 28S rRNA gene, specimen voucher 
HITBC:Liana Mengsong 189_4_1
Length=829

 Score = 267 bits (144),  Expect = 2e-67
 Identities = 201/227 (89%), Gaps = 10/227 (4%)
 Strand=Plus/Plus

Query  1    CAAATCGTTGCCCCAACGCCAATGCCTGACCAAACAAGGTGTTGACGGGGCGAATGTTGA  60
            |||||||||| ||||| ||||| ||||||||||| |||| || |||||||||||||||||
Sbjct  514  CAAATCGTTG-CCCAAAGCCAACGCCTGACCAAATAAGGCGTCGACGGGGCGAATGTTGA  572

Query  61   CCTCCCGCAAGCACTGCCTTGTGGTTGGTTGAAAAACGAGTCCTGCATGGAGAGCCCCAT  120
            |||||||||||||||||| || |||||||||||||||||||||| | |||||||||||||
Sbjct  573  CCTCCCGCAAGCACTGCCCTGCGGTTGGTTGAAAAACGAGTCCTTCGTGGAGAGCCCCAT  632

Query  121  GATAAATGGTGGTTGAGTAACACTCGAGACCGATCATGTGTGGCCTTTCCTCAAGTCAAG  180
            |||||||||||||||||||||||||||||||||||||||||||||| ||||| || ||  
Sbjct  633  GATAAATGGTGGTTGAGTAACACTCGAGACCGATCATGTGTGGCCTCTCCTCGAG-CA--  689

Query  181  CAAGACTGACGTGACCCTCGTGTTCTTT-T---GAACGCTCATAACG  223
            |  ||||  || |||||| | ||||||| |   ||||||||||||||
Sbjct  690  C--GACTCGCGCGACCCTTGCGTTCTTTCTTTCGAACGCTCATAACG  734


>JX506473.1 Paraderris laotica voucher Magnen et. al. s.n (P) small subunit 
ribosomal RNA gene, partial sequence; internal transcribed 
spacer 1, 5.8S ribosomal RNA gene, and internal transcribed 
spacer 2, complete sequence; and large subunit ribosomal RNA 
gene, partial sequence
Length=628

 Score = 265 bits (143),  Expect = 6e-67
 Identities = 204/231 (88%), Gaps = 13/231 (6%)
 Strand=Plus/Plus

Query  1    CAAATCGTTGCCCCAACGCCAATGCCTGACCAAA---CAA---G--GTGTTGACGGGGCG  52
            |||||||||||||||||| |||||||||||||||    ||   |  ||||||| ||||||
Sbjct  385  CAAATCGTTGCCCCAACGTCAATGCCTGACCAAATAATAAGGTGTTGTGTTGAGGGGGCG  444

Query  53   AATGTTGACCTCCCGCAAGCACTGCCTTGTGGTTGGTTGAAAAACGAGTCCTGCATGGAG  112
            || ||||||||||||||||||| ||||||||||||||||||||| ||||| |||||||||
Sbjct  445  AACGTTGACCTCCCGCAAGCACCGCCTTGTGGTTGGTTGAAAAATGAGTCTTGCATGGAG  504

Query  113  AGCCCCATGATAAATGGTGGTTGAGTAACACTCGAGACCGATCATGTGTGGCCTTTCCTC  172
            ||||||||||||||||||||||||||||||||||||||| |||||||| |||||||||||
Sbjct  505  AGCCCCATGATAAATGGTGGTTGAGTAACACTCGAGACCAATCATGTGCGGCCTTTCCTC  564

Query  173  AAGTCAAGCAAGACTGACGTGACCCTCGTGTTCTTTTGAACGCTCATAACG  223
             || || |   | ||||||||||||| | |||| |||||||||||||||||
Sbjct  565  TAG-CACG---G-CTGACGTGACCCTTGCGTTCCTTTGAACGCTCATAACG  610


>MK880335.1 Millettia pinnata strain PYPP small subunit ribosomal RNA gene, 
partial sequence; internal transcribed spacer 1, 5.8S ribosomal 
RNA gene, and internal transcribed spacer 2, complete 
sequence; and large subunit ribosomal RNA gene, partial sequence
Length=680

 Score = 263 bits (142),  Expect = 2e-66
 Identities = 197/223 (88%), Gaps = 5/223 (2%)
 Strand=Plus/Plus

Query  1    CAAATCGTTGCCCCAACGCCAATGCCTGACCAAACAAGGTGTTGACGGGGCGAATGTTGA  60
            |||||||||||||||||||||||||| ||||||| | |||||||||||||||||||||||
Sbjct  436  CAAATCGTTGCCCCAACGCCAATGCCCGACCAAAAAGGGTGTTGACGGGGCGAATGTTGA  495

Query  61   CCTCCCGCAAGCACTGCCTTGTGGTTGGTTGAAAAACGAGTCCTGCATGGAGAGCCCCAT  120
            |||||||| |||| || |||| ||||||||||||| |||||||| | |||||||||||||
Sbjct  496  CCTCCCGCGAGCAATGTCTTGCGGTTGGTTGAAAAGCGAGTCCTTCGTGGAGAGCCCCAT  555

Query  121  GATAAATGGTGGTTGAGTAACACTCGAGACCGATCATGTGTGGCCTTTCCTCAAGTCAAG  180
            |||||||||||| |||||||||||||||||| |||| | | |||||||||||  ||   |
Sbjct  556  GATAAATGGTGGATGAGTAACACTCGAGACCAATCACGGGCGGCCTTTCCTC--GT---G  610

Query  181  CAAGACTGACGTGACCCTCGTGTTCTTTTGAACGCTCATAACG  223
            || |||| |||||||||  | ||||||| ||||||||||||||
Sbjct  611  CACGACTCACGTGACCCGTGCGTTCTTTCGAACGCTCATAACG  653


>KY700417.1 Millettia pinnata isolate MIPI_2_P.A_PM_3of3 5.8S ribosomal RNA 
gene, partial sequence; internal transcribed spacer 2, complete 
sequence; and large subunit ribosomal RNA gene, partial 
sequence
Length=454

 Score = 263 bits (142),  Expect = 2e-66
 Identities = 197/223 (88%), Gaps = 5/223 (2%)
 Strand=Plus/Plus

Query  1    CAAATCGTTGCCCCAACGCCAATGCCTGACCAAACAAGGTGTTGACGGGGCGAATGTTGA  60
            |||||||||||||||||||||||||| ||||||| | |||||||||||||||||||||||
Sbjct  91   CAAATCGTTGCCCCAACGCCAATGCCCGACCAAAAAGGGTGTTGACGGGGCGAATGTTGA  150

Query  61   CCTCCCGCAAGCACTGCCTTGTGGTTGGTTGAAAAACGAGTCCTGCATGGAGAGCCCCAT  120
            |||||||| |||| || |||| ||||||||||||| |||||||| | |||||||||||||
Sbjct  151  CCTCCCGCGAGCAATGTCTTGCGGTTGGTTGAAAAGCGAGTCCTTCGTGGAGAGCCCCAT  210

Query  121  GATAAATGGTGGTTGAGTAACACTCGAGACCGATCATGTGTGGCCTTTCCTCAAGTCAAG  180
            |||||||||||| |||||||||||||||||| |||| | | |||||||||||  ||   |
Sbjct  211  GATAAATGGTGGATGAGTAACACTCGAGACCAATCACGGGCGGCCTTTCCTC--GT---G  265

Query  181  CAAGACTGACGTGACCCTCGTGTTCTTTTGAACGCTCATAACG  223
            || |||| |||||||||  | ||||||| ||||||||||||||
Sbjct  266  CACGACTCACGTGACCCGTGCGTTCTTTCGAACGCTCATAACG  308


>KY700416.1 Millettia pinnata isolate MIPI_1_P.A_PM_2of3 5.8S ribosomal RNA 
gene, partial sequence; internal transcribed spacer 2, complete 
sequence; and large subunit ribosomal RNA gene, partial 
sequence
Length=423

 Score = 263 bits (142),  Expect = 2e-66
 Identities = 197/223 (88%), Gaps = 5/223 (2%)
 Strand=Plus/Plus

Query  1    CAAATCGTTGCCCCAACGCCAATGCCTGACCAAACAAGGTGTTGACGGGGCGAATGTTGA  60
            |||||||||||||||||||||||||| ||||||| | |||||||||||||||||||||||
Sbjct  92   CAAATCGTTGCCCCAACGCCAATGCCCGACCAAAAAGGGTGTTGACGGGGCGAATGTTGA  151

Query  61   CCTCCCGCAAGCACTGCCTTGTGGTTGGTTGAAAAACGAGTCCTGCATGGAGAGCCCCAT  120
            |||||||| |||| || |||| ||||||||||||| |||||||| | |||||||||||||
Sbjct  152  CCTCCCGCGAGCAATGTCTTGCGGTTGGTTGAAAAGCGAGTCCTTCGTGGAGAGCCCCAT  211

Query  121  GATAAATGGTGGTTGAGTAACACTCGAGACCGATCATGTGTGGCCTTTCCTCAAGTCAAG  180
            |||||||||||| |||||||||||||||||| |||| | | |||||||||||  ||   |
Sbjct  212  GATAAATGGTGGATGAGTAACACTCGAGACCAATCACGGGCGGCCTTTCCTC--GT---G  266

Query  181  CAAGACTGACGTGACCCTCGTGTTCTTTTGAACGCTCATAACG  223
            || |||| |||||||||  | ||||||| ||||||||||||||
Sbjct  267  CACGACTCACGTGACCCGTGCGTTCTTTCGAACGCTCATAACG  309


>KY700415.1 Millettia pinnata isolate MIPI_P.A_1of3 5.8S ribosomal RNA gene, 
partial sequence; internal transcribed spacer 2, complete 
sequence; and large subunit ribosomal RNA gene, partial sequence
Length=484

 Score = 263 bits (142),  Expect = 2e-66
 Identities = 197/223 (88%), Gaps = 5/223 (2%)
 Strand=Plus/Plus

Query  1    CAAATCGTTGCCCCAACGCCAATGCCTGACCAAACAAGGTGTTGACGGGGCGAATGTTGA  60
            |||||||||||||||||||||||||| ||||||| | |||||||||||||||||||||||
Sbjct  105  CAAATCGTTGCCCCAACGCCAATGCCCGACCAAAAAGGGTGTTGACGGGGCGAATGTTGA  164

Query  61   CCTCCCGCAAGCACTGCCTTGTGGTTGGTTGAAAAACGAGTCCTGCATGGAGAGCCCCAT  120
            |||||||| |||| || |||| ||||||||||||| |||||||| | |||||||||||||
Sbjct  165  CCTCCCGCGAGCAATGTCTTGCGGTTGGTTGAAAAGCGAGTCCTTCGTGGAGAGCCCCAT  224

Query  121  GATAAATGGTGGTTGAGTAACACTCGAGACCGATCATGTGTGGCCTTTCCTCAAGTCAAG  180
            |||||||||||| |||||||||||||||||| |||| | | |||||||||||  ||   |
Sbjct  225  GATAAATGGTGGATGAGTAACACTCGAGACCAATCACGGGCGGCCTTTCCTC--GT---G  279

Query  181  CAAGACTGACGTGACCCTCGTGTTCTTTTGAACGCTCATAACG  223
            || |||| |||||||||  | ||||||| ||||||||||||||
Sbjct  280  CACGACTCACGTGACCCGTGCGTTCTTTCGAACGCTCATAACG  322


>KF848293.1 Millettia pinnata voucher AUFMS255 internal transcribed spacer 
1, partial sequence; 5.8S ribosomal RNA gene and internal 
transcribed spacer 2, complete sequence; and 28S ribosomal RNA 
gene, partial sequence
 KJ784577.1 Millettia pinnata voucher AUFMS255a internal transcribed spacer 
1, partial sequence; 5.8S ribosomal RNA gene, complete sequence; 
and internal transcribed spacer 2, partial sequence
Length=630

 Score = 263 bits (142),  Expect = 2e-66
 Identities = 197/223 (88%), Gaps = 5/223 (2%)
 Strand=Plus/Plus

Query  1    CAAATCGTTGCCCCAACGCCAATGCCTGACCAAACAAGGTGTTGACGGGGCGAATGTTGA  60
            |||||||||||||||||||||||||| ||||||| | |||||||||||||||||||||||
Sbjct  395  CAAATCGTTGCCCCAACGCCAATGCCCGACCAAAAAGGGTGTTGACGGGGCGAATGTTGA  454

Query  61   CCTCCCGCAAGCACTGCCTTGTGGTTGGTTGAAAAACGAGTCCTGCATGGAGAGCCCCAT  120
            |||||||| |||| || |||| ||||||||||||| |||||||| | |||||||||||||
Sbjct  455  CCTCCCGCGAGCAATGTCTTGCGGTTGGTTGAAAAGCGAGTCCTTCGTGGAGAGCCCCAT  514

Query  121  GATAAATGGTGGTTGAGTAACACTCGAGACCGATCATGTGTGGCCTTTCCTCAAGTCAAG  180
            |||||||||||| |||||||||||||||||| |||| | | |||||||||||  ||   |
Sbjct  515  GATAAATGGTGGATGAGTAACACTCGAGACCAATCACGGGCGGCCTTTCCTC--GT---G  569

Query  181  CAAGACTGACGTGACCCTCGTGTTCTTTTGAACGCTCATAACG  223
            || |||| |||||||||  | ||||||| ||||||||||||||
Sbjct  570  CACGACTCACGTGACCCGTGCGTTCTTTCGAACGCTCATAACG  612


>KM514675.1 Millettia pinnata isolate SBB-0026F 5.8S ribosomal RNA gene, 
partial sequence; internal transcribed spacer 2, complete sequence; 
and 28S ribosomal RNA gene, partial sequence
Length=424

 Score = 263 bits (142),  Expect = 2e-66
 Identities = 197/223 (88%), Gaps = 5/223 (2%)
 Strand=Plus/Plus

Query  1    CAAATCGTTGCCCCAACGCCAATGCCTGACCAAACAAGGTGTTGACGGGGCGAATGTTGA  60
            |||||||||||||||||||||||||| ||||||| | |||||||||||||||||||||||
Sbjct  62   CAAATCGTTGCCCCAACGCCAATGCCCGACCAAAAAGGGTGTTGACGGGGCGAATGTTGA  121

Query  61   CCTCCCGCAAGCACTGCCTTGTGGTTGGTTGAAAAACGAGTCCTGCATGGAGAGCCCCAT  120
            |||||||| |||| || |||| ||||||||||||| |||||||| | |||||||||||||
Sbjct  122  CCTCCCGCGAGCAATGTCTTGCGGTTGGTTGAAAAGCGAGTCCTTCGTGGAGAGCCCCAT  181

Query  121  GATAAATGGTGGTTGAGTAACACTCGAGACCGATCATGTGTGGCCTTTCCTCAAGTCAAG  180
            |||||||||||| |||||||||||||||||| |||| | | |||||||||||  ||   |
Sbjct  182  GATAAATGGTGGATGAGTAACACTCGAGACCAATCACGGGCGGCCTTTCCTC--GT---G  236

Query  181  CAAGACTGACGTGACCCTCGTGTTCTTTTGAACGCTCATAACG  223
            || |||| |||||||||  | ||||||| ||||||||||||||
Sbjct  237  CACGACTCACGTGACCCGTGCGTTCTTTCGAACGCTCATAACG  279


>KC984647.1 Millettia pinnata isolate PP8 18S ribosomal RNA gene, partial 
sequence; internal transcribed spacer 1, 5.8S ribosomal RNA 
gene, and internal transcribed spacer 2, complete sequence; 
and 28S ribosomal RNA gene, partial sequence
Length=622

 Score = 263 bits (142),  Expect = 2e-66
 Identities = 197/223 (88%), Gaps = 5/223 (2%)
 Strand=Plus/Plus

Query  1    CAAATCGTTGCCCCAACGCCAATGCCTGACCAAACAAGGTGTTGACGGGGCGAATGTTGA  60
            |||||||||||||||||||||||||| ||||||| | |||||||||||||||||||||||
Sbjct  394  CAAATCGTTGCCCCAACGCCAATGCCCGACCAAAAAGGGTGTTGACGGGGCGAATGTTGA  453

Query  61   CCTCCCGCAAGCACTGCCTTGTGGTTGGTTGAAAAACGAGTCCTGCATGGAGAGCCCCAT  120
            |||||||| |||| || |||| ||||||||||||| |||||||| | |||||||||||||
Sbjct  454  CCTCCCGCGAGCAATGTCTTGCGGTTGGTTGAAAAGCGAGTCCTTCGTGGAGAGCCCCAT  513

Query  121  GATAAATGGTGGTTGAGTAACACTCGAGACCGATCATGTGTGGCCTTTCCTCAAGTCAAG  180
            |||||||||||| |||||||||||||||||| |||| | | |||||||||||  ||   |
Sbjct  514  GATAAATGGTGGATGAGTAACACTCGAGACCAATCACGGGCGGCCTTTCCTC--GT---G  568

Query  181  CAAGACTGACGTGACCCTCGTGTTCTTTTGAACGCTCATAACG  223
            || |||| |||||||||  | ||||||| ||||||||||||||
Sbjct  569  CACGACTCACGTGACCCGTGCGTTCTTTCGAACGCTCATAACG  611


>AF467493.1 Pongamia pinnata small subunit ribosomal RNA gene, partial sequence; 
internal transcribed spacer 1, 5.8S ribosomal RNA gene 
and internal transcribed spacer 2, complete sequence; and 
large subunit ribosomal RNA gene, partial sequence
 JX506445.1 Millettia pinnata voucher Sirichamorn YSM 2009-25 (L) small subunit 
ribosomal RNA gene, partial sequence; internal transcribed 
spacer 1, 5.8S ribosomal RNA gene, and internal transcribed 
spacer 2, complete sequence; and large subunit ribosomal 
RNA gene, partial sequence
Length=630

 Score = 263 bits (142),  Expect = 2e-66
 Identities = 197/223 (88%), Gaps = 5/223 (2%)
 Strand=Plus/Plus

Query  1    CAAATCGTTGCCCCAACGCCAATGCCTGACCAAACAAGGTGTTGACGGGGCGAATGTTGA  60
            |||||||||||||||||||||||||| ||||||| | |||||||||||||||||||||||
Sbjct  395  CAAATCGTTGCCCCAACGCCAATGCCCGACCAAAAAGGGTGTTGACGGGGCGAATGTTGA  454

Query  61   CCTCCCGCAAGCACTGCCTTGTGGTTGGTTGAAAAACGAGTCCTGCATGGAGAGCCCCAT  120
            |||||||| |||| || |||| ||||||||||||| |||||||| | |||||||||||||
Sbjct  455  CCTCCCGCGAGCAATGTCTTGCGGTTGGTTGAAAAGCGAGTCCTTCGTGGAGAGCCCCAT  514

Query  121  GATAAATGGTGGTTGAGTAACACTCGAGACCGATCATGTGTGGCCTTTCCTCAAGTCAAG  180
            |||||||||||| |||||||||||||||||| |||| | | |||||||||||  ||   |
Sbjct  515  GATAAATGGTGGATGAGTAACACTCGAGACCAATCACGGGCGGCCTTTCCTC--GT---G  569

Query  181  CAAGACTGACGTGACCCTCGTGTTCTTTTGAACGCTCATAACG  223
            || |||| |||||||||  | ||||||| ||||||||||||||
Sbjct  570  CACGACTCACGTGACCCGTGCGTTCTTTCGAACGCTCATAACG  612


>JX856492.1 Millettia pinnata isolate 532 internal transcribed spacer 1, 
partial sequence; 5.8S ribosomal RNA gene, complete sequence; 
and internal transcribed spacer 2, partial sequence
Length=620

 Score = 257 bits (139),  Expect = 1e-64
 Identities = 196/223 (88%), Gaps = 5/223 (2%)
 Strand=Plus/Plus

Query  1    CAAATCGTTGCCCCAACGCCAATGCCTGACCAAACAAGGTGTTGACGGGGCGAATGTTGA  60
            |||||||||||||||| ||||||||| ||||||| | |||||||||||||||||||||||
Sbjct  345  CAAATCGTTGCCCCAATGCCAATGCCCGACCAAAAAGGGTGTTGACGGGGCGAATGTTGA  404

Query  61   CCTCCCGCAAGCACTGCCTTGTGGTTGGTTGAAAAACGAGTCCTGCATGGAGAGCCCCAT  120
            |||||||| |||| || |||| ||||||||||||| |||||||| | |||||||||||||
Sbjct  405  CCTCCCGCGAGCAATGTCTTGCGGTTGGTTGAAAAGCGAGTCCTTCGTGGAGAGCCCCAT  464

Query  121  GATAAATGGTGGTTGAGTAACACTCGAGACCGATCATGTGTGGCCTTTCCTCAAGTCAAG  180
            |||||||||||| |||||||||||||||||| |||| | | |||||||||||  ||   |
Sbjct  465  GATAAATGGTGGATGAGTAACACTCGAGACCAATCACGGGCGGCCTTTCCTC--GT---G  519

Query  181  CAAGACTGACGTGACCCTCGTGTTCTTTTGAACGCTCATAACG  223
            || |||| |||||||||  | ||||||| ||||||||||||||
Sbjct  520  CACGACTCACGTGACCCGTGCGTTCTTTCGAACGCTCATAACG  562


>KC984656.1 Drypetes roxburghii isolate PM617 internal transcribed spacer 
1, partial sequence; 5.8S ribosomal RNA gene, complete sequence; 
and internal transcribed spacer 2, partial sequence
Length=595

 Score = 252 bits (136),  Expect = 5e-63
 Identities = 195/223 (87%), Gaps = 6/223 (3%)
 Strand=Plus/Plus

Query  1    CAAATCGTTGCCCCAACGCCAATGCCTGACCAAACAAGGTGTTGACGGGGCGAATGTTGA  60
            |||||||||||||||||||||||||| ||||||| | |||||||||||||||||||||||
Sbjct  318  CAAATCGTTGCCCCAACGCCAATGCCCGACCAAAAAGGGTGTTGACGGGGCGAATGTTGA  377

Query  61   CCTCCCGCAAGCACTGCCTTGTGGTTGGTTGAAAAACGAGTCCTGCATGGAGAGCCCCAT  120
            |||||||| |||| || |||| | ||||||||||| |||||||| | |||||||||||||
Sbjct  378  CCTCCCGCGAGCAATGTCTTGCGATTGGTTGAAAAGCGAGTCCTTCGTGGAGAGCCCCAT  437

Query  121  GATAAATGGTGGTTGAGTAACACTCGAGACCGATCATGTGTGGCCTTTCCTCAAGTCAAG  180
            |||||||||||| |||||||||||||||||| |||| | | |||||||||||  ||   |
Sbjct  438  GATAAATGGTGGATGAGTAACACTCGAGACCAATCACGGGCGGCCTTTCCTC--GT---G  492

Query  181  CAAGACTGACGTGACCCTCGTGTTCTTTTGAACGCTCATAACG  223
            || |||| | |||||||  | ||||||| ||||||||||||||
Sbjct  493  CACGACTCA-GTGACCCGTGCGTTCTTTCGAACGCTCATAACG  534


>KP092736.1 Millettia pulchra isolate SCBGP127_2 internal transcribed spacer 
1, partial sequence; 5.8S ribosomal RNA gene, complete sequence; 
and internal transcribed spacer 2, partial sequence
Length=590

 Score = 246 bits (133),  Expect = 2e-61
 Identities = 159/172 (92%), Gaps = 0/172 (0%)
 Strand=Plus/Plus

Query  1    CAAATCGTTGCCCCAACGCCAATGCCTGACCAAACAAGGTGTTGACGGGGCGAATGTTGA  60
            |||||||||||||||||||||||||| ||||||| ||||||||||||||||||||| |||
Sbjct  407  CAAATCGTTGCCCCAACGCCAATGCCCGACCAAAAAAGGTGTTGACGGGGCGAATGCTGA  466

Query  61   CCTCCCGCAAGCACTGCCTTGTGGTTGGTTGAAAAACGAGTCCTGCATGGAGAGCCCCAT  120
            |||||||| |||||||||| | |||||||||||||||||||||| | |||||||||||||
Sbjct  467  CCTCCCGCCAGCACTGCCTAGCGGTTGGTTGAAAAACGAGTCCTTCGTGGAGAGCCCCAT  526

Query  121  GATAAATGGTGGTTGAGTAACACTCGAGACCGATCATGTGTGGCCTTTCCTC  172
            ||||||||||||||||||||| |||||||||  ||||||| || ||||||||
Sbjct  527  GATAAATGGTGGTTGAGTAACGCTCGAGACCAGTCATGTGCGGGCTTTCCTC  578


>KJ579430.1 Derris elliptica isolate tuba nerak 18S ribosomal RNA gene, partial 
sequence; internal transcribed spacer 1, 5.8S ribosomal 
RNA gene, and internal transcribed spacer 2, complete sequence; 
and 28S ribosomal RNA gene, partial sequence
Length=736

 Score = 243 bits (131),  Expect = 3e-60
 Identities = 194/224 (87%), Gaps = 6/224 (3%)
 Strand=Plus/Plus

Query  1    CAAATCGTTGCCCCAACGCCAATGCCTGACCAAACAAGGTGTTGACGGGGCGAATGTTGA  60
            |||||||||||||||| ||||| ||||||||||| |||||||||| ||||||||||||||
Sbjct  457  CAAATCGTTGCCCCAAAGCCAACGCCTGACCAAATAAGGTGTTGATGGGGCGAATGTTGA  516

Query  61   CCTCCCGCAAGCACTGCCTTGTGGTTGGTTGAAAAACGAGTCCTGCATGGA-GAGCCCCA  119
            |||||||||||||||| | ||||||||||||||||| ||||||| |  ||| ||||||||
Sbjct  517  CCTCCCGCAAGCACTGGCCTGTGGTTGGTTGAAAAATGAGTCCTTCGAGGACGAGCCCCA  576

Query  120  TGATAAATGGTGGTTGAGTAACACTCGAGACCGATCATGTGTGGCCTTTCCTCAAGTCAA  179
            | |||||||||| ||||||||||||||||||| |||| |||||||| |||||| || || 
Sbjct  577  TAATAAATGGTGATTGAGTAACACTCGAGACCAATCAAGTGTGGCCATTCCTCGAG-CA-  634

Query  180  GCAAGACTGACGTGACCCTCGTGTTCTTTTGAACGCTCATAACG  223
             |  |||| ||| |||||  | ||||||| ||||  ||||||||
Sbjct  635  -C--GACTCACGGGACCCGGGCGTTCTTTCGAACAATCATAACG  675


>KJ579428.1 Derris elliptica isolate tuba derris 18S ribosomal RNA gene, 
partial sequence; internal transcribed spacer 1, 5.8S ribosomal 
RNA gene, and internal transcribed spacer 2, complete sequence; 
and 28S ribosomal RNA gene, partial sequence
Length=743

 Score = 239 bits (129),  Expect = 4e-59
 Identities = 196/227 (86%), Gaps = 9/227 (4%)
 Strand=Plus/Plus

Query  1    CAAATCGTTGCCCCAACGCCAATGCCTGACCAAACAAGGTGTTGACGGGGCGAATGTTGA  60
            |||||||||||||||| ||||| ||||||||||| |||||||||| ||||||||||||||
Sbjct  459  CAAATCGTTGCCCCAAAGCCAACGCCTGACCAAATAAGGTGTTGATGGGGCGAATGTTGA  518

Query  61   CCTCCCGCAAGCACTG--CCTTGTGGTTGGTTGAAAAACGAGTCCTGCATGGAGAGCCCC  118
            ||||||||||||||||   |  |  ||||||||||||| ||||| | ||||||||| | |
Sbjct  519  CCTCCCGCAAGCACTGGAACCAGAAGTTGGTTGAAAAATGAGTCTTTCATGGAGAGACAC  578

Query  119  ATGATAAATGGTGGTTGAGTAACAC-TCGAGACCGATC-ATGTGTGGCCTTTCCTCAAGT  176
            ||||||||||||||| ||||||||| |||||||| ||| ||||||||||||||||| || 
Sbjct  579  ATGATAAATGGTGGTCGAGTAACACATCGAGACCAATCAATGTGTGGCCTTTCCTCGAG-  637

Query  177  CAAGCAAGACTGACGTGACCCTCGTGTTCTTTTGAACGCTCATAACG  223
            ||  ||  ||| |||||||||| | ||||||| ||||||||| ||||
Sbjct  638  CA--CA--ACTCACGTGACCCTTGCGTTCTTTCGAACGCTCAAAACG  680


>KJ411646.1 Hesperothamnus pentaphyllus voucher Tressens et al. 1992 18S 
ribosomal RNA gene, partial sequence; internal transcribed spacer 
1, 5.8S ribosomal RNA gene, and internal transcribed spacer 
2, complete sequence; and 28S ribosomal RNA gene, partial 
sequence
Length=812

 Score = 231 bits (125),  Expect = 6e-57
 Identities = 193/224 (86%), Gaps = 11/224 (5%)
 Strand=Plus/Plus

Query  1    CAAATCGTTGCCCCAACGCCAATGCCTGACCAAACAAGG-TGTTGACGGGGCGAATGTTG  59
            |||||||||||||||||||||| |||||| |  ||||||   ||||| ||| ||||||||
Sbjct  517  CAAATCGTTGCCCCAACGCCAA-GCCTGA-C--ACAAGGCAATTGACAGGGTGAATGTTG  572

Query  60   ACCTCCCGCAAGCACTGCCTTGTGGTTGGTTGAAAAACGAGTCCTGCATGGAGAGCCCCA  119
            ||||||||| ||||||| |||||||||||||||||||||||||||   ||||||||||||
Sbjct  573  ACCTCCCGCGAGCACTGTCTTGTGGTTGGTTGAAAAACGAGTCCTTTGTGGAGAGCCCCA  632

Query  120  TGATAAATGGTGGTTGAGTAACACTCGAGACCGATCATGTGTGGCCTTTCCTCAAGTCAA  179
            |||||||||||||||||||||| ||||||||| |||||||| ||| ||||||  |  |  
Sbjct  633  TGATAAATGGTGGTTGAGTAACGCTCGAGACCAATCATGTGCGGCTTTTCCTTGA--C--  688

Query  180  GCAAGACTGACGTGACCCTCGTGTTCTTTTGAACGCTCATAACG  223
            |   ||||  ||||||||| | ||||||||||||||||||||||
Sbjct  689  GT--GACTTGCGTGACCCTTGCGTTCTTTTGAACGCTCATAACG  730


>KC779633.1 Lonchocarpus araripensis voucher Queiroz s.n. (HUEFS) internal 
transcribed spacer 1, partial sequence; 5.8S ribosomal RNA 
gene and internal transcribed spacer 2, complete sequence; 
and 26S ribosomal RNA gene, partial sequence
Length=556

 Score = 228 bits (123),  Expect = 8e-56
 Identities = 155/171 (91%), Gaps = 2/171 (1%)
 Strand=Plus/Plus

Query  1    CAAATCGTTGCCCCAACGCCAATGCCTGACCAAACAAGGTGTTGAC-GGGGCGAATGTTG  59
            |||||||||| ||||||||||||||| |||| ||||||| |||| | |||||||||||||
Sbjct  297  CAAATCGTTGTCCCAACGCCAATGCC-GACCTAACAAGGCGTTGTCGGGGGCGAATGTTG  355

Query  60   ACCTCCCGCAAGCACTGCCTTGTGGTTGGTTGAAAAACGAGTCCTGCATGGAGAGCCCCA  119
            ||||||||||||||| |||||| |||||||||||||||||||||| | ||||||||||||
Sbjct  356  ACCTCCCGCAAGCACCGCCTTGCGGTTGGTTGAAAAACGAGTCCTCCGTGGAGAGCCCCA  415

Query  120  TGATAAATGGTGGTTGAGTAACACTCGAGACCGATCATGTGTGGCCTTTCC  170
            ||||||||||||||||||  || ||||||||| |||||||| |||| ||||
Sbjct  416  TGATAAATGGTGGTTGAGCNACCCTCGAGACCAATCATGTGCGGCCCTTCC  466


>AF467066.1 Lonchocarpus subglaucescens specimen-voucher Hatschbach 41090 
(UC) small subunit ribosomal RNA gene, partial sequence; internal 
transcribed spacer 1, 5.8S ribosomal RNA gene and internal 
transcribed spacer 2, complete sequence; and large subunit 
ribosomal RNA gene, partial sequence
Length=635

 Score = 219 bits (118),  Expect = 5e-53
 Identities = 194/229 (85%), Gaps = 11/229 (5%)
 Strand=Plus/Plus

Query  1    CAAATCGTTGCCCCAACGCCAATGCCTGACCAAACAA------GGTGTTGACGGGGCGAA  54
            |||||||||| ||||||||||||||| |||| |||||      ||||||| |||||||||
Sbjct  394  CAAATCGTTGTCCCAACGCCAATGCCCGACCCAACAAGGTGCGGGTGTTGTCGGGGCGAA  453

Query  55   TGTTGACCTCCCGCAAGCACTGCCTTGTGGTTGGTTGAAAAACGAGTCCTGCATGGAGAG  114
            |||||||||||||||||||| |||||| |||||||||||||||||||||| | |||||||
Sbjct  454  TGTTGACCTCCCGCAAGCACCGCCTTGCGGTTGGTTGAAAAACGAGTCCTTCGTGGAGAG  513

Query  115  CCCCATGATAAATGGTGGTTGAGTAACACTCGAGACCGATCATGTGTGGCCTTTCCTCAA  174
            |||||||||||| |||||||||||| | ||||||||| |||||||| |||||||||||  
Sbjct  514  CCCCATGATAAACGGTGGTTGAGTATCCCTCGAGACCAATCATGTGCGGCCTTTCCTCGT  573

Query  175  GTCAAGCAAGACTGACGTGACCCTCGTGTTCTTTTGAACGCTCATAACG  223
            | |  ||  | || ||| |||||| | ||||    ||||||||||||||
Sbjct  574  G-C--GCG-G-CTCACGCGACCCTTGCGTTCCCCGGAACGCTCATAACG  617


>MH156227.1 Millettia pachycarpa voucher 9177 small subunit ribosomal RNA 
gene, partial sequence; internal transcribed spacer 1, 5.8S 
ribosomal RNA gene, and internal transcribed spacer 2, complete 
sequence; and large subunit ribosomal RNA gene, partial 
sequence
Length=623

 Score = 215 bits (116),  Expect = 6e-52
 Identities = 163/184 (89%), Gaps = 10/184 (5%)
 Strand=Plus/Plus

Query  45   ACGGGGCGAATGTTGACCTCCCGCAAGCACTGCCTTGTGGTTGGTTGAAAAACGAGTCCT  104
            |||||||||||||||||||||||||||||||||| || ||||||||||||||||||||||
Sbjct  428  ACGGGGCGAATGTTGACCTCCCGCAAGCACTGCCCTGCGGTTGGTTGAAAAACGAGTCCT  487

Query  105  GCATGGAGAGCCCCATGATAAATGGTGGTTGAGTAACACTCGAGACCGATCATGTGTGGC  164
             | |||||||||||||||||||||||||||||||||||||||||||||||||||||||||
Sbjct  488  TCGTGGAGAGCCCCATGATAAATGGTGGTTGAGTAACACTCGAGACCGATCATGTGTGGC  547

Query  165  CTTTCCTCAAGTCAAGCAAGACTGAC-GTGACCC-T-CGTG--TTCTTTTGAACGCTCAT  219
            || ||||| || ||  |  ||||  | | ||||| | |||   |||||| ||||||||||
Sbjct  548  CTCTCCTCGAG-CA--C--GACTCGCSGCGACCCGTGCGTTCTTTCTTTCGAACGCTCAT  602

Query  220  AACG  223
            ||||
Sbjct  603  AACG  606


>JX506449.1 Derris thorelii voucher Sirichamorn YSM 2009-03 (L) small subunit 
ribosomal RNA gene, partial sequence; internal transcribed 
spacer 1, 5.8S ribosomal RNA gene, and internal transcribed 
spacer 2, complete sequence; and large subunit ribosomal 
RNA gene, partial sequence
Length=642

 Score = 213 bits (115),  Expect = 2e-51
 Identities = 194/230 (84%), Gaps = 13/230 (6%)
 Strand=Plus/Plus

Query  1    CAAATCGTTGCCCCAACGCCAATGCCTGACCAAAC-----AAG-GT-GTTGACGGGGCGA  53
            |||||||||||||||||||||| ||| |||| |||     | | || | || ||||| ||
Sbjct  401  CAAATCGTTGCCCCAACGCCAACGCCAGACCTAACGGGTGAGGCGTCGGTG-CGGGGTGA  459

Query  54   ATGTTGACCTCCCGCAAGCACTGCCTTGTGGTTGGTTGAAAAACGAGTCCTGCATGGAGA  113
            ||| ||||||||||| ||| ||| || | |||||||||||||||||||||| | ||||||
Sbjct  460  ATGCTGACCTCCCGCGAGCCCTGTCTCGCGGTTGGTTGAAAAACGAGTCCTTCGTGGAGA  519

Query  114  GCCCCATGATAAATGGTGGTTGAGTAACACTCGAGACCGATCATGTGTGGCCTTTCCTCA  173
            ||||||||||||||||||||||||||||||||||||||||||||||| ||||||||| | 
Sbjct  520  GCCCCATGATAAATGGTGGTTGAGTAACACTCGAGACCGATCATGTGCGGCCTTTCCCC-  578

Query  174  AGTCAAGCAAGACTGACGTGACCCTCGTGTTCTTTTGAACGCTCATAACG  223
             ||   ||| |||| ||| |||||| | |||| || ||||||||||||||
Sbjct  579  -GT---GCACGACTCACGCGACCCTTGCGTTCCTTCGAACGCTCATAACG  624


>JX506455.1 Derris philippinensis voucher Elmer 14373 (L) small subunit ribosomal 
RNA gene, partial sequence; internal transcribed spacer 
1, 5.8S ribosomal RNA gene, and internal transcribed spacer 
2, complete sequence; and large subunit ribosomal RNA gene, 
partial sequence
Length=636

 Score = 207 bits (112),  Expect = 1e-49
 Identities = 193/230 (84%), Gaps = 13/230 (6%)
 Strand=Plus/Plus

Query  1    CAAATCGTTGCCCCAACGCCAATGCCTGACC-AA-A--CAA-G-GT-GTTGACGGGGCGA  53
            |||| ||||||||||||||||||||| |||| || |   || | || |  | ||||||| 
Sbjct  395  CAAACCGTTGCCCCAACGCCAATGCCCGACCTAACAGGGAARGCGTCGGCG-CGGGGCGG  453

Query  54   ATGTTGACCTCCCGCAAGCACTGCCTTGTGGTTGGTTGAAAAACGAGTCCTGCATGGAGA  113
            ||||||||||||||| ||| | |||| | |||||||||||||||||||||| | ||||||
Sbjct  454  ATGTTGACCTCCCGCGAGCCCCGCCTCGCGGTTGGTTGAAAAACGAGTCCTTCGTGGAGA  513

Query  114  GCCCCATGATAAATGGTGGTTGAGTAACACTCGAGACCGATCATGTGTGGCCTTTCCTCA  173
            ||||||||||||||||||||||||||||||||||||||||||||||| ||||||||||| 
Sbjct  514  GCCCCATGATAAATGGTGGTTGAGTAACACTCGAGACCGATCATGTGCGGCCTTTCCTCG  573

Query  174  AGTCAAGCAAGACTGACGTGACCCTCGTGTTCTTTTGAACGCTCATAACG  223
             | ||  |  |||| ||| |||||| | |||| |  | ||||||||||||
Sbjct  574  GG-CA--C--GACTCACGCGACCCTTGCGTTCCTCGGGACGCTCATAACG  618


>KJ411647.1 Dahlstedtia floribunda voucher J.M. Silva et al. 1717 18S ribosomal 
RNA gene, partial sequence; internal transcribed spacer 
1 and 5.8S ribosomal RNA gene, complete sequence; and internal 
transcribed spacer 2, partial sequence
Length=556

 Score = 196 bits (106),  Expect = 2e-46
 Identities = 145/163 (89%), Gaps = 6/163 (4%)
 Strand=Plus/Plus

Query  1    CAAATCGTTGCCCCAACGCCAATGCCTGACCAAACAA------GGTGTTGACGGGGCGAA  54
            |||||||||| ||||||||||||||| |||| |||||      ||||||| |||||||||
Sbjct  394  CAAATCGTTGTCCCAACGCCAATGCCCGACCCAACAAAGGTCGGGTGTTGTCGGGGCGAA  453

Query  55   TGTTGACCTCCCGCAAGCACTGCCTTGTGGTTGGTTGAAAAACGAGTCCTGCATGGAGAG  114
            |||||||||||||||||||| |||||| |||||||||||||||||||||| | |||||||
Sbjct  454  TGTTGACCTCCCGCAAGCACCGCCTTGCGGTTGGTTGAAAAACGAGTCCTTCGTGGAGAG  513

Query  115  CCCCATGATAAATGGTGGTTGAGTAACACTCGAGACCGATCAT  157
            |||||||||||| |||||||||||| | ||||||||| |||||
Sbjct  514  CCCCATGATAAACGGTGGTTGAGTATCCCTCGAGACCAATCAT  556


>AF467059.1 Lonchocarpus muehlbergianus specimen-voucher Tressens et al. 
1992 (UC) small subunit ribosomal RNA gene, partial sequence; 
internal transcribed spacer 1, 5.8S ribosomal RNA gene and 
internal transcribed spacer 2, complete sequence; and large 
subunit ribosomal RNA gene, partial sequence
 KJ411648.1 Dahlstedtia muehlbergiana voucher B. Hamel 19661 18S ribosomal 
RNA gene, partial sequence; internal transcribed spacer 1, 
5.8S ribosomal RNA gene, and internal transcribed spacer 2, 
complete sequence; and 28S ribosomal RNA gene, partial sequence
Length=638

 Score = 193 bits (104),  Expect = 3e-45
 Identities = 190/230 (83%), Gaps = 12/230 (5%)
 Strand=Plus/Plus

Query  1    CAAATCGTTGCCCCAACGCCAATGCCTGACCAAACAAGGTG------TTGAC-GGGGCGA  53
            |||| ||||| ||||||||||| ||| |||| |||||||||      ||| | |||||||
Sbjct  396  CAAACCGTTGTCCCAACGCCAACGCCCGACCTAACAAGGTGCAGGTGTTGTCGGGGGCGA  455

Query  54   ATGTTGACCTCCCGCAAGCACTGCCTTGTGGTTGGTTGAAAAACGAGTCCTGCATGGAGA  113
            ||| ||||||||||||||||| |||| | |||||||||||||||||||||| | ||||||
Sbjct  456  ATGCTGACCTCCCGCAAGCACCGCCTCGCGGTTGGTTGAAAAACGAGTCCTTCGTGGAGA  515

Query  114  GCCCCATGATAAATGGTGGTTGAGTAACACTCGAGACCGATCATGTGTGGCCTTTCCTCA  173
            |||||||||||||||||||||||| | | ||||||||| |||||| | |||| |||||| 
Sbjct  516  GCCCCATGATAAATGGTGGTTGAGCATCCCTCGAGACCAATCATGCGCGGCCCTTCCTCG  575

Query  174  AGTCAAGCAAGACTGACGTGACCCTCGTGTTCTTTTGAACGCTCATAACG  223
             | |  ||  | || |||||||||| | |||| |  ||||||||||||||
Sbjct  576  TG-C--GCG-G-CTCACGTGACCCTGGCGTTCCTCGGAACGCTCATAACG  620


>KJ411684.1 Lonchocarpus michoacanicus voucher J.C. Soto 15608 18S ribosomal 
RNA gene, partial sequence; internal transcribed spacer 
1, 5.8S ribosomal RNA gene, and internal transcribed spacer 
2, complete sequence; and 28S ribosomal RNA gene, partial sequence
Length=752

 Score = 185 bits (100),  Expect = 5e-43
 Identities = 183/223 (82%), Gaps = 5/223 (2%)
 Strand=Plus/Plus

Query  1    CAAATCGTTGCCCCAACGCCAATGCCTGACCAAACAAGGTGTTGACGGGGCGAATGTTGA  60
            |||||||||| ||||||||||| ||| |||| |||  || | || |||||   |||||||
Sbjct  424  CAAATCGTTGTCCCAACGCCAACGCCCGACCTAACTCGGCGCTGTCGGGGACCATGTTGA  483

Query  61   CCTCCCGCAAGCACTGCCTTGTGGTTGGTTGAAAAACGAGTCCTGCATGGAGAGCCCCAT  120
            |||||||||||||| |||||| |||||||||||||||||||||| | |||||||||||||
Sbjct  484  CCTCCCGCAAGCACCGCCTTGCGGTTGGTTGAAAAACGAGTCCTCCGTGGAGAGCCCCAT  543

Query  121  GATAAATGGTGGTTGAGTAACACTCGAGACCGATCATGTGTGGCCTTTCCTCAAGTCAAG  180
            |||||||||||||||||  || |||||| || |||||||| ||||  |||||  | ||  
Sbjct  544  GATAAATGGTGGTTGAGCGACCCTCGAGGCCAATCATGTGCGGCCCCTCCTCGGG-CA--  600

Query  181  CAAGACTGACGTGACCCTCGTGTTCTTTTGAACGCTCATAACG  223
            |  |||  ||| |||||| | |||| |  || |||||||||||
Sbjct  601  C--GACCCACGCGACCCTTGCGTTCCTCGGAGCGCTCATAACG  641


>KR046194.1 Tephrosia purpurea isolate 22503 18S ribosomal RNA gene, partial 
sequence; internal transcribed spacer 1, 5.8S ribosomal 
RNA gene, and internal transcribed spacer 2, complete sequence; 
and 28S ribosomal RNA gene, partial sequence
Length=806

 Score = 180 bits (97),  Expect = 2e-41
 Identities = 183/223 (82%), Gaps = 11/223 (5%)
 Strand=Plus/Plus

Query  1    CAAATCGTTGCCCCAACGCCAATGCCTGACCAAACAAGGTGTTGACGGGGCGAATGTTGA  60
            ||||||||| |||||| || |||  || |  |   |||||||||   ||| | | |||||
Sbjct  496  CAAATCGTTACCCCAATGC-AATATCTTA--ACTTAAGGTGTTGGTAGGGTGTAAGTTGA  552

Query  61   CCTCCCGCAAGCACTGCCTTGTGGTTGGTTGAAAAACGAGTCCTGCATGGAGAGCCCCAT  120
            ||||||||| |||||| ||||||||||||||||||  ||||||| | |||||||||||||
Sbjct  553  CCTCCCGCATGCACTGTCTTGTGGTTGGTTGAAAATTGAGTCCTTCGTGGAGAGCCCCAT  612

Query  121  GATAAATGGTGGTTGAGTAACACTCGAGACCGATCATGTGTGGCCTTTCCTCAAGTCAAG  180
            ||||||||||||||||||||| ||||||||| |||||||||||| |||  | |  ||| |
Sbjct  613  GATAAATGGTGGTTGAGTAACCCTCGAGACCAATCATGTGTGGCTTTT--T-AC-TCATG  668

Query  181  CAAGACTGACGTGACCCTCGTGTTCTTTTGAACGCTCATAACG  223
               | || | |||||||| ||||||||| ||||||||||||||
Sbjct  669  ---G-CTCAAGTGACCCTGGTGTTCTTTAGAACGCTCATAACG  707


>AF467055.1 Lonchocarpus lanceolatus specimen-voucher Hughes 1723 (FHO) small 
subunit ribosomal RNA gene, partial sequence; internal 
transcribed spacer 1, 5.8S ribosomal RNA gene and internal transcribed 
spacer 2, complete sequence; and large subunit ribosomal 
RNA gene, partial sequence
Length=635

 Score = 176 bits (95),  Expect = 3e-40
 Identities = 146/172 (85%), Gaps = 0/172 (0%)
 Strand=Plus/Plus

Query  1    CAAATCGTTGCCCCAACGCCAATGCCTGACCAAACAAGGTGTTGACGGGGCGAATGTTGA  60
            |||||||||| ||||||||||| ||| |||| | |  || |||| |||||   ||| || 
Sbjct  400  CAAATCGTTGTCCCAACGCCAACGCCCGACCCAGCTCGGCGTTGWCGGGGACCATGCTGG  459

Query  61   CCTCCCGCAAGCACTGCCTTGTGGTTGGTTGAAAAACGAGTCCTGCATGGAGAGCCCCAT  120
            |||||||||||||| |||||| |||||||||||||||||||||| | |||||||||||||
Sbjct  460  CCTCCCGCAAGCACCGCCTTGCGGTTGGTTGAAAAACGAGTCCTCCGTGGAGAGCCCCAT  519

Query  121  GATAAATGGTGGTTGAGTAACACTCGAGACCGATCATGTGTGGCCTTTCCTC  172
            |||||||||||||||||  || ||||||||| |||||| | ||||  |||||
Sbjct  520  GATAAATGGTGGTTGAGCGACCCTCGAGACCAATCATGCGCGGCCCCTCCTC  571


>U50755.1 Tephrosia tenella internal transcribed spacer 2, complete sequence
Length=206

 Score = 174 bits (94),  Expect = 1e-39
 Identities = 156/185 (84%), Gaps = 8/185 (4%)
 Strand=Plus/Plus

Query  36   AAGGTGTTGACGGGGCGAATGTTGACCTCCCGCAAGCACTGCCTTGTGGTTGGTTGAAAA  95
            |||||||||   ||| | | |||||||||||||| |||||| ||||||||||||||||||
Sbjct  30   AAGGTGTTGGTAGGGTGTAAGTTGACCTCCCGCATGCACTGTCTTGTGGTTGGTTGAAAA  89

Query  96   ACGAGTCCTGCATGGAGAGCCCCATGATAAATGGTGGTTGAGTAACACTCGAGACCGATC  155
              ||||||| | |||||||||||||||||||||||||||||||||| ||||||||| |||
Sbjct  90   TTGAGTCCTTCGTGGAGAGCCCCATGATAAATGGTGGTTGAGTAACCCTCGAGACCAATC  149

Query  156  ATGTGTGGCCTTTCCTCAAGTCAAGCAAGACTGACGTGACCCTCGTGTTCTTTTGAACGC  215
            ||||||||| |||  | |  ||| |   | || | |||||||| ||||||||| ||||||
Sbjct  150  ATGTGTGGCTTTT--T-AC-TCATG---G-CTCAGGTGACCCTGGTGTTCTTTAGAACGC  201

Query  216  TCATA  220
            |||||
Sbjct  202  TCATA  206


>KY652846.1 Millettia pinnata isolate SBB-0058F internal transcribed spacer 
1, partial sequence; 5.8S ribosomal RNA gene, complete sequence; 
and internal transcribed spacer 2, partial sequence
Length=495

 Score = 171 bits (92),  Expect = 1e-38
 Identities = 112/122 (92%), Gaps = 0/122 (0%)
 Strand=Plus/Plus

Query  1    CAAATCGTTGCCCCAACGCCAATGCCTGACCAAACAAGGTGTTGACGGGGCGAATGTTGA  60
            |||||||||||||||||||||||||| ||||||| | |||||||||||||||||||||||
Sbjct  336  CAAATCGTTGCCCCAACGCCAATGCCCGACCAAAAAGGGTGTTGACGGGGCGAATGTTGA  395

Query  61   CCTCCCGCAAGCACTGCCTTGTGGTTGGTTGAAAAACGAGTCCTGCATGGAGAGCCCCAT  120
            |||||||| |||| || |||| ||||||||||||| |||||||| | |||||||||||||
Sbjct  396  CCTCCCGCGAGCAATGTCTTGCGGTTGGTTGAAAAGCGAGTCCTTCGTGGAGAGCCCCAT  455

Query  121  GA  122
            ||
Sbjct  456  GA  457


>AF467058.1 Lonchocarpus minimiflorus specimen-voucher Hughes 1223 (FHO) 
small subunit ribosomal RNA gene, partial sequence; internal 
transcribed spacer 1, 5.8S ribosomal RNA gene and internal 
transcribed spacer 2, complete sequence; and large subunit ribosomal 
RNA gene, partial sequence
Length=634

 Score = 171 bits (92),  Expect = 1e-38
 Identities = 145/172 (84%), Gaps = 0/172 (0%)
 Strand=Plus/Plus

Query  1    CAAATCGTTGCCCCAACGCCAATGCCTGACCAAACAAGGTGTTGACGGGGCGAATGTTGA  60
            |||||||||| ||||||||||| ||| |||| | |  || | || |||||   ||| || 
Sbjct  399  CAAATCGTTGTCCCAACGCCAACGCCCGACCCAGCTCGGCGCTGTCGGGGACCATGCTGG  458

Query  61   CCTCCCGCAAGCACTGCCTTGTGGTTGGTTGAAAAACGAGTCCTGCATGGAGAGCCCCAT  120
            |||||||||||||| |||||| |||||||||||||||||||||| | |||||||||||||
Sbjct  459  CCTCCCGCAAGCACYGCCTTGCGGTTGGTTGAAAAACGAGTCCTCCGTGGAGAGCCCCAT  518

Query  121  GATAAATGGTGGTTGAGTAACACTCGAGACCGATCATGTGTGGCCTTTCCTC  172
            |||||||||||||||||  || ||||||||| |||||| | ||||  |||||
Sbjct  519  GATAAATGGTGGTTGAGCGACCCTCGAGACCAATCATGCGCGGCCCCTCCTC  570


>KP092734.1 Millettia pachycarpa isolate SCBGP432_1 18S ribosomal RNA gene, 
partial sequence; internal transcribed spacer 1 and 5.8S 
ribosomal RNA gene, complete sequence; and internal transcribed 
spacer 2, partial sequence
Length=660

 Score = 169 bits (91),  Expect = 5e-38
 Identities = 141/166 (85%), Gaps = 0/166 (0%)
 Strand=Plus/Plus

Query  1    CAAATCGTTGCCCCAACGCCAATGCCTGACCAAACAAGGTGTTGACGGGGCGAATGTTGA  60
            |||||||||||||| ||||||| ||| ||||      || | || ||||||| ||| |||
Sbjct  449  CAAATCGTTGCCCCGACGCCAACGCCCGACCCGGTCGGGCGCTGGCGGGGCGGATGCTGA  508

Query  61   CCTCCCGCAAGCACTGCCTTGTGGTTGGTTGAAAAACGAGTCCTGCATGGAGAGCCCCAT  120
            |||||| ||||||  |||||| |||||||||||||||||||||| |  |||||||||| |
Sbjct  509  CCTCCCACAAGCATCGCCTTGCGGTTGGTTGAAAAACGAGTCCTACGCGGAGAGCCCCGT  568

Query  121  GATAAATGGTGGTTGAGTAACACTCGAGACCGATCATGTGTGGCCT  166
            |||||||||||||||||||||||||||||||| ||| ||| |||||
Sbjct  569  GATAAATGGTGGTTGAGTAACACTCGAGACCGTTCACGTGCGGCCT  614


>KJ411706.1 Lonchocarpus yucatanensis voucher Martinez 37214 18S ribosomal 
RNA gene, partial sequence; internal transcribed spacer 1, 
5.8S ribosomal RNA gene, and internal transcribed spacer 2, 
complete sequence; and 28S ribosomal RNA gene, partial sequence
Length=769

 Score = 169 bits (91),  Expect = 5e-38
 Identities = 145/172 (84%), Gaps = 0/172 (0%)
 Strand=Plus/Plus

Query  1    CAAATCGTTGCCCCAACGCCAATGCCTGACCAAACAAGGTGTTGACGGGGCGAATGTTGA  60
            |||||||||| ||||||||||| ||| |||| | |  || | || |||||   ||| || 
Sbjct  494  CAAATCGTTGTCCCAACGCCAACGCCCGACCCAGCTCGGCGCTGTCGGGGACCATGCTGG  553

Query  61   CCTCCCGCAAGCACTGCCTTGTGGTTGGTTGAAAAACGAGTCCTGCATGGAGAGCCCCAT  120
            |||||||||||||| |||||| |||||||||||||||||||||| | |||||||||||||
Sbjct  554  CCTCCCGCAAGCACCGCCTTGCGGTTGGTTGAAAAACGAGTCCTCCGTGGAGAGCCCCAT  613

Query  121  GATAAATGGTGGTTGAGTAACACTCGAGACCGATCATGTGTGGCCTTTCCTC  172
            |||||||||||||||||  || ||||||||| |||||| | ||||  |||||
Sbjct  614  GATAAATGGTGGTTGAGCGACCCTCGAGACCAATCATGCGCGGCCCCTCCTC  665


>KJ411705.1 Lonchocarpus wendtii voucher Brigada Vazquez 363 18S ribosomal 
RNA gene, partial sequence; internal transcribed spacer 1, 
5.8S ribosomal RNA gene, and internal transcribed spacer 2, 
complete sequence; and 28S ribosomal RNA gene, partial sequence
Length=824

 Score = 169 bits (91),  Expect = 5e-38
 Identities = 145/172 (84%), Gaps = 0/172 (0%)
 Strand=Plus/Plus

Query  1    CAAATCGTTGCCCCAACGCCAATGCCTGACCAAACAAGGTGTTGACGGGGCGAATGTTGA  60
            |||||||||| ||||||||||| ||| |||| | |  || | || |||||   ||| || 
Sbjct  494  CAAATCGTTGTCCCAACGCCAACGCCCGACCCAGCTCGGCGCTGTCGGGGACCATGCTGG  553

Query  61   CCTCCCGCAAGCACTGCCTTGTGGTTGGTTGAAAAACGAGTCCTGCATGGAGAGCCCCAT  120
            |||||||||||||| |||||| |||||||||||||||||||||| | |||||||||||||
Sbjct  554  CCTCCCGCAAGCACCGCCTTGCGGTTGGTTGAAAAACGAGTCCTCCGTGGAGAGCCCCAT  613

Query  121  GATAAATGGTGGTTGAGTAACACTCGAGACCGATCATGTGTGGCCTTTCCTC  172
            |||||||||||||||||  || ||||||||| |||||| | ||||  |||||
Sbjct  614  GATAAATGGTGGTTGAGCGACCCTCGAGACCAATCATGCGCGGCCCCTCCTC  665


>HE681570.1 Tephrosia vogelii genomic DNA containing 18S rRNA gene, ITS1, 
5.8S rRNA gene, ITS2 and 28S rRNA gene, specimen voucher Gsileshi002
Length=737

 Score = 169 bits (91),  Expect = 5e-38
 Identities = 182/224 (81%), Gaps = 13/224 (6%)
 Strand=Plus/Plus

Query  1    CAAATCGTTGCCCCAACGCCAAT-GCCTGACCAAACAAGGTGTTGACGGGGCGAATGTTG  59
            ||||||||| |||||| || |||  ||||| |    | |||||||   ||| | | ||||
Sbjct  477  CAAATCGTTACCCCAATGC-AATATCCTGA-C--TTAGGGTGTTGGTAGGGTGTAAGTTG  532

Query  60   ACCTCCCGCAAGCACTGCCTTGTGGTTGGTTGAAAAACGAGTCCTGCATGGAGAGCCCCA  119
            |||||||||| ||| || ||||||||||||||||||  ||||||| | ||||||||||||
Sbjct  533  ACCTCCCGCATGCATTGTCTTGTGGTTGGTTGAAAATTGAGTCCTTCGTGGAGAGCCCCA  592

Query  120  TGATAAATGGTGGTTGAGTAACACTCGAGACCGATCATGTGTGGCCTTTCCTCAAGTCAA  179
            |||||||||||||||||||||| |||||||||  ||||||||||| |||  | |  ||| 
Sbjct  593  TGATAAATGGTGGTTGAGTAACCCTCGAGACCAGTCATGTGTGGCTTTT--T-AC-TCAT  648

Query  180  GCAAGACTGACGTGACCCTCGTGTTCTTTTGAACGCTCATAACG  223
            |   | || | |||||||| ||||||||| ||||||||||||||
Sbjct  649  G---G-CTCAGGTGACCCTTGTGTTCTTTAGAACGCTCATAACG  688


>HE681569.1 Tephrosia candida genomic DNA containing 18S rRNA gene, ITS1, 
5.8S rRNA gene, ITS2 and 28S rRNA gene, specimen voucher Gsileshi001
Length=728

 Score = 169 bits (91),  Expect = 5e-38
 Identities = 182/224 (81%), Gaps = 13/224 (6%)
 Strand=Plus/Plus

Query  1    CAAATCGTTGCCCCAACGCCAAT-GCCTGACCAAACAAGGTGTTGACGGGGCGAATGTTG  59
            ||||||||| |||||| || |||  ||||| |    | |||||||   ||| | | ||||
Sbjct  467  CAAATCGTTACCCCAATGC-AATATCCTGA-C--TTAGGGTGTTGGTAGGGTGTAAGTTG  522

Query  60   ACCTCCCGCAAGCACTGCCTTGTGGTTGGTTGAAAAACGAGTCCTGCATGGAGAGCCCCA  119
            |||||||||| ||| || ||||||||||||||||||  ||||||| | ||||||||||||
Sbjct  523  ACCTCCCGCATGCATTGTCTTGTGGTTGGTTGAAAATTGAGTCCTTCGTGGAGAGCCCCA  582

Query  120  TGATAAATGGTGGTTGAGTAACACTCGAGACCGATCATGTGTGGCCTTTCCTCAAGTCAA  179
            |||||||||||||||||||||| |||||||||  ||||||||||| |||  | |  ||| 
Sbjct  583  TGATAAATGGTGGTTGAGTAACCCTCGAGACCAGTCATGTGTGGCTTTT--T-AC-TCAT  638

Query  180  GCAAGACTGACGTGACCCTCGTGTTCTTTTGAACGCTCATAACG  223
            |   | || | |||||||| ||||||||| ||||||||||||||
Sbjct  639  G---G-CTCAGGTGACCCTTGTGTTCTTTAGAACGCTCATAACG  678


>AF467480.1 Millettia sp. Hu 1159 small subunit ribosomal RNA gene, partial 
sequence; internal transcribed spacer 1, 5.8S ribosomal RNA 
gene and internal transcribed spacer 2, complete sequence; 
and large subunit ribosomal RNA gene, partial sequence
Length=624

 Score = 169 bits (91),  Expect = 5e-38
 Identities = 141/166 (85%), Gaps = 0/166 (0%)
 Strand=Plus/Plus

Query  1    CAAATCGTTGCCCCAACGCCAATGCCTGACCAAACAAGGTGTTGACGGGGCGAATGTTGA  60
            |||||||||||||| ||||||| ||| ||||      || | || ||||||| ||| |||
Sbjct  398  CAAATCGTTGCCCCGACGCCAACGCCCGACCCGGTCGGGCGCTGGCGGGGCGGATGCTGA  457

Query  61   CCTCCCGCAAGCACTGCCTTGTGGTTGGTTGAAAAACGAGTCCTGCATGGAGAGCCCCAT  120
            |||||| ||||||  |||||| |||||||||||||||||||||| |  |||||||||| |
Sbjct  458  CCTCCCACAAGCATCGCCTTGCGGTTGGTTGAAAAACGAGTCCTACGCGGAGAGCCCCGT  517

Query  121  GATAAATGGTGGTTGAGTAACACTCGAGACCGATCATGTGTGGCCT  166
            |||||||||||||||||||||||||||||||| ||| ||| |||||
Sbjct  518  GATAAATGGTGGTTGAGTAACACTCGAGACCGTTCACGTGCGGCCT  563


>AF467478.1 Millettia pachyloba small subunit ribosomal RNA gene, partial 
sequence; internal transcribed spacer 1, 5.8S ribosomal RNA 
gene and internal transcribed spacer 2, complete sequence; 
and large subunit ribosomal RNA gene, partial sequence
Length=624

 Score = 169 bits (91),  Expect = 5e-38
 Identities = 141/166 (85%), Gaps = 0/166 (0%)
 Strand=Plus/Plus

Query  1    CAAATCGTTGCCCCAACGCCAATGCCTGACCAAACAAGGTGTTGACGGGGCGAATGTTGA  60
            |||||||||||||| ||||||| ||| ||||      || | || ||||||| ||| |||
Sbjct  398  CAAATCGTTGCCCCGACGCCAACGCCCGACCCGGTCGGGCGCTGGCGGGGCGGATGCTGA  457

Query  61   CCTCCCGCAAGCACTGCCTTGTGGTTGGTTGAAAAACGAGTCCTGCATGGAGAGCCCCAT  120
            |||||| ||||||  |||||| |||||||||||||||||||||| |  |||||||||| |
Sbjct  458  CCTCCCACAAGCATCGCCTTGCGGTTGGTTGAAAAACGAGTCCTACGCGGAGAGCCCCGT  517

Query  121  GATAAATGGTGGTTGAGTAACACTCGAGACCGATCATGTGTGGCCT  166
            |||||||||||||||||||||||||||||||| ||| ||| |||||
Sbjct  518  GATAAATGGTGGTTGAGTAACACTCGAGACCGTTCACGTGCGGCCT  563


>KJ411656.1 Lonchocarpus brachyanthus voucher R. Torres C. 16840 18S ribosomal 
RNA gene, partial sequence; internal transcribed spacer 
1, 5.8S ribosomal RNA gene, and internal transcribed spacer 
2, complete sequence; and 28S ribosomal RNA gene, partial 
sequence
Length=732

 Score = 167 bits (90),  Expect = 2e-37
 Identities = 183/227 (81%), Gaps = 9/227 (4%)
 Strand=Plus/Plus

Query  1    CAAATCGTTGCCCCAACGCCAATGCCTGACC--A-AA-CAAGGTGTTGACGGGGCGAATG  56
            |||||||||| ||||||||||| ||  ||||  | ||  |||| |||| |||||   |||
Sbjct  471  CAAATCGTTGTCCCAACGCCAACGCTGGACCTAACAAGGAAGGCGTTGTCGGGGACCATG  530

Query  57   TTGACCTCCCGCAAGCACTGCCTTGTGGTTGGTTGAAAAACGAGTCCTGCATGGAGAGCC  116
            ||| |||||||| ||||| |||||| |||||||||||||||||||||| | |||||||||
Sbjct  531  TTGGCCTCCCGCGAGCACCGCCTTGCGGTTGGTTGAAAAACGAGTCCTCCGTGGAGAGCC  590

Query  117  CCATGATAAATGGTGGTTGAGTAACACTCGAGACCGATCATGTGTGGCCTTTCCTCAAGT  176
            |||||||||||||||||||||  || ||||||||| |||||| | ||||  |||||  | 
Sbjct  591  CCATGATAAATGGTGGTTGAGCGACCCTCGAGACCAATCATGCGCGGCCCCTCCTCGGG-  649

Query  177  CAAGCAAGACTGACGTGACCCTCGTGTTCTTTTGAACGCTCATAACG  223
            || |   | || ||| |||||||| | || || |  |||||||||||
Sbjct  650  CACG---G-CTCACGCGACCCTCGCGCTCCTTCGGGCGCTCATAACG  692


>KJ411704.1 Lonchocarpus vittatus voucher Breedlove 52112 18S ribosomal RNA 
gene, partial sequence; internal transcribed spacer 1, 5.8S 
ribosomal RNA gene, and internal transcribed spacer 2, complete 
sequence; and 28S ribosomal RNA gene, partial sequence
Length=848

 Score = 165 bits (89),  Expect = 6e-37
 Identities = 181/225 (80%), Gaps = 8/225 (4%)
 Strand=Plus/Plus

Query  1    CAAATCGTTGCCCCAACGCCAATGCCTGACCAAACAAGG--TGTTGACGGGGCGAATGTT  58
            |||||||||| ||||||||||| |||| |  ||| | ||  ||||| |||||   ||| |
Sbjct  518  CAAATCGTTGTCCCAACGCCAACGCCT-AAAAAAAACGGCTTGTTGTCGGGGACCATGCT  576

Query  59   GACCTCCCGCAAGCACTGCCTTGTGGTTGGTTGAAAAACGAGTCCTGCATGGAGAGCCCC  118
            | |||||||| ||||| |||||| |||||||||||||||||||||| | |||||||||||
Sbjct  577  GGCCTCCCGCGAGCACCGCCTTGCGGTTGGTTGAAAAACGAGTCCTCCGTGGAGAGCCCC  636

Query  119  ATGATAAATGGTGGTTGAGTAACACTCGAGACCGATCATGTGTGGCCTTTCCTCAAGTCA  178
            |||||||||||||||||||  || ||||||||| |||||| | ||||  |||||  | ||
Sbjct  637  ATGATAAATGGTGGTTGAGCGACCCTCGAGACCAATCATGCGCGGCCCCTCCTCGGG-CA  695

Query  179  AGCAAGACTGACGTGACCCTCGTGTTCTTTTGAACGCTCATAACG  223
             |   | || ||| |||||||| | || || |  |||||||||||
Sbjct  696  CG---G-CTCACGCGACCCTCGCGCTCCTTCGGGCGCTCATAACG  736


>KJ411692.1 Lonchocarpus punctatus voucher A. Gentry et al. 47480 18S ribosomal 
RNA gene, partial sequence; internal transcribed spacer 
1, 5.8S ribosomal RNA gene, and internal transcribed spacer 
2, complete sequence; and 28S ribosomal RNA gene, partial 
sequence
Length=770

 Score = 165 bits (89),  Expect = 6e-37
 Identities = 182/226 (81%), Gaps = 10/226 (4%)
 Strand=Plus/Plus

Query  1    CAAATCGTTGCCCCAACGCCAATGCCTGACCAAACAAGG---TGTTGACGGGGCGAATGT  57
            |||||||||| ||||||||||| |||| |  ||| ||||   ||||| |||||   ||| 
Sbjct  509  CAAATCGTTGTCCCAACGCCAACGCCT-A-AAAAAAAGGCCTTGTTGTCGGGGACCATGC  566

Query  58   TGACCTCCCGCAAGCACTGCCTTGTGGTTGGTTGAAAAACGAGTCCTGCATGGAGAGCCC  117
            || |||||||| ||||| |||||| |||||||||||||||||||||| | ||||||||||
Sbjct  567  TGGCCTCCCGCGAGCACCGCCTTGCGGTTGGTTGAAAAACGAGTCCTCCGTGGAGAGCCC  626

Query  118  CATGATAAATGGTGGTTGAGTAACACTCGAGACCGATCATGTGTGGCCTTTCCTCAAGTC  177
            ||||||||||||||||||||  || ||||||||| |||||| | ||||  |||||  | |
Sbjct  627  CATGATAAATGGTGGTTGAGCGACCCTCGAGACCAATCATGCGCGGCCCCTCCTCGGG-C  685

Query  178  AAGCAAGACTGACGTGACCCTCGTGTTCTTTTGAACGCTCATAACG  223
            | |   | || ||| |||||||| | || || |  |||||||||||
Sbjct  686  ACG---G-CTCACGCGACCCTCGCGCTCCTTCGGGCGCTCATAACG  727


>AF467052.1 Lonchocarpus emarginatus specimen-voucher Hughes 1344 (FHO) small 
subunit ribosomal RNA gene, partial sequence; internal 
transcribed spacer 1, 5.8S ribosomal RNA gene and internal transcribed 
spacer 2, complete sequence; and large subunit ribosomal 
RNA gene, partial sequence
Length=634

 Score = 165 bits (89),  Expect = 6e-37
 Identities = 182/226 (81%), Gaps = 10/226 (4%)
 Strand=Plus/Plus

Query  1    CAAATCGTTGCCCCAACGCCAATGCCTGACCAAACAAGG---TGTTGACGGGGCGAATGT  57
            |||||||||| ||||||||||| |||| |  ||| ||||   ||||| |||||   ||| 
Sbjct  398  CAAATCGTTGTCCCAACGCCAACGCCT-A-AAAAAAAGGCCTTGTTGTCGGGGACCATGC  455

Query  58   TGACCTCCCGCAAGCACTGCCTTGTGGTTGGTTGAAAAACGAGTCCTGCATGGAGAGCCC  117
            || |||||||| ||||| |||||| |||||||||||||||||||||| | ||||||||||
Sbjct  456  TGGCCTCCCGCGAGCACCGCCTTGCGGTTGGTTGAAAAACGAGTCCTCCGTGGAGAGCCC  515

Query  118  CATGATAAATGGTGGTTGAGTAACACTCGAGACCGATCATGTGTGGCCTTTCCTCAAGTC  177
            ||||||||||||||||||||  || ||||||||| |||||| | ||||  |||||  | |
Sbjct  516  CATGATAAATGGTGGTTGAGCGACCCTCGAGACCAATCATGCGCGGCCCCTCCTCGGG-C  574

Query  178  AAGCAAGACTGACGTGACCCTCGTGTTCTTTTGAACGCTCATAACG  223
            | |   | || ||| |||||||| | || || |  |||||||||||
Sbjct  575  ACG---G-CTCACGCGACCCTCGCGCTCCTTCGGGCGCTCATAACG  616


>KJ411701.1 Lonchocarpus sumiderensis voucher N. Martinez 2991 5.8S ribosomal 
RNA gene, partial sequence; internal transcribed spacer 
2, complete sequence; and 28S ribosomal RNA gene, partial sequence
Length=445

 Score = 163 bits (88),  Expect = 2e-36
 Identities = 147/175 (84%), Gaps = 5/175 (3%)
 Strand=Plus/Plus

Query  1    CAAATCGTTGCCCCAACGCCAATGCCTGACCAAACAAGG---TGTTGACGGGGCGAATGT  57
            |||||||||| ||||||||||| |||| |  ||| ||||   ||||| |||||   ||| 
Sbjct  119  CAAATCGTTGTCCCAACGCCAACGCCT-A-AAAAAAAGGCCTTGTTGTCGGGGACCATGC  176

Query  58   TGACCTCCCGCAAGCACTGCCTTGTGGTTGGTTGAAAAACGAGTCCTGCATGGAGAGCCC  117
            || |||||||| ||||| |||||| |||||||||||||||||||||| | ||||||||||
Sbjct  177  TGGCCTCCCGCGAGCACCGCCTTGCGGTTGGTTGAAAAACGAGTCCTCCGTGGAGAGCCC  236

Query  118  CATGATAAATGGTGGTTGAGTAACACTCGAGACCGATCATGTGTGGCCTTTCCTC  172
            ||||||||||||||||||||  || ||||||||| |||||| | ||||  |||||
Sbjct  237  CATGATAAATGGTGGTTGAGCGACCCTCGAGACCAATCATGCGCGGCCCCTCCTC  291


>KJ411690.1 Lonchocarpus oaxacensis voucher E. Martinez 41809 18S ribosomal 
RNA gene, partial sequence; internal transcribed spacer 1, 
5.8S ribosomal RNA gene, and internal transcribed spacer 2, 
complete sequence; and 28S ribosomal RNA gene, partial sequence
Length=775

 Score = 163 bits (88),  Expect = 2e-36
 Identities = 144/172 (84%), Gaps = 0/172 (0%)
 Strand=Plus/Plus

Query  1    CAAATCGTTGCCCCAACGCCAATGCCTGACCAAACAAGGTGTTGACGGGGCGAATGTTGA  60
            || ||||||| ||||||||||| ||| |||| | |  || | || |||||   ||| || 
Sbjct  513  CACATCGTTGTCCCAACGCCAACGCCCGACCCAGCTCGGCGCTGTCGGGGACCATGCTGG  572

Query  61   CCTCCCGCAAGCACTGCCTTGTGGTTGGTTGAAAAACGAGTCCTGCATGGAGAGCCCCAT  120
            |||||||||||||| |||||| |||||||||||||||||||||| | |||||||||||||
Sbjct  573  CCTCCCGCAAGCACCGCCTTGCGGTTGGTTGAAAAACGAGTCCTCCGTGGAGAGCCCCAT  632

Query  121  GATAAATGGTGGTTGAGTAACACTCGAGACCGATCATGTGTGGCCTTTCCTC  172
            |||||||||||||||||  || ||||||||| |||||| | ||||  |||||
Sbjct  633  GATAAATGGTGGTTGAGCGACCCTCGAGACCAATCATGCGCGGCCCCTCCTC  684


>KJ411685.1 Lonchocarpus minimiflorus voucher Hughes 1223 18S ribosomal RNA 
gene, partial sequence; internal transcribed spacer 1, 5.8S 
ribosomal RNA gene, and internal transcribed spacer 2, complete 
sequence; and 28S ribosomal RNA gene, partial sequence
Length=813

 Score = 163 bits (88),  Expect = 2e-36
 Identities = 144/172 (84%), Gaps = 0/172 (0%)
 Strand=Plus/Plus

Query  1    CAAATCGTTGCCCCAACGCCAATGCCTGACCAAACAAGGTGTTGACGGGGCGAATGTTGA  60
            |||||||||| ||||||||||| ||| |||| | |  || | || |||||   ||| || 
Sbjct  516  CAAATCGTTGTCCCAACGCCAACGCCCGACCCAGCTCGGCGCTGTCGGGGACCATGCTGG  575

Query  61   CCTCCCGCAAGCACTGCCTTGTGGTTGGTTGAAAAACGAGTCCTGCATGGAGAGCCCCAT  120
            |||||||||||||| |||||| |||||||||||||||||||||| | | |||||||||||
Sbjct  576  CCTCCCGCAAGCACCGCCTTGCGGTTGGTTGAAAAACGAGTCCTCCGTTGAGAGCCCCAT  635

Query  121  GATAAATGGTGGTTGAGTAACACTCGAGACCGATCATGTGTGGCCTTTCCTC  172
            |||||||||||||||||  || ||||||||| |||||| | ||||  |||||
Sbjct  636  GATAAATGGTGGTTGAGCGACCCTCGAGACCAATCATGCGCGGCCCCTCCTC  687


>KJ411664.1 Lonchocarpus epigaeus voucher M. Sousa 13279 18S ribosomal RNA 
gene, partial sequence; internal transcribed spacer 1 and 
5.8S ribosomal RNA gene, complete sequence; and internal transcribed 
spacer 2, partial sequence
Length=691

 Score = 163 bits (88),  Expect = 2e-36
 Identities = 144/172 (84%), Gaps = 0/172 (0%)
 Strand=Plus/Plus

Query  1    CAAATCGTTGCCCCAACGCCAATGCCTGACCAAACAAGGTGTTGACGGGGCGAATGTTGA  60
            || ||||||| ||||||||||| ||| |||| | |  || | || |||||   ||| || 
Sbjct  512  CACATCGTTGTCCCAACGCCAACGCCCGACCCAGCTCGGCGCTGTCGGGGACCATGCTGG  571

Query  61   CCTCCCGCAAGCACTGCCTTGTGGTTGGTTGAAAAACGAGTCCTGCATGGAGAGCCCCAT  120
            |||||||||||||| |||||| |||||||||||||||||||||| | |||||||||||||
Sbjct  572  CCTCCCGCAAGCACCGCCTTGCGGTTGGTTGAAAAACGAGTCCTCCGTGGAGAGCCCCAT  631

Query  121  GATAAATGGTGGTTGAGTAACACTCGAGACCGATCATGTGTGGCCTTTCCTC  172
            |||||||||||||||||  || ||||||||| |||||| | ||||  |||||
Sbjct  632  GATAAATGGTGGTTGAGCGACCCTCGAGACCAATCATGCGCGGCCCCTCCTC  683


>AF467057.1 Lonchocarpus lanceolatus specimen-voucher Hughes 144/92 (FHO) 
small subunit ribosomal RNA gene, partial sequence; internal 
transcribed spacer 1, 5.8S ribosomal RNA gene and internal 
transcribed spacer 2, complete sequence; and large subunit 
ribosomal RNA gene, partial sequence
Length=635

 Score = 163 bits (88),  Expect = 2e-36
 Identities = 144/172 (84%), Gaps = 0/172 (0%)
 Strand=Plus/Plus

Query  1    CAAATCGTTGCCCCAACGCCAATGCCTGACCAAACAAGGTGTTGACGGGGCGAATGTTGA  60
            ||||||| || ||||||||||| ||| |||| | |  || | || |||||   ||| || 
Sbjct  400  CAAATCGCTGTCCCAACGCCAACGCCCGACCCAGCTCGGCGCTGTCGGGGACCATGCTGG  459

Query  61   CCTCCCGCAAGCACTGCCTTGTGGTTGGTTGAAAAACGAGTCCTGCATGGAGAGCCCCAT  120
            |||||||||||||| |||||| |||||||||||||||||||||| | |||||||||||||
Sbjct  460  CCTCCCGCAAGCACCGCCTTGCGGTTGGTTGAAAAACGAGTCCTCCGTGGAGAGCCCCAT  519

Query  121  GATAAATGGTGGTTGAGTAACACTCGAGACCGATCATGTGTGGCCTTTCCTC  172
            |||||||||||||||||  || ||||||||| |||||| | ||||  |||||
Sbjct  520  GATAAATGGTGGTTGAGCGACCCTCGAGACCAATCATGCGCGGCCCCTCCTC  571


>AF467056.1 Lonchocarpus lanceolatus specimen-voucher Hughes 160/92 (FHO) 
small subunit ribosomal RNA gene, partial sequence; internal 
transcribed spacer 1, 5.8S ribosomal RNA gene and internal 
transcribed spacer 2, complete sequence; and large subunit 
ribosomal RNA gene, partial sequence
Length=635

 Score = 163 bits (88),  Expect = 2e-36
 Identities = 144/172 (84%), Gaps = 0/172 (0%)
 Strand=Plus/Plus

Query  1    CAAATCGTTGCCCCAACGCCAATGCCTGACCAAACAAGGTGTTGACGGGGCGAATGTTGA  60
            ||||||| || ||||||||||| ||| |||| | |  || | || |||||   ||| || 
Sbjct  400  CAAATCGCTGTCCCAACGCCAACGCCCGACCCAGCTCGGCGCTGTCGGGGACCATGCTGG  459

Query  61   CCTCCCGCAAGCACTGCCTTGTGGTTGGTTGAAAAACGAGTCCTGCATGGAGAGCCCCAT  120
            |||||||||||||| |||||| |||||||||||||||||||||| | |||||||||||||
Sbjct  460  CCTCCCGCAAGCACCGCCTTGCGGTTGGTTGAAAAACGAGTCCTCCGTGGAGAGCCCCAT  519

Query  121  GATAAATGGTGGTTGAGTAACACTCGAGACCGATCATGTGTGGCCTTTCCTC  172
            |||||||||||||||||  || ||||||||| |||||| | ||||  |||||
Sbjct  520  GATAAATGGTGGTTGAGCGACCCTCGAGACCAATCATGCGCGGCCCCTCCTC  571


>AY009141.1 Chadsia grevei internal transcribed spacer 1, 5.8S ribosomal 
RNA gene, and internal transcribed spacer 2, complete sequence; 
and 26S ribosomal RNA gene, partial sequence
Length=645

 Score = 163 bits (88),  Expect = 2e-36
 Identities = 142/168 (85%), Gaps = 4/168 (2%)
 Strand=Plus/Plus

Query  1    CAAATCGTTGCCCCAACGCCAATGCCTGACCAAACAAGGTGTTGACGGGGCGAATGTTGA  60
            ||||||||| |||||| |||||| ||| |  |   ||||| | |   ||| | ||| |||
Sbjct  357  CAAATCGTTACCCCAATGCCAATTCCT-A--ACTTAAGGTTTCGGTAGGGTGTATGCTGA  413

Query  61   CCTCCCGCAAGCACTGCCTTGTGGTTGGTTGAAAAACGAGTCCTGCATGGAGAGCCCCAT  120
            |||||||||||||||| ||||||||||||||||||  ||||||| | |||||||||||||
Sbjct  414  CCTCCCGCAAGCACTGTCTTGTGGTTGGTTGAAAATTGAGTCCTTCGTGGAGAGCCCCAT  473

Query  121  GATAAATGGTGGTTGAGTAACACTCGAGACCGATCATGTGTGGC-CTT  167
            ||||||||||||||||||||| ||||||||| |||||||| ||| |||
Sbjct  474  GATAAATGGTGGTTGAGTAACCCTCGAGACCAATCATGTGCGGCTCTT  521


>KJ411703.1 Lonchocarpus vallicola voucher J. Linares 4528 18S ribosomal 
RNA gene, partial sequence; internal transcribed spacer 1, 5.8S 
ribosomal RNA gene, and internal transcribed spacer 2, complete 
sequence; and 28S ribosomal RNA gene, partial sequence
Length=797

 Score = 161 bits (87),  Expect = 8e-36
 Identities = 142/168 (85%), Gaps = 5/168 (3%)
 Strand=Plus/Plus

Query  1    CAAATCGTTGCCCCAACGCCAATGCCTGACCAAACAAGG---TGTTGACGGGGCGAATGT  57
            |||||||||| ||||||||||| |||| |  ||| ||||   ||||| |||||   ||| 
Sbjct  499  CAAATCGTTGTCCCAACGCCAACGCCT-A-GAAAAAAGGCCTTGTTGTCGGGGACCATGC  556

Query  58   TGACCTCCCGCAAGCACTGCCTTGTGGTTGGTTGAAAAACGAGTCCTGCATGGAGAGCCC  117
            || |||||||| ||||| |||||| |||||||||||||||||||||| | ||||||||||
Sbjct  557  TGGCCTCCCGCGAGCACCGCCTTGCGGTTGGTTGAAAAACGAGTCCTCCGTGGAGAGCCC  616

Query  118  CATGATAAATGGTGGTTGAGTAACACTCGAGACCGATCATGTGTGGCC  165
            ||||||||||||||||||||  || ||||||||| |||||| | ||||
Sbjct  617  CATGATAAATGGTGGTTGAGCGACCCTCGAGACCAATCATGCGCGGCC  664


>KJ411693.1 Lonchocarpus punctatus voucher R.P. Belemy Pinheiro 2952 18S 
ribosomal RNA gene, partial sequence; internal transcribed spacer 
1, 5.8S ribosomal RNA gene, and internal transcribed spacer 
2, complete sequence; and 28S ribosomal RNA gene, partial 
sequence
Length=801

 Score = 161 bits (87),  Expect = 8e-36
 Identities = 179/223 (80%), Gaps = 9/223 (4%)
 Strand=Plus/Plus

Query  1    CAAATCGTTGCCCCAACGCCAATGCCTGACCAAACAAGGTGTTGACGGGGCGAATGTTGA  60
            |||||||||| ||||||||||| ||||    |||     ||||| |||||   |||||| 
Sbjct  516  CAAATCGTTGTCCCAACGCCAACGCCT----AAAGRCCTTGTTGTCGGGGACCATGTTGG  571

Query  61   CCTCCCGCAAGCACTGCCTTGTGGTTGGTTGAAAAACGAGTCCTGCATGGAGAGCCCCAT  120
            |||||||| ||||| |||||| |||||||||||||||||||||| | |||||||||||||
Sbjct  572  CCTCCCGCGAGCACCGCCTTGCGGTTGGTTGAAAAACGAGTCCTCCGTGGAGAGCCCCAT  631

Query  121  GATAAATGGTGGTTGAGTAACACTCGAGACCGATCATGTGTGGCCTTTCCTCAAGTCAAG  180
            |||||||||||||||||  || ||||||||| |||||| | ||||  |||||  | || |
Sbjct  632  GATAAATGGTGGTTGAGCGACCCTCGAGACCAATCATGCGCGGCCCCTCCTCGGG-CACG  690

Query  181  CAAGACTGACGTGACCCTCGTGTTCTTTTGAACGCTCATAACG  223
               | || ||| |||||||| | ||||| |  |||||||||||
Sbjct  691  ---G-CTCACGCGACCCTCGCGCTCTTTCGGGCGCTCATAACG  729


>HG004803.1 Millettia pachyloba genomic DNA containing 18S rRNA gene, ITS1, 
5.8S rRNA gene, ITS2 and 28S rRNA gene, specimen voucher 
HITBC:Liana Mengsong 145_8_17
Length=827

 Score = 161 bits (87),  Expect = 8e-36
 Identities = 140/166 (84%), Gaps = 1/166 (1%)
 Strand=Plus/Plus

Query  1    CAAATCGTTGCCCCAACGCCAATGCCTGACCAAACAAGGTGTTGACGGGGCGAATGTTGA  60
            |||||||||| ||| ||||||| ||| ||||      || | || ||||||| ||| |||
Sbjct  522  CAAATCGTTG-CCCGACGCCAACGCCCGACCCGGTCGGGCGCTGGCGGGGCGGATGCTGA  580

Query  61   CCTCCCGCAAGCACTGCCTTGTGGTTGGTTGAAAAACGAGTCCTGCATGGAGAGCCCCAT  120
            |||||| ||||||  |||||| |||||||||||||||||||||| |  |||||||||| |
Sbjct  581  CCTCCCACAAGCATCGCCTTGCGGTTGGTTGAAAAACGAGTCCTACGCGGAGAGCCCCGT  640

Query  121  GATAAATGGTGGTTGAGTAACACTCGAGACCGATCATGTGTGGCCT  166
            |||||||||||||||||||||||||||||||| ||| ||| |||||
Sbjct  641  GATAAATGGTGGTTGAGTAACACTCGAGACCGTTCACGTGCGGCCT  686


>KX057906.1 Tephrosia linearis isolate AD146 small subunit ribosomal RNA 
gene, partial sequence; internal transcribed spacer 1, 5.8S 
ribosomal RNA gene, and internal transcribed spacer 2, complete 
sequence; and large subunit ribosomal RNA gene, partial 
sequence
Length=772

 Score = 159 bits (86),  Expect = 3e-35
 Identities = 144/172 (84%), Gaps = 4/172 (2%)
 Strand=Plus/Plus

Query  1    CAAATCGTTGCCCCAACGCCAATGCCTGACCAAACAAGGTGTTGACGGGGCGAATGTTGA  60
            ||||||||| |||||| || |||  || |  ||  | |||||||   ||| | | |||||
Sbjct  508  CAAATCGTTACCCCAATGC-AATATCTTA--AATTAGGGTGTTGTTAGGGTGTAAGTTGA  564

Query  61   CCTCCCGCAAGCACTGCCTTGTGGTTGGTTGAAAAACGAGTCCTGCATGGAGAGCCCCAT  120
            ||||||||| |||||| ||||||||||||||||||  |||||||   |||||||||||||
Sbjct  565  CCTCCCGCATGCACTGTCTTGTGGTTGGTTGAAAATTGAGTCCTTTGTGGAGAGCCCCAT  624

Query  121  GATAAATGGTGGTTGAGTAACACTCGAGACCGATCATGTGTGGCCTTTCCTC  172
            ||||||||||||||||||||| ||||||||| |||||||||||| ||| |||
Sbjct  625  GATAAATGGTGGTTGAGTAACCCTCGAGACCAATCATGTGTGGC-TTTACTC  675


>KJ411662.1 Lonchocarpus cristatus voucher R.M. Rivas 178 5.8S ribosomal 
RNA gene, partial sequence; internal transcribed spacer 2, complete 
sequence; and 28S ribosomal RNA gene, partial sequence
Length=475

 Score = 159 bits (86),  Expect = 3e-35
 Identities = 146/175 (83%), Gaps = 4/175 (2%)
 Strand=Plus/Plus

Query  1    CAAATCGTTGCCCCAACGCCAATGCCTGACCAAACAAGG---TGTTGACGGGGCGAATGT  57
            |||||||||| ||||||||||| |||| |  ||| ||||   ||||| |||||   ||| 
Sbjct  157  CAAATCGTTGTCCCAACGCCAACGCCT-AAAAAAAAAGGCCTTGTTGTCGGGGACCATGC  215

Query  58   TGACCTCCCGCAAGCACTGCCTTGTGGTTGGTTGAAAAACGAGTCCTGCATGGAGAGCCC  117
            || |||||||| ||||| |||||| |||||||||||||| ||||||| | ||||||||||
Sbjct  216  TGGCCTCCCGCGAGCACCGCCTTGCGGTTGGTTGAAAAAGGAGTCCTCCGTGGAGAGCCC  275

Query  118  CATGATAAATGGTGGTTGAGTAACACTCGAGACCGATCATGTGTGGCCTTTCCTC  172
            ||||||||||||||||||||  || ||||||||| |||||| | ||||  |||||
Sbjct  276  CATGATAAATGGTGGTTGAGCGACCCTCGAGACCAATCATGCGCGGCCCCTCCTC  330


  Database: Nucleotide collection (nt)
    Posted date:  Jun 15, 2019  6:40 PM
  Number of letters in database: 218,532,353,722
  Number of sequences in database:  52,478,804

Lambda      K        H
    1.33    0.621     1.12 
Gapped
Lambda      K        H
    1.28    0.460    0.850 
Matrix: blastn matrix:1 -2
Gap Penalties: Existence: 0, Extension: 0
Number of Sequences: 52478804
Number of Hits to DB: 0
Number of extensions: 0
Number of successful extensions: 0
Number of sequences better than 10: 34
Number of HSP's better than 10 without gapping: 0
Number of HSP's gapped: 34
Number of HSP's successfully gapped: 34
Length of query: 223
Length of database: 218532353722
Length adjustment: 33
Effective length of query: 190
Effective length of database: 216800553190
Effective search space: 41192105106100
Effective search space used: 41192105106100
A: 0
X1: 13 (25.0 bits)
X2: 32 (59.1 bits)
X3: 54 (99.7 bits)
S1: 13 (25.1 bits)
S2: 23 (43.6 bits)
