# Supplementary material for: Assessing the Identity of Commercial Herbs From a Cambodian Market Using DNA Barcoding
Source: Front Pharmacol. 2020 Mar 24;11:244. doi: 10.3389/fphar.2020.00244 (PMC7105672; doi:10.3389/fphar.2020.00244)
Supplement: Supplementary file 2 [file Data_Sheet_2.zip › blast search result/ITS2/JPZ24.txt]

BLASTN 2.9.0+
Reference: Zheng Zhang, Scott Schwartz, Lukas Wagner, and
Webb Miller (2000), "A greedy algorithm for aligning DNA
sequences", J Comput Biol 2000; 7(1-2):203-14.


Reference for database indexing: Aleksandr Morgulis, George
Coulouris, Yan Raytselis, Thomas L. Madden, Richa Agarwala,
Alejandro A. Schaffer (2008), "Database Indexing for
Production MegaBLAST Searches", Bioinformatics 24:1757-1764.


RID: J5WXAPJ901N


Database: Nucleotide collection (nt)
           52,478,804 sequences; 218,532,353,722 total letters
Query= 24

Length=232


                                                                   Score        E     Max
Sequences producing significant alignments:                       (Bits)     Value  ident

MH547489.1 Chrozophora tinctoria isolate UQU ALP80 5.8S riboso...  165        7e-37  80%         
MH547483.1 Senna alexandrina isolate UQU ALP65 5.8S ribosomal ...  165        7e-37  80%         
KX534384.1 Senna alexandrina isolate M9 5.8S ribosomal RNA gen...  161        9e-36  79%         
KX534378.1 Senna alexandrina isolate M4 5.8S ribosomal RNA gen...  161        9e-36  79%         
MF096099.1 Senna alexandrina isolate KPS0206B02 internal trans...  159        3e-35  79%         
MF096098.1 Senna alexandrina isolate KPS0206B01 internal trans...  159        3e-35  79%         
MF096097.1 Senna alexandrina isolate KPS0206A03 internal trans...  159        3e-35  79%         
MF096096.1 Senna alexandrina isolate KPS0206A02 internal trans...  159        3e-35  79%         
MF096095.1 Senna alexandrina isolate KPS0206A01 internal trans...  159        3e-35  79%         
MF096094.1 Senna alexandrina isolate KMS0206A01 internal trans...  159        3e-35  79%         
KY427086.1 Senna alexandrina voucher CIMAP:C032 18S ribosomal ...  159        3e-35  79%         
KY214459.1 Senna alexandrina voucher CIMAP:C025 18S ribosomal ...  159        3e-35  79%         
KY492293.1 Senna alexandrina isolate CIMAP-C039 clone Senna sp...  159        3e-35  79%         
KY492292.1 Senna alexandrina isolate CIMAP-C032 clone Senna sp...  159        3e-35  79%         
KY492291.1 Senna alexandrina isolate CIMAP-C025 clone Senna sp...  159        3e-35  79%         
KU174617.1 Senna alexandrina voucher JP040MT01 internal transc...  159        3e-35  79%         
KF815491.1 Senna alexandrina voucher KSUFS87 18S ribosomal RNA...  159        3e-35  79%         
JQ301846.1 Senna alexandrina internal transcribed spacer 2, co...  159        3e-35  79%         
MF468202.1 Ocimum tenuiflorum voucher CIMAP:63 small subunit r...  156        4e-34  82%         
KT308097.1 Senna alexandrina 18S ribosomal RNA gene, partial s...  156        4e-34  82%         
MH547499.1 Senna italica isolate UQU ALP127 5.8S ribosomal RNA...  148        7e-32  81%         
KX057899.1 Senna italica isolate AD127 small subunit ribosomal...  148        7e-32  81%         
KJ004339.1 Senna italica 18S ribosomal RNA gene, partial seque...  148        7e-32  81%         
KJ004293.1 Senna italica 18S ribosomal RNA gene, partial seque...  148        7e-32  81%         
KF815503.1 Senna italica voucher KSUFS365 18S ribosomal RNA ge...  148        7e-32  81%         
KY576676.1 Senna italica subsp. micrantha voucher CIMAP:C040 1...  143        3e-30  81%         
KY576675.1 Senna italica subsp. micrantha voucher CIMAP:C033 1...  143        3e-30  81%         
KY214460.1 Senna italica subsp. micrantha voucher CIMAP:C026 1...  143        3e-30  81%         
KY492296.1 Senna italica subsp. micrantha isolate CIMAP-C044 c...  143        3e-30  81%         
KY492295.1 Senna italica subsp. micrantha isolate CIMAP-C033 c...  143        3e-30  81%         
KY492294.1 Senna italica subsp. micrantha isolate CIMAP-C026 c...  143        3e-30  81%         
KT279729.1 Chamaecrista absus 18S ribosomal RNA gene, partial ...  143        3e-30  81%         
MH547552.1 Datura stramonium isolate UQU ALP11 5.8S ribosomal ...  141        1e-29  78%         
KT279731.1 Chamaecrista nigricans 18S ribosomal RNA gene, part...  139        4e-29  80%         
MH547530.1 Senna italica isolate UQU ALP171 5.8S ribosomal RNA...  137        1e-28  80%         

ALIGNMENTS
>MH547489.1 Chrozophora tinctoria isolate UQU ALP80 5.8S ribosomal RNA gene, 
partial sequence; internal transcribed spacer 2, complete 
sequence; and large subunit ribosomal RNA gene, partial sequence
Length=493

 Score = 165 bits (89),  Expect = 7e-37
 Identities = 189/237 (80%), Gaps = 8/237 (3%)
 Strand=Plus/Plus

Query  1    CGCATTGCCGCCCC-AAACCTTGACGCCCCCTCAAATCGACTTGAGGGGGCGAGGTGGTC  59
            ||||| |  ||||| |||||||| || ||| ||   || ||  |||| |  |||||| | 
Sbjct  104  CGCATCGTTGCCCCAAAACCTTGTCGTCCCTTC-GGTCAACCGGAGGCGATGAGGTGCTT  162

Query  60   GGGCGAAAGTTGGCCTCCCGTGAGCATTGCCTCGTGGATGGTTGAAAAATGAGCCTACGA  119
            ||||| |||||||||||||||||||||||||||| ||||||| ||||   ||||||  | 
Sbjct  163  GGGCGGAAGTTGGCCTCCCGTGAGCATTGCCTCGCGGATGGTCGAAATTGGAGCCTGTG-  221

Query  120  GCGA-TGACTGCCACGTT-CACGGTGGATGAGCGA-ATGCCTCGAGACCGATCGTGCGCA  176
            | ||  ||| |||||||| |||||||| |||| || |||||||||| |||| ||||||| 
Sbjct  222  GGGAGCGACGGCCACGTTCCACGGTGGTTGAG-GAGATGCCTCGAGGCCGACCGTGCGCG  280

Query  177  TGTTGTCCCTTTG-CCTAGGCCGCGAGACCCTTGCGAGCAAGAAAGCGCTCACAACG  232
             ||||||||   | |  |||| |||||||||||||||||||||||| |||| |||||
Sbjct  281  AGTTGTCCCCACGTCAAAGGCTGCGAGACCCTTGCGAGCAAGAAAGTGCTCCCAACG  337


>MH547483.1 Senna alexandrina isolate UQU ALP65 5.8S ribosomal RNA gene, 
partial sequence; internal transcribed spacer 2, complete sequence; 
and large subunit ribosomal RNA gene, partial sequence
Length=499

 Score = 165 bits (89),  Expect = 7e-37
 Identities = 189/237 (80%), Gaps = 8/237 (3%)
 Strand=Plus/Plus

Query  1    CGCATTGCCGCCCC-AAACCTTGACGCCCCCTCAAATCGACTTGAGGGGGCGAGGTGGTC  59
            ||||| |  ||||| |||||||| || ||| ||   || ||  |||| |  |||||| | 
Sbjct  102  CGCATCGTTGCCCCAAAACCTTGTCGTCCCTTC-GGTCAACCGGAGGCGATGAGGTGCTT  160

Query  60   GGGCGAAAGTTGGCCTCCCGTGAGCATTGCCTCGTGGATGGTTGAAAAATGAGCCTACGA  119
            ||||| |||||||||||||||||||||||||||| ||||||| ||||   ||||||  | 
Sbjct  161  GGGCGGAAGTTGGCCTCCCGTGAGCATTGCCTCGCGGATGGTCGAAATTGGAGCCTGTG-  219

Query  120  GCGA-TGACTGCCACGTT-CACGGTGGATGAGCGA-ATGCCTCGAGACCGATCGTGCGCA  176
            | ||  ||| |||||||| |||||||| |||| || |||||||||| |||| ||||||| 
Sbjct  220  GGGAGCGACGGCCACGTTCCACGGTGGTTGAG-GAGATGCCTCGAGGCCGACCGTGCGCG  278

Query  177  TGTTGTCCCTTTG-CCTAGGCCGCGAGACCCTTGCGAGCAAGAAAGCGCTCACAACG  232
             ||||||||   | |  |||| |||||||||||||||||||||||| |||| |||||
Sbjct  279  AGTTGTCCCCACGTCAAAGGCTGCGAGACCCTTGCGAGCAAGAAAGTGCTCCCAACG  335


>KX534384.1 Senna alexandrina isolate M9 5.8S ribosomal RNA gene, partial 
sequence; internal transcribed spacer 2, complete sequence; 
and 28S ribosomal RNA gene, partial sequence
Length=339

 Score = 161 bits (87),  Expect = 9e-36
 Identities = 187/236 (79%), Gaps = 6/236 (3%)
 Strand=Plus/Plus

Query  1    CGCATTGCCGCCCC-AAACCTTGACGCCCCCTCAAATCGACTTGAGGGGGCGAGGTGGTC  59
            ||||| |  ||||| |||||||| || ||| ||   || ||  |||| |  |||||| | 
Sbjct  25   CGCATYGTTGCCCCAAAACCTTGTCGTCCCTTC-GGTCAACCGGAGGCGATGAGGTGCTT  83

Query  60   GGGCGAAAGTTGGCCTCCCGTGAGCATTGCCTCGTGGATGGTTGAAAAATGAGCCTACGA  119
            ||||| |||||||||||||||||||||||||||| ||||||| ||||   ||||||  | 
Sbjct  84   GGGCGGAAGTTGGCCTCCCGTGAGCATTGCCTCGCGGATGGTCGAAATTGGAGCCTGTG-  142

Query  120  GCGA-TGACTGCCACGTT-CACGGTGGATGAGCGAATGCCTCGAGACCGATCGTGCGCAT  177
            | ||  ||| |||||||| |||||||| |||||  |||||||||| |||| ||||| |  
Sbjct  143  GGGAGCGACCGCCACGTTCCACGGTGGTTGAGCAGATGCCTCGAGGCCGACCGTGCACGA  202

Query  178  GTTGTCCCTTTG-CCTAGGCCGCGAGACCCTTGCGAGCAAGAAAGCGCTCACAACG  232
            ||||||||   | |  |||| |||||||||||||||||||||||| |||| |||||
Sbjct  203  GTTGTCCCCACGTCAAAGGCTGCGAGACCCTTGCGAGCAAGAAAGTGCTCCCAACG  258


>KX534378.1 Senna alexandrina isolate M4 5.8S ribosomal RNA gene, partial 
sequence; internal transcribed spacer 2, complete sequence; 
and 28S ribosomal RNA gene, partial sequence
Length=503

 Score = 161 bits (87),  Expect = 9e-36
 Identities = 187/236 (79%), Gaps = 6/236 (3%)
 Strand=Plus/Plus

Query  1    CGCATTGCCGCCCC-AAACCTTGACGCCCCCTCAAATCGACTTGAGGGGGCGAGGTGGTC  59
            ||||| |  ||||| |||||||| || ||| ||   || ||  |||| |  |||||| | 
Sbjct  106  CGCATCGTTGCCCCAAAACCTTGTCGTCCCTTC-GGTCAACCGGAGGCGATGAGGTGCTT  164

Query  60   GGGCGAAAGTTGGCCTCCCGTGAGCATTGCCTCGTGGATGGTTGAAAAATGAGCCTACGA  119
            ||||| |||||||||||||||||||||||||||| ||||||| ||||   ||||||  | 
Sbjct  165  GGGCGGAAGTTGGCCTCCCGTGAGCATTGCCTCGCGGATGGTCGAAATTGGAGCCTGTG-  223

Query  120  GCGA-TGACTGCCACGTT-CACGGTGGATGAGCGAATGCCTCGAGACCGATCGTGCGCAT  177
            | ||  ||| |||||||| |||||||| ||||   |||||||||| |||| |||||||  
Sbjct  224  GGGAGCGACSGCCACGTTCCACGGTGGTTGAGSAGATGCCTCGAGGCCGACCGTGCGCGA  283

Query  178  GTTGTCCCTTTG-CCTAGGCCGCGAGACCCTTGCGAGCAAGAAAGCGCTCACAACG  232
            ||||||||   | |  |||| |||||||||||||||||||||||| |||| |||||
Sbjct  284  GTTGTCCCCACGTCAAAGGCTGCGAGACCCTTGCGAGCAAGAAAGTGCTCCCAACG  339


>MF096099.1 Senna alexandrina isolate KPS0206B02 internal transcribed spacer 
2, partial sequence
Length=234

 Score = 159 bits (86),  Expect = 3e-35
 Identities = 187/236 (79%), Gaps = 6/236 (3%)
 Strand=Plus/Plus

Query  1    CGCATTGCCGCCCC-AAACCTTGACGCCCCCTCAAATCGACTTGAGGGGGCGAGGTGGTC  59
            ||||| |  ||||| |||||||| || ||| ||   || ||  |||| |  |||||| | 
Sbjct  1    CGCATCGTTGCCCCAAAACCTTGTCGTCCCTTC-GGTCAACCGGAGGCGATGAGGTGCTT  59

Query  60   GGGCGAAAGTTGGCCTCCCGTGAGCATTGCCTCGTGGATGGTTGAAAAATGAGCCTACGA  119
            ||||| |||||||||||||||||||||||||||| ||||||| ||||   ||||||  | 
Sbjct  60   GGGCGGAAGTTGGCCTCCCGTGAGCATTGCCTCGCGGATGGTCGAAATTGGAGCCTGTG-  118

Query  120  GCGA-TGACTGCCACGTT-CACGGTGGATGAGCGAATGCCTCGAGACCGATCGTGCGCAT  177
            | ||  ||| |||||||| |||||||| |||||  |||||||||| |||| ||||| |  
Sbjct  119  GGGAGCGACCGCCACGTTCCACGGTGGTTGAGCAGATGCCTCGAGGCCGACCGTGCACGA  178

Query  178  GTTGTCCCTTTG-CCTAGGCCGCGAGACCCTTGCGAGCAAGAAAGCGCTCACAACG  232
            ||||||||   | |  |||| |||||||||||||||||||||||| |||| |||||
Sbjct  179  GTTGTCCCCACGTCAAAGGCTGCGAGACCCTTGCGAGCAAGAAAGTGCTCCCAACG  234


>MF096098.1 Senna alexandrina isolate KPS0206B01 internal transcribed spacer 
2, partial sequence
Length=234

 Score = 159 bits (86),  Expect = 3e-35
 Identities = 187/236 (79%), Gaps = 6/236 (3%)
 Strand=Plus/Plus

Query  1    CGCATTGCCGCCCC-AAACCTTGACGCCCCCTCAAATCGACTTGAGGGGGCGAGGTGGTC  59
            ||||| |  ||||| |||||||| || ||| ||   || ||  |||| |  |||||| | 
Sbjct  1    CGCATCGTTGCCCCAAAACCTTGTCGTCCCTTC-GGTCAACCGGAGGCGATGAGGTGCTT  59

Query  60   GGGCGAAAGTTGGCCTCCCGTGAGCATTGCCTCGTGGATGGTTGAAAAATGAGCCTACGA  119
            ||||| |||||||||||||||||||||||||||| ||||||| ||||   ||||||  | 
Sbjct  60   GGGCGGAAGTTGGCCTCCCGTGAGCATTGCCTCGCGGATGGTCGAAATTGGAGCCTGTG-  118

Query  120  GCGA-TGACTGCCACGTT-CACGGTGGATGAGCGAATGCCTCGAGACCGATCGTGCGCAT  177
            | ||  ||| |||||||| |||||||| |||||  |||||||||| |||| ||||| |  
Sbjct  119  GGGAGCGACCGCCACGTTCCACGGTGGTTGAGCAGATGCCTCGAGGCCGACCGTGCACGA  178

Query  178  GTTGTCCCTTTG-CCTAGGCCGCGAGACCCTTGCGAGCAAGAAAGCGCTCACAACG  232
            ||||||||   | |  |||| |||||||||||||||||||||||| |||| |||||
Sbjct  179  GTTGTCCCCACGTCAAAGGCTGCGAGACCCTTGCGAGCAAGAAAGTGCTCCCAACG  234


>MF096097.1 Senna alexandrina isolate KPS0206A03 internal transcribed spacer 
2, partial sequence
Length=234

 Score = 159 bits (86),  Expect = 3e-35
 Identities = 187/236 (79%), Gaps = 6/236 (3%)
 Strand=Plus/Plus

Query  1    CGCATTGCCGCCCC-AAACCTTGACGCCCCCTCAAATCGACTTGAGGGGGCGAGGTGGTC  59
            ||||| |  ||||| |||||||| || ||| ||   || ||  |||| |  |||||| | 
Sbjct  1    CGCATCGTTGCCCCAAAACCTTGTCGTCCCTTC-GGTCAACCGGAGGCGATGAGGTGCTT  59

Query  60   GGGCGAAAGTTGGCCTCCCGTGAGCATTGCCTCGTGGATGGTTGAAAAATGAGCCTACGA  119
            ||||| |||||||||||||||||||||||||||| ||||||| ||||   ||||||  | 
Sbjct  60   GGGCGGAAGTTGGCCTCCCGTGAGCATTGCCTCGCGGATGGTCGAAATTGGAGCCTGTG-  118

Query  120  GCGA-TGACTGCCACGTT-CACGGTGGATGAGCGAATGCCTCGAGACCGATCGTGCGCAT  177
            | ||  ||| |||||||| |||||||| |||||  |||||||||| |||| ||||| |  
Sbjct  119  GGGAGCGACCGCCACGTTCCACGGTGGTTGAGCAGATGCCTCGAGGCCGACCGTGCACGA  178

Query  178  GTTGTCCCTTTG-CCTAGGCCGCGAGACCCTTGCGAGCAAGAAAGCGCTCACAACG  232
            ||||||||   | |  |||| |||||||||||||||||||||||| |||| |||||
Sbjct  179  GTTGTCCCCACGTCAAAGGCTGCGAGACCCTTGCGAGCAAGAAAGTGCTCCCAACG  234


>MF096096.1 Senna alexandrina isolate KPS0206A02 internal transcribed spacer 
2, partial sequence
Length=234

 Score = 159 bits (86),  Expect = 3e-35
 Identities = 187/236 (79%), Gaps = 6/236 (3%)
 Strand=Plus/Plus

Query  1    CGCATTGCCGCCCC-AAACCTTGACGCCCCCTCAAATCGACTTGAGGGGGCGAGGTGGTC  59
            ||||| |  ||||| |||||||| || ||| ||   || ||  |||| |  |||||| | 
Sbjct  1    CGCATCGTTGCCCCAAAACCTTGTCGTCCCTTC-GGTCAACCGGAGGCGATGAGGTGCTT  59

Query  60   GGGCGAAAGTTGGCCTCCCGTGAGCATTGCCTCGTGGATGGTTGAAAAATGAGCCTACGA  119
            ||||| |||||||||||||||||||||||||||| ||||||| ||||   ||||||  | 
Sbjct  60   GGGCGGAAGTTGGCCTCCCGTGAGCATTGCCTCGCGGATGGTCGAAATTGGAGCCTGTG-  118

Query  120  GCGA-TGACTGCCACGTT-CACGGTGGATGAGCGAATGCCTCGAGACCGATCGTGCGCAT  177
            | ||  ||| |||||||| |||||||| |||||  |||||||||| |||| ||||| |  
Sbjct  119  GGGAGCGACCGCCACGTTCCACGGTGGTTGAGCAGATGCCTCGAGGCCGACCGTGCACGA  178

Query  178  GTTGTCCCTTTG-CCTAGGCCGCGAGACCCTTGCGAGCAAGAAAGCGCTCACAACG  232
            ||||||||   | |  |||| |||||||||||||||||||||||| |||| |||||
Sbjct  179  GTTGTCCCCACGTCAAAGGCTGCGAGACCCTTGCGAGCAAGAAAGTGCTCCCAACG  234


>MF096095.1 Senna alexandrina isolate KPS0206A01 internal transcribed spacer 
2, partial sequence
Length=234

 Score = 159 bits (86),  Expect = 3e-35
 Identities = 187/236 (79%), Gaps = 6/236 (3%)
 Strand=Plus/Plus

Query  1    CGCATTGCCGCCCC-AAACCTTGACGCCCCCTCAAATCGACTTGAGGGGGCGAGGTGGTC  59
            ||||| |  ||||| |||||||| || ||| ||   || ||  |||| |  |||||| | 
Sbjct  1    CGCATCGTTGCCCCAAAACCTTGTCGTCCCTTC-GGTCAACCGGAGGCGATGAGGTGCTT  59

Query  60   GGGCGAAAGTTGGCCTCCCGTGAGCATTGCCTCGTGGATGGTTGAAAAATGAGCCTACGA  119
            ||||| |||||||||||||||||||||||||||| ||||||| ||||   ||||||  | 
Sbjct  60   GGGCGGAAGTTGGCCTCCCGTGAGCATTGCCTCGCGGATGGTCGAAATTGGAGCCTGTG-  118

Query  120  GCGA-TGACTGCCACGTT-CACGGTGGATGAGCGAATGCCTCGAGACCGATCGTGCGCAT  177
            | ||  ||| |||||||| |||||||| |||||  |||||||||| |||| ||||| |  
Sbjct  119  GGGAGCGACCGCCACGTTCCACGGTGGTTGAGCAGATGCCTCGAGGCCGACCGTGCACGA  178

Query  178  GTTGTCCCTTTG-CCTAGGCCGCGAGACCCTTGCGAGCAAGAAAGCGCTCACAACG  232
            ||||||||   | |  |||| |||||||||||||||||||||||| |||| |||||
Sbjct  179  GTTGTCCCCACGTCAAAGGCTGCGAGACCCTTGCGAGCAAGAAAGTGCTCCCAACG  234


>MF096094.1 Senna alexandrina isolate KMS0206A01 internal transcribed spacer 
2, partial sequence
Length=234

 Score = 159 bits (86),  Expect = 3e-35
 Identities = 187/236 (79%), Gaps = 6/236 (3%)
 Strand=Plus/Plus

Query  1    CGCATTGCCGCCCC-AAACCTTGACGCCCCCTCAAATCGACTTGAGGGGGCGAGGTGGTC  59
            ||||| |  ||||| |||||||| || ||| ||   || ||  |||| |  |||||| | 
Sbjct  1    CGCATCGTTGCCCCAAAACCTTGTCGTCCCTTC-GGTCAACCGGAGGCGATGAGGTGCTT  59

Query  60   GGGCGAAAGTTGGCCTCCCGTGAGCATTGCCTCGTGGATGGTTGAAAAATGAGCCTACGA  119
            ||||| |||||||||||||||||||||||||||| ||||||| ||||   ||||||  | 
Sbjct  60   GGGCGGAAGTTGGCCTCCCGTGAGCATTGCCTCGCGGATGGTCGAAATTGGAGCCTGTG-  118

Query  120  GCGA-TGACTGCCACGTT-CACGGTGGATGAGCGAATGCCTCGAGACCGATCGTGCGCAT  177
            | ||  ||| |||||||| |||||||| |||||  |||||||||| |||| ||||| |  
Sbjct  119  GGGAGCGACCGCCACGTTCCACGGTGGTTGAGCAGATGCCTCGAGGCCGACCGTGCACGA  178

Query  178  GTTGTCCCTTTG-CCTAGGCCGCGAGACCCTTGCGAGCAAGAAAGCGCTCACAACG  232
            ||||||||   | |  |||| |||||||||||||||||||||||| |||| |||||
Sbjct  179  GTTGTCCCCACGTCAAAGGCTGCGAGACCCTTGCGAGCAAGAAAGTGCTCCCAACG  234


>KY427086.1 Senna alexandrina voucher CIMAP:C032 18S ribosomal RNA gene, 
partial sequence; internal transcribed spacer 1, 5.8S ribosomal 
RNA gene, and internal transcribed spacer 2, complete sequence; 
and 28S ribosomal RNA gene, partial sequence
 KY576674.1 Senna alexandrina voucher CIMAP:C039 18S ribosomal RNA gene, 
partial sequence; internal transcribed spacer 1, 5.8S ribosomal 
RNA gene, and internal transcribed spacer 2, complete sequence; 
and 28S ribosomal RNA gene, partial sequence
Length=727

 Score = 159 bits (86),  Expect = 3e-35
 Identities = 187/236 (79%), Gaps = 6/236 (3%)
 Strand=Plus/Plus

Query  1    CGCATTGCCGCCCC-AAACCTTGACGCCCCCTCAAATCGACTTGAGGGGGCGAGGTGGTC  59
            ||||| |  ||||| |||||||| || ||| ||   || ||  |||| |  |||||| | 
Sbjct  458  CGCATCGTTGCCCCAAAACCTTGTCGTCCCTTC-GGTCAACCGGAGGCGATGAGGTGCTT  516

Query  60   GGGCGAAAGTTGGCCTCCCGTGAGCATTGCCTCGTGGATGGTTGAAAAATGAGCCTACGA  119
            ||||| |||||||||||||||||||||||||||| ||||||| ||||   ||||||  | 
Sbjct  517  GGGCGGAAGTTGGCCTCCCGTGAGCATTGCCTCGCGGATGGTCGAAATTGGAGCCTGTG-  575

Query  120  GCGA-TGACTGCCACGTT-CACGGTGGATGAGCGAATGCCTCGAGACCGATCGTGCGCAT  177
            | ||  ||| |||||||| |||||||| |||||  |||||||||| |||| ||||| |  
Sbjct  576  GGGAGCGACCGCCACGTTCCACGGTGGTTGAGCAGATGCCTCGAGGCCGACCGTGCACGA  635

Query  178  GTTGTCCCTTTG-CCTAGGCCGCGAGACCCTTGCGAGCAAGAAAGCGCTCACAACG  232
            ||||||||   | |  |||| |||||||||||||||||||||||| |||| |||||
Sbjct  636  GTTGTCCCCACGTCAAAGGCTGCGAGACCCTTGCGAGCAAGAAAGTGCTCCCAACG  691


>KY214459.1 Senna alexandrina voucher CIMAP:C025 18S ribosomal RNA gene, 
partial sequence; internal transcribed spacer 1, 5.8S ribosomal 
RNA gene, and internal transcribed spacer 2, complete sequence; 
and 28S ribosomal RNA gene, partial sequence
Length=728

 Score = 159 bits (86),  Expect = 3e-35
 Identities = 187/236 (79%), Gaps = 6/236 (3%)
 Strand=Plus/Plus

Query  1    CGCATTGCCGCCCC-AAACCTTGACGCCCCCTCAAATCGACTTGAGGGGGCGAGGTGGTC  59
            ||||| |  ||||| |||||||| || ||| ||   || ||  |||| |  |||||| | 
Sbjct  458  CGCATCGTTGCCCCAAAACCTTGTCGTCCCTTC-GGTCAACCGGAGGCGATGAGGTGCTT  516

Query  60   GGGCGAAAGTTGGCCTCCCGTGAGCATTGCCTCGTGGATGGTTGAAAAATGAGCCTACGA  119
            ||||| |||||||||||||||||||||||||||| ||||||| ||||   ||||||  | 
Sbjct  517  GGGCGGAAGTTGGCCTCCCGTGAGCATTGCCTCGCGGATGGTCGAAATTGGAGCCTGTG-  575

Query  120  GCGA-TGACTGCCACGTT-CACGGTGGATGAGCGAATGCCTCGAGACCGATCGTGCGCAT  177
            | ||  ||| |||||||| |||||||| |||||  |||||||||| |||| ||||| |  
Sbjct  576  GGGAGCGACCGCCACGTTCCACGGTGGTTGAGCAGATGCCTCGAGGCCGACCGTGCACGA  635

Query  178  GTTGTCCCTTTG-CCTAGGCCGCGAGACCCTTGCGAGCAAGAAAGCGCTCACAACG  232
            ||||||||   | |  |||| |||||||||||||||||||||||| |||| |||||
Sbjct  636  GTTGTCCCCACGTCAAAGGCTGCGAGACCCTTGCGAGCAAGAAAGTGCTCCCAACG  691


>KY492293.1 Senna alexandrina isolate CIMAP-C039 clone Senna species 5.8S 
ribosomal RNA gene, partial sequence; internal transcribed 
spacer 2, complete sequence; and large subunit ribosomal RNA 
gene, partial sequence
Length=502

 Score = 159 bits (86),  Expect = 3e-35
 Identities = 187/236 (79%), Gaps = 6/236 (3%)
 Strand=Plus/Plus

Query  1    CGCATTGCCGCCCC-AAACCTTGACGCCCCCTCAAATCGACTTGAGGGGGCGAGGTGGTC  59
            ||||| |  ||||| |||||||| || ||| ||   || ||  |||| |  |||||| | 
Sbjct  105  CGCATCGTTGCCCCAAAACCTTGTCGTCCCTTC-GGTCAACCGGAGGCGATGAGGTGCTT  163

Query  60   GGGCGAAAGTTGGCCTCCCGTGAGCATTGCCTCGTGGATGGTTGAAAAATGAGCCTACGA  119
            ||||| |||||||||||||||||||||||||||| ||||||| ||||   ||||||  | 
Sbjct  164  GGGCGGAAGTTGGCCTCCCGTGAGCATTGCCTCGCGGATGGTCGAAATTGGAGCCTGTG-  222

Query  120  GCGA-TGACTGCCACGTT-CACGGTGGATGAGCGAATGCCTCGAGACCGATCGTGCGCAT  177
            | ||  ||| |||||||| |||||||| |||||  |||||||||| |||| ||||| |  
Sbjct  223  GGGAGCGACCGCCACGTTCCACGGTGGTTGAGCAGATGCCTCGAGGCCGACCGTGCACGA  282

Query  178  GTTGTCCCTTTG-CCTAGGCCGCGAGACCCTTGCGAGCAAGAAAGCGCTCACAACG  232
            ||||||||   | |  |||| |||||||||||||||||||||||| |||| |||||
Sbjct  283  GTTGTCCCCACGTCAAAGGCTGCGAGACCCTTGCGAGCAAGAAAGTGCTCCCAACG  338


>KY492292.1 Senna alexandrina isolate CIMAP-C032 clone Senna species 5.8S 
ribosomal RNA gene, partial sequence; internal transcribed 
spacer 2, complete sequence; and large subunit ribosomal RNA 
gene, partial sequence
Length=500

 Score = 159 bits (86),  Expect = 3e-35
 Identities = 187/236 (79%), Gaps = 6/236 (3%)
 Strand=Plus/Plus

Query  1    CGCATTGCCGCCCC-AAACCTTGACGCCCCCTCAAATCGACTTGAGGGGGCGAGGTGGTC  59
            ||||| |  ||||| |||||||| || ||| ||   || ||  |||| |  |||||| | 
Sbjct  105  CGCATCGTTGCCCCAAAACCTTGTCGTCCCTTC-GGTCAACCGGAGGCGATGAGGTGCTT  163

Query  60   GGGCGAAAGTTGGCCTCCCGTGAGCATTGCCTCGTGGATGGTTGAAAAATGAGCCTACGA  119
            ||||| |||||||||||||||||||||||||||| ||||||| ||||   ||||||  | 
Sbjct  164  GGGCGGAAGTTGGCCTCCCGTGAGCATTGCCTCGCGGATGGTCGAAATTGGAGCCTGTG-  222

Query  120  GCGA-TGACTGCCACGTT-CACGGTGGATGAGCGAATGCCTCGAGACCGATCGTGCGCAT  177
            | ||  ||| |||||||| |||||||| |||||  |||||||||| |||| ||||| |  
Sbjct  223  GGGAGCGACCGCCACGTTCCACGGTGGTTGAGCAGATGCCTCGAGGCCGACCGTGCACGA  282

Query  178  GTTGTCCCTTTG-CCTAGGCCGCGAGACCCTTGCGAGCAAGAAAGCGCTCACAACG  232
            ||||||||   | |  |||| |||||||||||||||||||||||| |||| |||||
Sbjct  283  GTTGTCCCCACGTCAAAGGCTGCGAGACCCTTGCGAGCAAGAAAGTGCTCCCAACG  338


>KY492291.1 Senna alexandrina isolate CIMAP-C025 clone Senna species 5.8S 
ribosomal RNA gene, partial sequence; internal transcribed 
spacer 2, complete sequence; and large subunit ribosomal RNA 
gene, partial sequence
Length=494

 Score = 159 bits (86),  Expect = 3e-35
 Identities = 187/236 (79%), Gaps = 6/236 (3%)
 Strand=Plus/Plus

Query  1    CGCATTGCCGCCCC-AAACCTTGACGCCCCCTCAAATCGACTTGAGGGGGCGAGGTGGTC  59
            ||||| |  ||||| |||||||| || ||| ||   || ||  |||| |  |||||| | 
Sbjct  101  CGCATCGTTGCCCCAAAACCTTGTCGTCCCTTC-GGTCAACCGGAGGCGATGAGGTGCTT  159

Query  60   GGGCGAAAGTTGGCCTCCCGTGAGCATTGCCTCGTGGATGGTTGAAAAATGAGCCTACGA  119
            ||||| |||||||||||||||||||||||||||| ||||||| ||||   ||||||  | 
Sbjct  160  GGGCGGAAGTTGGCCTCCCGTGAGCATTGCCTCGCGGATGGTCGAAATTGGAGCCTGTG-  218

Query  120  GCGA-TGACTGCCACGTT-CACGGTGGATGAGCGAATGCCTCGAGACCGATCGTGCGCAT  177
            | ||  ||| |||||||| |||||||| |||||  |||||||||| |||| ||||| |  
Sbjct  219  GGGAGCGACCGCCACGTTCCACGGTGGTTGAGCAGATGCCTCGAGGCCGACCGTGCACGA  278

Query  178  GTTGTCCCTTTG-CCTAGGCCGCGAGACCCTTGCGAGCAAGAAAGCGCTCACAACG  232
            ||||||||   | |  |||| |||||||||||||||||||||||| |||| |||||
Sbjct  279  GTTGTCCCCACGTCAAAGGCTGCGAGACCCTTGCGAGCAAGAAAGTGCTCCCAACG  334


>KU174617.1 Senna alexandrina voucher JP040MT01 internal transcribed spacer 
2, partial sequence
 KU174618.1 Senna alexandrina voucher JP040MT02 internal transcribed spacer 
2, partial sequence
 KU174619.1 Senna alexandrina voucher JP040MT03 internal transcribed spacer 
2, partial sequence
Length=234

 Score = 159 bits (86),  Expect = 3e-35
 Identities = 187/236 (79%), Gaps = 6/236 (3%)
 Strand=Plus/Plus

Query  1    CGCATTGCCGCCCC-AAACCTTGACGCCCCCTCAAATCGACTTGAGGGGGCGAGGTGGTC  59
            ||||| |  ||||| |||||||| || ||| ||   || ||  |||| |  |||||| | 
Sbjct  1    CGCATCGTTGCCCCAAAACCTTGTCGTCCCTTC-GGTCAACCGGAGGCGATGAGGTGCTT  59

Query  60   GGGCGAAAGTTGGCCTCCCGTGAGCATTGCCTCGTGGATGGTTGAAAAATGAGCCTACGA  119
            ||||| |||||||||||||||||||||||||||| ||||||| ||||   ||||||  | 
Sbjct  60   GGGCGGAAGTTGGCCTCCCGTGAGCATTGCCTCGCGGATGGTCGAAATTGGAGCCTGTG-  118

Query  120  GCGA-TGACTGCCACGTT-CACGGTGGATGAGCGAATGCCTCGAGACCGATCGTGCGCAT  177
            | ||  ||| |||||||| |||||||| |||||  |||||||||| |||| ||||| |  
Sbjct  119  GGGAGCGACCGCCACGTTCCACGGTGGTTGAGCAGATGCCTCGAGGCCGACCGTGCACGA  178

Query  178  GTTGTCCCTTTG-CCTAGGCCGCGAGACCCTTGCGAGCAAGAAAGCGCTCACAACG  232
            ||||||||   | |  |||| |||||||||||||||||||||||| |||| |||||
Sbjct  179  GTTGTCCCCACGTCAAAGGCTGCGAGACCCTTGCGAGCAAGAAAGTGCTCCCAACG  234


>KF815491.1 Senna alexandrina voucher KSUFS87 18S ribosomal RNA gene, partial 
sequence; internal transcribed spacer 1, 5.8S ribosomal 
RNA gene, and internal transcribed spacer 2, complete sequence; 
and 28S ribosomal RNA gene, partial sequence
Length=727

 Score = 159 bits (86),  Expect = 3e-35
 Identities = 187/236 (79%), Gaps = 6/236 (3%)
 Strand=Plus/Plus

Query  1    CGCATTGCCGCCCC-AAACCTTGACGCCCCCTCAAATCGACTTGAGGGGGCGAGGTGGTC  59
            ||||| |  ||||| |||||||| || ||| ||   || ||  |||| |  |||||| | 
Sbjct  457  CGCATCGTTGCCCCAAAACCTTGTCGTCCCTTC-GGTCAACCGGAGGCGATGAGGTGCTT  515

Query  60   GGGCGAAAGTTGGCCTCCCGTGAGCATTGCCTCGTGGATGGTTGAAAAATGAGCCTACGA  119
            ||||| |||||||||||||||||||||||||||| ||||||| ||||   ||||||  | 
Sbjct  516  GGGCGGAAGTTGGCCTCCCGTGAGCATTGCCTCGCGGATGGTCGAAATTGGAGCCTGTG-  574

Query  120  GCGA-TGACTGCCACGTT-CACGGTGGATGAGCGAATGCCTCGAGACCGATCGTGCGCAT  177
            | ||  ||| |||||||| |||||||| |||||  |||||||||| |||| ||||| |  
Sbjct  575  GGGAGCGACCGCCACGTTCCACGGTGGTTGAGCAGATGCCTCGAGGCCGACCGTGCACGA  634

Query  178  GTTGTCCCTTTG-CCTAGGCCGCGAGACCCTTGCGAGCAAGAAAGCGCTCACAACG  232
            ||||||||   | |  |||| |||||||||||||||||||||||| |||| |||||
Sbjct  635  GTTGTCCCCACGTCAAAGGCTGCGAGACCCTTGCGAGCAAGAAAGTGCTCCCAACG  690


>JQ301846.1 Senna alexandrina internal transcribed spacer 2, complete sequence
Length=459

 Score = 159 bits (86),  Expect = 3e-35
 Identities = 187/236 (79%), Gaps = 6/236 (3%)
 Strand=Plus/Plus

Query  1    CGCATTGCCGCCCC-AAACCTTGACGCCCCCTCAAATCGACTTGAGGGGGCGAGGTGGTC  59
            ||||| |  ||||| |||||||| || ||| ||   || ||  |||| |  |||||| | 
Sbjct  85   CGCATCGTTGCCCCAAAACCTTGTCGTCCCTTC-GGTCAACCGGAGGCGATGAGGTGCTT  143

Query  60   GGGCGAAAGTTGGCCTCCCGTGAGCATTGCCTCGTGGATGGTTGAAAAATGAGCCTACGA  119
            ||||| |||||||||||||||||||||||||||| ||||||| ||||   ||||||  | 
Sbjct  144  GGGCGGAAGTTGGCCTCCCGTGAGCATTGCCTCGCGGATGGTCGAAATTGGAGCCTGTG-  202

Query  120  GCGA-TGACTGCCACGTT-CACGGTGGATGAGCGAATGCCTCGAGACCGATCGTGCGCAT  177
            | ||  ||| |||||||| |||||||| |||||  |||||||||| |||| ||||| |  
Sbjct  203  GGGAGCGACCGCCACGTTCCACGGTGGTTGAGCAGATGCCTCGAGGCCGACCGTGCACGA  262

Query  178  GTTGTCCCTTTG-CCTAGGCCGCGAGACCCTTGCGAGCAAGAAAGCGCTCACAACG  232
            ||||||||   | |  |||| |||||||||||||||||||||||| |||| |||||
Sbjct  263  GTTGTCCCCACGTCAAAGGCTGCGAGACCCTTGCGAGCAAGAAAGTGCTCCCAACG  318


>MF468202.1 Ocimum tenuiflorum voucher CIMAP:63 small subunit ribosomal RNA 
gene, partial sequence; internal transcribed spacer 1, 5.8S 
ribosomal RNA gene, and internal transcribed spacer 2, complete 
sequence; and large subunit ribosomal RNA gene, partial 
sequence
Length=773

 Score = 156 bits (84),  Expect = 4e-34
 Identities = 152/185 (82%), Gaps = 4/185 (2%)
 Strand=Plus/Plus

Query  51   GAGGTGGTCGGGCGAAAGTTGGCCTCCCGTGAGCATTGCCTCGTGGATGGTTGAAAAATG  110
            |||||| | ||||| |||||||||||||||||||||||||||| ||||||| ||||   |
Sbjct  533  GAGGTGCTTGGGCGGAAGTTGGCCTCCCGTGAGCATTGCCTCGCGGATGGTCGAAATTGG  592

Query  111  AGCCTACGAGCGA-TGACTGCCACGTT-CACGGTGGATGAGCGAATGCCTCGAGACCGAT  168
            |||||  | | ||  ||| |||||||| |||||||| |||||  |||||||||| |||| 
Sbjct  593  AGCCTGTG-GGGAGCGACCGCCACGTTCCACGGTGGTTGAGCAGATGCCTCGAGGCCGAC  651

Query  169  CGTGCGCATGTTGTCCCTTTG-CCTAGGCCGCGAGACCCTTGCGAGCAAGAAAGCGCTCA  227
            ||||| |  ||||||||   | |  |||| |||||||||||||||||||||||| |||| 
Sbjct  652  CGTGCACGAGTTGTCCCCACGTCAAAGGCTGCGAGACCCTTGCGAGCAAGAAAGTGCTCC  711

Query  228  CAACG  232
            |||||
Sbjct  712  CAACG  716


>KT308097.1 Senna alexandrina 18S ribosomal RNA gene, partial sequence; internal 
transcribed spacer 1 and 5.8S ribosomal RNA gene, complete 
sequence; and internal transcribed spacer 2, partial 
sequence
Length=689

 Score = 156 bits (84),  Expect = 4e-34
 Identities = 152/185 (82%), Gaps = 4/185 (2%)
 Strand=Plus/Plus

Query  51   GAGGTGGTCGGGCGAAAGTTGGCCTCCCGTGAGCATTGCCTCGTGGATGGTTGAAAAATG  110
            |||||| | ||||| |||||||||||||||||||||||||||| ||||||| ||||   |
Sbjct  506  GAGGTGCTTGGGCGGAAGTTGGCCTCCCGTGAGCATTGCCTCGCGGATGGTCGAAATTGG  565

Query  111  AGCCTACGAGCGA-TGACTGCCACGTT-CACGGTGGATGAGCGAATGCCTCGAGACCGAT  168
            |||||  | | ||  ||| |||||||| |||||||| |||||  |||||||||| |||| 
Sbjct  566  AGCCTGTG-GGGAGCGACCGCCACGTTCCACGGTGGTTGAGCAGATGCCTCGAGGCCGAC  624

Query  169  CGTGCGCATGTTGTCCCTTTG-CCTAGGCCGCGAGACCCTTGCGAGCAAGAAAGCGCTCA  227
            ||||| |  ||||||||   | |  |||| |||||||||||||||||||||||| |||| 
Sbjct  625  CGTGCACGAGTTGTCCCCACGTCAAAGGCTGCGAGACCCTTGCGAGCAAGAAAGTGCTCC  684

Query  228  CAACG  232
            |||||
Sbjct  685  CAACG  689


>MH547499.1 Senna italica isolate UQU ALP127 5.8S ribosomal RNA gene, partial 
sequence; internal transcribed spacer 2, complete sequence; 
and large subunit ribosomal RNA gene, partial sequence
Length=487

 Score = 148 bits (80),  Expect = 7e-32
 Identities = 151/186 (81%), Gaps = 1/186 (1%)
 Strand=Plus/Plus

Query  48   GGCGAGGTGGTCGGGCGAAAGTTGGCCTCCCGTGAGCATTGCCTCGTGGATGGTTGAAAA  107
            ||||||||| | ||||| |||||||||||||||||||||||||||||||||||  |||| 
Sbjct  152  GGCGAGGTGCTTGGGCGGAAGTTGGCCTCCCGTGAGCATTGCCTCGTGGATGGCCGAAAT  211

Query  108  ATGAGCCTACGAGCGATGACTGCCACGTT-CACGGTGGATGAGCGAATGCCTCGAGACCG  166
              ||||||  | | |   ||  ||||||| |||||||| |||||  |||||||||| || 
Sbjct  212  TAGAGCCTGTGGGGGGCAACCACCACGTTCCACGGTGGTTGAGCAGATGCCTCGAGGCCA  271

Query  167  ATCGTGCGCATGTTGTCCCTTTGCCTAGGCCGCGAGACCCTTGCGAGCAAGAAAGCGCTC  226
            |||||| ||  ||||||||   | | |||| |||||||||||||||||||| ||| ||||
Sbjct  272  ATCGTGTGCGAGTTGTCCCCACGTCAAGGCTGCGAGACCCTTGCGAGCAAGTAAGTGCTC  331

Query  227  ACAACG  232
             |||||
Sbjct  332  CCAACG  337


>KX057899.1 Senna italica isolate AD127 small subunit ribosomal RNA gene, 
partial sequence; internal transcribed spacer 1, 5.8S ribosomal 
RNA gene, and internal transcribed spacer 2, complete sequence; 
and large subunit ribosomal RNA gene, partial sequence
Length=823

 Score = 148 bits (80),  Expect = 7e-32
 Identities = 151/186 (81%), Gaps = 1/186 (1%)
 Strand=Plus/Plus

Query  48   GGCGAGGTGGTCGGGCGAAAGTTGGCCTCCCGTGAGCATTGCCTCGTGGATGGTTGAAAA  107
            ||||||||| | ||||| |||||||||||||||||||||||||||||||||||  |||| 
Sbjct  589  GGCGAGGTGCTTGGGCGGAAGTTGGCCTCCCGTGAGCATTGCCTCGTGGATGGCCGAAAT  648

Query  108  ATGAGCCTACGAGCGATGACTGCCACGTT-CACGGTGGATGAGCGAATGCCTCGAGACCG  166
              ||||||  | | |   ||  ||||||| |||||||| |||||  |||||||||| || 
Sbjct  649  TAGAGCCTGTGGGGGGCAACCACCACGTTCCACGGTGGTTGAGCAGATGCCTCGAGGCCA  708

Query  167  ATCGTGCGCATGTTGTCCCTTTGCCTAGGCCGCGAGACCCTTGCGAGCAAGAAAGCGCTC  226
            |||||| ||  ||||||||   | | |||| |||||||||||||||||||| ||| ||||
Sbjct  709  ATCGTGTGCGAGTTGTCCCCACGTCAAGGCTGCGAGACCCTTGCGAGCAAGTAAGTGCTC  768

Query  227  ACAACG  232
             |||||
Sbjct  769  CCAACG  774


>KJ004339.1 Senna italica 18S ribosomal RNA gene, partial sequence; internal 
transcribed spacer 1, 5.8S ribosomal RNA gene, and internal 
transcribed spacer 2, complete sequence; and 26S ribosomal 
RNA gene, partial sequence
Length=736

 Score = 148 bits (80),  Expect = 7e-32
 Identities = 151/186 (81%), Gaps = 1/186 (1%)
 Strand=Plus/Plus

Query  48   GGCGAGGTGGTCGGGCGAAAGTTGGCCTCCCGTGAGCATTGCCTCGTGGATGGTTGAAAA  107
            ||||||||| | ||||| |||||||||||||||||||||||||||||||||||  |||| 
Sbjct  514  GGCGAGGTGCTTGGGCGGAAGTTGGCCTCCCGTGAGCATTGCCTCGTGGATGGCCGAAAT  573

Query  108  ATGAGCCTACGAGCGATGACTGCCACGTT-CACGGTGGATGAGCGAATGCCTCGAGACCG  166
              ||||||  | | |   ||  ||||||| |||||||| |||||  |||||||||| || 
Sbjct  574  TAGAGCCTGTGGGGGGCAACCACCACGTTCCACGGTGGTTGAGCAGATGCCTCGAGGCCA  633

Query  167  ATCGTGCGCATGTTGTCCCTTTGCCTAGGCCGCGAGACCCTTGCGAGCAAGAAAGCGCTC  226
            |||||| ||  ||||||||   | | |||| |||||||||||||||||||| ||| ||||
Sbjct  634  ATCGTGTGCGAGTTGTCCCCACGTCAAGGCTGCGAGACCCTTGCGAGCAAGTAAGTGCTC  693

Query  227  ACAACG  232
             |||||
Sbjct  694  CCAACG  699


>KJ004293.1 Senna italica 18S ribosomal RNA gene, partial sequence; internal 
transcribed spacer 1, 5.8S ribosomal RNA gene, and internal 
transcribed spacer 2, complete sequence; and 26S ribosomal 
RNA gene, partial sequence
Length=730

 Score = 148 bits (80),  Expect = 7e-32
 Identities = 151/186 (81%), Gaps = 1/186 (1%)
 Strand=Plus/Plus

Query  48   GGCGAGGTGGTCGGGCGAAAGTTGGCCTCCCGTGAGCATTGCCTCGTGGATGGTTGAAAA  107
            ||||||||| | ||||| |||||||||||||||||||||||||||||||||||  |||| 
Sbjct  508  GGCGAGGTGCTTGGGCGGAAGTTGGCCTCCCGTGAGCATTGCCTCGTGGATGGCCGAAAT  567

Query  108  ATGAGCCTACGAGCGATGACTGCCACGTT-CACGGTGGATGAGCGAATGCCTCGAGACCG  166
              ||||||  | | |   ||  ||||||| |||||||| |||||  |||||||||| || 
Sbjct  568  TAGAGCCTGTGGGGGGCAACCACCACGTTCCACGGTGGTTGAGCAGATGCCTCGAGGCCA  627

Query  167  ATCGTGCGCATGTTGTCCCTTTGCCTAGGCCGCGAGACCCTTGCGAGCAAGAAAGCGCTC  226
            |||||| ||  ||||||||   | | |||| |||||||||||||||||||| ||| ||||
Sbjct  628  ATCGTGTGCGAGTTGTCCCCACGTCAAGGCTGCGAGACCCTTGCGAGCAAGTAAGTGCTC  687

Query  227  ACAACG  232
             |||||
Sbjct  688  CCAACG  693


>KF815503.1 Senna italica voucher KSUFS365 18S ribosomal RNA gene, partial 
sequence; internal transcribed spacer 1, 5.8S ribosomal RNA 
gene, and internal transcribed spacer 2, complete sequence; 
and 28S ribosomal RNA gene, partial sequence
Length=729

 Score = 148 bits (80),  Expect = 7e-32
 Identities = 151/186 (81%), Gaps = 1/186 (1%)
 Strand=Plus/Plus

Query  48   GGCGAGGTGGTCGGGCGAAAGTTGGCCTCCCGTGAGCATTGCCTCGTGGATGGTTGAAAA  107
            ||||||||| | ||||| |||||||||||||||||||||||||||||||||||  |||| 
Sbjct  507  GGCGAGGTGCTTGGGCGGAAGTTGGCCTCCCGTGAGCATTGCCTCGTGGATGGCCGAAAT  566

Query  108  ATGAGCCTACGAGCGATGACTGCCACGTT-CACGGTGGATGAGCGAATGCCTCGAGACCG  166
              ||||||  | | |   ||  ||||||| |||||||| |||||  |||||||||| || 
Sbjct  567  TAGAGCCTGTGGGGGGCAACCACCACGTTCCACGGTGGTTGAGCAGATGCCTCGAGGCCA  626

Query  167  ATCGTGCGCATGTTGTCCCTTTGCCTAGGCCGCGAGACCCTTGCGAGCAAGAAAGCGCTC  226
            |||||| ||  ||||||||   | | |||| |||||||||||||||||||| ||| ||||
Sbjct  627  ATCGTGTGCGAGTTGTCCCCACGTCAAGGCTGCGAGACCCTTGCGAGCAAGTAAGTGCTC  686

Query  227  ACAACG  232
             |||||
Sbjct  687  CCAACG  692


>KY576676.1 Senna italica subsp. micrantha voucher CIMAP:C040 18S ribosomal 
RNA gene, partial sequence; internal transcribed spacer 1, 
5.8S ribosomal RNA gene, and internal transcribed spacer 2, 
complete sequence; and 28S ribosomal RNA gene, partial sequence
Length=719

 Score = 143 bits (77),  Expect = 3e-30
 Identities = 150/186 (81%), Gaps = 2/186 (1%)
 Strand=Plus/Plus

Query  48   GGCGAGGTGGTCGGGCGAAAGTTGGCCTCCCGTGAGCATTGCCTCGTGGATGGTTGAAAA  107
            ||||||||| | ||||| |||||||||||||||||||||||||||||||||||  |||| 
Sbjct  499  GGCGAGGTGCTTGGGCGGAAGTTGGCCTCCCGTGAGCATTGCCTCGTGGATGGCCGAAAT  558

Query  108  ATGAGCCTACGAGCGATGACTGCCACGTT-CACGGTGGATGAGCGAATGCCTCGAGACCG  166
              |||||| || | |   ||  ||||||| |||||||| |||||  |||||||||| || 
Sbjct  559  TAGAGCCTGCGGGGGGCAACCACCACGTTCCACGGTGGTTGAGCAGATGCCTCGAGGCCA  618

Query  167  ATCGTGCGCATGTTGTCCCTTTGCCTAGGCCGCGAGACCCTTGCGAGCAAGAAAGCGCTC  226
            |||||| ||  ||||||||   | | | || |||||||||| ||||||||| ||| ||||
Sbjct  619  ATCGTGTGCGAGTTGTCCCCACGTCAA-GCTGCGAGACCCTAGCGAGCAAGTAAGTGCTC  677

Query  227  ACAACG  232
             |||||
Sbjct  678  CCAACG  683


>KY576675.1 Senna italica subsp. micrantha voucher CIMAP:C033 18S ribosomal 
RNA gene, partial sequence; internal transcribed spacer 1, 
5.8S ribosomal RNA gene, and internal transcribed spacer 2, 
complete sequence; and 28S ribosomal RNA gene, partial sequence
Length=721

 Score = 143 bits (77),  Expect = 3e-30
 Identities = 150/186 (81%), Gaps = 1/186 (1%)
 Strand=Plus/Plus

Query  48   GGCGAGGTGGTCGGGCGAAAGTTGGCCTCCCGTGAGCATTGCCTCGTGGATGGTTGAAAA  107
            ||||||||| | ||||| |||||||||||||||||||||||||||||||||||  |||| 
Sbjct  499  GGCGAGGTGCTTGGGCGGAAGTTGGCCTCCCGTGAGCATTGCCTCGTGGATGGCCGAAAT  558

Query  108  ATGAGCCTACGAGCGATGACTGCCACGTT-CACGGTGGATGAGCGAATGCCTCGAGACCG  166
              ||||||  | | |   ||  ||||||| |||||||| |||||  |||||||||| || 
Sbjct  559  TAGAGCCTGTGGGGGGCAACCACCACGTTCCACGGTGGTTGAGCAGATGCCTCGAGGCCA  618

Query  167  ATCGTGCGCATGTTGTCCCTTTGCCTAGGCCGCGAGACCCTTGCGAGCAAGAAAGCGCTC  226
            |||||| ||  ||||||||   | | |||| |||||||||| ||||||||| ||| ||||
Sbjct  619  ATCGTGTGCGAGTTGTCCCCACGTCAAGGCTGCGAGACCCTAGCGAGCAAGTAAGTGCTC  678

Query  227  ACAACG  232
             |||||
Sbjct  679  CCAACG  684


>KY214460.1 Senna italica subsp. micrantha voucher CIMAP:C026 18S ribosomal 
RNA gene, partial sequence; internal transcribed spacer 1, 
5.8S ribosomal RNA gene, and internal transcribed spacer 2, 
complete sequence; and 28S ribosomal RNA gene, partial sequence
Length=722

 Score = 143 bits (77),  Expect = 3e-30
 Identities = 150/186 (81%), Gaps = 1/186 (1%)
 Strand=Plus/Plus

Query  48   GGCGAGGTGGTCGGGCGAAAGTTGGCCTCCCGTGAGCATTGCCTCGTGGATGGTTGAAAA  107
            ||||||||| | ||||| |||||||||||||||||||||||||||||||||||  |||| 
Sbjct  500  GGCGAGGTGCTTGGGCGGAAGTTGGCCTCCCGTGAGCATTGCCTCGTGGATGGCCGAAAT  559

Query  108  ATGAGCCTACGAGCGATGACTGCCACGTT-CACGGTGGATGAGCGAATGCCTCGAGACCG  166
              ||||||  | | |   ||  ||||||| |||||||| |||||  |||||||||| || 
Sbjct  560  TAGAGCCTGTGGGGGGCAACCACCACGTTCCACGGTGGTTGAGCAGATGCCTCGAGGCCA  619

Query  167  ATCGTGCGCATGTTGTCCCTTTGCCTAGGCCGCGAGACCCTTGCGAGCAAGAAAGCGCTC  226
            |||||| ||  ||||||||   | | |||| |||||||||| ||||||||| ||| ||||
Sbjct  620  ATCGTGTGCGAGTTGTCCCCACGTCAAGGCTGCGAGACCCTAGCGAGCAAGTAAGTGCTC  679

Query  227  ACAACG  232
             |||||
Sbjct  680  CCAACG  685


>KY492296.1 Senna italica subsp. micrantha isolate CIMAP-C044 clone Senna 
species 5.8S ribosomal RNA gene, partial sequence; internal 
transcribed spacer 2, complete sequence; and large subunit 
ribosomal RNA gene, partial sequence
Length=493

 Score = 143 bits (77),  Expect = 3e-30
 Identities = 150/186 (81%), Gaps = 1/186 (1%)
 Strand=Plus/Plus

Query  48   GGCGAGGTGGTCGGGCGAAAGTTGGCCTCCCGTGAGCATTGCCTCGTGGATGGTTGAAAA  107
            ||||||||| | ||||| |||||||||||||||||||||||||||||||||||  |||| 
Sbjct  149  GGCGAGGTGCTTGGGCGGAAGTTGGCCTCCCGTGAGCATTGCCTCGTGGATGGCCGAAAT  208

Query  108  ATGAGCCTACGAGCGATGACTGCCACGTT-CACGGTGGATGAGCGAATGCCTCGAGACCG  166
              ||||||  | | |   ||  ||||||| |||||||| |||||  |||||||||| || 
Sbjct  209  TAGAGCCTGTGGGGGGCAACCACCACGTTCCACGGTGGTTGAGCAGATGCCTCGAGGCCA  268

Query  167  ATCGTGCGCATGTTGTCCCTTTGCCTAGGCCGCGAGACCCTTGCGAGCAAGAAAGCGCTC  226
            |||||| ||  ||||||||   | | |||| |||||||||| ||||||||| ||| ||||
Sbjct  269  ATCGTGTGCGAGTTGTCCCCACGTCAAGGCTGCGAGACCCTAGCGAGCAAGTAAGTGCTC  328

Query  227  ACAACG  232
             |||||
Sbjct  329  CCAACG  334


>KY492295.1 Senna italica subsp. micrantha isolate CIMAP-C033 clone Senna 
species 5.8S ribosomal RNA gene, partial sequence; internal 
transcribed spacer 2, complete sequence; and large subunit 
ribosomal RNA gene, partial sequence
Length=492

 Score = 143 bits (77),  Expect = 3e-30
 Identities = 150/186 (81%), Gaps = 1/186 (1%)
 Strand=Plus/Plus

Query  48   GGCGAGGTGGTCGGGCGAAAGTTGGCCTCCCGTGAGCATTGCCTCGTGGATGGTTGAAAA  107
            ||||||||| | ||||| |||||||||||||||||||||||||||||||||||  |||| 
Sbjct  148  GGCGAGGTGCTTGGGCGGAAGTTGGCCTCCCGTGAGCATTGCCTCGTGGATGGCCGAAAT  207

Query  108  ATGAGCCTACGAGCGATGACTGCCACGTT-CACGGTGGATGAGCGAATGCCTCGAGACCG  166
              ||||||  | | |   ||  ||||||| |||||||| |||||  |||||||||| || 
Sbjct  208  TAGAGCCTGTGGGGGGCAACCACCACGTTCCACGGTGGTTGAGCAGATGCCTCGAGGCCA  267

Query  167  ATCGTGCGCATGTTGTCCCTTTGCCTAGGCCGCGAGACCCTTGCGAGCAAGAAAGCGCTC  226
            |||||| ||  ||||||||   | | |||| |||||||||| ||||||||| ||| ||||
Sbjct  268  ATCGTGTGCGAGTTGTCCCCACGTCAAGGCTGCGAGACCCTAGCGAGCAAGTAAGTGCTC  327

Query  227  ACAACG  232
             |||||
Sbjct  328  CCAACG  333


>KY492294.1 Senna italica subsp. micrantha isolate CIMAP-C026 clone Senna 
species 5.8S ribosomal RNA gene, partial sequence; internal 
transcribed spacer 2, complete sequence; and large subunit 
ribosomal RNA gene, partial sequence
Length=495

 Score = 143 bits (77),  Expect = 3e-30
 Identities = 150/186 (81%), Gaps = 1/186 (1%)
 Strand=Plus/Plus

Query  48   GGCGAGGTGGTCGGGCGAAAGTTGGCCTCCCGTGAGCATTGCCTCGTGGATGGTTGAAAA  107
            ||||||||| | ||||| |||||||||||||||||||||||||||||||||||  |||| 
Sbjct  151  GGCGAGGTGCTTGGGCGGAAGTTGGCCTCCCGTGAGCATTGCCTCGTGGATGGCCGAAAT  210

Query  108  ATGAGCCTACGAGCGATGACTGCCACGTT-CACGGTGGATGAGCGAATGCCTCGAGACCG  166
              ||||||  | | |   ||  ||||||| |||||||| |||||  |||||||||| || 
Sbjct  211  TAGAGCCTGTGGGGGGCAACCACCACGTTCCACGGTGGTTGAGCAGATGCCTCGAGGCCA  270

Query  167  ATCGTGCGCATGTTGTCCCTTTGCCTAGGCCGCGAGACCCTTGCGAGCAAGAAAGCGCTC  226
            |||||| ||  ||||||||   | | |||| |||||||||| ||||||||| ||| ||||
Sbjct  271  ATCGTGTGCGAGTTGTCCCCACGTCAAGGCTGCGAGACCCTAGCGAGCAAGTAAGTGCTC  330

Query  227  ACAACG  232
             |||||
Sbjct  331  CCAACG  336


>KT279729.1 Chamaecrista absus 18S ribosomal RNA gene, partial sequence; 
internal transcribed spacer 1, 5.8S ribosomal RNA gene, and 
internal transcribed spacer 2, complete sequence; and 28S ribosomal 
RNA gene, partial sequence
Length=721

 Score = 143 bits (77),  Expect = 3e-30
 Identities = 150/186 (81%), Gaps = 1/186 (1%)
 Strand=Plus/Plus

Query  48   GGCGAGGTGGTCGGGCGAAAGTTGGCCTCCCGTGAGCATTGCCTCGTGGATGGTTGAAAA  107
            ||||||||| | ||||| |||||||||||||||||||||||||||||||||||  |||| 
Sbjct  499  GGCGAGGTGCTTGGGCGGAAGTTGGCCTCCCGTGAGCATTGCCTCGTGGATGGCCGAAAT  558

Query  108  ATGAGCCTACGAGCGATGACTGCCACGTT-CACGGTGGATGAGCGAATGCCTCGAGACCG  166
              ||||||  | | |   ||  ||||||| |||||||| |||||  |||||||||| || 
Sbjct  559  TAGAGCCTGTGGGGGGCAACCACCACGTTCCACGGTGGTTGAGCAGATGCCTCGAGGCCA  618

Query  167  ATCGTGCGCATGTTGTCCCTTTGCCTAGGCCGCGAGACCCTTGCGAGCAAGAAAGCGCTC  226
            |||||| ||  ||||||||   | | |||| |||||||||| ||||||||| ||| ||||
Sbjct  619  ATCGTGTGCGAGTTGTCCCCACGTCAAGGCTGCGAGACCCTAGCGAGCAAGTAAGTGCTC  678

Query  227  ACAACG  232
             |||||
Sbjct  679  CCAACG  684


>MH547552.1 Datura stramonium isolate UQU ALP11 5.8S ribosomal RNA gene, 
partial sequence; internal transcribed spacer 2, complete sequence; 
and large subunit ribosomal RNA gene, partial sequence
Length=504

 Score = 141 bits (76),  Expect = 1e-29
 Identities = 178/227 (78%), Gaps = 8/227 (4%)
 Strand=Plus/Plus

Query  11   CCCCAAACCTTGACGCCCCCTCAAATCGACTTGAGGGGGCGAGGTGGTCGGGCGAAAGTT  70
            |||||||||||| || ||| ||   || ||  |||| |  |||||| | ||||| |||||
Sbjct  117  CCCCAAACCTTGTCGTCCCTTC-GGTCAACCGGAGGAGATGAGGTGCTTGGGCGGAAGTT  175

Query  71   GGCCTCCCGTGAGCATTGCCTCGTGGATGGTTGAAAAATGAGCCTACGAGCGAT-GACTG  129
            ||||||||||||||||||||||| ||||||| ||||   ||||||  | | ||  ||| |
Sbjct  176  GGCCTCCCGTGAGCATTGCCTCGCGGATGGTCGAAATTGGAGCCTGTGGG-GAGCGACGG  234

Query  130  CCACGTT-CACGGTGGATGAGCGA-ATGCCTCG-AGACCGATCGTGCGCATGTTGTCCCT  186
             |||||| |||||||| |||| || |||||||| ||  | | |||||||  |||||||| 
Sbjct  235  ACACGTTCCACGGTGGTTGAG-GAGATGCCTCGAAGGTCAACCGTGCGCGAGTTGTCCCC  293

Query  187  TTGCCT-AGGCCGCGAGACCCTTGCGAGCAAGAAAGCGCTCACAACG  232
              | |  |||| ||||||||||||||| |||||||| |||| |||||
Sbjct  294  ACGTCAAAGGCTGCGAGACCCTTGCGACCAAGAAAGTGCTCCCAACG  340


>KT279731.1 Chamaecrista nigricans 18S ribosomal RNA gene, partial sequence; 
internal transcribed spacer 1, 5.8S ribosomal RNA gene, 
and internal transcribed spacer 2, complete sequence; and 28S 
ribosomal RNA gene, partial sequence
Length=724

 Score = 139 bits (75),  Expect = 4e-29
 Identities = 150/187 (80%), Gaps = 2/187 (1%)
 Strand=Plus/Plus

Query  48   GGCGAGGTGGTCGGGCGAAAGTTGGCCTCCCGTGAGCATTGCCTCGTGGATGGTTGAAAA  107
            ||||||||| | ||||| |||||||||||||||||||||||||||||||||||  |||| 
Sbjct  501  GGCGAGGTGCTTGGGCGGAAGTTGGCCTCCCGTGAGCATTGCCTCGTGGATGGCCGAAAT  560

Query  108  ATGAGCCTACGAGCGATGA-CTGCCACGTT-CACGGTGGATGAGCGAATGCCTCGAGACC  165
              ||||||  | | |   | |  ||||||| |||||||| |||||  |||||||||| ||
Sbjct  561  TAGAGCCTGTGGGGGGGCAACCACCACGTTCCACGGTGGTTGAGCAGATGCCTCGAGGCC  620

Query  166  GATCGTGCGCATGTTGTCCCTTTGCCTAGGCCGCGAGACCCTTGCGAGCAAGAAAGCGCT  225
             |||||| ||  ||||||||   | | |||| |||||||||| ||||||||| ||| |||
Sbjct  621  AATCGTGTGCGAGTTGTCCCCACGTCAAGGCTGCGAGACCCTAGCGAGCAAGTAAGTGCT  680

Query  226  CACAACG  232
            | |||||
Sbjct  681  CCCAACG  687


>MH547530.1 Senna italica isolate UQU ALP171 5.8S ribosomal RNA gene, partial 
sequence; internal transcribed spacer 2, complete sequence; 
and large subunit ribosomal RNA gene, partial sequence
Length=496

 Score = 137 bits (74),  Expect = 1e-28
 Identities = 149/186 (80%), Gaps = 1/186 (1%)
 Strand=Plus/Plus

Query  48   GGCGAGGTGGTCGGGCGAAAGTTGGCCTCCCGTGAGCATTGCCTCGTGGATGGTTGAAAA  107
            ||||||||| | ||||| |||||||||||||||||||||||||||||||||||  |||| 
Sbjct  149  GGCGAGGTGCTTGGGCGGAAGTTGGCCTCCCGTGAGCATTGCCTCGTGGATGGCCGAAAT  208

Query  108  ATGAGCCTACGAGCGATGACTGCCACGTT-CACGGTGGATGAGCGAATGCCTCGAGACCG  166
              |||| |  | | |   ||  ||||||| |||||||| |||||  |||||||||| || 
Sbjct  209  TAGAGCGTGTGGGGGGCAACCACCACGTTCCACGGTGGTTGAGCAGATGCCTCGAGGCCA  268

Query  167  ATCGTGCGCATGTTGTCCCTTTGCCTAGGCCGCGAGACCCTTGCGAGCAAGAAAGCGCTC  226
            |||||| ||  ||||||||   | | |||| |||||||||| ||||||||| ||| ||||
Sbjct  269  ATCGTGTGCGAGTTGTCCCCACGTCAAGGCTGCGAGACCCTAGCGAGCAAGTAAGTGCTC  328

Query  227  ACAACG  232
             |||||
Sbjct  329  CCAACG  334


  Database: Nucleotide collection (nt)
    Posted date:  Jun 15, 2019  6:40 PM
  Number of letters in database: -510,978,370
  Number of sequences in database:  52,478,804

Lambda      K        H
    1.33    0.621     1.12 
Gapped
Lambda      K        H
    1.28    0.460    0.850 
Matrix: blastn matrix:1 -2
Gap Penalties: Existence: 0, Extension: 0
Number of Sequences: 52478804
Number of Hits to DB: 3724905
Number of extensions: 0
Number of successful extensions: 0
Number of sequences better than 10: 0
Number of HSP's better than 10 without gapping: 0
Number of HSP's gapped: 0
Number of HSP's successfully gapped: 0
Length of query: 232
Length of database: 218532353722
Length adjustment: 33
Effective length of query: 199
Effective length of database: 216800553190
Effective search space: 43143310084810
Effective search space used: 43143310084810
A: 0
X1: 13 (25.0 bits)
X2: 32 (59.1 bits)
X3: 54 (99.7 bits)
S1: 13 (25.1 bits)
S2: 23 (43.6 bits)
