# Supplementary material for: Assessing the Identity of Commercial Herbs From a Cambodian Market Using DNA Barcoding
Source: Front Pharmacol. 2020 Mar 24;11:244. doi: 10.3389/fphar.2020.00244 (PMC7105672; doi:10.3389/fphar.2020.00244)
Supplement: Supplementary file 2 [file Data_Sheet_2.zip › blast search result/ITS2/JPZ31.txt]

BLASTN 2.9.0+
Reference: Zheng Zhang, Scott Schwartz, Lukas Wagner, and
Webb Miller (2000), "A greedy algorithm for aligning DNA
sequences", J Comput Biol 2000; 7(1-2):203-14.


Reference for database indexing: Aleksandr Morgulis, George
Coulouris, Yan Raytselis, Thomas L. Madden, Richa Agarwala,
Alejandro A. Schaffer (2008), "Database Indexing for
Production MegaBLAST Searches", Bioinformatics 24:1757-1764.


RID: J5XDZJAB014


Database: Nucleotide collection (nt)
           52,478,804 sequences; 218,532,353,722 total letters
Query= 31

Length=291


                                                                   Score        E      Max
Sequences producing significant alignments:                       (Bits)     Value   ident

KT344579.1 Ampelocissus martinii voucher Wen 7421 (US) interna...  418        6e-113  92%         
KT344568.1 Ampelocissus abyssinica voucher 1997104708 (US) int...  414        8e-112  92%         
KF544857.1 Ampelocissus indica 18S ribosomal RNA gene, partial...  396        3e-106  91%         
KF544858.1 Ampelocissus tomentosa 18S ribosomal RNA gene, part...  385        6e-103  91%         
KT344570.1 Ampelocissus africana voucher Luke & Luke 11536 (US...  283        2e-72   88%         
KT344578.1 Ampelocissus erdwendbergiana voucher Wen 8708 (US) ...  272        5e-69   85%         
KT344656.1 Vitis pseudoreticulata voucher Wen 11619 (US) inter...  237        2e-58   93%         
KT344643.1 Vitis flexuosa voucher Wen 8540 (US) internal trans...  237        2e-58   93%         
KT344633.1 Vitis betulifolia voucher Wen 8217 (US) internal tr...  237        2e-58   93%         
KT344632.1 Vitis betulifolia voucher Wen 11211 (US) internal t...  235        6e-58   93%         
KT344654.1 Vitis piasezkii voucher Wen 9036 (US) internal tran...  233        2e-57   92%         
KT344631.1 Vitis arizonica voucher Wen 7260 (US) internal tran...  233        2e-57   92%         
KT344658.1 Vitis riparia voucher Wen 8658 (US) internal transc...  231        8e-57   92%         
KT344650.1 Vitis lanata voucher Wen 9184 (US) internal transcr...  231        8e-57   92%         
KT344649.1 Vitis lanata voucher Wen 9197 (US) internal transcr...  231        8e-57   92%         
KT344645.1 Vitis heyneana voucher Wen 11265 (US) internal tran...  231        8e-57   92%         
KT344644.1 Vitis heyneana voucher Wen 10815 (US) internal tran...  231        8e-57   92%         
KT344642.1 Vitis flexuosa voucher Wen 11298 (US) internal tran...  231        8e-57   92%         
KT344641.1 Vitis flexuosa voucher Wen 8229 (US) internal trans...  231        8e-57   92%         
KT344640.1 Vitis cinerea var. helleri voucher Wen 9709 (US) in...  231        8e-57   92%         
KT344639.1 Vitis cinerea var. helleri voucher Wen 9774 (US) in...  231        8e-57   92%         
KT344637.1 Vitis cinerea var. baileyana voucher Wen 9976 (US) ...  231        8e-57   92%         
KT344636.1 Vitis chunganensis voucher Wen 11496 (US) internal ...  231        8e-57   92%         
KT344635.1 Vitis chunganensis voucher Wen 11406 (US) internal ...  231        8e-57   92%         
KT344634.1 Vitis chunganensis voucher Wen 9305 (US) internal t...  231        8e-57   92%         
KT344628.1 Vitis sp. Wen 10025 internal transcribed spacer 1, ...  231        8e-57   92%         
KT344571.1 Ampelocissus africana voucher Luke & Luke 11449 (US...  230        3e-56   84%         
KT344653.1 Vitis menghaiensis voucher Wen 10636 (US) internal ...  228        1e-55   92%         
KT344629.1 Vitis aestivalis voucher Wen 7158 (US) internal tra...  228        1e-55   92%         
KY935056.1 Uncultured eukaryote clone HMPStoolITS2OTU572 5.8S ...  226        4e-55   92%         
KT344661.1 Vitis vulpina voucher Wen 11082 (US) internal trans...  226        4e-55   92%         
KT344659.1 Vitis sp. Shui et al. 43884 internal transcribed sp...  226        4e-55   92%         
KT344655.1 Vitis pseudoreticulata voucher Wen 11403 (US) inter...  226        4e-55   92%         
KT344648.1 Vitis labrusca voucher Wen 8652 (US) internal trans...  226        4e-55   92%         
KT344647.1 Vitis heyneana voucher Wen 6411 (US) internal trans...  226        4e-55   92%         
KT344646.1 Vitis heyneana voucher Wen 9042 (US) internal trans...  226        4e-55   92%         
KT344630.1 Vitis amurensis voucher Wen 8583 (US) internal tran...  226        4e-55   92%         
KT344652.1 Vitis luochengensis voucher Wen 11492 (US) internal...  222        5e-54   91%         
KT344569.1 Ampelocissus acapulcensis voucher Wen 8696 (US) int...  222        5e-54   91%         
KT344651.1 Vitis latifolia voucher Nie & Meng 670 (US) interna...  220        2e-53   91%         
KT344638.1 Vitis cinerea var. floridana voucher Wen 10013 (US)...  219        6e-53   91%         
KT344620.1 Pterisanthes heterantha voucher Wen 11820 (US) inte...  200        2e-47   87%         
KT344615.1 Nothocissus spicifera voucher Wen 11675 (US) intern...  187        2e-43   83%         
KT344660.1 Vitis tiliifolia voucher Wen 8713 (US) internal tra...  176        4e-40   87%         
KY934780.1 Uncultured eukaryote clone HMPStoolITS2OTU296 5.8S ...  169        7e-38   97%         
KF454243.1 Vitis vinifera voucher 20120720402 5.8S ribosomal R...  169        7e-38   97%         
KT344657.1 Vitis riparia voucher Wen 7317 (US) internal transc...  167        2e-37   86%         
KT344584.1 Ampelocissus thyrsiflora voucher Deden 870 (US) int...  167        2e-37   84%         
MK087984.1 Vitis vinifera bio-material Chromadex_Lot_00036131-...  163        3e-36   96%         
MG200158.1 Vitis rotundifolia small subunit ribosomal RNA gene...  163        3e-36   91%         
KT344574.1 Ampelocissus elegans voucher Wen 11685 (US) interna...  163        3e-36   83%         
KT344573.1 Ampelocissus elegans voucher Wen 7507 (US) internal...  163        3e-36   83%         
KT344583.1 Ampelocissus sp. Wen 8343 internal transcribed spac...  156        5e-34   83%         
KT344582.1 Ampelocissus polystachya voucher Wen 7511 (US) inte...  156        5e-34   83%         
AM462492.2 Vitis vinifera contig VV78X177628.4, whole genome s...  154        2e-33   94%         
KT344581.1 Ampelocissus polystachya voucher Wen 7504 (US) inte...  148        9e-32   82%         
KT344619.1 Pterisanthes glabra voucher Wen 8394 (US) internal ...  143        4e-30   90%         
AM437807.2 Vitis vinifera contig VV78X040480.7, whole genome s...  143        4e-30   92%         
AM423427.2 Vitis vinifera contig VV78X082551.7, whole genome s...  137        2e-28   93%         
KT344609.1 Clematicissus opaca voucher Sun 11005 (US) internal...  110        4e-20   85%         
KX951350.1 Clematicissus opaca voucher US:Sun 11005 internal t...  106        5e-19   84%         
KX951349.1 Cissus striata voucher US:Wen 7424 internal transcr...  97.1       3e-16   79%         
AM442999.2 Vitis vinifera contig VV78X186911.8, whole genome s...  84.2       2e-12   83%         

ALIGNMENTS
>KT344579.1 Ampelocissus martinii voucher Wen 7421 (US) internal transcribed 
spacer 1, partial sequence; 5.8S ribsomal RNA gene, complete 
sequence; and internal transcribed spacer 2, partial sequence
Length=774

 Score = 418 bits (226),  Expect = 6e-113
 Identities = 281/305 (92%), Gaps = 14/305 (5%)
 Strand=Plus/Plus

Query  1    CGCACCCGTCGcccccccacctccctcccccccGAGGCCCCACGCCTGGGGATGGGATGC  60
            |||||||||| |||||||||||||||||||||||||||||| |||| |||||||||| ||
Sbjct  453  CGCACCCGTCACCCCCCCACCTCCCTCCCCCCCGAGGCCCCGCGCCCGGGGATGGGACGC  512

Query  61   AAGGAGGGGGCGAACATTGGCCTCCCGTGGGCGCCCCAGCCCGCGGTTGGTTGAAAATCG  120
            |||||||||||||||||||||||||||||||||||| |||||||||||||| ||||||||
Sbjct  513  AAGGAGGGGGCGAACATTGGCCTCCCGTGGGCGCCCTAGCCCGCGGTTGGTCGAAAATCG  572

Query  121  GTCCCGCGGCGACGTACGCCACGACGAGCGGTGGATTCGCACGAA----CCCTCCCTCCC  176
            |||||||||||||||||||||||||||||||||||||||||||||    |||||||||||
Sbjct  573  GTCCCGCGGCGACGTACGCCACGACGAGCGGTGGATTCGCACGAACCCTCCCTCCCTCCC  632

Query  177  CCTCTCCTCGACTCGGCTCGACACG-----AC-CG---G-GCGAGAGCAGGGGGAGCGGC  226
            |||||||||||||||||||||| ||     || ||   | ||||||||||||||||||||
Sbjct  633  CCTCTCCTCGACTCGGCTCGACTCGGCTCGACTCGACCGAGCGAGAGCAGGGGGAGCGGC  692

Query  227  TCGGCGTCGCACGCGTCATGTCGCCTTAGGGGACCCCCAAGAGAACGGCCCGAGACCCTC  286
            |||||||||| ||||||| ||||||| |||||||||||||||||||||||||||||||||
Sbjct  693  TCGGCGTCGCGCGCGTCACGTCGCCTCAGGGGACCCCCAAGAGAACGGCCCGAGACCCTC  752

Query  287  GATCG  291
            |||||
Sbjct  753  GATCG  757


>KT344568.1 Ampelocissus abyssinica voucher 1997104708 (US) internal transcribed 
spacer 1, partial sequence; 5.8S ribsomal RNA gene, 
complete sequence; and internal transcribed spacer 2, partial 
sequence
Length=758

 Score = 414 bits (224),  Expect = 8e-112
 Identities = 269/291 (92%), Gaps = 1/291 (0%)
 Strand=Plus/Plus

Query  1    CGCACCCGTCGcccccccacctccctcccccccGAGGCCCCACGCCTGGGGATGGGATGC  60
            ||||||||||||||||||||||||||||||||||||||||  |||||||||| |||||||
Sbjct  452  CGCACCCGTCGCCCCCCCACCTCCCTCCCCCCCGAGGCCCTGCGCCTGGGGACGGGATGC  511

Query  61   AAGGAGGGGGCGAACATTGGCCTCCCGTGGGCGCCCCAGCCCGCGGTTGGTTGAAAATCG  120
            |||||||||||| ||||||||||||||||||||||   ||||||||||||| ||||||||
Sbjct  512  AAGGAGGGGGCGGACATTGGCCTCCCGTGGGCGCCATTGCCCGCGGTTGGTCGAAAATCG  571

Query  121  GTCCCGCGGCGACGTACGCCACGACGAGCGGTGGATTCGCACGAACCCTCCCTCCCCCTC  180
            | ||||| ||||| |||||||||||||||||||||||||||| ||||||||||||||| |
Sbjct  572  GCCCCGCAGCGACATACGCCACGACGAGCGGTGGATTCGCACAAACCCTCCCTCCCCC-C  630

Query  181  TCCTCGACTCGGCTCGACACGACCGGGCGAGAGCAGGGGGAGCGGCTCGGCGTCGCACGC  240
            |||||||||||||||||| ||||||||||||||| |||||| |||||||| ||||  |||
Sbjct  631  TCCTCGACTCGGCTCGACTCGACCGGGCGAGAGCGGGGGGAACGGCTCGGTGTCGTGCGC  690

Query  241  GTCATGTCGCCTTAGGGGACCCCCAAGAGAACGGCCCGAGACCCTCGATCG  291
            |||||||||||| | |||||||||||||||||||| |||||||||||||||
Sbjct  691  GTCATGTCGCCTCAAGGGACCCCCAAGAGAACGGCTCGAGACCCTCGATCG  741


>KF544857.1 Ampelocissus indica 18S ribosomal RNA gene, partial sequence; 
internal transcribed spacer 1, 5.8S ribosomal RNA gene, and 
internal transcribed spacer 2, complete sequence; and 28S ribosomal 
RNA gene, partial sequence
Length=833

 Score = 396 bits (214),  Expect = 3e-106
 Identities = 266/291 (91%), Gaps = 3/291 (1%)
 Strand=Plus/Plus

Query  1    CGCACCCGTCGcccccccacctccctcccccccGAGGCCCCACGCCTGGGGATGGGATGC  60
            |||||||||||||||||||||||||||||||||||||||||  ||| ||||| |||||||
Sbjct  497  CGCACCCGTCGCCCCCCCACCTCCCTCCCCCCCGAGGCCCCGTGCCCGGGGACGGGATGC  556

Query  61   AAGGAGGGGGCGAACATTGGCCTCCCGTGGGCGCCCCAGCCCGCGGTTGGTTGAAAATCG  120
            |||||||||||| |||||||||||||||||||||||  ||||||||||||| ||||||||
Sbjct  557  AAGGAGGGGGCGGACATTGGCCTCCCGTGGGCGCCCTTGCCCGCGGTTGGTCGAAAATCG  616

Query  121  GTCCCGCGGCGACGTACGCCACGACGAGCGGTGGATTCGCACGAACCCTCCCTCCCCCTC  180
            | |||||||||||||||||||||||||||||||||||||||||||||||||||||| |  
Sbjct  617  GCCCCGCGGCGACGTACGCCACGACGAGCGGTGGATTCGCACGAACCCTCCCTCCCTCAT  676

Query  181  TCCTCGACTCGGCTCGACACGACCGGGCGAGAGCAGGGGGAGCGGCTCGGCGTCGCACGC  240
            ||| |  |||  |||||| | | ||||||||||| |||||||| |||||||||||| |||
Sbjct  677  TCCCCC-CTC--CTCGACTCAATCGGGCGAGAGCGGGGGGAGCAGCTCGGCGTCGCGCGC  733

Query  241  GTCATGTCGCCTTAGGGGACCCCCAAGAGAACGGCCCGAGACCCTCGATCG  291
            |||| ||||||| ||||||||||||||||||||||||||||||||||||||
Sbjct  734  GTCACGTCGCCTCAGGGGACCCCCAAGAGAACGGCCCGAGACCCTCGATCG  784


>KF544858.1 Ampelocissus tomentosa 18S ribosomal RNA gene, partial sequence; 
internal transcribed spacer 1, 5.8S ribosomal RNA gene, 
and internal transcribed spacer 2, complete sequence; and 28S 
ribosomal RNA gene, partial sequence
Length=833

 Score = 385 bits (208),  Expect = 6e-103
 Identities = 264/291 (91%), Gaps = 3/291 (1%)
 Strand=Plus/Plus

Query  1    CGCACCCGTCGcccccccacctccctcccccccGAGGCCCCACGCCTGGGGATGGGATGC  60
            |||||||||||||||||||||||||||||||||||||||||  ||| ||||| |||||||
Sbjct  497  CGCACCCGTCGCCCCCCCACCTCCCTCCCCCCCGAGGCCCCGTGCCCGGGGACGGGATGC  556

Query  61   AAGGAGGGGGCGAACATTGGCCTCCCGTGGGCGCCCCAGCCCGCGGTTGGTTGAAAATCG  120
            |||||||||||| |||||||||||||||||||||||  ||||||||||||| ||||||||
Sbjct  557  AAGGAGGGGGCGGACATTGGCCTCCCGTGGGCGCCCTTGCCCGCGGTTGGTCGAAAATCG  616

Query  121  GTCCCGCGGCGACGTACGCCACGACGAGCGGTGGATTCGCACGAACCCTCCCTCCCCCTC  180
            | |||||||||||||||||||||||||||||||||||||||||||||||||||||| |  
Sbjct  617  GCCCCGCGGCGACGTACGCCACGACGAGCGGTGGATTCGCACGAACCCTCCCTCCCTCAT  676

Query  181  TCCTCGACTCGGCTCGACACGACCGGGCGAGAGCAGGGGGAGCGGCTCGGCGTCGCACGC  240
            ||| |  |||  |||||  | | ||||||||||| |||||||| |||||||||||| |||
Sbjct  677  TCCCCC-CTC--CTCGATTCAATCGGGCGAGAGCGGGGGGAGCAGCTCGGCGTCGCGCGC  733

Query  241  GTCATGTCGCCTTAGGGGACCCCCAAGAGAACGGCCCGAGACCCTCGATCG  291
            |||| ||||||| ||||||||||||||| ||||||||||||||||||||||
Sbjct  734  GTCACGTCGCCTCAGGGGACCCCCAAGAAAACGGCCCGAGACCCTCGATCG  784


>KT344570.1 Ampelocissus africana voucher Luke & Luke 11536 (US) internal 
transcribed spacer 1, partial sequence; 5.8S ribsomal RNA gene, 
complete sequence; and internal transcribed spacer 2, partial 
sequence
Length=739

 Score = 283 bits (153),  Expect = 2e-72
 Identities = 218/248 (88%), Gaps = 10/248 (4%)
 Strand=Plus/Plus

Query  45   CCTGGGGATGGGATGCAAGGAGGGGGCGAACATTGGCCTCCCGTGGGCGCCCCAGCCCGC  104
            || ||||| |||||||||||| |||||| ||||||||||||||||||| |||  || |||
Sbjct  484  CCCGGGGACGGGATGCAAGGAAGGGGCGGACATTGGCCTCCCGTGGGCTCCCTCGCTCGC  543

Query  105  GGTTGGTTGAAAATCGGTCCCGCGGCGACGTACGCCACGACGAGCGGTGGATTCGCACGA  164
            ||||||  |||||||||||||||||||||||||||||||||||||||||||||| |||||
Sbjct  544  GGTTGGCCGAAAATCGGTCCCGCGGCGACGTACGCCACGACGAGCGGTGGATTCTCACGA  603

Query  165  ACCCTCCCTCCCCCTCTCCTCGACTCGGCTCGACACGACCGGGCGAGAGCAGGGGGAGCG  224
            |||| ||||||| | | ||||  ||||||||||| ||   || |||||||  ||||||| 
Sbjct  604  ACCC-CCCTCCCTCCC-CCTC--CTCGGCTCGAC-CG---GG-CGAGAGCGAGGGGAGCA  654

Query  225  GCTCGGCGTCGCACGCGTCATGTCGCCTTAGGGGA-CCCCCAAGAGAACGGCCCGAGACC  283
            |||||||||||| ||||||| ||||||| |||||  ||||||||||||||||||||||||
Sbjct  655  GCTCGGCGTCGCGCGCGTCACGTCGCCTCAGGGGCCCCCCCAAGAGAACGGCCCGAGACC  714

Query  284  CTCGATCG  291
            ||||||||
Sbjct  715  CTCGATCG  722


>KT344578.1 Ampelocissus erdwendbergiana voucher Wen 8708 (US) internal transcribed 
spacer 1, partial sequence; 5.8S ribsomal RNA gene, 
complete sequence; and internal transcribed spacer 2, partial 
sequence
Length=701

 Score = 272 bits (147),  Expect = 5e-69
 Identities = 249/294 (85%), Gaps = 23/294 (8%)
 Strand=Plus/Plus

Query  1    CGCACCCGTCG--cccccccacctccctcccccccGAGGCCCCACGCCTGGGGATGGGAT  58
            ||||| |||||  |||||||||||||||||||||||||||||| |||| ||||| |||| 
Sbjct  417  CGCACTCGTCGCCCCCCCCCACCTCCCTCCCCCCCGAGGCCCCGCGCCGGGGGACGGGAG  476

Query  59   GCAAGGAGGGGGCGAACATTGGCCTCCCGTGGGCGCCCCAGCCCGCGGTTGGTTGAAAAT  118
            ||| |||||||||| | |||||||||||||||||| ||||||||||||||||  ||||||
Sbjct  477  GCAGGGAGGGGGCGGATATTGGCCTCCCGTGGGCGTCCCAGCCCGCGGTTGGCCGAAAAT  536

Query  119  CGGTCCCGCGGCGACGTACGCCACGACGAGCGGTGGATTCGCACGAACCCTCCCTCCCCC  178
            || ||||||||||||||||||||||||||||||||||||||||||||||| || ||||||
Sbjct  537  CGATCCCGCGGCGACGTACGCCACGACGAGCGGTGGATTCGCACGAACCC-CC-TCCCCC  594

Query  179  TCTCCTCGACTCGGCTCGACACGACCGGGCGAGAGCAGGGGGAGCGGCTCGGCGTCGCAC  238
            || | ||   ||| |  || | |   ||| |||||||     |   |||||||||||| |
Sbjct  595  TC-C-TC---TCGAC--GAGAGG---GGG-GAGAGCAC----A---GCTCGGCGTCGCGC  636

Query  239  GCGTCATGTCGCCTTAGGGGACCCCCAA-GAGAACGGCCCGAGACCCTCGATCG  291
            |||||| ||||||| ||||| ||||| | || ||||||||||||||||||||||
Sbjct  637  GCGTCACGTCGCCTCAGGGGCCCCCCCACGATAACGGCCCGAGACCCTCGATCG  690


>KT344656.1 Vitis pseudoreticulata voucher Wen 11619 (US) internal transcribed 
spacer 1, partial sequence; and 5.8S ribsomal RNA gene, 
complete sequence
Length=674

 Score = 237 bits (128),  Expect = 2e-58
 Identities = 154/166 (93%), Gaps = 3/166 (2%)
 Strand=Plus/Plus

Query  1    CGCACCCGTCG-cccccc-cacctccctcccccccGAGGCCCCACGCCTGGGGATGGGAT  58
            ||||||||||| |||||| ||||||||||||||||||||||||||||| ||||| |||| 
Sbjct  450  CGCACCCGTCGCCCCCCCACACCTCCCTCCCCCCCGAGGCCCCACGCCCGGGGACGGGAG  509

Query  59   GCAAGGAGGGGGCGAACATTGGCCTCCCGTGGGCGCCCCAGCCCGCGGTTGGTTGAAAAT  118
            ||   ||||||||| |||||||||||||||||||| ||||||||||||||||| ||||||
Sbjct  510  GCGGAGAGGGGGCGGACATTGGCCTCCCGTGGGCGTCCCAGCCCGCGGTTGGTCGAAAAT  569

Query  119  CGGTCCCGCGGCGACGTACGCCACGACGAGCGGTGGATT-CGCACG  163
            ||||||||||||||||||||||||||||||||||||||| ||||||
Sbjct  570  CGGTCCCGCGGCGACGTACGCCACGACGAGCGGTGGATTTCGCACG  615


>KT344643.1 Vitis flexuosa voucher Wen 8540 (US) internal transcribed spacer 
1, partial sequence; 5.8S ribsomal RNA gene, complete sequence; 
and internal transcribed spacer 2, partial sequence
Length=702

 Score = 237 bits (128),  Expect = 2e-58
 Identities = 153/165 (93%), Gaps = 2/165 (1%)
 Strand=Plus/Plus

Query  1    CGCACCCGTCG-cccccccacctccctcccccccGAGGCCCCACGCCTGGGGATGGGATG  59
            ||||||||||| |||||||||||||||||||||||||||||| |||| ||||| |||| |
Sbjct  454  CGCACCCGTCGCCCCCCCCACCTCCCTCCCCCCCGAGGCCCCGCGCCCGGGGACGGGAGG  513

Query  60   CAAGGAGGGGGCGAACATTGGCCTCCCGTGGGCGCCCCAGCCCGCGGTTGGTTGAAAATC  119
            |   ||||||||| ||||||||||||||||||| |||||||||||||||||| |||||||
Sbjct  514  CGGAGAGGGGGCGGACATTGGCCTCCCGTGGGCTCCCCAGCCCGCGGTTGGTCGAAAATC  573

Query  120  GGTCCCGCGGCGACGTACGCCACGACGAGCGGTGGATT-CGCACG  163
            |||||||||||||||||||||||||||||||||||||| ||||||
Sbjct  574  GGTCCCGCGGCGACGTACGCCACGACGAGCGGTGGATTTCGCACG  618


>KT344633.1 Vitis betulifolia voucher Wen 8217 (US) internal transcribed 
spacer 1, partial sequence; 5.8S ribsomal RNA gene, complete 
sequence; and internal transcribed spacer 2, partial sequence
Length=702

 Score = 237 bits (128),  Expect = 2e-58
 Identities = 154/166 (93%), Gaps = 3/166 (2%)
 Strand=Plus/Plus

Query  1    CGCACCCGTCG-cccccc-cacctccctcccccccGAGGCCCCACGCCTGGGGATGGGAT  58
            ||||||||||| |||||| |||||||||||||||||||||||| |||| ||||| |||| 
Sbjct  453  CGCACCCGTCGCCCCCCCACACCTCCCTCCCCCCCGAGGCCCCGCGCCCGGGGACGGGAG  512

Query  59   GCAAGGAGGGGGCGAACATTGGCCTCCCGTGGGCGCCCCAGCCCGCGGTTGGTTGAAAAT  118
            ||   ||||||||| |||||||||||||||||||||||||||||||||||||| ||||||
Sbjct  513  GCGGAGAGGGGGCGGACATTGGCCTCCCGTGGGCGCCCCAGCCCGCGGTTGGTCGAAAAT  572

Query  119  CGGTCCCGCGGCGACGTACGCCACGACGAGCGGTGGATT-CGCACG  163
            ||||||||||||||||||||||||||||||||||||||| ||||||
Sbjct  573  CGGTCCCGCGGCGACGTACGCCACGACGAGCGGTGGATTTCGCACG  618


>KT344632.1 Vitis betulifolia voucher Wen 11211 (US) internal transcribed 
spacer 1, partial sequence; 5.8S ribsomal RNA gene, complete 
sequence; and internal transcribed spacer 2, partial sequence
Length=302

 Score = 235 bits (127),  Expect = 6e-58
 Identities = 153/165 (93%), Gaps = 3/165 (2%)
 Strand=Plus/Plus

Query  2    GCACCCGTCG-cccccc-cacctccctcccccccGAGGCCCCACGCCTGGGGATGGGATG  59
            |||||||||| |||||| |||||||||||||||||||||||| |||| ||||| |||| |
Sbjct  62   GCACCCGTCGCCCCCCCACACCTCCCTCCCCCCCGAGGCCCCGCGCCCGGGGACGGGAGG  121

Query  60   CAAGGAGGGGGCGAACATTGGCCTCCCGTGGGCGCCCCAGCCCGCGGTTGGTTGAAAATC  119
            |   ||||||||| |||||||||||||||||||||||||||||||||||||| |||||||
Sbjct  122  CGGAGAGGGGGCGGACATTGGCCTCCCGTGGGCGCCCCAGCCCGCGGTTGGTCGAAAATC  181

Query  120  GGTCCCGCGGCGACGTACGCCACGACGAGCGGTGGATT-CGCACG  163
            |||||||||||||||||||||||||||||||||||||| ||||||
Sbjct  182  GGTCCCGCGGCGACGTACGCCACGACGAGCGGTGGATTTCGCACG  226


>KT344654.1 Vitis piasezkii voucher Wen 9036 (US) internal transcribed spacer 
1, partial sequence; 5.8S ribsomal RNA gene, complete sequence; 
and internal transcribed spacer 2, partial sequence
Length=704

 Score = 233 bits (126),  Expect = 2e-57
 Identities = 153/166 (92%), Gaps = 3/166 (2%)
 Strand=Plus/Plus

Query  1    CGCACCCGTCG-cccccc-cacctccctcccccccGAGGCCCCACGCCTGGGGATGGGAT  58
            ||||||||||| |||||| |||||||||||||||||||||||| |||| ||||| |||| 
Sbjct  455  CGCACCCGTCGCCCCCCCACACCTCCCTCCCCCCCGAGGCCCCGCGCCCGGGGACGGGAG  514

Query  59   GCAAGGAGGGGGCGAACATTGGCCTCCCGTGGGCGCCCCAGCCCGCGGTTGGTTGAAAAT  118
            ||   ||||||||| |||||||||||||||||||||||||||||| ||||||| ||||||
Sbjct  515  GCGGAGAGGGGGCGGACATTGGCCTCCCGTGGGCGCCCCAGCCCGYGGTTGGTCGAAAAT  574

Query  119  CGGTCCCGCGGCGACGTACGCCACGACGAGCGGTGGATT-CGCACG  163
            ||||||||||||||||||||||||||||||||||||||| ||||||
Sbjct  575  CGGTCCCGCGGCGACGTACGCCACGACGAGCGGTGGATTTCGCACG  620


>KT344631.1 Vitis arizonica voucher Wen 7260 (US) internal transcribed spacer 
1, partial sequence; 5.8S ribsomal RNA gene, complete sequence; 
and internal transcribed spacer 2, partial sequence
Length=702

 Score = 233 bits (126),  Expect = 2e-57
 Identities = 153/166 (92%), Gaps = 3/166 (2%)
 Strand=Plus/Plus

Query  1    CGCACCCGTCG-cccccc-cacctccctcccccccGAGGCCCCACGCCTGGGGATGGGAT  58
            ||||||||||| |||||| ||||||||||||||||||||||||||||| ||||| |||| 
Sbjct  454  CGCACCCGTCGCCCCCCCACACCTCCCTCCCCCCCGAGGCCCCACGCCCGGGGACGGGAG  513

Query  59   GCAAGGAGGGGGCGAACATTGGCCTCCCGTGGGCGCCCCAGCCCGCGGTTGGTTGAAAAT  118
            ||   ||||||||| |||||||||||||||||||||||||||||||||||||  ||||||
Sbjct  514  GCGGAGAGGGGGCGGACATTGGCCTCCCGTGGGCGCCCCAGCCCGCGGTTGGCCGAAAAT  573

Query  119  CGGTCCCGCGGCGACGTACGCCACGACGAGCGGTGGATT-CGCACG  163
            |||||||||||||||||||||||| |||||||||||||| ||||||
Sbjct  574  CGGTCCCGCGGCGACGTACGCCACRACGAGCGGTGGATTTCGCACG  619


 Score = 106 bits (57),  Expect = 5e-19
 Identities = 65/69 (94%), Gaps = 0/69 (0%)
 Strand=Plus/Plus

Query  223  CGGCTCGGCGTCGCACGCGTCATGTCGCCTTAGGGGACCCCCAAGAGAACGGCCCGAGAC  282
            |||||||||||||| ||||||| ||||||| ||||| |||||||||||||||||||||||
Sbjct  618  CGGCTCGGCGTCGCGCGCGTCACGTCGCCTCAGGGGCCCCCCAAGAGAACGGCCCGAGAC  677

Query  283  CCTCGATCG  291
            |||||||||
Sbjct  678  CCTCGATCG  686


>KT344658.1 Vitis riparia voucher Wen 8658 (US) internal transcribed spacer 
1, partial sequence; 5.8S ribsomal RNA gene, complete sequence; 
and internal transcribed spacer 2, partial sequence
Length=699

 Score = 231 bits (125),  Expect = 8e-57
 Identities = 153/166 (92%), Gaps = 3/166 (2%)
 Strand=Plus/Plus

Query  1    CGCACCCGTCG-cccccc-cacctccctcccccccGAGGCCCCACGCCTGGGGATGGGAT  58
            ||||||||||| |||||| |||||||||||||||||||||||| |||| ||||| |||| 
Sbjct  451  CGCACCCGTCGCCCCCCCACACCTCCCTCCCCCCCGAGGCCCCGCGCCCGGGGACGGGAG  510

Query  59   GCAAGGAGGGGGCGAACATTGGCCTCCCGTGGGCGCCCCAGCCCGCGGTTGGTTGAAAAT  118
            ||   ||||||||| |||||||||||||||||||||||||||||||||||||  ||||||
Sbjct  511  GCGGAGAGGGGGCGGACATTGGCCTCCCGTGGGCGCCCCAGCCCGCGGTTGGCCGAAAAT  570

Query  119  CGGTCCCGCGGCGACGTACGCCACGACGAGCGGTGGATT-CGCACG  163
            ||||||||||||||||||||||||||||||||||||||| ||||||
Sbjct  571  CGGTCCCGCGGCGACGTACGCCACGACGAGCGGTGGATTTCGCACG  616


 Score = 99.0 bits (53),  Expect = 9e-17
 Identities = 64/69 (93%), Gaps = 1/69 (1%)
 Strand=Plus/Plus

Query  223  CGGCTCGGCGTCGCACGCGTCATGTCGCCTTAGGGGACCCCCAAGAGAACGGCCCGAGAC  282
            ||||| |||||||| ||||||| ||||||| ||||| |||||||||||||||||||||||
Sbjct  615  CGGCT-GGCGTCGCGCGCGTCACGTCGCCTCAGGGGCCCCCCAAGAGAACGGCCCGAGAC  673

Query  283  CCTCGATCG  291
            |||||||||
Sbjct  674  CCTCGATCG  682


>KT344650.1 Vitis lanata voucher Wen 9184 (US) internal transcribed spacer 
1, partial sequence; and 5.8S ribsomal RNA gene, complete 
sequence
Length=673

 Score = 231 bits (125),  Expect = 8e-57
 Identities = 153/166 (92%), Gaps = 3/166 (2%)
 Strand=Plus/Plus

Query  1    CGCACCCGTCG-cccccc-cacctccctcccccccGAGGCCCCACGCCTGGGGATGGGAT  58
            ||||||||||| |||||| |||||||||||||||||||||||| |||| ||||| |||| 
Sbjct  449  CGCACCCGTCGCCCCCCCACACCTCCCTCCCCCCCGAGGCCCCGCGCCCGGGGACGGGAG  508

Query  59   GCAAGGAGGGGGCGAACATTGGCCTCCCGTGGGCGCCCCAGCCCGCGGTTGGTTGAAAAT  118
            ||   ||||||||| |||||||||||||||||||||||||||||||||||||  ||||||
Sbjct  509  GCGGAGAGGGGGCGGACATTGGCCTCCCGTGGGCGCCCCAGCCCGCGGTTGGCCGAAAAT  568

Query  119  CGGTCCCGCGGCGACGTACGCCACGACGAGCGGTGGATT-CGCACG  163
            ||||||||||||||||||||||||||||||||||||||| ||||||
Sbjct  569  CGGTCCCGCGGCGACGTACGCCACGACGAGCGGTGGATTTCGCACG  614


>KT344649.1 Vitis lanata voucher Wen 9197 (US) internal transcribed spacer 
1, partial sequence; 5.8S ribsomal RNA gene, complete sequence; 
and internal transcribed spacer 2, partial sequence
Length=703

 Score = 231 bits (125),  Expect = 8e-57
 Identities = 153/166 (92%), Gaps = 3/166 (2%)
 Strand=Plus/Plus

Query  1    CGCACCCGTCG-cccccc-cacctccctcccccccGAGGCCCCACGCCTGGGGATGGGAT  58
            ||||||||||| |||||| |||||||||||||||||||||||| |||| ||||| |||| 
Sbjct  454  CGCACCCGTCGCCCCCCCACACCTCCCTCCCCCCCGAGGCCCCGCGCCCGGGGACGGGAG  513

Query  59   GCAAGGAGGGGGCGAACATTGGCCTCCCGTGGGCGCCCCAGCCCGCGGTTGGTTGAAAAT  118
            ||   ||||||||| |||||||||||||||||||||||||||||||||||||  ||||||
Sbjct  514  GCGGAGAGGGGGCGGACATTGGCCTCCCGTGGGCGCCCCAGCCCGCGGTTGGCCGAAAAT  573

Query  119  CGGTCCCGCGGCGACGTACGCCACGACGAGCGGTGGATT-CGCACG  163
            ||||||||||||||||||||||||||||||||||||||| ||||||
Sbjct  574  CGGTCCCGCGGCGACGTACGCCACGACGAGCGGTGGATTTCGCACG  619


>KT344645.1 Vitis heyneana voucher Wen 11265 (US) internal transcribed spacer 
1, partial sequence; 5.8S ribsomal RNA gene, complete sequence; 
and internal transcribed spacer 2, partial sequence
Length=680

 Score = 231 bits (125),  Expect = 8e-57
 Identities = 153/166 (92%), Gaps = 3/166 (2%)
 Strand=Plus/Plus

Query  1    CGCACCCGTCG-cccccc-cacctccctcccccccGAGGCCCCACGCCTGGGGATGGGAT  58
            ||||||||||| |||||| |||||||||||||||||||||||| |||| ||||| |||| 
Sbjct  431  CGCACCCGTCGCCCCCCCACACCTCCCTCCCCCCCGAGGCCCCGCGCCCGGGGACGGGAG  490

Query  59   GCAAGGAGGGGGCGAACATTGGCCTCCCGTGGGCGCCCCAGCCCGCGGTTGGTTGAAAAT  118
            ||   ||||||||| |||||||||||||||||||| ||||||||||||||||| ||||||
Sbjct  491  GCGGAGAGGGGGCGGACATTGGCCTCCCGTGGGCGTCCCAGCCCGCGGTTGGTCGAAAAT  550

Query  119  CGGTCCCGCGGCGACGTACGCCACGACGAGCGGTGGATT-CGCACG  163
            ||||||||||||||||||||||||||||||||||||||| ||||||
Sbjct  551  CGGTCCCGCGGCGACGTACGCCACGACGAGCGGTGGATTTCGCACG  596


>KT344644.1 Vitis heyneana voucher Wen 10815 (US) internal transcribed spacer 
1, partial sequence; 5.8S ribsomal RNA gene, complete sequence; 
and internal transcribed spacer 2, partial sequence
Length=679

 Score = 231 bits (125),  Expect = 8e-57
 Identities = 153/166 (92%), Gaps = 3/166 (2%)
 Strand=Plus/Plus

Query  1    CGCACCCGTCG-cccccc-cacctccctcccccccGAGGCCCCACGCCTGGGGATGGGAT  58
            ||||||||||| |||||| |||||||||||||||||||||||| |||| ||||| |||| 
Sbjct  431  CGCACCCGTCGCCCCCCCACACCTCCCTCCCCCCCGAGGCCCCGCGCCCGGGGACGGGAG  490

Query  59   GCAAGGAGGGGGCGAACATTGGCCTCCCGTGGGCGCCCCAGCCCGCGGTTGGTTGAAAAT  118
            ||   ||||||||| |||||||||||||||||||||||||||||||||||||  ||||||
Sbjct  491  GCGGAGAGGGGGCGGACATTGGCCTCCCGTGGGCGCCCCAGCCCGCGGTTGGCCGAAAAT  550

Query  119  CGGTCCCGCGGCGACGTACGCCACGACGAGCGGTGGATT-CGCACG  163
            ||||||||||||||||||||||||||||||||||||||| ||||||
Sbjct  551  CGGTCCCGCGGCGACGTACGCCACGACGAGCGGTGGATTTCGCACG  596


>KT344642.1 Vitis flexuosa voucher Wen 11298 (US) internal transcribed spacer 
1, partial sequence; and 5.8S ribsomal RNA gene, complete 
sequence
Length=377

 Score = 231 bits (125),  Expect = 8e-57
 Identities = 153/166 (92%), Gaps = 3/166 (2%)
 Strand=Plus/Plus

Query  1    CGCACCCGTCG-cccccc-cacctccctcccccccGAGGCCCCACGCCTGGGGATGGGAT  58
            ||||||||||| |||||| |||||||||||||||||||||||| |||| ||||| |||| 
Sbjct  153  CGCACCCGTCGCCCCCCCACACCTCCCTCCCCCCCGAGGCCCCGCGCCCGGGGACGGGAG  212

Query  59   GCAAGGAGGGGGCGAACATTGGCCTCCCGTGGGCGCCCCAGCCCGCGGTTGGTTGAAAAT  118
            ||   ||||||||| |||||||||||||||||||| ||||||||||||||||| ||||||
Sbjct  213  GCGGAGAGGGGGCGGACATTGGCCTCCCGTGGGCGTCCCAGCCCGCGGTTGGTCGAAAAT  272

Query  119  CGGTCCCGCGGCGACGTACGCCACGACGAGCGGTGGATT-CGCACG  163
            ||||||||||||||||||||||||||||||||||||||| ||||||
Sbjct  273  CGGTCCCGCGGCGACGTACGCCACGACGAGCGGTGGATTTCGCACG  318


>KT344641.1 Vitis flexuosa voucher Wen 8229 (US) internal transcribed spacer 
1, partial sequence; 5.8S ribsomal RNA gene, complete sequence; 
and internal transcribed spacer 2, partial sequence
Length=680

 Score = 231 bits (125),  Expect = 8e-57
 Identities = 153/166 (92%), Gaps = 3/166 (2%)
 Strand=Plus/Plus

Query  1    CGCACCCGTCG-cccccc-cacctccctcccccccGAGGCCCCACGCCTGGGGATGGGAT  58
            ||||||||||| |||||| |||||||||||||||||||||||| |||| ||||| |||| 
Sbjct  431  CGCACCCGTCGCCCCCCCACACCTCCCTCCCCCCCGAGGCCCCGCGCCCGGGGACGGGAG  490

Query  59   GCAAGGAGGGGGCGAACATTGGCCTCCCGTGGGCGCCCCAGCCCGCGGTTGGTTGAAAAT  118
            ||   ||||||||| |||||||||||||||||||| ||||||||||||||||| ||||||
Sbjct  491  GCGGAGAGGGGGCGGACATTGGCCTCCCGTGGGCGTCCCAGCCCGCGGTTGGTCGAAAAT  550

Query  119  CGGTCCCGCGGCGACGTACGCCACGACGAGCGGTGGATT-CGCACG  163
            ||||||||||||||||||||||||||||||||||||||| ||||||
Sbjct  551  CGGTCCCGCGGCGACGTACGCCACGACGAGCGGTGGATTTCGCACG  596


>KT344640.1 Vitis cinerea var. helleri voucher Wen 9709 (US) internal transcribed 
spacer 1, partial sequence; 5.8S ribsomal RNA gene, 
complete sequence; and internal transcribed spacer 2, partial 
sequence
Length=700

 Score = 231 bits (125),  Expect = 8e-57
 Identities = 153/166 (92%), Gaps = 3/166 (2%)
 Strand=Plus/Plus

Query  1    CGCACCCGTCG-cccccc-cacctccctcccccccGAGGCCCCACGCCTGGGGATGGGAT  58
            ||||||||||| |||||| |||||||||||||||||||||||| |||| ||||| |||| 
Sbjct  451  CGCACCCGTCGCCCCCCCACACCTCCCTCCCCCCCGAGGCCCCGCGCCCGGGGACGGGAG  510

Query  59   GCAAGGAGGGGGCGAACATTGGCCTCCCGTGGGCGCCCCAGCCCGCGGTTGGTTGAAAAT  118
            ||   ||||||||| |||||||||||||||||||||||||||||||||||||  ||||||
Sbjct  511  GCGGAGAGGGGGCGGACATTGGCCTCCCGTGGGCGCCCCAGCCCGCGGTTGGCCGAAAAT  570

Query  119  CGGTCCCGCGGCGACGTACGCCACGACGAGCGGTGGATT-CGCACG  163
            ||||||||||||||||||||||||||||||||||||||| ||||||
Sbjct  571  CGGTCCCGCGGCGACGTACGCCACGACGAGCGGTGGATTTCGCACG  616


 Score = 106 bits (57),  Expect = 5e-19
 Identities = 65/69 (94%), Gaps = 0/69 (0%)
 Strand=Plus/Plus

Query  223  CGGCTCGGCGTCGCACGCGTCATGTCGCCTTAGGGGACCCCCAAGAGAACGGCCCGAGAC  282
            |||||||||||||| ||||||| ||||||| ||||| |||||||||||||||||||||||
Sbjct  615  CGGCTCGGCGTCGCGCGCGTCACGTCGCCTCAGGGGCCCCCCAAGAGAACGGCCCGAGAC  674

Query  283  CCTCGATCG  291
            |||||||||
Sbjct  675  CCTCGATCG  683


>KT344639.1 Vitis cinerea var. helleri voucher Wen 9774 (US) internal transcribed 
spacer 1, partial sequence; 5.8S ribsomal RNA gene, 
complete sequence; and internal transcribed spacer 2, partial 
sequence
Length=702

 Score = 231 bits (125),  Expect = 8e-57
 Identities = 153/166 (92%), Gaps = 3/166 (2%)
 Strand=Plus/Plus

Query  1    CGCACCCGTCG-cccccc-cacctccctcccccccGAGGCCCCACGCCTGGGGATGGGAT  58
            ||||||||||| |||||| |||||||||||||||||||||||| |||| ||||| |||| 
Sbjct  453  CGCACCCGTCGCCCCCCCACACCTCCCTCCCCCCCGAGGCCCCGCGCCCGGGGACGGGAG  512

Query  59   GCAAGGAGGGGGCGAACATTGGCCTCCCGTGGGCGCCCCAGCCCGCGGTTGGTTGAAAAT  118
            ||   ||||||||| |||||||||||||||||||||||||||||||||||||  ||||||
Sbjct  513  GCGGAGAGGGGGCGGACATTGGCCTCCCGTGGGCGCCCCAGCCCGCGGTTGGCCGAAAAT  572

Query  119  CGGTCCCGCGGCGACGTACGCCACGACGAGCGGTGGATT-CGCACG  163
            ||||||||||||||||||||||||||||||||||||||| ||||||
Sbjct  573  CGGTCCCGCGGCGACGTACGCCACGACGAGCGGTGGATTTCGCACG  618


 Score = 106 bits (57),  Expect = 5e-19
 Identities = 65/69 (94%), Gaps = 0/69 (0%)
 Strand=Plus/Plus

Query  223  CGGCTCGGCGTCGCACGCGTCATGTCGCCTTAGGGGACCCCCAAGAGAACGGCCCGAGAC  282
            |||||||||||||| ||||||| ||||||| ||||| |||||||||||||||||||||||
Sbjct  617  CGGCTCGGCGTCGCGCGCGTCACGTCGCCTCAGGGGCCCCCCAAGAGAACGGCCCGAGAC  676

Query  283  CCTCGATCG  291
            |||||||||
Sbjct  677  CCTCGATCG  685


>KT344637.1 Vitis cinerea var. baileyana voucher Wen 9976 (US) internal transcribed 
spacer 1, partial sequence; 5.8S ribsomal RNA gene, 
complete sequence; and internal transcribed spacer 2, partial 
sequence
Length=704

 Score = 231 bits (125),  Expect = 8e-57
 Identities = 153/166 (92%), Gaps = 3/166 (2%)
 Strand=Plus/Plus

Query  1    CGCACCCGTCG-cccccc-cacctccctcccccccGAGGCCCCACGCCTGGGGATGGGAT  58
            ||||||||||| |||||| |||||||||||||||||||||||| |||| ||||| |||| 
Sbjct  455  CGCACCCGTCGCCCCCCCACACCTCCCTCCCCCCCGAGGCCCCGCGCCCGGGGACGGGAG  514

Query  59   GCAAGGAGGGGGCGAACATTGGCCTCCCGTGGGCGCCCCAGCCCGCGGTTGGTTGAAAAT  118
            ||   ||||||||| |||||||||||||||||||||||||||||||||||||  ||||||
Sbjct  515  GCGGAGAGGGGGCGGACATTGGCCTCCCGTGGGCGCCCCAGCCCGCGGTTGGCCGAAAAT  574

Query  119  CGGTCCCGCGGCGACGTACGCCACGACGAGCGGTGGATT-CGCACG  163
            ||||||||||||||||||||||||||||||||||||||| ||||||
Sbjct  575  CGGTCCCGCGGCGACGTACGCCACGACGAGCGGTGGATTTCGCACG  620


 Score = 106 bits (57),  Expect = 5e-19
 Identities = 65/69 (94%), Gaps = 0/69 (0%)
 Strand=Plus/Plus

Query  223  CGGCTCGGCGTCGCACGCGTCATGTCGCCTTAGGGGACCCCCAAGAGAACGGCCCGAGAC  282
            |||||||||||||| ||||||| ||||||| ||||| |||||||||||||||||||||||
Sbjct  619  CGGCTCGGCGTCGCGCGCGTCACGTCGCCTCAGGGGCCCCCCAAGAGAACGGCCCGAGAC  678

Query  283  CCTCGATCG  291
            |||||||||
Sbjct  679  CCTCGATCG  687


>KT344636.1 Vitis chunganensis voucher Wen 11496 (US) internal transcribed 
spacer 1, partial sequence; 5.8S ribsomal RNA gene, complete 
sequence; and internal transcribed spacer 2, partial sequence
Length=554

 Score = 231 bits (125),  Expect = 8e-57
 Identities = 153/166 (92%), Gaps = 3/166 (2%)
 Strand=Plus/Plus

Query  1    CGCACCCGTCG-cccccc-cacctccctcccccccGAGGCCCCACGCCTGGGGATGGGAT  58
            ||||||||||| |||||| |||||||||||||||||||||||| |||| ||||| |||| 
Sbjct  316  CGCACCCGTCGCCCCCCCACACCTCCCTCCCCCCCGAGGCCCCGCGCCCGGGGACGGGAG  375

Query  59   GCAAGGAGGGGGCGAACATTGGCCTCCCGTGGGCGCCCCAGCCCGCGGTTGGTTGAAAAT  118
            ||   ||||||||| |||||||||||||||||||||||||||||||||||||  ||||||
Sbjct  376  GCGGAGAGGGGGCGGACATTGGCCTCCCGTGGGCGCCCCAGCCCGCGGTTGGCCGAAAAT  435

Query  119  CGGTCCCGCGGCGACGTACGCCACGACGAGCGGTGGATT-CGCACG  163
            ||||||||||||||||||||||||||||||||||||||| ||||||
Sbjct  436  CGGTCCCGCGGCGACGTACGCCACGACGAGCGGTGGATTTCGCACG  481


>KT344635.1 Vitis chunganensis voucher Wen 11406 (US) internal transcribed 
spacer 1, partial sequence; 5.8S ribsomal RNA gene, complete 
sequence; and internal transcribed spacer 2, partial sequence
Length=554

 Score = 231 bits (125),  Expect = 8e-57
 Identities = 153/166 (92%), Gaps = 3/166 (2%)
 Strand=Plus/Plus

Query  1    CGCACCCGTCG-cccccc-cacctccctcccccccGAGGCCCCACGCCTGGGGATGGGAT  58
            ||||||||||| |||||| |||||||||||||||||||||||| |||| ||||| |||| 
Sbjct  316  CGCACCCGTCGCCCCCCCACACCTCCCTCCCCCCCGAGGCCCCGCGCCCGGGGACGGGAG  375

Query  59   GCAAGGAGGGGGCGAACATTGGCCTCCCGTGGGCGCCCCAGCCCGCGGTTGGTTGAAAAT  118
            ||   ||||||||| |||||||||||||||||||||||||||||||||||||  ||||||
Sbjct  376  GCGGAGAGGGGGCGGACATTGGCCTCCCGTGGGCGCCCCAGCCCGCGGTTGGCCGAAAAT  435

Query  119  CGGTCCCGCGGCGACGTACGCCACGACGAGCGGTGGATT-CGCACG  163
            ||||||||||||||||||||||||||||||||||||||| ||||||
Sbjct  436  CGGTCCCGCGGCGACGTACGCCACGACGAGCGGTGGATTTCGCACG  481


>KT344634.1 Vitis chunganensis voucher Wen 9305 (US) internal transcribed 
spacer 1, partial sequence; and 5.8S ribsomal RNA gene, complete 
sequence
Length=673

 Score = 231 bits (125),  Expect = 8e-57
 Identities = 153/166 (92%), Gaps = 3/166 (2%)
 Strand=Plus/Plus

Query  1    CGCACCCGTCGcccc-cc-cacctccctcccccccGAGGCCCCACGCCTGGGGATGGGAT  58
            ||||||||||||||| || |||||||||||||||||||||||| |||| ||||| |||| 
Sbjct  449  CGCACCCGTCGCCCCACCACACCTCCCTCCCCCCCGAGGCCCCGCGCCCGGGGACGGGAG  508

Query  59   GCAAGGAGGGGGCGAACATTGGCCTCCCGTGGGCGCCCCAGCCCGCGGTTGGTTGAAAAT  118
            ||   ||||||||| |||||||||||||||||||||||||||||||||||||  ||||||
Sbjct  509  GCGGAGAGGGGGCGGACATTGGCCTCCCGTGGGCGCCCCAGCCCGCGGTTGGCCGAAAAT  568

Query  119  CGGTCCCGCGGCGACGTACGCCACGACGAGCGGTGGATT-CGCACG  163
            ||||||||||||||||||||||||||||||||||||||| ||||||
Sbjct  569  CGGTCCCGCGGCGACGTACGCCACGACGAGCGGTGGATTTCGCACG  614


>KT344628.1 Vitis sp. Wen 10025 internal transcribed spacer 1, partial sequence; 
5.8S ribsomal RNA gene, complete sequence; and internal 
transcribed spacer 2, partial sequence
Length=701

 Score = 231 bits (125),  Expect = 8e-57
 Identities = 153/166 (92%), Gaps = 3/166 (2%)
 Strand=Plus/Plus

Query  1    CGCACCCGTCG-cccccc-cacctccctcccccccGAGGCCCCACGCCTGGGGATGGGAT  58
            ||||||||||| |||||| |||||||||||||||||||||||| |||| ||||| |||| 
Sbjct  452  CGCACCCGTCGCCCCCCCACACCTCCCTCCCCCCCGAGGCCCCGCGCCCGGGGACGGGAG  511

Query  59   GCAAGGAGGGGGCGAACATTGGCCTCCCGTGGGCGCCCCAGCCCGCGGTTGGTTGAAAAT  118
            ||   ||||||||| |||||||||||||||||||||||||||||||||||||  ||||||
Sbjct  512  GCGGAGAGGGGGCGGACATTGGCCTCCCGTGGGCGCCCCAGCCCGCGGTTGGCCGAAAAT  571

Query  119  CGGTCCCGCGGCGACGTACGCCACGACGAGCGGTGGATT-CGCACG  163
            ||||||||||||||||||||||||||||||||||||||| ||||||
Sbjct  572  CGGTCCCGCGGCGACGTACGCCACGACGAGCGGTGGATTTCGCACG  617


 Score = 106 bits (57),  Expect = 5e-19
 Identities = 65/69 (94%), Gaps = 0/69 (0%)
 Strand=Plus/Plus

Query  223  CGGCTCGGCGTCGCACGCGTCATGTCGCCTTAGGGGACCCCCAAGAGAACGGCCCGAGAC  282
            |||||||||||||| ||||||| ||||||| ||||| |||||||||||||||||||||||
Sbjct  616  CGGCTCGGCGTCGCGCGCGTCACGTCGCCTCAGGGGCCCCCCAAGAGAACGGCCCGAGAC  675

Query  283  CCTCGATCG  291
            |||||||||
Sbjct  676  CCTCGATCG  684


>KT344571.1 Ampelocissus africana voucher Luke & Luke 11449 (US) internal 
transcribed spacer 1, partial sequence; 5.8S ribsomal RNA gene, 
complete sequence; and internal transcribed spacer 2, partial 
sequence
Length=724

 Score = 230 bits (124),  Expect = 3e-56
 Identities = 211/251 (84%), Gaps = 13/251 (5%)
 Strand=Plus/Plus

Query  45   CCTGGGGATGGGATGCAAGGAGGGGGCGAACATTGGCCTCCCGTGGGCGCCCCAGCCCGC  104
            || ||||| |||||||||||| |||||| ||||||||||||||||||| |||   ||| |
Sbjct  466  CCCGGGGACGGGATGCAAGGAAGGGGCGGACATTGGCCTCCCGTGGGCTCCCTCCCCCCC  525

Query  105  GGTTGGTTGAAAATCGGTCCCGCGGCGACGTACGCCACGACGAGCGGTGGATTCGCACGA  164
            ||||||  |||||||||||||||||||||||||||||||||||||||||||||  |||||
Sbjct  526  GGTTGGCCGAAAATCGGTCCCGCGGCGACGTACGCCACGACGAGCGGTGGATTTTCACGA  585

Query  165  ACCCTCCCTCCCCCTCTCCTCGACTCGGCTCGACACGACCGGGCGAGAGCAGGGGGAGC-  223
            |||| ||||||| | | ||||  || |||||||| ||   || |||||||  ||||||| 
Sbjct  586  ACCC-CCCTCCCTCCC-CCTC--CTTGGCTCGAC-CG---GG-CGAGAGCGAGGGGAGCA  636

Query  224  -GGCTCGGCGTCGCACGCGTCATGTCGCCTTAGGGGA--CCCCCAAGAGAACGGCCCGAG  280
              | | || ||||| ||||||| ||||||| ||||    |||||||||||||||||||||
Sbjct  637  CAGGTTGGGGTCGCGCGCGTCAAGTCGCCTCAGGGCCCCCCCCCAAGAGAACGGCCCGAG  696

Query  281  ACCCTCGATCG  291
            |||||||||||
Sbjct  697  ACCCTCGATCG  707


>KT344653.1 Vitis menghaiensis voucher Wen 10636 (US) internal transcribed 
spacer 1, partial sequence; 5.8S ribsomal RNA gene, complete 
sequence; and internal transcribed spacer 2, partial sequence
Length=679

 Score = 228 bits (123),  Expect = 1e-55
 Identities = 154/168 (92%), Gaps = 6/168 (4%)
 Strand=Plus/Plus

Query  1    CGCACCCGT--CGcccccc-cacctccctcccccccGAGGCCCCACGCCTGGGGATGGGA  57
            |||||||||  | |||||| |||||||||||||||||||||||| |||| ||||| ||||
Sbjct  429  CGCACCCGTCCCCCCCCCCACACCTCCCTCCCCCCCGAGGCCCCGCGCCCGGGGACGGGA  488

Query  58   TGC-AAGGAGGGGGCGAACATTGGCCTCCCGTGGGCGCCCCAGCCCGCGGTTGGTTGAAA  116
             ||  ||| ||||||| |||||||||||||||||||||||||||||||||||||| ||||
Sbjct  489  GGCGGAGG-GGGGGCGGACATTGGCCTCCCGTGGGCGCCCCAGCCCGCGGTTGGTCGAAA  547

Query  117  ATCGGTCCCGCGGCGACGTACGCCACGACGAGCGGTGGATT-CGCACG  163
            ||||||||||||||||||||||||||||||||||||||||| ||||||
Sbjct  548  ATCGGTCCCGCGGCGACGTACGCCACGACGAGCGGTGGATTTCGCACG  595


>KT344629.1 Vitis aestivalis voucher Wen 7158 (US) internal transcribed spacer 
1, partial sequence; and 5.8S ribsomal RNA gene, complete 
sequence
Length=674

 Score = 228 bits (123),  Expect = 1e-55
 Identities = 153/167 (92%), Gaps = 4/167 (2%)
 Strand=Plus/Plus

Query  1    CGCACCCGTCG--cccccc-cacctccctcccccccGAGGCCCCACGCCTGGGGATGGGA  57
            |||||||||||  |||||| |||||||||||||||||||||||| |||| ||||| ||||
Sbjct  449  CGCACCCGTCGCCCCCCCCACACCTCCCTCCCCCCCGAGGCCCCGCGCCCGGGGACGGGA  508

Query  58   TGCAAGGAGGGGGCGAACATTGGCCTCCCGTGGGCGCCCCAGCCCGCGGTTGGTTGAAAA  117
             ||   ||||||||| |||||||||||||||||||||||||||||||||||||  |||||
Sbjct  509  GGCGGAGAGGGGGCGGACATTGGCCTCCCGTGGGCGCCCCAGCCCGCGGTTGGCCGAAAA  568

Query  118  TCGGTCCCGCGGCGACGTACGCCACGACGAGCGGTGGATT-CGCACG  163
            |||||||||||||||||||||||||||||||||||||||| ||||||
Sbjct  569  TCGGTCCCGCGGCGACGTACGCCACGACGAGCGGTGGATTTCGCACG  615


>KY935056.1 Uncultured eukaryote clone HMPStoolITS2OTU572 5.8S ribosomal 
RNA gene, partial sequence; internal transcribed spacer 2, complete 
sequence; and large subunit ribosomal RNA gene, partial 
sequence
Length=377

 Score = 226 bits (122),  Expect = 4e-55
 Identities = 152/166 (92%), Gaps = 3/166 (2%)
 Strand=Plus/Plus

Query  1    CGCACCCGTCG-cccccc-cacctccctcccccccGAGGCCCCACGCCTGGGGATGGGAT  58
            ||||||||||| |||||| ||||||||||| |||||||||||| |||| |||||  ||| 
Sbjct  108  CGCACCCGTCGCCCCCCCACACCTCCCTCCTCCCCGAGGCCCCGCGCCCGGGGACAGGAG  167

Query  59   GCAAGGAGGGGGCGAACATTGGCCTCCCGTGGGCGCCCCAGCCCGCGGTTGGTTGAAAAT  118
            || | ||||||||| |||||||||||||||||||||||||||||||||||||  ||||||
Sbjct  168  GCGAAGAGGGGGCGGACATTGGCCTCCCGTGGGCGCCCCAGCCCGCGGTTGGCCGAAAAT  227

Query  119  CGGTCCCGCGGCGACGTACGCCACGACGAGCGGTGGATT-CGCACG  163
            ||||||||||||||||||||||||||||||||||||||| ||||||
Sbjct  228  CGGTCCCGCGGCGACGTACGCCACGACGAGCGGTGGATTTCGCACG  273


>KT344661.1 Vitis vulpina voucher Wen 11082 (US) internal transcribed spacer 
1, partial sequence; and 5.8S ribsomal RNA gene, complete 
sequence
Length=674

 Score = 226 bits (122),  Expect = 4e-55
 Identities = 152/166 (92%), Gaps = 3/166 (2%)
 Strand=Plus/Plus

Query  1    CGCACCCGTCG-cccccc-cacctccctcccccccGAGGCCCCACGCCTGGGGATGGGAT  58
            ||||||||||| |||||| ||||||||||||||||| |||||| |||| ||||| |||| 
Sbjct  450  CGCACCCGTCGCCCCCCCACACCTCCCTCCCCCCCGGGGCCCCGCGCCCGGGGACGGGAG  509

Query  59   GCAAGGAGGGGGCGAACATTGGCCTCCCGTGGGCGCCCCAGCCCGCGGTTGGTTGAAAAT  118
            ||   ||||||||| |||||||||||||||||||||||||||||||||||||  ||||||
Sbjct  510  GCGGAGAGGGGGCGGACATTGGCCTCCCGTGGGCGCCCCAGCCCGCGGTTGGCCGAAAAT  569

Query  119  CGGTCCCGCGGCGACGTACGCCACGACGAGCGGTGGATT-CGCACG  163
            ||||||||||||||||||||||||||||||||||||||| ||||||
Sbjct  570  CGGTCCCGCGGCGACGTACGCCACGACGAGCGGTGGATTTCGCACG  615


>KT344659.1 Vitis sp. Shui et al. 43884 internal transcribed spacer 1, partial 
sequence; 5.8S ribsomal RNA gene, complete sequence; and 
internal transcribed spacer 2, partial sequence
Length=657

 Score = 226 bits (122),  Expect = 4e-55
 Identities = 152/166 (92%), Gaps = 3/166 (2%)
 Strand=Plus/Plus

Query  1    CGCACCCGTCG-cccccc-cacctccctcccccccGAGGCCCCACGCCTGGGGATGGGAT  58
            ||||||||||| |||||| |||||||||||||||||||||||| |||| ||||| |||| 
Sbjct  409  CGCACCCGTCGCCCCCCCACACCTCCCTCCCCCCCGAGGCCCCGCGCCCGGGGACGGGAG  468

Query  59   GCAAGGAGGGGGCGAACATTGGCCTCCCGTGGGCGCCCCAGCCCGCGGTTGGTTGAAAAT  118
            ||   ||||||||| ||||||||||||||||| || ||||||||||||||||| ||||||
Sbjct  469  GCGGAGAGGGGGCGGACATTGGCCTCCCGTGGACGTCCCAGCCCGCGGTTGGTCGAAAAT  528

Query  119  CGGTCCCGCGGCGACGTACGCCACGACGAGCGGTGGATT-CGCACG  163
            ||||||||||||||||||||||||||||||||||||||| ||||||
Sbjct  529  CGGTCCCGCGGCGACGTACGCCACGACGAGCGGTGGATTTCGCACG  574


>KT344655.1 Vitis pseudoreticulata voucher Wen 11403 (US) internal transcribed 
spacer 1, partial sequence; 5.8S ribsomal RNA gene, complete 
sequence; and internal transcribed spacer 2, partial 
sequence
Length=540

 Score = 226 bits (122),  Expect = 4e-55
 Identities = 152/166 (92%), Gaps = 3/166 (2%)
 Strand=Plus/Plus

Query  1    CGCACCCGTCG-cccccc-cacctccctcccccccGAGGCCCCACGCCTGGGGATGGGAT  58
            ||||||||||| |||||| |||||||||||||||||||||||| |||| ||||| |||| 
Sbjct  300  CGCACCCGTCGCCCCCCCACACCTCCCTCCCCCCCGAGGCCCCGCGCCCGGGGACGGGAG  359

Query  59   GCAAGGAGGGGGCGAACATTGGCCTCCCGTGGGCGCCCCAGCCCGCGGTTGGTTGAAAAT  118
            ||   ||||||||| |||||||||||||||||||| ||||||||||||||||  ||||||
Sbjct  360  GCGGAGAGGGGGCGGACATTGGCCTCCCGTGGGCGTCCCAGCCCGCGGTTGGCCGAAAAT  419

Query  119  CGGTCCCGCGGCGACGTACGCCACGACGAGCGGTGGATT-CGCACG  163
            ||||||||||||||||||||||||||||||||||||||| ||||||
Sbjct  420  CGGTCCCGCGGCGACGTACGCCACGACGAGCGGTGGATTTCGCACG  465


>KT344648.1 Vitis labrusca voucher Wen 8652 (US) internal transcribed spacer 
1, partial sequence; 5.8S ribsomal RNA gene, complete sequence; 
and internal transcribed spacer 2, partial sequence
Length=702

 Score = 226 bits (122),  Expect = 4e-55
 Identities = 152/166 (92%), Gaps = 3/166 (2%)
 Strand=Plus/Plus

Query  1    CGCACCCGTCG-cccccc-cacctccctcccccccGAGGCCCCACGCCTGGGGATGGGAT  58
            |||| |||||| |||||| |||||||||||||||||||||||| |||| ||||| |||| 
Sbjct  453  CGCAACCGTCGCCCCCCCACACCTCCCTCCCCCCCGAGGCCCCGCGCCCGGGGACGGGAG  512

Query  59   GCAAGGAGGGGGCGAACATTGGCCTCCCGTGGGCGCCCCAGCCCGCGGTTGGTTGAAAAT  118
            ||   ||||||||| |||||||||||||||||||||||||||||||||||||  ||||||
Sbjct  513  GCGGAGAGGGGGCGGACATTGGCCTCCCGTGGGCGCCCCAGCCCGCGGTTGGCCGAAAAT  572

Query  119  CGGTCCCGCGGCGACGTACGCCACGACGAGCGGTGGATT-CGCACG  163
            ||||||||||||||||||||||||||||||||||||||| ||||||
Sbjct  573  CGGTCCCGCGGCGACGTACGCCACGACGAGCGGTGGATTTCGCACG  618


 Score = 106 bits (57),  Expect = 5e-19
 Identities = 65/69 (94%), Gaps = 0/69 (0%)
 Strand=Plus/Plus

Query  223  CGGCTCGGCGTCGCACGCGTCATGTCGCCTTAGGGGACCCCCAAGAGAACGGCCCGAGAC  282
            |||||||||||||| ||||||| ||||||| ||||| |||||||||||||||||||||||
Sbjct  617  CGGCTCGGCGTCGCGCGCGTCACGTCGCCTCAGGGGCCCCCCAAGAGAACGGCCCGAGAC  676

Query  283  CCTCGATCG  291
            |||||||||
Sbjct  677  CCTCGATCG  685


>KT344647.1 Vitis heyneana voucher Wen 6411 (US) internal transcribed spacer 
1, partial sequence; 5.8S ribsomal RNA gene, complete sequence; 
and internal transcribed spacer 2, partial sequence
Length=702

 Score = 226 bits (122),  Expect = 4e-55
 Identities = 152/166 (92%), Gaps = 3/166 (2%)
 Strand=Plus/Plus

Query  1    CGCACCCGTCG-cccccc-cacctccctcccccccGAGGCCCCACGCCTGGGGATGGGAT  58
            ||||||||||| |||||| |||||||||||||||||||||||| |||| ||||| |||| 
Sbjct  453  CGCACCCGTCGCCCCCCCACACCTCCCTCCCCCCCGAGGCCCCGCGCCCGGGGACGGGAG  512

Query  59   GCAAGGAGGGGGCGAACATTGGCCTCCCGTGGGCGCCCCAGCCCGCGGTTGGTTGAAAAT  118
            ||   ||||||||| |||||||||||||||||||| ||||||||||||||||| ||||||
Sbjct  513  GCGGAGAGGGGGCGGACATTGGCCTCCCGTGGGCGTCCCAGCCCGCGGTTGGTCGAAAAT  572

Query  119  CGGTCCCGCGGCGACGTACGCCACGACGAGCGGTGGATT-CGCACG  163
            ||||||||||||||||||||||||||||||||||||||| | ||||
Sbjct  573  CGGTCCCGCGGCGACGTACGCCACGACGAGCGGTGGATTTCTCACG  618


>KT344646.1 Vitis heyneana voucher Wen 9042 (US) internal transcribed spacer 
1, partial sequence; 5.8S ribsomal RNA gene, complete sequence; 
and internal transcribed spacer 2, partial sequence
Length=702

 Score = 226 bits (122),  Expect = 4e-55
 Identities = 152/166 (92%), Gaps = 3/166 (2%)
 Strand=Plus/Plus

Query  1    CGCACCCGTCG-cccccc-cacctccctcccccccGAGGCCCCACGCCTGGGGATGGGAT  58
            ||||||||||| |||||| |||||||||||||||||||||||| |||| ||||| |||| 
Sbjct  453  CGCACCCGTCGCCCCCCCACACCTCCCTCCCCCCCGAGGCCCCGCGCCCGGGGACGGGAG  512

Query  59   GCAAGGAGGGGGCGAACATTGGCCTCCCGTGGGCGCCCCAGCCCGCGGTTGGTTGAAAAT  118
            ||   ||||||||| |||||||||||||||||||| ||||||||||||||||| ||||||
Sbjct  513  GCGGAGAGGGGGCGGACATTGGCCTCCCGTGGGCGTCCCAGCCCGCGGTTGGTCGAAAAT  572

Query  119  CGGTCCCGCGGCGACGTACGCCACGACGAGCGGTGGATT-CGCACG  163
            ||||||||||||||||||||||||||||||||||||||| | ||||
Sbjct  573  CGGTCCCGCGGCGACGTACGCCACGACGAGCGGTGGATTTCTCACG  618


>KT344630.1 Vitis amurensis voucher Wen 8583 (US) internal transcribed spacer 
1, partial sequence; 5.8S ribsomal RNA gene, complete sequence; 
and internal transcribed spacer 2, partial sequence
Length=705

 Score = 226 bits (122),  Expect = 4e-55
 Identities = 152/166 (92%), Gaps = 3/166 (2%)
 Strand=Plus/Plus

Query  1    CGCACCCGTCG-cccccc-cacctccctcccccccGAGGCCCCACGCCTGGGGATGGGAT  58
            ||||||||||| |||||| |||||||||||||||||||||||| |||| ||||| |||| 
Sbjct  456  CGCACCCGTCGCCCCCCCACACCTCCCTCCCCCCCGAGGCCCCGCGCCCGGGGACGGGAG  515

Query  59   GCAAGGAGGGGGCGAACATTGGCCTCCCGTGGGCGCCCCAGCCCGCGGTTGGTTGAAAAT  118
            ||   ||||||||| |||||||||||||||||||||||||||||||||||||  ||||||
Sbjct  516  GCGGAGAGGGGGCGGACATTGGCCTCCCGTGGGCGCCCCAGCCCGCGGTTGGCCGAAAAT  575

Query  119  CGGTCCCGCGGCGACGTACGCCACGACGAGCGGTGGATT-CGCACG  163
            |||||||||||||||||||||||||||| |||||||||| ||||||
Sbjct  576  CGGTCCCGCGGCGACGTACGCCACGACGCGCGGTGGATTTCGCACG  621


>KT344652.1 Vitis luochengensis voucher Wen 11492 (US) internal transcribed 
spacer 1, partial sequence; and 5.8S ribsomal RNA gene, complete 
sequence
Length=675

 Score = 222 bits (120),  Expect = 5e-54
 Identities = 152/167 (91%), Gaps = 4/167 (2%)
 Strand=Plus/Plus

Query  1    CGCACCCGTCG--cccccc-cacctccctcccccccGAGGCCCCACGCCTGGGGATGGGA  57
            |||||||||||  |||||| ||||||||||||||||||||||||  ||| ||||| ||||
Sbjct  450  CGCACCCGTCGCCCCCCCCACACCTCCCTCCCCCCCGAGGCCCCGTGCCCGGGGACGGGA  509

Query  58   TGCAAGGAGGGGGCGAACATTGGCCTCCCGTGGGCGCCCCAGCCCGCGGTTGGTTGAAAA  117
             ||   ||||||||| |||||||||||||||||||||||||||||||||||||  |||||
Sbjct  510  GGCGGAGAGGGGGCGGACATTGGCCTCCCGTGGGCGCCCCAGCCCGCGGTTGGCCGAAAA  569

Query  118  TCGGTCCCGCGGCGACGTACGCCACGACGAGCGGTGGATT-CGCACG  163
            |||||||||||||||||||||||||||||||||||||||| ||||||
Sbjct  570  TCGGTCCCGCGGCGACGTACGCCACGACGAGCGGTGGATTTCGCACG  616


>KT344569.1 Ampelocissus acapulcensis voucher Wen 8696 (US) internal transcribed 
spacer 1, partial sequence; 5.8S ribsomal RNA gene, 
complete sequence; and internal transcribed spacer 2, partial 
sequence
Length=415

 Score = 222 bits (120),  Expect = 5e-54
 Identities = 150/164 (91%), Gaps = 4/164 (2%)
 Strand=Plus/Plus

Query  1    CGCACCCGTCG-cccccccacctccctcccccccGAGGCCCCACGCCTGGGGATGGGATG  59
            ||||||||||| |||||||||||||||   |||||||||||| |||| |||||  ||| |
Sbjct  169  CGCACCCGTCGCCCCCCCCACCTCCCT---CCCCGAGGCCCCGCGCCCGGGGACCGGAGG  225

Query  60   CAAGGAGGGGGCGAACATTGGCCTCCCGTGGGCGCCCCAGCCCGCGGTTGGTTGAAAATC  119
            ||||||||||||| |||||||||||||||||||||||| |||||||| |||  |||||||
Sbjct  226  CAAGGAGGGGGCGGACATTGGCCTCCCGTGGGCGCCCCCGCCCGCGGCTGGCCGAAAATC  285

Query  120  GGTCCCGCGGCGACGTACGCCACGACGAGCGGTGGATTCGCACG  163
            ||||||||||||||||||||||||||||||||||||||||||||
Sbjct  286  GGTCCCGCGGCGACGTACGCCACGACGAGCGGTGGATTCGCACG  329


>KT344651.1 Vitis latifolia voucher Nie & Meng 670 (US) internal transcribed 
spacer 1, partial sequence; 5.8S ribsomal RNA gene, complete 
sequence; and internal transcribed spacer 2, partial sequence
Length=700

 Score = 220 bits (119),  Expect = 2e-53
 Identities = 151/166 (91%), Gaps = 3/166 (2%)
 Strand=Plus/Plus

Query  1    CGCACCCGTCG-cccccc-cacctccctcccccccGAGGCCCCACGCCTGGGGATGGGAT  58
            ||||||||||| |||||| |||||||||||||||||||||||| |||| ||||| |||| 
Sbjct  451  CGCACCCGTCGCCCCCCCACACCTCCCTCCCCCCCGAGGCCCCGCGCCCGGGGACGGGAG  510

Query  59   GCAAGGAGGGGGCGAACATTGGCCTCCCGTGGGCGCCCCAGCCCGCGGTTGGTTGAAAAT  118
            ||   || |||||| |||||||||||||||||||| ||||||||||||||||  ||||||
Sbjct  511  GCGGAGAAGGGGCGGACATTGGCCTCCCGTGGGCGTCCCAGCCCGCGGTTGGCCGAAAAT  570

Query  119  CGGTCCCGCGGCGACGTACGCCACGACGAGCGGTGGATT-CGCACG  163
            ||||||||||||||||||||||||||||||||||||||| ||||||
Sbjct  571  CGGTCCCGCGGCGACGTACGCCACGACGAGCGGTGGATTACGCACG  616


>KT344638.1 Vitis cinerea var. floridana voucher Wen 10013 (US) internal 
transcribed spacer 1, partial sequence; 5.8S ribsomal RNA gene, 
complete sequence; and internal transcribed spacer 2, partial 
sequence
Length=699

 Score = 219 bits (118),  Expect = 6e-53
 Identities = 151/166 (91%), Gaps = 5/166 (3%)
 Strand=Plus/Plus

Query  1    CGCACCCGTCG-cccccc-cacctccctcccccccGAGGCCCCACGCCTGGGGATGGGAT  58
            ||||||||||| |||||| |||||||||  ||||||||||||| |||| ||||| |||| 
Sbjct  452  CGCACCCGTCGCCCCCCCACACCTCCCT--CCCCCGAGGCCCCGCGCCCGGGGACGGGAG  509

Query  59   GCAAGGAGGGGGCGAACATTGGCCTCCCGTGGGCGCCCCAGCCCGCGGTTGGTTGAAAAT  118
            ||   ||||||||| |||||||||||||||||||||||||||||||||||||  ||||||
Sbjct  510  GCGGAGAGGGGGCGGACATTGGCCTCCCGTGGGCGCCCCAGCCCGCGGTTGGCCGAAAAT  569

Query  119  CGGTCCCGCGGCGACGTACGCCACGACGAGCGGTGGATT-CGCACG  163
            ||||||||||||||||||||||||||||||||||||||| ||||||
Sbjct  570  CGGTCCCGCGGCGACGTACGCCACGACGAGCGGTGGATTTCGCACG  615


 Score = 106 bits (57),  Expect = 5e-19
 Identities = 65/69 (94%), Gaps = 0/69 (0%)
 Strand=Plus/Plus

Query  223  CGGCTCGGCGTCGCACGCGTCATGTCGCCTTAGGGGACCCCCAAGAGAACGGCCCGAGAC  282
            |||||||||||||| ||||||| ||||||| ||||| |||||||||||||||||||||||
Sbjct  614  CGGCTCGGCGTCGCGCGCGTCACGTCGCCTCAGGGGCCCCCCAAGAGAACGGCCCGAGAC  673

Query  283  CCTCGATCG  291
            |||||||||
Sbjct  674  CCTCGATCG  682


>KT344620.1 Pterisanthes heterantha voucher Wen 11820 (US) internal transcribed 
spacer 1, partial sequence; 5.8S ribsomal RNA gene, complete 
sequence; and internal transcribed spacer 2, partial 
sequence
Length=744

 Score = 200 bits (108),  Expect = 2e-47
 Identities = 157/180 (87%), Gaps = 5/180 (3%)
 Strand=Plus/Plus

Query  1    CGCACCCGTCGcccccccacctccctcccccccGAGG--CCCCACGCCTGGGGATGGGAT  58
            |||||||||||||| ||| || ||||  |||||||||  |||| ||||  |||| |||| 
Sbjct  460  CGCACCCGTCGCCCACCC-CCGCCCT-TCCCCCGAGGCCCCCCGCGCCCCGGGACGGGAG  517

Query  59   GCAAGGA-GGGGGCGAACATTGGCCTCCCGTGGGCGCCCCAGCCCGCGGTTGGTTGAAAA  117
            |  | || |||||||||||||||||||||||||||| ||  ||||||||||||  |||||
Sbjct  518  GAGAAGAGGGGGGCGAACATTGGCCTCCCGTGGGCGTCCTCGCCCGCGGTTGGCCGAAAA  577

Query  118  TCGGTCCCGCGGCGACGTACGCCACGACGAGCGGTGGATTCGCACGAACCCTCCCTCCCC  177
            |||||||||||||||||| |||||||||||||||||||||||||||||||||| ||||||
Sbjct  578  TCGGTCCCGCGGCGACGTGCGCCACGACGAGCGGTGGATTCGCACGAACCCTCTCTCCCC  637


>KT344615.1 Nothocissus spicifera voucher Wen 11675 (US) internal transcribed 
spacer 1, partial sequence; 5.8S ribsomal RNA gene, complete 
sequence; and internal transcribed spacer 2, partial sequence
Length=735

 Score = 187 bits (101),  Expect = 2e-43
 Identities = 194/234 (83%), Gaps = 25/234 (11%)
 Strand=Plus/Plus

Query  62   AGGAGGGGGCGAACATTGGCCTCCCGTGGGCGCCCCAGCCCGCGGTTGGTTGAAAATCGG  121
            ||||||||||| |||||||||||||||||||||||  ||||| ||||||  |||||||||
Sbjct  506  AGGAGGGGGCGGACATTGGCCTCCCGTGGGCGCCCTCGCCCGTGGTTGGCCGAAAATCGG  565

Query  122  TCCCGCGGCGACGTACGCCACGACGAGCGGTGGATTCGCACGAACCCTCCCTCCCCCTCT  181
            ||||||||||||||||||||||||||||||||||||||||||||||| ||||||| | | 
Sbjct  566  TCCCGCGGCGACGTACGCCACGACGAGCGGTGGATTCGCACGAACCC-CCCTCCCTC-C-  622

Query  182  CCTCGACTCGGCTCGACACGACCGGGCGAGAGCAGGGGGAGCGGCTCGGCGTCGCACGCG  241
            ||||  | || |  ||   ||  ||| | | | |    |||| |||||||||||| ||||
Sbjct  623  CCTC--CGCG-C--GA---GA--GGG-G-G-G-A----GAGCAGCTCGGCGTCGCGCGCG  664

Query  242  TCATGTCGCCTTAGGGG-A---CCCCCAAGAGAACGGCCCGAGACCCTCGATCG  291
            ||| ||||||  ||| | |   |||||||| |||||||||||||||||||||||
Sbjct  665  TCACGTCGCCCGAGGAGCACCTCCCCCAAGTGAACGGCCCGAGACCCTCGATCG  718


>KT344660.1 Vitis tiliifolia voucher Wen 8713 (US) internal transcribed spacer 
1, partial sequence; and 5.8S ribsomal RNA gene, complete 
sequence
Length=667

 Score = 176 bits (95),  Expect = 4e-40
 Identities = 141/163 (87%), Gaps = 3/163 (2%)
 Strand=Plus/Plus

Query  2    GCACCCGTCGcccccccacctccctcccccccGAGGCCCCACGCCTGGGGATGGGATGCA  61
            |||||||||| ||||| ||||||||| |||  ||||||||||||| |||||    | |  
Sbjct  447  GCACCCGTCG-CCCCCTACCTCCCTCTCCCTTGAGGCCCCACGCCCGGGGA-CACAAGAC  504

Query  62   AG-GAGGGGGCGAACATTGGCCTCCCGTGGGCGCCCCAGCCCGCGGTTGGTTGAAAATCG  120
            || ||||||||| ||||||||||||| |||||||| ||||||||||||||   |||||||
Sbjct  505  AGAGAGGGGGCGGACATTGGCCTCCCTTGGGCGCCTCAGCCCGCGGTTGGCCAAAAATCG  564

Query  121  GTCCCGCGGCGACGTACGCCACGACGAGCGGTGGATTCGCACG  163
            ||||||||||||||||||||| |||||||| ||||||||||||
Sbjct  565  GTCCCGCGGCGACGTACGCCATGACGAGCGATGGATTCGCACG  607


>KY934780.1 Uncultured eukaryote clone HMPStoolITS2OTU296 5.8S ribosomal 
RNA gene, partial sequence; internal transcribed spacer 2, complete 
sequence; and large subunit ribosomal RNA gene, partial 
sequence
Length=362

 Score = 169 bits (91),  Expect = 7e-38
 Identities = 98/101 (97%), Gaps = 1/101 (1%)
 Strand=Plus/Plus

Query  64   GAGGGGGCGAACATTGGCCTCCCGTGGGCGCCCCAGCCCGCGGTTGGTTGAAAATCGGTC  123
            ||||||||| |||||||||||||||||||||||||||||||||||||| |||||||||||
Sbjct  158  GAGGGGGCGGACATTGGCCTCCCGTGGGCGCCCCAGCCCGCGGTTGGTCGAAAATCGGTC  217

Query  124  CCGCGGCGACGTACGCCACGACGAGCGGTGGATT-CGCACG  163
            |||||||||||||||||||||||||||||||||| ||||||
Sbjct  218  CCGCGGCGACGTACGCCACGACGAGCGGTGGATTTCGCACG  258


>KF454243.1 Vitis vinifera voucher 20120720402 5.8S ribosomal RNA gene, partial 
sequence; internal transcribed spacer 2, complete sequence; 
and 28S ribosomal RNA gene, partial sequence
Length=455

 Score = 169 bits (91),  Expect = 7e-38
 Identities = 98/101 (97%), Gaps = 1/101 (1%)
 Strand=Plus/Plus

Query  64   GAGGGGGCGAACATTGGCCTCCCGTGGGCGCCCCAGCCCGCGGTTGGTTGAAAATCGGTC  123
            ||||||||| |||||||||||||||||||||||||||||||||||||| |||||||||||
Sbjct  121  GAGGGGGCGGACATTGGCCTCCCGTGGGCGCCCCAGCCCGCGGTTGGTCGAAAATCGGTC  180

Query  124  CCGCGGCGACGTACGCCACGACGAGCGGTGGATT-CGCACG  163
            |||||||||||||||||||||||||||||||||| ||||||
Sbjct  181  CCGCGGCGACGTACGCCACGACGAGCGGTGGATTTCGCACG  221


>KT344657.1 Vitis riparia voucher Wen 7317 (US) internal transcribed spacer 
1, partial sequence; 5.8S ribsomal RNA gene, complete sequence; 
and internal transcribed spacer 2, partial sequence
Length=690

 Score = 167 bits (90),  Expect = 2e-37
 Identities = 144/167 (86%), Gaps = 16/167 (10%)
 Strand=Plus/Plus

Query  1    CGCACCCGTCG-cccccc-cacctccctcccccccGAGGCCCCACGCCTGGGGATGGGAT  58
            ||||||||||| |||||| ||||||||||||||||| ||    ||  |  ||||  ||  
Sbjct  452  CGCACCCGTCGCCCCCCCACACCTCCCTCCCCCCCG-GG---GAC-AC--GGGA--GG-C  501

Query  59   GCAAGGAGGGGGCGAACATTGGCCTCCCGTGGGCG-CCCCAGCCCGCGGTTGGTTGAAAA  117
            |  | ||||||||| |||||||||||||||||||| |||||||||||||||||  |||||
Sbjct  502  G-GA-GAGGGGGCGGACATTGGCCTCCCGTGGGCGCCCCCAGCCCGCGGTTGGCCGAAAA  559

Query  118  TCGGTCCCGCGGCGACGTACGCCACGACGAGCGGTGGATT-CGCACG  163
            |||||||||||||||||||||||||||||||||||||||| ||||||
Sbjct  560  TCGGTCCCGCGGCGACGTACGCCACGACGAGCGGTGGATTTCGCACG  606


>KT344584.1 Ampelocissus thyrsiflora voucher Deden 870 (US) internal transcribed 
spacer 1, partial sequence; 5.8S ribsomal RNA gene, 
complete sequence; and internal transcribed spacer 2, partial 
sequence
Length=686

 Score = 167 bits (90),  Expect = 2e-37
 Identities = 154/183 (84%), Gaps = 11/183 (6%)
 Strand=Plus/Plus

Query  1    CGCACCCGTCGcccccccacctccctcccccccGAGGCCCCACGCC-TGGGGATGGGATG  59
            ||||||||| |   ||||||| || ||||||||||||| ||  ||| |||||  |||  |
Sbjct  403  CGCACCCGTTG---CCCCACCCCCTTCCCCCCCGAGGCGCCGTGCCCTGGGG-CGGG-GG  457

Query  60   CAAGGAG-GGGGCGAACATTGGCCTCCCGTGGGCGCCCCAG-CCCGCGGTTGGTTGAAAA  117
              || || |||||||||| |||||||||||||||| ||  | |||||||||||  |||||
Sbjct  458  GGAGAAGAGGGGCGAACACTGGCCTCCCGTGGGCGTCCTCGCCCCGCGGTTGGCCGAAAA  517

Query  118  TCGGTCCCGCGGCGACGTACGCCACGACGAGCGGTGGATTCGCACGA-A-CCC-TCCCTC  174
            || |||||||||||||||||||||||||||||||||||||||||||| | ||| ||||||
Sbjct  518  TCAGTCCCGCGGCGACGTACGCCACGACGAGCGGTGGATTCGCACGAGAACCCCTCCCTC  577

Query  175  CCC  177
            |||
Sbjct  578  CCC  580


>MK087984.1 Vitis vinifera bio-material Chromadex_Lot_00036131-032 5.8S ribosomal 
RNA gene, partial sequence; internal transcribed spacer 
2, complete sequence; and large subunit ribosomal RNA gene, 
partial sequence
Length=441

 Score = 163 bits (88),  Expect = 3e-36
 Identities = 97/101 (96%), Gaps = 1/101 (1%)
 Strand=Plus/Plus

Query  64   GAGGGGGCGAACATTGGCCTCCCGTGGGCGCCCCAGCCCGCGGTTGGTTGAAAATCGGTC  123
            ||||||||| |||||||||||||||||||||||||||||||||||||  |||||||||||
Sbjct  134  GAGGGGGCGGACATTGGCCTCCCGTGGGCGCCCCAGCCCGCGGTTGGCCGAAAATCGGTC  193

Query  124  CCGCGGCGACGTACGCCACGACGAGCGGTGGATT-CGCACG  163
            |||||||||||||||||||||||||||||||||| ||||||
Sbjct  194  CCGCGGCGACGTACGCCACGACGAGCGGTGGATTTCGCACG  234


>MG200158.1 Vitis rotundifolia small subunit ribosomal RNA gene, partial 
sequence; internal transcribed spacer 1, 5.8S ribosomal RNA 
gene, and internal transcribed spacer 2, complete sequence; 
and large subunit ribosomal RNA gene, partial sequence
Length=989

 Score = 163 bits (88),  Expect = 3e-36
 Identities = 110/121 (91%), Gaps = 0/121 (0%)
 Strand=Plus/Plus

Query  45   CCTGGGGATGGGATGCAAGGAGGGGGCGAACATTGGCCTCCCGTGGGCGCCCCAGCCCGC  104
            ||| |||| | || ||| |||||||||| ||||||||||||||||||||||  |||||||
Sbjct  518  CCTCGGGACGAGAGGCACGGAGGGGGCGGACATTGGCCTCCCGTGGGCGCCTAAGCCCGC  577

Query  105  GGTTGGTTGAAAATCGGTCCCGCGGCGACGTACGCCACGACGAGCGGTGGATTCGCACGA  164
            ||||||  ||||||| ||||||||||||||||||||||||||||||||||||||||||||
Sbjct  578  GGTTGGCCGAAAATCTGTCCCGCGGCGACGTACGCCACGACGAGCGGTGGATTCGCACGA  637

Query  165  A  165
            |
Sbjct  638  A  638


>KT344574.1 Ampelocissus elegans voucher Wen 11685 (US) internal transcribed 
spacer 1, partial sequence; 5.8S ribsomal RNA gene, complete 
sequence; and internal transcribed spacer 2, partial sequence
Length=740

 Score = 163 bits (88),  Expect = 3e-36
 Identities = 151/181 (83%), Gaps = 6/181 (3%)
 Strand=Plus/Plus

Query  1    CGCACCCGTCGcccccccacctccctcccccccGAGGCCCCACGCCTGGGGATGGGATGC  60
            ||||||||| | |||| | || ||||  ||||||||||||   |||  |||| |||  | 
Sbjct  460  CGCACCCGTTGGCCCCGC-CC-CCCT-TCCCCCGAGGCCCTGTGCCCCGGGACGGGGAGG  516

Query  61   AAGG-AG-GGGGCGAACATTGGCCTCCCGTGGGCGCCCCAG-CCCGCGGTTGGTTGAAAA  117
              || || ||||||||||||||||||||||||||| ||  | |||||||||||  |||||
Sbjct  517  GGGGAAGAGGGGCGAACATTGGCCTCCCGTGGGCGTCCTCGCCCCGCGGTTGGCCGAAAA  576

Query  118  TCGGTCCCGCGGCGACGTACGCCACGACGAGCGGTGGATTCGCACGAACCCTCCCTCCCC  177
            || ||||||||||||||  ||||| |||||||||||||||||||||||||||||||||||
Sbjct  577  TCAGTCCCGCGGCGACGCGCGCCAGGACGAGCGGTGGATTCGCACGAACCCTCCCTCCCC  636

Query  178  C  178
            |
Sbjct  637  C  637


>KT344573.1 Ampelocissus elegans voucher Wen 7507 (US) internal transcribed 
spacer 1, partial sequence; 5.8S ribsomal RNA gene, complete 
sequence; and internal transcribed spacer 2, partial sequence
Length=738

 Score = 163 bits (88),  Expect = 3e-36
 Identities = 151/181 (83%), Gaps = 6/181 (3%)
 Strand=Plus/Plus

Query  1    CGCACCCGTCGcccccccacctccctcccccccGAGGCCCCACGCCTGGGGATGGGATGC  60
            ||||||||| | |||| | || ||||  ||||||||||||   |||  |||| |||  | 
Sbjct  455  CGCACCCGTTGGCCCCGC-CC-CCCT-TCCCCCGAGGCCCTGTGCCCCGGGACGGGGAGG  511

Query  61   AAGG-AG-GGGGCGAACATTGGCCTCCCGTGGGCGCCCCAG-CCCGCGGTTGGTTGAAAA  117
              || || ||||||||||||||||||||||||||| ||  | |||||||||||  |||||
Sbjct  512  GGGGAAGAGGGGCGAACATTGGCCTCCCGTGGGCGTCCTCGCCCCGCGGTTGGCCGAAAA  571

Query  118  TCGGTCCCGCGGCGACGTACGCCACGACGAGCGGTGGATTCGCACGAACCCTCCCTCCCC  177
            || ||||||||||||||  ||||| |||||||||||||||||||||||||||||||||||
Sbjct  572  TCAGTCCCGCGGCGACGCGCGCCAGGACGAGCGGTGGATTCGCACGAACCCTCCCTCCCC  631

Query  178  C  178
            |
Sbjct  632  C  632


>KT344583.1 Ampelocissus sp. Wen 8343 internal transcribed spacer 1, partial 
sequence; 5.8S ribsomal RNA gene, complete sequence; and 
internal transcribed spacer 2, partial sequence
Length=737

 Score = 156 bits (84),  Expect = 5e-34
 Identities = 149/180 (83%), Gaps = 6/180 (3%)
 Strand=Plus/Plus

Query  1    CGCACCCGTCGcccccccacctccctcccccccGAGGCCCCACGCCTGGGGATGGGATGC  60
            ||||||||| |   ||||||| ||||  ||||||||||||   |||  |||| |||  | 
Sbjct  455  CGCACCCGTTG--GCCCCACC-CCCT-TCCCCCGAGGCCCTGTGCCCCGGGACGGGGAGG  510

Query  61   AAGGAG-GGGGCGAACATTGGCCTCCCGTGGGCGCCCCAG-CCCGCGGTTGGTTGAAAAT  118
              | || ||||||||||||||||||||||||||  ||  | |||||||||||  ||||||
Sbjct  511  GGGAAGAGGGGCGAACATTGGCCTCCCGTGGGCATCCTCGCCCCGCGGTTGGCCGAAAAT  570

Query  119  CGGTCCCGCGGCGACGTACGCCACGACGAGCGGTGGATTCGCACGAACCCTCCCTCCCCC  178
            | |||||| ||||||| |||||| ||||||||||||||||||||||||||||||||||||
Sbjct  571  CAGTCCCGTGGCGACGCACGCCAGGACGAGCGGTGGATTCGCACGAACCCTCCCTCCCCC  630


>KT344582.1 Ampelocissus polystachya voucher Wen 7511 (US) internal transcribed 
spacer 1, partial sequence; 5.8S ribsomal RNA gene, complete 
sequence; and internal transcribed spacer 2, partial 
sequence
Length=697

 Score = 156 bits (84),  Expect = 5e-34
 Identities = 149/180 (83%), Gaps = 6/180 (3%)
 Strand=Plus/Plus

Query  1    CGCACCCGTCGcccccccacctccctcccccccGAGGCCCCACGCCTGGGGATGGGATGC  60
            ||||||||| |   ||||||| ||||  ||||||||||||   |||  |||| |||  | 
Sbjct  415  CGCACCCGTTG--GCCCCACCCCCCT-TCCCCCGAGGCCCTGTGCCCCGGGACGGGGAGG  471

Query  61   AAGG-AG-GGGGCGAACATTGGCCTCCCGTGGGCGCCCCAG-CCCGCGGTTGGTTGAAAA  117
              || || ||||||||| ||||||||||||||||| ||  | |||||||||||  |||||
Sbjct  472  GGGGAAGAGGGGCGAACGTTGGCCTCCCGTGGGCGTCCTCGCCCCGCGGTTGGCCGAAAA  531

Query  118  TCGGTCCCGCGGCGACGTACGCCACGACGAGCGGTGGATTCGCACGAACCCTCCCTCCCC  177
            || |||||| ||||||| |||||| |||||||||||||||||||||||||||||||||||
Sbjct  532  TCAGTCCCGTGGCGACGCACGCCAGGACGAGCGGTGGATTCGCACGAACCCTCCCTCCCC  591


>AM462492.2 Vitis vinifera contig VV78X177628.4, whole genome shotgun sequence
Length=31842

 Score = 154 bits (83),  Expect = 2e-33
 Identities = 95/101 (94%), Gaps = 2/101 (2%)
 Strand=Plus/Plus

Query  64     GAGGGGGCGAACATTGGCCTCCCGTGGGCGCCCCAGCCCGCGGTTGGTTGAAAATCGGTC  123
              ||||||||| |||||||||  ||||||||||||||||||||||||||  |||||||||||
Sbjct  30885  GAGGGGGCGGACATTGGCC-YCCGTGGGCGCCCCAGCCCGCGGTTGGCCGAAAATCGGTC  30943

Query  124    CCGCGGCGACGTACGCCACGACGAGCGGTGGATT-CGCACG  163
              |||||||||||||||||||||||||||||||||| ||||||
Sbjct  30944  CCGCGGCGACGTACGCCACGACGAGCGGTGGATTTCGCACG  30984


>KT344581.1 Ampelocissus polystachya voucher Wen 7504 (US) internal transcribed 
spacer 1, partial sequence; 5.8S ribsomal RNA gene, complete 
sequence; and internal transcribed spacer 2, partial 
sequence
Length=701

 Score = 148 bits (80),  Expect = 9e-32
 Identities = 147/179 (82%), Gaps = 5/179 (3%)
 Strand=Plus/Plus

Query  1    CGCACCCGTCGcccccccacctccctcccccccGAGGCCCCACGCCTGGGGATGGGATGC  60
            ||||||||| |   ||||||| ||||  ||||||||||||   |||  |||| |||  | 
Sbjct  420  CGCACCCGTTG--GCCCCACCCCCCT-TCCCCCGAGGCCCTGTGCCCCGGGACGGGGAGG  476

Query  61   AAGGAG-GGGGCGAACATTGGCCTCCCGTGGGCGCCCCAG-CCCGCGGTTGGTTGAAAAT  118
              | || ||||||||| ||||||||||||||||| ||  | |||||||||||  ||||||
Sbjct  477  GGGAAGAGGGGCGAACGTTGGCCTCCCGTGGGCGTCCTCGCCCCGCGGTTGGCCGAAAAT  536

Query  119  CGGTCCCGCGGCGACGTACGCCACGACGAGCGGTGGATTCGCACGAACCCTCCCTCCCC  177
            | |||||| ||||||| |||||  |||||||||||||||||||||||||||||||||||
Sbjct  537  CAGTCCCGTGGCGACGCACGCCGGGACGAGCGGTGGATTCGCACGAACCCTCCCTCCCC  595


>KT344619.1 Pterisanthes glabra voucher Wen 8394 (US) internal transcribed 
spacer 1, partial sequence; 5.8S ribsomal RNA gene, complete 
sequence; and internal transcribed spacer 2, partial sequence
Length=719

 Score = 143 bits (77),  Expect = 4e-30
 Identities = 103/115 (90%), Gaps = 3/115 (3%)
 Strand=Plus/Plus

Query  66   GGGGGCGAACATTGGCCTCCCGTGGGCGCCCCAGCCCGCGGTTGGTTGAAAATCGGTCCC  125
            |||||||||||||||||||||||||||| ||  ||||||||||||  ||||||| |||||
Sbjct  499  GGGGGCGAACATTGGCCTCCCGTGGGCGTCCTCGCCCGCGGTTGGCCGAAAATCAGTCCC  558

Query  126  GCGGCGACGTACGCCACGACGAGC---GGTGGATTCGCACGAACCCTCCCTCCCC  177
            ||||||||| | ||| ||||||||   ||||||||||||||||||||||||||||
Sbjct  559  GCGGCGACGCATGCCGCGACGAGCGGTGGTGGATTCGCACGAACCCTCCCTCCCC  613


>AM437807.2 Vitis vinifera contig VV78X040480.7, whole genome shotgun sequence
Length=28498

 Score = 143 bits (77),  Expect = 4e-30
 Identities = 94/102 (92%), Gaps = 4/102 (4%)
 Strand=Plus/Minus

Query  64     GAGGGGGC-GAACATTGGCCTCCCGTGGGCGCCCCAGCCCGCGGTTGGTTGAAAATCGGT  122
              |||||||| | |||||||||||||||||||||||||||| ||||||||  | ||||||||
Sbjct  28385  GAGGGGGCGGGACATTGGCCTCCCGTGGGCGCCCCAGCC-GCGGTTGGCCG-AAATCGGT  28328

Query  123    CCCGCGGCGACGTACGCCACGACGAGCGGTGGA-TTCGCACG  163
              ||||||||||||||||||||||||||||||||| ||| ||||
Sbjct  28327  CCCGCGGCGACGTACGCCACGACGAGCGGTGGAWTTCSCACG  28286


>AM423427.2 Vitis vinifera contig VV78X082551.7, whole genome shotgun sequence
Length=5592

 Score = 137 bits (74),  Expect = 2e-28
 Identities = 83/89 (93%), Gaps = 0/89 (0%)
 Strand=Plus/Plus

Query  64    GAGGGGGCGAACATTGGCCTCCCGTGGGCGCCCCAGCCCGCGGTTGGTTGAAAATCGGTC  123
             ||||||||| ||||||||||||||||||||||||||||||||||| |  |||||| ||||
Sbjct  5392  GAGGGGGCGGACATTGGCCTCCCGTGGGCGCCCCAGCCCGCGGTTRGCCGAAAATMGGTC  5451

Query  124   CCGCGGCGACGTACGCCACGACGAGCGGT  152
             |||||||||||||||||||||| ||||||
Sbjct  5452  CCGCGGCGACGTACGCCACGACRAGCGGT  5480


>KT344609.1 Clematicissus opaca voucher Sun 11005 (US) internal transcribed 
spacer 1, partial sequence; and 5.8S ribsomal RNA gene, complete 
sequence
Length=670

 Score = 110 bits (59),  Expect = 4e-20
 Identities = 96/113 (85%), Gaps = 5/113 (4%)
 Strand=Plus/Plus

Query  66   GGGGGCGAACATTGGCCTCCCGTGGGCGCCCCA-GCCCGCGGTTGGTTGAAAATCGGTCC  124
            ||||||| |  |||||||||||||| |||||   |  |||||||||| ||||||||||||
Sbjct  488  GGGGGCGGATGTTGGCCTCCCGTGGACGCCCATCGTTCGCGGTTGGTCGAAAATCGGTCC  547

Query  125  CGCGGCGACGTACGCCACGACGAGCGGTGGATTCGCACGAACCC-TCCC-TCC  175
            ||||||||||||||||||||| |||||||| | | ||| ||||| |||| |||
Sbjct  548  CGCGGCGACGTACGCCACGACAAGCGGTGG-T-CTCACAAACCCCTCCCCTCC  598


>KX951350.1 Clematicissus opaca voucher US:Sun 11005 internal transcribed 
spacer 1, partial sequence; 5.8S ribosomal RNA gene, complete 
sequence; and internal transcribed spacer 2, partial sequence
Length=682

 Score = 106 bits (57),  Expect = 5e-19
 Identities = 97/115 (84%), Gaps = 7/115 (6%)
 Strand=Plus/Plus

Query  66   GGGGGCGAACATTGGCCTCCCGTGGGCGC-CCCA--GCCCGCGGTTGGTTGAAAATCGGT  122
            ||||||| |  |||||||||||||| | | ||||  |  |||||||||| ||||||||||
Sbjct  499  GGGGGCGGATGTTGGCCTCCCGTGGACACGCCCATCGTTCGCGGTTGGTCGAAAATCGGT  558

Query  123  CCCGCGGCGACGTACGCCACGACGAGCGGTGGATTCGCACGAACCC-TCCC-TCC  175
            ||||||||||||||||||||||| |||||||| | | ||| ||||| |||| |||
Sbjct  559  CCCGCGGCGACGTACGCCACGACAAGCGGTGG-T-CTCACAAACCCCTCCCCTCC  611


>KX951349.1 Cissus striata voucher US:Wen 7424 internal transcribed spacer 
1, partial sequence; 5.8S ribosomal RNA gene, complete sequence; 
and internal transcribed spacer 2, partial sequence
Length=682

 Score = 97.1 bits (52),  Expect = 3e-16
 Identities = 121/153 (79%), Gaps = 9/153 (6%)
 Strand=Plus/Plus

Query  4    ACCCGTCGcccccc-cacctccctcccccccGAGGCCCCACGCCTGGGGATGGGATGCAA  62
            |||||||||||||| | ||||||| |||| | | |||   |||  |||||  ||  | ||
Sbjct  444  ACCCGTCGCCCCCCTCCCCTCCCT-CCCCGC-AAGCCGTGCGCTAGGGGACAGGG-G-AA  499

Query  63   GGAGGGGGCGAACATTGGCCTCCCGTGGGCGCCCCA-GCCCGCGGTTGGTTGAAAATCGG  121
               ||||||| || |||||||||||  |  || |   |  |||||||||| |||||||||
Sbjct  500  --CGGGGGCGGACGTTGGCCTCCCG-CGATGCTCATGGTTCGCGGTTGGTCGAAAATCGG  556

Query  122  TCCCGCGGCGACGTACGCCACGACGAGCGGTGG  154
            |||||||||||||||||||||||||||||||||
Sbjct  557  TCCCGCGGCGACGTACGCCACGACGAGCGGTGG  589


>AM442999.2 Vitis vinifera contig VV78X186911.8, whole genome shotgun sequence
Length=2514

 Score = 84.2 bits (45),  Expect = 2e-12
 Identities = 75/90 (83%), Gaps = 0/90 (0%)
 Strand=Plus/Minus

Query  93   GCCCCAGCCCGCGGTTGGTTGAAAATCGGTCCCGCGGCGACGTACGCCACGACGAGCGGT  152
            |||| ||||| |||||||   |||||  |||||  | | |||||||||||||||||||||
Sbjct  927  GCCCAAGCCCACGGTTGGCCAAAAATTAGTCCCATGACAACGTACGCCACGACGAGCGGT  868

Query  153  GGATTCGCACGAACCCTCCCTCCCCCTCTC  182
            ||||||||| || |||| ||||| ||||||
Sbjct  867  GGATTCGCATGACCCCTTCCTCCTCCTCTC  838


  Database: Nucleotide collection (nt)
    Posted date:  Jun 15, 2019  6:40 PM
  Number of letters in database: 218,532,353,722
  Number of sequences in database:  52,478,804

Lambda      K        H
    1.33    0.621     1.12 
Gapped
Lambda      K        H
    1.28    0.460    0.850 
Matrix: blastn matrix:1 -2
Gap Penalties: Existence: 0, Extension: 0
Number of Sequences: 52478804
Number of Hits to DB: 0
Number of extensions: 0
Number of successful extensions: 0
Number of sequences better than 10: 0
Number of HSP's better than 10 without gapping: 0
Number of HSP's gapped: 0
Number of HSP's successfully gapped: 0
Length of query: 291
Length of database: 218532353722
Length adjustment: 34
Effective length of query: 257
Effective length of database: 216748074386
Effective search space: 55704255117202
Effective search space used: 55704255117202
A: 0
X1: 13 (25.0 bits)
X2: 32 (59.1 bits)
X3: 54 (99.7 bits)
S1: 13 (25.1 bits)
S2: 23 (43.6 bits)
