# Supplementary material for: Assessing the Identity of Commercial Herbs From a Cambodian Market Using DNA Barcoding
Source: Front Pharmacol. 2020 Mar 24;11:244. doi: 10.3389/fphar.2020.00244 (PMC7105672; doi:10.3389/fphar.2020.00244)
Supplement: Supplementary file 2 [file Data_Sheet_2.zip › blast search result/ITS2/JPZ19.txt]

BLASTN 2.9.0+
Reference: Zheng Zhang, Scott Schwartz, Lukas Wagner, and
Webb Miller (2000), "A greedy algorithm for aligning DNA
sequences", J Comput Biol 2000; 7(1-2):203-14.


Reference for database indexing: Aleksandr Morgulis, George
Coulouris, Yan Raytselis, Thomas L. Madden, Richa Agarwala,
Alejandro A. Schaffer (2008), "Database Indexing for
Production MegaBLAST Searches", Bioinformatics 24:1757-1764.


RID: J5WBVSNB01N


Database: Nucleotide collection (nt)
           52,478,804 sequences; 218,532,353,722 total letters
Query= 19

Length=236


                                                                   Score        E      Max
Sequences producing significant alignments:                       (Bits)     Value   ident

LC456362.1 Oroxylum indicum genes for 5.8S rRNA, ITS 2, 28S rR...  431        6e-117  100%        
MF802957.1 Oroxylum indicum isolate YC0247MT13 internal transc...  431        6e-117  100%        
JN407439.1 Oroxylum indicum isolate shawpc0961I 18S ribosomal ...  431        6e-117  100%        
JN407437.1 Oroxylum indicum isolate shawpc0696I 18S ribosomal ...  431        6e-117  100%        
GQ434845.1 Oroxylum indicum voucher PS1669MT01 internal transc...  431        6e-117  100%        
KC441043.1 Oroxylum indicum voucher 175_MT03 internal transcri...  425        3e-115  99%         
KC441042.1 Oroxylum indicum voucher YC1210175MT02 internal tra...  425        3e-115  99%         
JN407438.1 Oroxylum indicum isolate shawpc0960I 18S ribosomal ...  425        3e-115  99%         
GQ434846.1 Oroxylum indicum voucher PS1669MT02 internal transc...  425        3e-115  99%         
FJ606747.1 Oroxylum indicum 18S ribosomal RNA gene, partial se...  425        3e-115  99%         
GQ143668.1 Solanum lumholtzianum isolate LB1659 18S ribosomal ...  86.1       5e-13   81%         
KR537798.1 Muehlenbeckia axillaris voucher TMS13-64 (MEL) inte...  73.1       4e-09   90%         
KR537768.1 Muehlenbeckia australis voucher TMS13-65 (MEL) inte...  73.1       4e-09   90%         
JF831209.1 Muehlenbeckia axillaris 18S ribosomal RNA gene, par...  73.1       4e-09   90%         
MF964049.1 Polygonum paronychia isolate CBP161 18S ribosomal R...  71.3       2e-08   92%         
KR537799.1 Muehlenbeckia platyclada voucher TMS13-20 (WFU) int...  71.3       2e-08   89%         
KR537794.1 Polygonum majus voucher Reveal 7483 (MARY) internal...  71.3       2e-08   92%         
KR537787.1 Muehlenbeckia fruticulosa voucher Nee 31288 (NY) in...  71.3       2e-08   89%         
AF189738.1 Muehlenbeckia platyclada 18S ribosomal RNA gene, pa...  71.3       2e-08   89%         
KR537800.1 Polygonum douglasii subsp. douglasii voucher TMS13-...  69.4       5e-08   88%         
KR537780.1 Polygonum engelmannii voucher TMS13-35 (UTC) intern...  69.4       5e-08   88%         
JQ352518.1 Gilmania luteola 18S ribosomal RNA gene, partial se...  69.4       5e-08   81%         
GQ339997.1 Polygonum douglasii voucher MW<RUS>:Schipunov N39 i...  69.4       5e-08   88%         
GQ206250.1 Gilmania luteola 18S ribosomal RNA, internal transc...  69.4       5e-08   81%         
AF189736.1 Fallopia sachalinensis internal transcribed spacer ...  69.4       5e-08   92%         
JQ352460.1 Eriogonum angulosum isolate 386 18S ribosomal RNA g...  65.8       7e-07   80%         
AF040074.1 Fallopia sachalinensis 18S ribosomal RNA gene, part...  65.8       7e-07   90%         
JQ352584.1 Eriogonum saxatile isolate 402 18S ribosomal RNA ge...  63.9       3e-06   88%         

ALIGNMENTS
>LC456362.1 Oroxylum indicum genes for 5.8S rRNA, ITS 2, 28S rRNA, partial 
and complete sequence, isolate: CHULA-074
Length=357

 Score = 431 bits (233),  Expect = 6e-117
 Identities = 235/236 (99%), Gaps = 0/236 (0%)
 Strand=Plus/Plus

Query  1    TGCATCGCGTCGCCCCCACTCTCCCCGGCCAAAGCGTGCGGGAGATACGGGGCGGAAATT  60
            ||||||||||||||||||||||||||||||||||||||||||||||||||||||||||||
Sbjct  85   TGCATCGCGTCGCCCCCACTCTCCCCGGCCAAAGCGTGCGGGAGATACGGGGCGGAAATT  144

Query  61   GGCAGCCCGTGCGCCCCCGCGCGCGGCCGGCCCAAATTCTCGCTCGCGACGATGCGCGTC  120
            ||||||||||||||||| ||||||||||||||||||||||||||||||||||||||||||
Sbjct  145  GGCAGCCCGTGCGCCCCTGCGCGCGGCCGGCCCAAATTCTCGCTCGCGACGATGCGCGTC  204

Query  121  ACTGCCAGTGGTGGTTGAACATCAACTCTCATTCCGCAGTGCGACGTGGCATCGCCAGCT  180
            ||||||||||||||||||||||||||||||||||||||||||||||||||||||||||||
Sbjct  205  ACTGCCAGTGGTGGTTGAACATCAACTCTCATTCCGCAGTGCGACGTGGCATCGCCAGCT  264

Query  181  CGCGAACCGTCACAGACCCTACGGGCTCCTGCGCGCGCGCACGATGCCCCCGACCG  236
            ||||||||||||||||||||||||||||||||||||||||||||||||||||||||
Sbjct  265  CGCGAACCGTCACAGACCCTACGGGCTCCTGCGCGCGCGCACGATGCCCCCGACCG  320


>MF802957.1 Oroxylum indicum isolate YC0247MT13 internal transcribed spacer 
2, partial sequence
Length=236

 Score = 431 bits (233),  Expect = 6e-117
 Identities = 235/236 (99%), Gaps = 0/236 (0%)
 Strand=Plus/Plus

Query  1    TGCATCGCGTCGCCCCCACTCTCCCCGGCCAAAGCGTGCGGGAGATACGGGGCGGAAATT  60
            |||||||||||||||||||||||||||||| |||||||||||||||||||||||||||||
Sbjct  1    TGCATCGCGTCGCCCCCACTCTCCCCGGCCCAAGCGTGCGGGAGATACGGGGCGGAAATT  60

Query  61   GGCAGCCCGTGCGCCCCCGCGCGCGGCCGGCCCAAATTCTCGCTCGCGACGATGCGCGTC  120
            ||||||||||||||||||||||||||||||||||||||||||||||||||||||||||||
Sbjct  61   GGCAGCCCGTGCGCCCCCGCGCGCGGCCGGCCCAAATTCTCGCTCGCGACGATGCGCGTC  120

Query  121  ACTGCCAGTGGTGGTTGAACATCAACTCTCATTCCGCAGTGCGACGTGGCATCGCCAGCT  180
            ||||||||||||||||||||||||||||||||||||||||||||||||||||||||||||
Sbjct  121  ACTGCCAGTGGTGGTTGAACATCAACTCTCATTCCGCAGTGCGACGTGGCATCGCCAGCT  180

Query  181  CGCGAACCGTCACAGACCCTACGGGCTCCTGCGCGCGCGCACGATGCCCCCGACCG  236
            ||||||||||||||||||||||||||||||||||||||||||||||||||||||||
Sbjct  181  CGCGAACCGTCACAGACCCTACGGGCTCCTGCGCGCGCGCACGATGCCCCCGACCG  236


>JN407439.1 Oroxylum indicum isolate shawpc0961I 18S ribosomal RNA gene, 
partial sequence; internal transcribed spacer 1, 5.8S ribosomal 
RNA gene, and internal transcribed spacer 2, complete sequence; 
and 28S ribosomal RNA gene, partial sequence
Length=653

 Score = 431 bits (233),  Expect = 6e-117
 Identities = 235/236 (99%), Gaps = 0/236 (0%)
 Strand=Plus/Plus

Query  1    TGCATCGCGTCGCCCCCACTCTCCCCGGCCAAAGCGTGCGGGAGATACGGGGCGGAAATT  60
            |||||||||||||||||||||||||||||| |||||||||||||||||||||||||||||
Sbjct  401  TGCATCGCGTCGCCCCCACTCTCCCCGGCCCAAGCGTGCGGGAGATACGGGGCGGAAATT  460

Query  61   GGCAGCCCGTGCGCCCCCGCGCGCGGCCGGCCCAAATTCTCGCTCGCGACGATGCGCGTC  120
            ||||||||||||||||||||||||||||||||||||||||||||||||||||||||||||
Sbjct  461  GGCAGCCCGTGCGCCCCCGCGCGCGGCCGGCCCAAATTCTCGCTCGCGACGATGCGCGTC  520

Query  121  ACTGCCAGTGGTGGTTGAACATCAACTCTCATTCCGCAGTGCGACGTGGCATCGCCAGCT  180
            ||||||||||||||||||||||||||||||||||||||||||||||||||||||||||||
Sbjct  521  ACTGCCAGTGGTGGTTGAACATCAACTCTCATTCCGCAGTGCGACGTGGCATCGCCAGCT  580

Query  181  CGCGAACCGTCACAGACCCTACGGGCTCCTGCGCGCGCGCACGATGCCCCCGACCG  236
            ||||||||||||||||||||||||||||||||||||||||||||||||||||||||
Sbjct  581  CGCGAACCGTCACAGACCCTACGGGCTCCTGCGCGCGCGCACGATGCCCCCGACCG  636


>JN407437.1 Oroxylum indicum isolate shawpc0696I 18S ribosomal RNA gene, 
partial sequence; internal transcribed spacer 1, 5.8S ribosomal 
RNA gene, and internal transcribed spacer 2, complete sequence; 
and 28S ribosomal RNA gene, partial sequence
Length=712

 Score = 431 bits (233),  Expect = 6e-117
 Identities = 235/236 (99%), Gaps = 0/236 (0%)
 Strand=Plus/Plus

Query  1    TGCATCGCGTCGCCCCCACTCTCCCCGGCCAAAGCGTGCGGGAGATACGGGGCGGAAATT  60
            |||||||||||||||||||||||||||||| |||||||||||||||||||||||||||||
Sbjct  433  TGCATCGCGTCGCCCCCACTCTCCCCGGCCCAAGCGTGCGGGAGATACGGGGCGGAAATT  492

Query  61   GGCAGCCCGTGCGCCCCCGCGCGCGGCCGGCCCAAATTCTCGCTCGCGACGATGCGCGTC  120
            ||||||||||||||||||||||||||||||||||||||||||||||||||||||||||||
Sbjct  493  GGCAGCCCGTGCGCCCCCGCGCGCGGCCGGCCCAAATTCTCGCTCGCGACGATGCGCGTC  552

Query  121  ACTGCCAGTGGTGGTTGAACATCAACTCTCATTCCGCAGTGCGACGTGGCATCGCCAGCT  180
            ||||||||||||||||||||||||||||||||||||||||||||||||||||||||||||
Sbjct  553  ACTGCCAGTGGTGGTTGAACATCAACTCTCATTCCGCAGTGCGACGTGGCATCGCCAGCT  612

Query  181  CGCGAACCGTCACAGACCCTACGGGCTCCTGCGCGCGCGCACGATGCCCCCGACCG  236
            ||||||||||||||||||||||||||||||||||||||||||||||||||||||||
Sbjct  613  CGCGAACCGTCACAGACCCTACGGGCTCCTGCGCGCGCGCACGATGCCCCCGACCG  668


>GQ434845.1 Oroxylum indicum voucher PS1669MT01 internal transcribed spacer 
2, partial sequence
Length=236

 Score = 431 bits (233),  Expect = 6e-117
 Identities = 235/236 (99%), Gaps = 0/236 (0%)
 Strand=Plus/Plus

Query  1    TGCATCGCGTCGCCCCCACTCTCCCCGGCCAAAGCGTGCGGGAGATACGGGGCGGAAATT  60
            |||||||||||||||||||||||||||||| |||||||||||||||||||||||||||||
Sbjct  1    TGCATCGCGTCGCCCCCACTCTCCCCGGCCCAAGCGTGCGGGAGATACGGGGCGGAAATT  60

Query  61   GGCAGCCCGTGCGCCCCCGCGCGCGGCCGGCCCAAATTCTCGCTCGCGACGATGCGCGTC  120
            ||||||||||||||||||||||||||||||||||||||||||||||||||||||||||||
Sbjct  61   GGCAGCCCGTGCGCCCCCGCGCGCGGCCGGCCCAAATTCTCGCTCGCGACGATGCGCGTC  120

Query  121  ACTGCCAGTGGTGGTTGAACATCAACTCTCATTCCGCAGTGCGACGTGGCATCGCCAGCT  180
            ||||||||||||||||||||||||||||||||||||||||||||||||||||||||||||
Sbjct  121  ACTGCCAGTGGTGGTTGAACATCAACTCTCATTCCGCAGTGCGACGTGGCATCGCCAGCT  180

Query  181  CGCGAACCGTCACAGACCCTACGGGCTCCTGCGCGCGCGCACGATGCCCCCGACCG  236
            ||||||||||||||||||||||||||||||||||||||||||||||||||||||||
Sbjct  181  CGCGAACCGTCACAGACCCTACGGGCTCCTGCGCGCGCGCACGATGCCCCCGACCG  236


>KC441043.1 Oroxylum indicum voucher 175_MT03 internal transcribed spacer 
2, partial sequence
Length=484

 Score = 425 bits (230),  Expect = 3e-115
 Identities = 234/236 (99%), Gaps = 0/236 (0%)
 Strand=Plus/Plus

Query  1    TGCATCGCGTCGCCCCCACTCTCCCCGGCCAAAGCGTGCGGGAGATACGGGGCGGAAATT  60
            |||||||||||||||||||||||||||||| |||||||||||||||||||||||||||||
Sbjct  85   TGCATCGCGTCGCCCCCACTCTCCCCGGCCCAAGCGTGCGGGAGATACGGGGCGGAAATT  144

Query  61   GGCAGCCCGTGCGCCCCCGCGCGCGGCCGGCCCAAATTCTCGCTCGCGACGATGCGCGTC  120
            ||||||||||||||||||| ||||||||||||||||||||||||||||||||||||||||
Sbjct  145  GGCAGCCCGTGCGCCCCCGTGCGCGGCCGGCCCAAATTCTCGCTCGCGACGATGCGCGTC  204

Query  121  ACTGCCAGTGGTGGTTGAACATCAACTCTCATTCCGCAGTGCGACGTGGCATCGCCAGCT  180
            ||||||||||||||||||||||||||||||||||||||||||||||||||||||||||||
Sbjct  205  ACTGCCAGTGGTGGTTGAACATCAACTCTCATTCCGCAGTGCGACGTGGCATCGCCAGCT  264

Query  181  CGCGAACCGTCACAGACCCTACGGGCTCCTGCGCGCGCGCACGATGCCCCCGACCG  236
            ||||||||||||||||||||||||||||||||||||||||||||||||||||||||
Sbjct  265  CGCGAACCGTCACAGACCCTACGGGCTCCTGCGCGCGCGCACGATGCCCCCGACCG  320


>KC441042.1 Oroxylum indicum voucher YC1210175MT02 internal transcribed spacer 
2, partial sequence
Length=461

 Score = 425 bits (230),  Expect = 3e-115
 Identities = 234/236 (99%), Gaps = 0/236 (0%)
 Strand=Plus/Plus

Query  1    TGCATCGCGTCGCCCCCACTCTCCCCGGCCAAAGCGTGCGGGAGATACGGGGCGGAAATT  60
            |||||||||||||||||||||||||||||| |||| ||||||||||||||||||||||||
Sbjct  85   TGCATCGCGTCGCCCCCACTCTCCCCGGCCCAAGCATGCGGGAGATACGGGGCGGAAATT  144

Query  61   GGCAGCCCGTGCGCCCCCGCGCGCGGCCGGCCCAAATTCTCGCTCGCGACGATGCGCGTC  120
            ||||||||||||||||||||||||||||||||||||||||||||||||||||||||||||
Sbjct  145  GGCAGCCCGTGCGCCCCCGCGCGCGGCCGGCCCAAATTCTCGCTCGCGACGATGCGCGTC  204

Query  121  ACTGCCAGTGGTGGTTGAACATCAACTCTCATTCCGCAGTGCGACGTGGCATCGCCAGCT  180
            ||||||||||||||||||||||||||||||||||||||||||||||||||||||||||||
Sbjct  205  ACTGCCAGTGGTGGTTGAACATCAACTCTCATTCCGCAGTGCGACGTGGCATCGCCAGCT  264

Query  181  CGCGAACCGTCACAGACCCTACGGGCTCCTGCGCGCGCGCACGATGCCCCCGACCG  236
            ||||||||||||||||||||||||||||||||||||||||||||||||||||||||
Sbjct  265  CGCGAACCGTCACAGACCCTACGGGCTCCTGCGCGCGCGCACGATGCCCCCGACCG  320


>JN407438.1 Oroxylum indicum isolate shawpc0960I 18S ribosomal RNA gene, 
partial sequence; internal transcribed spacer 1, 5.8S ribosomal 
RNA gene, and internal transcribed spacer 2, complete sequence; 
and 28S ribosomal RNA gene, partial sequence
Length=695

 Score = 425 bits (230),  Expect = 3e-115
 Identities = 234/236 (99%), Gaps = 0/236 (0%)
 Strand=Plus/Plus

Query  1    TGCATCGCGTCGCCCCCACTCTCCCCGGCCAAAGCGTGCGGGAGATACGGGGCGGAAATT  60
            |||||||||||||||||||||||||||||| |||||||||||||||||||||||||||||
Sbjct  444  TGCATCGCGTCGCCCCCACTCTCCCCGGCCCAAGCGTGCGGGAGATACGGGGCGGAAATT  503

Query  61   GGCAGCCCGTGCGCCCCCGCGCGCGGCCGGCCCAAATTCTCGCTCGCGACGATGCGCGTC  120
            ||||||||||||||||||| ||||||||||||||||||||||||||||||||||||||||
Sbjct  504  GGCAGCCCGTGCGCCCCCGTGCGCGGCCGGCCCAAATTCTCGCTCGCGACGATGCGCGTC  563

Query  121  ACTGCCAGTGGTGGTTGAACATCAACTCTCATTCCGCAGTGCGACGTGGCATCGCCAGCT  180
            ||||||||||||||||||||||||||||||||||||||||||||||||||||||||||||
Sbjct  564  ACTGCCAGTGGTGGTTGAACATCAACTCTCATTCCGCAGTGCGACGTGGCATCGCCAGCT  623

Query  181  CGCGAACCGTCACAGACCCTACGGGCTCCTGCGCGCGCGCACGATGCCCCCGACCG  236
            ||||||||||||||||||||||||||||||||||||||||||||||||||||||||
Sbjct  624  CGCGAACCGTCACAGACCCTACGGGCTCCTGCGCGCGCGCACGATGCCCCCGACCG  679


>GQ434846.1 Oroxylum indicum voucher PS1669MT02 internal transcribed spacer 
2, partial sequence
Length=236

 Score = 425 bits (230),  Expect = 3e-115
 Identities = 234/236 (99%), Gaps = 0/236 (0%)
 Strand=Plus/Plus

Query  1    TGCATCGCGTCGCCCCCACTCTCCCCGGCCAAAGCGTGCGGGAGATACGGGGCGGAAATT  60
            |||||||||||||||||||||||||||||| |||||||||||||||||||||||||||||
Sbjct  1    TGCATCGCGTCGCCCCCACTCTCCCCGGCCCAAGCGTGCGGGAGATACGGGGCGGAAATT  60

Query  61   GGCAGCCCGTGCGCCCCCGCGCGCGGCCGGCCCAAATTCTCGCTCGCGACGATGCGCGTC  120
            ||||||||||||||||||||||||||||||||||||||||||||||||| ||||||||||
Sbjct  61   GGCAGCCCGTGCGCCCCCGCGCGCGGCCGGCCCAAATTCTCGCTCGCGATGATGCGCGTC  120

Query  121  ACTGCCAGTGGTGGTTGAACATCAACTCTCATTCCGCAGTGCGACGTGGCATCGCCAGCT  180
            ||||||||||||||||||||||||||||||||||||||||||||||||||||||||||||
Sbjct  121  ACTGCCAGTGGTGGTTGAACATCAACTCTCATTCCGCAGTGCGACGTGGCATCGCCAGCT  180

Query  181  CGCGAACCGTCACAGACCCTACGGGCTCCTGCGCGCGCGCACGATGCCCCCGACCG  236
            ||||||||||||||||||||||||||||||||||||||||||||||||||||||||
Sbjct  181  CGCGAACCGTCACAGACCCTACGGGCTCCTGCGCGCGCGCACGATGCCCCCGACCG  236


>FJ606747.1 Oroxylum indicum 18S ribosomal RNA gene, partial sequence; internal 
transcribed spacer 1, 5.8S ribosomal RNA gene, and internal 
transcribed spacer 2, complete sequence; and 26S ribosomal 
RNA gene, partial sequence
Length=727

 Score = 425 bits (230),  Expect = 3e-115
 Identities = 234/236 (99%), Gaps = 0/236 (0%)
 Strand=Plus/Plus

Query  1    TGCATCGCGTCGCCCCCACTCTCCCCGGCCAAAGCGTGCGGGAGATACGGGGCGGAAATT  60
            |||||||||||||||||||||||||||||| |||| ||||||||||||||||||||||||
Sbjct  431  TGCATCGCGTCGCCCCCACTCTCCCCGGCCCAAGCATGCGGGAGATACGGGGCGGAAATT  490

Query  61   GGCAGCCCGTGCGCCCCCGCGCGCGGCCGGCCCAAATTCTCGCTCGCGACGATGCGCGTC  120
            ||||||||||||||||||||||||||||||||||||||||||||||||||||||||||||
Sbjct  491  GGCAGCCCGTGCGCCCCCGCGCGCGGCCGGCCCAAATTCTCGCTCGCGACGATGCGCGTC  550

Query  121  ACTGCCAGTGGTGGTTGAACATCAACTCTCATTCCGCAGTGCGACGTGGCATCGCCAGCT  180
            ||||||||||||||||||||||||||||||||||||||||||||||||||||||||||||
Sbjct  551  ACTGCCAGTGGTGGTTGAACATCAACTCTCATTCCGCAGTGCGACGTGGCATCGCCAGCT  610

Query  181  CGCGAACCGTCACAGACCCTACGGGCTCCTGCGCGCGCGCACGATGCCCCCGACCG  236
            ||||||||||||||||||||||||||||||||||||||||||||||||||||||||
Sbjct  611  CGCGAACCGTCACAGACCCTACGGGCTCCTGCGCGCGCGCACGATGCCCCCGACCG  666


>GQ143668.1 Solanum lumholtzianum isolate LB1659 18S ribosomal RNA gene, 
partial sequence; internal transcribed spacer 1, 5.8S ribosomal 
RNA gene, and internal transcribed spacer 2, complete sequence; 
and 26S ribosomal RNA gene, partial sequence
Length=592

 Score = 86.1 bits (46),  Expect = 5e-13
 Identities = 90/111 (81%), Gaps = 4/111 (4%)
 Strand=Plus/Plus

Query  49   GGGGCGGAAATTGGCAGCCCGTGCGCCCCCGCGCGCGGCCGGCCCAAATTCTCGCTCGCG  108
            |||||||| | ||||  |||||||||||||||||||||||||||||||| |  || ||||
Sbjct  407  GGGGCGGATACTGGCCCCCCGTGCGCCCCCGCGCGCGGCCGGCCCAAATGCGAGCCCGCG  466

Query  109  ACGATGCGCGTCACTGCCAGTGGTGGTTG-AACATCAACTCTCATTC-CGC  157
             ||| |  |||| | || | ||||||||| |||  |||||||| ||| |||
Sbjct  467  TCGACGGACGTCGCGGCGATTGGTGGTTGTAACC-CAACTCTC-TTCGCGC  515


>KR537798.1 Muehlenbeckia axillaris voucher TMS13-64 (MEL) internal transcribed 
spacer 1, 5.8S ribosomal RNA gene, and internal transcribed 
spacer 2, complete sequence
Length=570

 Score = 73.1 bits (39),  Expect = 4e-09
 Identities = 52/58 (90%), Gaps = 1/58 (2%)
 Strand=Plus/Plus

Query  39   CGGGAGATACGGGGCGGAAATTGGCAGCCCGTGCGCCCCCGCGCGCGGCCGGCCCAAA  96
            |||| ||| ||||||||| | ||||  |||||||||||||||||||||||||||||||
Sbjct  403  CGGGGGAT-CGGGGCGGAGACTGGCCCCCCGTGCGCCCCCGCGCGCGGCCGGCCCAAA  459


>KR537768.1 Muehlenbeckia australis voucher TMS13-65 (MEL) internal transcribed 
spacer 1, 5.8S ribosomal RNA gene, and internal transcribed 
spacer 2, complete sequence
Length=570

 Score = 73.1 bits (39),  Expect = 4e-09
 Identities = 52/58 (90%), Gaps = 1/58 (2%)
 Strand=Plus/Plus

Query  39   CGGGAGATACGGGGCGGAAATTGGCAGCCCGTGCGCCCCCGCGCGCGGCCGGCCCAAA  96
            |||| ||| ||||||||| | ||||  |||||||||||||||||||||||||||||||
Sbjct  403  CGGGGGAT-CGGGGCGGAGACTGGCCCCCCGTGCGCCCCCGCGCGCGGCCGGCCCAAA  459


>JF831209.1 Muehlenbeckia axillaris 18S ribosomal RNA gene, partial sequence; 
internal transcribed spacer 1, 5.8S ribosomal RNA gene, 
and internal transcribed spacer 2, complete sequence; and 26S 
ribosomal RNA gene, partial sequence
Length=784

 Score = 73.1 bits (39),  Expect = 4e-09
 Identities = 52/58 (90%), Gaps = 1/58 (2%)
 Strand=Plus/Plus

Query  39   CGGGAGATACGGGGCGGAAATTGGCAGCCCGTGCGCCCCCGCGCGCGGCCGGCCCAAA  96
            |||| ||| ||||||||| | ||||  |||||||||||||||||||||||||||||||
Sbjct  544  CGGGGGAT-CGGGGCGGAGACTGGCCCCCCGTGCGCCCCCGCGCGCGGCCGGCCCAAA  600


>MF964049.1 Polygonum paronychia isolate CBP161 18S ribosomal RNA gene, partial 
sequence; internal transcribed spacer 1, 5.8S ribosomal 
RNA gene, and internal transcribed spacer 2, complete sequence; 
and 26S ribosomal RNA gene, partial sequence
Length=620

 Score = 71.3 bits (38),  Expect = 2e-08
 Identities = 46/50 (92%), Gaps = 0/50 (0%)
 Strand=Plus/Plus

Query  47   ACGGGGCGGAAATTGGCAGCCCGTGCGCCCCCGCGCGCGGCCGGCCCAAA  96
            |||||||||| | ||||  |||||||||||||||||||||||||||||||
Sbjct  420  ACGGGGCGGAGACTGGCCCCCCGTGCGCCCCCGCGCGCGGCCGGCCCAAA  469


>KR537799.1 Muehlenbeckia platyclada voucher TMS13-20 (WFU) internal transcribed 
spacer 1, 5.8S ribosomal RNA gene, and internal transcribed 
spacer 2, complete sequence
Length=574

 Score = 71.3 bits (38),  Expect = 2e-08
 Identities = 51/57 (89%), Gaps = 1/57 (2%)
 Strand=Plus/Plus

Query  40   GGGAGATACGGGGCGGAAATTGGCAGCCCGTGCGCCCCCGCGCGCGGCCGGCCCAAA  96
            ||| ||| ||||||||| | ||||  |||||||||||||||||||||||||||||||
Sbjct  405  GGGGGAT-CGGGGCGGAGACTGGCCCCCCGTGCGCCCCCGCGCGCGGCCGGCCCAAA  460


>KR537794.1 Polygonum majus voucher Reveal 7483 (MARY) internal transcribed 
spacer 1, 5.8S ribosomal RNA gene, and internal transcribed 
spacer 2, complete sequence
Length=537

 Score = 71.3 bits (38),  Expect = 2e-08
 Identities = 46/50 (92%), Gaps = 0/50 (0%)
 Strand=Plus/Plus

Query  47   ACGGGGCGGAAATTGGCAGCCCGTGCGCCCCCGCGCGCGGCCGGCCCAAA  96
            |||||||||| | ||||  |||||||||||||||||||||||||||||||
Sbjct  375  ACGGGGCGGAGACTGGCCCCCCGTGCGCCCCCGCGCGCGGCCGGCCCAAA  424


>KR537787.1 Muehlenbeckia fruticulosa voucher Nee 31288 (NY) internal transcribed 
spacer 1, 5.8S ribosomal RNA gene, and internal transcribed 
spacer 2, complete sequence
Length=534

 Score = 71.3 bits (38),  Expect = 2e-08
 Identities = 51/57 (89%), Gaps = 1/57 (2%)
 Strand=Plus/Plus

Query  40   GGGAGATACGGGGCGGAAATTGGCAGCCCGTGCGCCCCCGCGCGCGGCCGGCCCAAA  96
            ||| ||| ||||||||| | ||||  |||||||||||||||||||||||||||||||
Sbjct  369  GGGGGAT-CGGGGCGGAGACTGGCCCCCCGTGCGCCCCCGCGCGCGGCCGGCCCAAA  424


>AF189738.1 Muehlenbeckia platyclada 18S ribosomal RNA gene, partial sequence; 
internal transcribed spacer 1, 5.8S ribosomal RNA gene, 
and internal transcribed spacer 2, complete sequence; and 
26S ribosomal RNA gene, partial sequence
Length=666

 Score = 71.3 bits (38),  Expect = 2e-08
 Identities = 51/57 (89%), Gaps = 1/57 (2%)
 Strand=Plus/Plus

Query  40   GGGAGATACGGGGCGGAAATTGGCAGCCCGTGCGCCCCCGCGCGCGGCCGGCCCAAA  96
            ||| ||| ||||||||| | ||||  |||||||||||||||||||||||||||||||
Sbjct  448  GGGGGAT-CGGGGCGGAGACTGGCCCCCCGTGCGCCCCCGCGCGCGGCCGGCCCAAA  503


>KR537800.1 Polygonum douglasii subsp. douglasii voucher TMS13-33 (UTC) internal 
transcribed spacer 1, 5.8S ribosomal RNA gene, and internal 
transcribed spacer 2, complete sequence
Length=533

 Score = 69.4 bits (37),  Expect = 5e-08
 Identities = 52/59 (88%), Gaps = 2/59 (3%)
 Strand=Plus/Plus

Query  38   GCGGGAGATACGGGGCGGAAATTGGCAGCCCGTGCGCCCCCGCGCGCGGCCGGCCCAAA  96
            ||||| | | ||||||||| | ||||  |||||||||||||||||||||||||||||||
Sbjct  366  GCGGG-G-TGCGGGGCGGAGACTGGCCCCCCGTGCGCCCCCGCGCGCGGCCGGCCCAAA  422


>KR537780.1 Polygonum engelmannii voucher TMS13-35 (UTC) internal transcribed 
spacer 1, 5.8S ribosomal RNA gene, and internal transcribed 
spacer 2, complete sequence
Length=534

 Score = 69.4 bits (37),  Expect = 5e-08
 Identities = 52/59 (88%), Gaps = 2/59 (3%)
 Strand=Plus/Plus

Query  38   GCGGGAGATACGGGGCGGAAATTGGCAGCCCGTGCGCCCCCGCGCGCGGCCGGCCCAAA  96
            ||||| | | ||||||||| | ||||  |||||||||||||||||||||||||||||||
Sbjct  367  GCGGG-G-TGCGGGGCGGAGACTGGCCCCCCGTGCGCCCCCGCGCGCGGCCGGCCCAAA  423


>JQ352518.1 Gilmania luteola 18S ribosomal RNA gene, partial sequence; internal 
transcribed spacer 1, 5.8S ribosomal RNA gene, and internal 
transcribed spacer 2, complete sequence; and 28S ribosomal 
RNA gene, partial sequence
Length=623

 Score = 69.4 bits (37),  Expect = 5e-08
 Identities = 77/95 (81%), Gaps = 8/95 (8%)
 Strand=Plus/Plus

Query  2    GCATCGCGTCGCCCCCACTCTCCCCGGCCAAAGCGTGCGGGAGATACGGGGCGGAAATTG  61
            ||||||||||| |||| ||| ||||  ||   | | || ||||| | ||||||||   ||
Sbjct  412  GCATCGCGTCG-CCCC-CTC-CCCC-TCC-TCG-GAGC-GGAGAGA-GGGGCGGAGTATG  463

Query  62   GCAGCCCGTGCGCCCCCGCGCGCGGCCGGCCCAAA  96
            ||  |||||||||||||||||||||||||||||||
Sbjct  464  GCCCCCCGTGCGCCCCCGCGCGCGGCCGGCCCAAA  498


>GQ339997.1 Polygonum douglasii voucher MW<RUS>:Schipunov N39 internal transcribed 
spacer 1, 5.8S ribosomal RNA gene, and internal transcribed 
spacer 2, complete sequence
 GQ339998.1 Polygonum douglasii voucher MW<RUS>:Schipunov N40 internal transcribed 
spacer 1, 5.8S ribosomal RNA gene, and internal transcribed 
spacer 2, complete sequence
Length=532

 Score = 69.4 bits (37),  Expect = 5e-08
 Identities = 52/59 (88%), Gaps = 2/59 (3%)
 Strand=Plus/Plus

Query  38   GCGGGAGATACGGGGCGGAAATTGGCAGCCCGTGCGCCCCCGCGCGCGGCCGGCCCAAA  96
            ||||| | | ||||||||| | ||||  |||||||||||||||||||||||||||||||
Sbjct  366  GCGGG-G-TGCGGGGCGGAGACTGGCCCCCCGTGCGCCCCCGCGCGCGGCCGGCCCAAA  422


>GQ206250.1 Gilmania luteola 18S ribosomal RNA, internal transcribed spacer 
1, 5.8S ribosomal RNA, internal transcribed spacer 2, and 
26S ribosomal RNA gene, region
Length=661

 Score = 69.4 bits (37),  Expect = 5e-08
 Identities = 77/95 (81%), Gaps = 8/95 (8%)
 Strand=Plus/Plus

Query  2    GCATCGCGTCGCCCCCACTCTCCCCGGCCAAAGCGTGCGGGAGATACGGGGCGGAAATTG  61
            ||||||||||| |||| ||| ||||  ||   | | || ||||| | ||||||||   ||
Sbjct  410  GCATCGCGTCG-CCCC-CTC-CCCC-TCC-TCG-GAGC-GGAGAGA-GGGGCGGAGTATG  461

Query  62   GCAGCCCGTGCGCCCCCGCGCGCGGCCGGCCCAAA  96
            ||  |||||||||||||||||||||||||||||||
Sbjct  462  GCCCCCCGTGCGCCCCCGCGCGCGGCCGGCCCAAA  496


>AF189736.1 Fallopia sachalinensis internal transcribed spacer 1, 5.8S ribosomal 
RNA gene, and internal transcribed spacer 2, complete 
sequence
Length=569

 Score = 69.4 bits (37),  Expect = 5e-08
 Identities = 45/49 (92%), Gaps = 0/49 (0%)
 Strand=Plus/Plus

Query  48   CGGGGCGGAAATTGGCAGCCCGTGCGCCCCCGCGCGCGGCCGGCCCAAA  96
            ||||||||| | ||||  |||||||||||||||||||||||||||||||
Sbjct  411  CGGGGCGGATAGTGGCCCCCCGTGCGCCCCCGCGCGCGGCCGGCCCAAA  459


>JQ352460.1 Eriogonum angulosum isolate 386 18S ribosomal RNA gene, partial 
sequence; internal transcribed spacer 1, 5.8S ribosomal RNA 
gene, and internal transcribed spacer 2, complete sequence; 
and 28S ribosomal RNA gene, partial sequence
Length=598

 Score = 65.8 bits (35),  Expect = 7e-07
 Identities = 77/96 (80%), Gaps = 7/96 (7%)
 Strand=Plus/Plus

Query  2    GCATCGCGTCGCCCCCACTCTCCCCGGCCAAAGCGTGCGG-GAGATACGGGGCGGAAATT  60
            |||||||||||||||| | | | ||||||    || | || |||  | ||||||||   |
Sbjct  383  GCATCGCGTCGCCCCCTCCCCCTCCGGCC----CG-GAGGCGAGGGA-GGGGCGGAGTAT  436

Query  61   GGCAGCCCGTGCGCCCCCGCGCGCGGCCGGCCCAAA  96
            |||  |||||||||||||||||||||||||||||||
Sbjct  437  GGCCCCCCGTGCGCCCCCGCGCGCGGCCGGCCCAAA  472


>AF040074.1 Fallopia sachalinensis 18S ribosomal RNA gene, partial sequence; 
internal transcribed spacer 1, 5.8S ribosomal RNA gene and 
internal transcribed spacer 2, complete sequence; and 26S 
ribosomal RNA gene, partial sequence
Length=626

 Score = 65.8 bits (35),  Expect = 7e-07
 Identities = 44/49 (90%), Gaps = 0/49 (0%)
 Strand=Plus/Plus

Query  48   CGGGGCGGAAATTGGCAGCCCGTGCGCCCCCGCGCGCGGCCGGCCCAAA  96
            ||||||||| | ||||  ||||||||| |||||||||||||||||||||
Sbjct  454  CGGGGCGGATAGTGGCCCCCCGTGCGCYCCCGCGCGCGGCCGGCCCAAA  502


>JQ352584.1 Eriogonum saxatile isolate 402 18S ribosomal RNA gene, partial 
sequence; internal transcribed spacer 1, 5.8S ribosomal RNA 
gene, and internal transcribed spacer 2, complete sequence; 
and 28S ribosomal RNA gene, partial sequence
Length=636

 Score = 63.9 bits (34),  Expect = 3e-06
 Identities = 49/56 (88%), Gaps = 1/56 (2%)
 Strand=Plus/Plus

Query  41   GGAGATACGGGGCGGAAATTGGCAGCCCGTGCGCCCCCGCGCGCGGCCGGCCCAAA  96
            ||||| | ||||||||   ||||  |||||||||||||||||||||||||||||||
Sbjct  452  GGAGAGA-GGGGCGGACCATGGCCCCCCGTGCGCCCCCGCGCGCGGCCGGCCCAAA  506


  Database: Nucleotide collection (nt)
    Posted date:  Jun 15, 2019  6:40 PM
  Number of letters in database: -510,978,370
  Number of sequences in database:  52,478,804

Lambda      K        H
    1.33    0.621     1.12 
Gapped
Lambda      K        H
    1.28    0.460    0.850 
Matrix: blastn matrix:1 -2
Gap Penalties: Existence: 0, Extension: 0
Number of Sequences: 52478804
Number of Hits to DB: 3076670
Number of extensions: 0
Number of successful extensions: 0
Number of sequences better than 10: 0
Number of HSP's better than 10 without gapping: 0
Number of HSP's gapped: 0
Number of HSP's successfully gapped: 0
Length of query: 236
Length of database: 218532353722
Length adjustment: 33
Effective length of query: 203
Effective length of database: 216800553190
Effective search space: 44010512297570
Effective search space used: 44010512297570
A: 0
X1: 13 (25.0 bits)
X2: 32 (59.1 bits)
X3: 54 (99.7 bits)
S1: 13 (25.1 bits)
S2: 23 (43.6 bits)
