# Supplementary material for: Assessing the Identity of Commercial Herbs From a Cambodian Market Using DNA Barcoding
Source: Front Pharmacol. 2020 Mar 24;11:244. doi: 10.3389/fphar.2020.00244 (PMC7105672; doi:10.3389/fphar.2020.00244)
Supplement: Supplementary file 2 [file Data_Sheet_2.zip › blast search result/ITS2/JPZ27.txt]

BLASTN 2.9.0+
Reference: Zheng Zhang, Scott Schwartz, Lukas Wagner, and
Webb Miller (2000), "A greedy algorithm for aligning DNA
sequences", J Comput Biol 2000; 7(1-2):203-14.


Reference for database indexing: Aleksandr Morgulis, George
Coulouris, Yan Raytselis, Thomas L. Madden, Richa Agarwala,
Alejandro A. Schaffer (2008), "Database Indexing for
Production MegaBLAST Searches", Bioinformatics 24:1757-1764.


RID: J5X4PT7D015


Database: Nucleotide collection (nt)
           52,478,804 sequences; 218,532,353,722 total letters
Query= 27

Length=207


                                                                   Score        E     Max
Sequences producing significant alignments:                       (Bits)     Value  ident

KP657896.1 Gardenia fucata voucher CTM4001 18S ribosomal RNA g...  353        1e-93  98%         
KM592283.1 Coptosperma borbonicum voucher De Block 1389 (BR) 1...  351        4e-93  97%         
FM204691.1 Gardenia hansemannii 18S rRNA gene (partial), ITS1,...  350        1e-92  97%         
KY272698.1 Gardenia jasminoides isolate LHS1 internal transcri...  309        3e-80  94%         
KY272697.1 Gardenia jasminoides isolate LHS1 internal transcri...  309        3e-80  94%         
KY272696.1 Gardenia jasminoides isolate LHS1 internal transcri...  309        3e-80  94%         
KY272695.1 Gardenia jasminoides isolate LHS1 internal transcri...  309        3e-80  94%         
KY272694.1 Gardenia jasminoides isolate LHS1 internal transcri...  309        3e-80  94%         
KY272693.1 Gardenia jasminoides isolate LHS1 internal transcri...  309        3e-80  94%         
MF096363.1 Gardenia jasminoides isolate KMS0102A01 internal tr...  309        3e-80  94%         
MF096362.1 Gardenia jasminoides isolate KMS0102A02 internal tr...  309        3e-80  94%         
MF096361.1 Gardenia jasminoides isolate KMS0102A03 internal tr...  309        3e-80  94%         
MF096360.1 Gardenia jasminoides isolate KPS0102A01 internal tr...  309        3e-80  94%         
MF096359.1 Gardenia jasminoides isolate KPS0102A02 internal tr...  309        3e-80  94%         
MF096358.1 Gardenia jasminoides isolate KPS0102A03 internal tr...  309        3e-80  94%         
KP092802.1 Gardenia jasminoides isolate SCBGP019_1 18S ribosom...  309        3e-80  94%         
KP092786.1 Gardenia jasminoides isolate SCBGP551_1 internal tr...  309        3e-80  94%         
KC533838.1 Gardenia jasminoides voucher PS0181MT01 5.8S riboso...  309        3e-80  94%         
GQ434646.1 Gardenia jasminoides voucher PS1062MT02 internal tr...  309        3e-80  94%         
JX856573.2 Gardenia resinifera isolate 36 5.8S ribosomal RNA g...  307        9e-80  94%         
KP092801.1 Gardenia jasminoides isolate SCBGP019_2 18S ribosom...  300        2e-77  93%         
MF349175.1 Gardenia jasminoides isolate AG2KK23 5.8S ribosomal...  298        5e-77  93%         
AJ224833.1 Gardenia thunbergia 5.8S rRNA gene and internal tra...  296        2e-76  93%         
DQ153565.1 Coffea humbertii 18S ribosomal RNA gene, partial se...  263        2e-66  92%         
DQ153559.1 Coffea heimii 18S ribosomal RNA gene, partial seque...  261        7e-66  92%         
DQ153558.1 Coffea heimii 18S ribosomal RNA gene, partial seque...  261        7e-66  92%         
DQ153526.1 Coffea tetragona 18S ribosomal RNA gene, partial se...  259        3e-65  92%         
FR832867.1 Psilanthus merguensis 18S rRNA gene (partial), ITS1...  254        1e-63  91%         
DQ153563.1 Coffea dubardii 18S ribosomal RNA gene, partial seq...  254        1e-63  91%         
DQ153534.1 Coffea grevei 18S ribosomal RNA gene, partial seque...  254        1e-63  91%         
DQ153528.1 Coffea boinensis 18S ribosomal RNA gene, partial se...  252        4e-63  93%         
DQ153571.1 Coffea tsirananae 18S ribosomal RNA gene, partial s...  250        2e-62  91%         
DQ153516.1 Psilanthus bridsoniae 18S ribosomal RNA gene, parti...  250        2e-62  91%         
FR832868.1 Psilanthus brassii 18S rRNA gene (partial), ITS1, 5...  248        6e-62  91%         
DQ153637.1 Coffea resinosa 18S ribosomal RNA gene, partial seq...  248        6e-62  91%         
DQ153635.1 Coffea humbertii 18S ribosomal RNA gene, partial se...  248        6e-62  91%         
DQ153632.1 Coffea congensis 18S ribosomal RNA gene, partial se...  248        6e-62  91%         
DQ153626.1 Coffea sp. IRD-Montpelier OG 56 18S ribosomal RNA g...  248        6e-62  91%         
DQ153615.1 Coffea sp. IRD-Montpelier OB 62 18S ribosomal RNA g...  248        6e-62  91%         
AY853404.2 Psilanthus bababudanii internal transcribed spacer ...  248        6e-62  91%         
DQ153622.1 Coffea salvatrix 18S ribosomal RNA gene, partial se...  248        6e-62  91%         
DQ153573.1 Coffea manombensis 18S ribosomal RNA gene, partial ...  248        6e-62  91%         
DQ153568.1 Coffea arenesiana 18S ribosomal RNA gene, partial s...  248        6e-62  91%         
DQ153564.1 Coffea vianneyi 18S ribosomal RNA gene, partial seq...  248        6e-62  91%         
DQ153556.1 Coffea decaryana 18S ribosomal RNA gene, partial se...  248        6e-62  91%         
DQ153530.1 Coffea vatovavyensis 18S ribosomal RNA gene, partia...  248        6e-62  91%         
AF543014.1 Coffea salvatrix internal transcribed spacer 2, 5.8...  248        6e-62  91%         
AF543012.1 Coffea salvatrix internal transcribed spacer 2, 5.8...  248        6e-62  91%         
AF543011.1 Coffea salvatrix internal transcribed spacer 2, 5.8...  248        6e-62  91%         
AF543008.1 Coffea salvatrix internal transcribed spacer 2, 5.8...  248        6e-62  91%         
AF542996.1 Psilanthus travancorensis internal transcribed spac...  248        6e-62  91%         
AF542980.1 Psilanthus bengalensis internal transcribed spacer ...  248        6e-62  91%         
DQ153610.1 Coffea liberica var. liberica 18S ribosomal RNA gen...  246        2e-61  90%         
DQ153603.1 Coffea liberica var. dewevrei 18S ribosomal RNA gen...  246        2e-61  90%         
DQ153592.1 Coffea mayombensis 18S ribosomal RNA gene, partial ...  246        2e-61  91%         
DQ153561.1 Coffea augagneuri 18S ribosomal RNA gene, partial s...  246        2e-61  91%         
AF542979.1 Coffea aruwimiensis internal transcribed spacer 2, ...  246        2e-61  90%         
AF542978.1 Coffea arnoldiana internal transcribed spacer 2, 5....  246        2e-61  90%         
AF542977.1 Coffea abeokutae internal transcribed spacer 2, 5.8...  246        2e-61  90%         
DQ153589.1 Coffea rhamnifolia 18S ribosomal RNA gene, partial ...  244        7e-61  91%         
DQ153560.1 Coffea commersoniana 18S ribosomal RNA gene, partia...  244        7e-61  90%         
MF417756.1 Coffea arabica x Coffea canephora isolate 2-sn inte...  243        3e-60  90%         
MF417755.1 Coffea canephora isolate 1-sn internal transcribed ...  243        3e-60  90%         
DQ153638.1 Coffea sp. Pollard 890 18S ribosomal RNA gene, part...  243        3e-60  90%         
DQ153616.1 Coffea sp. IRD-Montpelier OI 68 18S ribosomal RNA g...  243        3e-60  90%         
DQ153594.1 Coffea heterocalyx 18S ribosomal RNA gene, partial ...  243        3e-60  90%         
DQ153593.1 Coffea canephora 18S ribosomal RNA gene, partial se...  243        3e-60  90%         
DQ153591.1 Coffea brevipes 18S ribosomal RNA gene, partial seq...  243        3e-60  90%         
DQ153572.1 Coffea ratsimamangae 18S ribosomal RNA gene, partia...  243        3e-60  91%         
DQ153569.1 Coffea littoralis 18S ribosomal RNA gene, partial s...  243        3e-60  91%         
DQ153552.1 Coffea boiviniana 18S ribosomal RNA gene, partial s...  243        3e-60  90%         
DQ153548.1 Coffea mcphersonii 18S ribosomal RNA gene, partial ...  243        3e-60  91%         
DQ153535.1 Coffea richardii 18S ribosomal RNA gene, partial se...  243        3e-60  90%         
DQ153532.1 Coffea pervilleana 18S ribosomal RNA gene, partial ...  243        3e-60  91%         
DQ153529.1 Coffea millotii 18S ribosomal RNA gene, partial seq...  243        3e-60  90%         
DQ153517.1 Psilanthus travancorensis 18S ribosomal RNA gene, p...  243        3e-60  91%         
AY780425.1 Coffea canephora strain Conillon internal transcrib...  243        3e-60  90%         
AF543010.1 Coffea salvatrix internal transcribed spacer 2, 5.8...  243        3e-60  91%         
AF543003.1 Coffea dewevrei internal transcribed spacer 2, 5.8S...  243        3e-60  90%         
AF543002.1 Coffea dewevrei internal transcribed spacer 2, 5.8S...  243        3e-60  90%         
AF543001.1 Coffea dewevrei internal transcribed spacer 2, 5.8S...  243        3e-60  90%         
AF543000.1 Coffea dewevrei internal transcribed spacer 2, 5.8S...  243        3e-60  90%         
AF542994.1 Coffea salvatrix internal transcribed spacer 2, 5.8...  243        3e-60  91%         
FR832860.1 Coffea rhamnifolia 18S rRNA gene (partial), ITS1, 5...  241        9e-60  90%         
DQ153617.1 Coffea sp. IRD-Montpelier OF 60 18S ribosomal RNA g...  241        9e-60  90%         
DQ153590.1 Coffea montekupensis 18S ribosomal RNA gene, partia...  241        9e-60  90%         
DQ153640.1 Coffea magnistipula 18S ribosomal RNA gene, partial...  239        3e-59  90%         
DQ153538.1 Coffea sambavensis 18S ribosomal RNA gene, partial ...  239        3e-59  90%         
KY700290.1 Coffea myrtifolia isolate COMY_P.A_PM_3of3 5.8S rib...  237        1e-58  89%         
KY700289.1 Coffea myrtifolia isolate COMY_2of3 5.8S ribosomal ...  237        1e-58  89%         
KY700288.1 Coffea myrtifolia isolate COMY_P.C_1of3 5.8S riboso...  237        1e-58  89%         
MF417758.1 Coffea arabica isolate 4-sn internal transcribed sp...  237        1e-58  89%         
MF417757.1 Coffea arabica isolate 3-sn internal transcribed sp...  237        1e-58  89%         
FR832858.1 Tricalysia perrieri subsp. antsalovensis 18S rRNA g...  237        1e-58  89%         
EU650386.1 Coffea arabica 18S ribosomal RNA gene, partial sequ...  237        1e-58  89%         
DQ153609.1 Coffea arabica 18S ribosomal RNA gene, partial sequ...  237        1e-58  89%         
DQ153555.1 Coffea resinosa 18S ribosomal RNA gene, partial seq...  237        1e-58  90%         
DQ153551.1 Coffea boiviniana 18S ribosomal RNA gene, partial s...  237        1e-58  89%         
DQ153550.1 Coffea sp. Davis 2519 18S ribosomal RNA gene, parti...  237        1e-58  89%         
DQ153546.1 Coffea mcphersonii 18S ribosomal RNA gene, partial ...  237        1e-58  90%         

ALIGNMENTS
>KP657896.1 Gardenia fucata voucher CTM4001 18S ribosomal RNA gene, partial 
sequence; internal transcribed spacer 1, 5.8S ribosomal RNA 
gene, and internal transcribed spacer 2, complete sequence; 
and 28S ribosomal RNA gene, partial sequence
Length=632

 Score = 353 bits (191),  Expect = 1e-93
 Identities = 202/207 (98%), Gaps = 1/207 (0%)
 Strand=Plus/Plus

Query  1    GCATCGCGTCGCCACCCCCCTCCCGCGGGGGGCGGCGGAGACTGGCCTCCCGTGCCCCGG  60
            |||||||||||||||||||||||||| ||||||||||||||||||||||||||||||| |
Sbjct  422  GCATCGCGTCGCCACCCCCCTCCCGC-GGGGGCGGCGGAGACTGGCCTCCCGTGCCCCTG  480

Query  61   GGCGCGGCCGGCCCAAACGAGAGCTCCTCGGCGAGGGGCGTCACGACTGGTGGTGGTTGA  120
            ||||||||||||||||||||||| ||||||||||||||||||||||||||||||||||||
Sbjct  481  GGCGCGGCCGGCCCAAACGAGAGTTCCTCGGCGAGGGGCGTCACGACTGGTGGTGGTTGA  540

Query  121  GTCCCTCAACTCGAGTCGTCGTCGTGCCGGCAAACCCCCGCCGCAGTCCGGCTCCCACGA  180
            ||||||||||||||||||||||||||||||||| ||||||||||||||||||||||||| 
Sbjct  541  GTCCCTCAACTCGAGTCGTCGTCGTGCCGGCAACCCCCCGCCGCAGTCCGGCTCCCACGG  600

Query  181  CCCCGAAGCTCCCGCGAGCCTCGACCG  207
            |||||||||||||||||||||||||||
Sbjct  601  CCCCGAAGCTCCCGCGAGCCTCGACCG  627


>KM592283.1 Coptosperma borbonicum voucher De Block 1389 (BR) 18S ribosomal 
RNA gene, partial sequence; internal transcribed spacer 1 
and 5.8S ribosomal RNA gene, complete sequence; and internal 
transcribed spacer 2, partial sequence
Length=629

 Score = 351 bits (190),  Expect = 4e-93
 Identities = 204/210 (97%), Gaps = 3/210 (1%)
 Strand=Plus/Plus

Query  1    GCATCGCGTCGCCACCCCCCTCCCGCGGGGGGCGGCGGAGACTGGCCTCCCGTG-CCCCG  59
            |||||||||||||||||||||||||||||||||||||||||||||||||||||| |||||
Sbjct  401  GCATCGCGTCGCCACCCCCCTCCCGCGGGGGGCGGCGGAGACTGGCCTCCCGTGCCCCCG  460

Query  60   GGGCGCGGCCGGCCCAAACGAGAGCTCCTCGGCGAGGGGCGTCACGACTGGTGGTGGTTG  119
            |||||||||||||||||| ||||| |||||||||||||||||||||||||||||||||||
Sbjct  461  GGGCGCGGCCGGCCCAAATGAGAGTTCCTCGGCGAGGGGCGTCACGACTGGTGGTGGTTG  520

Query  120  AGTCCCTCAACTCGAGTCGTCGTCGTGCCGGCAA-ACCCCCGCCGCAGTCCGGCTCCCAC  178
            |||||||||||||||||||||||||||||||||| ||||||||||| |||||||||||||
Sbjct  521  AGTCCCTCAACTCGAGTCGTCGTCGTGCCGGCAAGACCCCCGCCGCGGTCCGGCTCCCAC  580

Query  179  GA-CCCCGAAGCTCCCGCGAGCCTCGACCG  207
            || |||||||||||||||||||||||||||
Sbjct  581  GACCCCCGAAGCTCCCGCGAGCCTCGACCG  610


>FM204691.1 Gardenia hansemannii 18S rRNA gene (partial), ITS1, 5.8S rRNA 
gene and ITS2, specimen voucher Drozd & Molem 1998-11-13
Length=651

 Score = 350 bits (189),  Expect = 1e-92
 Identities = 203/209 (97%), Gaps = 3/209 (1%)
 Strand=Plus/Plus

Query  1    GCATCGCGTCGCCACCCCCCTCCCGCGGGGGGCGGCGGAGACTGGCCTCCCGTG-CCCCG  59
            |||||||||||||||||||||||||||||||||||||||||||||||||||||| |||||
Sbjct  443  GCATCGCGTCGCCACCCCCCTCCCGCGGGGGGCGGCGGAGACTGGCCTCCCGTGCCCCCG  502

Query  60   GGGCGCGGCCGGCCCAAACGAGAGCTCCTCGGCGAGGGGCGTCACGACTGGTGGTGGTTG  119
            |||||||||||||||||| ||||| |||||||||||||||||||||||||||||||||||
Sbjct  503  GGGCGCGGCCGGCCCAAATGAGAGTTCCTCGGCGAGGGGCGTCACGACTGGTGGTGGTTG  562

Query  120  AGTCCCTCAACTCGAGTCGTCGTCGTGCCGGCAA-ACCCCCGCCGCAGTCCGGCTCCCAC  178
            |||||||||||||||||||||||||||||||||| ||||||||||| |||||||||||||
Sbjct  563  AGTCCCTCAACTCGAGTCGTCGTCGTGCCGGCAAGACCCCCGCCGCGGTCCGGCTCCCAC  622

Query  179  GA-CCCCGAAGCTCCCGCGAGCCTCGACC  206
            || ||||||||||||||||||||||||||
Sbjct  623  GACCCCCGAAGCTCCCGCGAGCCTCGACC  651


>KY272698.1 Gardenia jasminoides isolate LHS1 internal transcribed spacer 
2, partial sequence
Length=201

 Score = 309 bits (167),  Expect = 3e-80
 Identities = 195/207 (94%), Gaps = 7/207 (3%)
 Strand=Plus/Plus

Query  1    GCATCGCGTCGCCACCCCCCTCCCGCGGGGGGCGGCGGAGACTGGCCTCCCGTGCCCCGG  60
            |||||||||||||||||||||||||| |||||||||||||||||||||||||||||||||
Sbjct  2    GCATCGCGTCGCCACCCCCCTCCCGC-GGGGGCGGCGGAGACTGGCCTCCCGTGCCCCGG  60

Query  61   GGCGCGGCCGGCCCAAACGAGAGCTCCTCGGCGAGGGGCGTCACGACTGGTGGTGGTTGA  120
            ||||||||||||||||| ||||| ||||||||||||||||||||||||||||||||||||
Sbjct  61   GGCGCGGCCGGCCCAAATGAGAGTTCCTCGGCGAGGGGCGTCACGACTGGTGGTGGTTGA  120

Query  121  GTCCCTCAACTCGAGTCGTCGTCGTGCCGGCAAACCCCCGCCGCAGTCCGGCTCCCACGA  180
            |||||||||||||||||||||||||||||||||||||| ||||| |||| | |     ||
Sbjct  121  GTCCCTCAACTCGAGTCGTCGTCGTGCCGGCAAACCCCAGCCGCGGTCCCG-T-----GA  174

Query  181  CCCCGAAGCTCCCGCGAGCCTCGACCG  207
            |||||||||||||||||||||||||||
Sbjct  175  CCCCGAAGCTCCCGCGAGCCTCGACCG  201


>KY272697.1 Gardenia jasminoides isolate LHS1 internal transcribed spacer 
2, partial sequence
Length=201

 Score = 309 bits (167),  Expect = 3e-80
 Identities = 195/207 (94%), Gaps = 7/207 (3%)
 Strand=Plus/Plus

Query  1    GCATCGCGTCGCCACCCCCCTCCCGCGGGGGGCGGCGGAGACTGGCCTCCCGTGCCCCGG  60
            |||||||||||||||||||||||||| |||||||||||||||||||||||||||||||||
Sbjct  2    GCATCGCGTCGCCACCCCCCTCCCGC-GGGGGCGGCGGAGACTGGCCTCCCGTGCCCCGG  60

Query  61   GGCGCGGCCGGCCCAAACGAGAGCTCCTCGGCGAGGGGCGTCACGACTGGTGGTGGTTGA  120
            ||||||||||||||||| ||||| ||||||||||||||||||||||||||||||||||||
Sbjct  61   GGCGCGGCCGGCCCAAATGAGAGTTCCTCGGCGAGGGGCGTCACGACTGGTGGTGGTTGA  120

Query  121  GTCCCTCAACTCGAGTCGTCGTCGTGCCGGCAAACCCCCGCCGCAGTCCGGCTCCCACGA  180
            |||||||||||||||||||||||||||||||||||||| ||||| |||| | |     ||
Sbjct  121  GTCCCTCAACTCGAGTCGTCGTCGTGCCGGCAAACCCCAGCCGCGGTCCCG-T-----GA  174

Query  181  CCCCGAAGCTCCCGCGAGCCTCGACCG  207
            |||||||||||||||||||||||||||
Sbjct  175  CCCCGAAGCTCCCGCGAGCCTCGACCG  201


>KY272696.1 Gardenia jasminoides isolate LHS1 internal transcribed spacer 
2, partial sequence
Length=201

 Score = 309 bits (167),  Expect = 3e-80
 Identities = 195/207 (94%), Gaps = 7/207 (3%)
 Strand=Plus/Plus

Query  1    GCATCGCGTCGCCACCCCCCTCCCGCGGGGGGCGGCGGAGACTGGCCTCCCGTGCCCCGG  60
            |||||||||||||||||||||||||| |||||||||||||||||||||||||||||||||
Sbjct  2    GCATCGCGTCGCCACCCCCCTCCCGC-GGGGGCGGCGGAGACTGGCCTCCCGTGCCCCGG  60

Query  61   GGCGCGGCCGGCCCAAACGAGAGCTCCTCGGCGAGGGGCGTCACGACTGGTGGTGGTTGA  120
            ||||||||||||||||| ||||| ||||||||||||||||||||||||||||||||||||
Sbjct  61   GGCGCGGCCGGCCCAAATGAGAGTTCCTCGGCGAGGGGCGTCACGACTGGTGGTGGTTGA  120

Query  121  GTCCCTCAACTCGAGTCGTCGTCGTGCCGGCAAACCCCCGCCGCAGTCCGGCTCCCACGA  180
            |||||||||||||||||||||||||||||||||||||| ||||| |||| | |     ||
Sbjct  121  GTCCCTCAACTCGAGTCGTCGTCGTGCCGGCAAACCCCAGCCGCGGTCCCG-T-----GA  174

Query  181  CCCCGAAGCTCCCGCGAGCCTCGACCG  207
            |||||||||||||||||||||||||||
Sbjct  175  CCCCGAAGCTCCCGCGAGCCTCGACCG  201


>KY272695.1 Gardenia jasminoides isolate LHS1 internal transcribed spacer 
2, partial sequence
Length=201

 Score = 309 bits (167),  Expect = 3e-80
 Identities = 195/207 (94%), Gaps = 7/207 (3%)
 Strand=Plus/Plus

Query  1    GCATCGCGTCGCCACCCCCCTCCCGCGGGGGGCGGCGGAGACTGGCCTCCCGTGCCCCGG  60
            |||||||||||||||||||||||||| |||||||||||||||||||||||||||||||||
Sbjct  2    GCATCGCGTCGCCACCCCCCTCCCGC-GGGGGCGGCGGAGACTGGCCTCCCGTGCCCCGG  60

Query  61   GGCGCGGCCGGCCCAAACGAGAGCTCCTCGGCGAGGGGCGTCACGACTGGTGGTGGTTGA  120
            ||||||||||||||||| ||||| ||||||||||||||||||||||||||||||||||||
Sbjct  61   GGCGCGGCCGGCCCAAATGAGAGTTCCTCGGCGAGGGGCGTCACGACTGGTGGTGGTTGA  120

Query  121  GTCCCTCAACTCGAGTCGTCGTCGTGCCGGCAAACCCCCGCCGCAGTCCGGCTCCCACGA  180
            |||||||||||||||||||||||||||||||||||||| ||||| |||| | |     ||
Sbjct  121  GTCCCTCAACTCGAGTCGTCGTCGTGCCGGCAAACCCCAGCCGCGGTCCCG-T-----GA  174

Query  181  CCCCGAAGCTCCCGCGAGCCTCGACCG  207
            |||||||||||||||||||||||||||
Sbjct  175  CCCCGAAGCTCCCGCGAGCCTCGACCG  201


>KY272694.1 Gardenia jasminoides isolate LHS1 internal transcribed spacer 
2, partial sequence
Length=201

 Score = 309 bits (167),  Expect = 3e-80
 Identities = 195/207 (94%), Gaps = 7/207 (3%)
 Strand=Plus/Plus

Query  1    GCATCGCGTCGCCACCCCCCTCCCGCGGGGGGCGGCGGAGACTGGCCTCCCGTGCCCCGG  60
            |||||||||||||||||||||||||| |||||||||||||||||||||||||||||||||
Sbjct  2    GCATCGCGTCGCCACCCCCCTCCCGC-GGGGGCGGCGGAGACTGGCCTCCCGTGCCCCGG  60

Query  61   GGCGCGGCCGGCCCAAACGAGAGCTCCTCGGCGAGGGGCGTCACGACTGGTGGTGGTTGA  120
            ||||||||||||||||| ||||| ||||||||||||||||||||||||||||||||||||
Sbjct  61   GGCGCGGCCGGCCCAAATGAGAGTTCCTCGGCGAGGGGCGTCACGACTGGTGGTGGTTGA  120

Query  121  GTCCCTCAACTCGAGTCGTCGTCGTGCCGGCAAACCCCCGCCGCAGTCCGGCTCCCACGA  180
            |||||||||||||||||||||||||||||||||||||| ||||| |||| | |     ||
Sbjct  121  GTCCCTCAACTCGAGTCGTCGTCGTGCCGGCAAACCCCAGCCGCGGTCCCG-T-----GA  174

Query  181  CCCCGAAGCTCCCGCGAGCCTCGACCG  207
            |||||||||||||||||||||||||||
Sbjct  175  CCCCGAAGCTCCCGCGAGCCTCGACCG  201


>KY272693.1 Gardenia jasminoides isolate LHS1 internal transcribed spacer 
2, partial sequence
Length=201

 Score = 309 bits (167),  Expect = 3e-80
 Identities = 195/207 (94%), Gaps = 7/207 (3%)
 Strand=Plus/Plus

Query  1    GCATCGCGTCGCCACCCCCCTCCCGCGGGGGGCGGCGGAGACTGGCCTCCCGTGCCCCGG  60
            |||||||||||||||||||||||||| |||||||||||||||||||||||||||||||||
Sbjct  2    GCATCGCGTCGCCACCCCCCTCCCGC-GGGGGCGGCGGAGACTGGCCTCCCGTGCCCCGG  60

Query  61   GGCGCGGCCGGCCCAAACGAGAGCTCCTCGGCGAGGGGCGTCACGACTGGTGGTGGTTGA  120
            ||||||||||||||||| ||||| ||||||||||||||||||||||||||||||||||||
Sbjct  61   GGCGCGGCCGGCCCAAATGAGAGTTCCTCGGCGAGGGGCGTCACGACTGGTGGTGGTTGA  120

Query  121  GTCCCTCAACTCGAGTCGTCGTCGTGCCGGCAAACCCCCGCCGCAGTCCGGCTCCCACGA  180
            |||||||||||||||||||||||||||||||||||||| ||||| |||| | |     ||
Sbjct  121  GTCCCTCAACTCGAGTCGTCGTCGTGCCGGCAAACCCCAGCCGCGGTCCCG-T-----GA  174

Query  181  CCCCGAAGCTCCCGCGAGCCTCGACCG  207
            |||||||||||||||||||||||||||
Sbjct  175  CCCCGAAGCTCCCGCGAGCCTCGACCG  201


>MF096363.1 Gardenia jasminoides isolate KMS0102A01 internal transcribed 
spacer 2, partial sequence
Length=201

 Score = 309 bits (167),  Expect = 3e-80
 Identities = 195/207 (94%), Gaps = 7/207 (3%)
 Strand=Plus/Plus

Query  1    GCATCGCGTCGCCACCCCCCTCCCGCGGGGGGCGGCGGAGACTGGCCTCCCGTGCCCCGG  60
            |||||||||||||||||||||||||| |||||||||||||||||||||||||||||||||
Sbjct  2    GCATCGCGTCGCCACCCCCCTCCCGC-GGGGGCGGCGGAGACTGGCCTCCCGTGCCCCGG  60

Query  61   GGCGCGGCCGGCCCAAACGAGAGCTCCTCGGCGAGGGGCGTCACGACTGGTGGTGGTTGA  120
            ||||||||||||||||| ||||| ||||||||||||||||||||||||||||||||||||
Sbjct  61   GGCGCGGCCGGCCCAAATGAGAGTTCCTCGGCGAGGGGCGTCACGACTGGTGGTGGTTGA  120

Query  121  GTCCCTCAACTCGAGTCGTCGTCGTGCCGGCAAACCCCCGCCGCAGTCCGGCTCCCACGA  180
            |||||||||||||||||||||||||||||||||||||| ||||| |||| | |     ||
Sbjct  121  GTCCCTCAACTCGAGTCGTCGTCGTGCCGGCAAACCCCAGCCGCGGTCCCG-T-----GA  174

Query  181  CCCCGAAGCTCCCGCGAGCCTCGACCG  207
            |||||||||||||||||||||||||||
Sbjct  175  CCCCGAAGCTCCCGCGAGCCTCGACCG  201


>MF096362.1 Gardenia jasminoides isolate KMS0102A02 internal transcribed 
spacer 2, partial sequence
Length=201

 Score = 309 bits (167),  Expect = 3e-80
 Identities = 195/207 (94%), Gaps = 7/207 (3%)
 Strand=Plus/Plus

Query  1    GCATCGCGTCGCCACCCCCCTCCCGCGGGGGGCGGCGGAGACTGGCCTCCCGTGCCCCGG  60
            |||||||||||||||||||||||||| |||||||||||||||||||||||||||||||||
Sbjct  2    GCATCGCGTCGCCACCCCCCTCCCGC-GGGGGCGGCGGAGACTGGCCTCCCGTGCCCCGG  60

Query  61   GGCGCGGCCGGCCCAAACGAGAGCTCCTCGGCGAGGGGCGTCACGACTGGTGGTGGTTGA  120
            ||||||||||||||||| ||||| ||||||||||||||||||||||||||||||||||||
Sbjct  61   GGCGCGGCCGGCCCAAATGAGAGTTCCTCGGCGAGGGGCGTCACGACTGGTGGTGGTTGA  120

Query  121  GTCCCTCAACTCGAGTCGTCGTCGTGCCGGCAAACCCCCGCCGCAGTCCGGCTCCCACGA  180
            |||||||||||||||||||||||||||||||||||||| ||||| |||| | |     ||
Sbjct  121  GTCCCTCAACTCGAGTCGTCGTCGTGCCGGCAAACCCCAGCCGCGGTCCCG-T-----GA  174

Query  181  CCCCGAAGCTCCCGCGAGCCTCGACCG  207
            |||||||||||||||||||||||||||
Sbjct  175  CCCCGAAGCTCCCGCGAGCCTCGACCG  201


>MF096361.1 Gardenia jasminoides isolate KMS0102A03 internal transcribed 
spacer 2, partial sequence
Length=201

 Score = 309 bits (167),  Expect = 3e-80
 Identities = 195/207 (94%), Gaps = 7/207 (3%)
 Strand=Plus/Plus

Query  1    GCATCGCGTCGCCACCCCCCTCCCGCGGGGGGCGGCGGAGACTGGCCTCCCGTGCCCCGG  60
            |||||||||||||||||||||||||| |||||||||||||||||||||||||||||||||
Sbjct  2    GCATCGCGTCGCCACCCCCCTCCCGC-GGGGGCGGCGGAGACTGGCCTCCCGTGCCCCGG  60

Query  61   GGCGCGGCCGGCCCAAACGAGAGCTCCTCGGCGAGGGGCGTCACGACTGGTGGTGGTTGA  120
            ||||||||||||||||| ||||| ||||||||||||||||||||||||||||||||||||
Sbjct  61   GGCGCGGCCGGCCCAAATGAGAGTTCCTCGGCGAGGGGCGTCACGACTGGTGGTGGTTGA  120

Query  121  GTCCCTCAACTCGAGTCGTCGTCGTGCCGGCAAACCCCCGCCGCAGTCCGGCTCCCACGA  180
            |||||||||||||||||||||||||||||||||||||| ||||| |||| | |     ||
Sbjct  121  GTCCCTCAACTCGAGTCGTCGTCGTGCCGGCAAACCCCAGCCGCGGTCCCG-T-----GA  174

Query  181  CCCCGAAGCTCCCGCGAGCCTCGACCG  207
            |||||||||||||||||||||||||||
Sbjct  175  CCCCGAAGCTCCCGCGAGCCTCGACCG  201


>MF096360.1 Gardenia jasminoides isolate KPS0102A01 internal transcribed 
spacer 2, partial sequence
Length=201

 Score = 309 bits (167),  Expect = 3e-80
 Identities = 195/207 (94%), Gaps = 7/207 (3%)
 Strand=Plus/Plus

Query  1    GCATCGCGTCGCCACCCCCCTCCCGCGGGGGGCGGCGGAGACTGGCCTCCCGTGCCCCGG  60
            |||||||||||||||||||||||||| |||||||||||||||||||||||||||||||||
Sbjct  2    GCATCGCGTCGCCACCCCCCTCCCGC-GGGGGCGGCGGAGACTGGCCTCCCGTGCCCCGG  60

Query  61   GGCGCGGCCGGCCCAAACGAGAGCTCCTCGGCGAGGGGCGTCACGACTGGTGGTGGTTGA  120
            ||||||||||||||||| ||||| ||||||||||||||||||||||||||||||||||||
Sbjct  61   GGCGCGGCCGGCCCAAATGAGAGTTCCTCGGCGAGGGGCGTCACGACTGGTGGTGGTTGA  120

Query  121  GTCCCTCAACTCGAGTCGTCGTCGTGCCGGCAAACCCCCGCCGCAGTCCGGCTCCCACGA  180
            |||||||||||||||||||||||||||||||||||||| ||||| |||| | |     ||
Sbjct  121  GTCCCTCAACTCGAGTCGTCGTCGTGCCGGCAAACCCCAGCCGCGGTCCCG-T-----GA  174

Query  181  CCCCGAAGCTCCCGCGAGCCTCGACCG  207
            |||||||||||||||||||||||||||
Sbjct  175  CCCCGAAGCTCCCGCGAGCCTCGACCG  201


>MF096359.1 Gardenia jasminoides isolate KPS0102A02 internal transcribed 
spacer 2, partial sequence
Length=201

 Score = 309 bits (167),  Expect = 3e-80
 Identities = 195/207 (94%), Gaps = 7/207 (3%)
 Strand=Plus/Plus

Query  1    GCATCGCGTCGCCACCCCCCTCCCGCGGGGGGCGGCGGAGACTGGCCTCCCGTGCCCCGG  60
            |||||||||||||||||||||||||| |||||||||||||||||||||||||||||||||
Sbjct  2    GCATCGCGTCGCCACCCCCCTCCCGC-GGGGGCGGCGGAGACTGGCCTCCCGTGCCCCGG  60

Query  61   GGCGCGGCCGGCCCAAACGAGAGCTCCTCGGCGAGGGGCGTCACGACTGGTGGTGGTTGA  120
            ||||||||||||||||| ||||| ||||||||||||||||||||||||||||||||||||
Sbjct  61   GGCGCGGCCGGCCCAAATGAGAGTTCCTCGGCGAGGGGCGTCACGACTGGTGGTGGTTGA  120

Query  121  GTCCCTCAACTCGAGTCGTCGTCGTGCCGGCAAACCCCCGCCGCAGTCCGGCTCCCACGA  180
            |||||||||||||||||||||||||||||||||||||| ||||| |||| | |     ||
Sbjct  121  GTCCCTCAACTCGAGTCGTCGTCGTGCCGGCAAACCCCAGCCGCGGTCCCG-T-----GA  174

Query  181  CCCCGAAGCTCCCGCGAGCCTCGACCG  207
            |||||||||||||||||||||||||||
Sbjct  175  CCCCGAAGCTCCCGCGAGCCTCGACCG  201


>MF096358.1 Gardenia jasminoides isolate KPS0102A03 internal transcribed 
spacer 2, partial sequence
Length=201

 Score = 309 bits (167),  Expect = 3e-80
 Identities = 195/207 (94%), Gaps = 7/207 (3%)
 Strand=Plus/Plus

Query  1    GCATCGCGTCGCCACCCCCCTCCCGCGGGGGGCGGCGGAGACTGGCCTCCCGTGCCCCGG  60
            |||||||||||||||||||||||||| |||||||||||||||||||||||||||||||||
Sbjct  2    GCATCGCGTCGCCACCCCCCTCCCGC-GGGGGCGGCGGAGACTGGCCTCCCGTGCCCCGG  60

Query  61   GGCGCGGCCGGCCCAAACGAGAGCTCCTCGGCGAGGGGCGTCACGACTGGTGGTGGTTGA  120
            ||||||||||||||||| ||||| ||||||||||||||||||||||||||||||||||||
Sbjct  61   GGCGCGGCCGGCCCAAATGAGAGTTCCTCGGCGAGGGGCGTCACGACTGGTGGTGGTTGA  120

Query  121  GTCCCTCAACTCGAGTCGTCGTCGTGCCGGCAAACCCCCGCCGCAGTCCGGCTCCCACGA  180
            |||||||||||||||||||||||||||||||||||||| ||||| |||| | |     ||
Sbjct  121  GTCCCTCAACTCGAGTCGTCGTCGTGCCGGCAAACCCCAGCCGCGGTCCCG-T-----GA  174

Query  181  CCCCGAAGCTCCCGCGAGCCTCGACCG  207
            |||||||||||||||||||||||||||
Sbjct  175  CCCCGAAGCTCCCGCGAGCCTCGACCG  201


>KP092802.1 Gardenia jasminoides isolate SCBGP019_1 18S ribosomal RNA gene, 
partial sequence; internal transcribed spacer 1, 5.8S ribosomal 
RNA gene, and internal transcribed spacer 2, complete 
sequence; and 28S ribosomal RNA gene, partial sequence
Length=690

 Score = 309 bits (167),  Expect = 3e-80
 Identities = 195/207 (94%), Gaps = 8/207 (4%)
 Strand=Plus/Plus

Query  1    GCATCGCGTCGCCACCCCCCTCCCGCGGGGGGCGGCGGAGACTGGCCTCCCGTGCCCCGG  60
            |||||||||||||||||||||||||| |||||||||||||||||||||||||||||||||
Sbjct  456  GCATCGCGTCGCCACCCCCCTCCCGC-GGGGGCGGCGGAGACTGGCCTCCCGTGCCCCGG  514

Query  61   GGCGCGGCCGGCCCAAACGAGAGCTCCTCGGCGAGGGGCGTCACGACTGGTGGTGGTTGA  120
            ||||||||||||||||| ||||| ||||||||||||||||||||||||||||||||||||
Sbjct  515  GGCGCGGCCGGCCCAAATGAGAG-TCCTCGGCGAGGGGCGTCACGACTGGTGGTGGTTGA  573

Query  121  GTCCCTCAACTCGAGTCGTCGTCGTGCCGGCAAACCCCCGCCGCAGTCCGGCTCCCACGA  180
            |||||||||||||||||||||||||||||||||||||| ||||| |||| | |     ||
Sbjct  574  GTCCCTCAACTCGAGTCGTCGTCGTGCCGGCAAACCCCAGCCGCGGTCCCG-T-----GA  627

Query  181  CCCCGAAGCTCCCGCGAGCCTCGACCG  207
            |||||||||||||||||||||||||||
Sbjct  628  CCCCGAAGCTCCCGCGAGCCTCGACCG  654


>KP092786.1 Gardenia jasminoides isolate SCBGP551_1 internal transcribed 
spacer 1, partial sequence; 5.8S ribosomal RNA gene and internal 
transcribed spacer 2, complete sequence; and 28S ribosomal 
RNA gene, partial sequence
Length=620

 Score = 309 bits (167),  Expect = 3e-80
 Identities = 195/207 (94%), Gaps = 8/207 (4%)
 Strand=Plus/Plus

Query  1    GCATCGCGTCGCCACCCCCCTCCCGCGGGGGGCGGCGGAGACTGGCCTCCCGTGCCCCGG  60
            |||||||||||||||||||||||||| |||||||||||||||||||||||||||||||||
Sbjct  389  GCATCGCGTCGCCACCCCCCTCCCGC-GGGGGCGGCGGAGACTGGCCTCCCGTGCCCCGG  447

Query  61   GGCGCGGCCGGCCCAAACGAGAGCTCCTCGGCGAGGGGCGTCACGACTGGTGGTGGTTGA  120
            ||||||||||||||||| ||||| ||||||||||||||||||||||||||||||||||||
Sbjct  448  GGCGCGGCCGGCCCAAATGAGAG-TCCTCGGCGAGGGGCGTCACGACTGGTGGTGGTTGA  506

Query  121  GTCCCTCAACTCGAGTCGTCGTCGTGCCGGCAAACCCCCGCCGCAGTCCGGCTCCCACGA  180
            |||||||||||||||||||||||||||||||||||||| ||||| |||| | |     ||
Sbjct  507  GTCCCTCAACTCGAGTCGTCGTCGTGCCGGCAAACCCCAGCCGCGGTCCCG-T-----GA  560

Query  181  CCCCGAAGCTCCCGCGAGCCTCGACCG  207
            |||||||||||||||||||||||||||
Sbjct  561  CCCCGAAGCTCCCGCGAGCCTCGACCG  587


>KC533838.1 Gardenia jasminoides voucher PS0181MT01 5.8S ribosomal RNA gene, 
partial sequence; internal transcribed spacer 2, complete 
sequence; and 28S ribosomal RNA gene, partial sequence
Length=426

 Score = 309 bits (167),  Expect = 3e-80
 Identities = 195/207 (94%), Gaps = 7/207 (3%)
 Strand=Plus/Plus

Query  1    GCATCGCGTCGCCACCCCCCTCCCGCGGGGGGCGGCGGAGACTGGCCTCCCGTGCCCCGG  60
            |||||||||||||||||||||||||| |||||||||||||||||||||||||||||||||
Sbjct  86   GCATCGCGTCGCCACCCCCCTCCCGC-GGGGGCGGCGGAGACTGGCCTCCCGTGCCCCGG  144

Query  61   GGCGCGGCCGGCCCAAACGAGAGCTCCTCGGCGAGGGGCGTCACGACTGGTGGTGGTTGA  120
            ||||||||||||||||| ||||| ||||||||||||||||||||||||||||||||||||
Sbjct  145  GGCGCGGCCGGCCCAAATGAGAGTTCCTCGGCGAGGGGCGTCACGACTGGTGGTGGTTGA  204

Query  121  GTCCCTCAACTCGAGTCGTCGTCGTGCCGGCAAACCCCCGCCGCAGTCCGGCTCCCACGA  180
            |||||||||||||||||||||||||||||||||||||| ||||| |||| | |     ||
Sbjct  205  GTCCCTCAACTCGAGTCGTCGTCGTGCCGGCAAACCCCAGCCGCGGTCCCG-T-----GA  258

Query  181  CCCCGAAGCTCCCGCGAGCCTCGACCG  207
            |||||||||||||||||||||||||||
Sbjct  259  CCCCGAAGCTCCCGCGAGCCTCGACCG  285


>GQ434646.1 Gardenia jasminoides voucher PS1062MT02 internal transcribed 
spacer 2, partial sequence
 GQ434647.1 Gardenia jasminoides voucher PS1062MT07 internal transcribed 
spacer 2, partial sequence
 KT898290.1 Gardenia jasminoides voucher YC0032MT15 internal transcribed 
spacer 2, partial sequence
 KU182863.1 Gardenia jasminoides internal transcribed spacer 2, partial sequence
 KX675046.1 Gardenia jasminoides voucher PH15395 internal transcribed spacer 
2, partial sequence
 KX675047.1 Gardenia jasminoides voucher PH15397 internal transcribed spacer 
2, partial sequence
 KX675048.1 Gardenia jasminoides voucher PH15411 internal transcribed spacer 
2, partial sequence
Length=201

 Score = 309 bits (167),  Expect = 3e-80
 Identities = 195/207 (94%), Gaps = 7/207 (3%)
 Strand=Plus/Plus

Query  1    GCATCGCGTCGCCACCCCCCTCCCGCGGGGGGCGGCGGAGACTGGCCTCCCGTGCCCCGG  60
            |||||||||||||||||||||||||| |||||||||||||||||||||||||||||||||
Sbjct  2    GCATCGCGTCGCCACCCCCCTCCCGC-GGGGGCGGCGGAGACTGGCCTCCCGTGCCCCGG  60

Query  61   GGCGCGGCCGGCCCAAACGAGAGCTCCTCGGCGAGGGGCGTCACGACTGGTGGTGGTTGA  120
            ||||||||||||||||| ||||| ||||||||||||||||||||||||||||||||||||
Sbjct  61   GGCGCGGCCGGCCCAAATGAGAGTTCCTCGGCGAGGGGCGTCACGACTGGTGGTGGTTGA  120

Query  121  GTCCCTCAACTCGAGTCGTCGTCGTGCCGGCAAACCCCCGCCGCAGTCCGGCTCCCACGA  180
            |||||||||||||||||||||||||||||||||||||| ||||| |||| | |     ||
Sbjct  121  GTCCCTCAACTCGAGTCGTCGTCGTGCCGGCAAACCCCAGCCGCGGTCCCG-T-----GA  174

Query  181  CCCCGAAGCTCCCGCGAGCCTCGACCG  207
            |||||||||||||||||||||||||||
Sbjct  175  CCCCGAAGCTCCCGCGAGCCTCGACCG  201


>JX856573.2 Gardenia resinifera isolate 36 5.8S ribosomal RNA gene, partial 
sequence; internal transcribed spacer 2, complete sequence; 
and 28S ribosomal RNA gene, partial sequence
Length=384

 Score = 307 bits (166),  Expect = 9e-80
 Identities = 197/210 (94%), Gaps = 10/210 (5%)
 Strand=Plus/Plus

Query  1    GCATCGCGTCGCCACCCCCCTCCCGCGGGGGGCGGCGGAGACTGGCCTCCCGTGCCCCGG  60
            |||||||||||||||||||||||||| |||||||||||||||||||||||||||||||||
Sbjct  87   GCATCGCGTCGCCACCCCCCTCCCGC-GGGGGCGGCGGAGACTGGCCTCCCGTGCCCCGG  145

Query  61   GGCGCGGCCGGCCCAAACGAGAGCTCCTCGGCGAGGGGCGTCACGACTGGTGGTGGTTGA  120
            ||||||||||||||||||||||| ||||||||||||||||||||||||||||||||||||
Sbjct  146  GGCGCGGCCGGCCCAAACGAGAGTTCCTCGGCGAGGGGCGTCACGACTGGTGGTGGTTGA  205

Query  121  GTCCCTCAACTCGA---GTCGTCGTCGTGCCGGCAAACCCCCGCCGCAGTCCGGCTCCCA  177
            ||||||||||||||   |||||||||||||||||||||||||||||| |   |  |||||
Sbjct  206  GTCCCTCAACTCGAGTCGTCGTCGTCGTGCCGGCAAACCCCCGCCGC-G---G--TCCCA  259

Query  178  CGACCCCGAAGCTCCCGCGAGCCTCGACCG  207
            |||||||| ||||||| |||||||||||||
Sbjct  260  CGACCCCGGAGCTCCCACGAGCCTCGACCG  289


>KP092801.1 Gardenia jasminoides isolate SCBGP019_2 18S ribosomal RNA gene, 
partial sequence; internal transcribed spacer 1, 5.8S ribosomal 
RNA gene, and internal transcribed spacer 2, complete 
sequence; and 28S ribosomal RNA gene, partial sequence
Length=688

 Score = 300 bits (162),  Expect = 2e-77
 Identities = 193/207 (93%), Gaps = 8/207 (4%)
 Strand=Plus/Plus

Query  1    GCATCGCGTCGCCACCCCCCTCCCGCGGGGGGCGGCGGAGACTGGCCTCCCGTGCCCCGG  60
            |||||||||||||||||||||||||| |||||||||||||||||||||||||||||||||
Sbjct  454  GCATCGCGTCGCCACCCCCCTCCCGC-GGGGGCGGCGGAGACTGGCCTCCCGTGCCCCGG  512

Query  61   GGCGCGGCCGGCCCAAACGAGAGCTCCTCGGCGAGGGGCGTCACGACTGGTGGTGGTTGA  120
            ||||||||||||||||| ||||| ||||||||||||||||||||||||||||||||||| 
Sbjct  513  GGCGCGGCCGGCCCAAATGAGAG-TCCTCGGCGAGGGGCGTCACGACTGGTGGTGGTTGR  571

Query  121  GTCCCTCAACTCGAGTCGTCGTCGTGCCGGCAAACCCCCGCCGCAGTCCGGCTCCCACGA  180
            |||||||||||||||||||||||||||||||||||||| ||||| |||| | |     ||
Sbjct  572  GTCCCTCAACTCGAGTCGTCGTCGTGCCGGCAAACCCCAGCCGCGGTCCCG-T-----GA  625

Query  181  CCCCGAAGCTCCCGCGAGCCTCGACCG  207
            ||||||||||||| |||||||||||||
Sbjct  626  CCCCGAAGCTCCCTCGAGCCTCGACCG  652


>MF349175.1 Gardenia jasminoides isolate AG2KK23 5.8S ribosomal RNA gene, 
partial sequence; internal transcribed spacer 2, complete sequence; 
and 26S ribosomal RNA gene, partial sequence
Length=322

 Score = 298 bits (161),  Expect = 5e-77
 Identities = 193/207 (93%), Gaps = 7/207 (3%)
 Strand=Plus/Plus

Query  1    GCATCGCGTCGCCACCCCCCTCCCGCGGGGGGCGGCGGAGACTGGCCTCCCGTGCCCCGG  60
            |||||||||||||||||||||||| | |||||||||||||||||||||||||||||||||
Sbjct  86   GCATCGCGTCGCCACCCCCCTCCCAC-GGGGGCGGCGGAGACTGGCCTCCCGTGCCCCGG  144

Query  61   GGCGCGGCCGGCCCAAACGAGAGCTCCTCGGCGAGGGGCGTCACGACTGGTGGTGGTTGA  120
            ||||||||||||||||| ||||| ||||||||||||||||||||||||||||||||||||
Sbjct  145  GGCGCGGCCGGCCCAAATGAGAGTTCCTCGGCGAGGGGCGTCACGACTGGTGGTGGTTGA  204

Query  121  GTCCCTCAACTCGAGTCGTCGTCGTGCCGGCAAACCCCCGCCGCAGTCCGGCTCCCACGA  180
            |||||||||||||||||||||||||||||||||||||| ||||| |||| | |     ||
Sbjct  205  GTCCCTCAACTCGAGTCGTCGTCGTGCCGGCAAACCCCAGCCGCGGTCCCG-T-----GA  258

Query  181  CCCCGAAGCTCCCGCGAGCCTCGACCG  207
            ||||||||||||| |||||||||||||
Sbjct  259  CCCCGAAGCTCCCACGAGCCTCGACCG  285


>AJ224833.1 Gardenia thunbergia 5.8S rRNA gene and internal transcribed spacers 
(ITS1 and ITS2)
Length=590

 Score = 296 bits (160),  Expect = 2e-76
 Identities = 192/206 (93%), Gaps = 8/206 (4%)
 Strand=Plus/Plus

Query  1    GCATCGCGTCGCCACCCCCCTCCCGCGGGGGGCGGCGGAGACTGGCCTCCCGTGCCCCGG  60
            ||||||||||||||||||||||| || |||||||||||||||||||||||||||||||||
Sbjct  393  GCATCGCGTCGCCACCCCCCTCC-GC-GGGGGCGGCGGAGACTGGCCTCCCGTGCCCCGG  450

Query  61   GGCGCGGCCGGCCCAAACGAGAGCTCCTCGGCGAGGGGCGTCACGACTGGTGGTGGTTGA  120
            ||||||||||||||||| ||||| ||||||||||||||||||||||||||||||||||||
Sbjct  451  GGCGCGGCCGGCCCAAATGAGAGTTCCTCGGCGAGGGGCGTCACGACTGGTGGTGGTTGA  510

Query  121  GTCCCTCAACTCGAGTCGTCGTCGTGCCGGCAAACCCCCGCCGCAGTCCGGCTCCCACGA  180
            |||||||||||||||||||||||||||||||||||||| ||||| |||| | |     ||
Sbjct  511  GTCCCTCAACTCGAGTCGTCGTCGTGCCGGCAAACCCCAGCCGCGGTCCCG-T-----GA  564

Query  181  CCCCGAAGCTCCCGCGAGCCTCGACC  206
            ||||||||||||| ||||||||||||
Sbjct  565  CCCCGAAGCTCCCTCGAGCCTCGACC  590


>DQ153565.1 Coffea humbertii 18S ribosomal RNA gene, partial sequence; internal 
transcribed spacer 1, 5.8S ribosomal RNA gene, and internal 
transcribed spacer 2, complete sequence; and 26S ribosomal 
RNA gene, partial sequence
Length=784

 Score = 263 bits (142),  Expect = 2e-66
 Identities = 174/189 (92%), Gaps = 3/189 (2%)
 Strand=Plus/Plus

Query  1    GCATCGCGTCGCCACCCCCCTCCCGCGGGGGGCGGCGGAGACTGGCCTCCCGTGCCCCGG  60
            |||||||||||||||||||||||||| ||||||||||||||||||||||||||||||| |
Sbjct  510  GCATCGCGTCGCCACCCCCCTCCCGC-GGGGGCGGCGGAGACTGGCCTCCCGTGCCCCCG  568

Query  61   GGCGCGGCCGGCCCAAACGAGAGCTCCTCGGCGAGGGGCGTCACGACTGGTGGTGGTTGA  120
            ||||||||||||| ||||| ||| ||||||||||||| |||||||||| |||||||||||
Sbjct  569  GGCGCGGCCGGCCTAAACGCGAG-TCCTCGGCGAGGGACGTCACGACTAGTGGTGGTTGA  627

Query  121  GTCCCTCAACTCGAGTCGTCGTCGTGCCGGCA-AACCCCCGCCGCAGTCCGGCTCCCACG  179
             |||||||||||||||| | ||||||||| || |||||||||||||||| |||||| |||
Sbjct  628  ATCCCTCAACTCGAGTCCTTGTCGTGCCGTCAGAACCCCCGCCGCAGTCGGGCTCCGACG  687

Query  180  ACCCCGAAG  188
            |||| ||||
Sbjct  688  ACCCTGAAG  696


>DQ153559.1 Coffea heimii 18S ribosomal RNA gene, partial sequence; internal 
transcribed spacer 1, 5.8S ribosomal RNA gene, and internal 
transcribed spacer 2, complete sequence; and 26S ribosomal 
RNA gene, partial sequence
Length=776

 Score = 261 bits (141),  Expect = 7e-66
 Identities = 175/191 (92%), Gaps = 4/191 (2%)
 Strand=Plus/Plus

Query  1    GCATCGCGTCGCCA-CCCCCCTCCCGCGGGGGGCGGCGGAGACTGGCCTCCCGTGCCCCG  59
            |||||||||||||| |||||||||||||||||||||||||||||||||||||||||||| 
Sbjct  499  GCATCGCGTCGCCACCCCCCCTCCCGCGGGGGGCGGCGGAGACTGGCCTCCCGTGCCCCC  558

Query  60   GGGCGCGGCCGGCCCAAACGAGAGCTCCTCGGCGAGGGGCGTCACGACTGGTGGTGGTTG  119
            |||||||||||||| ||||| ||| ||||||||||||| |||||||||| ||||||||||
Sbjct  559  GGGCGCGGCCGGCCTAAACGCGAG-TCCTCGGCGAGGGACGTCACGACTAGTGGTGGTTG  617

Query  120  AGTCCCTCAACTCGAGTCGTCGTCGTGCCGGCA-AACCCCCGCCGCAGTCC-GGCTCCCA  177
            | |||||||||||||||| | |||||||||  | ||||||||||||||| | |||||| |
Sbjct  618  AATCCCTCAACTCGAGTCCTTGTCGTGCCGTTAGAACCCCCGCCGCAGTACGGGCTCCGA  677

Query  178  CGACCCCGAAG  188
            |||||||||||
Sbjct  678  CGACCCCGAAG  688


>DQ153558.1 Coffea heimii 18S ribosomal RNA gene, partial sequence; internal 
transcribed spacer 1, 5.8S ribosomal RNA gene, and internal 
transcribed spacer 2, complete sequence; and 26S ribosomal 
RNA gene, partial sequence
Length=781

 Score = 261 bits (141),  Expect = 7e-66
 Identities = 175/191 (92%), Gaps = 4/191 (2%)
 Strand=Plus/Plus

Query  1    GCATCGCGTCGCCA-CCCCCCTCCCGCGGGGGGCGGCGGAGACTGGCCTCCCGTGCCCCG  59
            |||||||||||||| |||||||||||||||||||||||||||||||||||||||||||| 
Sbjct  504  GCATCGCGTCGCCACCCCCCCTCCCGCGGGGGGCGGCGGAGACTGGCCTCCCGTGCCCCC  563

Query  60   GGGCGCGGCCGGCCCAAACGAGAGCTCCTCGGCGAGGGGCGTCACGACTGGTGGTGGTTG  119
            |||||||||||||| ||||| ||| ||||||||||||| |||||||||| ||||||||||
Sbjct  564  GGGCGCGGCCGGCCTAAACGCGAG-TCCTCGGCGAGGGACGTCACGACTAGTGGTGGTTG  622

Query  120  AGTCCCTCAACTCGAGTCGTCGTCGTGCCGGCA-AACCCCCGCCGCAGTCC-GGCTCCCA  177
            | |||||||||||||||| | |||||||||  | ||||||||||||||| | |||||| |
Sbjct  623  AATCCCTCAACTCGAGTCCTTGTCGTGCCGTTAGAACCCCCGCCGCAGTACGGGCTCCGA  682

Query  178  CGACCCCGAAG  188
            |||||||||||
Sbjct  683  CGACCCCGAAG  693


>DQ153526.1 Coffea tetragona 18S ribosomal RNA gene, partial sequence; internal 
transcribed spacer 1, 5.8S ribosomal RNA gene, and internal 
transcribed spacer 2, complete sequence; and 26S ribosomal 
RNA gene, partial sequence
Length=775

 Score = 259 bits (140),  Expect = 3e-65
 Identities = 174/190 (92%), Gaps = 3/190 (2%)
 Strand=Plus/Plus

Query  1    GCATCGCGTCGCCACCCCCCTCCCGCGGGGGGCGGCGGAGACTGGCCTCCCGTGCCCCGG  60
            |||||||||||||||||||||||||||||||||||||||||||||||||||||||||| |
Sbjct  499  GCATCGCGTCGCCACCCCCCTCCCGCGGGGGGCGGCGGAGACTGGCCTCCCGTGCCCCCG  558

Query  61   GGCGCGGCCGGCCCAAACGAGAGCTCCTCGGCGAGGGGCGTCACGACTGGTGGTGGTTGA  120
            ||||||||||||| ||||| ||| ||||||||||||| |||||||||| |||||||||||
Sbjct  559  GGCGCGGCCGGCCTAAACGCGAG-TCCTCGGCGAGGGACGTCACGACTAGTGGTGGTTGA  617

Query  121  GTCCCTCAACTCGAGTCGTCGTCGTGCCGGCA-AACCCCCGCCGCAGTCC-GGCTCCCAC  178
             |||||||||||||||| | |||||||||  | ||||||||||||||||  |||||| ||
Sbjct  618  ATCCCTCAACTCGAGTCCTTGTCGTGCCGTTAGAACCCCCGCCGCAGTCGGGGCTCCGAC  677

Query  179  GACCCCGAAG  188
            ||||| ||||
Sbjct  678  GACCCTGAAG  687


>FR832867.1 Psilanthus merguensis 18S rRNA gene (partial), ITS1, 5.8S rRNA 
gene, ITS2 and 26S rRNA gene (partial), specimen voucher Gardner 
& Sidisunthorn 315
Length=728

 Score = 254 bits (137),  Expect = 1e-63
 Identities = 171/187 (91%), Gaps = 3/187 (2%)
 Strand=Plus/Plus

Query  1    GCATCGCGTCGCCACCCCCCTCCCGCGGGGGGCGGCGGAGACTGGCCTCCCGTGCCCCGG  60
            |||||||||||||||||||||||||| ||||||||||||||||||||||||||||||| |
Sbjct  468  GCATCGCGTCGCCACCCCCCTCCCGC-GGGGGCGGCGGAGACTGGCCTCCCGTGCCCCCG  526

Query  61   GGCGCGGCCGGCCCAAACGAGAGCTCCTCGGCGAGGGGCGTCACGACTGGTGGTGGTTGA  120
            ||||||||||||| ||||| ||| ||||||||||||| |||||||||| |||||||||||
Sbjct  527  GGCGCGGCCGGCCTAAACGCGAG-TCCTCGGCGAGGGACGTCACGACTAGTGGTGGTTGA  585

Query  121  GTCCCTCAACTCGAGTCGTCGTCGTGCCGGCA-AACCCCCGCCGCAGTCCGGCTCCCACG  179
             |||||||||||||||| | |||||||||  | |||||||||||| ||| |||||| |||
Sbjct  586  ATCCCTCAACTCGAGTCCTTGTCGTGCCGTTAGAACCCCCGCCGCGGTCGGGCTCCGACG  645

Query  180  ACCCCGA  186
            |||||||
Sbjct  646  ACCCCGA  652


>DQ153563.1 Coffea dubardii 18S ribosomal RNA gene, partial sequence; internal 
transcribed spacer 1, 5.8S ribosomal RNA gene, and internal 
transcribed spacer 2, complete sequence; and 26S ribosomal 
RNA gene, partial sequence
Length=787

 Score = 254 bits (137),  Expect = 1e-63
 Identities = 173/190 (91%), Gaps = 3/190 (2%)
 Strand=Plus/Plus

Query  1    GCATCGCGTCGCCACCCCCCTCCCGCGGGGGGCGGCGGAGACTGGCCTCCCGTGCCCCGG  60
            |||||||||||||||||||||||||||||||||||||||||||||||||||||||||| |
Sbjct  511  GCATCGCGTCGCCACCCCCCTCCCGCGGGGGGCGGCGGAGACTGGCCTCCCGTGCCCCCG  570

Query  61   GGCGCGGCCGGCCCAAACGAGAGCTCCTCGGCGAGGGGCGTCACGACTGGTGGTGGTTGA  120
            ||||||||||||| ||||| ||| ||||||||||||| |||||||||  |||||||||||
Sbjct  571  GGCGCGGCCGGCCTAAACGCGAG-TCCTCGGCGAGGGACGTCACGACCAGTGGTGGTTGA  629

Query  121  GTCCCTCAACTCGAGTCGTCGTCGTGCCGGCA-AACCCCCGCCGCAGTCC-GGCTCCCAC  178
             |||||||||||||||| | |||||||||  | ||||||||||||||||  |||||| ||
Sbjct  630  ATCCCTCAACTCGAGTCCTTGTCGTGCCGTTAGAACCCCCGCCGCAGTCGGGGCTCCGAC  689

Query  179  GACCCCGAAG  188
            ||||| ||||
Sbjct  690  GACCCTGAAG  699


>DQ153534.1 Coffea grevei 18S ribosomal RNA gene, partial sequence; internal 
transcribed spacer 1, 5.8S ribosomal RNA gene, and internal 
transcribed spacer 2, complete sequence; and 26S ribosomal 
RNA gene, partial sequence
Length=773

 Score = 254 bits (137),  Expect = 1e-63
 Identities = 173/190 (91%), Gaps = 4/190 (2%)
 Strand=Plus/Plus

Query  1    GCATCGCGTCGCCACCCCCCTCCCGCGGGGGGCGGCGGAGACTGGCCTCCCGTGCCCCGG  60
            |||||||||||||||||||||||||| ||||||||||||||||||||||||||||||| |
Sbjct  498  GCATCGCGTCGCCACCCCCCTCCCGC-GGGGGCGGCGGAGACTGGCCTCCCGTGCCCCCG  556

Query  61   GGCGCGGCCGGCCCAAACGAGAGCTCCTCGGCGAGGGGCGTCACGACTGGTGGTGGTTGA  120
            ||||||||||||| ||||| ||| ||||||||||||| |||||||||| |||||||||||
Sbjct  557  GGCGCGGCCGGCCTAAACGCGAG-TCCTCGGCGAGGGACGTCACGACTAGTGGTGGTTGA  615

Query  121  GTCCCTCAACTCGAGTCGTCGTCGTGCCGGCA-AACCCCCGCCGCAGTCC-GGCTCCCAC  178
             |||||||||||||||| | |||||||||  | ||||||||||||||||  |||||| ||
Sbjct  616  ATCCCTCAACTCGAGTCCTTGTCGTGCCGTTAGAACCCCCGCCGCAGTCGGGGCTCCGAC  675

Query  179  GACCCCGAAG  188
            ||||| ||||
Sbjct  676  GACCCTGAAG  685


>DQ153528.1 Coffea boinensis 18S ribosomal RNA gene, partial sequence; internal 
transcribed spacer 1, 5.8S ribosomal RNA gene, and internal 
transcribed spacer 2, complete sequence; and 26S ribosomal 
RNA gene, partial sequence
Length=787

 Score = 252 bits (136),  Expect = 4e-63
 Identities = 162/174 (93%), Gaps = 3/174 (2%)
 Strand=Plus/Plus

Query  1    GCATCGCGTCGCCACCCCCCTCCCGCGGGGGGCGGCGGAGACTGGCCTCCCGTGCCCCGG  60
            |||||||||||||||||||||||||||||||||||||||||||||||||||||||||| |
Sbjct  510  GCATCGCGTCGCCACCCCCCTCCCGCGGGGGGCGGCGGAGACTGGCCTCCCGTGCCCCCG  569

Query  61   GGCGCGGCCGGCCCAAACGAGAGCTCCTCGGCGAGGGGCGTCACGACTGGTGGTGGTTGA  120
            ||||||||||||| ||||| ||| ||||||||||||| |||||||||| |||||||||||
Sbjct  570  GGCGCGGCCGGCCTAAACGCGAG-TCCTCGGCGAGGGACGTCACGACTAGTGGTGGTTGA  628

Query  121  GTCCCTCAACTCGAGTCGTCGTCGTGCCGGCA-AACCCCCGCCGCAGTCCGGCT  173
             |||||||||||||||| | ||||||||| || |||||||||||||||| ||||
Sbjct  629  ATCCCTCAACTCGAGTCCTTGTCGTGCCGTCAGAACCCCCGCCGCAGTC-GGCT  681


>DQ153571.1 Coffea tsirananae 18S ribosomal RNA gene, partial sequence; internal 
transcribed spacer 1, 5.8S ribosomal RNA gene, and internal 
transcribed spacer 2, complete sequence; and 26S ribosomal 
RNA gene, partial sequence
Length=789

 Score = 250 bits (135),  Expect = 2e-62
 Identities = 172/190 (91%), Gaps = 3/190 (2%)
 Strand=Plus/Plus

Query  1    GCATCGCGTCGCCACCCCCCTCCCGCGGGGGGCGGCGGAGACTGGCCTCCCGTGCCCCGG  60
            ||||||||||||||||||||||||| |||||||||||||||||||||||||||||||| |
Sbjct  511  GCATCGCGTCGCCACCCCCCTCCCGYGGGGGGCGGCGGAGACTGGCCTCCCGTGCCCCCG  570

Query  61   GGCGCGGCCGGCCCAAACGAGAGCTCCTCGGCGAGGGGCGTCACGACTGGTGGTGGTTGA  120
            ||||||||||||| ||||| ||| ||||||||||||| |||||||||| |||||||||||
Sbjct  571  GGCGCGGCCGGCCTAAACGCGAG-TCCTCGGCGAGGGACGTCACGACTAGTGGTGGTTGA  629

Query  121  GTCCCTCAACTCGAGTCGTCGTCGTGCCGGCA-AACCCCCGCCGCAGTCC-GGCTCCCAC  178
             |||||||||||||||| | |||||||||  | |||||||||||| |||  |||||| ||
Sbjct  630  ATCCCTCAACTCGAGTCCTTGTCGTGCCGTTAGAACCCCCGCCGCGGTCGGGGCTCCGAC  689

Query  179  GACCCCGAAG  188
            ||||| ||||
Sbjct  690  GACCCTGAAG  699


>DQ153516.1 Psilanthus bridsoniae 18S ribosomal RNA gene, partial sequence; 
internal transcribed spacer 1, 5.8S ribosomal RNA gene, and 
internal transcribed spacer 2, complete sequence; and 26S 
ribosomal RNA gene, partial sequence
Length=773

 Score = 250 bits (135),  Expect = 2e-62
 Identities = 168/184 (91%), Gaps = 3/184 (2%)
 Strand=Plus/Plus

Query  1    GCATCGCGTCGCCACCCCCCTCCCGCGGGGGGCGGCGGAGACTGGCCTCCCGTGCCCCGG  60
            |||||||||||||||||||||||||| ||||||||||||||||||||||||||||||| |
Sbjct  496  GCATCGCGTCGCCACCCCCCTCCCGC-GGGGGCGGCGGAGACTGGCCTCCCGTGCCCCCG  554

Query  61   GGCGCGGCCGGCCCAAACGAGAGCTCCTCGGCGAGGGGCGTCACGACTGGTGGTGGTTGA  120
            ||||||||||||| ||||| ||| ||||||||||||| |||||||||  |||||||||||
Sbjct  555  GGCGCGGCCGGCCTAAACGCGAG-TCCTCGGCGAGGGACGTCACGACCAGTGGTGGTTGA  613

Query  121  GTCCCTCAACTCGAGTCGTCGTCGTGCCGGCA-AACCCCCGCCGCAGTCCGGCTCCCACG  179
             |||||||||||||||| | |||||||||  | |||||||||||| |||||||||| |||
Sbjct  614  ATCCCTCAACTCGAGTCCTTGTCGTGCCGTTAGAACCCCCGCCGCRGTCCGGCTCCGACG  673

Query  180  ACCC  183
            ||||
Sbjct  674  ACCC  677


>FR832868.1 Psilanthus brassii 18S rRNA gene (partial), ITS1, 5.8S rRNA gene, 
ITS2 and 26S rRNA gene (partial), bio_material K:DNA:35492
Length=721

 Score = 248 bits (134),  Expect = 6e-62
 Identities = 170/187 (91%), Gaps = 3/187 (2%)
 Strand=Plus/Plus

Query  1    GCATCGCGTCGCCACCCCCCTCCCGCGGGGGGCGGCGGAGACTGGCCTCCCGTGCCCCGG  60
            |||||||||||||||||||||| ||| ||||||||||||||||||||||||||||||| |
Sbjct  463  GCATCGCGTCGCCACCCCCCTCTCGC-GGGGGCGGCGGAGACTGGCCTCCCGTGCCCCCG  521

Query  61   GGCGCGGCCGGCCCAAACGAGAGCTCCTCGGCGAGGGGCGTCACGACTGGTGGTGGTTGA  120
            ||||||||||||| ||||| ||| ||||||||||||| |||||||||| |||||||||||
Sbjct  522  GGCGCGGCCGGCCTAAACGCGAG-TCCTCGGCGAGGGACGTCACGACTAGTGGTGGTTGA  580

Query  121  GTCCCTCAACTCGAGTCGTCGTCGTGCCGGCA-AACCCCCGCCGCAGTCCGGCTCCCACG  179
              ||||||||||||||| | |||||||||  | |||||||||||||||| |||||| |||
Sbjct  581  ACCCCTCAACTCGAGTCCTTGTCGTGCCGTTAGAACCCCCGCCGCAGTCGGGCTCCGACG  640

Query  180  ACCCCGA  186
            |||||||
Sbjct  641  ACCCCGA  647


>DQ153637.1 Coffea resinosa 18S ribosomal RNA gene, partial sequence; internal 
transcribed spacer 1, 5.8S ribosomal RNA gene, and internal 
transcribed spacer 2, complete sequence; and 26S ribosomal 
RNA gene, partial sequence
Length=786

 Score = 248 bits (134),  Expect = 6e-62
 Identities = 173/191 (91%), Gaps = 5/191 (3%)
 Strand=Plus/Plus

Query  1    GCATCGCGTCGCCACCCCCCTCCCGCGGGGGGCGGCGGAGACTGGCCTCCCGTGCCCCGG  60
            |||||||||||||||||||||||||| ||||||||||||||||||||||||||||||| |
Sbjct  510  GCATCGCGTCGCCACCCCCCTCCCGC-GGGGGCGGCGGAGACTGGCCTCCCGTGCCCCCG  568

Query  61   GGCGCGGCCGGCCCAAACGAGAGCTCCTCGGCGAGGGGCGTCACGACTGGTGGTGGTTGA  120
            ||||||||||||| ||||||||| ||||||||||||| |||||||||| |||||||||||
Sbjct  569  GGCGCGGCCGGCCTAAACGAGAG-TCCTCGGCGAGGGACGTCACGACTAGTGGTGGTTGA  627

Query  121  GTCCCTCAACTCGAGTCGTCGTCGTGCCGGC-A-AACCCCCGCCGCAGTCC-GGCTCCCA  177
             |||||||||||||||| | |||||||||   | |||||||||||||||   |||||| |
Sbjct  628  ATCCCTCAACTCGAGTCCTTGTCGTGCCGTTTAGAACCCCCGCCGCAGTTGGGGCTCCGA  687

Query  178  CGACCCCGAAG  188
            |||||| ||||
Sbjct  688  CGACCCTGAAG  698


>DQ153635.1 Coffea humbertii 18S ribosomal RNA gene, partial sequence; internal 
transcribed spacer 1, 5.8S ribosomal RNA gene, and internal 
transcribed spacer 2, complete sequence; and 26S ribosomal 
RNA gene, partial sequence
Length=785

 Score = 248 bits (134),  Expect = 6e-62
 Identities = 172/190 (91%), Gaps = 4/190 (2%)
 Strand=Plus/Plus

Query  1    GCATCGCGTCGCCACCCCCCTCCCGCGGGGGGCGGCGGAGACTGGCCTCCCGTGCCCCGG  60
            |||||||||||||||||||||||||| ||||||||||||||||||||||||||||||| |
Sbjct  510  GCATCGCGTCGCCACCCCCCTCCCGC-GGGGGCGGCGGAGACTGGCCTCCCGTGCCCCCG  568

Query  61   GGCGCGGCCGGCCCAAACGAGAGCTCCTCGGCGAGGGGCGTCACGACTGGTGGTGGTTGA  120
            ||||||||||||| ||||| ||| |||| |||||||| |||||||||| |||||||||||
Sbjct  569  GGCGCGGCCGGCCTAAACGCGAG-TCCTTGGCGAGGGACGTCACGACTAGTGGTGGTTGA  627

Query  121  GTCCCTCAACTCGAGTCGTCGTCGTGCCGGCA-AACCCCCGCCGCAGTCC-GGCTCCCAC  178
             |||||||||||||||| | |||||||||  | ||||||||||||||||  |||||| ||
Sbjct  628  ATCCCTCAACTCGAGTCCTTGTCGTGCCGTTAGAACCCCCGCCGCAGTCGGGGCTCCGAC  687

Query  179  GACCCCGAAG  188
            ||||| ||||
Sbjct  688  GACCCTGAAG  697


>DQ153632.1 Coffea congensis 18S ribosomal RNA gene, partial sequence; internal 
transcribed spacer 1, 5.8S ribosomal RNA gene, and internal 
transcribed spacer 2, complete sequence; and 26S ribosomal 
RNA gene, partial sequence
Length=784

 Score = 248 bits (134),  Expect = 6e-62
 Identities = 172/190 (91%), Gaps = 4/190 (2%)
 Strand=Plus/Plus

Query  1    GCATCGCGTCGCCACCCCCCTCCCGCGGGGGGCGGCGGAGACTGGCCTCCCGTGCCCCGG  60
            |||||||||||||||||||||||||| ||||||||||||||||||||||||||||||| |
Sbjct  509  GCATCGCGTCGCCACCCCCCTCCCGC-GGGGGCGGCGGAGACTGGCCTCCCGTGCCCCCG  567

Query  61   GGCGCGGCCGGCCCAAACGAGAGCTCCTCGGCGAGGGGCGTCACGACTGGTGGTGGTTGA  120
            ||||||||||||| ||||| ||| ||||||||| ||| |||||||||| |||||||||||
Sbjct  568  GGCGCGGCCGGCCTAAACGCGAG-TCCTCGGCGGGGGACGTCACGACTAGTGGTGGTTGA  626

Query  121  GTCCCTCAACTCGAGTCGTCGTCGTGCCGGCAAACC-CCCGCCGCAGTCC-GGCTCCCAC  178
            ||||||||||||||||| | |||||||||  | ||| ||||||||||||  |||||| ||
Sbjct  627  GTCCCTCAACTCGAGTCCTTGTCGTGCCGTTAGACCACCCGCCGCAGTCGGGGCTCCGAC  686

Query  179  GACCCCGAAG  188
            ||||| ||||
Sbjct  687  GACCCTGAAG  696


>DQ153626.1 Coffea sp. IRD-Montpelier OG 56 18S ribosomal RNA gene, partial 
sequence; internal transcribed spacer 1, 5.8S ribosomal RNA 
gene, and internal transcribed spacer 2, complete sequence; 
and 26S ribosomal RNA gene, partial sequence
Length=775

 Score = 248 bits (134),  Expect = 6e-62
 Identities = 172/190 (91%), Gaps = 4/190 (2%)
 Strand=Plus/Plus

Query  1    GCATCGCGTCGCCACCCCCCTCCCGCGGGGGGCGGCGGAGACTGGCCTCCCGTGCCCCGG  60
            |||||||||||||||||||||||||| ||||||||||||||||||||||||||||||| |
Sbjct  500  GCATCGCGTCGCCACCCCCCTCCCGC-GGGGGCGGCGGAGACTGGCCTCCCGTGCCCCCG  558

Query  61   GGCGCGGCCGGCCCAAACGAGAGCTCCTCGGCGAGGGGCGTCACGACTGGTGGTGGTTGA  120
            ||||||||||||| ||||| ||| ||||||||||||| |||||||||| |||||||||||
Sbjct  559  GGCGCGGCCGGCCTAAACGCGAG-TCCTCGGCGAGGGACGTCACGACTAGTGGTGGTTGA  617

Query  121  GTCCCTCAACTCGAGTCGTCGTCGTGCCGGCAAACC-CCCGCCGCAGTCC-GGCTCCCAC  178
             |||||||||||||||| | |||||||||  | ||| ||||||||||||  |||||| ||
Sbjct  618  ATCCCTCAACTCGAGTCCTTGTCGTGCCGTTAGACCACCCGCCGCAGTCGGGGCTCCGAC  677

Query  179  GACCCCGAAG  188
            ||||| ||||
Sbjct  678  GACCCTGAAG  687


>DQ153615.1 Coffea sp. IRD-Montpelier OB 62 18S ribosomal RNA gene, partial 
sequence; internal transcribed spacer 1, 5.8S ribosomal RNA 
gene, and internal transcribed spacer 2, complete sequence; 
and 26S ribosomal RNA gene, partial sequence
Length=784

 Score = 248 bits (134),  Expect = 6e-62
 Identities = 172/190 (91%), Gaps = 4/190 (2%)
 Strand=Plus/Plus

Query  1    GCATCGCGTCGCCACCCCCCTCCCGCGGGGGGCGGCGGAGACTGGCCTCCCGTGCCCCGG  60
            |||||||||||||||||||||||||| ||||||||||||||||||||||||||||||| |
Sbjct  509  GCATCGCGTCGCCACCCCCCTCCCGC-GGGGGCGGCGGAGACTGGCCTCCCGTGCCCCCG  567

Query  61   GGCGCGGCCGGCCCAAACGAGAGCTCCTCGGCGAGGGGCGTCACGACTGGTGGTGGTTGA  120
            ||||||||||||| ||||| ||| ||||||||||||| |||||||||| |||||||||||
Sbjct  568  GGCGCGGCCGGCCTAAACGCGAG-TCCTCGGCGAGGGACGTCACGACTAGTGGTGGTTGA  626

Query  121  GTCCCTCAACTCGAGTCGTCGTCGTGCCGGCAAACCCC-CGCCGCAGTCC-GGCTCCCAC  178
            ||||||||||||||||| | |||||||||  | ||| | ||||||||||  |||||| ||
Sbjct  627  GTCCCTCAACTCGAGTCCTTGTCGTGCCGTTAGACCACTCGCCGCAGTCGGGGCTCCGAC  686

Query  179  GACCCCGAAG  188
            ||||| ||||
Sbjct  687  GACCCTGAAG  696


>AY853404.2 Psilanthus bababudanii internal transcribed spacer 1, partial 
sequence; 5.8S ribosomal RNA gene, complete sequence; and internal 
transcribed spacer 2, partial sequence
Length=610

 Score = 248 bits (134),  Expect = 6e-62
 Identities = 170/187 (91%), Gaps = 3/187 (2%)
 Strand=Plus/Plus

Query  1    GCATCGCGTCGCCACCCCCCTCCCGCGGGGGGCGGCGGAGACTGGCCTCCCGTGCCCCGG  60
            ||||||||||||||||| |||||||| ||||||||||||||||||||||||||||||| |
Sbjct  364  GCATCGCGTCGCCACCCTCCTCCCGC-GGGGGCGGCGGAGACTGGCCTCCCGTGCCCCCG  422

Query  61   GGCGCGGCCGGCCCAAACGAGAGCTCCTCGGCGAGGGGCGTCACGACTGGTGGTGGTTGA  120
            ||||||||||||| ||||| ||| ||||||||||||| |||||||||| |||||||||||
Sbjct  423  GGCGCGGCCGGCCTAAACGCGAG-TCCTCGGCGAGGGACGTCACGACTAGTGGTGGTTGA  481

Query  121  GTCCCTCAACTCGAGTCGTCGTCGTGCCGGCA-AACCCCCGCCGCAGTCCGGCTCCCACG  179
              ||||||||||||||| | |||||||||  | |||||||||||||||| |||||| |||
Sbjct  482  ACCCCTCAACTCGAGTCCTTGTCGTGCCGTTAGAACCCCCGCCGCAGTCGGGCTCCGACG  541

Query  180  ACCCCGA  186
            |||||||
Sbjct  542  ACCCCGA  548


>DQ153622.1 Coffea salvatrix 18S ribosomal RNA gene, partial sequence; internal 
transcribed spacer 1, 5.8S ribosomal RNA gene, and internal 
transcribed spacer 2, complete sequence; and 26S ribosomal 
RNA gene, partial sequence
Length=757

 Score = 248 bits (134),  Expect = 6e-62
 Identities = 173/191 (91%), Gaps = 5/191 (3%)
 Strand=Plus/Plus

Query  1    GCATCGCGTCGCCACCCCCCTCCCGCGGGGGGCGGCGGAGACTGGCCTCCCGTGCCCCGG  60
            |||||||||||||||||||||||||||||||||||||||||||||||||||||||||| |
Sbjct  490  GCATCGCGTCGCCACCCCCCTCCCGCGGGGGGCGGCGGAGACTGGCCTCCCGTGCCCCCG  549

Query  61   GGCGCGGCCGGCCCAAACGAGAGCTCCTCGGCGAGGGGCGTCACGACTGGTGGTGGTTGA  120
            ||||||||||||| ||||| |||| |||||||||||| |||||||||| |||||||||||
Sbjct  550  GGCGCGGCCGGCCTAAACGCGAGC-CCTCGGCGAGGGACGTCACGACTAGTGGTGGTTGA  608

Query  121  GTCCCTCAACTCGAGTCGTCGTCGTGCCGGCAA-ACC-CCCGCCGCAGTCC-GGCTCCCA  177
                ||||||||||||| ||||||||||| ||| ||| ||||||||||||  |||||| |
Sbjct  609  ACTGCTCAACTCGAGTCCTCGTCGTGCCG-CAAGACCACCCGCCGCAGTCGGGGCTCCGA  667

Query  178  CGACCCCGAAG  188
            |||||| ||||
Sbjct  668  CGACCCTGAAG  678


>DQ153573.1 Coffea manombensis 18S ribosomal RNA gene, partial sequence; 
internal transcribed spacer 1, 5.8S ribosomal RNA gene, and 
internal transcribed spacer 2, complete sequence; and 26S ribosomal 
RNA gene, partial sequence
Length=786

 Score = 248 bits (134),  Expect = 6e-62
 Identities = 173/191 (91%), Gaps = 5/191 (3%)
 Strand=Plus/Plus

Query  1    GCATCGCGTCGCCACCCCCCTCCCGCGGGGGGCGGCGGAGACTGGCCTCCCGTGCCCCGG  60
            |||||||||||||||||||||||||| ||||||||||||||||||||||||||||||| |
Sbjct  510  GCATCGCGTCGCCACCCCCCTCCCGC-GGGGGCGGCGGAGACTGGCCTCCCGTGCCCCCG  568

Query  61   GGCGCGGCCGGCCCAAACGAGAGCTCCTCGGCGAGGGGCGTCACGACTGGTGGTGGTTGA  120
            ||||||||||||| ||||| ||| ||||||||||||| |||||||||| |||||||||||
Sbjct  569  GGCGCGGCCGGCCTAAACGCGAG-TCCTCGGCGAGGGACGTCACGACTAGTGGTGGTTGA  627

Query  121  GTCCCTCAACTCGAGTCGTCGTCGTGCCGGC-A-AACCCCCGCCGCAGTCC-GGCTCCCA  177
             |||||||||||||||| | |||||||||   | ||||||||||||||||  |||||| |
Sbjct  628  ATCCCTCAACTCGAGTCCTTGTCGTGCCGTTTAGAACCCCCGCCGCAGTCGGGGCTCCGA  687

Query  178  CGACCCCGAAG  188
            |||||| ||||
Sbjct  688  CGACCCTGAAG  698


>DQ153568.1 Coffea arenesiana 18S ribosomal RNA gene, partial sequence; internal 
transcribed spacer 1, 5.8S ribosomal RNA gene, and internal 
transcribed spacer 2, complete sequence; and 26S ribosomal 
RNA gene, partial sequence
Length=785

 Score = 248 bits (134),  Expect = 6e-62
 Identities = 172/190 (91%), Gaps = 4/190 (2%)
 Strand=Plus/Plus

Query  1    GCATCGCGTCGCCACCCCCCTCCCGCGGGGGGCGGCGGAGACTGGCCTCCCGTGCCCCGG  60
            |||||||||||||||||||||||||| ||||||||||||||||||||||||||||||| |
Sbjct  510  GCATCGCGTCGCCACCCCCCTCCCGC-GGGGGCGGCGGAGACTGGCCTCCCGTGCCCCCG  568

Query  61   GGCGCGGCCGGCCCAAACGAGAGCTCCTCGGCGAGGGGCGTCACGACTGGTGGTGGTTGA  120
            ||||||||||||| ||||| ||| ||||||||||||| |||||||||| |||||||||||
Sbjct  569  GGCGCGGCCGGCCTAAACGCGAG-TCCTCGGCGAGGGACGTCACGACTAGTGGTGGTTGA  627

Query  121  GTCCCTCAACTCGAGTCGTCGTCGTGCCGGCA-AACCCCCGCCGCAGTCC-GGCTCCCAC  178
             |||||||||||||||| | |||||||||  | |||||||||||||||   |||||| ||
Sbjct  628  ATCCCTCAACTCGAGTCCTTGTCGTGCCGTTAGAACCCCCGCCGCAGTTGGGGCTCCGAC  687

Query  179  GACCCCGAAG  188
            ||||| ||||
Sbjct  688  GACCCTGAAG  697


>DQ153564.1 Coffea vianneyi 18S ribosomal RNA gene, partial sequence; internal 
transcribed spacer 1, 5.8S ribosomal RNA gene, and internal 
transcribed spacer 2, complete sequence; and 26S ribosomal 
RNA gene, partial sequence
Length=771

 Score = 248 bits (134),  Expect = 6e-62
 Identities = 172/190 (91%), Gaps = 4/190 (2%)
 Strand=Plus/Plus

Query  1    GCATCGCGTCGCCACCCCCCTCCCGCGGGGGGCGGCGGAGACTGGCCTCCCGTGCCCCGG  60
            |||||||||||||||||||||||||| ||||||||||||||||||||||||||||||| |
Sbjct  502  GCATCGCGTCGCCACCCCCCTCCCGC-GGGGGCGGCGGAGACTGGCCTCCCGTGCCCCCG  560

Query  61   GGCGCGGCCGGCCCAAACGAGAGCTCCTCGGCGAGGGGCGTCACGACTGGTGGTGGTTGA  120
            ||||||||||||| ||||| ||| ||||||||||||| |||||||||| |||||||||||
Sbjct  561  GGCGCGGCCGGCCTAAACGCGAG-TCCTCGGCGAGGGACGTCACGACTAGTGGTGGTTGA  619

Query  121  GTCCCTCAACTCGAGTCGTCGTCGTGCCGGCA-AACCCCCGCCGCAGTCC-GGCTCCCAC  178
             |||||||||||||||| | |||||||||  | |||||||||||||||   |||||| ||
Sbjct  620  ATCCCTCAACTCGAGTCCTTGTCGTGCCGTTAGAACCCCCGCCGCAGTTGGGGCTCCGAC  679

Query  179  GACCCCGAAG  188
            ||||| ||||
Sbjct  680  GACCCTGAAG  689


>DQ153556.1 Coffea decaryana 18S ribosomal RNA gene, partial sequence; internal 
transcribed spacer 1, 5.8S ribosomal RNA gene, and internal 
transcribed spacer 2, complete sequence; and 26S ribosomal 
RNA gene, partial sequence
Length=785

 Score = 248 bits (134),  Expect = 6e-62
 Identities = 172/190 (91%), Gaps = 4/190 (2%)
 Strand=Plus/Plus

Query  1    GCATCGCGTCGCCACCCCCCTCCCGCGGGGGGCGGCGGAGACTGGCCTCCCGTGCCCCGG  60
            |||||||||||||||||||||||||| |||||||||||||||||||| |||||||||| |
Sbjct  510  GCATCGCGTCGCCACCCCCCTCCCGC-GGGGGCGGCGGAGACTGGCCCCCCGTGCCCCCG  568

Query  61   GGCGCGGCCGGCCCAAACGAGAGCTCCTCGGCGAGGGGCGTCACGACTGGTGGTGGTTGA  120
            ||||||||||||| ||||| ||| ||||||||||||| |||||||||| |||||||||||
Sbjct  569  GGCGCGGCCGGCCTAAACGCGAG-TCCTCGGCGAGGGACGTCACGACTAGTGGTGGTTGA  627

Query  121  GTCCCTCAACTCGAGTCGTCGTCGTGCCGGCA-AACCCCCGCCGCAGTCC-GGCTCCCAC  178
             |||||||||||||||| | |||||||||  | ||||||||||||||||  |||||| ||
Sbjct  628  ATCCCTCAACTCGAGTCCTTGTCGTGCCGTTAGAACCCCCGCCGCAGTCGGGGCTCCGAC  687

Query  179  GACCCCGAAG  188
            ||||| ||||
Sbjct  688  GACCCTGAAG  697


>DQ153530.1 Coffea vatovavyensis 18S ribosomal RNA gene, partial sequence; 
internal transcribed spacer 1, 5.8S ribosomal RNA gene, and 
internal transcribed spacer 2, complete sequence; and 26S 
ribosomal RNA gene, partial sequence
Length=772

 Score = 248 bits (134),  Expect = 6e-62
 Identities = 172/190 (91%), Gaps = 4/190 (2%)
 Strand=Plus/Plus

Query  1    GCATCGCGTCGCCACCCCCCTCCCGCGGGGGGCGGCGGAGACTGGCCTCCCGTGCCCCGG  60
            |||||||||||||||||||||||||| ||||||||||||||||||||||||||||||| |
Sbjct  497  GCATCGCGTCGCCACCCCCCTCCCGC-GGGGGCGGCGGAGACTGGCCTCCCGTGCCCCCG  555

Query  61   GGCGCGGCCGGCCCAAACGAGAGCTCCTCGGCGAGGGGCGTCACGACTGGTGGTGGTTGA  120
            ||||||||||||| ||||| ||| ||||||||||||| |||||||||| |||||||||||
Sbjct  556  GGCGCGGCCGGCCTAAACGCGAG-TCCTCGGCGAGGGACGTCACGACTAGTGGTGGTTGA  614

Query  121  GTCCCTCAACTCGAGTCGTCGTCGTGCCGGCA-AACCCCCGCCGCAGTCC-GGCTCCCAC  178
             |||||||||||||||| | |||||||||  | |||||||||||||||   |||||| ||
Sbjct  615  ATCCCTCAACTCGAGTCCTTGTCGTGCCGTTAGAACCCCCGCCGCAGTTGGGGCTCCGAC  674

Query  179  GACCCCGAAG  188
            ||||| ||||
Sbjct  675  GACCCTGAAG  684


>AF543014.1 Coffea salvatrix internal transcribed spacer 2, 5.8S ribosomal 
RNA gene, and internal transcribed spacer 1, complete sequence
Length=639

 Score = 248 bits (134),  Expect = 6e-62
 Identities = 173/191 (91%), Gaps = 5/191 (3%)
 Strand=Plus/Minus

Query  1    GCATCGCGTCGCCACCCCCCTCCCGCGGGGGGCGGCGGAGACTGGCCTCCCGTGCCCCGG  60
            |||||||||||||||||||||||||||||||||||||||||||||||||||||||||| |
Sbjct  225  GCATCGCGTCGCCACCCCCCTCCCGCGGGGGGCGGCGGAGACTGGCCTCCCGTGCCCCCG  166

Query  61   GGCGCGGCCGGCCCAAACGAGAGCTCCTCGGCGAGGGGCGTCACGACTGGTGGTGGTTGA  120
            ||||||||||||| ||||| |||| |||||||||||| |||||||||| |||||||||||
Sbjct  165  GGCGCGGCCGGCCTAAACGCGAGC-CCTCGGCGAGGGACGTCACGACTAGTGGTGGTTGA  107

Query  121  GTCCCTCAACTCGAGTCGTCGTCGTGCCGGCAA-ACC-CCCGCCGCAGTCCGG-CTCCCA  177
                ||||||||||||| ||||||||||| ||| ||| |||||||||||| || |||| |
Sbjct  106  ACTGCTCAACTCGAGTCCTCGTCGTGCCG-CAAGACCACCCGCCGCAGTCGGGGCTCCGA  48

Query  178  CGACCCCGAAG  188
            |||||| ||||
Sbjct  47   CGACCCTGAAG  37


>AF543012.1 Coffea salvatrix internal transcribed spacer 2, 5.8S ribosomal 
RNA gene, and internal transcribed spacer 1, complete sequence
 AF543013.1 Coffea salvatrix internal transcribed spacer 2, 5.8S ribosomal 
RNA gene, and internal transcribed spacer 1, complete sequence
 AF543015.1 Coffea salvatrix internal transcribed spacer 2, 5.8S ribosomal 
RNA gene, and internal transcribed spacer 1, complete sequence
Length=639

 Score = 248 bits (134),  Expect = 6e-62
 Identities = 173/191 (91%), Gaps = 5/191 (3%)
 Strand=Plus/Minus

Query  1    GCATCGCGTCGCCACCCCCCTCCCGCGGGGGGCGGCGGAGACTGGCCTCCCGTGCCCCGG  60
            |||||||||||||||||||||||||||||||||||||||||||||||||||||||||| |
Sbjct  225  GCATCGCGTCGCCACCCCCCTCCCGCGGGGGGCGGCGGAGACTGGCCTCCCGTGCCCCCG  166

Query  61   GGCGCGGCCGGCCCAAACGAGAGCTCCTCGGCGAGGGGCGTCACGACTGGTGGTGGTTGA  120
            ||||||||||||| ||||| |||| |||||||||||| |||||||||| |||||||||||
Sbjct  165  GGCGCGGCCGGCCTAAACGCGAGC-CCTCGGCGAGGGACGTCACGACTAGTGGTGGTTGA  107

Query  121  GTCCCTCAACTCGAGTCGTCGTCGTGCCGGCAA-ACC-CCCGCCGCAGTCCGG-CTCCCA  177
                ||||||||||||| ||||||||||| ||| ||| |||||||||||| || |||| |
Sbjct  106  ACTGCTCAACTCGAGTCCTCGTCGTGCCG-CAAGACCACCCGCCGCAGTCGGGGCTCCGA  48

Query  178  CGACCCCGAAG  188
            |||||| ||||
Sbjct  47   CGACCCTGAAG  37


>AF543011.1 Coffea salvatrix internal transcribed spacer 2, 5.8S ribosomal 
RNA gene, and internal transcribed spacer 1, complete sequence
Length=639

 Score = 248 bits (134),  Expect = 6e-62
 Identities = 173/191 (91%), Gaps = 5/191 (3%)
 Strand=Plus/Minus

Query  1    GCATCGCGTCGCCACCCCCCTCCCGCGGGGGGCGGCGGAGACTGGCCTCCCGTGCCCCGG  60
            |||||||||||||||||||||||||||||||||||||||||||||||||||||||||| |
Sbjct  225  GCATCGCGTCGCCACCCCCCTCCCGCGGGGGGCGGCGGAGACTGGCCTCCCGTGCCCCCG  166

Query  61   GGCGCGGCCGGCCCAAACGAGAGCTCCTCGGCGAGGGGCGTCACGACTGGTGGTGGTTGA  120
            ||||||||||||| ||||| |||| |||||||||||| |||||||||| |||||||||||
Sbjct  165  GGCGCGGCCGGCCTAAACGCGAGC-CCTCGGCGAGGGACGTCACGACTAGTGGTGGTTGA  107

Query  121  GTCCCTCAACTCGAGTCGTCGTCGTGCCGGCAA-ACC-CCCGCCGCAGTCCGG-CTCCCA  177
                ||||||||||||| ||||||||||| ||| ||| |||||||||||| || |||| |
Sbjct  106  ACTGCTCAACTCGAGTCCTCGTCGTGCCG-CAAGACCACCCGCCGCAGTCGGGGCTCCGA  48

Query  178  CGACCCCGAAG  188
            |||||| ||||
Sbjct  47   CGACCCTGAAG  37


>AF543008.1 Coffea salvatrix internal transcribed spacer 2, 5.8S ribosomal 
RNA gene, and internal transcribed spacer 1, complete sequence
 AF543009.1 Coffea salvatrix internal transcribed spacer 2, 5.8S ribosomal 
RNA gene, and internal transcribed spacer 1, complete sequence
Length=640

 Score = 248 bits (134),  Expect = 6e-62
 Identities = 173/191 (91%), Gaps = 5/191 (3%)
 Strand=Plus/Minus

Query  1    GCATCGCGTCGCCACCCCCCTCCCGCGGGGGGCGGCGGAGACTGGCCTCCCGTGCCCCGG  60
            |||||||||||||||||||||||||||||||||||||||||||||||||||||||||| |
Sbjct  225  GCATCGCGTCGCCACCCCCCTCCCGCGGGGGGCGGCGGAGACTGGCCTCCCGTGCCCCCG  166

Query  61   GGCGCGGCCGGCCCAAACGAGAGCTCCTCGGCGAGGGGCGTCACGACTGGTGGTGGTTGA  120
            ||||||||||||| ||||| |||| |||||||||||| |||||||||| |||||||||||
Sbjct  165  GGCGCGGCCGGCCTAAACGCGAGC-CCTCGGCGAGGGACGTCACGACTAGTGGTGGTTGA  107

Query  121  GTCCCTCAACTCGAGTCGTCGTCGTGCCGGCAA-ACC-CCCGCCGCAGTCCGG-CTCCCA  177
                ||||||||||||| ||||||||||| ||| ||| |||||||||||| || |||| |
Sbjct  106  ACTGCTCAACTCGAGTCCTCGTCGTGCCG-CAAGACCACCCGCCGCAGTCGGGGCTCCGA  48

Query  178  CGACCCCGAAG  188
            |||||| ||||
Sbjct  47   CGACCCTGAAG  37


>AF542996.1 Psilanthus travancorensis internal transcribed spacer 2, 5.8S 
ribosomal RNA gene, and internal transcribed spacer 1, complete 
sequence
Length=663

 Score = 248 bits (134),  Expect = 6e-62
 Identities = 168/184 (91%), Gaps = 3/184 (2%)
 Strand=Plus/Minus

Query  1    GCATCGCGTCGCCACCCCCCTCCCGCGGGGGGCGGCGGAGACTGGCCTCCCGTGCCCCGG  60
            ||||||||||||||||||||||||||||||| |||||||||||||||||||||||||| |
Sbjct  248  GCATCGCGTCGCCACCCCCCTCCCGCGGGGG-CGGCGGAGACTGGCCTCCCGTGCCCCCG  190

Query  61   GGCGCGGCCGGCCCAAACGAGAGCTCCTCGGCGAGGGGCGTCACGACTGGTGGTGGTTGA  120
            ||||||||||||| ||||| ||| ||||||||||||| |||||||||  |||||||||||
Sbjct  189  GGCGCGGCCGGCCTAAACGCGAG-TCCTCGGCGAGGGACGTCACGACCAGTGGTGGTTGA  131

Query  121  GTCCCTCAACTCGAGTCGTCGTCGTGCCGGCA-AACCCCCGCCGCAGTCCGGCTCCCACG  179
             |||||||||||||||| | |||||||||  | |||||||||||||||| |||||| |||
Sbjct  130  ATCCCTCAACTCGAGTCCTTGTCGTGCCGTTAGAACCCCCGCCGCAGTCGGGCTCCGACG  71

Query  180  ACCC  183
            ||||
Sbjct  70   ACCC  67


>AF542980.1 Psilanthus bengalensis internal transcribed spacer 2, 5.8S ribosomal 
RNA gene, and internal transcribed spacer 1, complete 
sequence
Length=678

 Score = 248 bits (134),  Expect = 6e-62
 Identities = 170/187 (91%), Gaps = 3/187 (2%)
 Strand=Plus/Minus

Query  1    GCATCGCGTCGCCACCCCCCTCCCGCGGGGGGCGGCGGAGACTGGCCTCCCGTGCCCCGG  60
            ||||||||||||||||| ||||||||||||| |||||||||||||||||||||||||| |
Sbjct  253  GCATCGCGTCGCCACCCTCCTCCCGCGGGGG-CGGCGGAGACTGGCCTCCCGTGCCCCCG  195

Query  61   GGCGCGGCCGGCCCAAACGAGAGCTCCTCGGCGAGGGGCGTCACGACTGGTGGTGGTTGA  120
            ||||||||||||| ||||| ||| ||||||||||||| |||||||||| |||||||||||
Sbjct  194  GGCGCGGCCGGCCTAAACGCGAG-TCCTCGGCGAGGGACGTCACGACTAGTGGTGGTTGA  136

Query  121  GTCCCTCAACTCGAGTCGTCGTCGTGCCGGCA-AACCCCCGCCGCAGTCCGGCTCCCACG  179
              ||||||||||||||| | |||||||||  | |||||||||||||||| |||||| |||
Sbjct  135  ACCCCTCAACTCGAGTCCTTGTCGTGCCGTTAGAACCCCCGCCGCAGTCGGGCTCCGACG  76

Query  180  ACCCCGA  186
            |||||||
Sbjct  75   ACCCCGA  69


>DQ153610.1 Coffea liberica var. liberica 18S ribosomal RNA gene, partial 
sequence; internal transcribed spacer 1, 5.8S ribosomal RNA 
gene, and internal transcribed spacer 2, complete sequence; 
and 26S ribosomal RNA gene, partial sequence
Length=719

 Score = 246 bits (133),  Expect = 2e-61
 Identities = 171/189 (90%), Gaps = 4/189 (2%)
 Strand=Plus/Plus

Query  1    GCATCGCGTCGCCACCCCCCTCCCGCGGGGGGCGGCGGAGACTGGCCTCCCGTGCCCCGG  60
            |||||||||||||||||||||||||| ||||||||||||||||||||||||||||||| |
Sbjct  482  GCATCGCGTCGCCACCCCCCTCCCGC-GGGGGCGGCGGAGACTGGCCTCCCGTGCCCCCG  540

Query  61   GGCGCGGCCGGCCCAAACGAGAGCTCCTCGGCGAGGGGCGTCACGACTGGTGGTGGTTGA  120
            ||||||||||||| ||||| ||| ||||||||||||| |||||||||| |||||||||||
Sbjct  541  GGCGCGGCCGGCCTAAACGCGAG-TCCTCGGCGAGGGACGTCACGACTAGTGGTGGTTGA  599

Query  121  GTCCCTCAACTCGAGTCGTCGTCGTGCCGGCAAACC-CCCGCCGCAGTCC-GGCTCCCAC  178
             |||||||||||||||| | |||||||||  | ||| ||||||||||||  |||||| ||
Sbjct  600  ATCCCTCAACTCGAGTCCTTGTCGTGCCGTTAGACCACCCGCCGCAGTCGGGGCTCCGAC  659

Query  179  GACCCCGAA  187
            ||||| |||
Sbjct  660  GACCCTGAA  668


>DQ153603.1 Coffea liberica var. dewevrei 18S ribosomal RNA gene, partial 
sequence; internal transcribed spacer 1, 5.8S ribosomal RNA 
gene, and internal transcribed spacer 2, complete sequence; 
and 26S ribosomal RNA gene, partial sequence
Length=781

 Score = 246 bits (133),  Expect = 2e-61
 Identities = 171/189 (90%), Gaps = 4/189 (2%)
 Strand=Plus/Plus

Query  1    GCATCGCGTCGCCACCCCCCTCCCGCGGGGGGCGGCGGAGACTGGCCTCCCGTGCCCCGG  60
            |||||||||||||||||||||||||| ||||||||||||||||||||||||||||||| |
Sbjct  502  GCATCGCGTCGCCACCCCCCTCCCGC-GGGGGCGGCGGAGACTGGCCTCCCGTGCCCCCG  560

Query  61   GGCGCGGCCGGCCCAAACGAGAGCTCCTCGGCGAGGGGCGTCACGACTGGTGGTGGTTGA  120
            ||||||||||||| ||||| ||| ||||||||||||| |||||||||| |||||||||||
Sbjct  561  GGCGCGGCCGGCCTAAACGCGAG-TCCTCGGCGAGGGACGTCACGACTAGTGGTGGTTGA  619

Query  121  GTCCCTCAACTCGAGTCGTCGTCGTGCCGGCAAACC-CCCGCCGCAGTCC-GGCTCCCAC  178
             |||||||||||||||| | |||||||||  | ||| ||||||||||||  |||||| ||
Sbjct  620  ATCCCTCAACTCGAGTCCTTGTCGTGCCGTTAGACCACCCGCCGCAGTCGGGGCTCCGAC  679

Query  179  GACCCCGAA  187
            ||||| |||
Sbjct  680  GACCCTGAA  688


>DQ153592.1 Coffea mayombensis 18S ribosomal RNA gene, partial sequence; 
internal transcribed spacer 1, 5.8S ribosomal RNA gene, and 
internal transcribed spacer 2, complete sequence; and 26S ribosomal 
RNA gene, partial sequence
Length=783

 Score = 246 bits (133),  Expect = 2e-61
 Identities = 172/190 (91%), Gaps = 5/190 (3%)
 Strand=Plus/Plus

Query  1    GCATCGCGTCGCCACCCCCCTCCCGCGGGGGGCGGCGGAGACTGGCCTCCCGTGCCCCGG  60
            ||||||||||||||||||| |||||| ||||||||||||||||||||||||||||||| |
Sbjct  509  GCATCGCGTCGCCACCCCC-TCCCGC-GGGGGCGGCGGAGACTGGCCTCCCGTGCCCCCG  566

Query  61   GGCGCGGCCGGCCCAAACGAGAGCTCCTCGGCGAGGGGCGTCACGACTGGTGGTGGTTGA  120
            ||||||||||||| ||||| ||| ||||||||||||| |||||||||| |||||||||||
Sbjct  567  GGCGCGGCCGGCCTAAACGCGAG-TCCTCGGCGAGGGACGTCACGACTAGTGGTGGTTGA  625

Query  121  GTCCCTCAACTCGAGTCGTCGTCGTGCCGGCAAACC-CCCGCCGCAGTCC-GGCTCCCAC  178
            ||||||||||||||||| | |||||||||  | ||| ||||||||||||  |||||| ||
Sbjct  626  GTCCCTCAACTCGAGTCCTTGTCGTGCCGTTAGACCACCCGCCGCAGTCGGGGCTCCGAC  685

Query  179  GACCCCGAAG  188
            ||||| ||||
Sbjct  686  GACCCTGAAG  695


>DQ153561.1 Coffea augagneuri 18S ribosomal RNA gene, partial sequence; internal 
transcribed spacer 1, 5.8S ribosomal RNA gene, and internal 
transcribed spacer 2, complete sequence; and 26S ribosomal 
RNA gene, partial sequence
Length=789

 Score = 246 bits (133),  Expect = 2e-61
 Identities = 167/183 (91%), Gaps = 3/183 (2%)
 Strand=Plus/Plus

Query  1    GCATCGCGTCGCCACCCCCCTCCCGCGGGGGGCGGCGGAGACTGGCCTCCCGTGCCCCGG  60
            |||||||||||||||||||||||||||||||||||||||||||||||||||||||||| |
Sbjct  510  GCATCGCGTCGCCACCCCCCTCCCGCGGGGGGCGGCGGAGACTGGCCTCCCGTGCCCCCG  569

Query  61   GGCGCGGCCGGCCCAAACGAGAGCTCCTCGGCGAGGGGCGTCACGACTGGTGGTGGTTGA  120
            ||||||||||||| ||||| ||| ||||||||||||| |||||||||| |||||||||||
Sbjct  570  GGCGCGGCCGGCCTAAACGCGAG-TCCTCGGCGAGGGACGTCACGACTAGTGGTGGTTGA  628

Query  121  GTCCCTCAACTCGAGTCGTCGTCGTGCCGGCAAACC-CCCGCCGCAGTCCGG-CTCCCAC  178
             |||||||||||||||| | |||||||||  | ||| |||||||||||| || |||| ||
Sbjct  629  ATCCCTCAACTCGAGTCTTTGTCGTGCCGTTAGACCACCCGCCGCAGTCGGGGCTCCGAC  688

Query  179  GAC  181
            |||
Sbjct  689  GAC  691


>AF542979.1 Coffea aruwimiensis internal transcribed spacer 2, 5.8S ribosomal 
RNA gene, and internal transcribed spacer 1, complete sequence
Length=695

 Score = 246 bits (133),  Expect = 2e-61
 Identities = 171/189 (90%), Gaps = 4/189 (2%)
 Strand=Plus/Minus

Query  1    GCATCGCGTCGCCACCCCCCTCCCGCGGGGGGCGGCGGAGACTGGCCTCCCGTGCCCCGG  60
            ||||||||||||||||||||||||||||||| |||||||||||||||||||||||||| |
Sbjct  257  GCATCGCGTCGCCACCCCCCTCCCGCGGGGG-CGGCGGAGACTGGCCTCCCGTGCCCCCG  199

Query  61   GGCGCGGCCGGCCCAAACGAGAGCTCCTCGGCGAGGGGCGTCACGACTGGTGGTGGTTGA  120
            ||||||||||||| ||||| ||| ||||||||||||| |||||||||| |||||||||||
Sbjct  198  GGCGCGGCCGGCCTAAACGCGAG-TCCTCGGCGAGGGACGTCACGACTAGTGGTGGTTGA  140

Query  121  GTCCCTCAACTCGAGTCGTCGTCGTGCCGGCAAACC-CCCGCCGCAGTCCGG-CTCCCAC  178
             |||||||||||||||| | |||||||||  | ||| |||||||||||| || |||| ||
Sbjct  139  ATCCCTCAACTCGAGTCCTTGTCGTGCCGTTAGACCACCCGCCGCAGTCGGGGCTCCGAC  80

Query  179  GACCCCGAA  187
            ||||| |||
Sbjct  79   GACCCTGAA  71


>AF542978.1 Coffea arnoldiana internal transcribed spacer 2, 5.8S ribosomal 
RNA gene, and internal transcribed spacer 1, complete sequence
Length=670

 Score = 246 bits (133),  Expect = 2e-61
 Identities = 171/189 (90%), Gaps = 4/189 (2%)
 Strand=Plus/Minus

Query  1    GCATCGCGTCGCCACCCCCCTCCCGCGGGGGGCGGCGGAGACTGGCCTCCCGTGCCCCGG  60
            ||||||||||||||||||||||||||||||| |||||||||||||||||||||||||| |
Sbjct  260  GCATCGCGTCGCCACCCCCCTCCCGCGGGGG-CGGCGGAGACTGGCCTCCCGTGCCCCCG  202

Query  61   GGCGCGGCCGGCCCAAACGAGAGCTCCTCGGCGAGGGGCGTCACGACTGGTGGTGGTTGA  120
            ||||||||||||| ||||| ||| ||||||||||||| |||||||||| |||||||||||
Sbjct  201  GGCGCGGCCGGCCTAAACGCGAG-TCCTCGGCGAGGGACGTCACGACTAGTGGTGGTTGA  143

Query  121  GTCCCTCAACTCGAGTCGTCGTCGTGCCGGCAAACC-CCCGCCGCAGTCCGG-CTCCCAC  178
             |||||||||||||||| | |||||||||  | ||| |||||||||||| || |||| ||
Sbjct  142  ATCCCTCAACTCGAGTCCTTGTCGTGCCGTTAGACCACCCGCCGCAGTCGGGGCTCCGAC  83

Query  179  GACCCCGAA  187
            ||||| |||
Sbjct  82   GACCCTGAA  74


>AF542977.1 Coffea abeokutae internal transcribed spacer 2, 5.8S ribosomal 
RNA gene, and internal transcribed spacer 1, complete sequence
Length=692

 Score = 246 bits (133),  Expect = 2e-61
 Identities = 171/189 (90%), Gaps = 4/189 (2%)
 Strand=Plus/Minus

Query  1    GCATCGCGTCGCCACCCCCCTCCCGCGGGGGGCGGCGGAGACTGGCCTCCCGTGCCCCGG  60
            ||||||||||||||||||||||||||||||| |||||||||||||||||||||||||| |
Sbjct  259  GCATCGCGTCGCCACCCCCCTCCCGCGGGGG-CGGCGGAGACTGGCCTCCCGTGCCCCCG  201

Query  61   GGCGCGGCCGGCCCAAACGAGAGCTCCTCGGCGAGGGGCGTCACGACTGGTGGTGGTTGA  120
            ||||||||||||| ||||| ||| ||||||||||||| |||||||||| |||||||||||
Sbjct  200  GGCGCGGCCGGCCTAAACGCGAG-TCCTCGGCGAGGGACGTCACGACTAGTGGTGGTTGA  142

Query  121  GTCCCTCAACTCGAGTCGTCGTCGTGCCGGCAAACC-CCCGCCGCAGTCCGG-CTCCCAC  178
             |||||||||||||||| | |||||||||  | ||| |||||||||||| || |||| ||
Sbjct  141  ATCCCTCAACTCGAGTCCTTGTCGTGCCGTTAGACCACCCGCCGCAGTCGGGGCTCCGAC  82

Query  179  GACCCCGAA  187
            ||||| |||
Sbjct  81   GACCCTGAA  73


>DQ153589.1 Coffea rhamnifolia 18S ribosomal RNA gene, partial sequence; 
internal transcribed spacer 1, 5.8S ribosomal RNA gene, and 
internal transcribed spacer 2, complete sequence; and 26S ribosomal 
RNA gene, partial sequence
Length=787

 Score = 244 bits (132),  Expect = 7e-61
 Identities = 168/185 (91%), Gaps = 4/185 (2%)
 Strand=Plus/Plus

Query  1    GCATCGCGTCGCCACCCCCCTCCCGCGGGGGGCGGCGGAGACTGGCCTCCCGTGCCCCGG  60
            |||||||||||||||||||||||||| ||||||||||||||||||||||||||||||| |
Sbjct  511  GCATCGCGTCGCCACCCCCCTCCCGC-GGGGGCGGCGGAGACTGGCCTCCCGTGCCCCCG  569

Query  61   GGCGCGGCCGGCCCAAACGAGAGCTCCTCGGCGAGGGGCGTCACGACTGGTGGTGGTTGA  120
            ||||||||||||| ||||| ||| ||||||||||||| |||||||||| |||||||||||
Sbjct  570  GGCGCGGCCGGCCTAAACGCGAG-TCCTCGGCGAGGGACGTCACGACTAGTGGTGGTTGA  628

Query  121  GTCCCTCAACTCGAGTCGTCGTCGTGCCGGCAAA-CCCCCGCCGCAGTCC-GGCTCCCAC  178
             |||||||||||||||| | |||||||||  | | ||||||||||||||  |||||| ||
Sbjct  629  ATCCCTCAACTCGAGTCCTTGTCGTGCCGTTAGACCCCCCGCCGCAGTCGGGGCTCCGAC  688

Query  179  GACCC  183
            |||||
Sbjct  689  GACCC  693


>DQ153560.1 Coffea commersoniana 18S ribosomal RNA gene, partial sequence; 
internal transcribed spacer 1, 5.8S ribosomal RNA gene, and 
internal transcribed spacer 2, complete sequence; and 26S 
ribosomal RNA gene, partial sequence
Length=771

 Score = 244 bits (132),  Expect = 7e-61
 Identities = 172/191 (90%), Gaps = 4/191 (2%)
 Strand=Plus/Plus

Query  1    GCATCGCGTCGCCACCCCCCTCCCGCGGGGGGCGGCGGAGACTGGCCTCCCGTGCCCCGG  60
            ||||||||||||| |||||||||||||||||||||||||||||||||||||||||||| |
Sbjct  494  GCATCGCGTCGCCGCCCCCCTCCCGCGGGGGGCGGCGGAGACTGGCCTCCCGTGCCCCCG  553

Query  61   GGCGCGGCCGGCCCAAACGAGAGCTCCTCGGCGAGGGGCGTCACGACTGGTGGTGGTTGA  120
            ||||||||||||| ||||| ||| ||||||||||||| |||||||||| |||||||||||
Sbjct  554  GGCGCGGCCGGCCTAAACGCGAG-TCCTCGGCGAGGGACGTCACGACTAGTGGTGGTTGA  612

Query  121  GTCCCTCAACTCGAGTCGTCGTCGTGCCGGC-A-AACCCCCGCCGCAGTCC-GGCTCCCA  177
             |||||||||||||||| | |||||||||   | |||||||||||||||   |||||| |
Sbjct  613  ATCCCTCAACTCGAGTCCTTGTCGTGCCGTTTAGAACCCCCGCCGCAGTTAGGGCTCCGA  672

Query  178  CGACCCCGAAG  188
            |||||| ||||
Sbjct  673  CGACCCTGAAG  683


>MF417756.1 Coffea arabica x Coffea canephora isolate 2-sn internal transcribed 
spacer 1, partial sequence; 5.8S ribosomal RNA gene and 
internal transcribed spacer 2, complete sequence; and 28S 
ribosomal RNA gene, partial sequence
Length=663

 Score = 243 bits (131),  Expect = 3e-60
 Identities = 171/190 (90%), Gaps = 4/190 (2%)
 Strand=Plus/Plus

Query  1    GCATCGCGTCGCCACCCCCCTCCCGCGGGGGGCGGCGGAGACTGGCCTCCCGTGCCCCGG  60
            |||||||||||||||||||||||||| ||||||||||||||||||||||||||||||| |
Sbjct  412  GCATCGCGTCGCCACCCCCCTCCCGC-GGGGGCGGCGGAGACTGGCCTCCCGTGCCCCCG  470

Query  61   GGCGCGGCCGGCCCAAACGAGAGCTCCTCGGCGAGGGGCGTCACGACTGGTGGTGGTTGA  120
            ||||||||||||| ||||| ||| ||||||||| ||| |||||||||| |||||||||||
Sbjct  471  GGCGCGGCCGGCCTAAACGCGAG-TCCTCGGCGGGGGACGTCACGACTAGTGGTGGTTGA  529

Query  121  GTCCCTCAACTCGAGTCGTCGTCGTGCCGGCAAACC-CCCGCCGCAGTCC-GGCTCCCAC  178
            ||||||||||||||||| | |||||||||  | ||| ||||||||| ||  |||||| ||
Sbjct  530  GTCCCTCAACTCGAGTCCTTGTCGTGCCGTTAGACCACCCGCCGCATTCGGGGCTCCGAC  589

Query  179  GACCCCGAAG  188
            ||||| ||||
Sbjct  590  GACCCTGAAG  599


>MF417755.1 Coffea canephora isolate 1-sn internal transcribed spacer 1, 
partial sequence; 5.8S ribosomal RNA gene and internal transcribed 
spacer 2, complete sequence; and 28S ribosomal RNA gene, 
partial sequence
Length=657

 Score = 243 bits (131),  Expect = 3e-60
 Identities = 171/190 (90%), Gaps = 4/190 (2%)
 Strand=Plus/Plus

Query  1    GCATCGCGTCGCCACCCCCCTCCCGCGGGGGGCGGCGGAGACTGGCCTCCCGTGCCCCGG  60
            |||||||||||||||||||||||||| ||||||||||||||||||||||||||||||| |
Sbjct  408  GCATCGCGTCGCCACCCCCCTCCCGC-GGGGGCGGCGGAGACTGGCCTCCCGTGCCCCCG  466

Query  61   GGCGCGGCCGGCCCAAACGAGAGCTCCTCGGCGAGGGGCGTCACGACTGGTGGTGGTTGA  120
            ||||||||||||| ||||| ||| ||||||||| ||| |||||||||| |||||||||||
Sbjct  467  GGCGCGGCCGGCCTAAACGCGAG-TCCTCGGCGGGGGACGTCACGACTAGTGGTGGTTGA  525

Query  121  GTCCCTCAACTCGAGTCGTCGTCGTGCCGGCAAACC-CCCGCCGCAGTCC-GGCTCCCAC  178
            ||||||||||||||||| | |||||||||  | ||| ||||||||| ||  |||||| ||
Sbjct  526  GTCCCTCAACTCGAGTCCTTGTCGTGCCGTTAGACCACCCGCCGCATTCGGGGCTCCGAC  585

Query  179  GACCCCGAAG  188
            ||||| ||||
Sbjct  586  GACCCTGAAG  595


>DQ153638.1 Coffea sp. Pollard 890 18S ribosomal RNA gene, partial sequence; 
internal transcribed spacer 1, 5.8S ribosomal RNA gene, 
and internal transcribed spacer 2, complete sequence; and 26S 
ribosomal RNA gene, partial sequence
Length=784

 Score = 243 bits (131),  Expect = 3e-60
 Identities = 171/190 (90%), Gaps = 4/190 (2%)
 Strand=Plus/Plus

Query  1    GCATCGCGTCGCCACCCCCCTCCCGCGGGGGGCGGCGGAGACTGGCCTCCCGTGCCCCGG  60
            |||||||||||||||||||||||||| ||||||||||||||||||||||||||||||| |
Sbjct  509  GCATCGCGTCGCCACCCCCCTCCCGC-GGGGGCGGCGGAGACTGGCCTCCCGTGCCCCCG  567

Query  61   GGCGCGGCCGGCCCAAACGAGAGCTCCTCGGCGAGGGGCGTCACGACTGGTGGTGGTTGA  120
            ||||||||||||| ||||| ||| ||||||||| ||| |||||||||  |||||||||||
Sbjct  568  GGCGCGGCCGGCCTAAACGCGAG-TCCTCGGCGGGGGACGTCACGACCAGTGGTGGTTGA  626

Query  121  GTCCCTCAACTCGAGTCGTCGTCGTGCCGGCAAACC-CCCGCCGCAGTCC-GGCTCCCAC  178
            ||||||||||||||||| | |||||||||  | ||| ||||||||||||  |||||| ||
Sbjct  627  GTCCCTCAACTCGAGTCCTTGTCGTGCCGTTAGACCACCCGCCGCAGTCGGGGCTCCGAC  686

Query  179  GACCCCGAAG  188
            ||||| ||||
Sbjct  687  GACCCTGAAG  696


>DQ153616.1 Coffea sp. IRD-Montpelier OI 68 18S ribosomal RNA gene, partial 
sequence; internal transcribed spacer 1, 5.8S ribosomal RNA 
gene, and internal transcribed spacer 2, complete sequence; 
and 26S ribosomal RNA gene, partial sequence
Length=784

 Score = 243 bits (131),  Expect = 3e-60
 Identities = 171/190 (90%), Gaps = 4/190 (2%)
 Strand=Plus/Plus

Query  1    GCATCGCGTCGCCACCCCCCTCCCGCGGGGGGCGGCGGAGACTGGCCTCCCGTGCCCCGG  60
            |||||||||||||||||||||||| | ||||||||||||||||||||||||||||||| |
Sbjct  509  GCATCGCGTCGCCACCCCCCTCCCAC-GGGGGCGGCGGAGACTGGCCTCCCGTGCCCCCG  567

Query  61   GGCGCGGCCGGCCCAAACGAGAGCTCCTCGGCGAGGGGCGTCACGACTGGTGGTGGTTGA  120
            ||||||||||||| ||||| ||| ||||||||||||| |||||||||| |||||||||||
Sbjct  568  GGCGCGGCCGGCCTAAACGCGAG-TCCTCGGCGAGGGACGTCACGACTAGTGGTGGTTGA  626

Query  121  GTCCCTCAACTCGAGTCGTCGTCGTGCCGGCAAACC-CCCGCCGCAGTCC-GGCTCCCAC  178
            ||||||||||||||||| | |||||||||  | ||| |||||||||||   |||||| ||
Sbjct  627  GTCCCTCAACTCGAGTCCTTGTCGTGCCGTTAGACCACCCGCCGCAGTTTGGGCTCCGAC  686

Query  179  GACCCCGAAG  188
            ||||| ||||
Sbjct  687  GACCCTGAAG  696


>DQ153594.1 Coffea heterocalyx 18S ribosomal RNA gene, partial sequence; 
internal transcribed spacer 1, 5.8S ribosomal RNA gene, and 
internal transcribed spacer 2, complete sequence; and 26S ribosomal 
RNA gene, partial sequence
Length=783

 Score = 243 bits (131),  Expect = 3e-60
 Identities = 171/190 (90%), Gaps = 4/190 (2%)
 Strand=Plus/Plus

Query  1    GCATCGCGTCGCCACCCCCCTCCCGCGGGGGGCGGCGGAGACTGGCCTCCCGTGCCCCGG  60
            |||||||||||||||||||||||||| ||||||||||||||||||||||||||||||| |
Sbjct  508  GCATCGCGTCGCCACCCCCCTCCCGC-GGGGGCGGCGGAGACTGGCCTCCCGTGCCCCCG  566

Query  61   GGCGCGGCCGGCCCAAACGAGAGCTCCTCGGCGAGGGGCGTCACGACTGGTGGTGGTTGA  120
            ||||||||||||| ||||| ||| ||||||||| ||| |||||||||  |||||||||||
Sbjct  567  GGCGCGGCCGGCCTAAACGCGAG-TCCTCGGCGGGGGACGTCACGACCAGTGGTGGTTGA  625

Query  121  GTCCCTCAACTCGAGTCGTCGTCGTGCCGGCAAACC-CCCGCCGCAGTCC-GGCTCCCAC  178
            ||||||||||||||||| | |||||||||  | ||| ||||||||||||  |||||| ||
Sbjct  626  GTCCCTCAACTCGAGTCCTTGTCGTGCCGTTAGACCACCCGCCGCAGTCGGGGCTCCGAC  685

Query  179  GACCCCGAAG  188
            ||||| ||||
Sbjct  686  GACCCTGAAG  695


>DQ153593.1 Coffea canephora 18S ribosomal RNA gene, partial sequence; internal 
transcribed spacer 1, 5.8S ribosomal RNA gene, and internal 
transcribed spacer 2, complete sequence; and 26S ribosomal 
RNA gene, partial sequence
Length=784

 Score = 243 bits (131),  Expect = 3e-60
 Identities = 171/190 (90%), Gaps = 4/190 (2%)
 Strand=Plus/Plus

Query  1    GCATCGCGTCGCCACCCCCCTCCCGCGGGGGGCGGCGGAGACTGGCCTCCCGTGCCCCGG  60
            |||||||||||||||||||||||||| ||||||||||||||||||||||||||||||| |
Sbjct  509  GCATCGCGTCGCCACCCCCCTCCCGC-GGGGGCGGCGGAGACTGGCCTCCCGTGCCCCCG  567

Query  61   GGCGCGGCCGGCCCAAACGAGAGCTCCTCGGCGAGGGGCGTCACGACTGGTGGTGGTTGA  120
            ||||||||||||| ||||| ||| ||||||||| ||| |||||||||| |||||||||||
Sbjct  568  GGCGCGGCCGGCCTAAACGCGAG-TCCTCGGCGGGGGACGTCACGACTAGTGGTGGTTGA  626

Query  121  GTCCCTCAACTCGAGTCGTCGTCGTGCCGGCAAACC-CCCGCCGCAGTCC-GGCTCCCAC  178
            ||||||||||||||||| | |||||||||  | ||| ||||||||| ||  |||||| ||
Sbjct  627  GTCCCTCAACTCGAGTCCTTGTCGTGCCGTTAGACCACCCGCCGCATTCGGGGCTCCGAC  686

Query  179  GACCCCGAAG  188
            ||||| ||||
Sbjct  687  GACCCTGAAG  696


>DQ153591.1 Coffea brevipes 18S ribosomal RNA gene, partial sequence; internal 
transcribed spacer 1, 5.8S ribosomal RNA gene, and internal 
transcribed spacer 2, complete sequence; and 26S ribosomal 
RNA gene, partial sequence
Length=784

 Score = 243 bits (131),  Expect = 3e-60
 Identities = 171/190 (90%), Gaps = 4/190 (2%)
 Strand=Plus/Plus

Query  1    GCATCGCGTCGCCACCCCCCTCCCGCGGGGGGCGGCGGAGACTGGCCTCCCGTGCCCCGG  60
            |||||||||||||||||||||||||| ||||||||||||||||||||||||||||||| |
Sbjct  509  GCATCGCGTCGCCACCCCCCTCCCGC-GGGGGCGGCGGAGACTGGCCTCCCGTGCCCCCG  567

Query  61   GGCGCGGCCGGCCCAAACGAGAGCTCCTCGGCGAGGGGCGTCACGACTGGTGGTGGTTGA  120
            ||||||||||||| ||||| ||| ||||||||| ||| |||||||||  |||||||||||
Sbjct  568  GGCGCGGCCGGCCTAAACGCGAG-TCCTCGGCGGGGGACGTCACGACCAGTGGTGGTTGA  626

Query  121  GTCCCTCAACTCGAGTCGTCGTCGTGCCGGCAAACC-CCCGCCGCAGTCC-GGCTCCCAC  178
            ||||||||||||||||| | |||||||||  | ||| ||||||||||||  |||||| ||
Sbjct  627  GTCCCTCAACTCGAGTCCTTGTCGTGCCGTTAGACCACCCGCCGCAGTCGGGGCTCCGAC  686

Query  179  GACCCCGAAG  188
            ||||| ||||
Sbjct  687  GACCCTGAAG  696


>DQ153572.1 Coffea ratsimamangae 18S ribosomal RNA gene, partial sequence; 
internal transcribed spacer 1, 5.8S ribosomal RNA gene, and 
internal transcribed spacer 2, complete sequence; and 26S 
ribosomal RNA gene, partial sequence
Length=784

 Score = 243 bits (131),  Expect = 3e-60
 Identities = 167/184 (91%), Gaps = 4/184 (2%)
 Strand=Plus/Plus

Query  1    GCATCGCGTCGCCACCCCCCTCCCGCGGGGGGCGGCGGAGACTGGCCTCCCGTGCCCCGG  60
            |||||||||||||||||||||||||||||||||||||||||||||||||||||||||| |
Sbjct  510  GCATCGCGTCGCCACCCCCCTCCCGCGGGGGGCGGCGGAGACTGGCCTCCCGTGCCCCCG  569

Query  61   GGCGCGGCCGGCCCAAACGAGAGCTCCTCGGCGAGGGGCGTCACGACTGGTGGTGGTTGA  120
            ||||||||||||| ||||| ||| ||||||||||||| |||||||||| |||||||||||
Sbjct  570  GGCGCGGCCGGCCTAAACGCGAG-TCCTCGGCGAGGGACGTCACGACTAGTGGTGGTTGA  628

Query  121  GTCCCTCAACTCGAG-TCGTCGTCGTGCCGGCAAACC-CCCGCCGCAGTCCGG-CTCCCA  177
             |||||||||||||| || | |||||||||  | ||| |||||||||||| || |||| |
Sbjct  629  ATCCCTCAACTCGAGTTCCTTGTCGTGCCGTTAGACCACCCGCCGCAGTCGGGGCTCCGA  688

Query  178  CGAC  181
            ||||
Sbjct  689  CGAC  692


>DQ153569.1 Coffea littoralis 18S ribosomal RNA gene, partial sequence; internal 
transcribed spacer 1, 5.8S ribosomal RNA gene, and internal 
transcribed spacer 2, complete sequence; and 26S ribosomal 
RNA gene, partial sequence
Length=758

 Score = 243 bits (131),  Expect = 3e-60
 Identities = 167/184 (91%), Gaps = 4/184 (2%)
 Strand=Plus/Plus

Query  1    GCATCGCGTCGCCA-CCCCCCTCCCGCGGGGGGCGGCGGAGACTGGCCTCCCGTGCCCCG  59
            |||||||||||||| |||||||||||||||||||||||||||||||||||||||||||| 
Sbjct  478  GCATCGCGTCGCCACCCCCCCTCCCGCGGGGGGCGGCGGAGACTGGCCTCCCGTGCCCCC  537

Query  60   GGGCGCGGCCGGCCCAAACGAGAGCTCCTCGGCGAGGGGCGTCACGACTGGTGGTGGTTG  119
            |||||||||||||| ||||| ||| ||||||||||||| |||||||||| ||||||||||
Sbjct  538  GGGCGCGGCCGGCCTAAACGCGAG-TCCTCGGCGAGGGACGTCACGACTAGTGGTGGTTG  596

Query  120  AGTCCCTCAACTCGAGTCGTCGTCGTGCCGGCAAACC-CCCGCCGCAGTCCGG-CTCCCA  177
            | |||||||||||||||| | |||||||||  | ||| |||||||||||| || |||| |
Sbjct  597  AATCCCTCAACTCGAGTCCTTGTCGTGCCGTTAGACCACCCGCCGCAGTCGGGGCTCCGA  656

Query  178  CGAC  181
            ||||
Sbjct  657  CGAC  660


>DQ153552.1 Coffea boiviniana 18S ribosomal RNA gene, partial sequence; internal 
transcribed spacer 1, 5.8S ribosomal RNA gene, and internal 
transcribed spacer 2, complete sequence; and 26S ribosomal 
RNA gene, partial sequence
Length=785

 Score = 243 bits (131),  Expect = 3e-60
 Identities = 171/190 (90%), Gaps = 4/190 (2%)
 Strand=Plus/Plus

Query  1    GCATCGCGTCGCCACCCCCCTCCCGCGGGGGGCGGCGGAGACTGGCCTCCCGTGCCCCGG  60
            |||||||||||||||||||||| ||| ||||||||||||||||||||||||||||||| |
Sbjct  510  GCATCGCGTCGCCACCCCCCTCTCGC-GGGGGCGGCGGAGACTGGCCTCCCGTGCCCCCG  568

Query  61   GGCGCGGCCGGCCCAAACGAGAGCTCCTCGGCGAGGGGCGTCACGACTGGTGGTGGTTGA  120
            ||||||||||||| ||||| ||| ||||||||||||| |||||||||| |||||||||||
Sbjct  569  GGCGCGGCCGGCCTAAACGCGAG-TCCTCGGCGAGGGACGTCACGACTAGTGGTGGTTGA  627

Query  121  GTCCCTCAACTCGAGTCGTCGTCGTGCCGGCA-AACCCCCGCCGCAGTCC-GGCTCCCAC  178
             |||||||||||||||| | |||||||||  | |||||||||||||||   |||||| ||
Sbjct  628  ATCCCTCAACTCGAGTCCTTGTCGTGCCGTTAGAACCCCCGCCGCAGTTGGGGCTCCGAC  687

Query  179  GACCCCGAAG  188
            ||||| ||||
Sbjct  688  GACCCTGAAG  697


>DQ153548.1 Coffea mcphersonii 18S ribosomal RNA gene, partial sequence; 
internal transcribed spacer 1, 5.8S ribosomal RNA gene, and 
internal transcribed spacer 2, complete sequence; and 26S ribosomal 
RNA gene, partial sequence
Length=790

 Score = 243 bits (131),  Expect = 3e-60
 Identities = 167/184 (91%), Gaps = 4/184 (2%)
 Strand=Plus/Plus

Query  1    GCATCGCGTCGCCA-CCCCCCTCCCGCGGGGGGCGGCGGAGACTGGCCTCCCGTGCCCCG  59
            |||||||||||||| |||||||||||||||||||||||||||||||||||||||||||| 
Sbjct  510  GCATCGCGTCGCCACCCCCCCTCCCGCGGGGGGCGGCGGAGACTGGCCTCCCGTGCCCCC  569

Query  60   GGGCGCGGCCGGCCCAAACGAGAGCTCCTCGGCGAGGGGCGTCACGACTGGTGGTGGTTG  119
            |||||||||||||| ||||| ||| ||||||||||||| |||||||||| ||||||||||
Sbjct  570  GGGCGCGGCCGGCCTAAACGCGAG-TCCTCGGCGAGGGACGTCACGACTAGTGGTGGTTG  628

Query  120  AGTCCCTCAACTCGAGTCGTCGTCGTGCCGGCAAACC-CCCGCCGCAGTCCGG-CTCCCA  177
            | |||||||||||||||| | |||||||||  | ||| |||||||||||| || |||| |
Sbjct  629  AATCCCTCAACTCGAGTCCTTGTCGTGCCGTTAGACCACCCGCCGCAGTCGGGGCTCCGA  688

Query  178  CGAC  181
            ||||
Sbjct  689  CGAC  692


>DQ153535.1 Coffea richardii 18S ribosomal RNA gene, partial sequence; internal 
transcribed spacer 1, 5.8S ribosomal RNA gene, and internal 
transcribed spacer 2, complete sequence; and 26S ribosomal 
RNA gene, partial sequence
Length=786

 Score = 243 bits (131),  Expect = 3e-60
 Identities = 172/191 (90%), Gaps = 5/191 (3%)
 Strand=Plus/Plus

Query  1    GCATCGCGTCGCCACCCCCCTCCCGCGGGGGGCGGCGGAGACTGGCCTCCCGTGCCCCGG  60
            |||||||||||||||||||||||||| ||||||||||||||||||||||||||||||| |
Sbjct  510  GCATCGCGTCGCCACCCCCCTCCCGC-GGGGGCGGCGGAGACTGGCCTCCCGTGCCCCCG  568

Query  61   GGCGCGGCCGGCCCAAACGAGAGCTCCTCGGCGAGGGGCGTCACGACTGGTGGTGGTTGA  120
            ||||||||||||| ||||| ||| ||||||||||||| |||||||||| |||||||||||
Sbjct  569  GGCGCGGCCGGCCTAAACGCGAG-TCCTCGGCGAGGGACGTCACGACTAGTGGTGGTTGA  627

Query  121  GTCCCTCAACTCGAGTCGTCGTCGTGCCGGC-A-AACCCCCGCCGCAGTCC-GGCTCCCA  177
             |||||||||||||||| | |||||||||   | |||||||||||||||   |||||| |
Sbjct  628  ATCCCTCAACTCGAGTCCTTGTCGTGCCGTTTAGAACCCCCGCCGCAGTTGGGGCTCCGA  687

Query  178  CGACCCCGAAG  188
            |||||| ||||
Sbjct  688  CGACCCTGAAG  698


>DQ153532.1 Coffea pervilleana 18S ribosomal RNA gene, partial sequence; 
internal transcribed spacer 1, 5.8S ribosomal RNA gene, and 
internal transcribed spacer 2, complete sequence; and 26S ribosomal 
RNA gene, partial sequence
Length=785

 Score = 243 bits (131),  Expect = 3e-60
 Identities = 167/184 (91%), Gaps = 4/184 (2%)
 Strand=Plus/Plus

Query  1    GCATCGCGTCGCCA-CCCCCCTCCCGCGGGGGGCGGCGGAGACTGGCCTCCCGTGCCCCG  59
            |||||||||||||| |||||||||||||||||||||||||||||||||||||||||||| 
Sbjct  510  GCATCGCGTCGCCACCCCCCCTCCCGCGGGGGGCGGCGGAGACTGGCCTCCCGTGCCCCC  569

Query  60   GGGCGCGGCCGGCCCAAACGAGAGCTCCTCGGCGAGGGGCGTCACGACTGGTGGTGGTTG  119
            |||||||||||||| ||||| ||| ||||||||||||| |||||||||| ||||||||||
Sbjct  570  GGGCGCGGCCGGCCTAAACGCGAG-TCCTCGGCGAGGGACGTCACGACTAGTGGTGGTTG  628

Query  120  AGTCCCTCAACTCGAGTCGTCGTCGTGCCGGCAAACC-CCCGCCGCAGTCCGG-CTCCCA  177
            | |||||||||||||||| | |||||||||  | ||| |||||||||||| || |||| |
Sbjct  629  AATCCCTCAACTCGAGTCCTTGTCGTGCCGTTAGACCACCCGCCGCAGTCTGGGCTCCGA  688

Query  178  CGAC  181
            ||||
Sbjct  689  CGAC  692


>DQ153529.1 Coffea millotii 18S ribosomal RNA gene, partial sequence; internal 
transcribed spacer 1, 5.8S ribosomal RNA gene, and internal 
transcribed spacer 2, complete sequence; and 26S ribosomal 
RNA gene, partial sequence
Length=779

 Score = 243 bits (131),  Expect = 3e-60
 Identities = 172/191 (90%), Gaps = 5/191 (3%)
 Strand=Plus/Plus

Query  1    GCATCGCGTCGCCACCCCCCTCCCGCGGGGGGCGGCGGAGACTGGCCTCCCGTGCCCCGG  60
            |||||||||||||||||||||||||| ||||||||||||||||||||||||||||||| |
Sbjct  503  GCATCGCGTCGCCACCCCCCTCCCGC-GGGGGCGGCGGAGACTGGCCTCCCGTGCCCCCG  561

Query  61   GGCGCGGCCGGCCCAAACGAGAGCTCCTCGGCGAGGGGCGTCACGACTGGTGGTGGTTGA  120
            ||||||||||||| ||||| ||| ||||||||||||| |||||||||| |||||||||||
Sbjct  562  GGCGCGGCCGGCCTAAACGCGAG-TCCTCGGCGAGGGACGTCACGACTAGTGGTGGTTGA  620

Query  121  GTCCCTCAACTCGAGTCGTCGTCGTGCCGGC-A-AACCCCCGCCGCAGTCC-GGCTCCCA  177
             |||||||||||||||| | |||||||||   | |||||||||||||||   |||||| |
Sbjct  621  ATCCCTCAACTCGAGTCCTTGTCGTGCCGTTTAGAACCCCCGCCGCAGTAGGGGCTCCGA  680

Query  178  CGACCCCGAAG  188
            |||||| ||||
Sbjct  681  CGACCCTGAAG  691


>DQ153517.1 Psilanthus travancorensis 18S ribosomal RNA gene, partial sequence; 
internal transcribed spacer 1, 5.8S ribosomal RNA gene, 
and internal transcribed spacer 2, complete sequence; and 
26S ribosomal RNA gene, partial sequence
Length=772

 Score = 243 bits (131),  Expect = 3e-60
 Identities = 167/184 (91%), Gaps = 3/184 (2%)
 Strand=Plus/Plus

Query  1    GCATCGCGTCGCCACCCCCCTCCCGCGGGGGGCGGCGGAGACTGGCCTCCCGTGCCCCGG  60
            |||||||||||||||||||||||||| ||||||||||||||||||||||||||||||| |
Sbjct  496  GCATCGCGTCGCCACCCCCCTCCCGC-GGGGGCGGCGGAGACTGGCCTCCCGTGCCCCCG  554

Query  61   GGCGCGGCCGGCCCAAACGAGAGCTCCTCGGCGAGGGGCGTCACGACTGGTGGTGGTTGA  120
            ||||||||||||| ||||| ||| ||||||||||||| |||||||||  |||||||||||
Sbjct  555  GGCGCGGCCGGCCTAAACGCGAG-TCCTCGGCGAGGGACGTCACGACCAGTGGTGGTTGA  613

Query  121  GTCCCTCAACTCGAGTCGTCGTCGTGCCGGCA-AACCCCCGCCGCAGTCCGGCTCCCACG  179
             || ||||||||||||| | |||||||||  | |||||||||||||||| |||||| |||
Sbjct  614  ATCACTCAACTCGAGTCCTTGTCGTGCCGTTAGAACCCCCGCCGCAGTCGGGCTCCGACG  673

Query  180  ACCC  183
            ||||
Sbjct  674  ACCC  677


>AY780425.1 Coffea canephora strain Conillon internal transcribed spacer 
1, partial sequence; 5.8S ribosomal RNA gene, complete sequence; 
and internal transcribed spacer 2, partial sequence
Length=663

 Score = 243 bits (131),  Expect = 3e-60
 Identities = 171/190 (90%), Gaps = 4/190 (2%)
 Strand=Plus/Plus

Query  1    GCATCGCGTCGCCACCCCCCTCCCGCGGGGGGCGGCGGAGACTGGCCTCCCGTGCCCCGG  60
            |||||||||||||||||||||||||| ||||||||||||||||||||||||||||||| |
Sbjct  411  GCATCGCGTCGCCACCCCCCTCCCGC-GGGGGCGGCGGAGACTGGCCTCCCGTGCCCCCG  469

Query  61   GGCGCGGCCGGCCCAAACGAGAGCTCCTCGGCGAGGGGCGTCACGACTGGTGGTGGTTGA  120
            ||||||||||||| ||||| ||| ||||||||| ||| |||||||||| |||||||||||
Sbjct  470  GGCGCGGCCGGCCTAAACGCGAG-TCCTCGGCGGGGGACGTCACGACTAGTGGTGGTTGA  528

Query  121  GTCCCTCAACTCGAGTCGTCGTCGTGCCGGCAAACC-CCCGCCGCAGTCC-GGCTCCCAC  178
            ||||||||||||||||| | |||||||||  | ||| ||||||||| ||  |||||| ||
Sbjct  529  GTCCCTCAACTCGAGTCCTTGTCGTGCCGTTAGACCACCCGCCGCATTCGGGGCTCCGAC  588

Query  179  GACCCCGAAG  188
            ||||| ||||
Sbjct  589  GACCCTGAAG  598


>AF543010.1 Coffea salvatrix internal transcribed spacer 2, 5.8S ribosomal 
RNA gene, and internal transcribed spacer 1, complete sequence
Length=641

 Score = 243 bits (131),  Expect = 3e-60
 Identities = 168/185 (91%), Gaps = 5/185 (3%)
 Strand=Plus/Minus

Query  1    GCATCGCGTCGCCACCCCCCTCCCGCGGGGGGCGGCGGAGACTGGCCTCCCGTGCCCCGG  60
            |||||||||||||||||||||||||||||||||||||||||||||||||||||||||| |
Sbjct  225  GCATCGCGTCGCCACCCCCCTCCCGCGGGGGGCGGCGGAGACTGGCCTCCCGTGCCCCCG  166

Query  61   GGCGCGGCCGGCCCAAACGAGAGCTCCTCGGCGAGGGGCGTCACGACTGGTGGTGGTTGA  120
            ||||||||||||| ||||| |||| |||||||||||| |||||||||| |||||||||||
Sbjct  165  GGCGCGGCCGGCCTAAACGCGAGC-CCTCGGCGAGGGACGTCACGACTAGTGGTGGTTGA  107

Query  121  GTCCCTCAACTCGAGTCGTCGTCGTGCCGGCAA-ACC-CCCGCCGCAGTCCGG-CTCCCA  177
                ||||||||||||| ||||||||||| ||| ||| |||||||||||| || |||| |
Sbjct  106  ACTGCTCAACTCGAGTCCTCGTCGTGCCG-CAAGACCACCCGCCGCAGTCGGGGCTCCGA  48

Query  178  CGACC  182
            |||||
Sbjct  47   CGACC  43


>AF543003.1 Coffea dewevrei internal transcribed spacer 2, 5.8S ribosomal 
RNA gene, and internal transcribed spacer 1, complete sequence
Length=671

 Score = 243 bits (131),  Expect = 3e-60
 Identities = 171/190 (90%), Gaps = 4/190 (2%)
 Strand=Plus/Minus

Query  1    GCATCGCGTCGCCACCCCCCTCCCGCGGGGGGCGGCGGAGACTGGCCTCCCGTGCCCCGG  60
            ||||||||||||||||||||||||||||||| |||||||||||||||||||||||||| |
Sbjct  243  GCATCGCGTCGCCACCCCCCTCCCGCGGGGG-CGGCGGAGACTGGCCTCCCGTGCCCCCG  185

Query  61   GGCGCGGCCGGCCCAAACGAGAGCTCCTCGGCGAGGGGCGTCACGACTGGTGGTGGTTGA  120
            ||||||||||||| ||||| ||| ||||||||| ||| |||||||||| |||||||||||
Sbjct  184  GGCGCGGCCGGCCTAAACGCGAG-TCCTCGGCGGGGGACGTCACGACTAGTGGTGGTTGA  126

Query  121  GTCCCTCAACTCGAGTCGTCGTCGTGCCGGCAAACC-CCCGCCGCAGTCCGG-CTCCCAC  178
            ||||||||||||||||| | |||||||||  | ||| ||||||||| || || |||| ||
Sbjct  125  GTCCCTCAACTCGAGTCCTTGTCGTGCCGTTAGACCACCCGCCGCATTCGGGGCTCCGAC  66

Query  179  GACCCCGAAG  188
            ||||| ||||
Sbjct  65   GACCCTGAAG  56


>AF543002.1 Coffea dewevrei internal transcribed spacer 2, 5.8S ribosomal 
RNA gene, and internal transcribed spacer 1, complete sequence
Length=673

 Score = 243 bits (131),  Expect = 3e-60
 Identities = 172/191 (90%), Gaps = 5/191 (3%)
 Strand=Plus/Minus

Query  1    GCATCGCGTCGCCACCCCCCTCCCGCGGGGGGCGGCGGAGACTGGCCTCCCGTGCCCCGG  60
            ||||||||||||||||||||||||||||||| |||||||||||||||||||||||||| |
Sbjct  243  GCATCGCGTCGCCACCCCCCTCCCGCGGGGG-CGGCGGAGACTGGCCTCCCGTGCCCCCG  185

Query  61   GGCGCGGCCGGCCCAAACGAGAGCTCCTCGGCGAGGGGCGTCACGACT-GGTGGTGGTTG  119
            ||||||||||||| ||||| ||| ||||||||| ||| |||||||||| |||||||||||
Sbjct  184  GGCGCGGCCGGCCTAAACGCGAG-TCCTCGGCGGGGGACGTCACGACTAGGTGGTGGTTG  126

Query  120  AGTCCCTCAACTCGAGTCGTCGTCGTGCCGGCAAACC-CCCGCCGCAGTCCGG-CTCCCA  177
            |||||||||||||||||| | |||||||||  | ||| ||||||||| || || |||| |
Sbjct  125  AGTCCCTCAACTCGAGTCCTTGTCGTGCCGTTAGACCACCCGCCGCATTCGGGGCTCCGA  66

Query  178  CGACCCCGAAG  188
            |||||| ||||
Sbjct  65   CGACCCTGAAG  55


>AF543001.1 Coffea dewevrei internal transcribed spacer 2, 5.8S ribosomal 
RNA gene, and internal transcribed spacer 1, complete sequence
Length=691

 Score = 243 bits (131),  Expect = 3e-60
 Identities = 171/190 (90%), Gaps = 4/190 (2%)
 Strand=Plus/Minus

Query  1    GCATCGCGTCGCCACCCCCCTCCCGCGGGGGGCGGCGGAGACTGGCCTCCCGTGCCCCGG  60
            ||||||||||||||||||||||||||||||| |||||||||||||||||||||||||| |
Sbjct  256  GCATCGCGTCGCCACCCCCCTCCCGCGGGGG-CGGCGGAGACTGGCCTCCCGTGCCCCCG  198

Query  61   GGCGCGGCCGGCCCAAACGAGAGCTCCTCGGCGAGGGGCGTCACGACTGGTGGTGGTTGA  120
            ||||||||||||| ||||| ||| ||||||||| ||| |||||||||| |||||||||||
Sbjct  197  GGCGCGGCCGGCCTAAACGCGAG-TCCTCGGCGGGGGACGTCACGACTAGTGGTGGTTGA  139

Query  121  GTCCCTCAACTCGAGTCGTCGTCGTGCCGGCAAACC-CCCGCCGCAGTCCGG-CTCCCAC  178
            ||||||||||||||||| | |||||||||  | ||| ||||||||| || || |||| ||
Sbjct  138  GTCCCTCAACTCGAGTCCTTGTCGTGCCGTTAGACCACCCGCCGCATTCGGGGCTCCGAC  79

Query  179  GACCCCGAAG  188
            ||||| ||||
Sbjct  78   GACCCTGAAG  69


>AF543000.1 Coffea dewevrei internal transcribed spacer 2, 5.8S ribosomal 
RNA gene, and internal transcribed spacer 1, complete sequence
Length=681

 Score = 243 bits (131),  Expect = 3e-60
 Identities = 171/190 (90%), Gaps = 4/190 (2%)
 Strand=Plus/Minus

Query  1    GCATCGCGTCGCCACCCCCCTCCCGCGGGGGGCGGCGGAGACTGGCCTCCCGTGCCCCGG  60
            ||||||||||||||||||||||||||||||| |||||||||||||||||||||||||| |
Sbjct  251  GCATCGCGTCGCCACCCCCCTCCCGCGGGGG-CGGCGGAGACTGGCCTCCCGTGCCCCCG  193

Query  61   GGCGCGGCCGGCCCAAACGAGAGCTCCTCGGCGAGGGGCGTCACGACTGGTGGTGGTTGA  120
            ||||||||||||| ||||| ||| ||||||||| ||| |||||||||| |||||||||||
Sbjct  192  GGCGCGGCCGGCCTAAACGCGAG-TCCTCGGCGGGGGACGTCACGACTAGTGGTGGTTGA  134

Query  121  GTCCCTCAACTCGAGTCGTCGTCGTGCCGGCAAACC-CCCGCCGCAGTCCGG-CTCCCAC  178
            ||||||||||||||||| | |||||||||  | ||| ||||||||| || || |||| ||
Sbjct  133  GTCCCTCAACTCGAGTCCTTGTCGTGCCGTTAGACCACCCGCCGCATTCGGGGCTCCGAC  74

Query  179  GACCCCGAAG  188
            ||||| ||||
Sbjct  73   GACCCTGAAG  64


>AF542994.1 Coffea salvatrix internal transcribed spacer 2, 5.8S ribosomal 
RNA gene, and internal transcribed spacer 1, complete sequence
Length=671

 Score = 243 bits (131),  Expect = 3e-60
 Identities = 168/185 (91%), Gaps = 5/185 (3%)
 Strand=Plus/Minus

Query  1    GCATCGCGTCGCCACCCCCCTCCCGCGGGGGGCGGCGGAGACTGGCCTCCCGTGCCCCGG  60
            |||||||||||||||||||||||||||||||||||||||||||||||||||||||||| |
Sbjct  240  GCATCGCGTCGCCACCCCCCTCCCGCGGGGGGCGGCGGAGACTGGCCTCCCGTGCCCCCG  181

Query  61   GGCGCGGCCGGCCCAAACGAGAGCTCCTCGGCGAGGGGCGTCACGACTGGTGGTGGTTGA  120
            ||||||||||||| ||||| |||| |||||||||||| |||||||||| |||||||||||
Sbjct  180  GGCGCGGCCGGCCTAAACGCGAGC-CCTCGGCGAGGGACGTCACGACTAGTGGTGGTTGA  122

Query  121  GTCCCTCAACTCGAGTCGTCGTCGTGCCGGCAA-ACC-CCCGCCGCAGTCCGG-CTCCCA  177
                ||||||||||||| ||||||||||| ||| ||| |||||||||||| || |||| |
Sbjct  121  ACTGCTCAACTCGAGTCCTCGTCGTGCCG-CAAGACCACCCGCCGCAGTCGGGGCTCCGA  63

Query  178  CGACC  182
            |||||
Sbjct  62   CGACC  58


>FR832860.1 Coffea rhamnifolia 18S rRNA gene (partial), ITS1, 5.8S rRNA gene, 
ITS2 and 26S rRNA gene (partial), specimen voucher O'Brien 
23
Length=805

 Score = 241 bits (130),  Expect = 9e-60
 Identities = 167/185 (90%), Gaps = 4/185 (2%)
 Strand=Plus/Plus

Query  1    GCATCGCGTCGCCACCCCCCTCCCGCGGGGGGCGGCGGAGACTGGCCTCCCGTGCCCCGG  60
            |||||||||||||||||||||||||| ||||||||||||||||||||||||||||| | |
Sbjct  513  GCATCGCGTCGCCACCCCCCTCCCGC-GGGGGCGGCGGAGACTGGCCTCCCGTGCCYCCG  571

Query  61   GGCGCGGCCGGCCCAAACGAGAGCTCCTCGGCGAGGGGCGTCACGACTGGTGGTGGTTGA  120
            ||||||||||||| ||||| ||| ||||||||||||| |||||||||| |||||||||||
Sbjct  572  GGCGCGGCCGGCCTAAACGCGAG-TCCTCGGCGAGGGACGTCACGACTAGTGGTGGTTGA  630

Query  121  GTCCCTCAACTCGAGTCGTCGTCGTGCCGGCAAA-CCCCCGCCGCAGTCC-GGCTCCCAC  178
             |||||||||||||||| | |||||||||  | | ||||||||||||||  |||||| ||
Sbjct  631  ATCCCTCAACTCGAGTCCTTGTCGTGCCGTTAGACCCCCCGCCGCAGTCGGGGCTCCGAC  690

Query  179  GACCC  183
            |||||
Sbjct  691  GACCC  695


>DQ153617.1 Coffea sp. IRD-Montpelier OF 60 18S ribosomal RNA gene, partial 
sequence; internal transcribed spacer 1, 5.8S ribosomal RNA 
gene, and internal transcribed spacer 2, complete sequence; 
and 26S ribosomal RNA gene, partial sequence
Length=783

 Score = 241 bits (130),  Expect = 9e-60
 Identities = 171/190 (90%), Gaps = 5/190 (3%)
 Strand=Plus/Plus

Query  1    GCATCGCGTCGCCACCCCCCTCCCGCGGGGGGCGGCGGAGACTGGCCTCCCGTGCCCCGG  60
            ||||||||||||||||||| |||||| ||||||||||||||||||||||||||||||| |
Sbjct  509  GCATCGCGTCGCCACCCCC-TCCCGC-GGGGGCGGCGGAGACTGGCCTCCCGTGCCCCCG  566

Query  61   GGCGCGGCCGGCCCAAACGAGAGCTCCTCGGCGAGGGGCGTCACGACTGGTGGTGGTTGA  120
            ||||||||||||| ||||| ||| ||||||||||||| |||||||||| |||||||||||
Sbjct  567  GGCGCGGCCGGCCTAAACGCGAG-TCCTCGGCGAGGGACGTCACGACTAGTGGTGGTTGA  625

Query  121  GTCCCTCAACTCGAGTCGTCGTCGTGCCGGCAAACC-CCCGCCGCAGTCC-GGCTCCCAC  178
             |||||||||||||||| | |||||||||  | ||| ||||||||||||  |||||| ||
Sbjct  626  ATCCCTCAACTCGAGTCCTTGTCGTGCCGTTAGACCACCCGCCGCAGTCGGGGCTCCGAC  685

Query  179  GACCCCGAAG  188
            ||||| ||||
Sbjct  686  GACCCTGAAG  695


>DQ153590.1 Coffea montekupensis 18S ribosomal RNA gene, partial sequence; 
internal transcribed spacer 1, 5.8S ribosomal RNA gene, and 
internal transcribed spacer 2, complete sequence; and 26S 
ribosomal RNA gene, partial sequence
Length=782

 Score = 241 bits (130),  Expect = 9e-60
 Identities = 171/190 (90%), Gaps = 5/190 (3%)
 Strand=Plus/Plus

Query  1    GCATCGCGTCGCCACCCCCC-TCCCGCGGGGGGCGGCGGAGACTGGCCTCCCGTGCCCCG  59
            |||||||||||||||||||| |||||| ||||||||||||||||||||||||||||||| 
Sbjct  502  GCATCGCGTCGCCACCCCCCCTCCCGC-GGGGGCGGCGGAGACTGGCCTCCCGTGCCCCC  560

Query  60   GGGCGCGGCCGGCCCAAACGAGAGCTCCTCGGCGAGGGGCGTCACGACTGGTGGTGGTTG  119
            |||||||||||||| ||||| ||| ||||||||||||| |||||||||| ||||||||||
Sbjct  561  GGGCGCGGCCGGCCTAAACGCGAG-TCCTCGGCGAGGGACGTCACGACTAGTGGTGGTTG  619

Query  120  AGTCCCTCAACTCGAGTCGTCGTCGTGCCGGCAAACC-CCCGCCGCAGTCC-GGCTCCCA  177
            | |||||||||||||||| | |||||||||  | ||| ||||||||||||  |||||| |
Sbjct  620  AATCCCTCAACTCGAGTCCTTGTCGTGCCGTTAGACCACCCGCCGCAGTCGGGGCTCCGA  679

Query  178  CGACCCCGAA  187
            |||||| |||
Sbjct  680  CGACCCTGAA  689


>DQ153640.1 Coffea magnistipula 18S ribosomal RNA gene, partial sequence; 
internal transcribed spacer 1, 5.8S ribosomal RNA gene, and 
internal transcribed spacer 2, complete sequence; and 26S ribosomal 
RNA gene, partial sequence
Length=781

 Score = 239 bits (129),  Expect = 3e-59
 Identities = 167/185 (90%), Gaps = 4/185 (2%)
 Strand=Plus/Plus

Query  1    GCATCGCGTCGCCACCCCCCTCCCGCGGGGGGCGGCGGAGACTGGCCTCCCGTGCCCCGG  60
            ||||||||||||||||||||||| || ||||||||||||||||||||||||||||||| |
Sbjct  502  GCATCGCGTCGCCACCCCCCTCCGGC-GGGGGCGGCGGAGACTGGCCTCCCGTGCCCCCG  560

Query  61   GGCGCGGCCGGCCCAAACGAGAGCTCCTCGGCGAGGGGCGTCACGACTGGTGGTGGTTGA  120
            ||||||||||||| ||||| ||| ||||||||||||| |||||||||| |||||||||||
Sbjct  561  GGCGCGGCCGGCCTAAACGCGAG-TCCTCGGCGAGGGACGTCACGACTAGTGGTGGTTGA  619

Query  121  GTCCCTCAACTCGAGTCGTCGTCGTGCCGGCAAACC-CCCGCCGCAGTCC-GGCTCCCAC  178
             |||||||||||||||| | |||||||||  | ||| ||||||||||||  |||||| ||
Sbjct  620  ATCCCTCAACTCGAGTCCTTGTCGTGCCGTTAGACCACCCGCCGCAGTCGGGGCTCCGAC  679

Query  179  GACCC  183
            |||||
Sbjct  680  GACCC  684


>DQ153538.1 Coffea sambavensis 18S ribosomal RNA gene, partial sequence; 
internal transcribed spacer 1, 5.8S ribosomal RNA gene, and 
internal transcribed spacer 2, complete sequence; and 26S ribosomal 
RNA gene, partial sequence
Length=787

 Score = 239 bits (129),  Expect = 3e-59
 Identities = 172/192 (90%), Gaps = 6/192 (3%)
 Strand=Plus/Plus

Query  1    GCATCGCGTCGCCACCCCCCTCCCGCGGGGGGCGGCGGAGACTGGCCTCCCGTGCCCCGG  60
            |||||||||||||||||||||||||| ||||||||||||||||||||||||||||||| |
Sbjct  510  GCATCGCGTCGCCACCCCCCTCCCGC-GGGGGCGGCGGAGACTGGCCTCCCGTGCCCCCG  568

Query  61   GGCGCGGCCGGCCCAAACGAGAGCTCCTCGGCGAGGGGCGTCACGACTGGTGGTGGTTGA  120
            ||||||||||||| ||||| ||| ||||||||||||| |||||||||| |||||||||||
Sbjct  569  GGCGCGGCCGGCCTAAACGCGAG-TCCTCGGCGAGGGACGTCACGACTAGTGGTGGTTGA  627

Query  121  GTCCCTCAACTCGAGTCGTCGTCGTGCCGGC---AAACCCCCGCCGCAGTCC-GGCTCCC  176
             |||||||||||||||| | |||||||||     ||||||||||||||||   |||||| 
Sbjct  628  ATCCCTCAACTCGAGTCCTTGTCGTGCCGTTTAGAAACCCCCGCCGCAGTTGGGGCTCCG  687

Query  177  ACGACCCCGAAG  188
            ||||||| ||||
Sbjct  688  ACGACCCTGAAG  699


>KY700290.1 Coffea myrtifolia isolate COMY_P.A_PM_3of3 5.8S ribosomal RNA 
gene, partial sequence; internal transcribed spacer 2, complete 
sequence; and large subunit ribosomal RNA gene, partial 
sequence
Length=416

 Score = 237 bits (128),  Expect = 1e-58
 Identities = 170/190 (89%), Gaps = 4/190 (2%)
 Strand=Plus/Plus

Query  1    GCATCGCGTCGCCACCCCCCTCCCGCGGGGGGCGGCGGAGACTGGCCTCCCGTGCCCCGG  60
            |||||||||||||||||||||||||| |||||  |||||||||||||||||||||||| |
Sbjct  97   GCATCGCGTCGCCACCCCCCTCCCGC-GGGGGTAGCGGAGACTGGCCTCCCGTGCCCCCG  155

Query  61   GGCGCGGCCGGCCCAAACGAGAGCTCCTCGGCGAGGGGCGTCACGACTGGTGGTGGTTGA  120
            ||||||||||||| ||||| ||| ||||||||||||| |||||||||| |||||||||||
Sbjct  156  GGCGCGGCCGGCCTAAACGCGAG-TCCTCGGCGAGGGACGTCACGACTAGTGGTGGTTGA  214

Query  121  GTCCCTCAACTCGAGTCGTCGTCGTGCCGGCA-AACCCCCGCCGCAGTCC-GGCTCCCAC  178
             |||||||||||||||| | |||||||||  | |||||||||||||||   |||||| ||
Sbjct  215  ATCCCTCAACTCGAGTCCTTGTCGTGCCGTTATAACCCCCGCCGCAGTTGGGGCTCCGAC  274

Query  179  GACCCCGAAG  188
            ||||| ||||
Sbjct  275  GACCCTGAAG  284


>KY700289.1 Coffea myrtifolia isolate COMY_2of3 5.8S ribosomal RNA gene, 
partial sequence; internal transcribed spacer 2, complete sequence; 
and large subunit ribosomal RNA gene, partial sequence
Length=431

 Score = 237 bits (128),  Expect = 1e-58
 Identities = 170/190 (89%), Gaps = 4/190 (2%)
 Strand=Plus/Plus

Query  1    GCATCGCGTCGCCACCCCCCTCCCGCGGGGGGCGGCGGAGACTGGCCTCCCGTGCCCCGG  60
            |||||||||||||||||||||||||| |||||  |||||||||||||||||||||||| |
Sbjct  73   GCATCGCGTCGCCACCCCCCTCCCGC-GGGGGTAGCGGAGACTGGCCTCCCGTGCCCCCG  131

Query  61   GGCGCGGCCGGCCCAAACGAGAGCTCCTCGGCGAGGGGCGTCACGACTGGTGGTGGTTGA  120
            ||||||||||||| ||||| ||| ||||||||||||| |||||||||| |||||||||||
Sbjct  132  GGCGCGGCCGGCCTAAACGCGAG-TCCTCGGCGAGGGACGTCACGACTAGTGGTGGTTGA  190

Query  121  GTCCCTCAACTCGAGTCGTCGTCGTGCCGGCA-AACCCCCGCCGCAGTCC-GGCTCCCAC  178
             |||||||||||||||| | |||||||||  | |||||||||||||||   |||||| ||
Sbjct  191  ATCCCTCAACTCGAGTCCTTGTCGTGCCGTTATAACCCCCGCCGCAGTTGGGGCTCCGAC  250

Query  179  GACCCCGAAG  188
            ||||| ||||
Sbjct  251  GACCCTGAAG  260


>KY700288.1 Coffea myrtifolia isolate COMY_P.C_1of3 5.8S ribosomal RNA gene, 
partial sequence; internal transcribed spacer 2, complete 
sequence; and large subunit ribosomal RNA gene, partial sequence
Length=396

 Score = 237 bits (128),  Expect = 1e-58
 Identities = 170/190 (89%), Gaps = 4/190 (2%)
 Strand=Plus/Plus

Query  1    GCATCGCGTCGCCACCCCCCTCCCGCGGGGGGCGGCGGAGACTGGCCTCCCGTGCCCCGG  60
            |||||||||||||||||||||||||| |||||  |||||||||||||||||||||||| |
Sbjct  60   GCATCGCGTCGCCACCCCCCTCCCGC-GGGGGTAGCGGAGACTGGCCTCCCGTGCCCCCG  118

Query  61   GGCGCGGCCGGCCCAAACGAGAGCTCCTCGGCGAGGGGCGTCACGACTGGTGGTGGTTGA  120
            ||||||||||||| ||||| ||| ||||||||||||| |||||||||| |||||||||||
Sbjct  119  GGCGCGGCCGGCCTAAACGCGAG-TCCTCGGCGAGGGACGTCACGACTAGTGGTGGTTGA  177

Query  121  GTCCCTCAACTCGAGTCGTCGTCGTGCCGGCA-AACCCCCGCCGCAGTCC-GGCTCCCAC  178
             |||||||||||||||| | |||||||||  | |||||||||||||||   |||||| ||
Sbjct  178  ATCCCTCAACTCGAGTCCTTGTCGTGCCGTTATAACCCCCGCCGCAGTTGGGGCTCCGAC  237

Query  179  GACCCCGAAG  188
            ||||| ||||
Sbjct  238  GACCCTGAAG  247


>MF417758.1 Coffea arabica isolate 4-sn internal transcribed spacer 1, partial 
sequence; 5.8S ribosomal RNA gene and internal transcribed 
spacer 2, complete sequence; and 28S ribosomal RNA gene, 
partial sequence
Length=666

 Score = 237 bits (128),  Expect = 1e-58
 Identities = 170/190 (89%), Gaps = 4/190 (2%)
 Strand=Plus/Plus

Query  1    GCATCGCGTCGCCACCCCCCTCCCGCGGGGGGCGGCGGAGACTGGCCTCCCGTGCCCCGG  60
            |||||||||||||||||||||||||| ||||||||||||||||||||||||||||||| |
Sbjct  412  GCATCGCGTCGCCACCCCCCTCCCGC-GGGGGCGGCGGAGACTGGCCTCCCGTGCCCCCG  470

Query  61   GGCGCGGCCGGCCCAAACGAGAGCTCCTCGGCGAGGGGCGTCACGACTGGTGGTGGTTGA  120
            ||||||||||||| ||||| ||| ||||||||| ||| |||||||||  |||||||||||
Sbjct  471  GGCGCGGCCGGCCTAAACGCGAG-TCCTCGGCGGGGGACGTCACGACCAGTGGTGGTTGA  529

Query  121  GTCCCTCAACTCGAGTCGTCGTCGTGCCGGCAAACC-CCCGCCGCAGTCC-GGCTCCCAC  178
            ||||||||||||||||| | |||||||||  | ||| ||||||||| ||  |||||| ||
Sbjct  530  GTCCCTCAACTCGAGTCCTTGTCGTGCCGTTAGACCACCCGCCGCATTCGGGGCTCCGAC  589

Query  179  GACCCCGAAG  188
            ||||| ||||
Sbjct  590  GACCCTGAAG  599


>MF417757.1 Coffea arabica isolate 3-sn internal transcribed spacer 1, partial 
sequence; 5.8S ribosomal RNA gene and internal transcribed 
spacer 2, complete sequence; and 28S ribosomal RNA gene, 
partial sequence
Length=656

 Score = 237 bits (128),  Expect = 1e-58
 Identities = 170/190 (89%), Gaps = 4/190 (2%)
 Strand=Plus/Plus

Query  1    GCATCGCGTCGCCACCCCCCTCCCGCGGGGGGCGGCGGAGACTGGCCTCCCGTGCCCCGG  60
            |||||||||||||||||||||||||| ||||||||||||||||||||||||||||||| |
Sbjct  407  GCATCGCGTCGCCACCCCCCTCCCGC-GGGGGCGGCGGAGACTGGCCTCCCGTGCCCCCG  465

Query  61   GGCGCGGCCGGCCCAAACGAGAGCTCCTCGGCGAGGGGCGTCACGACTGGTGGTGGTTGA  120
            ||||||||||||| ||||| ||| ||||||||| ||| |||||||||  |||||||||||
Sbjct  466  GGCGCGGCCGGCCTAAACGCGAG-TCCTCGGCGGGGGACGTCACGACCAGTGGTGGTTGA  524

Query  121  GTCCCTCAACTCGAGTCGTCGTCGTGCCGGCAAACC-CCCGCCGCAGTCC-GGCTCCCAC  178
            ||||||||||||||||| | |||||||||  | ||| ||||||||| ||  |||||| ||
Sbjct  525  GTCCCTCAACTCGAGTCCTTGTCGTGCCGTTAGACCACCCGCCGCATTCGGGGCTCCGAC  584

Query  179  GACCCCGAAG  188
            ||||| ||||
Sbjct  585  GACCCTGAAG  594


>FR832858.1 Tricalysia perrieri subsp. antsalovensis 18S rRNA gene (partial), 
ITS1, 5.8S rRNA gene, ITS2 and 26S rRNA gene (partial), 
specimen voucher Davis 2325
Length=848

 Score = 237 bits (128),  Expect = 1e-58
 Identities = 175/197 (89%), Gaps = 6/197 (3%)
 Strand=Plus/Plus

Query  1    GCATCGCGTCGCCACCCCCCTCCCGCGGGGGGCGGCGGAGACTGGCCTCCCGTGCCCCGG  60
            ||||||||||||||||||| ||||||  |||||||||||||||||||||||||||||  |
Sbjct  543  GCATCGCGTCGCCACCCCC-TCCCGC--GGGGCGGCGGAGACTGGCCTCCCGTGCCCTCG  599

Query  61   GGCGCGGCCGGCCCAAACGAGAGCTCCTCGGCGAGGGGCGTCACGACTGGTGGTGGTTGA  120
            ||||||||||||| ||| ||||| ||||||||||||| |||||||||| |||||||||||
Sbjct  600  GGCGCGGCCGGCCTAAATGAGAG-TCCTCGGCGAGGGACGTCACGACTAGTGGTGGTTGA  658

Query  121  GTCCCTCAACTCGAGTCGTCGTCGTGCCGGCAAACCCCCGCCGCAGTCCGGC-TCCCACG  179
             |||||||||||||||| | ||||||||||| |||||||||| || |  ||| |||||||
Sbjct  659  ATCCCTCAACTCGAGTCCTTGTCGTGCCGGC-AACCCCCGCCTCAATTTGGCCTCCCACG  717

Query  180  ACCCCGAAGCTCCCGCG  196
            ||||  |||||| ||||
Sbjct  718  ACCCTCAAGCTCGCGCG  734


>EU650386.1 Coffea arabica 18S ribosomal RNA gene, partial sequence; internal 
transcribed spacer 1, 5.8S ribosomal RNA gene, and internal 
transcribed spacer 2, complete sequence; and 28S ribosomal 
RNA gene, partial sequence
Length=2011

 Score = 237 bits (128),  Expect = 1e-58
 Identities = 170/190 (89%), Gaps = 4/190 (2%)
 Strand=Plus/Plus

Query  1     GCATCGCGTCGCCACCCCCCTCCCGCGGGGGGCGGCGGAGACTGGCCTCCCGTGCCCCGG  60
             |||||||||||||||||||||||||| ||||||||||||||||||||||||||||||| |
Sbjct  1141  GCATCGCGTCGCCACCCCCCTCCCGC-GGGGGCGGCGGAGACTGGCCTCCCGTGCCCCCG  1199

Query  61    GGCGCGGCCGGCCCAAACGAGAGCTCCTCGGCGAGGGGCGTCACGACTGGTGGTGGTTGA  120
             ||||||||||||| ||||| ||| ||||||||| ||| |||||||||  |||||||||||
Sbjct  1200  GGCGCGGCCGGCCTAAACGCGAG-TCCTCGGCGGGGGACGTCACGACCAGTGGTGGTTGA  1258

Query  121   GTCCCTCAACTCGAGTCGTCGTCGTGCCGGCAAACC-CCCGCCGCAGTCC-GGCTCCCAC  178
             ||||||||||||||||| | |||||||||  | ||| ||||||||| ||  |||||| ||
Sbjct  1259  GTCCCTCAACTCGAGTCCTTGTCGTGCCGTTAGACCACCCGCCGCATTCGGGGCTCCGAC  1318

Query  179   GACCCCGAAG  188
             ||||| ||||
Sbjct  1319  GACCCTGAAG  1328


>DQ153609.1 Coffea arabica 18S ribosomal RNA gene, partial sequence; internal 
transcribed spacer 1, 5.8S ribosomal RNA gene, and internal 
transcribed spacer 2, complete sequence; and 26S ribosomal 
RNA gene, partial sequence
Length=784

 Score = 237 bits (128),  Expect = 1e-58
 Identities = 170/190 (89%), Gaps = 4/190 (2%)
 Strand=Plus/Plus

Query  1    GCATCGCGTCGCCACCCCCCTCCCGCGGGGGGCGGCGGAGACTGGCCTCCCGTGCCCCGG  60
            |||||||||||||||||||||||||| ||||||||||||||||||||||||||||||| |
Sbjct  509  GCATCGCGTCGCCACCCCCCTCCCGC-GGGGGCGGCGGAGACTGGCCTCCCGTGCCCCCG  567

Query  61   GGCGCGGCCGGCCCAAACGAGAGCTCCTCGGCGAGGGGCGTCACGACTGGTGGTGGTTGA  120
            ||||||||||||| ||||| ||| ||||||||| ||| |||||||||  |||||||||||
Sbjct  568  GGCGCGGCCGGCCTAAACGCGAG-TCCTCGGCGGGGGACGTCACGACCAGTGGTGGTTGA  626

Query  121  GTCCCTCAACTCGAGTCGTCGTCGTGCCGGCAAACC-CCCGCCGCAGTCC-GGCTCCCAC  178
            ||||||||||||||||| | |||||||||  | ||| ||||||||| ||  |||||| ||
Sbjct  627  GTCCCTCAACTCGAGTCCTTGTCGTGCCGTTAGACCACCCGCCGCATTCGGGGCTCCGAC  686

Query  179  GACCCCGAAG  188
            ||||| ||||
Sbjct  687  GACCCTGAAG  696


>DQ153555.1 Coffea resinosa 18S ribosomal RNA gene, partial sequence; internal 
transcribed spacer 1, 5.8S ribosomal RNA gene, and internal 
transcribed spacer 2, complete sequence; and 26S ribosomal 
RNA gene, partial sequence
Length=786

 Score = 237 bits (128),  Expect = 1e-58
 Identities = 171/191 (90%), Gaps = 5/191 (3%)
 Strand=Plus/Plus

Query  1    GCATCGCGTCGCCACCCCCCTCCCGCGGGGGGCGGCGGAGACTGGCCTCCCGTGCCCCGG  60
            ||||||||||||| |||||||||||| ||||||||||||||||||||||||||||||| |
Sbjct  510  GCATCGCGTCGCCTCCCCCCTCCCGC-GGGGGCGGCGGAGACTGGCCTCCCGTGCCCCCG  568

Query  61   GGCGCGGCCGGCCCAAACGAGAGCTCCTCGGCGAGGGGCGTCACGACTGGTGGTGGTTGA  120
            ||||||||||||| ||||| ||| ||||||||||||| |||||||||| |||||||||||
Sbjct  569  GGCGCGGCCGGCCTAAACGCGAG-TCCTCGGCGAGGGACGTCACGACTAGTGGTGGTTGA  627

Query  121  GTCCCTCAACTCGAGTCGTCGTCGTGCCGGC-A-AACCCCCGCCGCAGTCC-GGCTCCCA  177
             |||||||||||||||| | |||||||||   | |||||||||||||||   |||||| |
Sbjct  628  ATCCCTCAACTCGAGTCCTTGTCGTGCCGTTTAGAACCCCCGCCGCAGTTGGGGCTCCGA  687

Query  178  CGACCCCGAAG  188
            |||||| ||||
Sbjct  688  CGACCCTGAAG  698


>DQ153551.1 Coffea boiviniana 18S ribosomal RNA gene, partial sequence; internal 
transcribed spacer 1, 5.8S ribosomal RNA gene, and internal 
transcribed spacer 2, complete sequence; and 26S ribosomal 
RNA gene, partial sequence
Length=785

 Score = 237 bits (128),  Expect = 1e-58
 Identities = 170/190 (89%), Gaps = 4/190 (2%)
 Strand=Plus/Plus

Query  1    GCATCGCGTCGCCACCCCCCTCCCGCGGGGGGCGGCGGAGACTGGCCTCCCGTGCCCCGG  60
            |||||||||||||||||| ||| ||| ||||||||||||||||||||||||||||||| |
Sbjct  510  GCATCGCGTCGCCACCCCTCTCTCGC-GGGGGCGGCGGAGACTGGCCTCCCGTGCCCCCG  568

Query  61   GGCGCGGCCGGCCCAAACGAGAGCTCCTCGGCGAGGGGCGTCACGACTGGTGGTGGTTGA  120
            ||||||||||||| ||||| ||| ||||||||||||| |||||||||| |||||||||||
Sbjct  569  GGCGCGGCCGGCCTAAACGCGAG-TCCTCGGCGAGGGACGTCACGACTAGTGGTGGTTGA  627

Query  121  GTCCCTCAACTCGAGTCGTCGTCGTGCCGGCA-AACCCCCGCCGCAGTCC-GGCTCCCAC  178
             |||||||||||||||| | |||||||||  | |||||||||||||||   |||||| ||
Sbjct  628  ATCCCTCAACTCGAGTCCTTGTCGTGCCGTTAGAACCCCCGCCGCAGTTGGGGCTCCGAC  687

Query  179  GACCCCGAAG  188
            ||||| ||||
Sbjct  688  GACCCTGAAG  697


>DQ153550.1 Coffea sp. Davis 2519 18S ribosomal RNA gene, partial sequence; 
internal transcribed spacer 1, 5.8S ribosomal RNA gene, and 
internal transcribed spacer 2, complete sequence; and 26S 
ribosomal RNA gene, partial sequence
Length=785

 Score = 237 bits (128),  Expect = 1e-58
 Identities = 170/190 (89%), Gaps = 4/190 (2%)
 Strand=Plus/Plus

Query  1    GCATCGCGTCGCCACCCCCCTCCCGCGGGGGGCGGCGGAGACTGGCCTCCCGTGCCCCGG  60
            |||||||||||||||||||||||||| ||||||||||||||||||||||||||||||| |
Sbjct  510  GCATCGCGTCGCCACCCCCCTCCCGC-GGGGGCGGCGGAGACTGGCCTCCCGTGCCCCCG  568

Query  61   GGCGCGGCCGGCCCAAACGAGAGCTCCTCGGCGAGGGGCGTCACGACTGGTGGTGGTTGA  120
            ||||||||||||| ||||| ||| ||||||||||||| |||||||||| |||||||||||
Sbjct  569  GGCGCGGCCGGCCTAAACGCGAG-TCCTCGGCGAGGGACGTCACGACTAGTGGTGGTTGA  627

Query  121  GTCCCTCAACTCGAGTCGTCGTCGTGCCG-GCAAACCCCCGCCGCAGTCC-GGCTCCCAC  178
             |||||||||||||||| | |||||||||    ||||||||||| ||||  |||||  ||
Sbjct  628  ATCCCTCAACTCGAGTCCTTGTCGTGCCGTTGGAACCCCCGCCGTAGTCGGGGCTCAGAC  687

Query  179  GACCCCGAAG  188
            ||||| ||||
Sbjct  688  GACCCTGAAG  697


>DQ153546.1 Coffea mcphersonii 18S ribosomal RNA gene, partial sequence; 
internal transcribed spacer 1, 5.8S ribosomal RNA gene, and 
internal transcribed spacer 2, complete sequence; and 26S ribosomal 
RNA gene, partial sequence
Length=786

 Score = 237 bits (128),  Expect = 1e-58
 Identities = 166/184 (90%), Gaps = 4/184 (2%)
 Strand=Plus/Plus

Query  1    GCATCGCGTCGCCA-CCCCCCTCCCGCGGGGGGCGGCGGAGACTGGCCTCCCGTGCCCCG  59
            |||||||||||||| |||||||||||||||||||||||||||||||||||||||||||| 
Sbjct  506  GCATCGCGTCGCCACCCCCCCTCCCGCGGGGGGCGGCGGAGACTGGCCTCCCGTGCCCCC  565

Query  60   GGGCGCGGCCGGCCCAAACGAGAGCTCCTCGGCGAGGGGCGTCACGACTGGTGGTGGTTG  119
            |||||||||||||| ||||| ||| ||||||||||||| |||||||||| ||||||||||
Sbjct  566  GGGCGCGGCCGGCCTAAACGCGAG-TCCTCGGCGAGGGACGTCACGACTAGTGGTGGTTG  624

Query  120  AGTCCCTCAACTCGAGTCGTCGTCGTGCCGGCAAACC-CCCGCCGCAGTCCGG-CTCCCA  177
            | |||||||||||||||| | ||||||| |  | ||| |||||||||||| || |||| |
Sbjct  625  AATCCCTCAACTCGAGTCCTTGTCGTGCTGTTAGACCACCCGCCGCAGTCGGGGCTCCGA  684

Query  178  CGAC  181
            ||||
Sbjct  685  CGAC  688


  Database: Nucleotide collection (nt)
    Posted date:  Jun 15, 2019  6:40 PM
  Number of letters in database: 218,532,353,722
  Number of sequences in database:  52,478,804

Lambda      K        H
    1.33    0.621     1.12 
Gapped
Lambda      K        H
    1.28    0.460    0.850 
Matrix: blastn matrix:1 -2
Gap Penalties: Existence: 0, Extension: 0
Number of Sequences: 52478804
Number of Hits to DB: 0
Number of extensions: 0
Number of successful extensions: 0
Number of sequences better than 10: 1
Number of HSP's better than 10 without gapping: 0
Number of HSP's gapped: 1
Number of HSP's successfully gapped: 1
Length of query: 207
Length of database: 218532353722
Length adjustment: 33
Effective length of query: 174
Effective length of database: 216800553190
Effective search space: 37723296255060
Effective search space used: 37723296255060
A: 0
X1: 13 (25.0 bits)
X2: 32 (59.1 bits)
X3: 54 (99.7 bits)
S1: 13 (25.1 bits)
S2: 23 (43.6 bits)
