# Supplementary material for: Assessing the Identity of Commercial Herbs From a Cambodian Market Using DNA Barcoding
Source: Front Pharmacol. 2020 Mar 24;11:244. doi: 10.3389/fphar.2020.00244 (PMC7105672; doi:10.3389/fphar.2020.00244)
Supplement: Supplementary file 2 [file Data_Sheet_2.zip › blast search result/ITS2/JPZ32.txt]

BLASTN 2.9.0+
Reference: Zheng Zhang, Scott Schwartz, Lukas Wagner, and
Webb Miller (2000), "A greedy algorithm for aligning DNA
sequences", J Comput Biol 2000; 7(1-2):203-14.


Reference for database indexing: Aleksandr Morgulis, George
Coulouris, Yan Raytselis, Thomas L. Madden, Richa Agarwala,
Alejandro A. Schaffer (2008), "Database Indexing for
Production MegaBLAST Searches", Bioinformatics 24:1757-1764.


RID: J5XECB4F015


Database: Nucleotide collection (nt)
           52,478,804 sequences; 218,532,353,722 total letters
Query= 32

Length=237


                                                                   Score        E     Max
Sequences producing significant alignments:                       (Bits)     Value  ident

AY494044.1 Pseudobaeckea teres internal transcribed spacer 1, ...  93.5       3e-15  80%         
JQ652463.1 Daucosma laciniata voucher Fisher s.n. (F 1501788) ...  56.5       4e-04  100%        

ALIGNMENTS
>AY494044.1 Pseudobaeckea teres internal transcribed spacer 1, partial sequence; 
5.8S ribosomal RNA gene, complete sequence; and internal 
transcribed spacer 2, partial sequence
Length=639

 Score = 93.5 bits (50),  Expect = 3e-15
 Identities = 114/143 (80%), Gaps = 12/143 (8%)
 Strand=Plus/Plus

Query  1    CGCATCGCGTCGcccccccG-CACCTCGCCCCGAACGGGACGACGGCCGCGCTTGGGGGC  59
            |||||||||||||||||||| | || ||||||   |||| |  ||| || |   ||||||
Sbjct  409  CGCATCGCGTCGCCCCCCCGACCCCGCGCCCCTC-CGGGGCCCCGGTCGAG---GGGGGC  464

Query  60   GGAGAATGGCCTCCCGTGCCGC---GC-CGCGGCTGGCCCAAACCCGAGTCCCTCGCTG-  114
            ||||||||||||||||||||||   || ||||| |||||||||  |||||||| ||  | 
Sbjct  465  GGAGAATGGCCTCCCGTGCCGCTTCGCGCGCGGTTGGCCCAAAAACGAGTCCC-CGTCGA  523

Query  115  CGGGCGTCACGAACAAGTGGTGG  137
            ||| |||| ||| | ||||||||
Sbjct  524  CGGACGTCGCGA-CGAGTGGTGG  545


>JQ652463.1 Daucosma laciniata voucher Fisher s.n. (F 1501788) internal transcribed 
spacer 1, 5.8S ribosomal RNA gene, and internal transcribed 
spacer 2, complete sequence
 JQ652464.1 Daucosma laciniata voucher Fisher s.n. (F 1501788) internal transcribed 
spacer 1, 5.8S ribosomal RNA gene, and internal transcribed 
spacer 2, complete sequence
Length=605

 Score = 56.5 bits (30),  Expect = 4e-04
 Identities = 30/30 (100%), Gaps = 0/30 (0%)
 Strand=Plus/Plus

Query  50   GCTTGGGGGCGGAGAATGGCCTCCCGTGCC  79
            ||||||||||||||||||||||||||||||
Sbjct  425  GCTTGGGGGCGGAGAATGGCCTCCCGTGCC  454


  Database: Nucleotide collection (nt)
    Posted date:  Jun 15, 2019  6:40 PM
  Number of letters in database: 218,532,353,722
  Number of sequences in database:  52,478,804

Lambda      K        H
    1.33    0.621     1.12 
Gapped
Lambda      K        H
    1.28    0.460    0.850 
Matrix: blastn matrix:1 -2
Gap Penalties: Existence: 0, Extension: 0
Number of Sequences: 52478804
Number of Hits to DB: 0
Number of extensions: 0
Number of successful extensions: 0
Number of sequences better than 10: 0
Number of HSP's better than 10 without gapping: 0
Number of HSP's gapped: 0
Number of HSP's successfully gapped: 0
Length of query: 237
Length of database: 218532353722
Length adjustment: 33
Effective length of query: 204
Effective length of database: 216800553190
Effective search space: 44227312850760
Effective search space used: 44227312850760
A: 0
X1: 13 (25.0 bits)
X2: 32 (59.1 bits)
X3: 54 (99.7 bits)
S1: 13 (25.1 bits)
S2: 23 (43.6 bits)
