# Supplementary material for: Assessing the Identity of Commercial Herbs From a Cambodian Market Using DNA Barcoding
Source: Front Pharmacol. 2020 Mar 24;11:244. doi: 10.3389/fphar.2020.00244 (PMC7105672; doi:10.3389/fphar.2020.00244)
Supplement: Supplementary file 2 [file Data_Sheet_2.zip › blast search result/ITS2/JPZ26.txt]

BLASTN 2.9.0+
Reference: Zheng Zhang, Scott Schwartz, Lukas Wagner, and
Webb Miller (2000), "A greedy algorithm for aligning DNA
sequences", J Comput Biol 2000; 7(1-2):203-14.


Reference for database indexing: Aleksandr Morgulis, George
Coulouris, Yan Raytselis, Thomas L. Madden, Richa Agarwala,
Alejandro A. Schaffer (2008), "Database Indexing for
Production MegaBLAST Searches", Bioinformatics 24:1757-1764.


RID: J5X1XS2B015


Database: Nucleotide collection (nt)
           52,478,804 sequences; 218,532,353,722 total letters
Query= 26

Length=233


                                                                   Score        E      Max
Sequences producing significant alignments:                       (Bits)     Value   ident

KR532543.1 Salacia polysperma isolate J178 5.8S ribosomal RNA ...  398        6e-107  97%         
KU659799.1 Salacia agasthiamalana 5.8S ribosomal RNA gene, par...  374        1e-99   96%         
KR091357.1 Salacia agasthiamalana isolate 2 5.8S ribosomal RNA...  374        1e-99   96%         
KR091355.1 Salacia vellaniana isolate 6 5.8S ribosomal RNA gen...  374        1e-99   96%         
KJ365478.1 Salacia agasthiamalana voucher S.aga1 internal tran...  374        1e-99   96%         
HG004812.1 Salacia cf. cochinchinensis MR-2013 genomic DNA con...  363        2e-96   95%         
FJ705523.1 Salacia disepala 18S ribosomal RNA gene, partial se...  363        2e-96   95%         
MH470300.1 Salacia macrosperma isolate SM9 small subunit ribos...  359        3e-95   95%         
KU659798.1 Salacia wayanadica 5.8S ribosomal RNA gene, partial...  359        3e-95   95%         
KR091330.1 Salacia beddomei isolate 1 5.8S ribosomal RNA gene,...  359        3e-95   95%         
KJ365475.1 Salacia macrosperma voucher S.ma2 internal transcri...  359        3e-95   95%         
KJ365474.1 Salacia macrosperma voucher S.ma1 internal transcri...  359        3e-95   95%         
KJ365471.1 Salacia beddomei voucher S.bed1 internal transcribe...  359        3e-95   95%         
KF894423.1 Salacia macrosperma isolate SM13 18S ribosomal RNA ...  359        3e-95   95%         
KF894422.1 Salacia macrosperma isolate SM12 18S ribosomal RNA ...  359        3e-95   95%         
KF894421.1 Salacia macrosperma isolate SM11 18S ribosomal RNA ...  359        3e-95   95%         
KF881925.1 Salacia macrosperma isolate SM10 18S ribosomal RNA ...  359        3e-95   95%         
KF881923.1 Salacia macrosperma isolate SM8 18S ribosomal RNA g...  359        3e-95   95%         
KF881922.1 Salacia macrosperma isolate SM7 18S ribosomal RNA g...  359        3e-95   95%         
KF881921.1 Salacia macrosperma isolate SM6 18S ribosomal RNA g...  359        3e-95   95%         
KF881920.1 Salacia macrosperma isolate SM5Madikeri 18S ribosom...  359        3e-95   95%         
KF881919.1 Salacia macrosperma isolate SM4 18S ribosomal RNA g...  359        3e-95   95%         
KF881918.1 Salacia macrosperma isolate SM3 18S ribosomal RNA g...  359        3e-95   95%         
KF881916.1 Salacia oblonga isolate SO4 18S ribosomal RNA gene,...  359        3e-95   95%         
KF881915.1 Salacia oblonga isolate SO3 18S ribosomal RNA gene,...  359        3e-95   95%         
KF881914.1 Salacia oblonga isolate SO2 18S ribosomal RNA gene,...  359        3e-95   95%         
KF881913.1 Salacia oblonga isolate SO1 18S ribosomal RNA gene,...  359        3e-95   95%         
KF860877.1 Salacia macrosperma isolate SM2 18S ribosomal RNA g...  359        3e-95   95%         
KU659802.1 Salacia gambleana 5.8S ribosomal RNA gene, partial ...  357        1e-94   94%         
KU659797.1 Salacia malabarica 5.8S ribosomal RNA gene, partial...  357        1e-94   95%         
KR091350.1 Salacia vellaniana isolate 1 5.8S ribosomal RNA gen...  357        1e-94   94%         
KJ365477.1 Salacia vellaniana voucher S.vel2 internal transcri...  357        1e-94   94%         
KJ365476.1 Salacia vellaniana voucher S.vel1 internal transcri...  357        1e-94   94%         
HG004816.1 Salacia sp. MR-2013 genomic DNA containing 18S rRNA...  353        1e-93   94%         
KR091369.1 Salacia malabarica isolate 1 5.8S ribosomal RNA gen...  351        5e-93   94%         
KJ365466.1 Salacia fruticosa voucher S.fr2 internal transcribe...  351        5e-93   94%         
KF894427.1 Salacia fruticosa isolate SF4 18S ribosomal RNA gen...  351        5e-93   94%         
KF894425.1 Salacia fruticosa isolate SF2 18S ribosomal RNA gen...  351        5e-93   94%         
KF894424.1 Salacia fruticosa isolate SF1 18S ribosomal RNA gen...  351        5e-93   94%         
KU659804.1 Salacia brunoniana 5.8S ribosomal RNA gene, partial...  344        8e-91   93%         
KU659801.1 Salacia fruticosa 5.8S ribosomal RNA gene, partial ...  344        8e-91   93%         
KR091325.1 Salacia fruticosa isolate 14 5.8S ribosomal RNA gen...  344        8e-91   93%         
KJ365467.1 Salacia fruticosa voucher S.fr3 internal transcribe...  344        8e-91   93%         
KU659803.1 Salacia oblonga 5.8S ribosomal RNA gene, partial se...  340        1e-89   93%         
KJ365479.1 Salacia sp. SAD-2014 voucher S.ka1 internal transcr...  340        1e-89   93%         
KJ365470.1 Salacia oblonga voucher S.ob3 internal transcribed ...  340        1e-89   93%         
KJ365469.1 Salacia oblonga voucher S.ob2 internal transcribed ...  340        1e-89   93%         
KR091328.1 Salacia oblonga isolate 3 5.8S ribosomal RNA gene, ...  335        5e-88   93%         
KJ365468.1 Salacia oblonga voucher S.ob1 internal transcribed ...  335        5e-88   93%         
KF894426.1 Salacia fruticosa isolate SF3 18S ribosomal RNA gen...  322        4e-84   92%         
LC010120.1 Salacia reticulata genes for 18S rRNA, ITS1, 5.8S r...  318        5e-83   91%         
LC010119.1 Salacia reticulata genes for 18S rRNA, ITS1, 5.8S r...  318        5e-83   91%         
LC010118.1 Salacia reticulata genes for 18S rRNA, ITS1, 5.8S r...  318        5e-83   91%         
LC010117.1 Salacia oblonga genes for 18S rRNA, ITS1, 5.8S rRNA...  318        5e-83   91%         
KF986228.1 Salacia chinensis isolate SC4 18S ribosomal RNA gen...  318        5e-83   91%         
KF986227.1 Salacia chinensis isolate SC3 18S ribosomal RNA gen...  318        5e-83   91%         
KF986226.1 Salacia chinensis isolate SC2 18S ribosomal RNA gen...  318        5e-83   91%         
KF986225.1 Salacia chinensis isolate SC1 18S ribosomal RNA gen...  318        5e-83   91%         
KU659800.1 Salacia chinensis 5.8S ribosomal RNA gene, partial ...  313        2e-81   91%         
KR091338.1 Salacia chinensis isolate 1 5.8S ribosomal RNA gene...  313        2e-81   91%         
LC010232.1 Salacia chinensis genes for 18S rRNA, ITS1, 5.8S rR...  313        2e-81   91%         
LC010231.1 Salacia chinensis genes for 18S rRNA, ITS1, 5.8S rR...  313        2e-81   91%         
LC010228.1 Salacia chinensis genes for 18S rRNA, ITS1, 5.8S rR...  313        2e-81   91%         
LC010227.1 Salacia chinensis genes for 18S rRNA, ITS1, 5.8S rR...  313        2e-81   91%         
KJ365473.1 Salacia chinensis voucher S.chi2 internal transcrib...  313        2e-81   91%         
KJ365472.1 Salacia chinensis voucher S.chi1 internal transcrib...  313        2e-81   91%         
KF986229.1 Salacia chinensis isolate SC5 18S ribosomal RNA gen...  313        2e-81   91%         
HM230110.1 Salacia chinensis voucher A.J. Ford 5550, Australia...  313        2e-81   91%         
LC461857.1 Salacia chinensis gene for 5.8S rRNA, ITS 2 and 28S...  300        2e-77   90%         
LC010233.1 Salacia chinensis genes for 18S rRNA, ITS1, 5.8S rR...  300        2e-77   90%         
LC010230.1 Salacia chinensis genes for 18S rRNA, ITS1, 5.8S rR...  300        2e-77   90%         
LC010229.1 Salacia chinensis genes for 18S rRNA, ITS1, 5.8S rR...  294        8e-76   89%         
FJ705525.1 Salacia erythrocarpa 18S ribosomal RNA gene, partia...  265        6e-67   94%         
FJ705527.1 Salacia madagascariensis 18S ribosomal RNA gene, pa...  252        5e-63   89%         
JX203483.1 Salacia aff. obovata Archer et al. 3791 voucher R.H...  244        8e-61   88%         
FJ705529.1 Salacia owabiensis 18S ribosomal RNA gene, partial ...  244        8e-61   88%         
FJ705530.1 Salacia sp. Archer et al. 3040 18S ribosomal RNA ge...  230        2e-56   87%         
FJ705526.1 Salacia gerrardii 18S ribosomal RNA gene, partial s...  206        4e-49   85%         
MF785374.1 Peritassa pruinosa voucher US:Redden6061 5.8S ribos...  171        1e-38   84%         
KF894428.1 Salacia fruticosa isolate SF5 internal transcribed ...  169        5e-38   80%         
HM230155.1 Simirestis goetzei voucher Borhidi et al. 85491, Ta...  104        1e-18   80%         
HM230154.1 Simirestis goetzei voucher G. Simon & I.L. Mollel 8...  104        1e-18   80%         
HM230142.1 Pristimera malifolia voucher R.H. Archer 2948, Mada...  95.3       9e-16   77%         
KM092323.1 Murraya paniculata voucher YC0054MT05 internal tran...  75.0       1e-09   81%         
KU350165.1 Cyrilla racemiflora internal transcribed spacer 1, ...  52.8       0.005   100%        
AF396236.1 Cyrilla racemiflora internal transcribed spacer 1, ...  52.8       0.005   100%        

ALIGNMENTS
>KR532543.1 Salacia polysperma isolate J178 5.8S ribosomal RNA gene and internal 
transcribed spacer 2, partial sequence
 KR532544.1 Salacia polysperma isolate J544 5.8S ribosomal RNA gene and internal 
transcribed spacer 2, partial sequence
Length=275

 Score = 398 bits (215),  Expect = 6e-107
 Identities = 228/234 (97%), Gaps = 1/234 (0%)
 Strand=Plus/Plus

Query  1    AGAAACGTCGCCAAACGTCCCTCTCCGCACCCTCCCTCCCGAGGGGGGAAGCATCGAGGG  60
            ||||||||||||||||||||||||||||||||||||||||||||||||||||||||||||
Sbjct  31   AGAAACGTCGCCAAACGTCCCTCTCCGCACCCTCCCTCCCGAGGGGGGAAGCATCGAGGG  90

Query  61   GGGCGGGCGGATATTGGCCTCCCGTGCGCGGTTGCTCACGGTTGGCCCAAAAGAGAGT-G  119
            ||||||||||||||||||||||||||||| || |||| ||||||||||||||||||||  
Sbjct  91   GGGCGGGCGGATATTGGCCTCCCGTGCGCAGTCGCTCGCGGTTGGCCCAAAAGAGAGTAC  150

Query  120  CCCCGGCGAGGCAGCCACGACGTGCGGTGGTAGAAAGCGTATGCTCTCCTCGAACACCGT  179
            ||||||||||||||||||||||||||||||||||||||||||||||||||||||||||||
Sbjct  151  CCCCGGCGAGGCAGCCACGACGTGCGGTGGTAGAAAGCGTATGCTCTCCTCGAACACCGT  210

Query  180  CGTGGGCCGGCCTCACGGGGCAGGAAAGACTAAGGCCCCGATGCGGAGTCGTGT  233
            ||||||||||||||||||| ||||||||||||||||||||||||||||||||||
Sbjct  211  CGTGGGCCGGCCTCACGGGACAGGAAAGACTAAGGCCCCGATGCGGAGTCGTGT  264


>KU659799.1 Salacia agasthiamalana 5.8S ribosomal RNA gene, partial sequence; 
internal transcribed spacer 2, complete sequence; and 28S 
ribosomal RNA gene, partial sequence
Length=470

 Score = 374 bits (202),  Expect = 1e-99
 Identities = 223/233 (96%), Gaps = 1/233 (0%)
 Strand=Plus/Plus

Query  1    AGAAACGTCGCCAAACGTCCCTCTCCGCACCCTCCCTCCCGAGGGGGGAAGCATCGAGGG  60
            |||||||||||||||||||||||||||||||||||| |||||||||||||||||||| ||
Sbjct  89   AGAAACGTCGCCAAACGTCCCTCTCCGCACCCTCCCGCCCGAGGGGGGAAGCATCGA-GG  147

Query  61   GGGCGGGCGGATATTGGCCTCCCGTGCGCGGTTGCTCACGGTTGGCCCAAAAGAGAGTGC  120
            ||||||||||||||||||||||||||||||||||||| |||||||||||||||||||| |
Sbjct  148  GGGCGGGCGGATATTGGCCTCCCGTGCGCGGTTGCTCGCGGTTGGCCCAAAAGAGAGTAC  207

Query  121  CCCGGCGAGGCAGCCACGACGTGCGGTGGTAGAAAGCGTATGCTCTCCTCGAACACCGTC  180
            ||||||||||||||||||||||||||||| ||||||||||||||||||||||||||||||
Sbjct  208  CCCGGCGAGGCAGCCACGACGTGCGGTGGCAGAAAGCGTATGCTCTCCTCGAACACCGTC  267

Query  181  GTGGGCCGGCCTCACGGGGCAGGAAAGACTAAGGCCCCGATGCGGAGTCGTGT  233
            |||||||||||||  ||||| |||| |||||||||||||||||| ||||||||
Sbjct  268  GTGGGCCGGCCTCGTGGGGCGGGAAGGACTAAGGCCCCGATGCGAAGTCGTGT  320


>KR091357.1 Salacia agasthiamalana isolate 2 5.8S ribosomal RNA gene, partial 
sequence; internal transcribed spacer 2, complete sequence; 
and 28S ribosomal RNA gene, partial sequence
Length=387

 Score = 374 bits (202),  Expect = 1e-99
 Identities = 223/233 (96%), Gaps = 1/233 (0%)
 Strand=Plus/Plus

Query  1    AGAAACGTCGCCAAACGTCCCTCTCCGCACCCTCCCTCCCGAGGGGGGAAGCATCGAGGG  60
            |||||||||||||||||||||||||||||||||||| |||||||||||||||||||| ||
Sbjct  89   AGAAACGTCGCCAAACGTCCCTCTCCGCACCCTCCCGCCCGAGGGGGGAAGCATCGA-GG  147

Query  61   GGGCGGGCGGATATTGGCCTCCCGTGCGCGGTTGCTCACGGTTGGCCCAAAAGAGAGTGC  120
            ||||||||||||||||||||||||||||||||||||| |||||||||||||||||||| |
Sbjct  148  GGGCGGGCGGATATTGGCCTCCCGTGCGCGGTTGCTCGCGGTTGGCCCAAAAGAGAGTAC  207

Query  121  CCCGGCGAGGCAGCCACGACGTGCGGTGGTAGAAAGCGTATGCTCTCCTCGAACACCGTC  180
            ||||||||||||||||||||||||||||| ||||||||||||||||||||||||||||||
Sbjct  208  CCCGGCGAGGCAGCCACGACGTGCGGTGGCAGAAAGCGTATGCTCTCCTCGAACACCGTC  267

Query  181  GTGGGCCGGCCTCACGGGGCAGGAAAGACTAAGGCCCCGATGCGGAGTCGTGT  233
            |||||||||||||  ||||| |||| |||||||||||||||||| ||||||||
Sbjct  268  GTGGGCCGGCCTCGTGGGGCGGGAAGGACTAAGGCCCCGATGCGAAGTCGTGT  320


>KR091355.1 Salacia vellaniana isolate 6 5.8S ribosomal RNA gene, partial 
sequence; internal transcribed spacer 2, complete sequence; 
and 28S ribosomal RNA gene, partial sequence
 KR091356.1 Salacia agasthiamalana isolate 1 5.8S ribosomal RNA gene, partial 
sequence; internal transcribed spacer 2, complete sequence; 
and 28S ribosomal RNA gene, partial sequence
 KR091358.1 Salacia agasthiamalana isolate 3 5.8S ribosomal RNA gene, partial 
sequence; internal transcribed spacer 2, complete sequence; 
and 28S ribosomal RNA gene, partial sequence
 KR091359.1 Salacia agasthiamalana isolate 4 5.8S ribosomal RNA gene, partial 
sequence; internal transcribed spacer 2, complete sequence; 
and 28S ribosomal RNA gene, partial sequence
 KR091360.1 Salacia agasthiamalana isolate 5 5.8S ribosomal RNA gene, partial 
sequence; internal transcribed spacer 2, complete sequence; 
and 28S ribosomal RNA gene, partial sequence
Length=388

 Score = 374 bits (202),  Expect = 1e-99
 Identities = 223/233 (96%), Gaps = 1/233 (0%)
 Strand=Plus/Plus

Query  1    AGAAACGTCGCCAAACGTCCCTCTCCGCACCCTCCCTCCCGAGGGGGGAAGCATCGAGGG  60
            |||||||||||||||||||||||||||||||||||| |||||||||||||||||||| ||
Sbjct  90   AGAAACGTCGCCAAACGTCCCTCTCCGCACCCTCCCGCCCGAGGGGGGAAGCATCGA-GG  148

Query  61   GGGCGGGCGGATATTGGCCTCCCGTGCGCGGTTGCTCACGGTTGGCCCAAAAGAGAGTGC  120
            ||||||||||||||||||||||||||||||||||||| |||||||||||||||||||| |
Sbjct  149  GGGCGGGCGGATATTGGCCTCCCGTGCGCGGTTGCTCGCGGTTGGCCCAAAAGAGAGTAC  208

Query  121  CCCGGCGAGGCAGCCACGACGTGCGGTGGTAGAAAGCGTATGCTCTCCTCGAACACCGTC  180
            ||||||||||||||||||||||||||||| ||||||||||||||||||||||||||||||
Sbjct  209  CCCGGCGAGGCAGCCACGACGTGCGGTGGCAGAAAGCGTATGCTCTCCTCGAACACCGTC  268

Query  181  GTGGGCCGGCCTCACGGGGCAGGAAAGACTAAGGCCCCGATGCGGAGTCGTGT  233
            |||||||||||||  ||||| |||| |||||||||||||||||| ||||||||
Sbjct  269  GTGGGCCGGCCTCGTGGGGCGGGAAGGACTAAGGCCCCGATGCGAAGTCGTGT  321


>KJ365478.1 Salacia agasthiamalana voucher S.aga1 internal transcribed spacer 
2, partial sequence
Length=379

 Score = 374 bits (202),  Expect = 1e-99
 Identities = 223/233 (96%), Gaps = 1/233 (0%)
 Strand=Plus/Plus

Query  1    AGAAACGTCGCCAAACGTCCCTCTCCGCACCCTCCCTCCCGAGGGGGGAAGCATCGAGGG  60
            |||||||||||||||||||||||||||||||||||| |||||||||||||||||||| ||
Sbjct  81   AGAAACGTCGCCAAACGTCCCTCTCCGCACCCTCCCGCCCGAGGGGGGAAGCATCGA-GG  139

Query  61   GGGCGGGCGGATATTGGCCTCCCGTGCGCGGTTGCTCACGGTTGGCCCAAAAGAGAGTGC  120
            ||||||||||||||||||||||||||||||||||||| |||||||||||||||||||| |
Sbjct  140  GGGCGGGCGGATATTGGCCTCCCGTGCGCGGTTGCTCGCGGTTGGCCCAAAAGAGAGTAC  199

Query  121  CCCGGCGAGGCAGCCACGACGTGCGGTGGTAGAAAGCGTATGCTCTCCTCGAACACCGTC  180
            ||||||||||||||||||||||||||||| ||||||||||||||||||||||||||||||
Sbjct  200  CCCGGCGAGGCAGCCACGACGTGCGGTGGCAGAAAGCGTATGCTCTCCTCGAACACCGTC  259

Query  181  GTGGGCCGGCCTCACGGGGCAGGAAAGACTAAGGCCCCGATGCGGAGTCGTGT  233
            |||||||||||||  ||||| |||| |||||||||||||||||| ||||||||
Sbjct  260  GTGGGCCGGCCTCGTGGGGCGGGAAGGACTAAGGCCCCGATGCGAAGTCGTGT  312


>HG004812.1 Salacia cf. cochinchinensis MR-2013 genomic DNA containing 18S 
rRNA gene, ITS1, 5.8S rRNA gene, ITS2 and 28S rRNA gene, specimen 
voucher HITBC:Liana Mengsong 192_2_4
Length=848

 Score = 363 bits (196),  Expect = 2e-96
 Identities = 222/234 (95%), Gaps = 3/234 (1%)
 Strand=Plus/Plus

Query  1    AGAAACGTCGCCAAACGTCCCTCTCCGCACCCTCCCTCCCGAGGGGGGAAGCATCGAGGG  60
            |||||||||||| ||||||||||||||||||||||| |||||||||||||||||||| ||
Sbjct  537  AGAAACGTCGCC-AACGTCCCTCTCCGCACCCTCCCGCCCGAGGGGGGAAGCATCGA-GG  594

Query  61   GGGCGGGCGGATATTGGCCTCCCGTGCGCGGTTGCTCACGGTTGGCCCAAAAGAGAGTGC  120
            ||||||||||||||||||||||||||||||||||||| ||||||||||||||||||||||
Sbjct  595  GGGCGGGCGGATATTGGCCTCCCGTGCGCGGTTGCTCGCGGTTGGCCCAAAAGAGAGTGC  654

Query  121  CCCGGCGAGGCAGCCACGACGTGCGGTGGTAGAAAGCGTATGCTCTCCTCGAACACCGTC  180
            |||||||||||||||||||||| |||||| ||||||||||||||||||||||||||||||
Sbjct  655  CCCGGCGAGGCAGCCACGACGTTCGGTGGCAGAAAGCGTATGCTCTCCTCGAACACCGTC  714

Query  181  GTGGGCCGGCCTCACGGGGCAGGAAAGAC-TAAGGCCCCGATGCGGAGTCGTGT  233
            |||||||||||||  ||||| |||||||  ||||||||||||||| ||||||||
Sbjct  715  GTGGGCCGGCCTCGTGGGGCGGGAAAGAGTTAAGGCCCCGATGCGAAGTCGTGT  768


>FJ705523.1 Salacia disepala 18S ribosomal RNA gene, partial sequence; internal 
transcribed spacer 1, 5.8S ribosomal RNA gene, and internal 
transcribed spacer 2, complete sequence; and 28S ribosomal 
RNA gene, partial sequence
Length=690

 Score = 363 bits (196),  Expect = 2e-96
 Identities = 222/234 (95%), Gaps = 4/234 (2%)
 Strand=Plus/Plus

Query  1    AGAAACGTCGCCAAACGTCCCTCTCCGCACCCTCCCTCCCGAGGGGGGAAGCATCGAGGG  60
            |||||||||||||||||||||||||||||||||||||||||||||||||||||||||   
Sbjct  413  AGAAACGTCGCCAAACGTCCCTCTCCGCACCCTCCCTCCCGAGGGGGGAAGCATCGA---  469

Query  61   GGGCGGGCGGATATTGGCCTCCCGTGCGCGGTTGCTCACGGTTGGCCCAAAAGAGAGTGC  120
            ||||||||||||||||||||||||||||||| ||||| |||||||||||||||||||| |
Sbjct  470  GGGCGGGCGGATATTGGCCTCCCGTGCGCGGATGCTCGCGGTTGGCCCAAAAGAGAGTAC  529

Query  121  CCCGGCGAGGCAGCCACGACGTGCGGTGGTAGAAAGCGTATGCTCTCCTCGAACACCGTC  180
            |||||||||||||||||||||||||||||||| |||||||||||||||||||||||||||
Sbjct  530  CCCGGCGAGGCAGCCACGACGTGCGGTGGTAGTAAGCGTATGCTCTCCTCGAACACCGTC  589

Query  181  GTGGGCCGGCCTCAC-GGGGCAGGAAAGACTAAGGCCCCGATGCGGAGTCGTGT  233
            |||||||||||||   |||||||||||||||||| |||||||||| ||||||||
Sbjct  590  GTGGGCCGGCCTCGTGGGGGCAGGAAAGACTAAGACCCCGATGCGAAGTCGTGT  643


>MH470300.1 Salacia macrosperma isolate SM9 small subunit ribosomal RNA gene, 
partial sequence; internal transcribed spacer 1 and 5.8S 
ribosomal RNA gene, complete sequence; and internal transcribed 
spacer 2, partial sequence
Length=702

 Score = 359 bits (194),  Expect = 3e-95
 Identities = 219/231 (95%), Gaps = 1/231 (0%)
 Strand=Plus/Plus

Query  1    AGAAACGTCGCCAAACGTCCCTCTCCGCACCCTCCCTCCCGAGGGGGGAAGCATCGAGGG  60
            |||||||||||||||||||||||||||||||||||| |||||||||||||||||||| ||
Sbjct  454  AGAAACGTCGCCAAACGTCCCTCTCCGCACCCTCCCGCCCGAGGGGGGAAGCATCGA-GG  512

Query  61   GGGCGGGCGGATATTGGCCTCCCGTGCGCGGTTGCTCACGGTTGGCCCAAAAGAGAGTGC  120
            || |||||||| ||||||||||||||||||||||||| |||||||||||||||||||| |
Sbjct  513  GGACGGGCGGACATTGGCCTCCCGTGCGCGGTTGCTCGCGGTTGGCCCAAAAGAGAGTAC  572

Query  121  CCCGGCGAGGCAGCCACGACGTGCGGTGGTAGAAAGCGTATGCTCTCCTCGAACACCGTC  180
            ||||||||||||||||||||||||||||| ||||||||||||||||||||||||||||||
Sbjct  573  CCCGGCGAGGCAGCCACGACGTGCGGTGGCAGAAAGCGTATGCTCTCCTCGAACACCGTC  632

Query  181  GTGGGCCGGCCTCACGGGGCAGGAAAGACTAAGGCCCCGATGCGGAGTCGT  231
            |||||||| |||| ||||||  |||||||||||||||||||||| ||||||
Sbjct  633  GTGGGCCGACCTCGCGGGGCGTGAAAGACTAAGGCCCCGATGCGAAGTCGT  683


>KU659798.1 Salacia wayanadica 5.8S ribosomal RNA gene, partial sequence; 
internal transcribed spacer 2, complete sequence; and 28S ribosomal 
RNA gene, partial sequence
Length=471

 Score = 359 bits (194),  Expect = 3e-95
 Identities = 219/231 (95%), Gaps = 2/231 (1%)
 Strand=Plus/Plus

Query  1    AGAAACGTCGCCAAACGTCCCTCTCCGCACCCTCCCTCCCGAGGGGGGAA-GCATCGAGG  59
            |||||||||||||||||||||||||||||||||||| ||||||||||||| ||||||| |
Sbjct  89   AGAAACGTCGCCAAACGTCCCTCTCCGCACCCTCCCGCCCGAGGGGGGAAAGCATCGA-G  147

Query  60   GGGGCGGGCGGATATTGGCCTCCCGTGCGCGGTTGCTCACGGTTGGCCCAAAAGAGAGTG  119
            |||||||||||||||||||||||||||||||||||||| |||||||||||||||||||| 
Sbjct  148  GGGGCGGGCGGATATTGGCCTCCCGTGCGCGGTTGCTCGCGGTTGGCCCAAAAGAGAGTA  207

Query  120  CCCCGGCGAGGCAGCCACGACGTGCGGTGGTAGAAAGCGTATGCTCTCCTCGAACACCGT  179
            |||||||||||||||||||||||||||||| |||||||||||||||||||||||||||||
Sbjct  208  CCCCGGCGAGGCAGCCACGACGTGCGGTGGCAGAAAGCGTATGCTCTCCTCGAACACCGT  267

Query  180  CGTGGGCCGGCCTCACGGGGCAGGAAAGACTAAGGCCCCGATGCGGAGTCG  230
            ||||||| ||||||  ||||| |||| |||||||||||||||||| |||||
Sbjct  268  CGTGGGCTGGCCTCGTGGGGCGGGAAGGACTAAGGCCCCGATGCGAAGTCG  318


>KR091330.1 Salacia beddomei isolate 1 5.8S ribosomal RNA gene, partial sequence; 
internal transcribed spacer 2, complete sequence; and 
28S ribosomal RNA gene, partial sequence
 KR091331.1 Salacia beddomei isolate 2 5.8S ribosomal RNA gene, partial sequence; 
internal transcribed spacer 2, complete sequence; and 
28S ribosomal RNA gene, partial sequence
 KR091332.1 Salacia beddomei isolate 3 5.8S ribosomal RNA gene, partial sequence; 
internal transcribed spacer 2, complete sequence; and 
28S ribosomal RNA gene, partial sequence
 KR091333.1 Salacia beddomei isolate 4 5.8S ribosomal RNA gene, partial sequence; 
internal transcribed spacer 2, complete sequence; and 
28S ribosomal RNA gene, partial sequence
 KR091334.1 Salacia beddomei isolate 5 5.8S ribosomal RNA gene, partial sequence; 
internal transcribed spacer 2, complete sequence; and 
28S ribosomal RNA gene, partial sequence
 KR091335.1 Salacia beddomei isolate 6 5.8S ribosomal RNA gene, partial sequence; 
internal transcribed spacer 2, complete sequence; and 
28S ribosomal RNA gene, partial sequence
 KR091336.1 Salacia beddomei isolate 7 5.8S ribosomal RNA gene, partial sequence; 
internal transcribed spacer 2, complete sequence; and 
28S ribosomal RNA gene, partial sequence
 KR091337.1 Salacia beddomei isolate 8 5.8S ribosomal RNA gene, partial sequence; 
internal transcribed spacer 2, complete sequence; and 
28S ribosomal RNA gene, partial sequence
 KR091344.1 Salacia macrosperma isolate 1 5.8S ribosomal RNA gene, partial 
sequence; internal transcribed spacer 2, complete sequence; 
and 28S ribosomal RNA gene, partial sequence
 KR091345.1 Salacia macrosperma isolate 2 5.8S ribosomal RNA gene, partial 
sequence; internal transcribed spacer 2, complete sequence; 
and 28S ribosomal RNA gene, partial sequence
 KR091346.1 Salacia macrosperma isolate 3 5.8S ribosomal RNA gene, partial 
sequence; internal transcribed spacer 2, complete sequence; 
and 28S ribosomal RNA gene, partial sequence
 KR091347.1 Salacia macrosperma isolate 4 5.8S ribosomal RNA gene, partial 
sequence; internal transcribed spacer 2, complete sequence; 
and 28S ribosomal RNA gene, partial sequence
 KR091348.1 Salacia macrosperma isolate 5 5.8S ribosomal RNA gene, partial 
sequence; internal transcribed spacer 2, complete sequence; 
and 28S ribosomal RNA gene, partial sequence
 KR091349.1 Salacia macrosperma isolate 6 5.8S ribosomal RNA gene, partial 
sequence; internal transcribed spacer 2, complete sequence; 
and 28S ribosomal RNA gene, partial sequence
Length=388

 Score = 359 bits (194),  Expect = 3e-95
 Identities = 219/231 (95%), Gaps = 1/231 (0%)
 Strand=Plus/Plus

Query  1    AGAAACGTCGCCAAACGTCCCTCTCCGCACCCTCCCTCCCGAGGGGGGAAGCATCGAGGG  60
            |||||||||||||||||||||||||||||||||||| |||||||||||||||||||| ||
Sbjct  90   AGAAACGTCGCCAAACGTCCCTCTCCGCACCCTCCCGCCCGAGGGGGGAAGCATCGA-GG  148

Query  61   GGGCGGGCGGATATTGGCCTCCCGTGCGCGGTTGCTCACGGTTGGCCCAAAAGAGAGTGC  120
            || |||||||| ||||||||||||||||||||||||| |||||||||||||||||||| |
Sbjct  149  GGACGGGCGGACATTGGCCTCCCGTGCGCGGTTGCTCGCGGTTGGCCCAAAAGAGAGTAC  208

Query  121  CCCGGCGAGGCAGCCACGACGTGCGGTGGTAGAAAGCGTATGCTCTCCTCGAACACCGTC  180
            ||||||||||||||||||||||||||||| ||||||||||||||||||||||||||||||
Sbjct  209  CCCGGCGAGGCAGCCACGACGTGCGGTGGCAGAAAGCGTATGCTCTCCTCGAACACCGTC  268

Query  181  GTGGGCCGGCCTCACGGGGCAGGAAAGACTAAGGCCCCGATGCGGAGTCGT  231
            |||||||| |||| ||||||  |||||||||||||||||||||| ||||||
Sbjct  269  GTGGGCCGACCTCGCGGGGCGTGAAAGACTAAGGCCCCGATGCGAAGTCGT  319


>KJ365475.1 Salacia macrosperma voucher S.ma2 internal transcribed spacer 
2, partial sequence
Length=335

 Score = 359 bits (194),  Expect = 3e-95
 Identities = 219/231 (95%), Gaps = 1/231 (0%)
 Strand=Plus/Plus

Query  1    AGAAACGTCGCCAAACGTCCCTCTCCGCACCCTCCCTCCCGAGGGGGGAAGCATCGAGGG  60
            |||||||||||||||||||||||||||||||||||| |||||||||||||||||||| ||
Sbjct  38   AGAAACGTCGCCAAACGTCCCTCTCCGCACCCTCCCGCCCGAGGGGGGAAGCATCGA-GG  96

Query  61   GGGCGGGCGGATATTGGCCTCCCGTGCGCGGTTGCTCACGGTTGGCCCAAAAGAGAGTGC  120
            || |||||||| ||||||||||||||||||||||||| |||||||||||||||||||| |
Sbjct  97   GGACGGGCGGACATTGGCCTCCCGTGCGCGGTTGCTCGCGGTTGGCCCAAAAGAGAGTAC  156

Query  121  CCCGGCGAGGCAGCCACGACGTGCGGTGGTAGAAAGCGTATGCTCTCCTCGAACACCGTC  180
            ||||||||||||||||||||||||||||| ||||||||||||||||||||||||||||||
Sbjct  157  CCCGGCGAGGCAGCCACGACGTGCGGTGGCAGAAAGCGTATGCTCTCCTCGAACACCGTC  216

Query  181  GTGGGCCGGCCTCACGGGGCAGGAAAGACTAAGGCCCCGATGCGGAGTCGT  231
            |||||||| |||| ||||||  |||||||||||||||||||||| ||||||
Sbjct  217  GTGGGCCGACCTCGCGGGGCGTGAAAGACTAAGGCCCCGATGCGAAGTCGT  267


>KJ365474.1 Salacia macrosperma voucher S.ma1 internal transcribed spacer 
2, partial sequence
Length=386

 Score = 359 bits (194),  Expect = 3e-95
 Identities = 219/231 (95%), Gaps = 1/231 (0%)
 Strand=Plus/Plus

Query  1    AGAAACGTCGCCAAACGTCCCTCTCCGCACCCTCCCTCCCGAGGGGGGAAGCATCGAGGG  60
            |||||||||||||||||||||||||||||||||||| |||||||||||||||||||| ||
Sbjct  88   AGAAACGTCGCCAAACGTCCCTCTCCGCACCCTCCCGCCCGAGGGGGGAAGCATCGA-GG  146

Query  61   GGGCGGGCGGATATTGGCCTCCCGTGCGCGGTTGCTCACGGTTGGCCCAAAAGAGAGTGC  120
            || |||||||| ||||||||||||||||||||||||| |||||||||||||||||||| |
Sbjct  147  GGACGGGCGGACATTGGCCTCCCGTGCGCGGTTGCTCGCGGTTGGCCCAAAAGAGAGTAC  206

Query  121  CCCGGCGAGGCAGCCACGACGTGCGGTGGTAGAAAGCGTATGCTCTCCTCGAACACCGTC  180
            ||||||||||||||||||||||||||||| ||||||||||||||||||||||||||||||
Sbjct  207  CCCGGCGAGGCAGCCACGACGTGCGGTGGCAGAAAGCGTATGCTCTCCTCGAACACCGTC  266

Query  181  GTGGGCCGGCCTCACGGGGCAGGAAAGACTAAGGCCCCGATGCGGAGTCGT  231
            |||||||| |||| ||||||  |||||||||||||||||||||| ||||||
Sbjct  267  GTGGGCCGACCTCGCGGGGCGTGAAAGACTAAGGCCCCGATGCGAAGTCGT  317


>KJ365471.1 Salacia beddomei voucher S.bed1 internal transcribed spacer 2, 
partial sequence
Length=377

 Score = 359 bits (194),  Expect = 3e-95
 Identities = 219/231 (95%), Gaps = 1/231 (0%)
 Strand=Plus/Plus

Query  1    AGAAACGTCGCCAAACGTCCCTCTCCGCACCCTCCCTCCCGAGGGGGGAAGCATCGAGGG  60
            |||||||||||||||||||||||||||||||||||| |||||||||||||||||||| ||
Sbjct  79   AGAAACGTCGCCAAACGTCCCTCTCCGCACCCTCCCGCCCGAGGGGGGAAGCATCGA-GG  137

Query  61   GGGCGGGCGGATATTGGCCTCCCGTGCGCGGTTGCTCACGGTTGGCCCAAAAGAGAGTGC  120
            || |||||||| ||||||||||||||||||||||||| |||||||||||||||||||| |
Sbjct  138  GGACGGGCGGACATTGGCCTCCCGTGCGCGGTTGCTCGCGGTTGGCCCAAAAGAGAGTAC  197

Query  121  CCCGGCGAGGCAGCCACGACGTGCGGTGGTAGAAAGCGTATGCTCTCCTCGAACACCGTC  180
            ||||||||||||||||||||||||||||| ||||||||||||||||||||||||||||||
Sbjct  198  CCCGGCGAGGCAGCCACGACGTGCGGTGGCAGAAAGCGTATGCTCTCCTCGAACACCGTC  257

Query  181  GTGGGCCGGCCTCACGGGGCAGGAAAGACTAAGGCCCCGATGCGGAGTCGT  231
            |||||||| |||| ||||||  |||||||||||||||||||||| ||||||
Sbjct  258  GTGGGCCGACCTCGCGGGGCGTGAAAGACTAAGGCCCCGATGCGAAGTCGT  308


>KF894423.1 Salacia macrosperma isolate SM13 18S ribosomal RNA gene, partial 
sequence; internal transcribed spacer 1 and 5.8S ribosomal 
RNA gene, complete sequence; and internal transcribed spacer 
2, partial sequence
Length=702

 Score = 359 bits (194),  Expect = 3e-95
 Identities = 219/231 (95%), Gaps = 1/231 (0%)
 Strand=Plus/Plus

Query  1    AGAAACGTCGCCAAACGTCCCTCTCCGCACCCTCCCTCCCGAGGGGGGAAGCATCGAGGG  60
            |||||||||||||||||||||||||||||||||||| |||||||||||||||||||| ||
Sbjct  454  AGAAACGTCGCCAAACGTCCCTCTCCGCACCCTCCCGCCCGAGGGGGGAAGCATCGA-GG  512

Query  61   GGGCGGGCGGATATTGGCCTCCCGTGCGCGGTTGCTCACGGTTGGCCCAAAAGAGAGTGC  120
            || |||||||| ||||||||||||||||||||||||| |||||||||||||||||||| |
Sbjct  513  GGACGGGCGGACATTGGCCTCCCGTGCGCGGTTGCTCGCGGTTGGCCCAAAAGAGAGTAC  572

Query  121  CCCGGCGAGGCAGCCACGACGTGCGGTGGTAGAAAGCGTATGCTCTCCTCGAACACCGTC  180
            ||||||||||||||||||||||||||||| ||||||||||||||||||||||||||||||
Sbjct  573  CCCGGCGAGGCAGCCACGACGTGCGGTGGCAGAAAGCGTATGCTCTCCTCGAACACCGTC  632

Query  181  GTGGGCCGGCCTCACGGGGCAGGAAAGACTAAGGCCCCGATGCGGAGTCGT  231
            |||||||| |||| ||||||  |||||||||||||||||||||| ||||||
Sbjct  633  GTGGGCCGACCTCGCGGGGCGTGAAAGACTAAGGCCCCGATGCGAAGTCGT  683


>KF894422.1 Salacia macrosperma isolate SM12 18S ribosomal RNA gene, partial 
sequence; internal transcribed spacer 1 and 5.8S ribosomal 
RNA gene, complete sequence; and internal transcribed spacer 
2, partial sequence
Length=703

 Score = 359 bits (194),  Expect = 3e-95
 Identities = 219/231 (95%), Gaps = 1/231 (0%)
 Strand=Plus/Plus

Query  1    AGAAACGTCGCCAAACGTCCCTCTCCGCACCCTCCCTCCCGAGGGGGGAAGCATCGAGGG  60
            |||||||||||||||||||||||||||||||||||| |||||||||||||||||||| ||
Sbjct  456  AGAAACGTCGCCAAACGTCCCTCTCCGCACCCTCCCGCCCGAGGGGGGAAGCATCGA-GG  514

Query  61   GGGCGGGCGGATATTGGCCTCCCGTGCGCGGTTGCTCACGGTTGGCCCAAAAGAGAGTGC  120
            || |||||||| ||||||||||||||||||||||||| |||||||||||||||||||| |
Sbjct  515  GGACGGGCGGACATTGGCCTCCCGTGCGCGGTTGCTCGCGGTTGGCCCAAAAGAGAGTAC  574

Query  121  CCCGGCGAGGCAGCCACGACGTGCGGTGGTAGAAAGCGTATGCTCTCCTCGAACACCGTC  180
            ||||||||||||||||||||||||||||| ||||||||||||||||||||||||||||||
Sbjct  575  CCCGGCGAGGCAGCCACGACGTGCGGTGGCAGAAAGCGTATGCTCTCCTCGAACACCGTC  634

Query  181  GTGGGCCGGCCTCACGGGGCAGGAAAGACTAAGGCCCCGATGCGGAGTCGT  231
            |||||||| |||| ||||||  |||||||||||||||||||||| ||||||
Sbjct  635  GTGGGCCGACCTCGCGGGGCGTGAAAGACTAAGGCCCCGATGCGAAGTCGT  685


>KF894421.1 Salacia macrosperma isolate SM11 18S ribosomal RNA gene, partial 
sequence; internal transcribed spacer 1 and 5.8S ribosomal 
RNA gene, complete sequence; and internal transcribed spacer 
2, partial sequence
Length=701

 Score = 359 bits (194),  Expect = 3e-95
 Identities = 219/231 (95%), Gaps = 1/231 (0%)
 Strand=Plus/Plus

Query  1    AGAAACGTCGCCAAACGTCCCTCTCCGCACCCTCCCTCCCGAGGGGGGAAGCATCGAGGG  60
            |||||||||||||||||||||||||||||||||||| |||||||||||||||||||| ||
Sbjct  454  AGAAACGTCGCCAAACGTCCCTCTCCGCACCCTCCCGCCCGAGGGGGGAAGCATCGA-GG  512

Query  61   GGGCGGGCGGATATTGGCCTCCCGTGCGCGGTTGCTCACGGTTGGCCCAAAAGAGAGTGC  120
            || |||||||| ||||||||||||||||||||||||| |||||||||||||||||||| |
Sbjct  513  GGACGGGCGGACATTGGCCTCCCGTGCGCGGTTGCTCGCGGTTGGCCCAAAAGAGAGTAC  572

Query  121  CCCGGCGAGGCAGCCACGACGTGCGGTGGTAGAAAGCGTATGCTCTCCTCGAACACCGTC  180
            ||||||||||||||||||||||||||||| ||||||||||||||||||||||||||||||
Sbjct  573  CCCGGCGAGGCAGCCACGACGTGCGGTGGCAGAAAGCGTATGCTCTCCTCGAACACCGTC  632

Query  181  GTGGGCCGGCCTCACGGGGCAGGAAAGACTAAGGCCCCGATGCGGAGTCGT  231
            |||||||| |||| ||||||  |||||||||||||||||||||| ||||||
Sbjct  633  GTGGGCCGACCTCGCGGGGCGTGAAAGACTAAGGCCCCGATGCGAAGTCGT  683


>KF881925.1 Salacia macrosperma isolate SM10 18S ribosomal RNA gene, partial 
sequence; internal transcribed spacer 1 and 5.8S ribosomal 
RNA gene, complete sequence; and internal transcribed spacer 
2, partial sequence
Length=700

 Score = 359 bits (194),  Expect = 3e-95
 Identities = 219/231 (95%), Gaps = 1/231 (0%)
 Strand=Plus/Plus

Query  1    AGAAACGTCGCCAAACGTCCCTCTCCGCACCCTCCCTCCCGAGGGGGGAAGCATCGAGGG  60
            |||||||||||||||||||||||||||||||||||| |||||||||||||||||||| ||
Sbjct  452  AGAAACGTCGCCAAACGTCCCTCTCCGCACCCTCCCGCCCGAGGGGGGAAGCATCGA-GG  510

Query  61   GGGCGGGCGGATATTGGCCTCCCGTGCGCGGTTGCTCACGGTTGGCCCAAAAGAGAGTGC  120
            || |||||||| ||||||||||||||||||||||||| |||||||||||||||||||| |
Sbjct  511  GGACGGGCGGACATTGGCCTCCCGTGCGCGGTTGCTCGCGGTTGGCCCAAAAGAGAGTAC  570

Query  121  CCCGGCGAGGCAGCCACGACGTGCGGTGGTAGAAAGCGTATGCTCTCCTCGAACACCGTC  180
            ||||||||||||||||||||||||||||| ||||||||||||||||||||||||||||||
Sbjct  571  CCCGGCGAGGCAGCCACGACGTGCGGTGGCAGAAAGCGTATGCTCTCCTCGAACACCGTC  630

Query  181  GTGGGCCGGCCTCACGGGGCAGGAAAGACTAAGGCCCCGATGCGGAGTCGT  231
            |||||||| |||| ||||||  |||||||||||||||||||||| ||||||
Sbjct  631  GTGGGCCGACCTCGCGGGGCGTGAAAGACTAAGGCCCCGATGCGAAGTCGT  681


>KF881923.1 Salacia macrosperma isolate SM8 18S ribosomal RNA gene, partial 
sequence; internal transcribed spacer 1 and 5.8S ribosomal 
RNA gene, complete sequence; and internal transcribed spacer 
2, partial sequence
Length=701

 Score = 359 bits (194),  Expect = 3e-95
 Identities = 219/231 (95%), Gaps = 1/231 (0%)
 Strand=Plus/Plus

Query  1    AGAAACGTCGCCAAACGTCCCTCTCCGCACCCTCCCTCCCGAGGGGGGAAGCATCGAGGG  60
            |||||||||||||||||||||||||||||||||||| |||||||||||||||||||| ||
Sbjct  453  AGAAACGTCGCCAAACGTCCCTCTCCGCACCCTCCCGCCCGAGGGGGGAAGCATCGA-GG  511

Query  61   GGGCGGGCGGATATTGGCCTCCCGTGCGCGGTTGCTCACGGTTGGCCCAAAAGAGAGTGC  120
            || |||||||| ||||||||||||||||||||||||| |||||||||||||||||||| |
Sbjct  512  GGACGGGCGGACATTGGCCTCCCGTGCGCGGTTGCTCGCGGTTGGCCCAAAAGAGAGTAC  571

Query  121  CCCGGCGAGGCAGCCACGACGTGCGGTGGTAGAAAGCGTATGCTCTCCTCGAACACCGTC  180
            ||||||||||||||||||||||||||||| ||||||||||||||||||||||||||||||
Sbjct  572  CCCGGCGAGGCAGCCACGACGTGCGGTGGCAGAAAGCGTATGCTCTCCTCGAACACCGTC  631

Query  181  GTGGGCCGGCCTCACGGGGCAGGAAAGACTAAGGCCCCGATGCGGAGTCGT  231
            |||||||| |||| ||||||  |||||||||||||||||||||| ||||||
Sbjct  632  GTGGGCCGACCTCGCGGGGCGTGAAAGACTAAGGCCCCGATGCGAAGTCGT  682


>KF881922.1 Salacia macrosperma isolate SM7 18S ribosomal RNA gene, partial 
sequence; internal transcribed spacer 1 and 5.8S ribosomal 
RNA gene, complete sequence; and internal transcribed spacer 
2, partial sequence
Length=702

 Score = 359 bits (194),  Expect = 3e-95
 Identities = 219/231 (95%), Gaps = 1/231 (0%)
 Strand=Plus/Plus

Query  1    AGAAACGTCGCCAAACGTCCCTCTCCGCACCCTCCCTCCCGAGGGGGGAAGCATCGAGGG  60
            |||||||||||||||||||||||||||||||||||| |||||||||||||||||||| ||
Sbjct  454  AGAAACGTCGCCAAACGTCCCTCTCCGCACCCTCCCGCCCGAGGGGGGAAGCATCGA-GG  512

Query  61   GGGCGGGCGGATATTGGCCTCCCGTGCGCGGTTGCTCACGGTTGGCCCAAAAGAGAGTGC  120
            || |||||||| ||||||||||||||||||||||||| |||||||||||||||||||| |
Sbjct  513  GGACGGGCGGACATTGGCCTCCCGTGCGCGGTTGCTCGCGGTTGGCCCAAAAGAGAGTAC  572

Query  121  CCCGGCGAGGCAGCCACGACGTGCGGTGGTAGAAAGCGTATGCTCTCCTCGAACACCGTC  180
            ||||||||||||||||||||||||||||| ||||||||||||||||||||||||||||||
Sbjct  573  CCCGGCGAGGCAGCCACGACGTGCGGTGGCAGAAAGCGTATGCTCTCCTCGAACACCGTC  632

Query  181  GTGGGCCGGCCTCACGGGGCAGGAAAGACTAAGGCCCCGATGCGGAGTCGT  231
            |||||||| |||| ||||||  |||||||||||||||||||||| ||||||
Sbjct  633  GTGGGCCGACCTCGCGGGGCGTGAAAGACTAAGGCCCCGATGCGAAGTCGT  683


>KF881921.1 Salacia macrosperma isolate SM6 18S ribosomal RNA gene, partial 
sequence; internal transcribed spacer 1 and 5.8S ribosomal 
RNA gene, complete sequence; and internal transcribed spacer 
2, partial sequence
Length=700

 Score = 359 bits (194),  Expect = 3e-95
 Identities = 219/231 (95%), Gaps = 1/231 (0%)
 Strand=Plus/Plus

Query  1    AGAAACGTCGCCAAACGTCCCTCTCCGCACCCTCCCTCCCGAGGGGGGAAGCATCGAGGG  60
            |||||||||||||||||||||||||||||||||||| |||||||||||||||||||| ||
Sbjct  454  AGAAACGTCGCCAAACGTCCCTCTCCGCACCCTCCCGCCCGAGGGGGGAAGCATCGA-GG  512

Query  61   GGGCGGGCGGATATTGGCCTCCCGTGCGCGGTTGCTCACGGTTGGCCCAAAAGAGAGTGC  120
            || |||||||| ||||||||||||||||||||||||| |||||||||||||||||||| |
Sbjct  513  GGACGGGCGGACATTGGCCTCCCGTGCGCGGTTGCTCGCGGTTGGCCCAAAAGAGAGTAC  572

Query  121  CCCGGCGAGGCAGCCACGACGTGCGGTGGTAGAAAGCGTATGCTCTCCTCGAACACCGTC  180
            ||||||||||||||||||||||||||||| ||||||||||||||||||||||||||||||
Sbjct  573  CCCGGCGAGGCAGCCACGACGTGCGGTGGCAGAAAGCGTATGCTCTCCTCGAACACCGTC  632

Query  181  GTGGGCCGGCCTCACGGGGCAGGAAAGACTAAGGCCCCGATGCGGAGTCGT  231
            |||||||| |||| ||||||  |||||||||||||||||||||| ||||||
Sbjct  633  GTGGGCCGACCTCGCGGGGCGTGAAAGACTAAGGCCCCGATGCGAAGTCGT  683


>KF881920.1 Salacia macrosperma isolate SM5Madikeri 18S ribosomal RNA gene, 
partial sequence; internal transcribed spacer 1 and 5.8S 
ribosomal RNA gene, complete sequence; and internal transcribed 
spacer 2, partial sequence
Length=702

 Score = 359 bits (194),  Expect = 3e-95
 Identities = 219/231 (95%), Gaps = 1/231 (0%)
 Strand=Plus/Plus

Query  1    AGAAACGTCGCCAAACGTCCCTCTCCGCACCCTCCCTCCCGAGGGGGGAAGCATCGAGGG  60
            |||||||||||||||||||||||||||||||||||| |||||||||||||||||||| ||
Sbjct  455  AGAAACGTCGCCAAACGTCCCTCTCCGCACCCTCCCGCCCGAGGGGGGAAGCATCGA-GG  513

Query  61   GGGCGGGCGGATATTGGCCTCCCGTGCGCGGTTGCTCACGGTTGGCCCAAAAGAGAGTGC  120
            || |||||||| ||||||||||||||||||||||||| |||||||||||||||||||| |
Sbjct  514  GGACGGGCGGACATTGGCCTCCCGTGCGCGGTTGCTCGCGGTTGGCCCAAAAGAGAGTAC  573

Query  121  CCCGGCGAGGCAGCCACGACGTGCGGTGGTAGAAAGCGTATGCTCTCCTCGAACACCGTC  180
            ||||||||||||||||||||||||||||| ||||||||||||||||||||||||||||||
Sbjct  574  CCCGGCGAGGCAGCCACGACGTGCGGTGGCAGAAAGCGTATGCTCTCCTCGAACACCGTC  633

Query  181  GTGGGCCGGCCTCACGGGGCAGGAAAGACTAAGGCCCCGATGCGGAGTCGT  231
            |||||||| |||| ||||||  |||||||||||||||||||||| ||||||
Sbjct  634  GTGGGCCGACCTCGCGGGGCGTGAAAGACTAAGGCCCCGATGCGAAGTCGT  684


>KF881919.1 Salacia macrosperma isolate SM4 18S ribosomal RNA gene, partial 
sequence; internal transcribed spacer 1 and 5.8S ribosomal 
RNA gene, complete sequence; and internal transcribed spacer 
2, partial sequence
Length=704

 Score = 359 bits (194),  Expect = 3e-95
 Identities = 219/231 (95%), Gaps = 1/231 (0%)
 Strand=Plus/Plus

Query  1    AGAAACGTCGCCAAACGTCCCTCTCCGCACCCTCCCTCCCGAGGGGGGAAGCATCGAGGG  60
            |||||||||||||||||||||||||||||||||||| |||||||||||||||||||| ||
Sbjct  455  AGAAACGTCGCCAAACGTCCCTCTCCGCACCCTCCCGCCCGAGGGGGGAAGCATCGA-GG  513

Query  61   GGGCGGGCGGATATTGGCCTCCCGTGCGCGGTTGCTCACGGTTGGCCCAAAAGAGAGTGC  120
            || |||||||| ||||||||||||||||||||||||| |||||||||||||||||||| |
Sbjct  514  GGACGGGCGGACATTGGCCTCCCGTGCGCGGTTGCTCGCGGTTGGCCCAAAAGAGAGTAC  573

Query  121  CCCGGCGAGGCAGCCACGACGTGCGGTGGTAGAAAGCGTATGCTCTCCTCGAACACCGTC  180
            ||||||||||||||||||||||||||||| ||||||||||||||||||||||||||||||
Sbjct  574  CCCGGCGAGGCAGCCACGACGTGCGGTGGCAGAAAGCGTATGCTCTCCTCGAACACCGTC  633

Query  181  GTGGGCCGGCCTCACGGGGCAGGAAAGACTAAGGCCCCGATGCGGAGTCGT  231
            |||||||| |||| ||||||  |||||||||||||||||||||| ||||||
Sbjct  634  GTGGGCCGACCTCGCGGGGCGTGAAAGACTAAGGCCCCGATGCGAAGTCGT  684


>KF881918.1 Salacia macrosperma isolate SM3 18S ribosomal RNA gene, partial 
sequence; internal transcribed spacer 1 and 5.8S ribosomal 
RNA gene, complete sequence; and internal transcribed spacer 
2, partial sequence
Length=700

 Score = 359 bits (194),  Expect = 3e-95
 Identities = 219/231 (95%), Gaps = 1/231 (0%)
 Strand=Plus/Plus

Query  1    AGAAACGTCGCCAAACGTCCCTCTCCGCACCCTCCCTCCCGAGGGGGGAAGCATCGAGGG  60
            |||||||||||||||||||||||||||||||||||| |||||||||||||||||||| ||
Sbjct  452  AGAAACGTCGCCAAACGTCCCTCTCCGCACCCTCCCGCCCGAGGGGGGAAGCATCGA-GG  510

Query  61   GGGCGGGCGGATATTGGCCTCCCGTGCGCGGTTGCTCACGGTTGGCCCAAAAGAGAGTGC  120
            || |||||||| ||||||||||||||||||||||||| |||||||||||||||||||| |
Sbjct  511  GGACGGGCGGACATTGGCCTCCCGTGCGCGGTTGCTCGCGGTTGGCCCAAAAGAGAGTAC  570

Query  121  CCCGGCGAGGCAGCCACGACGTGCGGTGGTAGAAAGCGTATGCTCTCCTCGAACACCGTC  180
            ||||||||||||||||||||||||||||| ||||||||||||||||||||||||||||||
Sbjct  571  CCCGGCGAGGCAGCCACGACGTGCGGTGGCAGAAAGCGTATGCTCTCCTCGAACACCGTC  630

Query  181  GTGGGCCGGCCTCACGGGGCAGGAAAGACTAAGGCCCCGATGCGGAGTCGT  231
            |||||||| |||| ||||||  |||||||||||||||||||||| ||||||
Sbjct  631  GTGGGCCGACCTCGCGGGGCGTGAAAGACTAAGGCCCCGATGCGAAGTCGT  681


>KF881916.1 Salacia oblonga isolate SO4 18S ribosomal RNA gene, partial sequence; 
internal transcribed spacer 1 and 5.8S ribosomal RNA 
gene, complete sequence; and internal transcribed spacer 2, 
partial sequence
Length=699

 Score = 359 bits (194),  Expect = 3e-95
 Identities = 219/231 (95%), Gaps = 1/231 (0%)
 Strand=Plus/Plus

Query  1    AGAAACGTCGCCAAACGTCCCTCTCCGCACCCTCCCTCCCGAGGGGGGAAGCATCGAGGG  60
            |||||||||||||||||||||||||||||||||||| |||||||||||||||||||| ||
Sbjct  452  AGAAACGTCGCCAAACGTCCCTCTCCGCACCCTCCCGCCCGAGGGGGGAAGCATCGA-GG  510

Query  61   GGGCGGGCGGATATTGGCCTCCCGTGCGCGGTTGCTCACGGTTGGCCCAAAAGAGAGTGC  120
            || |||||||| ||||||||||||||||||||||||| |||||||||||||||||||| |
Sbjct  511  GGACGGGCGGACATTGGCCTCCCGTGCGCGGTTGCTCGCGGTTGGCCCAAAAGAGAGTAC  570

Query  121  CCCGGCGAGGCAGCCACGACGTGCGGTGGTAGAAAGCGTATGCTCTCCTCGAACACCGTC  180
            ||||||||||||||||||||||||||||| ||||||||||||||||||||||||||||||
Sbjct  571  CCCGGCGAGGCAGCCACGACGTGCGGTGGCAGAAAGCGTATGCTCTCCTCGAACACCGTC  630

Query  181  GTGGGCCGGCCTCACGGGGCAGGAAAGACTAAGGCCCCGATGCGGAGTCGT  231
            |||||||| |||| ||||||  |||||||||||||||||||||| ||||||
Sbjct  631  GTGGGCCGACCTCGCGGGGCGTGAAAGACTAAGGCCCCGATGCGAAGTCGT  681


>KF881915.1 Salacia oblonga isolate SO3 18S ribosomal RNA gene, partial sequence; 
internal transcribed spacer 1 and 5.8S ribosomal RNA 
gene, complete sequence; and internal transcribed spacer 2, 
partial sequence
Length=698

 Score = 359 bits (194),  Expect = 3e-95
 Identities = 219/231 (95%), Gaps = 1/231 (0%)
 Strand=Plus/Plus

Query  1    AGAAACGTCGCCAAACGTCCCTCTCCGCACCCTCCCTCCCGAGGGGGGAAGCATCGAGGG  60
            |||||||||||||||||||||||||||||||||||| |||||||||||||||||||| ||
Sbjct  451  AGAAACGTCGCCAAACGTCCCTCTCCGCACCCTCCCGCCCGAGGGGGGAAGCATCGA-GG  509

Query  61   GGGCGGGCGGATATTGGCCTCCCGTGCGCGGTTGCTCACGGTTGGCCCAAAAGAGAGTGC  120
            || |||||||| ||||||||||||||||||||||||| |||||||||||||||||||| |
Sbjct  510  GGACGGGCGGACATTGGCCTCCCGTGCGCGGTTGCTCGCGGTTGGCCCAAAAGAGAGTAC  569

Query  121  CCCGGCGAGGCAGCCACGACGTGCGGTGGTAGAAAGCGTATGCTCTCCTCGAACACCGTC  180
            ||||||||||||||||||||||||||||| ||||||||||||||||||||||||||||||
Sbjct  570  CCCGGCGAGGCAGCCACGACGTGCGGTGGCAGAAAGCGTATGCTCTCCTCGAACACCGTC  629

Query  181  GTGGGCCGGCCTCACGGGGCAGGAAAGACTAAGGCCCCGATGCGGAGTCGT  231
            |||||||| |||| ||||||  |||||||||||||||||||||| ||||||
Sbjct  630  GTGGGCCGACCTCGCGGGGCGTGAAAGACTAAGGCCCCGATGCGAAGTCGT  680


>KF881914.1 Salacia oblonga isolate SO2 18S ribosomal RNA gene, partial sequence; 
internal transcribed spacer 1 and 5.8S ribosomal RNA 
gene, complete sequence; and internal transcribed spacer 2, 
partial sequence
Length=702

 Score = 359 bits (194),  Expect = 3e-95
 Identities = 219/231 (95%), Gaps = 1/231 (0%)
 Strand=Plus/Plus

Query  1    AGAAACGTCGCCAAACGTCCCTCTCCGCACCCTCCCTCCCGAGGGGGGAAGCATCGAGGG  60
            |||||||||||||||||||||||||||||||||||| |||||||||||||||||||| ||
Sbjct  455  AGAAACGTCGCCAAACGTCCCTCTCCGCACCCTCCCGCCCGAGGGGGGAAGCATCGA-GG  513

Query  61   GGGCGGGCGGATATTGGCCTCCCGTGCGCGGTTGCTCACGGTTGGCCCAAAAGAGAGTGC  120
            || |||||||| ||||||||||||||||||||||||| |||||||||||||||||||| |
Sbjct  514  GGACGGGCGGACATTGGCCTCCCGTGCGCGGTTGCTCGCGGTTGGCCCAAAAGAGAGTAC  573

Query  121  CCCGGCGAGGCAGCCACGACGTGCGGTGGTAGAAAGCGTATGCTCTCCTCGAACACCGTC  180
            ||||||||||||||||||||||||||||| ||||||||||||||||||||||||||||||
Sbjct  574  CCCGGCGAGGCAGCCACGACGTGCGGTGGCAGAAAGCGTATGCTCTCCTCGAACACCGTC  633

Query  181  GTGGGCCGGCCTCACGGGGCAGGAAAGACTAAGGCCCCGATGCGGAGTCGT  231
            |||||||| |||| ||||||  |||||||||||||||||||||| ||||||
Sbjct  634  GTGGGCCGACCTCGCGGGGCGTGAAAGACTAAGGCCCCGATGCGAAGTCGT  684


>KF881913.1 Salacia oblonga isolate SO1 18S ribosomal RNA gene, partial sequence; 
internal transcribed spacer 1 and 5.8S ribosomal RNA 
gene, complete sequence; and internal transcribed spacer 2, 
partial sequence
Length=718

 Score = 359 bits (194),  Expect = 3e-95
 Identities = 219/231 (95%), Gaps = 1/231 (0%)
 Strand=Plus/Plus

Query  1    AGAAACGTCGCCAAACGTCCCTCTCCGCACCCTCCCTCCCGAGGGGGGAAGCATCGAGGG  60
            |||||||||||||||||||||||||||||||||||| |||||||||||||||||||| ||
Sbjct  469  AGAAACGTCGCCAAACGTCCCTCTCCGCACCCTCCCGCCCGAGGGGGGAAGCATCGA-GG  527

Query  61   GGGCGGGCGGATATTGGCCTCCCGTGCGCGGTTGCTCACGGTTGGCCCAAAAGAGAGTGC  120
            || |||||||| ||||||||||||||||||||||||| |||||||||||||||||||| |
Sbjct  528  GGACGGGCGGACATTGGCCTCCCGTGCGCGGTTGCTCGCGGTTGGCCCAAAAGAGAGTAC  587

Query  121  CCCGGCGAGGCAGCCACGACGTGCGGTGGTAGAAAGCGTATGCTCTCCTCGAACACCGTC  180
            ||||||||||||||||||||||||||||| ||||||||||||||||||||||||||||||
Sbjct  588  CCCGGCGAGGCAGCCACGACGTGCGGTGGCAGAAAGCGTATGCTCTCCTCGAACACCGTC  647

Query  181  GTGGGCCGGCCTCACGGGGCAGGAAAGACTAAGGCCCCGATGCGGAGTCGT  231
            |||||||| |||| ||||||  |||||||||||||||||||||| ||||||
Sbjct  648  GTGGGCCGACCTCGCGGGGCGTGAAAGACTAAGGCCCCGATGCGAAGTCGT  698


>KF860877.1 Salacia macrosperma isolate SM2 18S ribosomal RNA gene, partial 
sequence; internal transcribed spacer 1 and 5.8S ribosomal 
RNA gene, complete sequence; and internal transcribed spacer 
2, partial sequence
Length=722

 Score = 359 bits (194),  Expect = 3e-95
 Identities = 219/231 (95%), Gaps = 1/231 (0%)
 Strand=Plus/Plus

Query  1    AGAAACGTCGCCAAACGTCCCTCTCCGCACCCTCCCTCCCGAGGGGGGAAGCATCGAGGG  60
            |||||||||||||||||||||||||||||||||||| |||||||||||||||||||| ||
Sbjct  475  AGAAACGTCGCCAAACGTCCCTCTCCGCACCCTCCCGCCCGAGGGGGGAAGCATCGA-GG  533

Query  61   GGGCGGGCGGATATTGGCCTCCCGTGCGCGGTTGCTCACGGTTGGCCCAAAAGAGAGTGC  120
            || |||||||| ||||||||||||||||||||||||| |||||||||||||||||||| |
Sbjct  534  GGACGGGCGGACATTGGCCTCCCGTGCGCGGTTGCTCGCGGTTGGCCCAAAAGAGAGTAC  593

Query  121  CCCGGCGAGGCAGCCACGACGTGCGGTGGTAGAAAGCGTATGCTCTCCTCGAACACCGTC  180
            ||||||||||||||||||||||||||||| ||||||||||||||||||||||||||||||
Sbjct  594  CCCGGCGAGGCAGCCACGACGTGCGGTGGCAGAAAGCGTATGCTCTCCTCGAACACCGTC  653

Query  181  GTGGGCCGGCCTCACGGGGCAGGAAAGACTAAGGCCCCGATGCGGAGTCGT  231
            |||||||| |||| ||||||  |||||||||||||||||||||| ||||||
Sbjct  654  GTGGGCCGACCTCGCGGGGCGTGAAAGACTAAGGCCCCGATGCGAAGTCGT  704


>KU659802.1 Salacia gambleana 5.8S ribosomal RNA gene, partial sequence; 
internal transcribed spacer 2, complete sequence; and 28S ribosomal 
RNA gene, partial sequence
Length=470

 Score = 357 bits (193),  Expect = 1e-94
 Identities = 220/233 (94%), Gaps = 1/233 (0%)
 Strand=Plus/Plus

Query  1    AGAAACGTCGCCAAACGTCCCTCTCCGCACCCTCCCTCCCGAGGGGGGAAGCATCGAGGG  60
            |||||||||||||||||||||||||||||||||||| |||||||||||||||||||| ||
Sbjct  89   AGAAACGTCGCCAAACGTCCCTCTCCGCACCCTCCCGCCCGAGGGGGGAAGCATCGA-GG  147

Query  61   GGGCGGGCGGATATTGGCCTCCCGTGCGCGGTTGCTCACGGTTGGCCCAAAAGAGAGTGC  120
            ||||||||||||||||||||||||||||| ||||||| |||||||||||||||||||| |
Sbjct  148  GGGCGGGCGGATATTGGCCTCCCGTGCGCAGTTGCTCGCGGTTGGCCCAAAAGAGAGTAC  207

Query  121  CCCGGCGAGGCAGCCACGACGTGCGGTGGTAGAAAGCGTATGCTCTCCTCGAACACCGTC  180
            |||||||||||||||||| |||||||||| ||||||||||||||||||||||||||||||
Sbjct  208  CCCGGCGAGGCAGCCACGGCGTGCGGTGGCAGAAAGCGTATGCTCTCCTCGAACACCGTC  267

Query  181  GTGGGCCGGCCTCACGGGGCAGGAAAGACTAAGGCCCCGATGCGGAGTCGTGT  233
            |||||||| ||||  ||| | ||||||||||||||||||||||| ||||||||
Sbjct  268  GTGGGCCGACCTCGTGGGACGGGAAAGACTAAGGCCCCGATGCGAAGTCGTGT  320


>KU659797.1 Salacia malabarica 5.8S ribosomal RNA gene, partial sequence; 
internal transcribed spacer 2, complete sequence; and 28S ribosomal 
RNA gene, partial sequence
Length=469

 Score = 357 bits (193),  Expect = 1e-94
 Identities = 218/230 (95%), Gaps = 1/230 (0%)
 Strand=Plus/Plus

Query  1    AGAAACGTCGCCAAACGTCCCTCTCCGCACCCTCCCTCCCGAGGGGGGAAGCATCGAGGG  60
            |||||||||||||||||||||||||||||||| ||| |||||||||||||||||||| ||
Sbjct  88   AGAAACGTCGCCAAACGTCCCTCTCCGCACCCCCCCGCCCGAGGGGGGAAGCATCGA-GG  146

Query  61   GGGCGGGCGGATATTGGCCTCCCGTGCGCGGTTGCTCACGGTTGGCCCAAAAGAGAGTGC  120
            ||||||||||||||||||||||||||||||||||||| |||||||||||||||||||| |
Sbjct  147  GGGCGGGCGGATATTGGCCTCCCGTGCGCGGTTGCTCGCGGTTGGCCCAAAAGAGAGTAC  206

Query  121  CCCGGCGAGGCAGCCACGACGTGCGGTGGTAGAAAGCGTATGCTCTCCTCGAACACCGTC  180
            ||||||||||||||||||||||||||||| ||||||||||||||||||||||||||||||
Sbjct  207  CCCGGCGAGGCAGCCACGACGTGCGGTGGCAGAAAGCGTATGCTCTCCTCGAACACCGTC  266

Query  181  GTGGGCCGGCCTCACGGGGCAGGAAAGACTAAGGCCCCGATGCGGAGTCG  230
            |||||| ||||||  ||||| |||| |||||||||||||||||| |||||
Sbjct  267  GTGGGCTGGCCTCGTGGGGCGGGAAGGACTAAGGCCCCGATGCGAAGTCG  316


>KR091350.1 Salacia vellaniana isolate 1 5.8S ribosomal RNA gene, partial 
sequence; internal transcribed spacer 2, complete sequence; 
and 28S ribosomal RNA gene, partial sequence
 KR091351.1 Salacia vellaniana isolate 2 5.8S ribosomal RNA gene, partial 
sequence; internal transcribed spacer 2, complete sequence; 
and 28S ribosomal RNA gene, partial sequence
 KR091352.1 Salacia vellaniana isolate 3 5.8S ribosomal RNA gene, partial 
sequence; internal transcribed spacer 2, complete sequence; 
and 28S ribosomal RNA gene, partial sequence
 KR091353.1 Salacia vellaniana isolate 4 5.8S ribosomal RNA gene, partial 
sequence; internal transcribed spacer 2, complete sequence; 
and 28S ribosomal RNA gene, partial sequence
 KR091354.1 Salacia vellaniana isolate 5 5.8S ribosomal RNA gene, partial 
sequence; internal transcribed spacer 2, complete sequence; 
and 28S ribosomal RNA gene, partial sequence
Length=388

 Score = 357 bits (193),  Expect = 1e-94
 Identities = 220/233 (94%), Gaps = 1/233 (0%)
 Strand=Plus/Plus

Query  1    AGAAACGTCGCCAAACGTCCCTCTCCGCACCCTCCCTCCCGAGGGGGGAAGCATCGAGGG  60
            |||||||||||||||||||||||||||||||||||| |||||||||||||||||||| ||
Sbjct  90   AGAAACGTCGCCAAACGTCCCTCTCCGCACCCTCCCGCCCGAGGGGGGAAGCATCGA-GG  148

Query  61   GGGCGGGCGGATATTGGCCTCCCGTGCGCGGTTGCTCACGGTTGGCCCAAAAGAGAGTGC  120
            ||||||||||||||||||||||||||||| ||||||| |||||||||||||||||||| |
Sbjct  149  GGGCGGGCGGATATTGGCCTCCCGTGCGCAGTTGCTCGCGGTTGGCCCAAAAGAGAGTAC  208

Query  121  CCCGGCGAGGCAGCCACGACGTGCGGTGGTAGAAAGCGTATGCTCTCCTCGAACACCGTC  180
            |||||||||||||||||| |||||||||| ||||||||||||||||||||||||||||||
Sbjct  209  CCCGGCGAGGCAGCCACGGCGTGCGGTGGCAGAAAGCGTATGCTCTCCTCGAACACCGTC  268

Query  181  GTGGGCCGGCCTCACGGGGCAGGAAAGACTAAGGCCCCGATGCGGAGTCGTGT  233
            |||||||| ||||  ||| | ||||||||||||||||||||||| ||||||||
Sbjct  269  GTGGGCCGACCTCGTGGGACGGGAAAGACTAAGGCCCCGATGCGAAGTCGTGT  321


>KJ365477.1 Salacia vellaniana voucher S.vel2 internal transcribed spacer 
2, partial sequence
Length=351

 Score = 357 bits (193),  Expect = 1e-94
 Identities = 220/233 (94%), Gaps = 1/233 (0%)
 Strand=Plus/Plus

Query  1    AGAAACGTCGCCAAACGTCCCTCTCCGCACCCTCCCTCCCGAGGGGGGAAGCATCGAGGG  60
            |||||||||||||||||||||||||||||||||||| |||||||||||||||||||| ||
Sbjct  54   AGAAACGTCGCCAAACGTCCCTCTCCGCACCCTCCCGCCCGAGGGGGGAAGCATCGA-GG  112

Query  61   GGGCGGGCGGATATTGGCCTCCCGTGCGCGGTTGCTCACGGTTGGCCCAAAAGAGAGTGC  120
            ||||||||||||||||||||||||||||| ||||||| |||||||||||||||||||| |
Sbjct  113  GGGCGGGCGGATATTGGCCTCCCGTGCGCAGTTGCTCGCGGTTGGCCCAAAAGAGAGTAC  172

Query  121  CCCGGCGAGGCAGCCACGACGTGCGGTGGTAGAAAGCGTATGCTCTCCTCGAACACCGTC  180
            |||||||||||||||||| |||||||||| ||||||||||||||||||||||||||||||
Sbjct  173  CCCGGCGAGGCAGCCACGGCGTGCGGTGGCAGAAAGCGTATGCTCTCCTCGAACACCGTC  232

Query  181  GTGGGCCGGCCTCACGGGGCAGGAAAGACTAAGGCCCCGATGCGGAGTCGTGT  233
            |||||||| ||||  ||| | ||||||||||||||||||||||| ||||||||
Sbjct  233  GTGGGCCGACCTCGTGGGACGGGAAAGACTAAGGCCCCGATGCGAAGTCGTGT  285


>KJ365476.1 Salacia vellaniana voucher S.vel1 internal transcribed spacer 
2, partial sequence
Length=386

 Score = 357 bits (193),  Expect = 1e-94
 Identities = 220/233 (94%), Gaps = 1/233 (0%)
 Strand=Plus/Plus

Query  1    AGAAACGTCGCCAAACGTCCCTCTCCGCACCCTCCCTCCCGAGGGGGGAAGCATCGAGGG  60
            |||||||||||||||||||||||||||||||||||| |||||||||||||||||||| ||
Sbjct  88   AGAAACGTCGCCAAACGTCCCTCTCCGCACCCTCCCGCCCGAGGGGGGAAGCATCGA-GG  146

Query  61   GGGCGGGCGGATATTGGCCTCCCGTGCGCGGTTGCTCACGGTTGGCCCAAAAGAGAGTGC  120
            ||||||||||||||||||||||||||||| ||||||| |||||||||||||||||||| |
Sbjct  147  GGGCGGGCGGATATTGGCCTCCCGTGCGCAGTTGCTCGCGGTTGGCCCAAAAGAGAGTAC  206

Query  121  CCCGGCGAGGCAGCCACGACGTGCGGTGGTAGAAAGCGTATGCTCTCCTCGAACACCGTC  180
            |||||||||||||||||| |||||||||| ||||||||||||||||||||||||||||||
Sbjct  207  CCCGGCGAGGCAGCCACGGCGTGCGGTGGCAGAAAGCGTATGCTCTCCTCGAACACCGTC  266

Query  181  GTGGGCCGGCCTCACGGGGCAGGAAAGACTAAGGCCCCGATGCGGAGTCGTGT  233
            |||||||| ||||  ||| | ||||||||||||||||||||||| ||||||||
Sbjct  267  GTGGGCCGACCTCGTGGGACGGGAAAGACTAAGGCCCCGATGCGAAGTCGTGT  319


>HG004816.1 Salacia sp. MR-2013 genomic DNA containing 18S rRNA gene, ITS1, 
5.8S rRNA gene, ITS2 and 28S rRNA gene, specimen voucher 
HITBC:Liana Mengsong 214_3_14
Length=826

 Score = 353 bits (191),  Expect = 1e-93
 Identities = 218/231 (94%), Gaps = 2/231 (1%)
 Strand=Plus/Plus

Query  1    AGAAACGTCGCCAAACGTCCCTCTCCGCACCCTCCCTCCCGAGGGGGGAAGCATCGAGGG  60
            |||||||||||| ||||||||||||||||||||||| ||||||||||| |||||||| ||
Sbjct  533  AGAAACGTCGCC-AACGTCCCTCTCCGCACCCTCCCACCCGAGGGGGGGAGCATCGA-GG  590

Query  61   GGGCGGGCGGATATTGGCCTCCCGTGCGCGGTTGCTCACGGTTGGCCCAAAAGAGAGTGC  120
            ||||||||||||||||||||||||||||||||||||| |||||||||||||||||||| |
Sbjct  591  GGGCGGGCGGATATTGGCCTCCCGTGCGCGGTTGCTCGCGGTTGGCCCAAAAGAGAGTAC  650

Query  121  CCCGGCGAGGCAGCCACGACGTGCGGTGGTAGAAAGCGTATGCTCTCCTCGAACACCGTC  180
            ||||||||||||||||||||||||||||| |||||||||||||||||||||||||| |||
Sbjct  651  CCCGGCGAGGCAGCCACGACGTGCGGTGGCAGAAAGCGTATGCTCTCCTCGAACACAGTC  710

Query  181  GTGGGCCGGCCTCACGGGGCAGGAAAGACTAAGGCCCCGATGCGGAGTCGT  231
            |||||||||||||  |||||  |||||||||||||||||||||| ||||||
Sbjct  711  GTGGGCCGGCCTCGTGGGGCGTGAAAGACTAAGGCCCCGATGCGAAGTCGT  761


>KR091369.1 Salacia malabarica isolate 1 5.8S ribosomal RNA gene, partial 
sequence; internal transcribed spacer 2, complete sequence; 
and 28S ribosomal RNA gene, partial sequence
 KR091370.1 Salacia malabarica isolate 2 5.8S ribosomal RNA gene, partial 
sequence; internal transcribed spacer 2, complete sequence; 
and 28S ribosomal RNA gene, partial sequence
 KR091371.1 Salacia malabarica isolate 3 5.8S ribosomal RNA gene, partial 
sequence; internal transcribed spacer 2, complete sequence; 
and 28S ribosomal RNA gene, partial sequence
Length=387

 Score = 351 bits (190),  Expect = 5e-93
 Identities = 219/233 (94%), Gaps = 2/233 (1%)
 Strand=Plus/Plus

Query  1    AGAAACGTCGCCAAACGTCCCTCTCCGCACCCTCCCTCCCGAGGGGGGAAGCATCGAGGG  60
            ||||||||| |||||||||||||||||||||||||| |||||||||||||||||||| ||
Sbjct  90   AGAAACGTCTCCAAACGTCCCTCTCCGCACCCTCCCGCCCGAGGGGGGAAGCATCGA-GG  148

Query  61   GGGCGGGCGGATATTGGCCTCCCGTGCGCGGTTGCTCACGGTTGGCCCAAAAGAGAGTGC  120
            ||||||||||||||||||||||||||||||||||||| |||||||||||||||||||| |
Sbjct  149  GGGCGGGCGGATATTGGCCTCCCGTGCGCGGTTGCTCGCGGTTGGCCCAAAAGAGAGTAC  208

Query  121  CCCGGCGAGGCAGCCACGACGTGCGGTGGTAGAAAGCGTATGCTCTCCTCGAACACCGTC  180
            ||||||||||||||||||||||||||||| ||||||||||||||||||||||||||||||
Sbjct  209  CCCGGCGAGGCAGCCACGACGTGCGGTGGCAGAAAGCGTATGCTCTCCTCGAACACCGTC  268

Query  181  GTGGGCCGGCCTCACGGGGCAGGAAAGACTAAGGCCCCGATGCGGAGTCGTGT  233
            |||||| ||||||  ||||| |||| ||||||||||||| |||| |||| |||
Sbjct  269  GTGGGCTGGCCTCGTGGGGCGGGAAGGACTAAGGCCCCG-TGCGAAGTCATGT  320


>KJ365466.1 Salacia fruticosa voucher S.fr2 internal transcribed spacer 2, 
partial sequence
 KR091312.1 Salacia fruticosa isolate 1 5.8S ribosomal RNA gene, partial 
sequence; internal transcribed spacer 2, complete sequence; 
and 28S ribosomal RNA gene, partial sequence
 KR091313.1 Salacia fruticosa isolate 2 5.8S ribosomal RNA gene, partial 
sequence; internal transcribed spacer 2, complete sequence; 
and 28S ribosomal RNA gene, partial sequence
 KR091314.1 Salacia fruticosa isolate 3 5.8S ribosomal RNA gene, partial 
sequence; internal transcribed spacer 2, complete sequence; 
and 28S ribosomal RNA gene, partial sequence
 KR091315.1 Salacia fruticosa isolate 4 5.8S ribosomal RNA gene, partial 
sequence; internal transcribed spacer 2, complete sequence; 
and 28S ribosomal RNA gene, partial sequence
 KR091316.1 Salacia fruticosa isolate 5 5.8S ribosomal RNA gene, partial 
sequence; internal transcribed spacer 2, complete sequence; 
and 28S ribosomal RNA gene, partial sequence
 KR091317.1 Salacia fruticosa isolate 6 5.8S ribosomal RNA gene, partial 
sequence; internal transcribed spacer 2, complete sequence; 
and 28S ribosomal RNA gene, partial sequence
 KR091318.1 Salacia fruticosa isolate 7 5.8S ribosomal RNA gene, partial 
sequence; internal transcribed spacer 2, complete sequence; 
and 28S ribosomal RNA gene, partial sequence
 KR091319.1 Salacia fruticosa isolate 8 5.8S ribosomal RNA gene, partial 
sequence; internal transcribed spacer 2, complete sequence; 
and 28S ribosomal RNA gene, partial sequence
 KR091320.1 Salacia fruticosa isolate 9 5.8S ribosomal RNA gene, partial 
sequence; internal transcribed spacer 2, complete sequence; 
and 28S ribosomal RNA gene, partial sequence
 KR091321.1 Salacia fruticosa isolate 10 5.8S ribosomal RNA gene, partial 
sequence; internal transcribed spacer 2, complete sequence; 
and 28S ribosomal RNA gene, partial sequence
 KR091322.1 Salacia fruticosa isolate 11 5.8S ribosomal RNA gene, partial 
sequence; internal transcribed spacer 2, complete sequence; 
and 28S ribosomal RNA gene, partial sequence
 KR091323.1 Salacia fruticosa isolate 12 5.8S ribosomal RNA gene, partial 
sequence; internal transcribed spacer 2, complete sequence; 
and 28S ribosomal RNA gene, partial sequence
 KR091324.1 Salacia fruticosa isolate 13 5.8S ribosomal RNA gene, partial 
sequence; internal transcribed spacer 2, complete sequence; 
and 28S ribosomal RNA gene, partial sequence
Length=390

 Score = 351 bits (190),  Expect = 5e-93
 Identities = 224/239 (94%), Gaps = 7/239 (3%)
 Strand=Plus/Plus

Query  1    AGAAACGTCGCCAAACGTCCCTCTCCGCACCCTCCCTCCCGAGGGGGGAA-GCATCGAGG  59
            |||||||||||||||||||||||||||||||||||| ||||||||||||| ||||||| |
Sbjct  86   AGAAACGTCGCCAAACGTCCCTCTCCGCACCCTCCCGCCCGAGGGGGGAAAGCATCGA-G  144

Query  60   GGGGCGGGCGGATATTGGCCTCCCGTGCGCGGTTGCT--CA-CGGTTGGCCCAAAAGAGA  116
            |||||||||||||||||||||||||||||||||||||  || |||||||||||||||| |
Sbjct  145  GGGGCGGGCGGATATTGGCCTCCCGTGCGCGGTTGCTAGCAGCGGTTGGCCCAAAAGACA  204

Query  117  GTG--CCCCGGCGAGGCAGCCACGACGTGCGGTGGTAGAAAGCGTATGCTCTCCTCGAAC  174
            |||  |||||||||||||||||||||||||||||| ||||||||||||||||||||||||
Sbjct  205  GTGTACCCCGGCGAGGCAGCCACGACGTGCGGTGGCAGAAAGCGTATGCTCTCCTCGAAC  264

Query  175  ACCGTCGTGGGCCGGCCTCACGGGGCAGGAAAGACTAAGGCCCCGATGCGGAGTCGTGT  233
            ||||||||| |||||||||  ||||| ||||||||||||||||||||||| ||||||||
Sbjct  265  ACCGTCGTGTGCCGGCCTCGTGGGGCGGGAAAGACTAAGGCCCCGATGCGAAGTCGTGT  323


>KF894427.1 Salacia fruticosa isolate SF4 18S ribosomal RNA gene, partial 
sequence; internal transcribed spacer 1 and 5.8S ribosomal 
RNA gene, complete sequence; and internal transcribed spacer 
2, partial sequence
Length=702

 Score = 351 bits (190),  Expect = 5e-93
 Identities = 224/239 (94%), Gaps = 7/239 (3%)
 Strand=Plus/Plus

Query  1    AGAAACGTCGCCAAACGTCCCTCTCCGCACCCTCCCTCCCGAGGGGGGAA-GCATCGAGG  59
            |||||||||||||||||||||||||||||||||||| ||||||||||||| ||||||| |
Sbjct  449  AGAAACGTCGCCAAACGTCCCTCTCCGCACCCTCCCGCCCGAGGGGGGAAAGCATCGA-G  507

Query  60   GGGGCGGGCGGATATTGGCCTCCCGTGCGCGGTTGCT--CA-CGGTTGGCCCAAAAGAGA  116
            |||||||||||||||||||||||||||||||||||||  || |||||||||||||||| |
Sbjct  508  GGGGCGGGCGGATATTGGCCTCCCGTGCGCGGTTGCTAGCAGCGGTTGGCCCAAAAGACA  567

Query  117  GTG--CCCCGGCGAGGCAGCCACGACGTGCGGTGGTAGAAAGCGTATGCTCTCCTCGAAC  174
            |||  |||||||||||||||||||||||||||||| ||||||||||||||||||||||||
Sbjct  568  GTGTACCCCGGCGAGGCAGCCACGACGTGCGGTGGCAGAAAGCGTATGCTCTCCTCGAAC  627

Query  175  ACCGTCGTGGGCCGGCCTCACGGGGCAGGAAAGACTAAGGCCCCGATGCGGAGTCGTGT  233
            ||||||||| |||||||||  ||||| ||||||||||||||||||||||| ||||||||
Sbjct  628  ACCGTCGTGTGCCGGCCTCGTGGGGCGGGAAAGACTAAGGCCCCGATGCGAAGTCGTGT  686


>KF894425.1 Salacia fruticosa isolate SF2 18S ribosomal RNA gene, partial 
sequence; internal transcribed spacer 1 and 5.8S ribosomal 
RNA gene, complete sequence; and internal transcribed spacer 
2, partial sequence
Length=701

 Score = 351 bits (190),  Expect = 5e-93
 Identities = 224/239 (94%), Gaps = 7/239 (3%)
 Strand=Plus/Plus

Query  1    AGAAACGTCGCCAAACGTCCCTCTCCGCACCCTCCCTCCCGAGGGGGGAA-GCATCGAGG  59
            |||||||||||||||||||||||||||||||||||| ||||||||||||| ||||||| |
Sbjct  448  AGAAACGTCGCCAAACGTCCCTCTCCGCACCCTCCCGCCCGAGGGGGGAAAGCATCGA-G  506

Query  60   GGGGCGGGCGGATATTGGCCTCCCGTGCGCGGTTGCT--CA-CGGTTGGCCCAAAAGAGA  116
            |||||||||||||||||||||||||||||||||||||  || |||||||||||||||| |
Sbjct  507  GGGGCGGGCGGATATTGGCCTCCCGTGCGCGGTTGCTAGCAGCGGTTGGCCCAAAAGACA  566

Query  117  GTG--CCCCGGCGAGGCAGCCACGACGTGCGGTGGTAGAAAGCGTATGCTCTCCTCGAAC  174
            |||  |||||||||||||||||||||||||||||| ||||||||||||||||||||||||
Sbjct  567  GTGTACCCCGGCGAGGCAGCCACGACGTGCGGTGGCAGAAAGCGTATGCTCTCCTCGAAC  626

Query  175  ACCGTCGTGGGCCGGCCTCACGGGGCAGGAAAGACTAAGGCCCCGATGCGGAGTCGTGT  233
            ||||||||| |||||||||  ||||| ||||||||||||||||||||||| ||||||||
Sbjct  627  ACCGTCGTGTGCCGGCCTCGTGGGGCGGGAAAGACTAAGGCCCCGATGCGAAGTCGTGT  685


>KF894424.1 Salacia fruticosa isolate SF1 18S ribosomal RNA gene, partial 
sequence; internal transcribed spacer 1 and 5.8S ribosomal 
RNA gene, complete sequence; and internal transcribed spacer 
2, partial sequence
 KF894429.1 Salacia fruticosa isolate SF6 18S ribosomal RNA gene, partial 
sequence; internal transcribed spacer 1 and 5.8S ribosomal 
RNA gene, complete sequence; and internal transcribed spacer 
2, partial sequence
Length=703

 Score = 351 bits (190),  Expect = 5e-93
 Identities = 224/239 (94%), Gaps = 7/239 (3%)
 Strand=Plus/Plus

Query  1    AGAAACGTCGCCAAACGTCCCTCTCCGCACCCTCCCTCCCGAGGGGGGAA-GCATCGAGG  59
            |||||||||||||||||||||||||||||||||||| ||||||||||||| ||||||| |
Sbjct  449  AGAAACGTCGCCAAACGTCCCTCTCCGCACCCTCCCGCCCGAGGGGGGAAAGCATCGA-G  507

Query  60   GGGGCGGGCGGATATTGGCCTCCCGTGCGCGGTTGCT--CA-CGGTTGGCCCAAAAGAGA  116
            |||||||||||||||||||||||||||||||||||||  || |||||||||||||||| |
Sbjct  508  GGGGCGGGCGGATATTGGCCTCCCGTGCGCGGTTGCTAGCAGCGGTTGGCCCAAAAGACA  567

Query  117  GTG--CCCCGGCGAGGCAGCCACGACGTGCGGTGGTAGAAAGCGTATGCTCTCCTCGAAC  174
            |||  |||||||||||||||||||||||||||||| ||||||||||||||||||||||||
Sbjct  568  GTGTACCCCGGCGAGGCAGCCACGACGTGCGGTGGCAGAAAGCGTATGCTCTCCTCGAAC  627

Query  175  ACCGTCGTGGGCCGGCCTCACGGGGCAGGAAAGACTAAGGCCCCGATGCGGAGTCGTGT  233
            ||||||||| |||||||||  ||||| ||||||||||||||||||||||| ||||||||
Sbjct  628  ACCGTCGTGTGCCGGCCTCGTGGGGCGGGAAAGACTAAGGCCCCGATGCGAAGTCGTGT  686


>KU659804.1 Salacia brunoniana 5.8S ribosomal RNA gene, partial sequence; 
internal transcribed spacer 2, complete sequence; and 28S ribosomal 
RNA gene, partial sequence
Length=473

 Score = 344 bits (186),  Expect = 8e-91
 Identities = 220/236 (93%), Gaps = 4/236 (2%)
 Strand=Plus/Plus

Query  1    AGAAACGTCGCCAAACGTCCCTCTCCGCACCCTCCCTCCCGAGGGGGGAAGCATCGAGGG  60
            |||||||||||||||||||||||||||||||||||| |||||||||||||||||||| ||
Sbjct  89   AGAAACGTCGCCAAACGTCCCTCTCCGCACCCTCCCGCCCGAGGGGGGAAGCATCGA-GG  147

Query  61   GGGCGGGCGGATATTGGCCTCCCGTGCGCGGTTGCTCACGGTTGGCCCAAAAGAGAGTGC  120
            ||||||||||||||||||||||||||||||||||||| ||||||||||||||||| || |
Sbjct  148  GGGCGGGCGGATATTGGCCTCCCGTGCGCGGTTGCTCGCGGTTGGCCCAAAAGAGCGTAC  207

Query  121  CCCGGCGAGGCAGCCACGACGTGCGGTGGTAGAAA--GCGTATGCTCTCCTCGAACACCG  178
            |||| |||||||||||||||||||||||| |||||  |||||||||||||||||||||||
Sbjct  208  CCCGACGAGGCAGCCACGACGTGCGGTGGCAGAAAGCGCGTATGCTCTCCTCGAACACCG  267

Query  179  TCGTGGGCCGGCCTCACGGGGCAGGAAAGACTAAGGCCCC-GATGCGGAGTCGTGT  233
            |||||||||||||||  ||||| |||||||| |||||||| |||||| | ||||||
Sbjct  268  TCGTGGGCCGGCCTCGTGGGGCGGGAAAGACCAAGGCCCCGGATGCGAATTCGTGT  323


>KU659801.1 Salacia fruticosa 5.8S ribosomal RNA gene, partial sequence; 
internal transcribed spacer 2, complete sequence; and 28S ribosomal 
RNA gene, partial sequence
Length=470

 Score = 344 bits (186),  Expect = 8e-91
 Identities = 221/237 (93%), Gaps = 5/237 (2%)
 Strand=Plus/Plus

Query  1    AGAAACGTCGCCAAACGTCCCTCTCCGCACCCTCCCTCCCGAGGGGGG-AAGCATCGAGG  59
            |||||||||||||||||||||||||||||||||||| ||||||||||| ||||||||| |
Sbjct  85   AGAAACGTCGCCAAACGTCCCTCTCCGCACCCTCCCGCCCGAGGGGGGGAAGCATCGA-G  143

Query  60   GGGGCGGGCGGATATTGGCCTCCCGTGCGCGGTTGCTCACGGTTGGCCCAAAAG--AGAG  117
            |||||||||||||||||||||||||||||||||||||  |||||||||||||||  || |
Sbjct  144  GGGGCGGGCGGATATTGGCCTCCCGTGCGCGGTTGCTAGCGGTTGGCCCAAAAGGCAGTG  203

Query  118  TGCCCCGGCGAGGCAGCCACGACGTGCGGTGGTAG-AAAGCGTATGCTCTCCTCGAACAC  176
            | |||||||||||||||||||||||||||||| || ||||||||||||||||||||||||
Sbjct  204  TACCCCGGCGAGGCAGCCACGACGTGCGGTGGCAGAAAAGCGTATGCTCTCCTCGAACAC  263

Query  177  CGTCGTGGGCCGGCCTCACGGGGCAGGAAAGACTAAGGCCCCGATGCGGAGTCGTGT  233
            |||||||||||||||||  ||||| ||||||||| ||||||||||||| ||||||||
Sbjct  264  CGTCGTGGGCCGGCCTCGTGGGGCGGGAAAGACTGAGGCCCCGATGCGAAGTCGTGT  320


>KR091325.1 Salacia fruticosa isolate 14 5.8S ribosomal RNA gene, partial 
sequence; internal transcribed spacer 2, complete sequence; 
and 28S ribosomal RNA gene, partial sequence
Length=388

 Score = 344 bits (186),  Expect = 8e-91
 Identities = 221/237 (93%), Gaps = 5/237 (2%)
 Strand=Plus/Plus

Query  1    AGAAACGTCGCCAAACGTCCCTCTCCGCACCCTCCCTCCCGAGGGGGG-AAGCATCGAGG  59
            |||||||||||||||||||||||||||||||||||| ||||||||||| ||||||||| |
Sbjct  86   AGAAACGTCGCCAAACGTCCCTCTCCGCACCCTCCCGCCCGAGGGGGGGAAGCATCGA-G  144

Query  60   GGGGCGGGCGGATATTGGCCTCCCGTGCGCGGTTGCTCACGGTTGGCCCAAAAG--AGAG  117
            |||||||||||||||||||||||||||||||||||||  |||||||||||||||  || |
Sbjct  145  GGGGCGGGCGGATATTGGCCTCCCGTGCGCGGTTGCTAGCGGTTGGCCCAAAAGGCAGTG  204

Query  118  TGCCCCGGCGAGGCAGCCACGACGTGCGGTGGTAG-AAAGCGTATGCTCTCCTCGAACAC  176
            | |||||||||||||||||||||||||||||| || ||||||||||||||||||||||||
Sbjct  205  TACCCCGGCGAGGCAGCCACGACGTGCGGTGGCAGAAAAGCGTATGCTCTCCTCGAACAC  264

Query  177  CGTCGTGGGCCGGCCTCACGGGGCAGGAAAGACTAAGGCCCCGATGCGGAGTCGTGT  233
            |||||||||||||||||  ||||| ||||||||| ||||||||||||| ||||||||
Sbjct  265  CGTCGTGGGCCGGCCTCGTGGGGCGGGAAAGACTGAGGCCCCGATGCGAAGTCGTGT  321


>KJ365467.1 Salacia fruticosa voucher S.fr3 internal transcribed spacer 2, 
partial sequence
Length=386

 Score = 344 bits (186),  Expect = 8e-91
 Identities = 221/237 (93%), Gaps = 5/237 (2%)
 Strand=Plus/Plus

Query  1    AGAAACGTCGCCAAACGTCCCTCTCCGCACCCTCCCTCCCGAGGGGGG-AAGCATCGAGG  59
            |||||||||||||||||||||||||||||||||||| ||||||||||| ||||||||| |
Sbjct  86   AGAAACGTCGCCAAACGTCCCTCTCCGCACCCTCCCGCCCGAGGGGGGGAAGCATCGA-G  144

Query  60   GGGGCGGGCGGATATTGGCCTCCCGTGCGCGGTTGCTCACGGTTGGCCCAAAAG--AGAG  117
            |||||||||||||||||||||||||||||||||||||  |||||||||||||||  || |
Sbjct  145  GGGGCGGGCGGATATTGGCCTCCCGTGCGCGGTTGCTAGCGGTTGGCCCAAAAGGCAGTG  204

Query  118  TGCCCCGGCGAGGCAGCCACGACGTGCGGTGGTAG-AAAGCGTATGCTCTCCTCGAACAC  176
            | |||||||||||||||||||||||||||||| || ||||||||||||||||||||||||
Sbjct  205  TACCCCGGCGAGGCAGCCACGACGTGCGGTGGCAGAAAAGCGTATGCTCTCCTCGAACAC  264

Query  177  CGTCGTGGGCCGGCCTCACGGGGCAGGAAAGACTAAGGCCCCGATGCGGAGTCGTGT  233
            |||||||||||||||||  ||||| ||||||||| ||||||||||||| ||||||||
Sbjct  265  CGTCGTGGGCCGGCCTCGTGGGGCGGGAAAGACTGAGGCCCCGATGCGAAGTCGTGT  321


>KU659803.1 Salacia oblonga 5.8S ribosomal RNA gene, partial sequence; internal 
transcribed spacer 2, complete sequence; and 28S ribosomal 
RNA gene, partial sequence
Length=470

 Score = 340 bits (184),  Expect = 1e-89
 Identities = 218/234 (93%), Gaps = 3/234 (1%)
 Strand=Plus/Plus

Query  1    AGAAACGTCGCCAAACGTCCCTCTCCGCACCCTCCCTCCCGAGGGGGGAAGCATCGAGGG  60
            |||||||||||||||||||||||   |||||||||| |||||||||||||||||||| ||
Sbjct  89   AGAAACGTCGCCAAACGTCCCTCGATGCACCCTCCCGCCCGAGGGGGGAAGCATCGA-GG  147

Query  61   GGGCGGGCGGATATTGGCCTCCCGTGCGCGGTTGCTCACGGTTGGCCC-AAAAGAGAGTG  119
            |||||||||||||||||||||||||| |||||||||| |||||||||| |||||||||| 
Sbjct  148  GGGCGGGCGGATATTGGCCTCCCGTGTGCGGTTGCTCGCGGTTGGCCCAAAAAGAGAGTA  207

Query  120  CCCCGGCGAGGCAGCCACGACGTGCGGTGGTAGAAAGCGTATGCTCTCCTCGAACACCGT  179
            ||||||||||||||||||||||||||||||||||||||||||||||||||||||||||||
Sbjct  208  CCCCGGCGAGGCAGCCACGACGTGCGGTGGTAGAAAGCGTATGCTCTCCTCGAACACCGT  267

Query  180  CGTGGGCCGGCCTCACGGGGCAGGAAAGACTAAGGCCCCGATGCGGAGTCGTGT  233
            |||||||||||| |  ||||| |||||||||||||||||| |||| |||| |||
Sbjct  268  CGTGGGCCGGCCCCGTGGGGCGGGAAAGACTAAGGCCCCG-TGCGAAGTCATGT  320


>KJ365479.1 Salacia sp. SAD-2014 voucher S.ka1 internal transcribed spacer 
2, partial sequence
Length=381

 Score = 340 bits (184),  Expect = 1e-89
 Identities = 218/234 (93%), Gaps = 3/234 (1%)
 Strand=Plus/Plus

Query  1    AGAAACGTCGCCAAACGTCCCTCTCCGCACCCTCCCTCCCGAGGGGGGAAGCATCGAGGG  60
            |||||||||||||||||||||||   |||||||||| |||||||||||||||||||| ||
Sbjct  83   AGAAACGTCGCCAAACGTCCCTCGATGCACCCTCCCGCCCGAGGGGGGAAGCATCGA-GG  141

Query  61   GGGCGGGCGGATATTGGCCTCCCGTGCGCGGTTGCTCACGGTTGGCCC-AAAAGAGAGTG  119
            |||||||||||||||||||||||||| |||||||||| |||||||||| |||||||||| 
Sbjct  142  GGGCGGGCGGATATTGGCCTCCCGTGTGCGGTTGCTCGCGGTTGGCCCAAAAAGAGAGTA  201

Query  120  CCCCGGCGAGGCAGCCACGACGTGCGGTGGTAGAAAGCGTATGCTCTCCTCGAACACCGT  179
            ||||||||||||||||||||||||||||||||||||||||||||||||||||||||||||
Sbjct  202  CCCCGGCGAGGCAGCCACGACGTGCGGTGGTAGAAAGCGTATGCTCTCCTCGAACACCGT  261

Query  180  CGTGGGCCGGCCTCACGGGGCAGGAAAGACTAAGGCCCCGATGCGGAGTCGTGT  233
            |||||||||||| |  ||||| |||||||||||||||||| |||| |||| |||
Sbjct  262  CGTGGGCCGGCCCCGTGGGGCGGGAAAGACTAAGGCCCCG-TGCGAAGTCATGT  314


>KJ365470.1 Salacia oblonga voucher S.ob3 internal transcribed spacer 2, 
partial sequence
 KR091326.1 Salacia oblonga isolate 1 5.8S ribosomal RNA gene, partial sequence; 
internal transcribed spacer 2, complete sequence; and 
28S ribosomal RNA gene, partial sequence
 KR091327.1 Salacia oblonga isolate 2 5.8S ribosomal RNA gene, partial sequence; 
internal transcribed spacer 2, complete sequence; and 
28S ribosomal RNA gene, partial sequence
 KR091329.1 Salacia oblonga isolate 4 5.8S ribosomal RNA gene, partial sequence; 
internal transcribed spacer 2, complete sequence; and 
28S ribosomal RNA gene, partial sequence
 KR091361.1 Salacia oblonga var. kakkayamana isolate 1 5.8S ribosomal RNA 
gene, partial sequence; internal transcribed spacer 2, complete 
sequence; and 28S ribosomal RNA gene, partial sequence
 KR091362.1 Salacia oblonga var. kakkayamana isolate 2 5.8S ribosomal RNA 
gene, partial sequence; internal transcribed spacer 2, complete 
sequence; and 28S ribosomal RNA gene, partial sequence
 KR091363.1 Salacia oblonga var. kakkayamana isolate 3 5.8S ribosomal RNA 
gene, partial sequence; internal transcribed spacer 2, complete 
sequence; and 28S ribosomal RNA gene, partial sequence
 KR091364.1 Salacia oblonga var. kakkayamana isolate 4 5.8S ribosomal RNA 
gene, partial sequence; internal transcribed spacer 2, complete 
sequence; and 28S ribosomal RNA gene, partial sequence
 KR091365.1 Salacia oblonga var. kakkayamana isolate 5 5.8S ribosomal RNA 
gene, partial sequence; internal transcribed spacer 2, complete 
sequence; and 28S ribosomal RNA gene, partial sequence
 KR091366.1 Salacia oblonga var. kakkayamana isolate 6 5.8S ribosomal RNA 
gene, partial sequence; internal transcribed spacer 2, complete 
sequence; and 28S ribosomal RNA gene, partial sequence
 KR091367.1 Salacia oblonga var. kakkayamana isolate 7 5.8S ribosomal RNA 
gene, partial sequence; internal transcribed spacer 2, complete 
sequence; and 28S ribosomal RNA gene, partial sequence
 KR091368.1 Salacia oblonga var. kakkayamana isolate 8 5.8S ribosomal RNA 
gene, partial sequence; internal transcribed spacer 2, complete 
sequence; and 28S ribosomal RNA gene, partial sequence
Length=388

 Score = 340 bits (184),  Expect = 1e-89
 Identities = 218/234 (93%), Gaps = 3/234 (1%)
 Strand=Plus/Plus

Query  1    AGAAACGTCGCCAAACGTCCCTCTCCGCACCCTCCCTCCCGAGGGGGGAAGCATCGAGGG  60
            |||||||||||||||||||||||   |||||||||| |||||||||||||||||||| ||
Sbjct  90   AGAAACGTCGCCAAACGTCCCTCGATGCACCCTCCCGCCCGAGGGGGGAAGCATCGA-GG  148

Query  61   GGGCGGGCGGATATTGGCCTCCCGTGCGCGGTTGCTCACGGTTGGCCC-AAAAGAGAGTG  119
            |||||||||||||||||||||||||| |||||||||| |||||||||| |||||||||| 
Sbjct  149  GGGCGGGCGGATATTGGCCTCCCGTGTGCGGTTGCTCGCGGTTGGCCCAAAAAGAGAGTA  208

Query  120  CCCCGGCGAGGCAGCCACGACGTGCGGTGGTAGAAAGCGTATGCTCTCCTCGAACACCGT  179
            ||||||||||||||||||||||||||||||||||||||||||||||||||||||||||||
Sbjct  209  CCCCGGCGAGGCAGCCACGACGTGCGGTGGTAGAAAGCGTATGCTCTCCTCGAACACCGT  268

Query  180  CGTGGGCCGGCCTCACGGGGCAGGAAAGACTAAGGCCCCGATGCGGAGTCGTGT  233
            |||||||||||| |  ||||| |||||||||||||||||| |||| |||| |||
Sbjct  269  CGTGGGCCGGCCCCGTGGGGCGGGAAAGACTAAGGCCCCG-TGCGAAGTCATGT  321


>KJ365469.1 Salacia oblonga voucher S.ob2 internal transcribed spacer 2, 
partial sequence
Length=387

 Score = 340 bits (184),  Expect = 1e-89
 Identities = 218/234 (93%), Gaps = 3/234 (1%)
 Strand=Plus/Plus

Query  1    AGAAACGTCGCCAAACGTCCCTCTCCGCACCCTCCCTCCCGAGGGGGGAAGCATCGAGGG  60
            |||||||||||||||||||||||   |||||||||| |||||||||||||||||||| ||
Sbjct  90   AGAAACGTCGCCAAACGTCCCTCGATGCACCCTCCCGCCCGAGGGGGGAAGCATCGA-GG  148

Query  61   GGGCGGGCGGATATTGGCCTCCCGTGCGCGGTTGCTCACGGTTGGCCC-AAAAGAGAGTG  119
            |||||||||||||||||||||||||| |||||||||| |||||||||| |||||||||| 
Sbjct  149  GGGCGGGCGGATATTGGCCTCCCGTGTGCGGTTGCTCGCGGTTGGCCCAAAAAGAGAGTA  208

Query  120  CCCCGGCGAGGCAGCCACGACGTGCGGTGGTAGAAAGCGTATGCTCTCCTCGAACACCGT  179
            ||||||||||||||||||||||||||||||||||||||||||||||||||||||||||||
Sbjct  209  CCCCGGCGAGGCAGCCACGACGTGCGGTGGTAGAAAGCGTATGCTCTCCTCGAACACCGT  268

Query  180  CGTGGGCCGGCCTCACGGGGCAGGAAAGACTAAGGCCCCGATGCGGAGTCGTGT  233
            |||||||||||| |  ||||| |||||||||||||||||| |||| |||| |||
Sbjct  269  CGTGGGCCGGCCCCGTGGGGCGGGAAAGACTAAGGCCCCG-TGCGAAGTCATGT  321


>KR091328.1 Salacia oblonga isolate 3 5.8S ribosomal RNA gene, partial sequence; 
internal transcribed spacer 2, complete sequence; and 
28S ribosomal RNA gene, partial sequence
Length=388

 Score = 335 bits (181),  Expect = 5e-88
 Identities = 217/234 (93%), Gaps = 3/234 (1%)
 Strand=Plus/Plus

Query  1    AGAAACGTCGCCAAACGTCCCTCTCCGCACCCTCCCTCCCGAGGGGGGAAGCATCGAGGG  60
            |||||||||||||||||||||||   |||||||||| |||||||||||||||||||| ||
Sbjct  90   AGAAACGTCGCCAAACGTCCCTCGATGCACCCTCCCGCCCGAGGGGGGAAGCATCGA-GG  148

Query  61   GGGCGGGCGGATATTGGCCTCCCGTGCGCGGTTGCTCACGGTTGGCCC-AAAAGAGAGTG  119
            |||||||||||||||||||||||||| |||||||||| |||||||||| |||||| ||| 
Sbjct  149  GGGCGGGCGGATATTGGCCTCCCGTGTGCGGTTGCTCGCGGTTGGCCCAAAAAGATAGTA  208

Query  120  CCCCGGCGAGGCAGCCACGACGTGCGGTGGTAGAAAGCGTATGCTCTCCTCGAACACCGT  179
            ||||||||||||||||||||||||||||||||||||||||||||||||||||||||||||
Sbjct  209  CCCCGGCGAGGCAGCCACGACGTGCGGTGGTAGAAAGCGTATGCTCTCCTCGAACACCGT  268

Query  180  CGTGGGCCGGCCTCACGGGGCAGGAAAGACTAAGGCCCCGATGCGGAGTCGTGT  233
            |||||||||||| |  ||||| |||||||||||||||||| |||| |||| |||
Sbjct  269  CGTGGGCCGGCCCCGTGGGGCGGGAAAGACTAAGGCCCCG-TGCGAAGTCATGT  321


>KJ365468.1 Salacia oblonga voucher S.ob1 internal transcribed spacer 2, 
partial sequence
Length=374

 Score = 335 bits (181),  Expect = 5e-88
 Identities = 217/234 (93%), Gaps = 3/234 (1%)
 Strand=Plus/Plus

Query  1    AGAAACGTCGCCAAACGTCCCTCTCCGCACCCTCCCTCCCGAGGGGGGAAGCATCGAGGG  60
            |||||||||||||||||||||||   |||||||||| |||||||||||||||||||| ||
Sbjct  76   AGAAACGTCGCCAAACGTCCCTCGATGCACCCTCCCGCCCGAGGGGGGAAGCATCGA-GG  134

Query  61   GGGCGGGCGGATATTGGCCTCCCGTGCGCGGTTGCTCACGGTTGGCCC-AAAAGAGAGTG  119
            |||||||||||||||||||||||||| |||||||||| |||||||||| |||||| ||| 
Sbjct  135  GGGCGGGCGGATATTGGCCTCCCGTGTGCGGTTGCTCGCGGTTGGCCCAAAAAGATAGTA  194

Query  120  CCCCGGCGAGGCAGCCACGACGTGCGGTGGTAGAAAGCGTATGCTCTCCTCGAACACCGT  179
            ||||||||||||||||||||||||||||||||||||||||||||||||||||||||||||
Sbjct  195  CCCCGGCGAGGCAGCCACGACGTGCGGTGGTAGAAAGCGTATGCTCTCCTCGAACACCGT  254

Query  180  CGTGGGCCGGCCTCACGGGGCAGGAAAGACTAAGGCCCCGATGCGGAGTCGTGT  233
            |||||||||||| |  ||||| |||||||||||||||||| |||| |||| |||
Sbjct  255  CGTGGGCCGGCCCCGTGGGGCGGGAAAGACTAAGGCCCCG-TGCGAAGTCATGT  307


>KF894426.1 Salacia fruticosa isolate SF3 18S ribosomal RNA gene, partial 
sequence; internal transcribed spacer 1 and 5.8S ribosomal 
RNA gene, complete sequence; and internal transcribed spacer 
2, partial sequence
Length=699

 Score = 322 bits (174),  Expect = 4e-84
 Identities = 217/237 (92%), Gaps = 5/237 (2%)
 Strand=Plus/Plus

Query  1    AGAAACGTCGCCAAACGTCCCTCTCCGCACCCTCCCTCCCG-AGGGGGGAAGCATCGAGG  59
            |||||||||||||||||||||||||||||||||||| |  | ||||||||||||| || |
Sbjct  447  AGAAACGTCGCCAAACGTCCCTCTCCGCACCCTCCCGCAGGAAGGGGGGAAGCATGGA-G  505

Query  60   GGGGCGGGCGGATATTGGCCTCCCGTGCGCGGTTGCTCACGGTTGGCCCAAAAG--AGAG  117
            |||||||||||||||||||||||||||||||||||||  |||||||||||||||  || |
Sbjct  506  GGGGCGGGCGGATATTGGCCTCCCGTGCGCGGTTGCTAGCGGTTGGCCCAAAAGGCAGTG  565

Query  118  TGCCCCGGCGAGGCAGCCACGACGTGCGGTGGTAG-AAAGCGTATGCTCTCCTCGAACAC  176
            | |||||||||||||||| ||||||||||||| || ||||||||||||||||||||||||
Sbjct  566  TACCCCGGCGAGGCAGCCCCGACGTGCGGTGGCAGAAAAGCGTATGCTCTCCTCGAACAC  625

Query  177  CGTCGTGGGCCGGCCTCACGGGGCAGGAAAGACTAAGGCCCCGATGCGGAGTCGTGT  233
            |||||||||||||||||  ||||| ||||||||| ||||||||||||| ||||||||
Sbjct  626  CGTCGTGGGCCGGCCTCGTGGGGCGGGAAAGACTGAGGCCCCGATGCGAAGTCGTGT  682


>LC010120.1 Salacia reticulata genes for 18S rRNA, ITS1, 5.8S rRNA, ITS2, 
28S rRNA, partial and complete sequence, isolate: SR-3
Length=965

 Score = 318 bits (172),  Expect = 5e-83
 Identities = 219/240 (91%), Gaps = 10/240 (4%)
 Strand=Plus/Plus

Query  1    AGAAACGTCGCCAAACGTCCCTCTCCGCACCCTCCCT-CCCGAGGGGGGA-AGCATCGAG  58
            ||||||||||||||||||||||||||||||||||||  |||||||||||  |||||||| 
Sbjct  560  AGAAACGTCGCCAAACGTCCCTCTCCGCACCCTCCCCACCCGAGGGGGGTGAGCATCGA-  618

Query  59   GGGGGCGGGCGGATATTGGCCTCCCGTGCGCGGTTGCTCACGGTTGGCCCAAAAGAGAGT  118
              |||||||||||||||||||||||||||||| |||||| ||||||||||||||||||||
Sbjct  619  --GGGCGGGCGGATATTGGCCTCCCGTGCGCGATTGCTCGCGGTTGGCCCAAAAGAGAGT  676

Query  119  GCCCCGGCGAGGCAGCCACGACGTGCGGTGGTAGAAAGCGTATGCTCTCCTCGAACACCG  178
             ||||||||||||||||||| |||||||||||||||||||||||||||||||| ||||||
Sbjct  677  ACCCCGGCGAGGCAGCCACGGCGTGCGGTGGTAGAAAGCGTATGCTCTCCTCGGACACCG  736

Query  179  TCGTGGGCCGGCCTCAC-GGGGCAGGAAAG----ACTAAGGCCCCGATGCGGAGTCGTGT  233
            |||||||||| ||||   ||||||||||||    ||||||||||||||||| ||||||||
Sbjct  737  TCGTGGGCCGACCTCGTGGGGGCAGGAAAGACTAACTAAGGCCCCGATGCGAAGTCGTGT  796


>LC010119.1 Salacia reticulata genes for 18S rRNA, ITS1, 5.8S rRNA, ITS2, 
28S rRNA, partial and complete sequence, isolate: SR-2
Length=965

 Score = 318 bits (172),  Expect = 5e-83
 Identities = 219/240 (91%), Gaps = 10/240 (4%)
 Strand=Plus/Plus

Query  1    AGAAACGTCGCCAAACGTCCCTCTCCGCACCCTCCCT-CCCGAGGGGGGA-AGCATCGAG  58
            ||||||||||||||||||||||||||||||||||||  |||||||||||  |||||||| 
Sbjct  560  AGAAACGTCGCCAAACGTCCCTCTCCGCACCCTCCCCACCCGAGGGGGGTGAGCATCGA-  618

Query  59   GGGGGCGGGCGGATATTGGCCTCCCGTGCGCGGTTGCTCACGGTTGGCCCAAAAGAGAGT  118
              |||||||||||||||||||||||||||||| |||||| ||||||||||||||||||||
Sbjct  619  --GGGCGGGCGGATATTGGCCTCCCGTGCGCGATTGCTCGCGGTTGGCCCAAAAGAGAGT  676

Query  119  GCCCCGGCGAGGCAGCCACGACGTGCGGTGGTAGAAAGCGTATGCTCTCCTCGAACACCG  178
             ||||||||||||||||||| |||||||||||||||||||||||||||||||| ||||||
Sbjct  677  ACCCCGGCGAGGCAGCCACGGCGTGCGGTGGTAGAAAGCGTATGCTCTCCTCGGACACCG  736

Query  179  TCGTGGGCCGGCCTCAC-GGGGCAGGAAAG----ACTAAGGCCCCGATGCGGAGTCGTGT  233
            |||||||||| ||||   ||||||||||||    ||||||||||||||||| ||||||||
Sbjct  737  TCGTGGGCCGACCTCGTGGGGGCAGGAAAGACTAACTAAGGCCCCGATGCGAAGTCGTGT  796


>LC010118.1 Salacia reticulata genes for 18S rRNA, ITS1, 5.8S rRNA, ITS2, 
28S rRNA, partial and complete sequence, isolate: SR-1
Length=965

 Score = 318 bits (172),  Expect = 5e-83
 Identities = 219/240 (91%), Gaps = 10/240 (4%)
 Strand=Plus/Plus

Query  1    AGAAACGTCGCCAAACGTCCCTCTCCGCACCCTCCCT-CCCGAGGGGGGA-AGCATCGAG  58
            ||||||||||||||||||||||||||||||||||||  |||||||||||  |||||||| 
Sbjct  560  AGAAACGTCGCCAAACGTCCCTCTCCGCACCCTCCCCACCCGAGGGGGGTGAGCATCGA-  618

Query  59   GGGGGCGGGCGGATATTGGCCTCCCGTGCGCGGTTGCTCACGGTTGGCCCAAAAGAGAGT  118
              |||||||||||||||||||||||||||||| |||||| ||||||||||||||||||||
Sbjct  619  --GGGCGGGCGGATATTGGCCTCCCGTGCGCGATTGCTCGCGGTTGGCCCAAAAGAGAGT  676

Query  119  GCCCCGGCGAGGCAGCCACGACGTGCGGTGGTAGAAAGCGTATGCTCTCCTCGAACACCG  178
             ||||||||||||||||||| |||||||||||||||||||||||||||||||| ||||||
Sbjct  677  ACCCCGGCGAGGCAGCCACGGCGTGCGGTGGTAGAAAGCGTATGCTCTCCTCGGACACCG  736

Query  179  TCGTGGGCCGGCCTCAC-GGGGCAGGAAAG----ACTAAGGCCCCGATGCGGAGTCGTGT  233
            |||||||||| ||||   ||||||||||||    ||||||||||||||||| ||||||||
Sbjct  737  TCGTGGGCCGACCTCGTGGGGGCAGGAAAGACTAACTAAGGCCCCGATGCGAAGTCGTGT  796


>LC010117.1 Salacia oblonga genes for 18S rRNA, ITS1, 5.8S rRNA, ITS2, 28S 
rRNA, partial and complete sequence, isolate: SO-1
Length=966

 Score = 318 bits (172),  Expect = 5e-83
 Identities = 219/240 (91%), Gaps = 10/240 (4%)
 Strand=Plus/Plus

Query  1    AGAAACGTCGCCAAACGTCCCTCTCCGCACCCTCCCT-CCCGAGGGGGGA-AGCATCGAG  58
            ||||||||||||||||||||||||||||||||||||  |||||||||||  |||||||| 
Sbjct  560  AGAAACGTCGCCAAACGTCCCTCTCCGCACCCTCCCCACCCGAGGGGGGTGAGCATCGA-  618

Query  59   GGGGGCGGGCGGATATTGGCCTCCCGTGCGCGGTTGCTCACGGTTGGCCCAAAAGAGAGT  118
              |||||||||||||||||||||||||||||| |||||| ||||||||||||||||||||
Sbjct  619  --GGGCGGGCGGATATTGGCCTCCCGTGCGCGATTGCTCGCGGTTGGCCCAAAAGAGAGT  676

Query  119  GCCCCGGCGAGGCAGCCACGACGTGCGGTGGTAGAAAGCGTATGCTCTCCTCGAACACCG  178
             ||||||||||||||||||| |||||||||||||||||||||||||||||||| ||||||
Sbjct  677  ACCCCGGCGAGGCAGCCACGGCGTGCGGTGGTAGAAAGCGTATGCTCTCCTCGGACACCG  736

Query  179  TCGTGGGCCGGCCTCAC-GGGGCAGGAAAG----ACTAAGGCCCCGATGCGGAGTCGTGT  233
            |||||||||| ||||   ||||||||||||    ||||||||||||||||| ||||||||
Sbjct  737  TCGTGGGCCGACCTCGTGGGGGCAGGAAAGACTAACTAAGGCCCCGATGCGAAGTCGTGT  796


>KF986228.1 Salacia chinensis isolate SC4 18S ribosomal RNA gene, partial 
sequence; internal transcribed spacer 1 and 5.8S ribosomal 
RNA gene, complete sequence; and internal transcribed spacer 
2, partial sequence
Length=702

 Score = 318 bits (172),  Expect = 5e-83
 Identities = 219/240 (91%), Gaps = 10/240 (4%)
 Strand=Plus/Plus

Query  1    AGAAACGTCGCCAAACGTCCCTCTCCGCACCCTCCCT-CCCGAGGGGGGA-AGCATCGAG  58
            ||||||||||||||||||||||||||||||||||||  |||||||||||  |||||||| 
Sbjct  450  AGAAACGTCGCCAAACGTCCCTCTCCGCACCCTCCCCACCCGAGGGGGGTGAGCATCGA-  508

Query  59   GGGGGCGGGCGGATATTGGCCTCCCGTGCGCGGTTGCTCACGGTTGGCCCAAAAGAGAGT  118
              |||||||||||||||||||||||||||||| |||||| ||||||||||||||||||||
Sbjct  509  --GGGCGGGCGGATATTGGCCTCCCGTGCGCGATTGCTCGCGGTTGGCCCAAAAGAGAGT  566

Query  119  GCCCCGGCGAGGCAGCCACGACGTGCGGTGGTAGAAAGCGTATGCTCTCCTCGAACACCG  178
             ||||||||||||||||||| |||||||||||||||||||||||||||||||| ||||||
Sbjct  567  ACCCCGGCGAGGCAGCCACGGCGTGCGGTGGTAGAAAGCGTATGCTCTCCTCGGACACCG  626

Query  179  TCGTGGGCCGGCCTCAC-GGGGCAGGAAAG----ACTAAGGCCCCGATGCGGAGTCGTGT  233
            |||||||||| ||||   ||||||||||||    ||||||||||||||||| ||||||||
Sbjct  627  TCGTGGGCCGACCTCGTGGGGGCAGGAAAGACTAACTAAGGCCCCGATGCGAAGTCGTGT  686


>KF986227.1 Salacia chinensis isolate SC3 18S ribosomal RNA gene, partial 
sequence; internal transcribed spacer 1 and 5.8S ribosomal 
RNA gene, complete sequence; and internal transcribed spacer 
2, partial sequence
Length=702

 Score = 318 bits (172),  Expect = 5e-83
 Identities = 219/240 (91%), Gaps = 10/240 (4%)
 Strand=Plus/Plus

Query  1    AGAAACGTCGCCAAACGTCCCTCTCCGCACCCTCCCT-CCCGAGGGGGGA-AGCATCGAG  58
            ||||||||||||||||||||||||||||||||||||  |||||||||||  |||||||| 
Sbjct  449  AGAAACGTCGCCAAACGTCCCTCTCCGCACCCTCCCCACCCGAGGGGGGTGAGCATCGA-  507

Query  59   GGGGGCGGGCGGATATTGGCCTCCCGTGCGCGGTTGCTCACGGTTGGCCCAAAAGAGAGT  118
              |||||||||||||||||||||||||||||| |||||| ||||||||||||||||||||
Sbjct  508  --GGGCGGGCGGATATTGGCCTCCCGTGCGCGATTGCTCGCGGTTGGCCCAAAAGAGAGT  565

Query  119  GCCCCGGCGAGGCAGCCACGACGTGCGGTGGTAGAAAGCGTATGCTCTCCTCGAACACCG  178
             ||||||||||||||||||| |||||||||||||||||||||||||||||||| ||||||
Sbjct  566  ACCCCGGCGAGGCAGCCACGGCGTGCGGTGGTAGAAAGCGTATGCTCTCCTCGGACACCG  625

Query  179  TCGTGGGCCGGCCTCAC-GGGGCAGGAAAG----ACTAAGGCCCCGATGCGGAGTCGTGT  233
            |||||||||| ||||   ||||||||||||    ||||||||||||||||| ||||||||
Sbjct  626  TCGTGGGCCGACCTCGTGGGGGCAGGAAAGACTAACTAAGGCCCCGATGCGAAGTCGTGT  685


>KF986226.1 Salacia chinensis isolate SC2 18S ribosomal RNA gene, partial 
sequence; internal transcribed spacer 1 and 5.8S ribosomal 
RNA gene, complete sequence; and internal transcribed spacer 
2, partial sequence
Length=703

 Score = 318 bits (172),  Expect = 5e-83
 Identities = 219/240 (91%), Gaps = 10/240 (4%)
 Strand=Plus/Plus

Query  1    AGAAACGTCGCCAAACGTCCCTCTCCGCACCCTCCCT-CCCGAGGGGGGA-AGCATCGAG  58
            ||||||||||||||||||||||||||||||||||||  |||||||||||  |||||||| 
Sbjct  448  AGAAACGTCGCCAAACGTCCCTCTCCGCACCCTCCCCACCCGAGGGGGGTGAGCATCGA-  506

Query  59   GGGGGCGGGCGGATATTGGCCTCCCGTGCGCGGTTGCTCACGGTTGGCCCAAAAGAGAGT  118
              |||||||||||||||||||||||||||||| |||||| ||||||||||||||||||||
Sbjct  507  --GGGCGGGCGGATATTGGCCTCCCGTGCGCGATTGCTCGCGGTTGGCCCAAAAGAGAGT  564

Query  119  GCCCCGGCGAGGCAGCCACGACGTGCGGTGGTAGAAAGCGTATGCTCTCCTCGAACACCG  178
             ||||||||||||||||||| |||||||||||||||||||||||||||||||| ||||||
Sbjct  565  ACCCCGGCGAGGCAGCCACGGCGTGCGGTGGTAGAAAGCGTATGCTCTCCTCGGACACCG  624

Query  179  TCGTGGGCCGGCCTCAC-GGGGCAGGAAAG----ACTAAGGCCCCGATGCGGAGTCGTGT  233
            |||||||||| ||||   ||||||||||||    ||||||||||||||||| ||||||||
Sbjct  625  TCGTGGGCCGACCTCGTGGGGGCAGGAAAGACTAACTAAGGCCCCGATGCGAAGTCGTGT  684


>KF986225.1 Salacia chinensis isolate SC1 18S ribosomal RNA gene, partial 
sequence; internal transcribed spacer 1 and 5.8S ribosomal 
RNA gene, complete sequence; and internal transcribed spacer 
2, partial sequence
Length=703

 Score = 318 bits (172),  Expect = 5e-83
 Identities = 219/240 (91%), Gaps = 10/240 (4%)
 Strand=Plus/Plus

Query  1    AGAAACGTCGCCAAACGTCCCTCTCCGCACCCTCCCT-CCCGAGGGGGGA-AGCATCGAG  58
            ||||||||||||||||||||||||||||||||||||  |||||||||||  |||||||| 
Sbjct  450  AGAAACGTCGCCAAACGTCCCTCTCCGCACCCTCCCCACCCGAGGGGGGTGAGCATCGA-  508

Query  59   GGGGGCGGGCGGATATTGGCCTCCCGTGCGCGGTTGCTCACGGTTGGCCCAAAAGAGAGT  118
              |||||||||||||||||||||||||||||| |||||| ||||||||||||||||||||
Sbjct  509  --GGGCGGGCGGATATTGGCCTCCCGTGCGCGATTGCTCGCGGTTGGCCCAAAAGAGAGT  566

Query  119  GCCCCGGCGAGGCAGCCACGACGTGCGGTGGTAGAAAGCGTATGCTCTCCTCGAACACCG  178
             ||||||||||||||||||| |||||||||||||||||||||||||||||||| ||||||
Sbjct  567  ACCCCGGCGAGGCAGCCACGGCGTGCGGTGGTAGAAAGCGTATGCTCTCCTCGGACACCG  626

Query  179  TCGTGGGCCGGCCTCAC-GGGGCAGGAAAG----ACTAAGGCCCCGATGCGGAGTCGTGT  233
            |||||||||| ||||   ||||||||||||    ||||||||||||||||| ||||||||
Sbjct  627  TCGTGGGCCGACCTCGTGGGGGCAGGAAAGACTAACTAAGGCCCCGATGCGAAGTCGTGT  686


>KU659800.1 Salacia chinensis 5.8S ribosomal RNA gene, partial sequence; 
internal transcribed spacer 2, complete sequence; and 28S ribosomal 
RNA gene, partial sequence
Length=471

 Score = 313 bits (169),  Expect = 2e-81
 Identities = 218/240 (91%), Gaps = 10/240 (4%)
 Strand=Plus/Plus

Query  1    AGAAACGTCGCCAAACGTCCCTCTCCGCACCCTCCCT-CCCGAGGGGGGA-AGCATCGAG  58
            ||||||||||||||||||||||||||||||||||||  |||||||||||  |||||||| 
Sbjct  85   AGAAACGTCGCCAAACGTCCCTCTCCGCACCCTCCCCACCCGAGGGGGGTGAGCATCGA-  143

Query  59   GGGGGCGGGCGGATATTGGCCTCCCGTGCGCGGTTGCTCACGGTTGGCCCAAAAGAGAGT  118
              |||||||||||||||||||||||||||||| |||||| ||||||||||||||||||||
Sbjct  144  --GGGCGGGCGGATATTGGCCTCCCGTGCGCGATTGCTCGCGGTTGGCCCAAAAGAGAGT  201

Query  119  GCCCCGGCGAGGCAGCCACGACGTGCGGTGGTAGAAAGCGTATGCTCTCCTCGAACACCG  178
             ||||||||||||||||||| |||||||||||||||||||||||| ||||||| ||||||
Sbjct  202  ACCCCGGCGAGGCAGCCACGGCGTGCGGTGGTAGAAAGCGTATGCCCTCCTCGGACACCG  261

Query  179  TCGTGGGCCGGCCTCAC-GGGGCAGGAAAG----ACTAAGGCCCCGATGCGGAGTCGTGT  233
            |||||||||| ||||   ||||||||||||    ||||||||||||||||| ||||||||
Sbjct  262  TCGTGGGCCGACCTCGTGGGGGCAGGAAAGACTAACTAAGGCCCCGATGCGAAGTCGTGT  321


>KR091338.1 Salacia chinensis isolate 1 5.8S ribosomal RNA gene, partial 
sequence; internal transcribed spacer 2, complete sequence; 
and 28S ribosomal RNA gene, partial sequence
 KR091339.1 Salacia chinensis isolate 2 5.8S ribosomal RNA gene, partial 
sequence; internal transcribed spacer 2, complete sequence; 
and 28S ribosomal RNA gene, partial sequence
 KR091340.1 Salacia chinensis isolate 3 5.8S ribosomal RNA gene, partial 
sequence; internal transcribed spacer 2, complete sequence; 
and 28S ribosomal RNA gene, partial sequence
 KR091341.1 Salacia chinensis isolate 4 5.8S ribosomal RNA gene, partial 
sequence; internal transcribed spacer 2, complete sequence; 
and 28S ribosomal RNA gene, partial sequence
 KR091342.1 Salacia chinensis isolate 5 5.8S ribosomal RNA gene, partial 
sequence; internal transcribed spacer 2, complete sequence; 
and 28S ribosomal RNA gene, partial sequence
 KR091343.1 Salacia chinensis isolate 6 5.8S ribosomal RNA gene, partial 
sequence; internal transcribed spacer 2, complete sequence; 
and 28S ribosomal RNA gene, partial sequence
Length=389

 Score = 313 bits (169),  Expect = 2e-81
 Identities = 218/240 (91%), Gaps = 10/240 (4%)
 Strand=Plus/Plus

Query  1    AGAAACGTCGCCAAACGTCCCTCTCCGCACCCTCCCT-CCCGAGGGGGGA-AGCATCGAG  58
            ||||||||||||||||||||||||||||||||||||  |||||||||||  |||||||| 
Sbjct  86   AGAAACGTCGCCAAACGTCCCTCTCCGCACCCTCCCCACCCGAGGGGGGTGAGCATCGA-  144

Query  59   GGGGGCGGGCGGATATTGGCCTCCCGTGCGCGGTTGCTCACGGTTGGCCCAAAAGAGAGT  118
              |||||||||||||||||||||||||||||| |||||| ||||||||||||||||||||
Sbjct  145  --GGGCGGGCGGATATTGGCCTCCCGTGCGCGATTGCTCGCGGTTGGCCCAAAAGAGAGT  202

Query  119  GCCCCGGCGAGGCAGCCACGACGTGCGGTGGTAGAAAGCGTATGCTCTCCTCGAACACCG  178
             ||||||||||||||||||| |||||||||||||||||||||||| ||||||| ||||||
Sbjct  203  ACCCCGGCGAGGCAGCCACGGCGTGCGGTGGTAGAAAGCGTATGCCCTCCTCGGACACCG  262

Query  179  TCGTGGGCCGGCCTCAC-GGGGCAGGAAAG----ACTAAGGCCCCGATGCGGAGTCGTGT  233
            |||||||||| ||||   ||||||||||||    ||||||||||||||||| ||||||||
Sbjct  263  TCGTGGGCCGACCTCGTGGGGGCAGGAAAGACTAACTAAGGCCCCGATGCGAAGTCGTGT  322


>LC010232.1 Salacia chinensis genes for 18S rRNA, ITS1, 5.8S rRNA, ITS2, 
28S rRNA, partial and complete sequence, isolate: SC-6
Length=966

 Score = 313 bits (169),  Expect = 2e-81
 Identities = 219/241 (91%), Gaps = 11/241 (5%)
 Strand=Plus/Plus

Query  1    AGAAACGTCGCCAAACGTCCCTCTCCGCACCCTCCCT-CCCGAGGGGGGA--AGCATCGA  57
            ||||||||||||||||||||||||||||||||||||  |||||||||||   ||||||||
Sbjct  560  AGAAACGTCGCCAAACGTCCCTCTCCGCACCCTCCCCACCCGAGGGGGGGTGAGCATCGA  619

Query  58   GGGGGGCGGGCGGATATTGGCCTCCCGTGCGCGGTTGCTCACGGTTGGCCCAAAAGAGAG  117
               |||||||||||||||||||||||||||||| |||||| |||||||||||||||||||
Sbjct  620  ---GGGCGGGCGGATATTGGCCTCCCGTGCGCGATTGCTCGCGGTTGGCCCAAAAGAGAG  676

Query  118  TGCCCCGGCGAGGCAGCCACGACGTGCGGTGGTAGAAAGCGTATGCTCTCCTCGAACACC  177
            | ||||||||||||||||||| |||||||||||||||||||||||||||||||| |||||
Sbjct  677  TACCCCGGCGAGGCAGCCACGGCGTGCGGTGGTAGAAAGCGTATGCTCTCCTCGGACACC  736

Query  178  GTCGTGGGCCGGCCTCAC-GGGGCAGGAAAG----ACTAAGGCCCCGATGCGGAGTCGTG  232
            ||||||||||| ||||   ||||||||||||    ||||||||||||||||| |||||||
Sbjct  737  GTCGTGGGCCGACCTCGTGGGGGCAGGAAAGACTAACTAAGGCCCCGATGCGAAGTCGTG  796

Query  233  T  233
            |
Sbjct  797  T  797


>LC010231.1 Salacia chinensis genes for 18S rRNA, ITS1, 5.8S rRNA, ITS2, 
28S rRNA, partial and complete sequence, isolate: SC-5
Length=966

 Score = 313 bits (169),  Expect = 2e-81
 Identities = 219/241 (91%), Gaps = 11/241 (5%)
 Strand=Plus/Plus

Query  1    AGAAACGTCGCCAAACGTCCCTCTCCGCACCCTCCCT-CCCGAGGGGGGA--AGCATCGA  57
            ||||||||||||||||||||||||||||||||||||  |||||||||||   ||||||||
Sbjct  560  AGAAACGTCGCCAAACGTCCCTCTCCGCACCCTCCCCACCCGAGGGGGGGTGAGCATCGA  619

Query  58   GGGGGGCGGGCGGATATTGGCCTCCCGTGCGCGGTTGCTCACGGTTGGCCCAAAAGAGAG  117
               |||||||||||||||||||||||||||||| |||||| |||||||||||||||||||
Sbjct  620  ---GGGCGGGCGGATATTGGCCTCCCGTGCGCGATTGCTCGCGGTTGGCCCAAAAGAGAG  676

Query  118  TGCCCCGGCGAGGCAGCCACGACGTGCGGTGGTAGAAAGCGTATGCTCTCCTCGAACACC  177
            | ||||||||||||||||||| |||||||||||||||||||||||||||||||| |||||
Sbjct  677  TACCCCGGCGAGGCAGCCACGGCGTGCGGTGGTAGAAAGCGTATGCTCTCCTCGGACACC  736

Query  178  GTCGTGGGCCGGCCTCAC-GGGGCAGGAAAG----ACTAAGGCCCCGATGCGGAGTCGTG  232
            ||||||||||| ||||   ||||||||||||    ||||||||||||||||| |||||||
Sbjct  737  GTCGTGGGCCGACCTCGTGGGGGCAGGAAAGACTAACTAAGGCCCCGATGCGAAGTCGTG  796

Query  233  T  233
            |
Sbjct  797  T  797


>LC010228.1 Salacia chinensis genes for 18S rRNA, ITS1, 5.8S rRNA, ITS2, 
28S rRNA, partial and complete sequence, isolate: SC-2
Length=966

 Score = 313 bits (169),  Expect = 2e-81
 Identities = 219/241 (91%), Gaps = 11/241 (5%)
 Strand=Plus/Plus

Query  1    AGAAACGTCGCCAAACGTCCCTCTCCGCACCCTCCCT-CCCGAGGGGGGA--AGCATCGA  57
            ||||||||||||||||||||||||||||||||||||  |||||||||||   ||||||||
Sbjct  560  AGAAACGTCGCCAAACGTCCCTCTCCGCACCCTCCCCACCCGAGGGGGGGTGAGCATCGA  619

Query  58   GGGGGGCGGGCGGATATTGGCCTCCCGTGCGCGGTTGCTCACGGTTGGCCCAAAAGAGAG  117
               |||||||||||||||||||||||||||||| |||||| |||||||||||||||||||
Sbjct  620  ---GGGCGGGCGGATATTGGCCTCCCGTGCGCGATTGCTCGCGGTTGGCCCAAAAGAGAG  676

Query  118  TGCCCCGGCGAGGCAGCCACGACGTGCGGTGGTAGAAAGCGTATGCTCTCCTCGAACACC  177
            | ||||||||||||||||||| |||||||||||||||||||||||||||||||| |||||
Sbjct  677  TACCCCGGCGAGGCAGCCACGGCGTGCGGTGGTAGAAAGCGTATGCTCTCCTCGGACACC  736

Query  178  GTCGTGGGCCGGCCTCAC-GGGGCAGGAAAG----ACTAAGGCCCCGATGCGGAGTCGTG  232
            ||||||||||| ||||   ||||||||||||    ||||||||||||||||| |||||||
Sbjct  737  GTCGTGGGCCGACCTCGTGGGGGCAGGAAAGACTAACTAAGGCCCCGATGCGAAGTCGTG  796

Query  233  T  233
            |
Sbjct  797  T  797


>LC010227.1 Salacia chinensis genes for 18S rRNA, ITS1, 5.8S rRNA, ITS2, 
28S rRNA, partial and complete sequence, isolate: SC-1
Length=966

 Score = 313 bits (169),  Expect = 2e-81
 Identities = 219/241 (91%), Gaps = 11/241 (5%)
 Strand=Plus/Plus

Query  1    AGAAACGTCGCCAAACGTCCCTCTCCGCACCCTCCCT-CCCGAGGGGGGA--AGCATCGA  57
            ||||||||||||||||||||||||||||||||||||  |||||||||||   ||||||||
Sbjct  560  AGAAACGTCGCCAAACGTCCCTCTCCGCACCCTCCCCACCCGAGGGGGGGTGAGCATCGA  619

Query  58   GGGGGGCGGGCGGATATTGGCCTCCCGTGCGCGGTTGCTCACGGTTGGCCCAAAAGAGAG  117
               |||||||||||||||||||||||||||||| |||||| |||||||||||||||||||
Sbjct  620  ---GGGCGGGCGGATATTGGCCTCCCGTGCGCGATTGCTCGCGGTTGGCCCAAAAGAGAG  676

Query  118  TGCCCCGGCGAGGCAGCCACGACGTGCGGTGGTAGAAAGCGTATGCTCTCCTCGAACACC  177
            | ||||||||||||||||||| |||||||||||||||||||||||||||||||| |||||
Sbjct  677  TACCCCGGCGAGGCAGCCACGGCGTGCGGTGGTAGAAAGCGTATGCTCTCCTCGGACACC  736

Query  178  GTCGTGGGCCGGCCTCAC-GGGGCAGGAAAG----ACTAAGGCCCCGATGCGGAGTCGTG  232
            ||||||||||| ||||   ||||||||||||    ||||||||||||||||| |||||||
Sbjct  737  GTCGTGGGCCGACCTCGTGGGGGCAGGAAAGACTAACTAAGGCCCCGATGCGAAGTCGTG  796

Query  233  T  233
            |
Sbjct  797  T  797


>KJ365473.1 Salacia chinensis voucher S.chi2 internal transcribed spacer 
2, partial sequence
Length=390

 Score = 313 bits (169),  Expect = 2e-81
 Identities = 218/240 (91%), Gaps = 10/240 (4%)
 Strand=Plus/Plus

Query  1    AGAAACGTCGCCAAACGTCCCTCTCCGCACCCTCCCT-CCCGAGGGGGGA-AGCATCGAG  58
            ||||||||||||||||||||||||||||||||||||  |||||||||||  |||||||| 
Sbjct  85   AGAAACGTCGCCAAACGTCCCTCTCCGCACCCTCCCCACCCGAGGGGGGTGAGCATCGA-  143

Query  59   GGGGGCGGGCGGATATTGGCCTCCCGTGCGCGGTTGCTCACGGTTGGCCCAAAAGAGAGT  118
              |||||||||||||||||||||||||||||| |||||| ||||||||||||||||||||
Sbjct  144  --GGGCGGGCGGATATTGGCCTCCCGTGCGCGATTGCTCGCGGTTGGCCCAAAAGAGAGT  201

Query  119  GCCCCGGCGAGGCAGCCACGACGTGCGGTGGTAGAAAGCGTATGCTCTCCTCGAACACCG  178
             ||||||||||||||||||| |||||||||||||||||||||||| ||||||| ||||||
Sbjct  202  ACCCCGGCGAGGCAGCCACGGCGTGCGGTGGTAGAAAGCGTATGCCCTCCTCGGACACCG  261

Query  179  TCGTGGGCCGGCCTCAC-GGGGCAGGAAAG----ACTAAGGCCCCGATGCGGAGTCGTGT  233
            |||||||||| ||||   ||||||||||||    ||||||||||||||||| ||||||||
Sbjct  262  TCGTGGGCCGACCTCGTGGGGGCAGGAAAGACTAACTAAGGCCCCGATGCGAAGTCGTGT  321


>KJ365472.1 Salacia chinensis voucher S.chi1 internal transcribed spacer 
2, partial sequence
Length=396

 Score = 313 bits (169),  Expect = 2e-81
 Identities = 218/240 (91%), Gaps = 10/240 (4%)
 Strand=Plus/Plus

Query  1    AGAAACGTCGCCAAACGTCCCTCTCCGCACCCTCCCT-CCCGAGGGGGGA-AGCATCGAG  58
            ||||||||||||||||||||||||||||||||||||  |||||||||||  |||||||| 
Sbjct  93   AGAAACGTCGCCAAACGTCCCTCTCCGCACCCTCCCCACCCGAGGGGGGTGAGCATCGA-  151

Query  59   GGGGGCGGGCGGATATTGGCCTCCCGTGCGCGGTTGCTCACGGTTGGCCCAAAAGAGAGT  118
              |||||||||||||||||||||||||||||| |||||| ||||||||||||||||||||
Sbjct  152  --GGGCGGGCGGATATTGGCCTCCCGTGCGCGATTGCTCGCGGTTGGCCCAAAAGAGAGT  209

Query  119  GCCCCGGCGAGGCAGCCACGACGTGCGGTGGTAGAAAGCGTATGCTCTCCTCGAACACCG  178
             ||||||||||||||||||| |||||||||||||||||||||||| ||||||| ||||||
Sbjct  210  ACCCCGGCGAGGCAGCCACGGCGTGCGGTGGTAGAAAGCGTATGCCCTCCTCGGACACCG  269

Query  179  TCGTGGGCCGGCCTCAC-GGGGCAGGAAAG----ACTAAGGCCCCGATGCGGAGTCGTGT  233
            |||||||||| ||||   ||||||||||||    ||||||||||||||||| ||||||||
Sbjct  270  TCGTGGGCCGACCTCGTGGGGGCAGGAAAGACTAACTAAGGCCCCGATGCGAAGTCGTGT  329


>KF986229.1 Salacia chinensis isolate SC5 18S ribosomal RNA gene, partial 
sequence; internal transcribed spacer 1 and 5.8S ribosomal 
RNA gene, complete sequence; and internal transcribed spacer 
2, partial sequence
Length=704

 Score = 313 bits (169),  Expect = 2e-81
 Identities = 218/240 (91%), Gaps = 10/240 (4%)
 Strand=Plus/Plus

Query  1    AGAAACGTCGCCAAACGTCCCTCTCCGCACCCTCCCT-CCCGAGGGGGGA-AGCATCGAG  58
            ||||||||||||||||||||||||||||||||||||  |||||||||||  |||||||| 
Sbjct  451  AGAAACGTCGCCAAACGTCCCTCTCCGCACCCTCCCCACCCGAGGGGGGTGAGCATCGA-  509

Query  59   GGGGGCGGGCGGATATTGGCCTCCCGTGCGCGGTTGCTCACGGTTGGCCCAAAAGAGAGT  118
              |||||||||||||||||||||||||||||| |||||  ||||||||||||||||||||
Sbjct  510  --GGGCGGGCGGATATTGGCCTCCCGTGCGCGATTGCTAGCGGTTGGCCCAAAAGAGAGT  567

Query  119  GCCCCGGCGAGGCAGCCACGACGTGCGGTGGTAGAAAGCGTATGCTCTCCTCGAACACCG  178
             ||||||||||||||||||| |||||||||||||||||||||||||||||||| ||||||
Sbjct  568  ACCCCGGCGAGGCAGCCACGGCGTGCGGTGGTAGAAAGCGTATGCTCTCCTCGGACACCG  627

Query  179  TCGTGGGCCGGCCTCAC-GGGGCAGGAAAG----ACTAAGGCCCCGATGCGGAGTCGTGT  233
            |||||||||| ||||   ||||||||||||    ||||||||||||||||| ||||||||
Sbjct  628  TCGTGGGCCGACCTCGTGGGGGCAGGAAAGACTAACTAAGGCCCCGATGCGAAGTCGTGT  687


>HM230110.1 Salacia chinensis voucher A.J. Ford 5550, Australia (BRI) 18S 
ribosomal RNA gene, partial sequence; internal transcribed 
spacer 1, 5.8S ribosomal RNA gene, and internal transcribed 
spacer 2, complete sequence; and 28S ribosomal RNA gene, partial 
sequence
Length=725

 Score = 313 bits (169),  Expect = 2e-81
 Identities = 219/241 (91%), Gaps = 11/241 (5%)
 Strand=Plus/Plus

Query  1    AGAAACGTCGCCAAACGTCCCTCTCCGCACCCTCCCT-CCCGAGGGGGGA--AGCATCGA  57
            ||||||||||||||||||||||||||||||||||||  |||||||||||   ||||||||
Sbjct  441  AGAAACGTCGCCAAACGTCCCTCTCCGCACCCTCCCCACCCGAGGGGGGGTGAGCATCGA  500

Query  58   GGGGGGCGGGCGGATATTGGCCTCCCGTGCGCGGTTGCTCACGGTTGGCCCAAAAGAGAG  117
               |||||||||||||||||||||||||||||| |||||| |||||||||||||||||||
Sbjct  501  ---GGGCGGGCGGATATTGGCCTCCCGTGCGCGATTGCTCGCGGTTGGCCCAAAAGAGAG  557

Query  118  TGCCCCGGCGAGGCAGCCACGACGTGCGGTGGTAGAAAGCGTATGCTCTCCTCGAACACC  177
            | ||||||||||||||||||| |||||||||||||||||||||||||||||||| |||||
Sbjct  558  TACCCCGGCGAGGCAGCCACGGCGTGCGGTGGTAGAAAGCGTATGCTCTCCTCGGACACC  617

Query  178  GTCGTGGGCCGGCCTCAC-GGGGCAGGAAAG----ACTAAGGCCCCGATGCGGAGTCGTG  232
            ||||||||||| ||||   ||||||||||||    ||||||||||||||||| |||||||
Sbjct  618  GTCGTGGGCCGACCTCGTGGGGGCAGGAAAGACTAACTAAGGCCCCGATGCGAAGTCGTG  677

Query  233  T  233
            |
Sbjct  678  T  678


>LC461857.1 Salacia chinensis gene for 5.8S rRNA, ITS 2 and 28S rRNA, partial 
and complete sequence, isolate: CHULA-127
Length=371

 Score = 300 bits (162),  Expect = 2e-77
 Identities = 219/244 (90%), Gaps = 14/244 (6%)
 Strand=Plus/Plus

Query  1    AGAAACGTCGCCAAACGTCCCTCTCCGCACCCTCCCT-CCCGAGGGGGGA-AGCATCGAG  58
            ||||||||||||||||||||||||||||||||||||  |||||||||||  |||||||| 
Sbjct  85   AGAAACGTCGCCAAACGTCCCTCTCCGCACCCTCCCCACCCGAGGGGGGTGAGCATCGA-  143

Query  59   GGGGGCGGGCGGATATTGGCCTCCCGTGCGCGGTTGCTCACGGTTGGCCCAAAAGAGAGT  118
              |||||||||||||||||||||||||||||| |||||| ||||||||||||||||||||
Sbjct  144  --GGGCGGGCGGATATTGGCCTCCCGTGCGCGATTGCTCGCGGTTGGCCCAAAAGAGAGT  201

Query  119  GCCCCGGCGAGGCAGCCACGACGTGCGGTGGTAGAAAGCGTATGCTCTCCTCGAACACCG  178
             ||||||||||||||||||| |||||||||||||||||||||||||||||||| ||||||
Sbjct  202  ACCCCGGCGAGGCAGCCACGGCGTGCGGTGGTAGAAAGCGTATGCTCTCCTCGGACACCG  261

Query  179  TCGTGGGCCGGCCTCACGGGG-CAGG-A--AA-G----ACTAAGGCCCCGATGCGGAGTC  229
            |||||||||| ||||  |||| |||| |  || |    ||||||||||||||||| ||||
Sbjct  262  TCGTGGGCCGACCTCGTGGGGGCAGGCAGGAAAGACTAACTAAGGCCCCGATGCGAAGTC  321

Query  230  GTGT  233
            ||||
Sbjct  322  GTGT  325


>LC010233.1 Salacia chinensis genes for 18S rRNA, ITS1, 5.8S rRNA, ITS2, 
28S rRNA, partial and complete sequence, isolate: SC-7
Length=969

 Score = 300 bits (162),  Expect = 2e-77
 Identities = 219/244 (90%), Gaps = 14/244 (6%)
 Strand=Plus/Plus

Query  1    AGAAACGTCGCCAAACGTCCCTCTCCGCACCCTCCCT-CCCGAGGGGGGA-AGCATCGAG  58
            ||||||||||||||||||||||||||||||||||||  |||||||||||  |||||||| 
Sbjct  560  AGAAACGTCGCCAAACGTCCCTCTCCGCACCCTCCCCACCCGAGGGGGGTGAGCATCGA-  618

Query  59   GGGGGCGGGCGGATATTGGCCTCCCGTGCGCGGTTGCTCACGGTTGGCCCAAAAGAGAGT  118
              |||||||||||||||||||||||||||||| |||||| ||||||||||||||||||||
Sbjct  619  --GGGCGGGCGGATATTGGCCTCCCGTGCGCGATTGCTCGCGGTTGGCCCAAAAGAGAGT  676

Query  119  GCCCCGGCGAGGCAGCCACGACGTGCGGTGGTAGAAAGCGTATGCTCTCCTCGAACACCG  178
             ||||||||||||||||||| |||||||||||||||||||||||||||||||| ||||||
Sbjct  677  ACCCCGGCGAGGCAGCCACGGCGTGCGGTGGTAGAAAGCGTATGCTCTCCTCGGACACCG  736

Query  179  TCGTGGGCCGGCCTCACGG-----GGCAGGAAAG----ACTAAGGCCCCGATGCGGAGTC  229
            |||||||||| ||||  ||     ||||||||||    ||||||||||||||||| ||||
Sbjct  737  TCGTGGGCCGACCTCGTGGGGGTAGGCAGGAAAGACTAACTAAGGCCCCGATGCGAAGTC  796

Query  230  GTGT  233
            ||||
Sbjct  797  GTGT  800


>LC010230.1 Salacia chinensis genes for 18S rRNA, ITS1, 5.8S rRNA, ITS2, 
28S rRNA, partial and complete sequence, isolate: SC-4
Length=969

 Score = 300 bits (162),  Expect = 2e-77
 Identities = 219/244 (90%), Gaps = 14/244 (6%)
 Strand=Plus/Plus

Query  1    AGAAACGTCGCCAAACGTCCCTCTCCGCACCCTCCCT-CCCGAGGGGGGA-AGCATCGAG  58
            ||||||||||||||||||||||||||||||||||||  |||||||||||  |||||||| 
Sbjct  560  AGAAACGTCGCCAAACGTCCCTCTCCGCACCCTCCCCACCCGAGGGGGGTGAGCATCGA-  618

Query  59   GGGGGCGGGCGGATATTGGCCTCCCGTGCGCGGTTGCTCACGGTTGGCCCAAAAGAGAGT  118
              |||||||||||||||||||||||||||||| |||||| ||||||||||||||||||||
Sbjct  619  --GGGCGGGCGGATATTGGCCTCCCGTGCGCGATTGCTCGCGGTTGGCCCAAAAGAGAGT  676

Query  119  GCCCCGGCGAGGCAGCCACGACGTGCGGTGGTAGAAAGCGTATGCTCTCCTCGAACACCG  178
             ||||||||||||||||||| |||||||||||||||||||||||||||||||| ||||||
Sbjct  677  ACCCCGGCGAGGCAGCCACGGCGTGCGGTGGTAGAAAGCGTATGCTCTCCTCGGACACCG  736

Query  179  TCGTGGGCCGGCCTCACGGGG-CAGG-A--AA-G----ACTAAGGCCCCGATGCGGAGTC  229
            |||||||||| ||||  |||| |||| |  || |    ||||||||||||||||| ||||
Sbjct  737  TCGTGGGCCGACCTCGTGGGGGCAGGCAGGAAAGACTAACTAAGGCCCCGATGCGAAGTC  796

Query  230  GTGT  233
            ||||
Sbjct  797  GTGT  800


>LC010229.1 Salacia chinensis genes for 18S rRNA, ITS1, 5.8S rRNA, ITS2, 
28S rRNA, partial and complete sequence, isolate: SC-3
Length=970

 Score = 294 bits (159),  Expect = 8e-76
 Identities = 219/245 (89%), Gaps = 15/245 (6%)
 Strand=Plus/Plus

Query  1    AGAAACGTCGCCAAACGTCCCTCTCCGCACCCTCCCT-CCCGAGGGGGGA--AGCATCGA  57
            ||||||||||||||||||||||||||||||||||||  |||||||||||   ||||||||
Sbjct  560  AGAAACGTCGCCAAACGTCCCTCTCCGCACCCTCCCCACCCGAGGGGGGGTGAGCATCGA  619

Query  58   GGGGGGCGGGCGGATATTGGCCTCCCGTGCGCGGTTGCTCACGGTTGGCCCAAAAGAGAG  117
               |||||||||||||||||||||||||||||| |||||| |||||||||||||||||||
Sbjct  620  ---GGGCGGGCGGATATTGGCCTCCCGTGCGCGATTGCTCGCGGTTGGCCCAAAAGAGAG  676

Query  118  TGCCCCGGCGAGGCAGCCACGACGTGCGGTGGTAGAAAGCGTATGCTCTCCTCGAACACC  177
            | ||||||||||||||||||| |||||||||||||||||||||||||||||||| |||||
Sbjct  677  TACCCCGGCGAGGCAGCCACGGCGTGCGGTGGTAGAAAGCGTATGCTCTCCTCGGACACC  736

Query  178  GTCGTGGGCCGGCCTCACGGGG-CAGG-A--AA-G----ACTAAGGCCCCGATGCGGAGT  228
            ||||||||||| ||||  |||| |||| |  || |    ||||||||||||||||| |||
Sbjct  737  GTCGTGGGCCGACCTCGTGGGGGCAGGCAGGAAAGACTAACTAAGGCCCCGATGCGAAGT  796

Query  229  CGTGT  233
            |||||
Sbjct  797  CGTGT  801


>FJ705525.1 Salacia erythrocarpa 18S ribosomal RNA gene, partial sequence; 
internal transcribed spacer 1, 5.8S ribosomal RNA gene, and 
internal transcribed spacer 2, complete sequence; and 28S 
ribosomal RNA gene, partial sequence
Length=650

 Score = 265 bits (143),  Expect = 6e-67
 Identities = 164/174 (94%), Gaps = 1/174 (1%)
 Strand=Plus/Plus

Query  61   GGGCGGGCGGATATTGGCCTCCCGTGCGCGGTTGCTCACGGTTGGCCCAAAAGAGAGTGC  120
            |||||||||||||||||||||||||||||| |||||| |||||||||||||||||||| |
Sbjct  463  GGGCGGGCGGATATTGGCCTCCCGTGCGCGATTGCTCGCGGTTGGCCCAAAAGAGAGTAC  522

Query  121  CCCGGCGAGGCAGCCACGACGTGCGGTGGTAGAAAGCGTATGCTCTCCTCGAACACCGTC  180
            ||||||||||||||||||||||||||||||||||||||||||||||||||||||||||||
Sbjct  523  CCCGGCGAGGCAGCCACGACGTGCGGTGGTAGAAAGCGTATGCTCTCCTCGAACACCGTC  582

Query  181  GTGGGCCGGCCTCAC-GGGGCAGGAAAGACTAAGGCCCCGATGCGGAGTCGTGT  233
            ||||| || ||||   |||||||||||| |||||||||||||||| ||||||||
Sbjct  583  GTGGGTCGACCTCGTGGGGGCAGGAAAGGCTAAGGCCCCGATGCGAAGTCGTGT  636


>FJ705527.1 Salacia madagascariensis 18S ribosomal RNA gene, partial sequence; 
internal transcribed spacer 1, 5.8S ribosomal RNA gene, 
and internal transcribed spacer 2, complete sequence; and 
28S ribosomal RNA gene, partial sequence
Length=709

 Score = 252 bits (136),  Expect = 5e-63
 Identities = 187/211 (89%), Gaps = 5/211 (2%)
 Strand=Plus/Plus

Query  1    AGAAACGTCGCC-AAACGTCCCTCTCCGCACCCTCCCTCCCGAGGGGGGAAGCATCGAGG  59
            |||||||||||| |||||||||||||| | ||||| | ||||||||||||||||||||  
Sbjct  438  AGAAACGTCGCCAAAACGTCCCTCTCCACCCCCTCTCGCCCGAGGGGGGAAGCATCGA--  495

Query  60   GGGGCGGGCGGATATTGGCCTCCCGTGCGCGGTTGCTCACGGTTGGCCCAAAAGAGAGTG  119
             |||||||||||||||||||||||||||||| |||||| |||||||||||||||||||| 
Sbjct  496  -GGGCGGGCGGATATTGGCCTCCCGTGCGCGATTGCTCGCGGTTGGCCCAAAAGAGAGTC  554

Query  120  CCCCGGCGAGGCAGCCACGACGTGCGGTGGTAGAAAGCGTATGCTCTCCTCGAACACCGT  179
            ||| | |||||| ||||||||| ||||||||||||||| |||||||||||| ||||||||
Sbjct  555  CCCAGACGAGGCGGCCACGACGCGCGGTGGTAGAAAGCTTATGCTCTCCTCAAACACCGT  614

Query  180  CGTGGGCCGGCCTCACGGGGCAGGAA-AGAC  209
            |||| |||||  ||  ||||||| || ||||
Sbjct  615  CGTGTGCCGGTATCGTGGGGCAGCAAGAGAC  645


>JX203483.1 Salacia aff. obovata Archer et al. 3791 voucher R.H. Archer et 
al. 3791 18S ribosomal RNA gene, partial sequence; internal 
transcribed spacer 1 and 5.8S ribosomal RNA gene, complete 
sequence; and internal transcribed spacer 2, partial sequence
Length=709

 Score = 244 bits (132),  Expect = 8e-61
 Identities = 185/210 (88%), Gaps = 5/210 (2%)
 Strand=Plus/Plus

Query  2    GAAACGTCGCC-AAACGTCCCTCTCCGCACCCTCCCTCCCGAGGGGGGAAGCATCGAGGG  60
            ||||||||||| |||||||||||||| | | ||| | ||||||||||||||||||||   
Sbjct  439  GAAACGTCGCCAAAACGTCCCTCTCCACCCACTCTCGCCCGAGGGGGGAAGCATCGA---  495

Query  61   GGGCGGGCGGATATTGGCCTCCCGTGCGCGGTTGCTCACGGTTGGCCCAAAAGAGAGTGC  120
            |||||||||||||||||||||||||||||| |||||| |||||||||||||||||||| |
Sbjct  496  GGGCGGGCGGATATTGGCCTCCCGTGCGCGATTGCTCGCGGTTGGCCCAAAAGAGAGTCC  555

Query  121  CCCGGCGAGGCAGCCACGACGTGCGGTGGTAGAAAGCGTATGCTCTCCTCGAACACCGTC  180
            || | |||||| ||||||||| ||||||||||||||| |||||||||||| |||||||||
Sbjct  556  CCAGACGAGGCGGCCACGACGCGCGGTGGTAGAAAGCTTATGCTCTCCTCAAACACCGTC  615

Query  181  GTGGGCCGGCCTCACGGGGCAGGAA-AGAC  209
            ||| |||||  ||  ||||||| || ||||
Sbjct  616  GTGTGCCGGTATCGTGGGGCAGCAAGAGAC  645


>FJ705529.1 Salacia owabiensis 18S ribosomal RNA gene, partial sequence; 
internal transcribed spacer 1, 5.8S ribosomal RNA gene, and 
internal transcribed spacer 2, complete sequence; and 28S ribosomal 
RNA gene, partial sequence
Length=635

 Score = 244 bits (132),  Expect = 8e-61
 Identities = 185/210 (88%), Gaps = 5/210 (2%)
 Strand=Plus/Plus

Query  2    GAAACGTCGCC-AAACGTCCCTCTCCGCACCCTCCCTCCCGAGGGGGGAAGCATCGAGGG  60
            ||||||||||| |||||||||||| | | ||||| | | ||||||||||||||||||   
Sbjct  394  GAAACGTCGCCAAAACGTCCCTCTTCACCCCCTCTCGCTCGAGGGGGGAAGCATCGA---  450

Query  61   GGGCGGGCGGATATTGGCCTCCCGTGCGCGGTTGCTCACGGTTGGCCCAAAAGAGAGTGC  120
            |||||||||||||||||| ||||||||||| |||||| |||||||||||||||||||  |
Sbjct  451  GGGCGGGCGGATATTGGCTTCCCGTGCGCGATTGCTCGCGGTTGGCCCAAAAGAGAGCCC  510

Query  121  CCCGGCGAGGCAGCCACGACGTGCGGTGGTAGAAAGCGTATGCTCTCCTCGAACACCGTC  180
            || |||||||  ||||||||| |||||||||||||||||||||||||||| |||||||||
Sbjct  511  CCAGGCGAGGTGGCCACGACGCGCGGTGGTAGAAAGCGTATGCTCTCCTCAAACACCGTC  570

Query  181  GTGGGCCGGCCTCACGGGGCAGGAA-AGAC  209
            ||| |||||||||  ||||||| || ||||
Sbjct  571  GTGTGCCGGCCTCGTGGGGCAGCAAGAGAC  600


>FJ705530.1 Salacia sp. Archer et al. 3040 18S ribosomal RNA gene, partial 
sequence; internal transcribed spacer 1, 5.8S ribosomal RNA 
gene, and internal transcribed spacer 2, complete sequence; 
and 28S ribosomal RNA gene, partial sequence
Length=672

 Score = 230 bits (124),  Expect = 2e-56
 Identities = 184/212 (87%), Gaps = 9/212 (4%)
 Strand=Plus/Plus

Query  2    GAAACGTCGCC-AAACGTCCCTCTCCGCACCCTC-CCT-CCCGAGGGGGGAAGCATCGAG  58
            ||||| ||||| |||| |||||||||  |||||| | | || ||||||||||||||||| 
Sbjct  439  GAAACRTCGCCAAAACATCCCTCTCC--ACCCTCTCTTGCCTGAGGGGGGAAGCATCGA-  495

Query  59   GGGGGCGGGCGGATATTGGCCTCCCGTGCGCGGTTGCTCACGGTTGGCCCAAAAGAGAGT  118
              |||||||||||||||||||||||||||||| |||||| ||||||||||||||||||||
Sbjct  496  --GGGCGGGCGGATATTGGCCTCCCGTGCGCGATTGCTCGCGGTTGGCCCAAAAGAGAGT  553

Query  119  GCCCCGGCGAGGCAGCCACGACGTGCGGTGGTAGAAAGCGTATGCTCTCCTCGAACACCG  178
             ||| | ||||||  |||||||| ||||||||||||||| |||||||||||  |||||||
Sbjct  554  CCCCAGACGAGGCGACCACGACGCGCGGTGGTAGAAAGCTTATGCTCTCCTTAAACACCG  613

Query  179  TCGTGGGCCGGCCTCACGGGGCAGGAA-AGAC  209
            ||||| |||||||||  ||||||| || ||||
Sbjct  614  TCGTGTGCCGGCCTCGTGGGGCAGCAAGAGAC  645


>FJ705526.1 Salacia gerrardii 18S ribosomal RNA gene, partial sequence; internal 
transcribed spacer 1, 5.8S ribosomal RNA gene, and internal 
transcribed spacer 2, complete sequence; and 28S ribosomal 
RNA gene, partial sequence
Length=658

 Score = 206 bits (111),  Expect = 4e-49
 Identities = 187/221 (85%), Gaps = 16/221 (7%)
 Strand=Plus/Plus

Query  2    GAAACGTCGCC-AAACGTCCCTCTCC--GCACCCTCCCTC-CC----GAGGGGGGAAGCA  53
            ||||||||||| ||||||||||||||   ||||| | ||| ||    | |||||||||||
Sbjct  408  GAAACGTCGCCAAAACGTCCCTCTCCACCCACCCCCTCTCGCCTGGGGGGGGGGGAAGCA  467

Query  54   TCGAGGGGGGCGGGCGGATATTGGCCTCCCGTGCGCGGTTGCTCACGGTTGGCCCAAAAG  113
            ||||   |||||||||||||||||||||||||||||| |||||| |||||| ||||||||
Sbjct  468  TCGA---GGGCGGGCGGATATTGGCCTCCCGTGCGCGATTGCTCGCGGTTGACCCAAAAG  524

Query  114  AGAGTG--CCCCG-GC-GAGGCAGCCACGACGTGCGGTGGTAGAAAGCGTATGCTCTCCT  169
            |||| |  ||||  |  ||||| ||||||||| ||||||||||||||| |||||||||||
Sbjct  525  AGAGAGAGCCCCCAGATGAGGCGGCCACGACGCGCGGTGGTAGAAAGCTTATGCTCTCCT  584

Query  170  CGAACACCGTCGTGGGCCGGCCTCACGGGGCAGGAA-AGAC  209
            | |||||||||||| |||||||||  ||||||| || ||||
Sbjct  585  CAAACACCGTCGTGTGCCGGCCTCGTGGGGCAGCAAGAGAC  625


>MF785374.1 Peritassa pruinosa voucher US:Redden6061 5.8S ribosomal RNA gene, 
partial sequence; internal transcribed spacer 2, complete 
sequence; and 26S ribosomal RNA gene, partial sequence
Length=375

 Score = 171 bits (92),  Expect = 1e-38
 Identities = 158/189 (84%), Gaps = 7/189 (4%)
 Strand=Plus/Plus

Query  45   GGGGAAGCATCGAGGGGGGCGGGCGGATATTGGCCTCCCGTGCGCGGTTGCTCACGGTTG  104
            |||||||||||||   |||| ||||||||||||||||||||||||||  |||||||||||
Sbjct  134  GGGGAAGCATCGA---GGGCTGGCGGATATTGGCCTCCCGTGCGCGGACGCTCACGGTTG  190

Query  105  GCCCAAAAGAGAGTGCCCCGGCGAGGCAGCCACGACGTGCGGTGGTAG-AAAGCGTATGC  163
            ||| |||||||||| |||||  ||||  ||||||||  |||||||| | |||||| ||||
Sbjct  191  GCCTAAAAGAGAGTCCCCCGATGAGGTGGCCACGACACGCGGTGGTTGAAAAGCGCATGC  250

Query  164  TCTCCTCGAACACCGTCGTGGGCCGGCCTCA-CGGGGCAGGAAAGACTAAGGCCCCGATG  222
            |||||||||||||||||||||||| | |||  | | |  |||||| |  ||||||||| |
Sbjct  251  TCTCCTCGAACACCGTCGTGGGCCAGTCTCGTCCGAGG-GGAAAGCCAGAGGCCCCGACG  309

Query  223  CGGAGTCGT  231
            | ||| |||
Sbjct  310  CAGAG-CGT  317


>KF894428.1 Salacia fruticosa isolate SF5 internal transcribed spacer 1, 
partial sequence; 5.8S ribosomal RNA gene, complete sequence; 
and internal transcribed spacer 2, partial sequence
Length=665

 Score = 169 bits (91),  Expect = 5e-38
 Identities = 192/240 (80%), Gaps = 9/240 (4%)
 Strand=Plus/Minus

Query  1    AGAAACGTCGCCAAACGTCCCTCTCCGCACCCTCCCTCCCG-AGGGGGGAAGCATCGAGG  59
            ||||| || ||| || || ||| | ||| |||| || ||||  |||||| ||| | | ||
Sbjct  255  AGAAAAGTTGCCCAAAGTTCCTTTTCGCCCCCTTCCGCCCGGGGGGGGGGAGCCTTG-GG  197

Query  60   GGGGCGGGCGGATATTGGCCTCCCGTGCGC-GGTTGCT-CA-CGGTTGGCCCAAAAG--A  114
            |||| ||| |||||||||||| || || || |||||   || |||  | |||||| |  |
Sbjct  196  GGGGGGGGGGGATATTGGCCTTCCCTGGGCGGGTTGTAGCAGCGGGGGCCCCAAAGGCCA  137

Query  115  GAGTGCCCCGGCGAGGCAGCCACGACGTGCGGTGGTAG-AAAGCGTATGCTCTCCTCGAA  173
            |  | |||||| | | |||||| |||| |||| ||  | |||||||||||||||||||||
Sbjct  136  GGTTACCCCGGGGGGCCAGCCAGGACG-GCGGGGGCCGAAAAGCGTATGCTCTCCTCGAA  78

Query  174  CACCGTCGTGGGCCGGCCTCACGGGGCAGGAAAGACTAAGGCCCCGATGCGGAGTCGTGT  233
            ||||||||||||||||||||  ||||| ||||||||||||||||||||||| ||||||||
Sbjct  77   CACCGTCGTGGGCCGGCCTCGTGGGGCGGGAAAGACTAAGGCCCCGATGCGAAGTCGTGT  18


>HM230155.1 Simirestis goetzei voucher Borhidi et al. 85491, Tanzania (K) 
18S ribosomal RNA gene, partial sequence; internal transcribed 
spacer 1, 5.8S ribosomal RNA gene, and internal transcribed 
spacer 2, complete sequence; and 28S ribosomal RNA gene, 
partial sequence
Length=721

 Score = 104 bits (56),  Expect = 1e-18
 Identities = 120/150 (80%), Gaps = 8/150 (5%)
 Strand=Plus/Plus

Query  51   GCATCGAGG-G-GGGCGGGCGGATATTGGCCTCCCGTG--CGCGGTTGCTCACGGTTGGC  106
            ||| ||||| | |||  ||||||| |||||||||||||  | |    || | ||||||||
Sbjct  484  GCAGCGAGGCGAGGGATGGCGGATGTTGGCCTCCCGTGCACCCYAACGCGCGCGGTTGGC  543

Query  107  CCAAAAGAGAGTGCCCCGGCGAGGCAGCCACGACGTGCGGTGGTAGAAAGC--G-TATGC  163
            |||||  | ||  |||| ||||||| ||||||||  |||||||| ||||||  |   |||
Sbjct  544  CCAAAGAACAGGTCCCC-GCGAGGCGGCCACGACACGCGGTGGTTGAAAGCACGCGCTGC  602

Query  164  TCTCCTCGAACACCGTCGTGGGCCGGCCTC  193
            ||||||||||||||||||||||||||||||
Sbjct  603  TCTCCTCGAACACCGTCGTGGGCCGGCCTC  632


>HM230154.1 Simirestis goetzei voucher G. Simon & I.L. Mollel 82, Tanzania 
(MO) 18S ribosomal RNA gene, partial sequence; internal transcribed 
spacer 1, 5.8S ribosomal RNA gene, and internal transcribed 
spacer 2, complete sequence; and 28S ribosomal RNA 
gene, partial sequence
Length=721

 Score = 104 bits (56),  Expect = 1e-18
 Identities = 120/150 (80%), Gaps = 8/150 (5%)
 Strand=Plus/Plus

Query  51   GCATCGAGG-G-GGGCGGGCGGATATTGGCCTCCCGTG--CGCGGTTGCTCACGGTTGGC  106
            ||| ||||| | |||  ||||||| |||||||||||||  | |    || | ||||||||
Sbjct  484  GCAGCGAGGCGAGGGATGGCGGATGTTGGCCTCCCGTGCACCCCAACGCGCGCGGTTGGC  543

Query  107  CCAAAAGAGAGTGCCCCGGCGAGGCAGCCACGACGTGCGGTGGTAGAAAGC--G-TATGC  163
            |||||  | ||  |||| ||||||| ||||||||  |||||||| ||||||  |   |||
Sbjct  544  CCAAAGAACAGGTCCCC-GCGAGGCGGCCACGACACGCGGTGGTTGAAAGCACGCGCTGC  602

Query  164  TCTCCTCGAACACCGTCGTGGGCCGGCCTC  193
            ||||||||||||||||||||||||||||||
Sbjct  603  TCTCCTCGAACACCGTCGTGGGCCGGCCTC  632


>HM230142.1 Pristimera malifolia voucher R.H. Archer 2948, Madagascar (CS) 
18S ribosomal RNA gene, partial sequence; internal transcribed 
spacer 1, 5.8S ribosomal RNA gene, and internal transcribed 
spacer 2, complete sequence; and 28S ribosomal RNA gene, 
partial sequence
Length=716

 Score = 95.3 bits (51),  Expect = 9e-16
 Identities = 153/200 (77%), Gaps = 15/200 (8%)
 Strand=Plus/Plus

Query  2    GAAACGTCGCCAAACGTCCCTCTCCGCACCCTCCCTCC-CG--AGGGGGGAAGCATCGAG  58
            |||| |||| ||||| | || |||| | ||||| | || ||  |||  ||  ||| ||||
Sbjct  435  GAAAAGTCG-CAAACAT-CC-CTCC-CTCCCTCGCCCCTCGACAGGCAGGG-GCAGCGAG  489

Query  59   G-G-GGGCGGGCGGATATTGGCCTCCCGTG--CGCGGTTGCTCACGGTTGGCCCAAAA-G  113
            | | |||  ||||||  |||||||||||||  | |    || | ||||||||||||||  
Sbjct  490  GCGAGGGATGGCGGACGTTGGCCTCCCGTGCACCCCAACGCGCGCGGTTGGCCCAAAAAT  549

Query  114  AGAGTGCCCCGGCGAGGCAGCCACGACGTGCGGTGGTAGAAAGCGTATGCTCTCCTCGAA  173
             | || |||| ||||||| ||||||||   ||||||| ||||||    ||||||||||||
Sbjct  550  CGGGT-CCCC-GCGAGGCGGCCACGACACACGGTGGTTGAAAGCACGCGCTCTCCTCGAA  607

Query  174  CACCGTCGTGGGCCGGCCTC  193
            ||||||||||||||||||||
Sbjct  608  CACCGTCGTGGGCCGGCCTC  627


>KM092323.1 Murraya paniculata voucher YC0054MT05 internal transcribed spacer 
2, complete sequence
Length=222

 Score = 75.0 bits (40),  Expect = 1e-09
 Identities = 80/99 (81%), Gaps = 4/99 (4%)
 Strand=Plus/Plus

Query  58   GGGGGGCGGGCGGATATTGGCCTCCCGTGCGCGGTT-GCTCACGGTTGGCCCAAAAGAGA  116
            ||||||||||||||||||||||||||||||||     |||| |||||||||||||   ||
Sbjct  37   GGGGGGCGGGCGGATATTGGCCTCCCGTGCGCTCCCCGCTCGCGGTTGGCCCAAATCTGA  96

Query  117  GTGCCCCGGCGAG-GCAGCCACGACGTGCGGTGGTAGAA  154
            || || ||||||  | |||| || ||  ||||||| |||
Sbjct  97   GT-CCTCGGCGACCGAAGCCGCGGCGATCGGTGGT-GAA  133


>KU350165.1 Cyrilla racemiflora internal transcribed spacer 1, partial sequence; 
5.8S ribosomal RNA gene and internal transcribed spacer 
2, complete sequence; and 26S ribosomal RNA gene, partial 
sequence
Length=1701

 Score = 52.8 bits (28),  Expect = 0.005
 Identities = 28/28 (100%), Gaps = 0/28 (0%)
 Strand=Plus/Plus

Query  62   GGCGGGCGGATATTGGCCTCCCGTGCGC  89
            ||||||||||||||||||||||||||||
Sbjct  376  GGCGGGCGGATATTGGCCTCCCGTGCGC  403


>AF396236.1 Cyrilla racemiflora internal transcribed spacer 1, 5.8S ribosomal 
RNA gene, and internal transcribed spacer 2, complete sequence
Length=620

 Score = 52.8 bits (28),  Expect = 0.005
 Identities = 28/28 (100%), Gaps = 0/28 (0%)
 Strand=Plus/Plus

Query  62   GGCGGGCGGATATTGGCCTCCCGTGCGC  89
            ||||||||||||||||||||||||||||
Sbjct  446  GGCGGGCGGATATTGGCCTCCCGTGCGC  473


  Database: Nucleotide collection (nt)
    Posted date:  Jun 15, 2019  6:40 PM
  Number of letters in database: 218,532,353,722
  Number of sequences in database:  52,478,804

Lambda      K        H
    1.33    0.621     1.12 
Gapped
Lambda      K        H
    1.28    0.460    0.850 
Matrix: blastn matrix:1 -2
Gap Penalties: Existence: 0, Extension: 0
Number of Sequences: 52478804
Number of Hits to DB: 0
Number of extensions: 0
Number of successful extensions: 0
Number of sequences better than 10: 12
Number of HSP's better than 10 without gapping: 0
Number of HSP's gapped: 12
Number of HSP's successfully gapped: 12
Length of query: 233
Length of database: 218532353722
Length adjustment: 33
Effective length of query: 200
Effective length of database: 216800553190
Effective search space: 43360110638000
Effective search space used: 43360110638000
A: 0
X1: 13 (25.0 bits)
X2: 32 (59.1 bits)
X3: 54 (99.7 bits)
S1: 13 (25.1 bits)
S2: 23 (43.6 bits)
