# Supplementary material for: Assessing the Identity of Commercial Herbs From a Cambodian Market Using DNA Barcoding
Source: Front Pharmacol. 2020 Mar 24;11:244. doi: 10.3389/fphar.2020.00244 (PMC7105672; doi:10.3389/fphar.2020.00244)
Supplement: Supplementary file 3 [file Data_Sheet_3.zip]

Archive with 104 entries (101 files):
- Fotor Batch/
- Fotor Batch/JPZ49.jpg
- __MACOSX/
- __MACOSX/Fotor Batch/
- __MACOSX/Fotor Batch/._JPZ49.jpg
- Fotor Batch/JPZ48.jpg
- __MACOSX/Fotor Batch/._JPZ48.jpg
- Fotor Batch/JPZ16.jpg
- __MACOSX/Fotor Batch/._JPZ16.jpg
- Fotor Batch/JPZ02.jpg
- __MACOSX/Fotor Batch/._JPZ02.jpg
- Fotor Batch/JPZ03.jpg
- __MACOSX/Fotor Batch/._JPZ03.jpg
- Fotor Batch/JPZ17.jpg
- __MACOSX/Fotor Batch/._JPZ17.jpg
- Fotor Batch/JPZ29.jpg
- __MACOSX/Fotor Batch/._JPZ29.jpg
- Fotor Batch/JPZ01.jpg
- __MACOSX/Fotor Batch/._JPZ01.jpg
- Fotor Batch/JPZ15.jpg
- __MACOSX/Fotor Batch/._JPZ15.jpg
- Fotor Batch/JPZ14.jpg
- __MACOSX/Fotor Batch/._JPZ14.jpg
- Fotor Batch/JPZ28.jpg
- __MACOSX/Fotor Batch/._JPZ28.jpg
- Fotor Batch/JPZ04.jpg
- __MACOSX/Fotor Batch/._JPZ04.jpg
- Fotor Batch/JPZ10.jpg
- __MACOSX/Fotor Batch/._JPZ10.jpg
- Fotor Batch/JPZ38.jpg
- __MACOSX/Fotor Batch/._JPZ38.jpg
- Fotor Batch/JPZ39.jpg
- __MACOSX/Fotor Batch/._JPZ39.jpg
- Fotor Batch/JPZ11.jpg
- __MACOSX/Fotor Batch/._JPZ11.jpg
- Fotor Batch/JPZ05.jpg
- __MACOSX/Fotor Batch/._JPZ05.jpg
- Fotor Batch/JPZ13.jpg
- __MACOSX/Fotor Batch/._JPZ13.jpg
- Fotor Batch/JPZ07.jpg
- __MACOSX/Fotor Batch/._JPZ07.jpg
- Fotor Batch/JPZ06.jpg
- __MACOSX/Fotor Batch/._JPZ06.jpg
- Fotor Batch/JPZ12.jpg
- __MACOSX/Fotor Batch/._JPZ12.jpg
- Fotor Batch/JPZ37.jpg
- __MACOSX/Fotor Batch/._JPZ37.jpg
- Fotor Batch/JPZ23.jpg
- __MACOSX/Fotor Batch/._JPZ23.jpg
- Fotor Batch/JPZ22.jpg
- __MACOSX/Fotor Batch/._JPZ22.jpg
- Fotor Batch/JPZ36.jpg
- __MACOSX/Fotor Batch/._JPZ36.jpg
- Fotor Batch/JPZ08.jpg
- __MACOSX/Fotor Batch/._JPZ08.jpg
- Fotor Batch/JPZ20.jpg
- __MACOSX/Fotor Batch/._JPZ20.jpg
- Fotor Batch/JPZ34.jpg
- __MACOSX/Fotor Batch/._JPZ34.jpg
- Fotor Batch/JPZ35.jpg
- __MACOSX/Fotor Batch/._JPZ35.jpg
- Fotor Batch/JPZ21.jpg
- __MACOSX/Fotor Batch/._JPZ21.jpg
- Fotor Batch/JPZ09.jpg
- __MACOSX/Fotor Batch/._JPZ09.jpg
- Fotor Batch/JPZ25.jpg
- __MACOSX/Fotor Batch/._JPZ25.jpg
- Fotor Batch/JPZ31.jpg
- __MACOSX/Fotor Batch/._JPZ31.jpg
- Fotor Batch/JPZ19.jpg
- __MACOSX/Fotor Batch/._JPZ19.jpg
- Fotor Batch/JPZ18.jpg
- __MACOSX/Fotor Batch/._JPZ18.jpg
- Fotor Batch/JPZ30.jpg
- __MACOSX/Fotor Batch/._JPZ30.jpg
- Fotor Batch/JPZ24.jpg
- __MACOSX/Fotor Batch/._JPZ24.jpg
- Fotor Batch/JPZ32.jpg
- __MACOSX/Fotor Batch/._JPZ32.jpg
- Fotor Batch/JPZ26.jpg
- __MACOSX/Fotor Batch/._JPZ26.jpg
- Fotor Batch/JPZ27.jpg
- __MACOSX/Fotor Batch/._JPZ27.jpg
- Fotor Batch/JPZ33.jpg
- __MACOSX/Fotor Batch/._JPZ33.jpg
- Fotor Batch/JPZ40.jpg
- __MACOSX/Fotor Batch/._JPZ40.jpg
- Fotor Batch/JPZ41.jpg
- __MACOSX/Fotor Batch/._JPZ41.jpg
- Fotor Batch/JPZ43.jpg
- __MACOSX/Fotor Batch/._JPZ43.jpg
- Fotor Batch/JPZ42.jpg
- __MACOSX/Fotor Batch/._JPZ42.jpg
- Fotor Batch/JPZ46.jpg
- __MACOSX/Fotor Batch/._JPZ46.jpg
- Fotor Batch/JPZ47.jpg
- __MACOSX/Fotor Batch/._JPZ47.jpg
- Fotor Batch/JPZ45.jpg
- __MACOSX/Fotor Batch/._JPZ45.jpg
- Fotor Batch/JPZ44.jpg
- __MACOSX/Fotor Batch/._JPZ44.jpg
- Fotor Batch/JPZ50.jpg
- __MACOSX/Fotor Batch/._JPZ50.jpg
- __MACOSX/._Fotor Batch
